# Supplementary material for: Multiplex Eukaryotic Transcription (In)activation: Timing, Bursting and Cycling of a Ratchet Clock Mechanism
Source: PLoS Comput Biol. 2015 Apr 24;11(4):e1004236. doi: 10.1371/journal.pcbi.1004236 (PMC4409292; doi:10.1371/journal.pcbi.1004236)
Supplement: S1 Dataset — (ZIP) [file pcbi.1004236.s019.zip]

Archive with 18 entries (18 files):
- Modeling files/Copy_number_lists.xlsx
- Modeling files/data_copynumber_distribution.nb
- Modeling files/GTFs_human_curated.txt
- Modeling files/GTFs_mouse_curated.txt
- Modeling files/HistMod_human _curated.txt
- Modeling files/HistMod_mouse_curated.txt
- Modeling files/N=30 Saramki simulation.nb
- Modeling files/N=54 Karpova simulation.nb
- Modeling files/N=54 Metivier simulation.nb
- Modeling files/N=54 model stochastic.nb
- Modeling files/PR_t_sat.nb
- Modeling files/Ran_t_sat.nb
- Modeling files/readme.txt
- Modeling files/Seq _t_sat.nb
- Modeling files/ssTF_human_curated.txt
- Modeling files/ssTF_mouse_curated.txt
- Modeling files/trade off sensitivity and number of tfs.nb
- Modeling files/waiting time protein complex formation.nb
