# Supplementary material for: Multiplex Eukaryotic Transcription (In)activation: Timing, Bursting and Cycling of a Ratchet Clock Mechanism
Source: PLoS Comput Biol. 2015 Apr 24;11(4):e1004236. doi: 10.1371/journal.pcbi.1004236 (PMC4409292; doi:10.1371/journal.pcbi.1004236)
Supplement: S1 Dataset — (ZIP) [file pcbi.1004236.s019.zip › Modeling files/Copy_number_lists.xlsx]

## Sheet: ssTF_copynumbers
Azimifar et al, mouse hepatocytes				Schwanhausser et al, mouse fibroblasts (NIH T3T)				Beck et al, human osteosarcoma (U2OS)				Nagaraj et al, human cancer cell line (Hela)
Uniprot ID	Gene Name	Copy number		Uniprot ID	Gene Name	Copy number		Uniprot ID	Gene Name	Copy number*		Uniprot ID	Gene Name	Copy number
P42669	PURA	447556		Q62318	TRIM28	524158		Q15645	TRIP13	193000		P18846	ATF1	510000
Q62318	TRIM28	166179		O35295	PURB	333640		O60925	PFDN1	112000		P23511	NFYA	180000
P42227	STAT3	144160		Q9JKB3	YBX3	320659		P42224	STAT1	83900		P52747	ZNF143	120000
Q04207	RELA	127351		O88712	CTBP1	303961		Q8WXI9	GATAD2B	54600		Q9BQ70	TCF25	110000
Q8K557	ONECUT3	103349		P42669	PURA	266608		P61244	MAX	50900		P08651	NFIC	110000
O35295	PURB	102220		P09450	JUNB	150769		P40763	STAT3	34200		Q14814	MEF2D	110000
P70671	IRF3	91133.4		P70353	NFYC	142596		Q13363	CTBP1	33600		Q8WXI9	GATAD2B	100000
Q99KN2	CIAO1	62661.1		Q8C854	MYEF2	132646		Q04206	RELA	26800		Q15645	TRIP13	97000
P70257	NFIX	51990.3		P31266	RBPJ	107532		Q00653	NFKB2	26300		Q04206	RELA	96000
P49698	HNF4A	49934.9		P52927	HMGA2	98093.6		Q12800	TFCP2	26300		Q15796	SMAD2	86000
Q9WUU6	HNF4G	49934.9		Q01147	CREB	96574.6		Q92785	DPF2	16500		Q13887	KLF5	83000
Q8K0L9	ZBTB20	49020.7		Q01147	CREB1	96574.6		Q9BQ70	TCF25	14500		Q12800	TFCP2	76000
O88712	CTBP1	42853.3		Q62441	TLE4	79208.6		Q03701	CEBPZ	14300		Q9H944	TRFP	75000
Q07231	ZSCAN21	41031.6		Q8BUN5	SMAD3	68912.2		P18846	ATF1	14100		P42224	STAT1	73000
Q00899	YY1	37966.3		Q9QYL7	ABT1	47564.7		Q8IYM9	TRIM22	12100		Q00613	HSF1	60000
Q9JKB3	YBX3	35209.2		Q00422	GABPA	47173.6		P08651	NFIC	10700		P61244	MAX	56000
P28033	CEBPB	35003.5		P53569	CEBPZ	45076.4		P17535	JUND	9710		P56270	MAZ	55000
Q9D489	SOHLH2	34399.2		P28033	CEBPB	39386.8		Q9H944	TRFP	9580		P49716	CEBPD	52000
Q00422	GABPA	34256.9		Q99KN2	CIAO1	38492.7		P25490	YY1	8030		Q6P1K2	PMF1	48000
P28700	RXRA	34109.4		Q04207	RELA	37788.7		Q8N5A5	ZGPAT	6380		Q13485	SMAD4	47000
Q9QYL7	ABT1	31969.9		P42227	STAT3	20782.3		Q06546	GABPA	6070		P10276	RARA	45000
Q8K1A6	CC2D1A	28053.6		Q8K4B0	MTA1	16527.1		P19838	NFKB1	5800		P10276	NR1B1	45000
P97863	NFIB	27054.3		Q61080	FOXF1	16460.4		P41212	ETV6	5740		O14593	RFXANK	38000
Q02780	NFIA	26125.7		O54743	FOXF2	16460.4		Q13485	SMAD4	5670		P15408	FOSL2	36000
Q9Z2S7	TSC22D3	26101.7		Q62432	SMAD2	15465.9		O60942	RNGTT	5570		Q13363	CTBP1	33000
Q61827	MAFK	23084.5		Q9WTK5	NFKB2	13603.7		Q6P1K2	PMF1	5400		Q06546	GABPA	32000
Q62432	SMAD2	21228.2		P42128	FOXK1	10669.4		Q14653	IRF3	5280		Q03701	CEBPZ	32000
P48437	PROX1	20767.6		Q08639	TFDP1	10338		P06400	RB1	4890		Q9BT81	SOX7	31000
Q8C854	MYEF2	19562.1		P25799	NFKB1	10146.8		P19793	NR2B1	4480		P17544	ATF7	30000
Q8C0C0	ZHX2	19380.6		P97471	SMAD4	9712.91		P19793	RXRA	4480		Q15650	TRIP4	27000
P52927	HMGA2	16512.1		Q00899	YY1	8414.62		P15408	FOSL2	4230		Q9NZI7	UBP1	26000
P70434	IRF7	15932.5		Q8R0S1	ATF7	8345.32		Q9UQR1	ZNF148	4110		Q99958	FOXC2	26000
Q9Z1T5	DEAF1	14998.4		Q8K4J6	MKL1	8324.99		Q9ULX9	MAFF	4080		Q8N5A5	ZGPAT	25000
P41778	PBX1	14820.4		P30051	TEAD1	7643.29		O95905	ECD	3920		O14641	DVL2	25000
O89090	SP1	12912.3		P48301	TEAD2	7643.29		P24468	NR2F2	3810		Q9ULX9	MAFF	24000
P25799	NFKB1	12813.9		P97863	NFIB	7254.28		P48436	SOX9	3750		P08047	SP1	23000
P70340	SMAD1	11613.4		Q9WU00	NRF1	6958.85		Q13033	STRN3	3470		Q14653	IRF3	23000
P22361	HNF1A	11486.5		Q8K1A6	CC2D1A	6790.71		Q01167	FOXK2	3360		P61968	LMO4	21000
P97431	IRF6	10458.4		P20067	ID1	4096.18		P15407	FOSL1	3340		O75461	E2F6	21000
Q64705	USF2	10201.5		Q61827	MAFK	3351.34		Q99081	TCF12	3010		O00712	NFIB	18000
P43120	HHEX	10072.6		P58462	FOXP1	3349.61		O14867	BACH1	2980		P51692	STAT5B	17000
Q3UH06	RREB1	9754.71		P42230	STAT5A	3050.58		O14641	DVL2	2550		Q12857	NFIA	17000
P97471	SMAD4	8671.91		Q8BRN9	CC2D1B	2809.48		Q00613	HSF1	2470		Q9UBB5	DKFZP586O0821	17000
P97360	ETV6	7777.65		Q61624	ZFP148	2744.39		P17676	CEBPB	2200		Q12857	DKFZP434L0422	17000
Q8BRN9	CC2D1B	7756.97		Q61624	ZNF148	2744.39		P84022	DKFZP686J10186	2180		P04150	NR3C1	16000
B1AY10	NFX1	7546.47		P97360	ETV6	2229.93		Q01196	RUNX1	2180		P15941	MUC1	16000
Q9WU00	NRF1	7510.77		Q64731	FOXL1	1709.17		P84022	SMAD3	2180		P16220	CREB1	16000
Q9JL60	GMEB1	7481.73		Q9WV30	NFAT5	1702.53		P52630	STAT2	2140		Q06330	RBPSUH	15000
P58462	FOXP1	7088.39		Q9EPQ8	TCF20	912.677		Q15853	USF2	2130		Q06330	RBPJ	15000
Q60929	MEF2A	7024.98		Q8C796	RCOR2	687.78		P27540	ARNT	2090		Q9UKD1	GMEB2	15000
Q8CFN5	MEF2C	7024.98		A2AWL7	MGA	129.267		P22681	CBL	2050		Q9UKD1	DKFZP434I0735	15000
A2AWL7	MGA	7000.36						P39880	CUTL1	2030		P52630	STAT2	14000
P53569	CEBPZ	6668.55						P14921	ETS1	2010		Q02078	MEF2A	14000
P63139	NFYB	6418.04						Q9Y2X9	ZNF281	1670		O95905	ECD	14000
Q01147	CREB	5879.38						Q06547	GABPB1	1610		P17676	CEBPB	14000
Q01147	CREB1	5879.38						Q06547	GABPB2	1610		Q9UQR1	ZNF148	13000
P70353	NFYC	5861.59						Q9UBB5	DKFZP586O0821	1530		O15156	ZBTB7B	13000
Q62232	SIX2	5761.45						P51692	STAT5B	1420		Q16656	NRF1	13000
Q924K8	MTA3	5641.01						Q15561	TEAD4	1230		Q15853	USF2	12000
P42128	FOXK1	5587.24						P08047	SP1	1220		P50548	ERF	12000
Q9WTK5	NFKB2	5556.59						Q15650	TRIP4	1150		Q92785	DPF2	12000
O35615	ZFPM1	5330.45						P55055	NR1H2	1080		P25490	YY1	11000
Q9R0I7	YLPM1	5223.9						P04150	NR3C1	1070		P42226	STAT6	11000
Q04863	RELB	5017.96						P16220	CREB1	941		Q04864	REL	11000
Q91ZD6	EAF2	4937.87						Q14814	MEF2D	914		Q01664	TFAP4	10000
Q9R1E0	FOXO1	4700.2						Q06330	RBPJ	906		O60942	RNGTT	10000
Q9WVH3	FOXO4	4700.2						Q06330	RBPSUH	906		Q99583	MNT	9400
Q9R210	TFEB	4677.61						P61968	LMO4	902		P01106	MYC	9200
O08580	ESRRA	4557.4						Q9UKD1	DKFZP434I0735	891		P01106	C-MYC	9200
Q99LI5	ZFP281	4472.24						Q9UKD1	GMEB2	891		P17483	HOXB4	9100
P31266	RBPJ	4470.09						P50548	ERF	826		Q9H4I2	ZHX3	8900
O08674	RBPJL	4470.09						Q9UKY1	ZHX1	823		P22670	RFX1	8700
Q64321	ZBTB7B	4109.39						Q9BYE7	PCGF6	815		P17535	JUND	8700
Q9Z0Y9	NR1H3	3909.24						Q9NZI7	UBP1	774		P10074	ZBTB48	8400
Q6NXH3	GPBP1	3851.84						Q9NPG3	UBN1	771		Q14119	VEZF1	8400
Q6XBJ3	ONECUT2	3623.34						P18847	ATF3	733		P10074	PP9964	8400
P41183	BCL6	3444.45						P18847	ATF3DELTAZIP2EXOND'DE'E	733		P49116	NR2C2	8400
P97302	BACH1	3397.2						Q9P0K8	FOXJ2	727		P10074	HKR3	8400
P43136	NR2F6	3376.16						P78317	RNF4	668		P28702	RXRB	8300
Q64092	TFE3	3271.47						P49116	NR2C2	652		P28702	NR2B2	8300
Q08639	TFDP1	3187.35						Q15643	TRIP11	610		Q9Y2X9	ZNF281	7700
P42230	STAT5A	2937.44						Q04864	REL	595		Q13033	STRN3	7700
Q08369	GATA4	2666.25						P28347	TEAD1	543		Q02930	CREB5	7200
P97489	GATA5	2666.25						Q99594	TEAD3	531		P05549	TFAP2A	7000
Q8BUN5	SMAD3	2636.61						Q9UK39	CCRN4L	526		P19419	ELK1	6900
P23204	PPARA	2617.03						O00716	E2F3	516		Q12986	NFX1	6800
Q62441	TLE4	2434.79						P56270	MAZ	516		P22681	CBL	6800
Q61069	USF1	2391.62						O43524	FOXO3	480		Q15714	TSC22D1	6600
Q64287	IRF4	2378.19						P23511	NFYA	471		P53539	FOSB	6600
Q60641	NR1H4	2333.1						P10070	GLI2	453		P15036	ETS2	6600
O70494	SP3	2329.01						Q14872	MTF1	453		P19838	NFKB1	6500
O08785	CLOCK	2319.63						Q9Y6X8	ZHX2	453		O43189	PHF1	6400
P97454	SMAD5	2267.64						P17544	ATF7	445		O43474	KLF4	6300
P35583	FOXA2	2237.18						Q02930	CREB5	438		Q12948	FOXC1	6100
P35583	HNF3B	2237.18						P51825	AF-4	433		Q99081	TCF12	5900
Q08775	RUNX2	2196.25						P51825	AFF1	433		Q13287	NMI	5600
Q64131	RUNX3	2196.25						Q00978	IRF9	433		Q9NR55	BATF3	5300
Q9WTL8	ARNTL	2196.04						Q15911	ZFHX3	424		Q9UK39	CCRN4L	5200
P23611	IRF8	2186.76						P54198	HIRA	422		Q99697	PITX2	5000
Q60707	TBX2	2163.65						Q9UKT9	IKZF3	407		P11474	ESRRA	4900
P35582	FOXA1	2099.31						Q15723	ELF2	403		P55055	NR1H2	4800
Q505F1	NR2C1	2030.01						P23759	PAX7	396		P19484	TFEB	4700
Q61624	ZFP148	2021.63						P13056	NR2C1	384		P19484	ALPHATFEB	4700
Q61624	ZNF148	2021.63						Q9H4I2	ZHX3	369		Q9UHF7	TRPS1	4600
P53762	ARNT	1901.28						Q16254	E2F4	360		P22736	NR4A1	4500
Q9WVH4	FOXO3	1715.44						O75461	E2F6	360		Q01167	FOXK2	4400
Q9WTN3	SREBF1	1707.86						Q10586	DBP	329		Q9Y2Y9	KLF13	4300
P25425	POU2F1	1622.34						O95644	NFATC1	329		Q02548	PAX5	4100
P35710	SOX5	1583.75						Q12948	FOXC1	328		P41212	ETV6	4100
Q9EPQ8	TCF20	1450.02						Q01664	TFAP4	298		Q9NQB0	TCF7L2	3400
Q99NA9	PCGF6	1399.51						O15164	TRIM24	282		P10589	NR2F1	3400
P49117	NR2C2	1323.85						Q12986	NFX1	276		Q02446	SP4	3300
P48755	FOSL1	1269.23						Q8IX07	ZFPM1	256		P48436	SOX9	3300
Q4VBD9	GZF1	1254.36						Q96AV8	E2F7	250		Q66K89	E4F1	3300
Q3U1N2	SREBF2	1247.55						Q9UID6	ZNF639	250		O14640	DVL1	3300
Q8R0K9	E2F4	1211.85						P10244	MYBL2	243		Q06547	GABPB2	3200
Q8R0S1	ATF7	1193.26						O43829	ZBTB14	230		Q06547	GABPB1	3200
P23708	NFYA	1185.3						P48380	RFX3	225		Q9UKY1	ZHX1	3100
Q60591	NFATC2	1152.72						Q9H116	GZF1	207		Q9NZI6	TFCP2L1	3100
O70273	EHF	1138.12						Q13118	KLF10	204		P28347	TEAD1	3100
Q64318	ZEB1	1113.88						Q08050	FOXM1	197		Q9NZI6	LBP-9	3100
P26323	FLI1	1089.39						Q8N653	LZTR1	188		Q9NZI6	DKFZP564C0164	3100
P27782	LEF1	1081.27						Q99607	ELF4	182		P54198	HIRA	2900
Q00417	TCF7	1081.27						Q15714	TSC22D1	178		O15164	TRIM24	2800
Q9JJ48	ZC3H8	1074.56						P11831	SRF	165		Q15561	TEAD4	2800
O08750	NFIL3	1038.69						P10276	NR1B1	161		Q15562	TEAD2	2800
Q63943	MEF2D	1006.7						P10276	RARA	161		P18850	ATF6	2500
P41971	ELK3	975.169						P55347	PKNOX1	132		Q06945	SOX4	2400
P27699	CREM	956.823						P13682	ZNF35	115		P35716	SOX11	2400
Q00196	POU2F2	954.669						Q14995	NR1D2	105		P27540	ARNT	2300
Q61286	TCF12	954.539						Q9P2Y4	ZNF219	97		P40763	STAT3	2200
P15375	MYF6	943.825						O15119	TBX3	95		Q15723	ELF2	1900
Q8CF90	MAFA	913.347						O14593	RFXANK	74		Q14134	TRIM29	1800
P54841	MAFB	913.347						P32519	DKFZP686H0575	71		O43638	FOXS1	1800
P70662	LDB1	883.336						P32519	ELF1	71		A0AVK6	E2F8	1800
P30051	TEAD1	814.84						Q14119	VEZF1	64		Q15911	ZFHX3	1700
P48301	TEAD2	814.84						O43189	PHF1	53		Q13105	ZBTB17	1700
F6VAN0	ATF6	788.598						P52952	NKX2-5	41		P13056	NR2C1	1700
Q91VW9	ZKSCAN3	776.749						Q16656	NRF1	38		Q8N653	LZTR1	1700
P27577	ETS1	767.533						Q9UGL1	DKFZP434D0815	31		P55347	PKNOX1	1600
P09450	JUNB	758.446						Q9UGL1	DKFZP434I0617	31		Q14938	NFIX	1500
Q8VIG1	REST	720.018						Q9UGL1	DKFZP434I2412	31		P39880	CUTL1	1500
O35738	KLF12	717.071						Q9UGL1	DKFZP434N0335	31		Q15643	TRIP11	1400
P14404	MECOM	704.29						Q9Y261	FOXA2	30		P35869	AHR	1400
P28704	RXRB	665.376						Q6P4R8	NFRKB	28		O94916	NFAT5	1300
P38532	HSF1	648.466						P42226	STAT6	20		Q01196	RUNX1	1200
Q6PZD9	CEBPE	647.423						P22670	RFX1	16		Q00653	NFKB2	1200
Q60775	ELF1	618.724						Q01094	E2F1	13		O43524	FOXO3	1200
P53566	CEBPA	601.136						O94916	NFAT5	10		Q03112	EVI1	1200
P35396	PPARD	598.497						O75808	CAPN15	2		P36956	SREBF1	1100
P37242	THRB	570.837						Q9Y2Y9	KLF13	2		Q08050	FOXM1	1100
Q80TZ9	RERE	569.505										Q9Y6X8	ZHX2	1000
Q9WV30	NFAT5	553.842										P06400	RB1	1000
Q61909	RUNX1T1	545.592		*Exact copy numbers for proteins in Beck et al with levels below 500 are not provided,								Q5SXM2	SNAPC4	980
P70324	TBX3	534.731		so to make the dataset comparable with others, numbers were impounded from uniform								P13682	ZNF35	880
P05627	JUN	528.435		random distribution with limits between 2 and 500, which corresponds the one found								Q9NPG3	UBN1	820
Q9Z2U4	ELF4	511.129		experimentally in other datasets.								Q6P4R8	NFRKB	770
Q924A0	TCF7L2	507.029										Q92908	GATA6	730
P51450	RORC	506.664										P26367	PAX6	680
Q9DBY0	FOXP4	498.896										P10827	THRA	630
Q8K4J6	MKL1	490.598										Q96PN7	TRERF1	600
Q3UR85	MYRF	467.197										Q96PN7	BCAR2	600
Q3UV55	NR1D1	435.229										O60765	HEL104	590
Q9Z0Z7	KLF5	422.77										P10244	MYBL2	580
P36895	BMPR1A	382.765										Q12968	NFATC3	540
Q3U285	LCORL	350.139										P10588	NR2F6	470
Q91VN1	ZFP191	348.205										Q96AV8	E2F7	430
Q91VN1	ZNF24	348.205										O43829	ZBTB14	420
O08755	ONECUT1	320.054										P19793	RXRA	410
Q58FA4	E2F8	303.104										P19793	NR2B1	410
Q6ZPI3	LCOR	236.789										Q13469	NFATC2	410
P27889	HNF1B	234.585										P48380	RFX3	400
P45448	NR5A2	226.144										Q15583	TGIF1	380
O70374	CBFA2T2	199.257										Q16236	NFE2L2	370
P15314	IRF1	196.445										P52945	PDX1	310
Q62431	ARID3A	188.369										P51825	AFF1	280
Q9Z248	AEBP2	178.506										P51825	AF-4	280
P47930	FOSL2	150.319										P22415	USF1	210
Q07243	MTF1	98.9923										O00716	E2F3	210
P18911	RARG	90.6989										Q03933	HSF2	180
Q8K4B0	MTA1	90.1853										O15119	TBX3	170
P97303	BACH2	85.4716										P84022	SMAD3	150
O35261	E2F3	41.4863										Q92766	RREB1	150
P17433	SPI1	39.2191										P84022	DKFZP686J10186	150
Q3UHF7	HIVEP2	14.0082										Q9UGL1	DKFZP434N0335	150
												Q9UGL1	DKFZP434I2412	150
												Q9UGL1	DKFZP434I0617	150
												Q9UGL1	DKFZP434D0815	150
												O75808	CAPN15	140
												Q15699	HEL23	80
												Q15699	ALX1	80
												Q12901	ZNF155	67
												P10243	MYBL1	51
												P10243	A-MYB	51
												O75030	MITF-C	6
												O75030	MITF	6
												O15350	TP73	2.3

## Sheet: histone modifires copynumbers
Azimifar et al, mouse hepatocytes				Schwanhausser et al, mouse fibroblasts (NIH T3T)				Beck et al, human osteosarcoma (U2OS)				Nagaraj et al, human cancer cell line (Hela)
Uniprot ID	Gene Name	Copy number		Uniprot ID	Gene Name	Copy number		Uniprot ID	Gene Name	Copy number*		Uniprot ID	Gene Name	Copy number
Q99LT0	DPY30	172136		Q9JIF0	PRMT1	1.66478e+06		Q9C005	DPY30	1170000		P61088	HEL-S-71	1400000
Q9ERF3	WDR61	159788		O09106	HDAC1	460977		P52926	HMGA2	311000		Q9GZS3	WDR61	540000
Q9JIF0	PRMT1	114835		Q8BY71	HAT1	416229		P52926	HMGA2/WIF1	311000		O95983	MBD3	410000
Q3UIR3	DTX3L	112167		Q9ERF3	WDR61	392445		P52926	HMGIC	311000		Q13547	HDAC1	350000
Q8BFQ4	WDR82	105591		Q9JIX0	ENY2	328669		P61088	HEL-S-71	273000		Q92769	HDAC2	350000
Q8VDQ8	SIRT2	83298.4		Q99LT0	DPY30	255398		Q99873	PRMT1	206000		P49459	HR6A	210000
Q9R190	MTA2	78165		Q9R190	MTA2	195543		Q6UXN9	TMEM113	101000		O14929	HAT1	200000
Q9JIX0	ENY2	77937.5		Q9Z2D8	MBD3	144098		Q6UXN9	WDR82	101000		Q6UXN9	TMEM113	180000
Q8R104	SIRT3	73035.6		Q8CIG8	PRMT5	137656		Q92769	HDAC2	64200		Q6UXN9	WDR82	180000
Q9Z2D6	MECP2	69795.3		Q8BFQ4	WDR82	126015		P49593	PPM1F	55600		Q9HAF1	MEAF6	160000
O09106	HDAC1	58835.2		Q9Z277	BAZ1B	116261		Q9GZS3	WDR61	51500		O94776	MTA2	140000
Q91WC0	SETD3	54568.4		P52927	HMGA2	98093.6		O94776	MTA2	50800		Q99873	PRMT1	140000
Q9CWW7	CXXC1	50576.7		Q61191	HCFC1	83501.5		O14744	PRMT5	50500		Q6NYC1	JMJD6	130000
Q80X41	VRK1	50400.7		Q80X41	VRK1	83158.8		P51610	HCFC1	47500		P61964	WDR5	120000
P61965	WDR5	49931.1		P61965	WDR5	72166.9		O95983	MBD3	45600		O14744	PRMT5	100000
Q8CGA0	PPM1F	39573.1		Q8VDF2	UHRF1	61349.1		O14929	HAT1	31000		Q9UNL4	ING4	95000
Q9Z277	BAZ1B	37639.1		Q922H1	PRMT3	58987.2		Q96T88	UHRF1	30000		Q06587	RING1	84000
Q61191	HCFC1	37015.5		Q3TKT4	SMARCA4	58612.2		Q99496	RNF2	28600		Q86X55	CARM1	74000
Q7TMY8	HUWE1	34607		P70288	HDAC2	50694.8		Q13547	HDAC1	28300		O95619	YEATS4	65000
Q8CCI5	RYBP	33303.6		Q8CGA0	PPM1F	48206.2		Q7Z6Z7	HUWE1	26100		Q9NPF5	DMAP1	62000
Q9Z2D8	MBD3	30994.3		Q9WVG6	CARM1	44710.3		Q9UBL3	ASH2L	25700		Q9UIG0	BAZ1B	60000
Q8CIG8	PRMT5	29440.7		Q5SVQ0	KAT7	42762.7		Q9Y6I4	USP3	18200		Q9NQ92	COPRS	58000
P70288	HDAC2	28865.5		Q9CQJ4	RNF2	39747.8		P61964	WDR5	15700		P51608	MECP2	54000
Q9CQJ4	RNF2	27496.1		Q7TMY8	HUWE1	35606.6		Q6NYC1	JMJD6	15500		Q8WTS6	SETD7	54000
Q6ZQ88	KDM1A	26353.7		Q9D8Y8	ING5	28972.6		O75530	EED	13000		Q92541	RTF1	51000
Q9WVG6	CARM1	26349.1		Q8VHL1	SETD7	28051.1		Q9Y4B6	VPRBP	12600		Q86TU7	SETD3	47000
Q99LG0	USP16	22409.4		Q6ZQ88	KDM1A	24608.6		O60341	KDM1A	12500		Q9UKL0	RCOR1	40000
Q8CFE3	RCOR1	21213.7		Q921E6	EED	23751.7		Q86X55	CARM1	11800		P51532	SMARCA4	39000
O88895	HDAC3	19131.7		Q6NZB1	PRMT6	20978.2		Q06587	RING1	11700		Q9UBU8	MORF4L1	38000
Q91X20	ASH2L	17055.2		Q2VPQ9	MEAF6	20926.7		Q96MX6	WDR92	10200		O75530	EED	35000
Q3U319	RNF40	16578.5		Q8BX09	RBBP5	20376.2		Q9UBU8	MORF4L1	9510		O95251	KAT7	32000
P52927	HMGA2	16512.1		Q9CR11	YEATS4	19558.4		Q5VTR2	RNF20	9270		Q96T88	UHRF1	31000
A2AQ19	RTF1	14810		Q80U70	SUZ12	18777.8		Q9H4L7	SMARCAD1	8660		O75150	RNF40	30000
P41230	KDM5C	13914.6		A2AQ19	RTF1	14989		Q99986	VRK1	7800		Q9UBL3	ASH2L	27000
P59941	SIRT6	13026.9		Q04692	SMARCAD1	13725.4		Q9Y5T5	USP16	7250		O60678	PRMT3	27000
P60762	MORF4L1	12487.2		Q3UIR3	DTX3L	13667.1		Q8WTS6	SETD7	7130		Q9HC52	CBX8	26000
Q4JK59	TET2	11566.4		Q9JI44	DMAP1	12516.3		Q8TDB6	DTX3L	6700		Q96ES7	CCDC101	25000
Q3TKT4	SMARCA4	11095.1		Q9ESU6	BRD4	12251.2		Q9HC52	CBX8	6330		Q9Y2K7	KDM2A	25000
Q922H1	PRMT3	11010.3		Q91WC0	SETD3	11956.5		Q96EB6	SIRT1	5870		Q8IXJ6	SIRT2	23000
Q9Z183	PADI4	10975.7		B2RWS6	EP300	10858.9		O14757	CHEK1	5380		Q15291	RBBP5	22000
Q9JJF3	NO66	10229.2		Q5DTM8	RNF20	9824.42		O95251	KAT7	5280		O94864	SUPT7L	22000
Q6PAK3	PRMT8	9356.52		O35280	CHEK1	9767.18		Q9H6W3	NO66	5270		Q9UPP1	PHF8	21000
Q5DTM8	RNF20	9329.07		Q9DA08	CCDC101	9283.63		Q9Y4A5	TRRAP	5130		Q5VTR2	RNF20	21000
Q8BX09	RBBP5	9282.76		Q91X20	ASH2L	9132.54		O75150	RNF40	4960		Q9Y5T5	USP16	21000
Q9WTU0	PHF2	9224.69		Q9QXV1	CBX8	8967.74		O15379	HDAC3	4860		Q96KQ7	EHMT2	20000
Q9ESU6	BRD4	9057.32		Q99LM9	TADA1	8276.48		Q8N488	RYBP	4750		O15379	HDAC3	20000
Q5SVQ0	KAT7	8631.95		O88895	HDAC3	6212.3		Q92541	RTF1	4550		Q8WUI4	HDAC7	20000
Q8BKJ9	SIRT7	8255.42		Q91W36	USP3	6148.3		Q15291	RBBP5	4530		Q99986	VRK1	20000
Q91W36	USP3	8144.8		Q3U319	RNF40	5918.62		P49459	HR6A	4350		Q9H7Z6	KAT8	19000
Q920N2	HLCS	7849.89		Q8C2B3	HDAC7	5889.31		Q96BN2	TADA1	3720		P49593	PPM1F	19000
Q9Z2V5	HDAC6	7489.47		Q6NZQ4	PAXIP1	5153.47		P51532	SMARCA4	3460		Q9Y232	CDYL	18000
O54864	SUV39H1	7420.38		Q62388	ATM	4377		O60678	PRMT3	3220		Q86U70	LDB1	17000
Q8CFT2	SETD1B	6847.25		Q99MY8	ASH1L	4314.46		Q9UIG0	BAZ1B	3190		O60341	KDM1A	16000
Q9WTK2	CDYL	6523.56		Q80TR8	VPRBP	4160.07		Q9UPT9	USP22	3130		Q96RL1	RAP80	16000
Q921E6	EED	6384		Q8CFE3	RCOR1	3833.81		Q96ES7	CCDC101	2630		O14757	CHEK1	15000
Q9D1P2	KAT8	6343.97		Q9Z148	EHMT2	3821.33		Q9Y232	CDYL	2620		Q8N488	RYBP	15000
Q9Z148	EHMT2	6320.38		P41230	KDM5C	3221.96		Q9Y2K7	KDM2A	2580		Q8NB78	AOF1	14000
Q9DA08	CCDC101	6306.95		Q9Z2V5	HDAC6	3186.21		Q9NPA8	ENY2	2410		Q8NB78	KDM1B	14000
P70268	PKN1	6184.3		Q5DW34	EHMT1	3162.14		Q96L91	EP400	2310		Q7Z6Z7	HUWE1	13000
Q8C0D7	ING4	6097.27		Q6NZM9	HDAC4	3120.52		Q15022	SUZ12	2280		O96028	WHSC1	12000
Q99LM9	TADA1	5915.84		Q61188	EZH2	2332.99		P35226	BMI1	2080		O60885	BRD4	11000
Q9JI44	DMAP1	5799.7		Q9WTU0	PHF2	1947.84		Q9H7L9	SUDS3	2000		Q9H0E3	SAP130	11000
O35730	RING1	5655.6		Q8BIH0	SAP130	1607.6		Q8WUI4	HDAC7	1940		Q9H4L7	SMARCAD1	11000
B2RWS6	EP300	5631.71		Q8BVE8	WHSC1	776.853		Q92560	BAP1	1790		Q96MX6	WDR92	10000
Q08642	PADI2	5549.24		Q3TUF7	YEATS2	775.73		Q92560	HUCEP-13	1790		Q92993	HTATIP	9000
Q9ERI5	JMJD6	5328.02		Q61026	NCOA2	734.687		Q96RL1	RAP80	1790		Q92993	KAT5	9000
Q8BY71	HAT1	5069.71		Q6PDK2	KMT2D	608.9		O60885	BRD4	1680		Q15022	SUZ12	9000
Q80TR8	VPRBP	4904.19		Q6PCM1	KDM3A	406.097		Q92793	CREB-BINDING	1630		Q6ZW49	PAXIP1	8300
O35280	CHEK1	4565.95		P55200	KMT2A	348.56		Q92793	CREBBP	1630		Q96EB6	SIRT1	7900
Q6P2L6	WHSC1L1	4533.82						Q8WYH8	ING5	1620		Q9NTG7	SIRT3	7200
Q8VHL1	SETD7	4304.19						O96028	WHSC1	1600		Q8N371	KDM8	6900
Q9QXV1	CBX8	4209.83						Q15910	EZH2	1530		Q5VVJ2	MYSM1	6700
Q2VPQ9	MEAF6	4071.21						Q9Y4K0	LOXL2	1480		O75164	KDM4A	6600
Q6PDM1	MSL1	4037.17						O94864	SUPT7L	1340		Q99496	RNF2	6400
Q8VDF2	UHRF1	3989.72						O00213	APBB1	1330		Q9H0E9	BRD8	6300
Q61026	NCOA2	3950.82						Q86U70	LDB1	1310		Q53ET0	CRTC2	5800
Q3UG20	KMT2E	3738.91						Q9H0E3	SAP130	1300		Q92613	JADE3	5800
Q6PDK2	KMT2D	3698.5						Q9NVM4	PRMT7	1270		Q92613	PHF16	5800
P41158	ELK4	3682.8						Q9P2N6	KANSL3	1240		P15923	TCF3	5700
Q8VEK6	ING3	3471.93						Q09472	CREBBP	1160		P15923	TCF3-ZNF384	5700
Q6NZQ4	PAXIP1	3342.2						Q09472	EP300	1160		Q9NVM4	PRMT7	5300
Q8R4I1	ATXN7	3337						Q9UBN7	HDAC6	1160		O75151	PHF2	5200
O70546	KDM6A	3306.18						Q16512	PKN1	1050		Q16512	PKN1	5200
Q6PCM1	KDM3A	3284.19						Q9NPF5	DMAP1	1020		P51610	HCFC1	5100
Q8BIH0	SAP130	3246.56						Q9UKL0	RCOR1	1020		Q9NQC1	JADE2	5000
Q80TJ7	PHF8	3196.92						Q53ET0	CRTC2	949		Q9NQC1	PHF15	5000
Q5DW34	EHMT1	2863.94						Q96KQ7	EHMT2	864		Q96BF6	BTBD14A	4600
Q6ZQF7	JADE2	2844.42						Q9H9B1	EHMT1	790		Q96BF6	NACC2	4600
Q8BW72	KDM4A	2654.82						Q9NQ92	COPRS	780		Q15047	SETDB1	4600
Q6P3E7	HDAC10	2558.48						Q9BY41	HDAC8	712		O75486	SUPT3H	4600
Q80U70	SUZ12	2474.1						Q9HAF1	MEAF6	681		Q8IYW5	RNF168	4400
P16951	ATF2	2436.26						Q8IXJ6	SIRT2	664		Q9Y4B6	VPRBP	4400
Q64287	IRF4	2378.19						Q9NXR8	ING3	569		P55201	BRPF1	4300
O08785	CLOCK	2319.63						Q15047	SETDB1	541		Q9UPS6	SETD1B	4300
Q8BVE8	WHSC1	2315.17						Q8NEZ4	KMT2C	492		O95696	BRD1	4100
E9Q5F9	SETD2	2185.36						Q8NEZ4	MLL3	492		Q9UPT9	USP22	3900
Q8CIG3	KDM1B	2161.49						P51608	MECP2	486		O60674	JAK2	3700
Q6IE82	JADE3	2092.59						Q13315	ATM	484		Q9Y6I4	USP3	3700
Q8VC56	RNF8	2075.2						P35227	PCGF2	479		Q4LE39	ARID4B	3600
Q04692	SMARCAD1	2060.85						O15534	PER1	456		Q68DK7	MSL1	3500
Q923E4	SIRT1	1963.76						O75164	KDM4A	445		Q6ZRS2	SRCAP	3500
Q8C2B3	HDAC7	1937.09						Q96BF6	BTBD14A	441		Q7Z3B3	KANSL1	3200
P70351	EZH1	1851.46						Q96BF6	NACC2	441		Q7Z3B3	KIAA1267	3200
Q922X9	PRMT7	1848.45						Q8IXJ9	ASXH1	433		Q6IE81	JADE1	3100
Q9JHD1	KAT2B	1732.3						Q8IXJ9	ASXL1	433		P41229	KDM5C	3100
Q8R3B7	BRD8	1726.89						Q92613	JADE3	420		Q9P0U4	CXXC1	3000
O08550	KMT2B	1656.54						Q92613	PHF16	420		P35226	BMI1	2900
Q8BRH4	KMT2C	1545.13						Q92993	HTATIP	418		O15047	SETD1A	2900
A2RSY1	KANSL3	1423.1						Q92993	KAT5	418		Q9NR48	ASH1L	2800
Q9CR11	YEATS4	1409.55						O15516	CLOCK	415		Q96EZ8	MCRS1	2800
Q8CHI8	EP400	1359.43						Q53H47	SETMAR	389		Q9H7L9	SUDS3	2800
Q99L02	PAGR1	1263.25						Q6N021	TET2	388		Q9BYW2	SETD2	2700
Q6NZM9	HDAC4	1232.44						Q9NRC8	SIRT7	386		Q92793	CREB-BINDING	2600
Q80XJ2	RNF168	1209.32						Q9H2F5	EPC1	381		Q09472	CREBBP	2600
P70365	NCOA1	1202.39						Q9BYW2	SETD2	379		Q92793	CREBBP	2600
P23798	PCGF2	1093.23						Q9ULD4	BRPF3	368		Q09472	EP300	2600
P27782	LEF1	1081.27						O95619	YEATS4	355		Q9Y6Q9	NCOA3	2600
Q8BRB7	KAT6B	1036.94						Q9H9L4	C12ORF41	350		Q9ULM3	YEATS2	2600
Q8BQR4	KANSL2	1001.49						Q9H9L4	KANSL2	350		Q9UIF9	BAZ2A	2500
Q99L90	MCRS1	922.097						Q4LE39	ARID4B	339		Q8NHM5	FBXL10	2400
Q62388	ATM	894.166						Q6W2J9	BCOR	326		Q8NHM5	KDM2B	2400
P70662	LDB1	883.336						Q9NQC1	JADE2	318		Q9H8E8	CSRP2BP	2300
Q99LQ1	MBIP	871.282						Q9NQC1	PHF15	318		Q9BZ95	WHSC1L1	2300
Q3TUF7	YEATS2	772.17						Q9NS73	MBIP	309		Q9P2N6	KANSL3	2200
Q8VIG1	REST	720.018						Q6IE81	JADE1	308		Q92560	BAP1	2100
Q9D8Y8	ING5	671.82						Q13127	REST	297		Q92560	HUCEP-13	2100
Q80TG1	KANSL1	658.607						Q6B0I6	KDM4D	294		Q9UBN7	HDAC6	2000
Q61188	EZH2	605.826						P29375	KDM5A	288		Q96LA8	PRMT6	2000
Q8BR65	SUDS3	549.858						O15550	KDM6A	277		Q8TDI0	CHD5	1900
Q3U8K7	SUV420H1	516.391						O15550	UTX	277		O15516	CLOCK	1900
Q8R0L9	TADA3	482.463						Q7Z3B3	KANSL1	275		Q96L91	EP400	1900
Q3U182	CRTC2	478.791						Q7Z3B3	KIAA1267	275		O43463	SUV39H1	1900
A2CG63	ARID4B	475.147						Q86TU7	SETD3	273		Q53H47	SETMAR	1800
Q9WVG9	MSL3	443.996						Q9H0E9	BRD8	245		Q9H9B1	EHMT1	1700
Q9JHD2	KAT2A	411.836						Q96LA8	PRMT6	239		P50747	HLCS	1700
P55200	KMT2A	380.628						P29374	ARID4A	237		Q13315	ATM	1600
Q9CZV5	SUPT7L	346.222						Q9H5I1	SUV39H2	221		P35227	PCGF2	1600
Q8C267	SETDB2	319.561						Q9Y4C1	KDM3A	204		Q8TEK3	DOT1L	1500
Q8C267	SETDB2-PHF11	319.561						P78364	PHC1	203		Q8TDB6	DTX3L	1500
Q99PU7	BAP1	305.38						P41229	KDM5C	192		Q15596	NCOA2	1500
Q69ZF8	MSL2	300.963						O14686	KMT2D	175		Q6W2J9	BCOR	1200
Q6Q783	SUV420H2	296.889						O14686	MLL2	175		Q03164	KMT2A	1200
Q6NZB1	PRMT6	281.401						Q6ZRS2	SRCAP	169		Q03164	MLL	1200
Q9QXJ1	APBB1	279.237						Q8TF76	GSG2	165		Q92830	KAT2A	1100
Q9DCM7	NACC2	263.062						Q9BSM1	PCGF1	163		Q969S8	HDAC10	880
Q8BG87	TET3	256.797						Q9NQW5	PRDM7	162		Q92794	KAT6A	820
Q8R023	PCGF1	219.207						Q969S8	HDAC10	160		Q92794	MYST3	820
Q9Z0R0	GSG2	196.969						Q9ULV5	HSF4	154		O00213	APBB1	810
Q8CGN4	BCOR	185.808						Q9UKV0	HDAC9	130		Q9Y4C1	KDM3A	800
Q6P1G2	KDM2B	176.125						Q9UMN6	KMT2B	127		P29374	ARID4A	760
Q9CXT6	KDM8	172.845						Q9HCI7	MSL2	125		Q92800	EZH1	760
Q9EQQ0	SUV39H2	169.551						P15923	TCF3	121		Q14CW9	ATXN7L3	740
Q8VH37	HDAC8	133.598						P15923	TCF3-ZNF384	121		P29375	KDM5A	740
Q99N13	HDAC9	92.8131						Q9H4Z2	ZNF335	117		Q9ULD4	BRPF3	720
Q8BLG0	PHF20	88.9851						Q96EZ8	MCRS1	112		Q96BN2	TADA1	660
A2AWT3	ATXN7L3	77.0042						Q8TEK3	DOT1L	111		Q6N021	TET2	650
Q8CID0	CSRP2BP	76.1733						Q9BZ95	WHSC1L1	97		Q9BY41	HDAC8	620
Q9CQ13	COPRS	73.5086						Q96L73	NSD1	94		Q8NEZ4	KMT2C	610
Q8C9X6	EPC1	62.2465						P55201	BRPF1	91		Q8NEZ4	MLL3	610
O35973	PER1	53.9062						O43463	SUV39H1	79		Q9BVI0	PHF20	610
Q69Z66	MYSM1	45.0435						Q8IZD2	KMT2E	75		P56524	HDAC4	550
P17433	SPI1	39.2191						Q8IZD2	MLL5	75		P56524	MGC16025	550
Q99MY8	ASH1L	12.422						Q8IYW5	RNF168	49		Q96L73	NSD1	530
Q80Y84	KDM5B	6.57518						Q68DK7	MSL1	48		Q9H5I1	SUV39H2	480
								Q9Y6Q9	NCOA3	42		Q15910	EZH2	470
								O95696	BRD1	37		Q9NRC8	SIRT7	380
								Q8NB78	AOF1	36		Q8IZD2	KMT2E	290
								Q8NB78	KDM1B	36		Q8IZD2	MLL5	290
								Q9UIF9	BAZ2A	34		O43151	TET3	280
								Q9UGL1	KDM5B	31		Q9H3R0	KDM4C	190
								Q9UGL1	PLU-1	31		Q8N5Y2	MSL3	180
								Q9ULM3	YEATS2	31		O15550	KDM6A	160
								Q8N5Y2	MSL3	28		O15550	UTX	160
								O15047	SETD1A	21		Q9UGL1	KDM5B	150
								Q8N6T7	SIRT6	15		Q9UGL1	PLU-1	150
								P50747	HLCS	10		Q8IXJ9	ASXH1	140
								Q15596	NCOA2	7		Q8IXJ9	ASXL1	140
												Q92831	KAT2B	130
	*Exact copy numbers for proteins in Beck et al with levels below 500 are not provided,											Q15788	NCOA1	130
	so to make the dataset comparable with others, numbers were impounded from uniform											Q13029	PRDM2	130
	random distribution with limits between 2 and 500, which corresponds the one found											Q9H2F5	EPC1	110
	experimentally in other datasets.											Q9UQL6	HDAC5	110
												Q9UMN6	KMT2B	100
												Q8WYB5	KAT6B	95
												Q9H4Z2	ZNF335	25
												Q9NQR1	SETD8	14

## Sheet: GTF_copynumbers
Azimifar et al, mouse hepatocytes				Schwanhausser et al, mouse fibroblasts (NIH T3T)				Beck et al, human osteosarcoma (U2OS)				Nagaraj et al, human cancer cell line (Hela)
Uniprot ID	Gene Name	Copy number		Uniprot ID	Gene Name	Copy number		Uniprot ID	Gene Name	Copy number		Uniprot ID	Gene Name	Copy number
P60122	RUVBL1	207204		P60122	RUVBL1	1.55633e+06		P20290	BTF3	1450000		P42771	CDKN2A	1800000
Q9WTM5	RUVBL2	155128		Q9WTM5	RUVBL2	1.05934e+06		Q9Y265	RUVBL1	235000		P20290	BTF3	1500000
Q923G2	POLR2H	87739.1		Q80UW8	POLR2E	559527		Q9Y230	RUVBL2	175000		Q9Y265	RUVBL1	940000
Q80UW8	POLR2E	61084.7		Q923G2	POLR2H	503607		P13984	GTF2F2	97800		P52434	POLR2H	820000
Q8CFI7	POLR2B	54371.8		Q64364	CDKN2A	316174		P62487	POLR2G	74800		Q9Y230	RUVBL2	700000
Q8CFI7	RPB2	54371.8		Q91WV0	DR1	152101		P52435	POLR2J	70500		Q01658	DR1	690000
Q9D7M8	POLR2D	42134.3		Q8R0A0	GTF2F2	129368		P19388	POLR2E	57200		P19387	POLR2C	600000
Q9D902	GTF2E2	39505.5		P62488	POLR2G	101539		P62875	POLR2L	50400		P19388	POLR2E	440000
Q91WV0	DR1	38537.8		Q9D7M8	POLR2D	96454.7		O15514	POLR2D	46200		Q12962	TAF10	370000
P60898	POLR2I	37149.7		P62876	POLR2L	94679.9		P35269	GTF2F1	44900		P13984	GTF2F2	320000
Q80ZM7	GTF2A2	23045.5		Q8CFI7	POLR2B	69811.3		P30876	POLR2B	38200		P61218	POLR2F	310000
P48437	PROX1	20767.6		Q8CFI7	RPB2	69811.3		P30876	RPB2	38200		Q08945	SSRP1	220000
Q8R0A0	GTF2F2	20733.9		P60898	POLR2I	59155.8		Q08945	SSRP1	32400		P29084	GTF2E2	200000
P08775	POLR2A	19516.8		Q9D902	GTF2E2	39008.2		Q01658	DR1	32000		Q00403	GTF2B	180000
Q8BMQ2	GTF3C4	16328.7		P08775	POLR2A	37581.7		P62380	TBPL1	27500		P62487	POLR2G	170000
Q8K0H5	TAF10	16035.6		Q62018	CTR9	35485.8		P53803	POLR2K	26200		Q16594	TAF9	150000
Q8VI33	TAF9	15933.3		Q8VI33	TAF9	29560.8		P19387	POLR2C	21600		P29083	GTF2E1	110000
P62876	POLR2L	13754		Q80ZM7	GTF2A2	24963.4		Q9Y5Q8	GTF3C5	21300		O15514	POLR2D	93000
P62488	POLR2G	12679.4		Q99PM3	GTF2A1	23616.4		P52434	POLR2H	18400		P35269	GTF2F1	92000
Q62018	CTR9	12456.6		Q5XJE5	LEO1	15629.5		Q00403	GTF2B	17400		Q9Y5Q8	GTF3C5	88000
Q8VE65	TAF12	12136		Q8VE65	TAF12	15031.3		Q9UKN8	GTF3C4	15600		Q92786	PROX1	74000
Q3TLD5	URI1	9260.92		Q8K0H5	TAF10	14389.7		P36954	POLR2I	13500		P62380	TBPL1	71000
Q5XJE5	LEO1	8169.95		P07903	ERCC1	12450.4		P24928	POLR2A	11900		Q16514	TAF12	65000
Q8K284	GTF3C1	6333.42		Q9QZD4	ERCC4	11068.4		Q12962	TAF10	11300		P30876	POLR2B	62000
P49135	ERCC3	6039.41		Q9QZD4	ERCC2	11068.4		P29084	GTF2E2	11100		P30876	RPB2	62000
Q9QWV9	CCNT1	5744.7		Q8BMQ2	GTF3C4	7256.29		Q16594	TAF9	9930		P52655	GTF2A1	56000
Q8R2T8	GTF3C5	5139.5		Q9QWV9	CCNT1	4856.31		Q9HBM6	TAF9B	6940		Q9HBM6	TAF9B	54000
Q62311	TAF6	4851.32		Q8R2T8	GTF3C5	3733		P29083	GTF2E1	6590		Q92541	RTF1	51000
Q99JX1	TAF11	4510.37		Q8K284	GTF3C1	1464.49		P49848	TAF6	6200		Q15545	TAF7	48000
P62340	TBPL1	4481.1		P55200	KMT2A	348.56		O94763	URI1	5850		P19447	ERCC3	47000
Q99PM3	GTF2A1	3900.31						Q8WUA4	GTF3C2	5420		O94763	URI1	46000
P07903	ERCC1	3815.46						Q9Y5Q9	GTF3C3	5380		Q969F1	GTF3C6	41000
Q9EQH4	TAF8	3038.52						Q15545	TAF7	5080		Q9UKN8	GTF3C4	32000
Q91WQ5	TAF5L	2228.7						Q12789	GTF3C1	4790		Q8WVC0	LEO1	26000
P29037	MTBP	1674.65						Q92541	RTF1	4550		P24928	POLR2A	19000
P29037	TBP	1674.65						Q9Y6J9	TAF6L	3450		P07992	ERCC1	18000
Q9R1C0	TAF7	1363.9						P19447	ERCC3	3280		O00268	TAF4	16000
Q80UV9	TAF1	820.85						O60563	CCNT1	3200		P49848	TAF6	16000
Q9QZD4	ERCC4	564.714						Q6PD62	CTR9	3070		P32780	GTF2H1	16000
Q9QZD4	ERCC2	564.714						P32780	GTF2H1	3040		Q9Y6J9	TAF6L	14000
Q5HZG4	TAF3	544.31						O75909	CCNK	2820		Q9Y5Q9	GTF3C3	13000
Q9JHD2	KAT2A	411.836						P07992	ERCC1	2720		Q92994	BRF1	12000
P55200	KMT2A	380.628						Q7Z7C8	TAF8	2500		Q8WUA4	GTF3C2	11000
P61219	POLR2F	269.379						P52657	GTF2A2	2060		O60563	CCNT1	10000
Q60722	TCF4	232.41						O00268	TAF4	1700		O75529	TAF5L	7600
A3KFM7	CHD6	125.918						P61218	POLR2F	1530		O75909	CCNK	7200
								P18074	ERCC2	1510		Q12789	GTF3C1	6900
								Q15542	TAF5	1050		Q6PD62	CTR9	6400
								Q16514	TAF12	986		Q15542	TAF5	5500
								Q8WVC0	LEO1	899		P20226	TBP	5400
								P20226	TBP	893		P18074	ERCC2	5400
								O60583	CCNT2	768		Q6P1X5	TAF2	5100
								Q92889	ERCC4	718		O75486	SUPT3H	4600
								O75529	TAF5L	641		Q9H5H4	FLJ23436	3900
								Q6P1X5	TAF2	597		Q9H5H4	ZNF768	3900
								Q969F1	GTF3C6	530		Q92889	ERCC4	3300
								Q92994	BRF1	496		O14981	BTAF1	2900
								P52655	GTF2A1	459		Q7Z7C8	TAF8	2500
								Q15572	TAF1C	319		Q15543	TAF13	2200
								O14981	BTAF1	300		Q15573	TAF1A	1400
								Q15573	TAF1A	263		Q5VWG9	TAF3	1200
								P21675	TAF1	107		Q03164	KMT2A	1200
								Q8TD26	CHD6	76		Q92830	KAT2A	1100
												P21675	TAF1	820
												Q8TD26	CHD6	620
												Q15572	TAF1C	260
												Q9UNN4	GTF2A1L	7.3
