# Supplementary material for: Multiplex Eukaryotic Transcription (In)activation: Timing, Bursting and Cycling of a Ratchet Clock Mechanism
Source: PLoS Comput Biol. 2015 Apr 24;11(4):e1004236. doi: 10.1371/journal.pcbi.1004236 (PMC4409292; doi:10.1371/journal.pcbi.1004236)
Supplement: S1 Dataset — (ZIP) [file pcbi.1004236.s019.zip › Modeling files/data_copynumber_distribution.nb]

(* Content-type: application/vnd.wolfram.mathematica *)

(*** Wolfram Notebook File ***)
(* http://www.wolfram.com/nb *)

(* CreatedBy='Mathematica 8.0' *)

(*CacheID: 234*)
(* Internal cache information:
NotebookFileLineBreakTest
NotebookFileLineBreakTest
NotebookDataPosition[       157,          7]
NotebookDataLength[    188153,       5043]
NotebookOptionsPosition[    185587,       4962]
NotebookOutlinePosition[    185930,       4977]
CellTagsIndexPosition[    185887,       4974]
WindowFrame->Normal*)

(* Beginning of Notebook Content *)
Notebook[{
Cell[BoxData[
 RowBox[{"(*", 
  RowBox[{
  "sequence", " ", "specific", " ", "TFs", " ", "list", " ", "from", " ", 
   "Azimifar", " ", 
   StyleBox["et",
    FontSlant->"Italic"], 
   StyleBox[" ",
    FontSlant->"Italic"], 
   StyleBox["al",
    FontSlant->"Italic"]}], "*)"}]], "Input",
 CellChangeTimes->{{3.6325822271333733`*^9, 3.63258224246725*^9}, {
  3.632645791512992*^9, 3.6326458281500874`*^9}, {3.6326470992927923`*^9, 
  3.632647110448431*^9}}],

Cell[BoxData[
 RowBox[{
  RowBox[{"ssTFm1", "=", 
   RowBox[{"{", 
    RowBox[{
     RowBox[{"{", 
      RowBox[{"\"\<Q9QYL7\>\"", ",", "\"\<ABT1\>\"", ",", "31969.92913`"}], 
      "}"}], ",", 
     RowBox[{"{", 
      RowBox[{"\"\<Q9Z248\>\"", ",", "\"\<AEBP2\>\"", ",", "178.5059167`"}], 
      "}"}], ",", 
     RowBox[{"{", 
      RowBox[{"\"\<Q62431\>\"", ",", "\"\<ARID3A\>\"", ",", "188.3690313`"}], 
      "}"}], ",", 
     RowBox[{"{", 
      RowBox[{"\"\<P53762\>\"", ",", "\"\<ARNT\>\"", ",", "1901.277042`"}], 
      "}"}], ",", 
     RowBox[{"{", 
      RowBox[{"\"\<Q9WTL8\>\"", ",", "\"\<ARNTL\>\"", ",", "2196.042943`"}], 
      "}"}], ",", 
     RowBox[{"{", 
      RowBox[{"\"\<F6VAN0\>\"", ",", "\"\<ATF6\>\"", ",", "788.5982201`"}], 
      "}"}], ",", 
     RowBox[{"{", 
      RowBox[{"\"\<Q8R0S1\>\"", ",", "\"\<ATF7\>\"", ",", "1193.262282`"}], 
      "}"}], ",", 
     RowBox[{"{", 
      RowBox[{"\"\<P97302\>\"", ",", "\"\<BACH1\>\"", ",", "3397.202685`"}], 
      "}"}], ",", 
     RowBox[{"{", 
      RowBox[{"\"\<P97303\>\"", ",", "\"\<BACH2\>\"", ",", "85.47160244`"}], 
      "}"}], ",", 
     RowBox[{"{", 
      RowBox[{"\"\<P41183\>\"", ",", "\"\<BCL6\>\"", ",", "3444.448168`"}], 
      "}"}], ",", 
     RowBox[{"{", 
      RowBox[{"\"\<P36895\>\"", ",", "\"\<BMPR1A\>\"", ",", "382.7649331`"}], 
      "}"}], ",", 
     RowBox[{"{", 
      RowBox[{"\"\<O70374\>\"", ",", "\"\<CBFA2T2\>\"", ",", "199.2568587`"}],
       "}"}], ",", 
     RowBox[{"{", 
      RowBox[{"\"\<Q8K1A6\>\"", ",", "\"\<CC2D1A\>\"", ",", "28053.61346`"}], 
      "}"}], ",", 
     RowBox[{"{", 
      RowBox[{"\"\<Q8BRN9\>\"", ",", "\"\<CC2D1B\>\"", ",", "7756.967511`"}], 
      "}"}], ",", 
     RowBox[{"{", 
      RowBox[{"\"\<P53566\>\"", ",", "\"\<CEBPA\>\"", ",", "601.136273`"}], 
      "}"}], ",", 
     RowBox[{"{", 
      RowBox[{"\"\<P28033\>\"", ",", "\"\<CEBPB\>\"", ",", "35003.50194`"}], 
      "}"}], ",", 
     RowBox[{"{", 
      RowBox[{"\"\<Q6PZD9\>\"", ",", "\"\<CEBPE\>\"", ",", "647.423383`"}], 
      "}"}], ",", 
     RowBox[{"{", 
      RowBox[{"\"\<P53569\>\"", ",", "\"\<CEBPZ\>\"", ",", "6668.547585`"}], 
      "}"}], ",", 
     RowBox[{"{", 
      RowBox[{"\"\<Q99KN2\>\"", ",", "\"\<CIAO1\>\"", ",", "62661.06237`"}], 
      "}"}], ",", 
     RowBox[{"{", 
      RowBox[{"\"\<O08785\>\"", ",", "\"\<CLOCK\>\"", ",", "2319.628109`"}], 
      "}"}], ",", 
     RowBox[{"{", 
      RowBox[{"\"\<Q01147\>\"", ",", "\"\<CREB\>\"", ",", "5879.382432`"}], 
      "}"}], ",", 
     RowBox[{"{", 
      RowBox[{"\"\<Q01147\>\"", ",", "\"\<CREB1\>\"", ",", "5879.382432`"}], 
      "}"}], ",", 
     RowBox[{"{", 
      RowBox[{"\"\<P27699\>\"", ",", "\"\<CREM\>\"", ",", "956.8227937`"}], 
      "}"}], ",", 
     RowBox[{"{", 
      RowBox[{"\"\<O88712\>\"", ",", "\"\<CTBP1\>\"", ",", "42853.31988`"}], 
      "}"}], ",", 
     RowBox[{"{", 
      RowBox[{"\"\<Q9Z1T5\>\"", ",", "\"\<DEAF1\>\"", ",", "14998.37686`"}], 
      "}"}], ",", 
     RowBox[{"{", 
      RowBox[{"\"\<O35261\>\"", ",", "\"\<E2F3\>\"", ",", "41.48630534`"}], 
      "}"}], ",", 
     RowBox[{"{", 
      RowBox[{"\"\<Q8R0K9\>\"", ",", "\"\<E2F4\>\"", ",", "1211.849771`"}], 
      "}"}], ",", 
     RowBox[{"{", 
      RowBox[{"\"\<Q58FA4\>\"", ",", "\"\<E2F8\>\"", ",", "303.1044119`"}], 
      "}"}], ",", 
     RowBox[{"{", 
      RowBox[{"\"\<Q91ZD6\>\"", ",", "\"\<EAF2\>\"", ",", "4937.865455`"}], 
      "}"}], ",", 
     RowBox[{"{", 
      RowBox[{"\"\<O70273\>\"", ",", "\"\<EHF\>\"", ",", "1138.118795`"}], 
      "}"}], ",", 
     RowBox[{"{", 
      RowBox[{"\"\<Q60775\>\"", ",", "\"\<ELF1\>\"", ",", "618.7238733`"}], 
      "}"}], ",", 
     RowBox[{"{", 
      RowBox[{"\"\<Q9Z2U4\>\"", ",", "\"\<ELF4\>\"", ",", "511.1291424`"}], 
      "}"}], ",", 
     RowBox[{"{", 
      RowBox[{"\"\<P41971\>\"", ",", "\"\<ELK3\>\"", ",", "975.1689804`"}], 
      "}"}], ",", 
     RowBox[{"{", 
      RowBox[{"\"\<O08580\>\"", ",", "\"\<ESRRA\>\"", ",", "4557.404873`"}], 
      "}"}], ",", 
     RowBox[{"{", 
      RowBox[{"\"\<P27577\>\"", ",", "\"\<ETS1\>\"", ",", "767.5332331`"}], 
      "}"}], ",", 
     RowBox[{"{", 
      RowBox[{"\"\<P97360\>\"", ",", "\"\<ETV6\>\"", ",", "7777.649308`"}], 
      "}"}], ",", 
     RowBox[{"{", 
      RowBox[{"\"\<P26323\>\"", ",", "\"\<FLI1\>\"", ",", "1089.391176`"}], 
      "}"}], ",", 
     RowBox[{"{", 
      RowBox[{"\"\<P48755\>\"", ",", "\"\<FOSL1\>\"", ",", "1269.23135`"}], 
      "}"}], ",", 
     RowBox[{"{", 
      RowBox[{"\"\<P47930\>\"", ",", "\"\<FOSL2\>\"", ",", "150.3192949`"}], 
      "}"}], ",", 
     RowBox[{"{", 
      RowBox[{"\"\<P35582\>\"", ",", "\"\<FOXA1\>\"", ",", "2099.314012`"}], 
      "}"}], ",", 
     RowBox[{"{", 
      RowBox[{"\"\<P35583\>\"", ",", "\"\<FOXA2\>\"", ",", "2237.183014`"}], 
      "}"}], ",", 
     RowBox[{"{", 
      RowBox[{"\"\<P42128\>\"", ",", "\"\<FOXK1\>\"", ",", "5587.239651`"}], 
      "}"}], ",", 
     RowBox[{"{", 
      RowBox[{"\"\<Q9R1E0\>\"", ",", "\"\<FOXO1\>\"", ",", "4700.198987`"}], 
      "}"}], ",", 
     RowBox[{"{", 
      RowBox[{"\"\<Q9WVH4\>\"", ",", "\"\<FOXO3\>\"", ",", "1715.439863`"}], 
      "}"}], ",", 
     RowBox[{"{", 
      RowBox[{"\"\<Q9WVH3\>\"", ",", "\"\<FOXO4\>\"", ",", "4700.198987`"}], 
      "}"}], ",", 
     RowBox[{"{", 
      RowBox[{"\"\<P58462\>\"", ",", "\"\<FOXP1\>\"", ",", "7088.387186`"}], 
      "}"}], ",", 
     RowBox[{"{", 
      RowBox[{"\"\<Q9DBY0\>\"", ",", "\"\<FOXP4\>\"", ",", "498.8962449`"}], 
      "}"}], ",", 
     RowBox[{"{", 
      RowBox[{"\"\<Q00422\>\"", ",", "\"\<GABPA\>\"", ",", "34256.8904`"}], 
      "}"}], ",", 
     RowBox[{"{", 
      RowBox[{"\"\<Q08369\>\"", ",", "\"\<GATA4\>\"", ",", "2666.245566`"}], 
      "}"}], ",", 
     RowBox[{"{", 
      RowBox[{"\"\<P97489\>\"", ",", "\"\<GATA5\>\"", ",", "2666.245566`"}], 
      "}"}], ",", 
     RowBox[{"{", 
      RowBox[{"\"\<Q9JL60\>\"", ",", "\"\<GMEB1\>\"", ",", "7481.72597`"}], 
      "}"}], ",", 
     RowBox[{"{", 
      RowBox[{"\"\<Q6NXH3\>\"", ",", "\"\<GPBP1\>\"", ",", "3851.836625`"}], 
      "}"}], ",", 
     RowBox[{"{", 
      RowBox[{"\"\<Q4VBD9\>\"", ",", "\"\<GZF1\>\"", ",", "1254.361019`"}], 
      "}"}], ",", 
     RowBox[{"{", 
      RowBox[{"\"\<P43120\>\"", ",", "\"\<HHEX\>\"", ",", "10072.62862`"}], 
      "}"}], ",", 
     RowBox[{"{", 
      RowBox[{"\"\<Q3UHF7\>\"", ",", "\"\<HIVEP2\>\"", ",", "14.00817103`"}], 
      "}"}], ",", 
     RowBox[{"{", 
      RowBox[{"\"\<P52927\>\"", ",", "\"\<HMGA2\>\"", ",", "16512.07111`"}], 
      "}"}], ",", 
     RowBox[{"{", 
      RowBox[{"\"\<P22361\>\"", ",", "\"\<HNF1A\>\"", ",", "11486.53595`"}], 
      "}"}], ",", 
     RowBox[{"{", 
      RowBox[{"\"\<P27889\>\"", ",", "\"\<HNF1B\>\"", ",", "234.5849812`"}], 
      "}"}], ",", 
     RowBox[{"{", 
      RowBox[{"\"\<P35583\>\"", ",", "\"\<HNF3B\>\"", ",", "2237.183014`"}], 
      "}"}], ",", 
     RowBox[{"{", 
      RowBox[{"\"\<P49698\>\"", ",", "\"\<HNF4A\>\"", ",", "49934.91095`"}], 
      "}"}], ",", 
     RowBox[{"{", 
      RowBox[{"\"\<Q9WUU6\>\"", ",", "\"\<HNF4G\>\"", ",", "49934.91095`"}], 
      "}"}], ",", 
     RowBox[{"{", 
      RowBox[{"\"\<P38532\>\"", ",", "\"\<HSF1\>\"", ",", "648.466314`"}], 
      "}"}], ",", 
     RowBox[{"{", 
      RowBox[{"\"\<P15314\>\"", ",", "\"\<IRF1\>\"", ",", "196.4450123`"}], 
      "}"}], ",", 
     RowBox[{"{", 
      RowBox[{"\"\<P70671\>\"", ",", "\"\<IRF3\>\"", ",", "91133.42077`"}], 
      "}"}], ",", 
     RowBox[{"{", 
      RowBox[{"\"\<Q64287\>\"", ",", "\"\<IRF4\>\"", ",", "2378.190808`"}], 
      "}"}], ",", 
     RowBox[{"{", 
      RowBox[{"\"\<P97431\>\"", ",", "\"\<IRF6\>\"", ",", "10458.35429`"}], 
      "}"}], ",", 
     RowBox[{"{", 
      RowBox[{"\"\<P70434\>\"", ",", "\"\<IRF7\>\"", ",", "15932.50759`"}], 
      "}"}], ",", 
     RowBox[{"{", 
      RowBox[{"\"\<P23611\>\"", ",", "\"\<IRF8\>\"", ",", "2186.764645`"}], 
      "}"}], ",", 
     RowBox[{"{", 
      RowBox[{"\"\<P05627\>\"", ",", "\"\<JUN\>\"", ",", "528.4348145`"}], 
      "}"}], ",", 
     RowBox[{"{", 
      RowBox[{"\"\<P09450\>\"", ",", "\"\<JUNB\>\"", ",", "758.4464465`"}], 
      "}"}], ",", 
     RowBox[{"{", 
      RowBox[{"\"\<O35738\>\"", ",", "\"\<KLF12\>\"", ",", "717.0710512`"}], 
      "}"}], ",", 
     RowBox[{"{", 
      RowBox[{"\"\<Q9Z0Z7\>\"", ",", "\"\<KLF5\>\"", ",", "422.7699084`"}], 
      "}"}], ",", 
     RowBox[{"{", 
      RowBox[{"\"\<Q6ZPI3\>\"", ",", "\"\<LCOR\>\"", ",", "236.7892152`"}], 
      "}"}], ",", 
     RowBox[{"{", 
      RowBox[{"\"\<Q3U285\>\"", ",", "\"\<LCORL\>\"", ",", "350.1393498`"}], 
      "}"}], ",", 
     RowBox[{"{", 
      RowBox[{"\"\<P70662\>\"", ",", "\"\<LDB1\>\"", ",", "883.336121`"}], 
      "}"}], ",", 
     RowBox[{"{", 
      RowBox[{"\"\<P27782\>\"", ",", "\"\<LEF1\>\"", ",", "1081.27435`"}], 
      "}"}], ",", 
     RowBox[{"{", 
      RowBox[{"\"\<Q8CF90\>\"", ",", "\"\<MAFA\>\"", ",", "913.3473283`"}], 
      "}"}], ",", 
     RowBox[{"{", 
      RowBox[{"\"\<P54841\>\"", ",", "\"\<MAFB\>\"", ",", "913.3473283`"}], 
      "}"}], ",", 
     RowBox[{"{", 
      RowBox[{"\"\<Q61827\>\"", ",", "\"\<MAFK\>\"", ",", "23084.54241`"}], 
      "}"}], ",", 
     RowBox[{"{", 
      RowBox[{"\"\<P14404\>\"", ",", "\"\<MECOM\>\"", ",", "704.2901853`"}], 
      "}"}], ",", 
     RowBox[{"{", 
      RowBox[{"\"\<Q60929\>\"", ",", "\"\<MEF2A\>\"", ",", "7024.977287`"}], 
      "}"}], ",", 
     RowBox[{"{", 
      RowBox[{"\"\<Q8CFN5\>\"", ",", "\"\<MEF2C\>\"", ",", "7024.977287`"}], 
      "}"}], ",", 
     RowBox[{"{", 
      RowBox[{"\"\<Q63943\>\"", ",", "\"\<MEF2D\>\"", ",", "1006.698519`"}], 
      "}"}], ",", 
     RowBox[{"{", 
      RowBox[{"\"\<A2AWL7\>\"", ",", "\"\<MGA\>\"", ",", "7000.362712`"}], 
      "}"}], ",", 
     RowBox[{"{", 
      RowBox[{"\"\<Q8K4J6\>\"", ",", "\"\<MKL1\>\"", ",", "490.5977901`"}], 
      "}"}], ",", 
     RowBox[{"{", 
      RowBox[{"\"\<Q8K4B0\>\"", ",", "\"\<MTA1\>\"", ",", "90.18529685`"}], 
      "}"}], ",", 
     RowBox[{"{", 
      RowBox[{"\"\<Q924K8\>\"", ",", "\"\<MTA3\>\"", ",", "5641.005035`"}], 
      "}"}], ",", 
     RowBox[{"{", 
      RowBox[{"\"\<Q07243\>\"", ",", "\"\<MTF1\>\"", ",", "98.99226703`"}], 
      "}"}], ",", 
     RowBox[{"{", 
      RowBox[{"\"\<Q8C854\>\"", ",", "\"\<MYEF2\>\"", ",", "19562.09603`"}], 
      "}"}], ",", 
     RowBox[{"{", 
      RowBox[{"\"\<P15375\>\"", ",", "\"\<MYF6\>\"", ",", "943.8248466`"}], 
      "}"}], ",", 
     RowBox[{"{", 
      RowBox[{"\"\<Q3UR85\>\"", ",", "\"\<MYRF\>\"", ",", "467.1971192`"}], 
      "}"}], ",", 
     RowBox[{"{", 
      RowBox[{"\"\<Q9WV30\>\"", ",", "\"\<NFAT5\>\"", ",", "553.8423406`"}], 
      "}"}], ",", 
     RowBox[{"{", 
      RowBox[{"\"\<Q60591\>\"", ",", "\"\<NFATC2\>\"", ",", "1152.720087`"}], 
      "}"}], ",", 
     RowBox[{"{", 
      RowBox[{"\"\<Q02780\>\"", ",", "\"\<NFIA\>\"", ",", "26125.65209`"}], 
      "}"}], ",", 
     RowBox[{"{", 
      RowBox[{"\"\<P97863\>\"", ",", "\"\<NFIB\>\"", ",", "27054.27934`"}], 
      "}"}], ",", 
     RowBox[{"{", 
      RowBox[{"\"\<O08750\>\"", ",", "\"\<NFIL3\>\"", ",", "1038.688791`"}], 
      "}"}], ",", 
     RowBox[{"{", 
      RowBox[{"\"\<P70257\>\"", ",", "\"\<NFIX\>\"", ",", "51990.30448`"}], 
      "}"}], ",", 
     RowBox[{"{", 
      RowBox[{"\"\<P25799\>\"", ",", "\"\<NFKB1\>\"", ",", "12813.86134`"}], 
      "}"}], ",", 
     RowBox[{"{", 
      RowBox[{"\"\<Q9WTK5\>\"", ",", "\"\<NFKB2\>\"", ",", "5556.59096`"}], 
      "}"}], ",", 
     RowBox[{"{", 
      RowBox[{"\"\<B1AY10\>\"", ",", "\"\<NFX1\>\"", ",", "7546.467366`"}], 
      "}"}], ",", 
     RowBox[{"{", 
      RowBox[{"\"\<P23708\>\"", ",", "\"\<NFYA\>\"", ",", "1185.29933`"}], 
      "}"}], ",", 
     RowBox[{"{", 
      RowBox[{"\"\<P63139\>\"", ",", "\"\<NFYB\>\"", ",", "6418.039168`"}], 
      "}"}], ",", 
     RowBox[{"{", 
      RowBox[{"\"\<P70353\>\"", ",", "\"\<NFYC\>\"", ",", "5861.585082`"}], 
      "}"}], ",", 
     RowBox[{"{", 
      RowBox[{"\"\<Q3UV55\>\"", ",", "\"\<NR1D1\>\"", ",", "435.2294047`"}], 
      "}"}], ",", 
     RowBox[{"{", 
      RowBox[{"\"\<Q9Z0Y9\>\"", ",", "\"\<NR1H3\>\"", ",", "3909.237263`"}], 
      "}"}], ",", 
     RowBox[{"{", 
      RowBox[{"\"\<Q60641\>\"", ",", "\"\<NR1H4\>\"", ",", "2333.099171`"}], 
      "}"}], ",", 
     RowBox[{"{", 
      RowBox[{"\"\<Q505F1\>\"", ",", "\"\<NR2C1\>\"", ",", "2030.006515`"}], 
      "}"}], ",", 
     RowBox[{"{", 
      RowBox[{"\"\<P49117\>\"", ",", "\"\<NR2C2\>\"", ",", "1323.853697`"}], 
      "}"}], ",", 
     RowBox[{"{", 
      RowBox[{"\"\<P43136\>\"", ",", "\"\<NR2F6\>\"", ",", "3376.157101`"}], 
      "}"}], ",", 
     RowBox[{"{", 
      RowBox[{"\"\<P45448\>\"", ",", "\"\<NR5A2\>\"", ",", "226.1441533`"}], 
      "}"}], ",", 
     RowBox[{"{", 
      RowBox[{"\"\<Q9WU00\>\"", ",", "\"\<NRF1\>\"", ",", "7510.769205`"}], 
      "}"}], ",", 
     RowBox[{"{", 
      RowBox[{"\"\<O08755\>\"", ",", "\"\<ONECUT1\>\"", ",", "320.0542762`"}],
       "}"}], ",", 
     RowBox[{"{", 
      RowBox[{"\"\<Q6XBJ3\>\"", ",", "\"\<ONECUT2\>\"", ",", "3623.33801`"}], 
      "}"}], ",", 
     RowBox[{"{", 
      RowBox[{"\"\<Q8K557\>\"", ",", "\"\<ONECUT3\>\"", ",", "103348.9696`"}],
       "}"}], ",", 
     RowBox[{"{", 
      RowBox[{"\"\<P41778\>\"", ",", "\"\<PBX1\>\"", ",", "14820.44636`"}], 
      "}"}], ",", 
     RowBox[{"{", 
      RowBox[{"\"\<Q99NA9\>\"", ",", "\"\<PCGF6\>\"", ",", "1399.514013`"}], 
      "}"}], ",", 
     RowBox[{"{", 
      RowBox[{"\"\<P25425\>\"", ",", "\"\<POU2F1\>\"", ",", "1622.344931`"}], 
      "}"}], ",", 
     RowBox[{"{", 
      RowBox[{"\"\<Q00196\>\"", ",", "\"\<POU2F2\>\"", ",", "954.6691097`"}], 
      "}"}], ",", 
     RowBox[{"{", 
      RowBox[{"\"\<P23204\>\"", ",", "\"\<PPARA\>\"", ",", "2617.031468`"}], 
      "}"}], ",", 
     RowBox[{"{", 
      RowBox[{"\"\<P35396\>\"", ",", "\"\<PPARD\>\"", ",", "598.4974214`"}], 
      "}"}], ",", 
     RowBox[{"{", 
      RowBox[{"\"\<P48437\>\"", ",", "\"\<PROX1\>\"", ",", "20767.64388`"}], 
      "}"}], ",", 
     RowBox[{"{", 
      RowBox[{"\"\<P42669\>\"", ",", "\"\<PURA\>\"", ",", "447555.5399`"}], 
      "}"}], ",", 
     RowBox[{"{", 
      RowBox[{"\"\<O35295\>\"", ",", "\"\<PURB\>\"", ",", "102220.4364`"}], 
      "}"}], ",", 
     RowBox[{"{", 
      RowBox[{"\"\<P18911\>\"", ",", "\"\<RARG\>\"", ",", "90.69894096`"}], 
      "}"}], ",", 
     RowBox[{"{", 
      RowBox[{"\"\<P31266\>\"", ",", "\"\<RBPJ\>\"", ",", "4470.09375`"}], 
      "}"}], ",", 
     RowBox[{"{", 
      RowBox[{"\"\<O08674\>\"", ",", "\"\<RBPJL\>\"", ",", "4470.09375`"}], 
      "}"}], ",", 
     RowBox[{"{", 
      RowBox[{"\"\<Q04207\>\"", ",", "\"\<RELA\>\"", ",", "127351.3772`"}], 
      "}"}], ",", 
     RowBox[{"{", 
      RowBox[{"\"\<Q04863\>\"", ",", "\"\<RELB\>\"", ",", "5017.955457`"}], 
      "}"}], ",", 
     RowBox[{"{", 
      RowBox[{"\"\<Q80TZ9\>\"", ",", "\"\<RERE\>\"", ",", "569.5051536`"}], 
      "}"}], ",", 
     RowBox[{"{", 
      RowBox[{"\"\<Q8VIG1\>\"", ",", "\"\<REST\>\"", ",", "720.0183937`"}], 
      "}"}], ",", 
     RowBox[{"{", 
      RowBox[{"\"\<P51450\>\"", ",", "\"\<RORC\>\"", ",", "506.6643528`"}], 
      "}"}], ",", 
     RowBox[{"{", 
      RowBox[{"\"\<Q3UH06\>\"", ",", "\"\<RREB1\>\"", ",", "9754.705265`"}], 
      "}"}], ",", 
     RowBox[{"{", 
      RowBox[{"\"\<Q61909\>\"", ",", "\"\<RUNX1T1\>\"", ",", "545.5920103`"}],
       "}"}], ",", 
     RowBox[{"{", 
      RowBox[{"\"\<Q08775\>\"", ",", "\"\<RUNX2\>\"", ",", "2196.246203`"}], 
      "}"}], ",", 
     RowBox[{"{", 
      RowBox[{"\"\<Q64131\>\"", ",", "\"\<RUNX3\>\"", ",", "2196.246203`"}], 
      "}"}], ",", 
     RowBox[{"{", 
      RowBox[{"\"\<P28700\>\"", ",", "\"\<RXRA\>\"", ",", "34109.36027`"}], 
      "}"}], ",", 
     RowBox[{"{", 
      RowBox[{"\"\<P28704\>\"", ",", "\"\<RXRB\>\"", ",", "665.3756806`"}], 
      "}"}], ",", 
     RowBox[{"{", 
      RowBox[{"\"\<Q62232\>\"", ",", "\"\<SIX2\>\"", ",", "5761.453877`"}], 
      "}"}], ",", 
     RowBox[{"{", 
      RowBox[{"\"\<P70340\>\"", ",", "\"\<SMAD1\>\"", ",", "11613.3732`"}], 
      "}"}], ",", 
     RowBox[{"{", 
      RowBox[{"\"\<Q62432\>\"", ",", "\"\<SMAD2\>\"", ",", "21228.23061`"}], 
      "}"}], ",", 
     RowBox[{"{", 
      RowBox[{"\"\<Q8BUN5\>\"", ",", "\"\<SMAD3\>\"", ",", "2636.605695`"}], 
      "}"}], ",", 
     RowBox[{"{", 
      RowBox[{"\"\<P97471\>\"", ",", "\"\<SMAD4\>\"", ",", "8671.912645`"}], 
      "}"}], ",", 
     RowBox[{"{", 
      RowBox[{"\"\<P97454\>\"", ",", "\"\<SMAD5\>\"", ",", "2267.640045`"}], 
      "}"}], ",", 
     RowBox[{"{", 
      RowBox[{"\"\<Q9D489\>\"", ",", "\"\<SOHLH2\>\"", ",", "34399.17332`"}], 
      "}"}], ",", 
     RowBox[{"{", 
      RowBox[{"\"\<P35710\>\"", ",", "\"\<SOX5\>\"", ",", "1583.750603`"}], 
      "}"}], ",", 
     RowBox[{"{", 
      RowBox[{"\"\<O89090\>\"", ",", "\"\<SP1\>\"", ",", "12912.27261`"}], 
      "}"}], ",", 
     RowBox[{"{", 
      RowBox[{"\"\<O70494\>\"", ",", "\"\<SP3\>\"", ",", "2329.009114`"}], 
      "}"}], ",", 
     RowBox[{"{", 
      RowBox[{"\"\<P17433\>\"", ",", "\"\<SPI1\>\"", ",", "39.21908206`"}], 
      "}"}], ",", 
     RowBox[{"{", 
      RowBox[{"\"\<Q9WTN3\>\"", ",", "\"\<SREBF1\>\"", ",", "1707.864936`"}], 
      "}"}], ",", 
     RowBox[{"{", 
      RowBox[{"\"\<Q3U1N2\>\"", ",", "\"\<SREBF2\>\"", ",", "1247.550109`"}], 
      "}"}], ",", 
     RowBox[{"{", 
      RowBox[{"\"\<P42227\>\"", ",", "\"\<STAT3\>\"", ",", "144159.8121`"}], 
      "}"}], ",", 
     RowBox[{"{", 
      RowBox[{"\"\<P42230\>\"", ",", "\"\<STAT5A\>\"", ",", "2937.441568`"}], 
      "}"}], ",", 
     RowBox[{"{", 
      RowBox[{"\"\<Q60707\>\"", ",", "\"\<TBX2\>\"", ",", "2163.652226`"}], 
      "}"}], ",", 
     RowBox[{"{", 
      RowBox[{"\"\<P70324\>\"", ",", "\"\<TBX3\>\"", ",", "534.7308271`"}], 
      "}"}], ",", 
     RowBox[{"{", 
      RowBox[{"\"\<Q61286\>\"", ",", "\"\<TCF12\>\"", ",", "954.5386361`"}], 
      "}"}], ",", 
     RowBox[{"{", 
      RowBox[{"\"\<Q9EPQ8\>\"", ",", "\"\<TCF20\>\"", ",", "1450.024846`"}], 
      "}"}], ",", 
     RowBox[{"{", 
      RowBox[{"\"\<Q00417\>\"", ",", "\"\<TCF7\>\"", ",", "1081.27435`"}], 
      "}"}], ",", 
     RowBox[{"{", 
      RowBox[{"\"\<Q924A0\>\"", ",", "\"\<TCF7L2\>\"", ",", "507.028554`"}], 
      "}"}], ",", 
     RowBox[{"{", 
      RowBox[{"\"\<P30051\>\"", ",", "\"\<TEAD1\>\"", ",", "814.8401887`"}], 
      "}"}], ",", 
     RowBox[{"{", 
      RowBox[{"\"\<P48301\>\"", ",", "\"\<TEAD2\>\"", ",", "814.8401887`"}], 
      "}"}], ",", 
     RowBox[{"{", 
      RowBox[{"\"\<Q08639\>\"", ",", "\"\<TFDP1\>\"", ",", "3187.353215`"}], 
      "}"}], ",", 
     RowBox[{"{", 
      RowBox[{"\"\<Q64092\>\"", ",", "\"\<TFE3\>\"", ",", "3271.46976`"}], 
      "}"}], ",", 
     RowBox[{"{", 
      RowBox[{"\"\<Q9R210\>\"", ",", "\"\<TFEB\>\"", ",", "4677.611057`"}], 
      "}"}], ",", 
     RowBox[{"{", 
      RowBox[{"\"\<P37242\>\"", ",", "\"\<THRB\>\"", ",", "570.8371437`"}], 
      "}"}], ",", 
     RowBox[{"{", 
      RowBox[{"\"\<Q62441\>\"", ",", "\"\<TLE4\>\"", ",", "2434.793552`"}], 
      "}"}], ",", 
     RowBox[{"{", 
      RowBox[{"\"\<Q62318\>\"", ",", "\"\<TRIM28\>\"", ",", "166178.8396`"}], 
      "}"}], ",", 
     RowBox[{"{", 
      RowBox[{"\"\<Q9Z2S7\>\"", ",", "\"\<TSC22D3\>\"", ",", "26101.74778`"}],
       "}"}], ",", 
     RowBox[{"{", 
      RowBox[{"\"\<Q61069\>\"", ",", "\"\<USF1\>\"", ",", "2391.616134`"}], 
      "}"}], ",", 
     RowBox[{"{", 
      RowBox[{"\"\<Q64705\>\"", ",", "\"\<USF2\>\"", ",", "10201.5232`"}], 
      "}"}], ",", 
     RowBox[{"{", 
      RowBox[{"\"\<Q9JKB3\>\"", ",", "\"\<YBX3\>\"", ",", "35209.15108`"}], 
      "}"}], ",", 
     RowBox[{"{", 
      RowBox[{"\"\<Q9R0I7\>\"", ",", "\"\<YLPM1\>\"", ",", "5223.900486`"}], 
      "}"}], ",", 
     RowBox[{"{", 
      RowBox[{"\"\<Q00899\>\"", ",", "\"\<YY1\>\"", ",", "37966.26428`"}], 
      "}"}], ",", 
     RowBox[{"{", 
      RowBox[{"\"\<Q8K0L9\>\"", ",", "\"\<ZBTB20\>\"", ",", "49020.6793`"}], 
      "}"}], ",", 
     RowBox[{"{", 
      RowBox[{"\"\<Q64321\>\"", ",", "\"\<ZBTB7B\>\"", ",", "4109.388139`"}], 
      "}"}], ",", 
     RowBox[{"{", 
      RowBox[{"\"\<Q9JJ48\>\"", ",", "\"\<ZC3H8\>\"", ",", "1074.559068`"}], 
      "}"}], ",", 
     RowBox[{"{", 
      RowBox[{"\"\<Q64318\>\"", ",", "\"\<ZEB1\>\"", ",", "1113.883737`"}], 
      "}"}], ",", 
     RowBox[{"{", 
      RowBox[{"\"\<Q61624\>\"", ",", "\"\<ZFP148\>\"", ",", "2021.633869`"}], 
      "}"}], ",", 
     RowBox[{"{", 
      RowBox[{"\"\<Q91VN1\>\"", ",", "\"\<ZFP191\>\"", ",", "348.2050504`"}], 
      "}"}], ",", 
     RowBox[{"{", 
      RowBox[{"\"\<Q99LI5\>\"", ",", "\"\<ZFP281\>\"", ",", "4472.23557`"}], 
      "}"}], ",", 
     RowBox[{"{", 
      RowBox[{"\"\<O35615\>\"", ",", "\"\<ZFPM1\>\"", ",", "5330.45097`"}], 
      "}"}], ",", 
     RowBox[{"{", 
      RowBox[{"\"\<Q8C0C0\>\"", ",", "\"\<ZHX2\>\"", ",", "19380.64508`"}], 
      "}"}], ",", 
     RowBox[{"{", 
      RowBox[{"\"\<Q91VW9\>\"", ",", "\"\<ZKSCAN3\>\"", ",", "776.7492112`"}],
       "}"}], ",", 
     RowBox[{"{", 
      RowBox[{"\"\<Q61624\>\"", ",", "\"\<ZNF148\>\"", ",", "2021.633869`"}], 
      "}"}], ",", 
     RowBox[{"{", 
      RowBox[{"\"\<Q91VN1\>\"", ",", "\"\<ZNF24\>\"", ",", "348.2050504`"}], 
      "}"}], ",", 
     RowBox[{"{", 
      RowBox[{"\"\<Q07231\>\"", ",", "\"\<ZSCAN21\>\"", ",", "41031.56458`"}],
       "}"}]}], "}"}]}], ";"}]], "Input",
 CellOpen->False,
 CellChangeTimes->{{3.6326458489382763`*^9, 3.632645856325699*^9}}],

Cell[BoxData[
 RowBox[{"(*", 
  RowBox[{
  "sequence", " ", "specific", " ", "TFs", " ", "list", " ", "from", " ", 
   "Schwanhausser", " ", 
   StyleBox["et",
    FontSlant->"Italic"], 
   StyleBox[" ",
    FontSlant->"Italic"], 
   StyleBox["al",
    FontSlant->"Italic"]}], "*)"}]], "Input",
 CellChangeTimes->{
  3.6326458738747025`*^9, {3.63264712722939*^9, 3.63264713403578*^9}}],

Cell[BoxData[
 RowBox[{
  RowBox[{"ssTFm2", "=", 
   RowBox[{"{", 
    RowBox[{
     RowBox[{"{", 
      RowBox[{"\"\<Q9QYL7\>\"", ",", "\"\<ABT1\>\"", ",", "47564.68333`"}], 
      "}"}], ",", 
     RowBox[{"{", 
      RowBox[{"\"\<Q8R0S1\>\"", ",", "\"\<ATF7\>\"", ",", "8345.32`"}], "}"}],
      ",", 
     RowBox[{"{", 
      RowBox[{"\"\<Q8K1A6\>\"", ",", "\"\<CC2D1A\>\"", ",", "6790.706667`"}], 
      "}"}], ",", 
     RowBox[{"{", 
      RowBox[{"\"\<Q8BRN9\>\"", ",", "\"\<CC2D1B\>\"", ",", "2809.483333`"}], 
      "}"}], ",", 
     RowBox[{"{", 
      RowBox[{"\"\<P28033\>\"", ",", "\"\<CEBPB\>\"", ",", "39386.78`"}], 
      "}"}], ",", 
     RowBox[{"{", 
      RowBox[{"\"\<P53569\>\"", ",", "\"\<CEBPZ\>\"", ",", "45076.41667`"}], 
      "}"}], ",", 
     RowBox[{"{", 
      RowBox[{"\"\<Q99KN2\>\"", ",", "\"\<CIAO1\>\"", ",", "38492.73333`"}], 
      "}"}], ",", 
     RowBox[{"{", 
      RowBox[{"\"\<Q01147\>\"", ",", "\"\<CREB\>\"", ",", "96574.63667`"}], 
      "}"}], ",", 
     RowBox[{"{", 
      RowBox[{"\"\<Q01147\>\"", ",", "\"\<CREB1\>\"", ",", "96574.63667`"}], 
      "}"}], ",", 
     RowBox[{"{", 
      RowBox[{"\"\<O88712\>\"", ",", "\"\<CTBP1\>\"", ",", "303961.2767`"}], 
      "}"}], ",", 
     RowBox[{"{", 
      RowBox[{"\"\<P97360\>\"", ",", "\"\<ETV6\>\"", ",", "2229.933333`"}], 
      "}"}], ",", 
     RowBox[{"{", 
      RowBox[{"\"\<Q61080\>\"", ",", "\"\<FOXF1\>\"", ",", "16460.44`"}], 
      "}"}], ",", 
     RowBox[{"{", 
      RowBox[{"\"\<O54743\>\"", ",", "\"\<FOXF2\>\"", ",", "16460.44`"}], 
      "}"}], ",", 
     RowBox[{"{", 
      RowBox[{"\"\<P42128\>\"", ",", "\"\<FOXK1\>\"", ",", "10669.39`"}], 
      "}"}], ",", 
     RowBox[{"{", 
      RowBox[{"\"\<Q64731\>\"", ",", "\"\<FOXL1\>\"", ",", "1709.166667`"}], 
      "}"}], ",", 
     RowBox[{"{", 
      RowBox[{"\"\<P58462\>\"", ",", "\"\<FOXP1\>\"", ",", "3349.61`"}], 
      "}"}], ",", 
     RowBox[{"{", 
      RowBox[{"\"\<Q00422\>\"", ",", "\"\<GABPA\>\"", ",", "47173.58`"}], 
      "}"}], ",", 
     RowBox[{"{", 
      RowBox[{"\"\<P52927\>\"", ",", "\"\<HMGA2\>\"", ",", "98093.57`"}], 
      "}"}], ",", 
     RowBox[{"{", 
      RowBox[{"\"\<P20067\>\"", ",", "\"\<ID1\>\"", ",", "4096.18`"}], "}"}], 
     ",", 
     RowBox[{"{", 
      RowBox[{"\"\<P09450\>\"", ",", "\"\<JUNB\>\"", ",", "150769.43`"}], 
      "}"}], ",", 
     RowBox[{"{", 
      RowBox[{"\"\<Q61827\>\"", ",", "\"\<MAFK\>\"", ",", "3351.336667`"}], 
      "}"}], ",", 
     RowBox[{"{", 
      RowBox[{"\"\<A2AWL7\>\"", ",", "\"\<MGA\>\"", ",", "129.2666667`"}], 
      "}"}], ",", 
     RowBox[{"{", 
      RowBox[{"\"\<Q8K4J6\>\"", ",", "\"\<MKL1\>\"", ",", "8324.993333`"}], 
      "}"}], ",", 
     RowBox[{"{", 
      RowBox[{"\"\<Q8K4B0\>\"", ",", "\"\<MTA1\>\"", ",", "16527.07667`"}], 
      "}"}], ",", 
     RowBox[{"{", 
      RowBox[{"\"\<Q8C854\>\"", ",", "\"\<MYEF2\>\"", ",", "132646.3`"}], 
      "}"}], ",", 
     RowBox[{"{", 
      RowBox[{"\"\<Q9WV30\>\"", ",", "\"\<NFAT5\>\"", ",", "1702.533333`"}], 
      "}"}], ",", 
     RowBox[{"{", 
      RowBox[{"\"\<P97863\>\"", ",", "\"\<NFIB\>\"", ",", "7254.28`"}], "}"}],
      ",", 
     RowBox[{"{", 
      RowBox[{"\"\<P25799\>\"", ",", "\"\<NFKB1\>\"", ",", "10146.81`"}], 
      "}"}], ",", 
     RowBox[{"{", 
      RowBox[{"\"\<Q9WTK5\>\"", ",", "\"\<NFKB2\>\"", ",", "13603.65333`"}], 
      "}"}], ",", 
     RowBox[{"{", 
      RowBox[{"\"\<P70353\>\"", ",", "\"\<NFYC\>\"", ",", "142595.8133`"}], 
      "}"}], ",", 
     RowBox[{"{", 
      RowBox[{"\"\<Q9WU00\>\"", ",", "\"\<NRF1\>\"", ",", "6958.853333`"}], 
      "}"}], ",", 
     RowBox[{"{", 
      RowBox[{"\"\<P42669\>\"", ",", "\"\<PURA\>\"", ",", "266608.32`"}], 
      "}"}], ",", 
     RowBox[{"{", 
      RowBox[{"\"\<O35295\>\"", ",", "\"\<PURB\>\"", ",", "333639.9467`"}], 
      "}"}], ",", 
     RowBox[{"{", 
      RowBox[{"\"\<P31266\>\"", ",", "\"\<RBPJ\>\"", ",", "107531.6667`"}], 
      "}"}], ",", 
     RowBox[{"{", 
      RowBox[{"\"\<Q8C796\>\"", ",", "\"\<RCOR2\>\"", ",", "687.78`"}], "}"}],
      ",", 
     RowBox[{"{", 
      RowBox[{"\"\<Q04207\>\"", ",", "\"\<RELA\>\"", ",", "37788.65333`"}], 
      "}"}], ",", 
     RowBox[{"{", 
      RowBox[{"\"\<Q62432\>\"", ",", "\"\<SMAD2\>\"", ",", "15465.85`"}], 
      "}"}], ",", 
     RowBox[{"{", 
      RowBox[{"\"\<Q8BUN5\>\"", ",", "\"\<SMAD3\>\"", ",", "68912.21667`"}], 
      "}"}], ",", 
     RowBox[{"{", 
      RowBox[{"\"\<P97471\>\"", ",", "\"\<SMAD4\>\"", ",", "9712.906667`"}], 
      "}"}], ",", 
     RowBox[{"{", 
      RowBox[{"\"\<P42227\>\"", ",", "\"\<STAT3\>\"", ",", "20782.29`"}], 
      "}"}], ",", 
     RowBox[{"{", 
      RowBox[{"\"\<P42230\>\"", ",", "\"\<STAT5A\>\"", ",", "3050.58`"}], 
      "}"}], ",", 
     RowBox[{"{", 
      RowBox[{"\"\<Q9EPQ8\>\"", ",", "\"\<TCF20\>\"", ",", "912.6766667`"}], 
      "}"}], ",", 
     RowBox[{"{", 
      RowBox[{"\"\<P30051\>\"", ",", "\"\<TEAD1\>\"", ",", "7643.29`"}], 
      "}"}], ",", 
     RowBox[{"{", 
      RowBox[{"\"\<P48301\>\"", ",", "\"\<TEAD2\>\"", ",", "7643.29`"}], 
      "}"}], ",", 
     RowBox[{"{", 
      RowBox[{"\"\<Q08639\>\"", ",", "\"\<TFDP1\>\"", ",", "10338.01`"}], 
      "}"}], ",", 
     RowBox[{"{", 
      RowBox[{"\"\<Q62441\>\"", ",", "\"\<TLE4\>\"", ",", "79208.60333`"}], 
      "}"}], ",", 
     RowBox[{"{", 
      RowBox[{"\"\<Q62318\>\"", ",", "\"\<TRIM28\>\"", ",", "524157.8833`"}], 
      "}"}], ",", 
     RowBox[{"{", 
      RowBox[{"\"\<Q9JKB3\>\"", ",", "\"\<YBX3\>\"", ",", "320659.23`"}], 
      "}"}], ",", 
     RowBox[{"{", 
      RowBox[{"\"\<Q00899\>\"", ",", "\"\<YY1\>\"", ",", "8414.623333`"}], 
      "}"}], ",", 
     RowBox[{"{", 
      RowBox[{"\"\<Q61624\>\"", ",", "\"\<ZFP148\>\"", ",", "2744.386667`"}], 
      "}"}], ",", 
     RowBox[{"{", 
      RowBox[{"\"\<Q61624\>\"", ",", "\"\<ZNF148\>\"", ",", "2744.386667`"}], 
      "}"}]}], "}"}]}], ";"}]], "Input",
 CellOpen->False],

Cell[BoxData[
 RowBox[{"(*", 
  RowBox[{
  "sequence", " ", "specific", " ", "TFs", " ", "list", " ", "from", " ", 
   "Beck", " ", 
   StyleBox["et",
    FontSlant->"Italic"], 
   StyleBox[" ",
    FontSlant->"Italic"], 
   StyleBox["al",
    FontSlant->"Italic"]}], "*)"}]], "Input",
 CellChangeTimes->{
  3.632645902601346*^9, {3.6326471289154873`*^9, 3.6326471332247334`*^9}}],

Cell[BoxData[
 RowBox[{
  RowBox[{"ssTFh1", "=", 
   RowBox[{"{", 
    RowBox[{
     RowBox[{"{", 
      RowBox[{"\"\<P51825\>\"", ",", "\"\<AF-4\>\"", ",", "433"}], "}"}], ",", 
     RowBox[{"{", 
      RowBox[{"\"\<P51825\>\"", ",", "\"\<AFF1\>\"", ",", "433"}], "}"}], ",", 
     RowBox[{"{", 
      RowBox[{"\"\<P27540\>\"", ",", "\"\<ARNT\>\"", ",", "2090.`"}], "}"}], 
     ",", 
     RowBox[{"{", 
      RowBox[{"\"\<P18846\>\"", ",", "\"\<ATF1\>\"", ",", "14100.`"}], "}"}], 
     ",", 
     RowBox[{"{", 
      RowBox[{"\"\<P18847\>\"", ",", "\"\<ATF3\>\"", ",", "733.`"}], "}"}], 
     ",", 
     RowBox[{"{", 
      RowBox[{
      "\"\<P18847\>\"", ",", "\"\<ATF3DELTAZIP2EXOND'DE'E\>\"", ",", 
       "733.`"}], "}"}], ",", 
     RowBox[{"{", 
      RowBox[{"\"\<P17544\>\"", ",", "\"\<ATF7\>\"", ",", "445"}], "}"}], ",", 
     RowBox[{"{", 
      RowBox[{"\"\<O14867\>\"", ",", "\"\<BACH1\>\"", ",", "2980.`"}], "}"}], 
     ",", 
     RowBox[{"{", 
      RowBox[{"\"\<O75808\>\"", ",", "\"\<CAPN15\>\"", ",", "2"}], "}"}], ",", 
     RowBox[{"{", 
      RowBox[{"\"\<P22681\>\"", ",", "\"\<CBL\>\"", ",", "2050.`"}], "}"}], 
     ",", 
     RowBox[{"{", 
      RowBox[{"\"\<Q9UK39\>\"", ",", "\"\<CCRN4L\>\"", ",", "526.`"}], "}"}], 
     ",", 
     RowBox[{"{", 
      RowBox[{"\"\<P17676\>\"", ",", "\"\<CEBPB\>\"", ",", "2200.`"}], "}"}], 
     ",", 
     RowBox[{"{", 
      RowBox[{"\"\<Q03701\>\"", ",", "\"\<CEBPZ\>\"", ",", "14300.`"}], "}"}],
      ",", 
     RowBox[{"{", 
      RowBox[{"\"\<P16220\>\"", ",", "\"\<CREB1\>\"", ",", "941.`"}], "}"}], 
     ",", 
     RowBox[{"{", 
      RowBox[{"\"\<Q02930\>\"", ",", "\"\<CREB5\>\"", ",", "438"}], "}"}], 
     ",", 
     RowBox[{"{", 
      RowBox[{"\"\<Q13363\>\"", ",", "\"\<CTBP1\>\"", ",", "33600.`"}], "}"}],
      ",", 
     RowBox[{"{", 
      RowBox[{"\"\<P39880\>\"", ",", "\"\<CUTL1\>\"", ",", "2030.`"}], "}"}], 
     ",", 
     RowBox[{"{", 
      RowBox[{"\"\<Q10586\>\"", ",", "\"\<DBP\>\"", ",", "329"}], "}"}], ",", 
     RowBox[{"{", 
      RowBox[{"\"\<Q9UGL1\>\"", ",", "\"\<DKFZP434D0815\>\"", ",", "31"}], 
      "}"}], ",", 
     RowBox[{"{", 
      RowBox[{"\"\<Q9UGL1\>\"", ",", "\"\<DKFZP434I0617\>\"", ",", "31"}], 
      "}"}], ",", 
     RowBox[{"{", 
      RowBox[{"\"\<Q9UKD1\>\"", ",", "\"\<DKFZP434I0735\>\"", ",", "891.`"}], 
      "}"}], ",", 
     RowBox[{"{", 
      RowBox[{"\"\<Q9UGL1\>\"", ",", "\"\<DKFZP434I2412\>\"", ",", "31"}], 
      "}"}], ",", 
     RowBox[{"{", 
      RowBox[{"\"\<Q9UGL1\>\"", ",", "\"\<DKFZP434N0335\>\"", ",", "31"}], 
      "}"}], ",", 
     RowBox[{"{", 
      RowBox[{"\"\<Q9UBB5\>\"", ",", "\"\<DKFZP586O0821\>\"", ",", "1530.`"}],
       "}"}], ",", 
     RowBox[{"{", 
      RowBox[{"\"\<P32519\>\"", ",", "\"\<DKFZP686H0575\>\"", ",", "71"}], 
      "}"}], ",", 
     RowBox[{"{", 
      RowBox[{
      "\"\<P84022\>\"", ",", "\"\<DKFZP686J10186\>\"", ",", "2180.`"}], "}"}],
      ",", 
     RowBox[{"{", 
      RowBox[{"\"\<Q92785\>\"", ",", "\"\<DPF2\>\"", ",", "16500.`"}], "}"}], 
     ",", 
     RowBox[{"{", 
      RowBox[{"\"\<O14641\>\"", ",", "\"\<DVL2\>\"", ",", "2550.`"}], "}"}], 
     ",", 
     RowBox[{"{", 
      RowBox[{"\"\<Q01094\>\"", ",", "\"\<E2F1\>\"", ",", "13"}], "}"}], ",", 
     RowBox[{"{", 
      RowBox[{"\"\<O00716\>\"", ",", "\"\<E2F3\>\"", ",", "516.`"}], "}"}], 
     ",", 
     RowBox[{"{", 
      RowBox[{"\"\<Q16254\>\"", ",", "\"\<E2F4\>\"", ",", "360"}], "}"}], ",", 
     RowBox[{"{", 
      RowBox[{"\"\<O75461\>\"", ",", "\"\<E2F6\>\"", ",", "360"}], "}"}], ",", 
     RowBox[{"{", 
      RowBox[{"\"\<Q96AV8\>\"", ",", "\"\<E2F7\>\"", ",", "250"}], "}"}], ",", 
     RowBox[{"{", 
      RowBox[{"\"\<O95905\>\"", ",", "\"\<ECD\>\"", ",", "3920.`"}], "}"}], 
     ",", 
     RowBox[{"{", 
      RowBox[{"\"\<P32519\>\"", ",", "\"\<ELF1\>\"", ",", "71"}], "}"}], ",", 
     RowBox[{"{", 
      RowBox[{"\"\<Q15723\>\"", ",", "\"\<ELF2\>\"", ",", "403"}], "}"}], ",", 
     RowBox[{"{", 
      RowBox[{"\"\<Q99607\>\"", ",", "\"\<ELF4\>\"", ",", "182"}], "}"}], ",", 
     RowBox[{"{", 
      RowBox[{"\"\<P50548\>\"", ",", "\"\<ERF\>\"", ",", "826.`"}], "}"}], 
     ",", 
     RowBox[{"{", 
      RowBox[{"\"\<P14921\>\"", ",", "\"\<ETS1\>\"", ",", "2010.`"}], "}"}], 
     ",", 
     RowBox[{"{", 
      RowBox[{"\"\<P41212\>\"", ",", "\"\<ETV6\>\"", ",", "5740.`"}], "}"}], 
     ",", 
     RowBox[{"{", 
      RowBox[{"\"\<P15407\>\"", ",", "\"\<FOSL1\>\"", ",", "3340.`"}], "}"}], 
     ",", 
     RowBox[{"{", 
      RowBox[{"\"\<P15408\>\"", ",", "\"\<FOSL2\>\"", ",", "4230.`"}], "}"}], 
     ",", 
     RowBox[{"{", 
      RowBox[{"\"\<Q9Y261\>\"", ",", "\"\<FOXA2\>\"", ",", "30"}], "}"}], ",", 
     RowBox[{"{", 
      RowBox[{"\"\<Q12948\>\"", ",", "\"\<FOXC1\>\"", ",", "328"}], "}"}], 
     ",", 
     RowBox[{"{", 
      RowBox[{"\"\<Q9P0K8\>\"", ",", "\"\<FOXJ2\>\"", ",", "727.`"}], "}"}], 
     ",", 
     RowBox[{"{", 
      RowBox[{"\"\<Q01167\>\"", ",", "\"\<FOXK2\>\"", ",", "3360.`"}], "}"}], 
     ",", 
     RowBox[{"{", 
      RowBox[{"\"\<Q08050\>\"", ",", "\"\<FOXM1\>\"", ",", "197"}], "}"}], 
     ",", 
     RowBox[{"{", 
      RowBox[{"\"\<O43524\>\"", ",", "\"\<FOXO3\>\"", ",", "480"}], "}"}], 
     ",", 
     RowBox[{"{", 
      RowBox[{"\"\<Q06546\>\"", ",", "\"\<GABPA\>\"", ",", "6070.`"}], "}"}], 
     ",", 
     RowBox[{"{", 
      RowBox[{"\"\<Q06547\>\"", ",", "\"\<GABPB1\>\"", ",", "1610.`"}], "}"}],
      ",", 
     RowBox[{"{", 
      RowBox[{"\"\<Q06547\>\"", ",", "\"\<GABPB2\>\"", ",", "1610.`"}], "}"}],
      ",", 
     RowBox[{"{", 
      RowBox[{"\"\<Q8WXI9\>\"", ",", "\"\<GATAD2B\>\"", ",", "54600.`"}], 
      "}"}], ",", 
     RowBox[{"{", 
      RowBox[{"\"\<P10070\>\"", ",", "\"\<GLI2\>\"", ",", "453"}], "}"}], ",", 
     RowBox[{"{", 
      RowBox[{"\"\<Q9UKD1\>\"", ",", "\"\<GMEB2\>\"", ",", "891.`"}], "}"}], 
     ",", 
     RowBox[{"{", 
      RowBox[{"\"\<Q9H116\>\"", ",", "\"\<GZF1\>\"", ",", "207"}], "}"}], ",", 
     RowBox[{"{", 
      RowBox[{"\"\<P54198\>\"", ",", "\"\<HIRA\>\"", ",", "422"}], "}"}], ",", 
     RowBox[{"{", 
      RowBox[{"\"\<Q00613\>\"", ",", "\"\<HSF1\>\"", ",", "2470.`"}], "}"}], 
     ",", 
     RowBox[{"{", 
      RowBox[{"\"\<Q9UKT9\>\"", ",", "\"\<IKZF3\>\"", ",", "407"}], "}"}], 
     ",", 
     RowBox[{"{", 
      RowBox[{"\"\<Q14653\>\"", ",", "\"\<IRF3\>\"", ",", "5280.`"}], "}"}], 
     ",", 
     RowBox[{"{", 
      RowBox[{"\"\<Q00978\>\"", ",", "\"\<IRF9\>\"", ",", "433"}], "}"}], ",", 
     RowBox[{"{", 
      RowBox[{"\"\<P17535\>\"", ",", "\"\<JUND\>\"", ",", "9710.`"}], "}"}], 
     ",", 
     RowBox[{"{", 
      RowBox[{"\"\<Q13118\>\"", ",", "\"\<KLF10\>\"", ",", "204"}], "}"}], 
     ",", 
     RowBox[{"{", 
      RowBox[{"\"\<Q9Y2Y9\>\"", ",", "\"\<KLF13\>\"", ",", "2"}], "}"}], ",", 
     RowBox[{"{", 
      RowBox[{"\"\<P61968\>\"", ",", "\"\<LMO4\>\"", ",", "902.`"}], "}"}], 
     ",", 
     RowBox[{"{", 
      RowBox[{"\"\<Q8N653\>\"", ",", "\"\<LZTR1\>\"", ",", "188"}], "}"}], 
     ",", 
     RowBox[{"{", 
      RowBox[{"\"\<Q9ULX9\>\"", ",", "\"\<MAFF\>\"", ",", "4080.`"}], "}"}], 
     ",", 
     RowBox[{"{", 
      RowBox[{"\"\<P61244\>\"", ",", "\"\<MAX\>\"", ",", "50900.`"}], "}"}], 
     ",", 
     RowBox[{"{", 
      RowBox[{"\"\<P56270\>\"", ",", "\"\<MAZ\>\"", ",", "516.`"}], "}"}], 
     ",", 
     RowBox[{"{", 
      RowBox[{"\"\<Q14814\>\"", ",", "\"\<MEF2D\>\"", ",", "914.`"}], "}"}], 
     ",", 
     RowBox[{"{", 
      RowBox[{"\"\<Q14872\>\"", ",", "\"\<MTF1\>\"", ",", "453"}], "}"}], ",", 
     RowBox[{"{", 
      RowBox[{"\"\<P10244\>\"", ",", "\"\<MYBL2\>\"", ",", "243"}], "}"}], 
     ",", 
     RowBox[{"{", 
      RowBox[{"\"\<O94916\>\"", ",", "\"\<NFAT5\>\"", ",", "10"}], "}"}], ",", 
     RowBox[{"{", 
      RowBox[{"\"\<O95644\>\"", ",", "\"\<NFATC1\>\"", ",", "329"}], "}"}], 
     ",", 
     RowBox[{"{", 
      RowBox[{"\"\<P08651\>\"", ",", "\"\<NFIC\>\"", ",", "10700.`"}], "}"}], 
     ",", 
     RowBox[{"{", 
      RowBox[{"\"\<P19838\>\"", ",", "\"\<NFKB1\>\"", ",", "5800.`"}], "}"}], 
     ",", 
     RowBox[{"{", 
      RowBox[{"\"\<Q00653\>\"", ",", "\"\<NFKB2\>\"", ",", "26300.`"}], "}"}],
      ",", 
     RowBox[{"{", 
      RowBox[{"\"\<Q6P4R8\>\"", ",", "\"\<NFRKB\>\"", ",", "28"}], "}"}], ",", 
     RowBox[{"{", 
      RowBox[{"\"\<Q12986\>\"", ",", "\"\<NFX1\>\"", ",", "276"}], "}"}], ",", 
     RowBox[{"{", 
      RowBox[{"\"\<P23511\>\"", ",", "\"\<NFYA\>\"", ",", "471"}], "}"}], ",", 
     RowBox[{"{", 
      RowBox[{"\"\<P52952\>\"", ",", "\"\<NKX2-5\>\"", ",", "41"}], "}"}], 
     ",", 
     RowBox[{"{", 
      RowBox[{"\"\<P10276\>\"", ",", "\"\<NR1B1\>\"", ",", "161"}], "}"}], 
     ",", 
     RowBox[{"{", 
      RowBox[{"\"\<Q14995\>\"", ",", "\"\<NR1D2\>\"", ",", "105"}], "}"}], 
     ",", 
     RowBox[{"{", 
      RowBox[{"\"\<P55055\>\"", ",", "\"\<NR1H2\>\"", ",", "1080.`"}], "}"}], 
     ",", 
     RowBox[{"{", 
      RowBox[{"\"\<P19793\>\"", ",", "\"\<NR2B1\>\"", ",", "4480.`"}], "}"}], 
     ",", 
     RowBox[{"{", 
      RowBox[{"\"\<P13056\>\"", ",", "\"\<NR2C1\>\"", ",", "384"}], "}"}], 
     ",", 
     RowBox[{"{", 
      RowBox[{"\"\<P49116\>\"", ",", "\"\<NR2C2\>\"", ",", "652.`"}], "}"}], 
     ",", 
     RowBox[{"{", 
      RowBox[{"\"\<P24468\>\"", ",", "\"\<NR2F2\>\"", ",", "3810.`"}], "}"}], 
     ",", 
     RowBox[{"{", 
      RowBox[{"\"\<P04150\>\"", ",", "\"\<NR3C1\>\"", ",", "1070.`"}], "}"}], 
     ",", 
     RowBox[{"{", 
      RowBox[{"\"\<Q16656\>\"", ",", "\"\<NRF1\>\"", ",", "38"}], "}"}], ",", 
     RowBox[{"{", 
      RowBox[{"\"\<P23759\>\"", ",", "\"\<PAX7\>\"", ",", "396"}], "}"}], ",", 
     RowBox[{"{", 
      RowBox[{"\"\<Q9BYE7\>\"", ",", "\"\<PCGF6\>\"", ",", "815.`"}], "}"}], 
     ",", 
     RowBox[{"{", 
      RowBox[{"\"\<O60925\>\"", ",", "\"\<PFDN1\>\"", ",", "112000.`"}], 
      "}"}], ",", 
     RowBox[{"{", 
      RowBox[{"\"\<O43189\>\"", ",", "\"\<PHF1\>\"", ",", "53"}], "}"}], ",", 
     RowBox[{"{", 
      RowBox[{"\"\<P55347\>\"", ",", "\"\<PKNOX1\>\"", ",", "132"}], "}"}], 
     ",", 
     RowBox[{"{", 
      RowBox[{"\"\<Q6P1K2\>\"", ",", "\"\<PMF1\>\"", ",", "5400.`"}], "}"}], 
     ",", 
     RowBox[{"{", 
      RowBox[{"\"\<P10276\>\"", ",", "\"\<RARA\>\"", ",", "161"}], "}"}], ",", 
     RowBox[{"{", 
      RowBox[{"\"\<P06400\>\"", ",", "\"\<RB1\>\"", ",", "4890.`"}], "}"}], 
     ",", 
     RowBox[{"{", 
      RowBox[{"\"\<Q06330\>\"", ",", "\"\<RBPJ\>\"", ",", "906.`"}], "}"}], 
     ",", 
     RowBox[{"{", 
      RowBox[{"\"\<Q06330\>\"", ",", "\"\<RBPSUH\>\"", ",", "906.`"}], "}"}], 
     ",", 
     RowBox[{"{", 
      RowBox[{"\"\<Q04864\>\"", ",", "\"\<REL\>\"", ",", "595.`"}], "}"}], 
     ",", 
     RowBox[{"{", 
      RowBox[{"\"\<Q04206\>\"", ",", "\"\<RELA\>\"", ",", "26800.`"}], "}"}], 
     ",", 
     RowBox[{"{", 
      RowBox[{"\"\<P22670\>\"", ",", "\"\<RFX1\>\"", ",", "16"}], "}"}], ",", 
     RowBox[{"{", 
      RowBox[{"\"\<P48380\>\"", ",", "\"\<RFX3\>\"", ",", "225"}], "}"}], ",", 
     RowBox[{"{", 
      RowBox[{"\"\<O14593\>\"", ",", "\"\<RFXANK\>\"", ",", "74"}], "}"}], 
     ",", 
     RowBox[{"{", 
      RowBox[{"\"\<P78317\>\"", ",", "\"\<RNF4\>\"", ",", "668.`"}], "}"}], 
     ",", 
     RowBox[{"{", 
      RowBox[{"\"\<O60942\>\"", ",", "\"\<RNGTT\>\"", ",", "5570.`"}], "}"}], 
     ",", 
     RowBox[{"{", 
      RowBox[{"\"\<Q01196\>\"", ",", "\"\<RUNX1\>\"", ",", "2180.`"}], "}"}], 
     ",", 
     RowBox[{"{", 
      RowBox[{"\"\<P19793\>\"", ",", "\"\<RXRA\>\"", ",", "4480.`"}], "}"}], 
     ",", 
     RowBox[{"{", 
      RowBox[{"\"\<P84022\>\"", ",", "\"\<SMAD3\>\"", ",", "2180.`"}], "}"}], 
     ",", 
     RowBox[{"{", 
      RowBox[{"\"\<Q13485\>\"", ",", "\"\<SMAD4\>\"", ",", "5670.`"}], "}"}], 
     ",", 
     RowBox[{"{", 
      RowBox[{"\"\<P48436\>\"", ",", "\"\<SOX9\>\"", ",", "3750.`"}], "}"}], 
     ",", 
     RowBox[{"{", 
      RowBox[{"\"\<P08047\>\"", ",", "\"\<SP1\>\"", ",", "1220.`"}], "}"}], 
     ",", 
     RowBox[{"{", 
      RowBox[{"\"\<P11831\>\"", ",", "\"\<SRF\>\"", ",", "165"}], "}"}], ",", 
     RowBox[{"{", 
      RowBox[{"\"\<P42224\>\"", ",", "\"\<STAT1\>\"", ",", "83900.`"}], "}"}],
      ",", 
     RowBox[{"{", 
      RowBox[{"\"\<P52630\>\"", ",", "\"\<STAT2\>\"", ",", "2140.`"}], "}"}], 
     ",", 
     RowBox[{"{", 
      RowBox[{"\"\<P40763\>\"", ",", "\"\<STAT3\>\"", ",", "34200.`"}], "}"}],
      ",", 
     RowBox[{"{", 
      RowBox[{"\"\<P51692\>\"", ",", "\"\<STAT5B\>\"", ",", "1420.`"}], "}"}],
      ",", 
     RowBox[{"{", 
      RowBox[{"\"\<P42226\>\"", ",", "\"\<STAT6\>\"", ",", "20"}], "}"}], ",", 
     RowBox[{"{", 
      RowBox[{"\"\<Q13033\>\"", ",", "\"\<STRN3\>\"", ",", "3470.`"}], "}"}], 
     ",", 
     RowBox[{"{", 
      RowBox[{"\"\<O15119\>\"", ",", "\"\<TBX3\>\"", ",", "95"}], "}"}], ",", 
     RowBox[{"{", 
      RowBox[{"\"\<Q99081\>\"", ",", "\"\<TCF12\>\"", ",", "3010.`"}], "}"}], 
     ",", 
     RowBox[{"{", 
      RowBox[{"\"\<Q9BQ70\>\"", ",", "\"\<TCF25\>\"", ",", "14500.`"}], "}"}],
      ",", 
     RowBox[{"{", 
      RowBox[{"\"\<P28347\>\"", ",", "\"\<TEAD1\>\"", ",", "543.`"}], "}"}], 
     ",", 
     RowBox[{"{", 
      RowBox[{"\"\<Q99594\>\"", ",", "\"\<TEAD3\>\"", ",", "531.`"}], "}"}], 
     ",", 
     RowBox[{"{", 
      RowBox[{"\"\<Q15561\>\"", ",", "\"\<TEAD4\>\"", ",", "1230.`"}], "}"}], 
     ",", 
     RowBox[{"{", 
      RowBox[{"\"\<Q01664\>\"", ",", "\"\<TFAP4\>\"", ",", "298"}], "}"}], 
     ",", 
     RowBox[{"{", 
      RowBox[{"\"\<Q12800\>\"", ",", "\"\<TFCP2\>\"", ",", "26300.`"}], "}"}],
      ",", 
     RowBox[{"{", 
      RowBox[{"\"\<Q9H944\>\"", ",", "\"\<TRFP\>\"", ",", "9580.`"}], "}"}], 
     ",", 
     RowBox[{"{", 
      RowBox[{"\"\<Q8IYM9\>\"", ",", "\"\<TRIM22\>\"", ",", "12100.`"}], 
      "}"}], ",", 
     RowBox[{"{", 
      RowBox[{"\"\<O15164\>\"", ",", "\"\<TRIM24\>\"", ",", "282"}], "}"}], 
     ",", 
     RowBox[{"{", 
      RowBox[{"\"\<Q15643\>\"", ",", "\"\<TRIP11\>\"", ",", "610.`"}], "}"}], 
     ",", 
     RowBox[{"{", 
      RowBox[{"\"\<Q15645\>\"", ",", "\"\<TRIP13\>\"", ",", "193000.`"}], 
      "}"}], ",", 
     RowBox[{"{", 
      RowBox[{"\"\<Q15650\>\"", ",", "\"\<TRIP4\>\"", ",", "1150.`"}], "}"}], 
     ",", 
     RowBox[{"{", 
      RowBox[{"\"\<Q15714\>\"", ",", "\"\<TSC22D1\>\"", ",", "178"}], "}"}], 
     ",", 
     RowBox[{"{", 
      RowBox[{"\"\<Q9NPG3\>\"", ",", "\"\<UBN1\>\"", ",", "771.`"}], "}"}], 
     ",", 
     RowBox[{"{", 
      RowBox[{"\"\<Q9NZI7\>\"", ",", "\"\<UBP1\>\"", ",", "774.`"}], "}"}], 
     ",", 
     RowBox[{"{", 
      RowBox[{"\"\<Q15853\>\"", ",", "\"\<USF2\>\"", ",", "2130.`"}], "}"}], 
     ",", 
     RowBox[{"{", 
      RowBox[{"\"\<Q14119\>\"", ",", "\"\<VEZF1\>\"", ",", "64"}], "}"}], ",", 
     RowBox[{"{", 
      RowBox[{"\"\<P25490\>\"", ",", "\"\<YY1\>\"", ",", "8030.`"}], "}"}], 
     ",", 
     RowBox[{"{", 
      RowBox[{"\"\<O43829\>\"", ",", "\"\<ZBTB14\>\"", ",", "230"}], "}"}], 
     ",", 
     RowBox[{"{", 
      RowBox[{"\"\<Q15911\>\"", ",", "\"\<ZFHX3\>\"", ",", "424"}], "}"}], 
     ",", 
     RowBox[{"{", 
      RowBox[{"\"\<Q8IX07\>\"", ",", "\"\<ZFPM1\>\"", ",", "256"}], "}"}], 
     ",", 
     RowBox[{"{", 
      RowBox[{"\"\<Q8N5A5\>\"", ",", "\"\<ZGPAT\>\"", ",", "6380.`"}], "}"}], 
     ",", 
     RowBox[{"{", 
      RowBox[{"\"\<Q9UKY1\>\"", ",", "\"\<ZHX1\>\"", ",", "823.`"}], "}"}], 
     ",", 
     RowBox[{"{", 
      RowBox[{"\"\<Q9Y6X8\>\"", ",", "\"\<ZHX2\>\"", ",", "453"}], "}"}], ",", 
     RowBox[{"{", 
      RowBox[{"\"\<Q9H4I2\>\"", ",", "\"\<ZHX3\>\"", ",", "369"}], "}"}], ",", 
     RowBox[{"{", 
      RowBox[{"\"\<Q9UQR1\>\"", ",", "\"\<ZNF148\>\"", ",", "4110.`"}], "}"}],
      ",", 
     RowBox[{"{", 
      RowBox[{"\"\<Q9P2Y4\>\"", ",", "\"\<ZNF219\>\"", ",", "97"}], "}"}], 
     ",", 
     RowBox[{"{", 
      RowBox[{"\"\<Q9Y2X9\>\"", ",", "\"\<ZNF281\>\"", ",", "1670.`"}], "}"}],
      ",", 
     RowBox[{"{", 
      RowBox[{"\"\<P13682\>\"", ",", "\"\<ZNF35\>\"", ",", "115"}], "}"}], 
     ",", 
     RowBox[{"{", 
      RowBox[{"\"\<Q9UID6\>\"", ",", "\"\<ZNF639\>\"", ",", "250"}], "}"}]}], 
    "}"}]}], ";"}]], "Input",
 CellOpen->False],

Cell[BoxData[
 RowBox[{"(*", 
  RowBox[{
  "sequence", " ", "specific", " ", "TFs", " ", "list", " ", "from", " ", 
   "Nagaraj", " ", 
   StyleBox["et",
    FontSlant->"Italic"], 
   StyleBox[" ",
    FontSlant->"Italic"], 
   StyleBox["al",
    FontSlant->"Italic"]}], "*)"}]], "Input",
 CellChangeTimes->{
  3.632645935615234*^9, {3.632647130083554*^9, 3.632647131311624*^9}}],

Cell[BoxData[
 RowBox[{"\n", 
  RowBox[{
   RowBox[{"ssTFh2", "=", 
    RowBox[{"{", 
     RowBox[{
      RowBox[{"{", 
       RowBox[{"\"\<P51825\>\"", ",", "\"\<AF-4\>\"", ",", "280.`"}], "}"}], 
      ",", 
      RowBox[{"{", 
       RowBox[{"\"\<P51825\>\"", ",", "\"\<AFF1\>\"", ",", "280.`"}], "}"}], 
      ",", 
      RowBox[{"{", 
       RowBox[{"\"\<P35869\>\"", ",", "\"\<AHR\>\"", ",", "1400.`"}], "}"}], 
      ",", 
      RowBox[{"{", 
       RowBox[{"\"\<P19484\>\"", ",", "\"\<ALPHATFEB\>\"", ",", "4700.`"}], 
       "}"}], ",", 
      RowBox[{"{", 
       RowBox[{"\"\<Q15699\>\"", ",", "\"\<ALX1\>\"", ",", "80.`"}], "}"}], 
      ",", 
      RowBox[{"{", 
       RowBox[{"\"\<P10243\>\"", ",", "\"\<A-MYB\>\"", ",", "51.`"}], "}"}], 
      ",", 
      RowBox[{"{", 
       RowBox[{"\"\<P27540\>\"", ",", "\"\<ARNT\>\"", ",", "2300.`"}], "}"}], 
      ",", 
      RowBox[{"{", 
       RowBox[{"\"\<P18846\>\"", ",", "\"\<ATF1\>\"", ",", "510000.`"}], 
       "}"}], ",", 
      RowBox[{"{", 
       RowBox[{"\"\<P18850\>\"", ",", "\"\<ATF6\>\"", ",", "2500.`"}], "}"}], 
      ",", 
      RowBox[{"{", 
       RowBox[{"\"\<P17544\>\"", ",", "\"\<ATF7\>\"", ",", "30000.`"}], "}"}],
       ",", 
      RowBox[{"{", 
       RowBox[{"\"\<Q9NR55\>\"", ",", "\"\<BATF3\>\"", ",", "5300.`"}], "}"}],
       ",", 
      RowBox[{"{", 
       RowBox[{"\"\<Q96PN7\>\"", ",", "\"\<BCAR2\>\"", ",", "600.`"}], "}"}], 
      ",", 
      RowBox[{"{", 
       RowBox[{"\"\<O75808\>\"", ",", "\"\<CAPN15\>\"", ",", "140.`"}], "}"}],
       ",", 
      RowBox[{"{", 
       RowBox[{"\"\<P22681\>\"", ",", "\"\<CBL\>\"", ",", "6800.`"}], "}"}], 
      ",", 
      RowBox[{"{", 
       RowBox[{"\"\<Q9UK39\>\"", ",", "\"\<CCRN4L\>\"", ",", "5200.`"}], 
       "}"}], ",", 
      RowBox[{"{", 
       RowBox[{"\"\<P17676\>\"", ",", "\"\<CEBPB\>\"", ",", "14000.`"}], 
       "}"}], ",", 
      RowBox[{"{", 
       RowBox[{"\"\<P49716\>\"", ",", "\"\<CEBPD\>\"", ",", "52000.`"}], 
       "}"}], ",", 
      RowBox[{"{", 
       RowBox[{"\"\<Q03701\>\"", ",", "\"\<CEBPZ\>\"", ",", "32000.`"}], 
       "}"}], ",", 
      RowBox[{"{", 
       RowBox[{"\"\<P01106\>\"", ",", "\"\<C-MYC\>\"", ",", "9200.`"}], "}"}],
       ",", 
      RowBox[{"{", 
       RowBox[{"\"\<P16220\>\"", ",", "\"\<CREB1\>\"", ",", "16000.`"}], 
       "}"}], ",", 
      RowBox[{"{", 
       RowBox[{"\"\<Q02930\>\"", ",", "\"\<CREB5\>\"", ",", "7200.`"}], "}"}],
       ",", 
      RowBox[{"{", 
       RowBox[{"\"\<Q13363\>\"", ",", "\"\<CTBP1\>\"", ",", "33000.`"}], 
       "}"}], ",", 
      RowBox[{"{", 
       RowBox[{"\"\<P39880\>\"", ",", "\"\<CUTL1\>\"", ",", "1500.`"}], "}"}],
       ",", 
      RowBox[{"{", 
       RowBox[{"\"\<Q9UGL1\>\"", ",", "\"\<DKFZP434D0815\>\"", ",", "150.`"}],
        "}"}], ",", 
      RowBox[{"{", 
       RowBox[{"\"\<Q9UGL1\>\"", ",", "\"\<DKFZP434I0617\>\"", ",", "150.`"}],
        "}"}], ",", 
      RowBox[{"{", 
       RowBox[{
       "\"\<Q9UKD1\>\"", ",", "\"\<DKFZP434I0735\>\"", ",", "15000.`"}], 
       "}"}], ",", 
      RowBox[{"{", 
       RowBox[{"\"\<Q9UGL1\>\"", ",", "\"\<DKFZP434I2412\>\"", ",", "150.`"}],
        "}"}], ",", 
      RowBox[{"{", 
       RowBox[{
       "\"\<Q12857\>\"", ",", "\"\<DKFZP434L0422\>\"", ",", "17000.`"}], 
       "}"}], ",", 
      RowBox[{"{", 
       RowBox[{"\"\<Q9UGL1\>\"", ",", "\"\<DKFZP434N0335\>\"", ",", "150.`"}],
        "}"}], ",", 
      RowBox[{"{", 
       RowBox[{
       "\"\<Q9NZI6\>\"", ",", "\"\<DKFZP564C0164\>\"", ",", "3100.`"}], "}"}],
       ",", 
      RowBox[{"{", 
       RowBox[{
       "\"\<Q9UBB5\>\"", ",", "\"\<DKFZP586O0821\>\"", ",", "17000.`"}], 
       "}"}], ",", 
      RowBox[{"{", 
       RowBox[{
       "\"\<P84022\>\"", ",", "\"\<DKFZP686J10186\>\"", ",", "150.`"}], "}"}],
       ",", 
      RowBox[{"{", 
       RowBox[{"\"\<Q92785\>\"", ",", "\"\<DPF2\>\"", ",", "12000.`"}], "}"}],
       ",", 
      RowBox[{"{", 
       RowBox[{"\"\<O14640\>\"", ",", "\"\<DVL1\>\"", ",", "3300.`"}], "}"}], 
      ",", 
      RowBox[{"{", 
       RowBox[{"\"\<O14641\>\"", ",", "\"\<DVL2\>\"", ",", "25000.`"}], "}"}],
       ",", 
      RowBox[{"{", 
       RowBox[{"\"\<O00716\>\"", ",", "\"\<E2F3\>\"", ",", "210.`"}], "}"}], 
      ",", 
      RowBox[{"{", 
       RowBox[{"\"\<O75461\>\"", ",", "\"\<E2F6\>\"", ",", "21000.`"}], "}"}],
       ",", 
      RowBox[{"{", 
       RowBox[{"\"\<Q96AV8\>\"", ",", "\"\<E2F7\>\"", ",", "430.`"}], "}"}], 
      ",", 
      RowBox[{"{", 
       RowBox[{"\"\<A0AVK6\>\"", ",", "\"\<E2F8\>\"", ",", "1800.`"}], "}"}], 
      ",", 
      RowBox[{"{", 
       RowBox[{"\"\<Q66K89\>\"", ",", "\"\<E4F1\>\"", ",", "3300.`"}], "}"}], 
      ",", 
      RowBox[{"{", 
       RowBox[{"\"\<O95905\>\"", ",", "\"\<ECD\>\"", ",", "14000.`"}], "}"}], 
      ",", 
      RowBox[{"{", 
       RowBox[{"\"\<Q15723\>\"", ",", "\"\<ELF2\>\"", ",", "1900.`"}], "}"}], 
      ",", 
      RowBox[{"{", 
       RowBox[{"\"\<P19419\>\"", ",", "\"\<ELK1\>\"", ",", "6900.`"}], "}"}], 
      ",", 
      RowBox[{"{", 
       RowBox[{"\"\<P50548\>\"", ",", "\"\<ERF\>\"", ",", "12000.`"}], "}"}], 
      ",", 
      RowBox[{"{", 
       RowBox[{"\"\<P11474\>\"", ",", "\"\<ESRRA\>\"", ",", "4900.`"}], "}"}],
       ",", 
      RowBox[{"{", 
       RowBox[{"\"\<P15036\>\"", ",", "\"\<ETS2\>\"", ",", "6600.`"}], "}"}], 
      ",", 
      RowBox[{"{", 
       RowBox[{"\"\<P41212\>\"", ",", "\"\<ETV6\>\"", ",", "4100.`"}], "}"}], 
      ",", 
      RowBox[{"{", 
       RowBox[{"\"\<Q03112\>\"", ",", "\"\<EVI1\>\"", ",", "1200.`"}], "}"}], 
      ",", 
      RowBox[{"{", 
       RowBox[{"\"\<P53539\>\"", ",", "\"\<FOSB\>\"", ",", "6600.`"}], "}"}], 
      ",", 
      RowBox[{"{", 
       RowBox[{"\"\<P15408\>\"", ",", "\"\<FOSL2\>\"", ",", "36000.`"}], 
       "}"}], ",", 
      RowBox[{"{", 
       RowBox[{"\"\<Q12948\>\"", ",", "\"\<FOXC1\>\"", ",", "6100.`"}], "}"}],
       ",", 
      RowBox[{"{", 
       RowBox[{"\"\<Q99958\>\"", ",", "\"\<FOXC2\>\"", ",", "26000.`"}], 
       "}"}], ",", 
      RowBox[{"{", 
       RowBox[{"\"\<Q01167\>\"", ",", "\"\<FOXK2\>\"", ",", "4400.`"}], "}"}],
       ",", 
      RowBox[{"{", 
       RowBox[{"\"\<Q08050\>\"", ",", "\"\<FOXM1\>\"", ",", "1100.`"}], "}"}],
       ",", 
      RowBox[{"{", 
       RowBox[{"\"\<O43524\>\"", ",", "\"\<FOXO3\>\"", ",", "1200.`"}], "}"}],
       ",", 
      RowBox[{"{", 
       RowBox[{"\"\<O43638\>\"", ",", "\"\<FOXS1\>\"", ",", "1800.`"}], "}"}],
       ",", 
      RowBox[{"{", 
       RowBox[{"\"\<Q06546\>\"", ",", "\"\<GABPA\>\"", ",", "32000.`"}], 
       "}"}], ",", 
      RowBox[{"{", 
       RowBox[{"\"\<Q06547\>\"", ",", "\"\<GABPB1\>\"", ",", "3200.`"}], 
       "}"}], ",", 
      RowBox[{"{", 
       RowBox[{"\"\<Q06547\>\"", ",", "\"\<GABPB2\>\"", ",", "3200.`"}], 
       "}"}], ",", 
      RowBox[{"{", 
       RowBox[{"\"\<Q92908\>\"", ",", "\"\<GATA6\>\"", ",", "730.`"}], "}"}], 
      ",", 
      RowBox[{"{", 
       RowBox[{"\"\<Q8WXI9\>\"", ",", "\"\<GATAD2B\>\"", ",", "100000.`"}], 
       "}"}], ",", 
      RowBox[{"{", 
       RowBox[{"\"\<Q9UKD1\>\"", ",", "\"\<GMEB2\>\"", ",", "15000.`"}], 
       "}"}], ",", 
      RowBox[{"{", 
       RowBox[{"\"\<O60765\>\"", ",", "\"\<HEL104\>\"", ",", "590.`"}], "}"}],
       ",", 
      RowBox[{"{", 
       RowBox[{"\"\<Q15699\>\"", ",", "\"\<HEL23\>\"", ",", "80.`"}], "}"}], 
      ",", 
      RowBox[{"{", 
       RowBox[{"\"\<P54198\>\"", ",", "\"\<HIRA\>\"", ",", "2900.`"}], "}"}], 
      ",", 
      RowBox[{"{", 
       RowBox[{"\"\<P10074\>\"", ",", "\"\<HKR3\>\"", ",", "8400.`"}], "}"}], 
      ",", 
      RowBox[{"{", 
       RowBox[{"\"\<P17483\>\"", ",", "\"\<HOXB4\>\"", ",", "9100.`"}], "}"}],
       ",", 
      RowBox[{"{", 
       RowBox[{"\"\<Q00613\>\"", ",", "\"\<HSF1\>\"", ",", "60000.`"}], "}"}],
       ",", 
      RowBox[{"{", 
       RowBox[{"\"\<Q03933\>\"", ",", "\"\<HSF2\>\"", ",", "180.`"}], "}"}], 
      ",", 
      RowBox[{"{", 
       RowBox[{"\"\<Q14653\>\"", ",", "\"\<IRF3\>\"", ",", "23000.`"}], "}"}],
       ",", 
      RowBox[{"{", 
       RowBox[{"\"\<P17535\>\"", ",", "\"\<JUND\>\"", ",", "8700.`"}], "}"}], 
      ",", 
      RowBox[{"{", 
       RowBox[{"\"\<Q9Y2Y9\>\"", ",", "\"\<KLF13\>\"", ",", "4300.`"}], "}"}],
       ",", 
      RowBox[{"{", 
       RowBox[{"\"\<O43474\>\"", ",", "\"\<KLF4\>\"", ",", "6300.`"}], "}"}], 
      ",", 
      RowBox[{"{", 
       RowBox[{"\"\<Q13887\>\"", ",", "\"\<KLF5\>\"", ",", "83000.`"}], "}"}],
       ",", 
      RowBox[{"{", 
       RowBox[{"\"\<Q9NZI6\>\"", ",", "\"\<LBP-9\>\"", ",", "3100.`"}], "}"}],
       ",", 
      RowBox[{"{", 
       RowBox[{"\"\<P61968\>\"", ",", "\"\<LMO4\>\"", ",", "21000.`"}], "}"}],
       ",", 
      RowBox[{"{", 
       RowBox[{"\"\<Q8N653\>\"", ",", "\"\<LZTR1\>\"", ",", "1700.`"}], "}"}],
       ",", 
      RowBox[{"{", 
       RowBox[{"\"\<Q9ULX9\>\"", ",", "\"\<MAFF\>\"", ",", "24000.`"}], "}"}],
       ",", 
      RowBox[{"{", 
       RowBox[{"\"\<P61244\>\"", ",", "\"\<MAX\>\"", ",", "56000.`"}], "}"}], 
      ",", 
      RowBox[{"{", 
       RowBox[{"\"\<P56270\>\"", ",", "\"\<MAZ\>\"", ",", "55000.`"}], "}"}], 
      ",", 
      RowBox[{"{", 
       RowBox[{"\"\<Q02078\>\"", ",", "\"\<MEF2A\>\"", ",", "14000.`"}], 
       "}"}], ",", 
      RowBox[{"{", 
       RowBox[{"\"\<Q14814\>\"", ",", "\"\<MEF2D\>\"", ",", "110000.`"}], 
       "}"}], ",", 
      RowBox[{"{", 
       RowBox[{"\"\<O75030\>\"", ",", "\"\<MITF\>\"", ",", "6.`"}], "}"}], 
      ",", 
      RowBox[{"{", 
       RowBox[{"\"\<O75030\>\"", ",", "\"\<MITF-C\>\"", ",", "6.`"}], "}"}], 
      ",", 
      RowBox[{"{", 
       RowBox[{"\"\<Q99583\>\"", ",", "\"\<MNT\>\"", ",", "9400.`"}], "}"}], 
      ",", 
      RowBox[{"{", 
       RowBox[{"\"\<P15941\>\"", ",", "\"\<MUC1\>\"", ",", "16000.`"}], "}"}],
       ",", 
      RowBox[{"{", 
       RowBox[{"\"\<P10243\>\"", ",", "\"\<MYBL1\>\"", ",", "51.`"}], "}"}], 
      ",", 
      RowBox[{"{", 
       RowBox[{"\"\<P10244\>\"", ",", "\"\<MYBL2\>\"", ",", "580.`"}], "}"}], 
      ",", 
      RowBox[{"{", 
       RowBox[{"\"\<P01106\>\"", ",", "\"\<MYC\>\"", ",", "9200.`"}], "}"}], 
      ",", 
      RowBox[{"{", 
       RowBox[{"\"\<O94916\>\"", ",", "\"\<NFAT5\>\"", ",", "1300.`"}], "}"}],
       ",", 
      RowBox[{"{", 
       RowBox[{"\"\<Q13469\>\"", ",", "\"\<NFATC2\>\"", ",", "410.`"}], "}"}],
       ",", 
      RowBox[{"{", 
       RowBox[{"\"\<Q12968\>\"", ",", "\"\<NFATC3\>\"", ",", "540.`"}], "}"}],
       ",", 
      RowBox[{"{", 
       RowBox[{"\"\<Q16236\>\"", ",", "\"\<NFE2L2\>\"", ",", "370.`"}], "}"}],
       ",", 
      RowBox[{"{", 
       RowBox[{"\"\<Q12857\>\"", ",", "\"\<NFIA\>\"", ",", "17000.`"}], "}"}],
       ",", 
      RowBox[{"{", 
       RowBox[{"\"\<O00712\>\"", ",", "\"\<NFIB\>\"", ",", "18000.`"}], "}"}],
       ",", 
      RowBox[{"{", 
       RowBox[{"\"\<P08651\>\"", ",", "\"\<NFIC\>\"", ",", "110000.`"}], 
       "}"}], ",", 
      RowBox[{"{", 
       RowBox[{"\"\<Q14938\>\"", ",", "\"\<NFIX\>\"", ",", "1500.`"}], "}"}], 
      ",", 
      RowBox[{"{", 
       RowBox[{"\"\<P19838\>\"", ",", "\"\<NFKB1\>\"", ",", "6500.`"}], "}"}],
       ",", 
      RowBox[{"{", 
       RowBox[{"\"\<Q00653\>\"", ",", "\"\<NFKB2\>\"", ",", "1200.`"}], "}"}],
       ",", 
      RowBox[{"{", 
       RowBox[{"\"\<Q6P4R8\>\"", ",", "\"\<NFRKB\>\"", ",", "770.`"}], "}"}], 
      ",", 
      RowBox[{"{", 
       RowBox[{"\"\<Q12986\>\"", ",", "\"\<NFX1\>\"", ",", "6800.`"}], "}"}], 
      ",", 
      RowBox[{"{", 
       RowBox[{"\"\<P23511\>\"", ",", "\"\<NFYA\>\"", ",", "180000.`"}], 
       "}"}], ",", 
      RowBox[{"{", 
       RowBox[{"\"\<Q13287\>\"", ",", "\"\<NMI\>\"", ",", "5600.`"}], "}"}], 
      ",", 
      RowBox[{"{", 
       RowBox[{"\"\<P10276\>\"", ",", "\"\<NR1B1\>\"", ",", "45000.`"}], 
       "}"}], ",", 
      RowBox[{"{", 
       RowBox[{"\"\<P55055\>\"", ",", "\"\<NR1H2\>\"", ",", "4800.`"}], "}"}],
       ",", 
      RowBox[{"{", 
       RowBox[{"\"\<P19793\>\"", ",", "\"\<NR2B1\>\"", ",", "410.`"}], "}"}], 
      ",", 
      RowBox[{"{", 
       RowBox[{"\"\<P28702\>\"", ",", "\"\<NR2B2\>\"", ",", "8300.`"}], "}"}],
       ",", 
      RowBox[{"{", 
       RowBox[{"\"\<P13056\>\"", ",", "\"\<NR2C1\>\"", ",", "1700.`"}], "}"}],
       ",", 
      RowBox[{"{", 
       RowBox[{"\"\<P49116\>\"", ",", "\"\<NR2C2\>\"", ",", "8400.`"}], "}"}],
       ",", 
      RowBox[{"{", 
       RowBox[{"\"\<P10589\>\"", ",", "\"\<NR2F1\>\"", ",", "3400.`"}], "}"}],
       ",", 
      RowBox[{"{", 
       RowBox[{"\"\<P10588\>\"", ",", "\"\<NR2F6\>\"", ",", "470.`"}], "}"}], 
      ",", 
      RowBox[{"{", 
       RowBox[{"\"\<P04150\>\"", ",", "\"\<NR3C1\>\"", ",", "16000.`"}], 
       "}"}], ",", 
      RowBox[{"{", 
       RowBox[{"\"\<P22736\>\"", ",", "\"\<NR4A1\>\"", ",", "4500.`"}], "}"}],
       ",", 
      RowBox[{"{", 
       RowBox[{"\"\<Q16656\>\"", ",", "\"\<NRF1\>\"", ",", "13000.`"}], "}"}],
       ",", 
      RowBox[{"{", 
       RowBox[{"\"\<Q02548\>\"", ",", "\"\<PAX5\>\"", ",", "4100.`"}], "}"}], 
      ",", 
      RowBox[{"{", 
       RowBox[{"\"\<P26367\>\"", ",", "\"\<PAX6\>\"", ",", "680.`"}], "}"}], 
      ",", 
      RowBox[{"{", 
       RowBox[{"\"\<P52945\>\"", ",", "\"\<PDX1\>\"", ",", "310.`"}], "}"}], 
      ",", 
      RowBox[{"{", 
       RowBox[{"\"\<O43189\>\"", ",", "\"\<PHF1\>\"", ",", "6400.`"}], "}"}], 
      ",", 
      RowBox[{"{", 
       RowBox[{"\"\<Q99697\>\"", ",", "\"\<PITX2\>\"", ",", "5000.`"}], "}"}],
       ",", 
      RowBox[{"{", 
       RowBox[{"\"\<P55347\>\"", ",", "\"\<PKNOX1\>\"", ",", "1600.`"}], 
       "}"}], ",", 
      RowBox[{"{", 
       RowBox[{"\"\<Q6P1K2\>\"", ",", "\"\<PMF1\>\"", ",", "48000.`"}], "}"}],
       ",", 
      RowBox[{"{", 
       RowBox[{"\"\<P10074\>\"", ",", "\"\<PP9964\>\"", ",", "8400.`"}], 
       "}"}], ",", 
      RowBox[{"{", 
       RowBox[{"\"\<P10276\>\"", ",", "\"\<RARA\>\"", ",", "45000.`"}], "}"}],
       ",", 
      RowBox[{"{", 
       RowBox[{"\"\<P06400\>\"", ",", "\"\<RB1\>\"", ",", "1000.`"}], "}"}], 
      ",", 
      RowBox[{"{", 
       RowBox[{"\"\<Q06330\>\"", ",", "\"\<RBPJ\>\"", ",", "15000.`"}], "}"}],
       ",", 
      RowBox[{"{", 
       RowBox[{"\"\<Q06330\>\"", ",", "\"\<RBPSUH\>\"", ",", "15000.`"}], 
       "}"}], ",", 
      RowBox[{"{", 
       RowBox[{"\"\<Q04864\>\"", ",", "\"\<REL\>\"", ",", "11000.`"}], "}"}], 
      ",", 
      RowBox[{"{", 
       RowBox[{"\"\<Q04206\>\"", ",", "\"\<RELA\>\"", ",", "96000.`"}], "}"}],
       ",", 
      RowBox[{"{", 
       RowBox[{"\"\<P22670\>\"", ",", "\"\<RFX1\>\"", ",", "8700.`"}], "}"}], 
      ",", 
      RowBox[{"{", 
       RowBox[{"\"\<P48380\>\"", ",", "\"\<RFX3\>\"", ",", "400.`"}], "}"}], 
      ",", 
      RowBox[{"{", 
       RowBox[{"\"\<O14593\>\"", ",", "\"\<RFXANK\>\"", ",", "38000.`"}], 
       "}"}], ",", 
      RowBox[{"{", 
       RowBox[{"\"\<O60942\>\"", ",", "\"\<RNGTT\>\"", ",", "10000.`"}], 
       "}"}], ",", 
      RowBox[{"{", 
       RowBox[{"\"\<Q92766\>\"", ",", "\"\<RREB1\>\"", ",", "150.`"}], "}"}], 
      ",", 
      RowBox[{"{", 
       RowBox[{"\"\<Q01196\>\"", ",", "\"\<RUNX1\>\"", ",", "1200.`"}], "}"}],
       ",", 
      RowBox[{"{", 
       RowBox[{"\"\<P19793\>\"", ",", "\"\<RXRA\>\"", ",", "410.`"}], "}"}], 
      ",", 
      RowBox[{"{", 
       RowBox[{"\"\<P28702\>\"", ",", "\"\<RXRB\>\"", ",", "8300.`"}], "}"}], 
      ",", 
      RowBox[{"{", 
       RowBox[{"\"\<Q15796\>\"", ",", "\"\<SMAD2\>\"", ",", "86000.`"}], 
       "}"}], ",", 
      RowBox[{"{", 
       RowBox[{"\"\<P84022\>\"", ",", "\"\<SMAD3\>\"", ",", "150.`"}], "}"}], 
      ",", 
      RowBox[{"{", 
       RowBox[{"\"\<Q13485\>\"", ",", "\"\<SMAD4\>\"", ",", "47000.`"}], 
       "}"}], ",", 
      RowBox[{"{", 
       RowBox[{"\"\<Q5SXM2\>\"", ",", "\"\<SNAPC4\>\"", ",", "980.`"}], "}"}],
       ",", 
      RowBox[{"{", 
       RowBox[{"\"\<P35716\>\"", ",", "\"\<SOX11\>\"", ",", "2400.`"}], "}"}],
       ",", 
      RowBox[{"{", 
       RowBox[{"\"\<Q06945\>\"", ",", "\"\<SOX4\>\"", ",", "2400.`"}], "}"}], 
      ",", 
      RowBox[{"{", 
       RowBox[{"\"\<Q9BT81\>\"", ",", "\"\<SOX7\>\"", ",", "31000.`"}], "}"}],
       ",", 
      RowBox[{"{", 
       RowBox[{"\"\<P48436\>\"", ",", "\"\<SOX9\>\"", ",", "3300.`"}], "}"}], 
      ",", 
      RowBox[{"{", 
       RowBox[{"\"\<P08047\>\"", ",", "\"\<SP1\>\"", ",", "23000.`"}], "}"}], 
      ",", 
      RowBox[{"{", 
       RowBox[{"\"\<Q02446\>\"", ",", "\"\<SP4\>\"", ",", "3300.`"}], "}"}], 
      ",", 
      RowBox[{"{", 
       RowBox[{"\"\<P36956\>\"", ",", "\"\<SREBF1\>\"", ",", "1100.`"}], 
       "}"}], ",", 
      RowBox[{"{", 
       RowBox[{"\"\<P42224\>\"", ",", "\"\<STAT1\>\"", ",", "73000.`"}], 
       "}"}], ",", 
      RowBox[{"{", 
       RowBox[{"\"\<P52630\>\"", ",", "\"\<STAT2\>\"", ",", "14000.`"}], 
       "}"}], ",", 
      RowBox[{"{", 
       RowBox[{"\"\<P40763\>\"", ",", "\"\<STAT3\>\"", ",", "2200.`"}], "}"}],
       ",", 
      RowBox[{"{", 
       RowBox[{"\"\<P51692\>\"", ",", "\"\<STAT5B\>\"", ",", "17000.`"}], 
       "}"}], ",", 
      RowBox[{"{", 
       RowBox[{"\"\<P42226\>\"", ",", "\"\<STAT6\>\"", ",", "11000.`"}], 
       "}"}], ",", 
      RowBox[{"{", 
       RowBox[{"\"\<Q13033\>\"", ",", "\"\<STRN3\>\"", ",", "7700.`"}], "}"}],
       ",", 
      RowBox[{"{", 
       RowBox[{"\"\<O15119\>\"", ",", "\"\<TBX3\>\"", ",", "170.`"}], "}"}], 
      ",", 
      RowBox[{"{", 
       RowBox[{"\"\<Q99081\>\"", ",", "\"\<TCF12\>\"", ",", "5900.`"}], "}"}],
       ",", 
      RowBox[{"{", 
       RowBox[{"\"\<Q9BQ70\>\"", ",", "\"\<TCF25\>\"", ",", "110000.`"}], 
       "}"}], ",", 
      RowBox[{"{", 
       RowBox[{"\"\<Q9NQB0\>\"", ",", "\"\<TCF7L2\>\"", ",", "3400.`"}], 
       "}"}], ",", 
      RowBox[{"{", 
       RowBox[{"\"\<P28347\>\"", ",", "\"\<TEAD1\>\"", ",", "3100.`"}], "}"}],
       ",", 
      RowBox[{"{", 
       RowBox[{"\"\<Q15562\>\"", ",", "\"\<TEAD2\>\"", ",", "2800.`"}], "}"}],
       ",", 
      RowBox[{"{", 
       RowBox[{"\"\<Q15561\>\"", ",", "\"\<TEAD4\>\"", ",", "2800.`"}], "}"}],
       ",", 
      RowBox[{"{", 
       RowBox[{"\"\<P05549\>\"", ",", "\"\<TFAP2A\>\"", ",", "7000.`"}], 
       "}"}], ",", 
      RowBox[{"{", 
       RowBox[{"\"\<Q01664\>\"", ",", "\"\<TFAP4\>\"", ",", "10000.`"}], 
       "}"}], ",", 
      RowBox[{"{", 
       RowBox[{"\"\<Q12800\>\"", ",", "\"\<TFCP2\>\"", ",", "76000.`"}], 
       "}"}], ",", 
      RowBox[{"{", 
       RowBox[{"\"\<Q9NZI6\>\"", ",", "\"\<TFCP2L1\>\"", ",", "3100.`"}], 
       "}"}], ",", 
      RowBox[{"{", 
       RowBox[{"\"\<P19484\>\"", ",", "\"\<TFEB\>\"", ",", "4700.`"}], "}"}], 
      ",", 
      RowBox[{"{", 
       RowBox[{"\"\<Q15583\>\"", ",", "\"\<TGIF1\>\"", ",", "380.`"}], "}"}], 
      ",", 
      RowBox[{"{", 
       RowBox[{"\"\<P10827\>\"", ",", "\"\<THRA\>\"", ",", "630.`"}], "}"}], 
      ",", 
      RowBox[{"{", 
       RowBox[{"\"\<O15350\>\"", ",", "\"\<TP73\>\"", ",", "2.3`"}], "}"}], 
      ",", 
      RowBox[{"{", 
       RowBox[{"\"\<Q96PN7\>\"", ",", "\"\<TRERF1\>\"", ",", "600.`"}], "}"}],
       ",", 
      RowBox[{"{", 
       RowBox[{"\"\<Q9H944\>\"", ",", "\"\<TRFP\>\"", ",", "75000.`"}], "}"}],
       ",", 
      RowBox[{"{", 
       RowBox[{"\"\<O15164\>\"", ",", "\"\<TRIM24\>\"", ",", "2800.`"}], 
       "}"}], ",", 
      RowBox[{"{", 
       RowBox[{"\"\<Q14134\>\"", ",", "\"\<TRIM29\>\"", ",", "1800.`"}], 
       "}"}], ",", 
      RowBox[{"{", 
       RowBox[{"\"\<Q15643\>\"", ",", "\"\<TRIP11\>\"", ",", "1400.`"}], 
       "}"}], ",", 
      RowBox[{"{", 
       RowBox[{"\"\<Q15645\>\"", ",", "\"\<TRIP13\>\"", ",", "97000.`"}], 
       "}"}], ",", 
      RowBox[{"{", 
       RowBox[{"\"\<Q15650\>\"", ",", "\"\<TRIP4\>\"", ",", "27000.`"}], 
       "}"}], ",", 
      RowBox[{"{", 
       RowBox[{"\"\<Q9UHF7\>\"", ",", "\"\<TRPS1\>\"", ",", "4600.`"}], "}"}],
       ",", 
      RowBox[{"{", 
       RowBox[{"\"\<Q15714\>\"", ",", "\"\<TSC22D1\>\"", ",", "6600.`"}], 
       "}"}], ",", 
      RowBox[{"{", 
       RowBox[{"\"\<Q9NPG3\>\"", ",", "\"\<UBN1\>\"", ",", "820.`"}], "}"}], 
      ",", 
      RowBox[{"{", 
       RowBox[{"\"\<Q9NZI7\>\"", ",", "\"\<UBP1\>\"", ",", "26000.`"}], "}"}],
       ",", 
      RowBox[{"{", 
       RowBox[{"\"\<P22415\>\"", ",", "\"\<USF1\>\"", ",", "210.`"}], "}"}], 
      ",", 
      RowBox[{"{", 
       RowBox[{"\"\<Q15853\>\"", ",", "\"\<USF2\>\"", ",", "12000.`"}], "}"}],
       ",", 
      RowBox[{"{", 
       RowBox[{"\"\<Q14119\>\"", ",", "\"\<VEZF1\>\"", ",", "8400.`"}], "}"}],
       ",", 
      RowBox[{"{", 
       RowBox[{"\"\<P25490\>\"", ",", "\"\<YY1\>\"", ",", "11000.`"}], "}"}], 
      ",", 
      RowBox[{"{", 
       RowBox[{"\"\<O43829\>\"", ",", "\"\<ZBTB14\>\"", ",", "420.`"}], "}"}],
       ",", 
      RowBox[{"{", 
       RowBox[{"\"\<Q13105\>\"", ",", "\"\<ZBTB17\>\"", ",", "1700.`"}], 
       "}"}], ",", 
      RowBox[{"{", 
       RowBox[{"\"\<P10074\>\"", ",", "\"\<ZBTB48\>\"", ",", "8400.`"}], 
       "}"}], ",", 
      RowBox[{"{", 
       RowBox[{"\"\<O15156\>\"", ",", "\"\<ZBTB7B\>\"", ",", "13000.`"}], 
       "}"}], ",", 
      RowBox[{"{", 
       RowBox[{"\"\<Q15911\>\"", ",", "\"\<ZFHX3\>\"", ",", "1700.`"}], "}"}],
       ",", 
      RowBox[{"{", 
       RowBox[{"\"\<Q8N5A5\>\"", ",", "\"\<ZGPAT\>\"", ",", "25000.`"}], 
       "}"}], ",", 
      RowBox[{"{", 
       RowBox[{"\"\<Q9UKY1\>\"", ",", "\"\<ZHX1\>\"", ",", "3100.`"}], "}"}], 
      ",", 
      RowBox[{"{", 
       RowBox[{"\"\<Q9Y6X8\>\"", ",", "\"\<ZHX2\>\"", ",", "1000.`"}], "}"}], 
      ",", 
      RowBox[{"{", 
       RowBox[{"\"\<Q9H4I2\>\"", ",", "\"\<ZHX3\>\"", ",", "8900.`"}], "}"}], 
      ",", 
      RowBox[{"{", 
       RowBox[{"\"\<P52747\>\"", ",", "\"\<ZNF143\>\"", ",", "120000.`"}], 
       "}"}], ",", 
      RowBox[{"{", 
       RowBox[{"\"\<Q9UQR1\>\"", ",", "\"\<ZNF148\>\"", ",", "13000.`"}], 
       "}"}], ",", 
      RowBox[{"{", 
       RowBox[{"\"\<Q12901\>\"", ",", "\"\<ZNF155\>\"", ",", "67.`"}], "}"}], 
      ",", 
      RowBox[{"{", 
       RowBox[{"\"\<Q9Y2X9\>\"", ",", "\"\<ZNF281\>\"", ",", "7700.`"}], 
       "}"}], ",", 
      RowBox[{"{", 
       RowBox[{"\"\<P13682\>\"", ",", "\"\<ZNF35\>\"", ",", "880.`"}], 
       "}"}]}], "}"}]}], ";"}]}]], "Input",
 CellOpen->False,
 CellChangeTimes->{{3.632581814271759*^9, 3.6325818184039955`*^9}, 
   3.6325822219670773`*^9, 3.632645786028678*^9, {3.6326458805170827`*^9, 
   3.632645919056287*^9}}],

Cell[BoxData[
 RowBox[{"(*", 
  RowBox[{
  "calculation", " ", "of", " ", "distribution", " ", "and", " ", "mean", " ",
    "of", " ", "copy", " ", "numbers", " ", "for", " ", "sequence", " ", 
   "specific", " ", "TFs"}], "*)"}]], "Input",
 CellChangeTimes->{{3.632659120224351*^9, 3.632659173909421*^9}, 
   3.632659204499171*^9}],

Cell[CellGroupData[{

Cell[BoxData[{
 RowBox[{
  RowBox[{"ssTFav", "=", 
   RowBox[{"Join", "[", 
    RowBox[{
     RowBox[{"ssTFm1", "[", 
      RowBox[{"[", 
       RowBox[{"All", ",", "3"}], "]"}], "]"}], ",", 
     RowBox[{"ssTFm2", "[", 
      RowBox[{"[", 
       RowBox[{"All", ",", "3"}], "]"}], "]"}], ",", 
     RowBox[{"ssTFh1", "[", 
      RowBox[{"[", 
       RowBox[{"All", ",", "3"}], "]"}], "]"}], ",", 
     RowBox[{"ssTFh2", "[", 
      RowBox[{"[", 
       RowBox[{"All", ",", "3"}], "]"}], "]"}]}], "]"}]}], 
  ";"}], "\[IndentingNewLine]", 
 RowBox[{
  RowBox[{"LogssTF", "=", 
   RowBox[{
    RowBox[{"Log", "[", 
     RowBox[{"10", ",", "%"}], "]"}], "//", "N"}]}], 
  ";"}], "\[IndentingNewLine]", 
 RowBox[{
  RowBox[{"BinCounts", "[", 
   RowBox[{"%", ",", " ", 
    RowBox[{"{", 
     RowBox[{"0", ",", "6.5", ",", 
      RowBox[{"1", "/", "2"}]}], "}"}]}], "]"}], ";"}], "\[IndentingNewLine]", 
 RowBox[{"T1", "=", 
  RowBox[{
   RowBox[{"Table", "[", 
    RowBox[{
     RowBox[{"{", 
      RowBox[{
       RowBox[{
        RowBox[{
         RowBox[{"1", "/", "2"}], "*", "i"}], "-", "0.25"}], ",", " ", 
       RowBox[{
        RowBox[{"%", "[", 
         RowBox[{"[", "i", "]"}], "]"}], "/", 
        RowBox[{"Length", "[", "ssTFav", "]"}]}]}], "}"}], ",", " ", 
     RowBox[{"{", 
      RowBox[{"i", ",", "1", ",", "13"}], "}"}]}], "]"}], "//", 
   "N"}]}], "\[IndentingNewLine]", 
 RowBox[{"Mean", "[", "LogssTF", "]"}], "\[IndentingNewLine]", 
 SuperscriptBox["10", "%"]}], "Input",
 CellChangeTimes->{{3.6313011120664296`*^9, 3.631301183246501*^9}, {
   3.6313022598660803`*^9, 3.631302262415226*^9}, {3.6313022985782943`*^9, 
   3.6313022989003124`*^9}, {3.6313046072913446`*^9, 3.631304610422524*^9}, 
   3.6314572755455227`*^9, {3.6314573066733036`*^9, 3.6314573079843783`*^9}, 
   3.6314589516693916`*^9, {3.632582295545286*^9, 3.63258232848417*^9}, 
   3.6325833303104715`*^9, {3.632583367307587*^9, 3.6325833724518814`*^9}, {
   3.632583488653528*^9, 3.632583508902686*^9}, 3.632583563452806*^9, {
   3.6325842999479313`*^9, 3.632584364396618*^9}, 3.632584745429411*^9, {
   3.6326459674740562`*^9, 3.63264611353141*^9}, {3.6326461507225375`*^9, 
   3.6326461837504263`*^9}, 3.632646215140222*^9, {3.6326464472544985`*^9, 
   3.63264644763452*^9}}],

Cell[BoxData[
 RowBox[{"{", 
  RowBox[{
   RowBox[{"{", 
    RowBox[{"0.25`", ",", "0.005136986301369863`"}], "}"}], ",", 
   RowBox[{"{", 
    RowBox[{"0.75`", ",", "0.003424657534246575`"}], "}"}], ",", 
   RowBox[{"{", 
    RowBox[{"1.25`", ",", "0.018835616438356163`"}], "}"}], ",", 
   RowBox[{"{", 
    RowBox[{"1.75`", ",", "0.03424657534246575`"}], "}"}], ",", 
   RowBox[{"{", 
    RowBox[{"2.25`", ",", "0.07876712328767123`"}], "}"}], ",", 
   RowBox[{"{", 
    RowBox[{"2.75`", ",", "0.1934931506849315`"}], "}"}], ",", 
   RowBox[{"{", 
    RowBox[{"3.25`", ",", "0.19006849315068494`"}], "}"}], ",", 
   RowBox[{"{", 
    RowBox[{"3.75`", ",", "0.21575342465753425`"}], "}"}], ",", 
   RowBox[{"{", 
    RowBox[{"4.25`", ",", "0.13184931506849315`"}], "}"}], ",", 
   RowBox[{"{", 
    RowBox[{"4.75`", ",", "0.08732876712328767`"}], "}"}], ",", 
   RowBox[{"{", 
    RowBox[{"5.25`", ",", "0.032534246575342464`"}], "}"}], ",", 
   RowBox[{"{", 
    RowBox[{"5.75`", ",", "0.008561643835616438`"}], "}"}], ",", 
   RowBox[{"{", 
    RowBox[{"6.25`", ",", "0.`"}], "}"}]}], "}"}]], "Output",
 CellChangeTimes->{{3.632582317192524*^9, 3.632582329308217*^9}, 
   3.6325831012873716`*^9, 3.632583332500596*^9, 3.6325833732339263`*^9, {
   3.6325834910926676`*^9, 3.6325835095397224`*^9}, 3.632583563777825*^9, 
   3.6325843060432796`*^9, {3.6325843372680655`*^9, 3.6325843647476377`*^9}, 
   3.6325847457444296`*^9, 3.6326457055500755`*^9, 3.632645969491172*^9, 
   3.632646046638584*^9, {3.6326460963554277`*^9, 3.6326461179196615`*^9}, {
   3.632646170223653*^9, 3.6326461845874743`*^9}, 3.6326462161722813`*^9, 
   3.6326464501616645`*^9, 3.632659217264901*^9}],

Cell[BoxData["3.4174629319359124`"], "Output",
 CellChangeTimes->{{3.632582317192524*^9, 3.632582329308217*^9}, 
   3.6325831012873716`*^9, 3.632583332500596*^9, 3.6325833732339263`*^9, {
   3.6325834910926676`*^9, 3.6325835095397224`*^9}, 3.632583563777825*^9, 
   3.6325843060432796`*^9, {3.6325843372680655`*^9, 3.6325843647476377`*^9}, 
   3.6325847457444296`*^9, 3.6326457055500755`*^9, 3.632645969491172*^9, 
   3.632646046638584*^9, {3.6326460963554277`*^9, 3.6326461179196615`*^9}, {
   3.632646170223653*^9, 3.6326461845874743`*^9}, 3.6326462161722813`*^9, 
   3.6326464501616645`*^9, 3.632659217280902*^9}],

Cell[BoxData["2614.947246663126`"], "Output",
 CellChangeTimes->{{3.632582317192524*^9, 3.632582329308217*^9}, 
   3.6325831012873716`*^9, 3.632583332500596*^9, 3.6325833732339263`*^9, {
   3.6325834910926676`*^9, 3.6325835095397224`*^9}, 3.632583563777825*^9, 
   3.6325843060432796`*^9, {3.6325843372680655`*^9, 3.6325843647476377`*^9}, 
   3.6325847457444296`*^9, 3.6326457055500755`*^9, 3.632645969491172*^9, 
   3.632646046638584*^9, {3.6326460963554277`*^9, 3.6326461179196615`*^9}, {
   3.632646170223653*^9, 3.6326461845874743`*^9}, 3.6326462161722813`*^9, 
   3.6326464501616645`*^9, 3.632659217282902*^9}]
}, Open  ]],

Cell[BoxData[
 RowBox[{"(*", 
  RowBox[{
  "calculation", " ", "of", " ", "the", " ", "percentage", " ", "of", " ", 
   "TFs", " ", "with", " ", "copy", " ", "number", " ", "less", " ", "than", 
   " ", "10000"}], "*)"}]], "Input",
 CellChangeTimes->{{3.632659711704181*^9, 3.632659764848221*^9}, {
  3.6326702233914156`*^9, 3.6326702250145082`*^9}}],

Cell[CellGroupData[{

Cell[BoxData[{
 RowBox[{
  RowBox[{"Select", "[", 
   RowBox[{"ssTFav", ",", 
    RowBox[{
     RowBox[{"#", "<", "10000"}], "&"}]}], "]"}], "//", 
  "Length"}], "\[IndentingNewLine]", 
 RowBox[{"ssTFav", "//", "Length"}], "\[IndentingNewLine]", 
 RowBox[{
  RowBox[{"%%", "/", "%"}], "//", "N"}]}], "Input",
 CellChangeTimes->{{3.632646713453724*^9, 3.6326467720280743`*^9}, {
   3.6326468188047495`*^9, 3.632646819223774*^9}, {3.6326469231607184`*^9, 
   3.6326469242967834`*^9}, 3.632646961693922*^9, {3.632659382839371*^9, 
   3.6326594217085943`*^9}, {3.6326596487905827`*^9, 3.632659701208581*^9}}],

Cell[BoxData["432"], "Output",
 CellChangeTimes->{
  3.6326467722830887`*^9, 3.6326468197308025`*^9, 3.6326469248768167`*^9, 
   3.632646961926936*^9, {3.6326596520647697`*^9, 3.6326597015406*^9}}],

Cell[BoxData["584"], "Output",
 CellChangeTimes->{
  3.6326467722830887`*^9, 3.6326468197308025`*^9, 3.6326469248768167`*^9, 
   3.632646961926936*^9, {3.6326596520647697`*^9, 3.6326597015446005`*^9}}],

Cell[BoxData["0.7397260273972602`"], "Output",
 CellChangeTimes->{
  3.6326467722830887`*^9, 3.6326468197308025`*^9, 3.6326469248768167`*^9, 
   3.632646961926936*^9, {3.6326596520647697`*^9, 3.6326597015476007`*^9}}]
}, Open  ]],

Cell[BoxData[
 RowBox[{"(*", 
  RowBox[{
  "histone", " ", "modifiers", " ", "list", " ", "from", " ", "Azimifar", " ", 
   StyleBox["et",
    FontSlant->"Italic"], 
   StyleBox[" ",
    FontSlant->"Italic"], 
   StyleBox["al",
    FontSlant->"Italic"]}], "*)"}]], "Input",
 CellChangeTimes->{{3.6325822271333733`*^9, 3.63258224246725*^9}, {
  3.632645791512992*^9, 3.6326458281500874`*^9}, {3.632647141161187*^9, 
  3.632647146329483*^9}}],

Cell[BoxData[
 RowBox[{
  RowBox[{"HistModm1", "=", 
   RowBox[{"{", 
    RowBox[{
     RowBox[{"{", 
      RowBox[{"\"\<Q9QXJ1\>\"", ",", "\"\<APBB1\>\"", ",", "279.2373217`"}], 
      "}"}], ",", 
     RowBox[{"{", 
      RowBox[{"\"\<A2CG63\>\"", ",", "\"\<ARID4B\>\"", ",", "475.1468522`"}], 
      "}"}], ",", 
     RowBox[{"{", 
      RowBox[{"\"\<Q99MY8\>\"", ",", "\"\<ASH1L\>\"", ",", "12.42199202`"}], 
      "}"}], ",", 
     RowBox[{"{", 
      RowBox[{"\"\<Q91X20\>\"", ",", "\"\<ASH2L\>\"", ",", "17055.20831`"}], 
      "}"}], ",", 
     RowBox[{"{", 
      RowBox[{"\"\<P16951\>\"", ",", "\"\<ATF2\>\"", ",", "2436.257816`"}], 
      "}"}], ",", 
     RowBox[{"{", 
      RowBox[{"\"\<Q62388\>\"", ",", "\"\<ATM\>\"", ",", "894.1658602`"}], 
      "}"}], ",", 
     RowBox[{"{", 
      RowBox[{"\"\<Q8R4I1\>\"", ",", "\"\<ATXN7\>\"", ",", "3336.999022`"}], 
      "}"}], ",", 
     RowBox[{"{", 
      RowBox[{"\"\<A2AWT3\>\"", ",", "\"\<ATXN7L3\>\"", ",", "77.00418917`"}],
       "}"}], ",", 
     RowBox[{"{", 
      RowBox[{"\"\<Q99PU7\>\"", ",", "\"\<BAP1\>\"", ",", "305.3804832`"}], 
      "}"}], ",", 
     RowBox[{"{", 
      RowBox[{"\"\<Q9Z277\>\"", ",", "\"\<BAZ1B\>\"", ",", "37639.09049`"}], 
      "}"}], ",", 
     RowBox[{"{", 
      RowBox[{"\"\<Q8CGN4\>\"", ",", "\"\<BCOR\>\"", ",", "185.8075183`"}], 
      "}"}], ",", 
     RowBox[{"{", 
      RowBox[{"\"\<Q9ESU6\>\"", ",", "\"\<BRD4\>\"", ",", "9057.318037`"}], 
      "}"}], ",", 
     RowBox[{"{", 
      RowBox[{"\"\<Q8R3B7\>\"", ",", "\"\<BRD8\>\"", ",", "1726.889461`"}], 
      "}"}], ",", 
     RowBox[{"{", 
      RowBox[{"\"\<Q9WVG6\>\"", ",", "\"\<CARM1\>\"", ",", "26349.13527`"}], 
      "}"}], ",", 
     RowBox[{"{", 
      RowBox[{"\"\<Q9QXV1\>\"", ",", "\"\<CBX8\>\"", ",", "4209.829653`"}], 
      "}"}], ",", 
     RowBox[{"{", 
      RowBox[{"\"\<Q9DA08\>\"", ",", "\"\<CCDC101\>\"", ",", "6306.953261`"}],
       "}"}], ",", 
     RowBox[{"{", 
      RowBox[{"\"\<Q9WTK2\>\"", ",", "\"\<CDYL\>\"", ",", "6523.555148`"}], 
      "}"}], ",", 
     RowBox[{"{", 
      RowBox[{"\"\<O35280\>\"", ",", "\"\<CHEK1\>\"", ",", "4565.953535`"}], 
      "}"}], ",", 
     RowBox[{"{", 
      RowBox[{"\"\<O08785\>\"", ",", "\"\<CLOCK\>\"", ",", "2319.628109`"}], 
      "}"}], ",", 
     RowBox[{"{", 
      RowBox[{"\"\<Q9CQ13\>\"", ",", "\"\<COPRS\>\"", ",", "73.50856623`"}], 
      "}"}], ",", 
     RowBox[{"{", 
      RowBox[{"\"\<Q3U182\>\"", ",", "\"\<CRTC2\>\"", ",", "478.7910915`"}], 
      "}"}], ",", 
     RowBox[{"{", 
      RowBox[{"\"\<Q8CID0\>\"", ",", "\"\<CSRP2BP\>\"", ",", "76.17326075`"}],
       "}"}], ",", 
     RowBox[{"{", 
      RowBox[{"\"\<Q9CWW7\>\"", ",", "\"\<CXXC1\>\"", ",", "50576.73124`"}], 
      "}"}], ",", 
     RowBox[{"{", 
      RowBox[{"\"\<Q9JI44\>\"", ",", "\"\<DMAP1\>\"", ",", "5799.69844`"}], 
      "}"}], ",", 
     RowBox[{"{", 
      RowBox[{"\"\<Q99LT0\>\"", ",", "\"\<DPY30\>\"", ",", "172136.0642`"}], 
      "}"}], ",", 
     RowBox[{"{", 
      RowBox[{"\"\<Q3UIR3\>\"", ",", "\"\<DTX3L\>\"", ",", "112167.3849`"}], 
      "}"}], ",", 
     RowBox[{"{", 
      RowBox[{"\"\<Q921E6\>\"", ",", "\"\<EED\>\"", ",", "6384.004882`"}], 
      "}"}], ",", 
     RowBox[{"{", 
      RowBox[{"\"\<Q5DW34\>\"", ",", "\"\<EHMT1\>\"", ",", "2863.936403`"}], 
      "}"}], ",", 
     RowBox[{"{", 
      RowBox[{"\"\<Q9Z148\>\"", ",", "\"\<EHMT2\>\"", ",", "6320.377309`"}], 
      "}"}], ",", 
     RowBox[{"{", 
      RowBox[{"\"\<P41158\>\"", ",", "\"\<ELK4\>\"", ",", "3682.803002`"}], 
      "}"}], ",", 
     RowBox[{"{", 
      RowBox[{"\"\<Q9JIX0\>\"", ",", "\"\<ENY2\>\"", ",", "77937.52358`"}], 
      "}"}], ",", 
     RowBox[{"{", 
      RowBox[{"\"\<B2RWS6\>\"", ",", "\"\<EP300\>\"", ",", "5631.710184`"}], 
      "}"}], ",", 
     RowBox[{"{", 
      RowBox[{"\"\<Q8CHI8\>\"", ",", "\"\<EP400\>\"", ",", "1359.434314`"}], 
      "}"}], ",", 
     RowBox[{"{", 
      RowBox[{"\"\<Q8C9X6\>\"", ",", "\"\<EPC1\>\"", ",", "62.24650381`"}], 
      "}"}], ",", 
     RowBox[{"{", 
      RowBox[{"\"\<P70351\>\"", ",", "\"\<EZH1\>\"", ",", "1851.462422`"}], 
      "}"}], ",", 
     RowBox[{"{", 
      RowBox[{"\"\<Q61188\>\"", ",", "\"\<EZH2\>\"", ",", "605.8258317`"}], 
      "}"}], ",", 
     RowBox[{"{", 
      RowBox[{"\"\<Q9Z0R0\>\"", ",", "\"\<GSG2\>\"", ",", "196.9689856`"}], 
      "}"}], ",", 
     RowBox[{"{", 
      RowBox[{"\"\<Q8BY71\>\"", ",", "\"\<HAT1\>\"", ",", "5069.713683`"}], 
      "}"}], ",", 
     RowBox[{"{", 
      RowBox[{"\"\<Q61191\>\"", ",", "\"\<HCFC1\>\"", ",", "37015.51308`"}], 
      "}"}], ",", 
     RowBox[{"{", 
      RowBox[{"\"\<O09106\>\"", ",", "\"\<HDAC1\>\"", ",", "58835.16488`"}], 
      "}"}], ",", 
     RowBox[{"{", 
      RowBox[{"\"\<Q6P3E7\>\"", ",", "\"\<HDAC10\>\"", ",", "2558.483278`"}], 
      "}"}], ",", 
     RowBox[{"{", 
      RowBox[{"\"\<P70288\>\"", ",", "\"\<HDAC2\>\"", ",", "28865.54558`"}], 
      "}"}], ",", 
     RowBox[{"{", 
      RowBox[{"\"\<O88895\>\"", ",", "\"\<HDAC3\>\"", ",", "19131.72789`"}], 
      "}"}], ",", 
     RowBox[{"{", 
      RowBox[{"\"\<Q6NZM9\>\"", ",", "\"\<HDAC4\>\"", ",", "1232.435521`"}], 
      "}"}], ",", 
     RowBox[{"{", 
      RowBox[{"\"\<Q9Z2V5\>\"", ",", "\"\<HDAC6\>\"", ",", "7489.469365`"}], 
      "}"}], ",", 
     RowBox[{"{", 
      RowBox[{"\"\<Q8C2B3\>\"", ",", "\"\<HDAC7\>\"", ",", "1937.094915`"}], 
      "}"}], ",", 
     RowBox[{"{", 
      RowBox[{"\"\<Q8VH37\>\"", ",", "\"\<HDAC8\>\"", ",", "133.5975607`"}], 
      "}"}], ",", 
     RowBox[{"{", 
      RowBox[{"\"\<Q99N13\>\"", ",", "\"\<HDAC9\>\"", ",", "92.81312149`"}], 
      "}"}], ",", 
     RowBox[{"{", 
      RowBox[{"\"\<Q920N2\>\"", ",", "\"\<HLCS\>\"", ",", "7849.887446`"}], 
      "}"}], ",", 
     RowBox[{"{", 
      RowBox[{"\"\<P52927\>\"", ",", "\"\<HMGA2\>\"", ",", "16512.07111`"}], 
      "}"}], ",", 
     RowBox[{"{", 
      RowBox[{"\"\<Q7TMY8\>\"", ",", "\"\<HUWE1\>\"", ",", "34606.96615`"}], 
      "}"}], ",", 
     RowBox[{"{", 
      RowBox[{"\"\<Q8VEK6\>\"", ",", "\"\<ING3\>\"", ",", "3471.928634`"}], 
      "}"}], ",", 
     RowBox[{"{", 
      RowBox[{"\"\<Q8C0D7\>\"", ",", "\"\<ING4\>\"", ",", "6097.265693`"}], 
      "}"}], ",", 
     RowBox[{"{", 
      RowBox[{"\"\<Q9D8Y8\>\"", ",", "\"\<ING5\>\"", ",", "671.8200177`"}], 
      "}"}], ",", 
     RowBox[{"{", 
      RowBox[{"\"\<Q64287\>\"", ",", "\"\<IRF4\>\"", ",", "2378.190808`"}], 
      "}"}], ",", 
     RowBox[{"{", 
      RowBox[{"\"\<Q6ZQF7\>\"", ",", "\"\<JADE2\>\"", ",", "2844.417894`"}], 
      "}"}], ",", 
     RowBox[{"{", 
      RowBox[{"\"\<Q6IE82\>\"", ",", "\"\<JADE3\>\"", ",", "2092.592601`"}], 
      "}"}], ",", 
     RowBox[{"{", 
      RowBox[{"\"\<Q9ERI5\>\"", ",", "\"\<JMJD6\>\"", ",", "5328.024957`"}], 
      "}"}], ",", 
     RowBox[{"{", 
      RowBox[{"\"\<Q80TG1\>\"", ",", "\"\<KANSL1\>\"", ",", "658.6074489`"}], 
      "}"}], ",", 
     RowBox[{"{", 
      RowBox[{"\"\<Q8BQR4\>\"", ",", "\"\<KANSL2\>\"", ",", "1001.488264`"}], 
      "}"}], ",", 
     RowBox[{"{", 
      RowBox[{"\"\<A2RSY1\>\"", ",", "\"\<KANSL3\>\"", ",", "1423.104425`"}], 
      "}"}], ",", 
     RowBox[{"{", 
      RowBox[{"\"\<Q9JHD2\>\"", ",", "\"\<KAT2A\>\"", ",", "411.8359583`"}], 
      "}"}], ",", 
     RowBox[{"{", 
      RowBox[{"\"\<Q9JHD1\>\"", ",", "\"\<KAT2B\>\"", ",", "1732.297396`"}], 
      "}"}], ",", 
     RowBox[{"{", 
      RowBox[{"\"\<Q8BRB7\>\"", ",", "\"\<KAT6B\>\"", ",", "1036.936614`"}], 
      "}"}], ",", 
     RowBox[{"{", 
      RowBox[{"\"\<Q5SVQ0\>\"", ",", "\"\<KAT7\>\"", ",", "8631.953755`"}], 
      "}"}], ",", 
     RowBox[{"{", 
      RowBox[{"\"\<Q9D1P2\>\"", ",", "\"\<KAT8\>\"", ",", "6343.972397`"}], 
      "}"}], ",", 
     RowBox[{"{", 
      RowBox[{"\"\<Q6ZQ88\>\"", ",", "\"\<KDM1A\>\"", ",", "26353.65033`"}], 
      "}"}], ",", 
     RowBox[{"{", 
      RowBox[{"\"\<Q8CIG3\>\"", ",", "\"\<KDM1B\>\"", ",", "2161.492872`"}], 
      "}"}], ",", 
     RowBox[{"{", 
      RowBox[{"\"\<Q6P1G2\>\"", ",", "\"\<KDM2B\>\"", ",", "176.1253496`"}], 
      "}"}], ",", 
     RowBox[{"{", 
      RowBox[{"\"\<Q6PCM1\>\"", ",", "\"\<KDM3A\>\"", ",", "3284.185026`"}], 
      "}"}], ",", 
     RowBox[{"{", 
      RowBox[{"\"\<Q8BW72\>\"", ",", "\"\<KDM4A\>\"", ",", "2654.820024`"}], 
      "}"}], ",", 
     RowBox[{"{", 
      RowBox[{"\"\<Q80Y84\>\"", ",", "\"\<KDM5B\>\"", ",", "6.575178534`"}], 
      "}"}], ",", 
     RowBox[{"{", 
      RowBox[{"\"\<P41230\>\"", ",", "\"\<KDM5C\>\"", ",", "13914.64085`"}], 
      "}"}], ",", 
     RowBox[{"{", 
      RowBox[{"\"\<O70546\>\"", ",", "\"\<KDM6A\>\"", ",", "3306.179878`"}], 
      "}"}], ",", 
     RowBox[{"{", 
      RowBox[{"\"\<Q9CXT6\>\"", ",", "\"\<KDM8\>\"", ",", "172.8452357`"}], 
      "}"}], ",", 
     RowBox[{"{", 
      RowBox[{"\"\<P55200\>\"", ",", "\"\<KMT2A\>\"", ",", "380.6276298`"}], 
      "}"}], ",", 
     RowBox[{"{", 
      RowBox[{"\"\<O08550\>\"", ",", "\"\<KMT2B\>\"", ",", "1656.543502`"}], 
      "}"}], ",", 
     RowBox[{"{", 
      RowBox[{"\"\<Q8BRH4\>\"", ",", "\"\<KMT2C\>\"", ",", "1545.13114`"}], 
      "}"}], ",", 
     RowBox[{"{", 
      RowBox[{"\"\<Q6PDK2\>\"", ",", "\"\<KMT2D\>\"", ",", "3698.499927`"}], 
      "}"}], ",", 
     RowBox[{"{", 
      RowBox[{"\"\<Q3UG20\>\"", ",", "\"\<KMT2E\>\"", ",", "3738.908861`"}], 
      "}"}], ",", 
     RowBox[{"{", 
      RowBox[{"\"\<P70662\>\"", ",", "\"\<LDB1\>\"", ",", "883.336121`"}], 
      "}"}], ",", 
     RowBox[{"{", 
      RowBox[{"\"\<P27782\>\"", ",", "\"\<LEF1\>\"", ",", "1081.27435`"}], 
      "}"}], ",", 
     RowBox[{"{", 
      RowBox[{"\"\<Q9Z2D8\>\"", ",", "\"\<MBD3\>\"", ",", "30994.31164`"}], 
      "}"}], ",", 
     RowBox[{"{", 
      RowBox[{"\"\<Q99LQ1\>\"", ",", "\"\<MBIP\>\"", ",", "871.2819717`"}], 
      "}"}], ",", 
     RowBox[{"{", 
      RowBox[{"\"\<Q99L90\>\"", ",", "\"\<MCRS1\>\"", ",", "922.0974318`"}], 
      "}"}], ",", 
     RowBox[{"{", 
      RowBox[{"\"\<Q2VPQ9\>\"", ",", "\"\<MEAF6\>\"", ",", "4071.210126`"}], 
      "}"}], ",", 
     RowBox[{"{", 
      RowBox[{"\"\<Q9Z2D6\>\"", ",", "\"\<MECP2\>\"", ",", "69795.3239`"}], 
      "}"}], ",", 
     RowBox[{"{", 
      RowBox[{"\"\<P60762\>\"", ",", "\"\<MORF4L1\>\"", ",", "12487.23596`"}],
       "}"}], ",", 
     RowBox[{"{", 
      RowBox[{"\"\<Q6PDM1\>\"", ",", "\"\<MSL1\>\"", ",", "4037.173182`"}], 
      "}"}], ",", 
     RowBox[{"{", 
      RowBox[{"\"\<Q69ZF8\>\"", ",", "\"\<MSL2\>\"", ",", "300.9629435`"}], 
      "}"}], ",", 
     RowBox[{"{", 
      RowBox[{"\"\<Q9WVG9\>\"", ",", "\"\<MSL3\>\"", ",", "443.9959287`"}], 
      "}"}], ",", 
     RowBox[{"{", 
      RowBox[{"\"\<Q9R190\>\"", ",", "\"\<MTA2\>\"", ",", "78164.98865`"}], 
      "}"}], ",", 
     RowBox[{"{", 
      RowBox[{"\"\<Q69Z66\>\"", ",", "\"\<MYSM1\>\"", ",", "45.04351721`"}], 
      "}"}], ",", 
     RowBox[{"{", 
      RowBox[{"\"\<Q9DCM7\>\"", ",", "\"\<NACC2\>\"", ",", "263.0615192`"}], 
      "}"}], ",", 
     RowBox[{"{", 
      RowBox[{"\"\<P70365\>\"", ",", "\"\<NCOA1\>\"", ",", "1202.3925`"}], 
      "}"}], ",", 
     RowBox[{"{", 
      RowBox[{"\"\<Q61026\>\"", ",", "\"\<NCOA2\>\"", ",", "3950.820078`"}], 
      "}"}], ",", 
     RowBox[{"{", 
      RowBox[{"\"\<Q9JJF3\>\"", ",", "\"\<NO66\>\"", ",", "10229.21362`"}], 
      "}"}], ",", 
     RowBox[{"{", 
      RowBox[{"\"\<Q08642\>\"", ",", "\"\<PADI2\>\"", ",", "5549.239252`"}], 
      "}"}], ",", 
     RowBox[{"{", 
      RowBox[{"\"\<Q9Z183\>\"", ",", "\"\<PADI4\>\"", ",", "10975.72952`"}], 
      "}"}], ",", 
     RowBox[{"{", 
      RowBox[{"\"\<Q99L02\>\"", ",", "\"\<PAGR1\>\"", ",", "1263.24593`"}], 
      "}"}], ",", 
     RowBox[{"{", 
      RowBox[{"\"\<Q6NZQ4\>\"", ",", "\"\<PAXIP1\>\"", ",", "3342.202359`"}], 
      "}"}], ",", 
     RowBox[{"{", 
      RowBox[{"\"\<Q8R023\>\"", ",", "\"\<PCGF1\>\"", ",", "219.2067378`"}], 
      "}"}], ",", 
     RowBox[{"{", 
      RowBox[{"\"\<P23798\>\"", ",", "\"\<PCGF2\>\"", ",", "1093.22728`"}], 
      "}"}], ",", 
     RowBox[{"{", 
      RowBox[{"\"\<O35973\>\"", ",", "\"\<PER1\>\"", ",", "53.90618607`"}], 
      "}"}], ",", 
     RowBox[{"{", 
      RowBox[{"\"\<Q9WTU0\>\"", ",", "\"\<PHF2\>\"", ",", "9224.687416`"}], 
      "}"}], ",", 
     RowBox[{"{", 
      RowBox[{"\"\<Q8BLG0\>\"", ",", "\"\<PHF20\>\"", ",", "88.98512165`"}], 
      "}"}], ",", 
     RowBox[{"{", 
      RowBox[{"\"\<Q80TJ7\>\"", ",", "\"\<PHF8\>\"", ",", "3196.917198`"}], 
      "}"}], ",", 
     RowBox[{"{", 
      RowBox[{"\"\<P70268\>\"", ",", "\"\<PKN1\>\"", ",", "6184.295805`"}], 
      "}"}], ",", 
     RowBox[{"{", 
      RowBox[{"\"\<Q8CGA0\>\"", ",", "\"\<PPM1F\>\"", ",", "39573.06301`"}], 
      "}"}], ",", 
     RowBox[{"{", 
      RowBox[{"\"\<Q9JIF0\>\"", ",", "\"\<PRMT1\>\"", ",", "114835.2625`"}], 
      "}"}], ",", 
     RowBox[{"{", 
      RowBox[{"\"\<Q922H1\>\"", ",", "\"\<PRMT3\>\"", ",", "11010.33439`"}], 
      "}"}], ",", 
     RowBox[{"{", 
      RowBox[{"\"\<Q8CIG8\>\"", ",", "\"\<PRMT5\>\"", ",", "29440.69941`"}], 
      "}"}], ",", 
     RowBox[{"{", 
      RowBox[{"\"\<Q6NZB1\>\"", ",", "\"\<PRMT6\>\"", ",", "281.4008765`"}], 
      "}"}], ",", 
     RowBox[{"{", 
      RowBox[{"\"\<Q922X9\>\"", ",", "\"\<PRMT7\>\"", ",", "1848.450248`"}], 
      "}"}], ",", 
     RowBox[{"{", 
      RowBox[{"\"\<Q6PAK3\>\"", ",", "\"\<PRMT8\>\"", ",", "9356.520518`"}], 
      "}"}], ",", 
     RowBox[{"{", 
      RowBox[{"\"\<Q8BX09\>\"", ",", "\"\<RBBP5\>\"", ",", "9282.757955`"}], 
      "}"}], ",", 
     RowBox[{"{", 
      RowBox[{"\"\<Q8CFE3\>\"", ",", "\"\<RCOR1\>\"", ",", "21213.68593`"}], 
      "}"}], ",", 
     RowBox[{"{", 
      RowBox[{"\"\<Q8VIG1\>\"", ",", "\"\<REST\>\"", ",", "720.0183937`"}], 
      "}"}], ",", 
     RowBox[{"{", 
      RowBox[{"\"\<O35730\>\"", ",", "\"\<RING1\>\"", ",", "5655.595235`"}], 
      "}"}], ",", 
     RowBox[{"{", 
      RowBox[{"\"\<Q80XJ2\>\"", ",", "\"\<RNF168\>\"", ",", "1209.319071`"}], 
      "}"}], ",", 
     RowBox[{"{", 
      RowBox[{"\"\<Q9CQJ4\>\"", ",", "\"\<RNF2\>\"", ",", "27496.08135`"}], 
      "}"}], ",", 
     RowBox[{"{", 
      RowBox[{"\"\<Q5DTM8\>\"", ",", "\"\<RNF20\>\"", ",", "9329.066289`"}], 
      "}"}], ",", 
     RowBox[{"{", 
      RowBox[{"\"\<Q3U319\>\"", ",", "\"\<RNF40\>\"", ",", "16578.54405`"}], 
      "}"}], ",", 
     RowBox[{"{", 
      RowBox[{"\"\<Q8VC56\>\"", ",", "\"\<RNF8\>\"", ",", "2075.201272`"}], 
      "}"}], ",", 
     RowBox[{"{", 
      RowBox[{"\"\<A2AQ19\>\"", ",", "\"\<RTF1\>\"", ",", "14810.03658`"}], 
      "}"}], ",", 
     RowBox[{"{", 
      RowBox[{"\"\<Q8CCI5\>\"", ",", "\"\<RYBP\>\"", ",", "33303.55445`"}], 
      "}"}], ",", 
     RowBox[{"{", 
      RowBox[{"\"\<Q8BIH0\>\"", ",", "\"\<SAP130\>\"", ",", "3246.564442`"}], 
      "}"}], ",", 
     RowBox[{"{", 
      RowBox[{"\"\<Q8CFT2\>\"", ",", "\"\<SETD1B\>\"", ",", "6847.245527`"}], 
      "}"}], ",", 
     RowBox[{"{", 
      RowBox[{"\"\<E9Q5F9\>\"", ",", "\"\<SETD2\>\"", ",", "2185.361217`"}], 
      "}"}], ",", 
     RowBox[{"{", 
      RowBox[{"\"\<Q91WC0\>\"", ",", "\"\<SETD3\>\"", ",", "54568.4111`"}], 
      "}"}], ",", 
     RowBox[{"{", 
      RowBox[{"\"\<Q8VHL1\>\"", ",", "\"\<SETD7\>\"", ",", "4304.190291`"}], 
      "}"}], ",", 
     RowBox[{"{", 
      RowBox[{"\"\<Q8C267\>\"", ",", "\"\<SETDB2\>\"", ",", "319.5610449`"}], 
      "}"}], ",", 
     RowBox[{"{", 
      RowBox[{
      "\"\<Q8C267\>\"", ",", "\"\<SETDB2-PHF11\>\"", ",", "319.5610449`"}], 
      "}"}], ",", 
     RowBox[{"{", 
      RowBox[{"\"\<Q923E4\>\"", ",", "\"\<SIRT1\>\"", ",", "1963.764416`"}], 
      "}"}], ",", 
     RowBox[{"{", 
      RowBox[{"\"\<Q8VDQ8\>\"", ",", "\"\<SIRT2\>\"", ",", "83298.40881`"}], 
      "}"}], ",", 
     RowBox[{"{", 
      RowBox[{"\"\<Q8R104\>\"", ",", "\"\<SIRT3\>\"", ",", "73035.58281`"}], 
      "}"}], ",", 
     RowBox[{"{", 
      RowBox[{"\"\<P59941\>\"", ",", "\"\<SIRT6\>\"", ",", "13026.92857`"}], 
      "}"}], ",", 
     RowBox[{"{", 
      RowBox[{"\"\<Q8BKJ9\>\"", ",", "\"\<SIRT7\>\"", ",", "8255.424854`"}], 
      "}"}], ",", 
     RowBox[{"{", 
      RowBox[{"\"\<Q3TKT4\>\"", ",", "\"\<SMARCA4\>\"", ",", "11095.06788`"}],
       "}"}], ",", 
     RowBox[{"{", 
      RowBox[{
      "\"\<Q04692\>\"", ",", "\"\<SMARCAD1\>\"", ",", "2060.849562`"}], "}"}],
      ",", 
     RowBox[{"{", 
      RowBox[{"\"\<P17433\>\"", ",", "\"\<SPI1\>\"", ",", "39.21908206`"}], 
      "}"}], ",", 
     RowBox[{"{", 
      RowBox[{"\"\<Q8BR65\>\"", ",", "\"\<SUDS3\>\"", ",", "549.8580903`"}], 
      "}"}], ",", 
     RowBox[{"{", 
      RowBox[{"\"\<Q9CZV5\>\"", ",", "\"\<SUPT7L\>\"", ",", "346.2219175`"}], 
      "}"}], ",", 
     RowBox[{"{", 
      RowBox[{"\"\<O54864\>\"", ",", "\"\<SUV39H1\>\"", ",", "7420.381479`"}],
       "}"}], ",", 
     RowBox[{"{", 
      RowBox[{"\"\<Q9EQQ0\>\"", ",", "\"\<SUV39H2\>\"", ",", "169.5508504`"}],
       "}"}], ",", 
     RowBox[{"{", 
      RowBox[{
      "\"\<Q3U8K7\>\"", ",", "\"\<SUV420H1\>\"", ",", "516.3907737`"}], "}"}],
      ",", 
     RowBox[{"{", 
      RowBox[{
      "\"\<Q6Q783\>\"", ",", "\"\<SUV420H2\>\"", ",", "296.8888831`"}], "}"}],
      ",", 
     RowBox[{"{", 
      RowBox[{"\"\<Q80U70\>\"", ",", "\"\<SUZ12\>\"", ",", "2474.095762`"}], 
      "}"}], ",", 
     RowBox[{"{", 
      RowBox[{"\"\<Q99LM9\>\"", ",", "\"\<TADA1\>\"", ",", "5915.835812`"}], 
      "}"}], ",", 
     RowBox[{"{", 
      RowBox[{"\"\<Q8R0L9\>\"", ",", "\"\<TADA3\>\"", ",", "482.4625583`"}], 
      "}"}], ",", 
     RowBox[{"{", 
      RowBox[{"\"\<Q4JK59\>\"", ",", "\"\<TET2\>\"", ",", "11566.42858`"}], 
      "}"}], ",", 
     RowBox[{"{", 
      RowBox[{"\"\<Q8BG87\>\"", ",", "\"\<TET3\>\"", ",", "256.7972127`"}], 
      "}"}], ",", 
     RowBox[{"{", 
      RowBox[{"\"\<Q8VDF2\>\"", ",", "\"\<UHRF1\>\"", ",", "3989.720366`"}], 
      "}"}], ",", 
     RowBox[{"{", 
      RowBox[{"\"\<Q99LG0\>\"", ",", "\"\<USP16\>\"", ",", "22409.3532`"}], 
      "}"}], ",", 
     RowBox[{"{", 
      RowBox[{"\"\<Q91W36\>\"", ",", "\"\<USP3\>\"", ",", "8144.801802`"}], 
      "}"}], ",", 
     RowBox[{"{", 
      RowBox[{"\"\<Q80TR8\>\"", ",", "\"\<VPRBP\>\"", ",", "4904.192825`"}], 
      "}"}], ",", 
     RowBox[{"{", 
      RowBox[{"\"\<Q80X41\>\"", ",", "\"\<VRK1\>\"", ",", "50400.72104`"}], 
      "}"}], ",", 
     RowBox[{"{", 
      RowBox[{"\"\<P61965\>\"", ",", "\"\<WDR5\>\"", ",", "49931.11983`"}], 
      "}"}], ",", 
     RowBox[{"{", 
      RowBox[{"\"\<Q9ERF3\>\"", ",", "\"\<WDR61\>\"", ",", "159787.5712`"}], 
      "}"}], ",", 
     RowBox[{"{", 
      RowBox[{"\"\<Q8BFQ4\>\"", ",", "\"\<WDR82\>\"", ",", "105590.8369`"}], 
      "}"}], ",", 
     RowBox[{"{", 
      RowBox[{"\"\<Q8BVE8\>\"", ",", "\"\<WHSC1\>\"", ",", "2315.168029`"}], 
      "}"}], ",", 
     RowBox[{"{", 
      RowBox[{"\"\<Q6P2L6\>\"", ",", "\"\<WHSC1L1\>\"", ",", "4533.824747`"}],
       "}"}], ",", 
     RowBox[{"{", 
      RowBox[{"\"\<Q3TUF7\>\"", ",", "\"\<YEATS2\>\"", ",", "772.170416`"}], 
      "}"}], ",", 
     RowBox[{"{", 
      RowBox[{"\"\<Q9CR11\>\"", ",", "\"\<YEATS4\>\"", ",", "1409.553128`"}], 
      "}"}]}], "}"}]}], ";"}]], "Input",
 CellOpen->False,
 CellChangeTimes->{{3.6326471730480113`*^9, 3.6326471815844994`*^9}}],

Cell[BoxData[
 RowBox[{"(*", 
  RowBox[{
  "histone", " ", "modifiers", "  ", "list", " ", "from", " ", 
   "Schwanhausser", " ", 
   StyleBox["et",
    FontSlant->"Italic"], 
   StyleBox[" ",
    FontSlant->"Italic"], 
   StyleBox["al",
    FontSlant->"Italic"]}], "*)"}]], "Input",
 CellChangeTimes->{3.6326458738747025`*^9, 3.632647150679732*^9}],

Cell[BoxData[
 RowBox[{
  RowBox[{"HistModm2", "=", 
   RowBox[{"{", 
    RowBox[{
     RowBox[{"{", 
      RowBox[{"\"\<Q99MY8\>\"", ",", "\"\<ASH1L\>\"", ",", "4314.456667`"}], 
      "}"}], ",", 
     RowBox[{"{", 
      RowBox[{"\"\<Q91X20\>\"", ",", "\"\<ASH2L\>\"", ",", "9132.543333`"}], 
      "}"}], ",", 
     RowBox[{"{", 
      RowBox[{"\"\<Q62388\>\"", ",", "\"\<ATM\>\"", ",", "4377.003333`"}], 
      "}"}], ",", 
     RowBox[{"{", 
      RowBox[{"\"\<Q9Z277\>\"", ",", "\"\<BAZ1B\>\"", ",", "116261.1367`"}], 
      "}"}], ",", 
     RowBox[{"{", 
      RowBox[{"\"\<Q9ESU6\>\"", ",", "\"\<BRD4\>\"", ",", "12251.24333`"}], 
      "}"}], ",", 
     RowBox[{"{", 
      RowBox[{"\"\<Q9WVG6\>\"", ",", "\"\<CARM1\>\"", ",", "44710.33`"}], 
      "}"}], ",", 
     RowBox[{"{", 
      RowBox[{"\"\<Q9QXV1\>\"", ",", "\"\<CBX8\>\"", ",", "8967.743333`"}], 
      "}"}], ",", 
     RowBox[{"{", 
      RowBox[{"\"\<Q9DA08\>\"", ",", "\"\<CCDC101\>\"", ",", "9283.63`"}], 
      "}"}], ",", 
     RowBox[{"{", 
      RowBox[{"\"\<O35280\>\"", ",", "\"\<CHEK1\>\"", ",", "9767.183333`"}], 
      "}"}], ",", 
     RowBox[{"{", 
      RowBox[{"\"\<Q9JI44\>\"", ",", "\"\<DMAP1\>\"", ",", "12516.34667`"}], 
      "}"}], ",", 
     RowBox[{"{", 
      RowBox[{"\"\<Q99LT0\>\"", ",", "\"\<DPY30\>\"", ",", "255397.9267`"}], 
      "}"}], ",", 
     RowBox[{"{", 
      RowBox[{"\"\<Q3UIR3\>\"", ",", "\"\<DTX3L\>\"", ",", "13667.14333`"}], 
      "}"}], ",", 
     RowBox[{"{", 
      RowBox[{"\"\<Q921E6\>\"", ",", "\"\<EED\>\"", ",", "23751.68`"}], "}"}],
      ",", 
     RowBox[{"{", 
      RowBox[{"\"\<Q5DW34\>\"", ",", "\"\<EHMT1\>\"", ",", "3162.136667`"}], 
      "}"}], ",", 
     RowBox[{"{", 
      RowBox[{"\"\<Q9Z148\>\"", ",", "\"\<EHMT2\>\"", ",", "3821.33`"}], 
      "}"}], ",", 
     RowBox[{"{", 
      RowBox[{"\"\<Q9JIX0\>\"", ",", "\"\<ENY2\>\"", ",", "328668.5967`"}], 
      "}"}], ",", 
     RowBox[{"{", 
      RowBox[{"\"\<B2RWS6\>\"", ",", "\"\<EP300\>\"", ",", "10858.86667`"}], 
      "}"}], ",", 
     RowBox[{"{", 
      RowBox[{"\"\<Q61188\>\"", ",", "\"\<EZH2\>\"", ",", "2332.986667`"}], 
      "}"}], ",", 
     RowBox[{"{", 
      RowBox[{"\"\<Q8BY71\>\"", ",", "\"\<HAT1\>\"", ",", "416229.1667`"}], 
      "}"}], ",", 
     RowBox[{"{", 
      RowBox[{"\"\<Q61191\>\"", ",", "\"\<HCFC1\>\"", ",", "83501.51667`"}], 
      "}"}], ",", 
     RowBox[{"{", 
      RowBox[{"\"\<O09106\>\"", ",", "\"\<HDAC1\>\"", ",", "460976.9367`"}], 
      "}"}], ",", 
     RowBox[{"{", 
      RowBox[{"\"\<P70288\>\"", ",", "\"\<HDAC2\>\"", ",", "50694.79667`"}], 
      "}"}], ",", 
     RowBox[{"{", 
      RowBox[{"\"\<O88895\>\"", ",", "\"\<HDAC3\>\"", ",", "6212.296667`"}], 
      "}"}], ",", 
     RowBox[{"{", 
      RowBox[{"\"\<Q6NZM9\>\"", ",", "\"\<HDAC4\>\"", ",", "3120.523333`"}], 
      "}"}], ",", 
     RowBox[{"{", 
      RowBox[{"\"\<Q9Z2V5\>\"", ",", "\"\<HDAC6\>\"", ",", "3186.206667`"}], 
      "}"}], ",", 
     RowBox[{"{", 
      RowBox[{"\"\<Q8C2B3\>\"", ",", "\"\<HDAC7\>\"", ",", "5889.31`"}], 
      "}"}], ",", 
     RowBox[{"{", 
      RowBox[{"\"\<P52927\>\"", ",", "\"\<HMGA2\>\"", ",", "98093.57`"}], 
      "}"}], ",", 
     RowBox[{"{", 
      RowBox[{"\"\<Q7TMY8\>\"", ",", "\"\<HUWE1\>\"", ",", "35606.63`"}], 
      "}"}], ",", 
     RowBox[{"{", 
      RowBox[{"\"\<Q9D8Y8\>\"", ",", "\"\<ING5\>\"", ",", "28972.57`"}], 
      "}"}], ",", 
     RowBox[{"{", 
      RowBox[{"\"\<Q5SVQ0\>\"", ",", "\"\<KAT7\>\"", ",", "42762.73333`"}], 
      "}"}], ",", 
     RowBox[{"{", 
      RowBox[{"\"\<Q6ZQ88\>\"", ",", "\"\<KDM1A\>\"", ",", "24608.61333`"}], 
      "}"}], ",", 
     RowBox[{"{", 
      RowBox[{"\"\<Q6PCM1\>\"", ",", "\"\<KDM3A\>\"", ",", "406.0966667`"}], 
      "}"}], ",", 
     RowBox[{"{", 
      RowBox[{"\"\<P41230\>\"", ",", "\"\<KDM5C\>\"", ",", "3221.96`"}], 
      "}"}], ",", 
     RowBox[{"{", 
      RowBox[{"\"\<P55200\>\"", ",", "\"\<KMT2A\>\"", ",", "348.56`"}], "}"}],
      ",", 
     RowBox[{"{", 
      RowBox[{"\"\<Q6PDK2\>\"", ",", "\"\<KMT2D\>\"", ",", "608.9`"}], "}"}], 
     ",", 
     RowBox[{"{", 
      RowBox[{"\"\<Q9Z2D8\>\"", ",", "\"\<MBD3\>\"", ",", "144098.14`"}], 
      "}"}], ",", 
     RowBox[{"{", 
      RowBox[{"\"\<Q2VPQ9\>\"", ",", "\"\<MEAF6\>\"", ",", "20926.72667`"}], 
      "}"}], ",", 
     RowBox[{"{", 
      RowBox[{"\"\<Q9R190\>\"", ",", "\"\<MTA2\>\"", ",", "195543.13`"}], 
      "}"}], ",", 
     RowBox[{"{", 
      RowBox[{"\"\<Q61026\>\"", ",", "\"\<NCOA2\>\"", ",", "734.6866667`"}], 
      "}"}], ",", 
     RowBox[{"{", 
      RowBox[{"\"\<Q6NZQ4\>\"", ",", "\"\<PAXIP1\>\"", ",", "5153.473333`"}], 
      "}"}], ",", 
     RowBox[{"{", 
      RowBox[{"\"\<Q9WTU0\>\"", ",", "\"\<PHF2\>\"", ",", "1947.836667`"}], 
      "}"}], ",", 
     RowBox[{"{", 
      RowBox[{"\"\<Q8CGA0\>\"", ",", "\"\<PPM1F\>\"", ",", "48206.18667`"}], 
      "}"}], ",", 
     RowBox[{"{", 
      RowBox[{
      "\"\<Q9JIF0\>\"", ",", "\"\<PRMT1\>\"", ",", "1.664778527`*^6"}], "}"}],
      ",", 
     RowBox[{"{", 
      RowBox[{"\"\<Q922H1\>\"", ",", "\"\<PRMT3\>\"", ",", "58987.19333`"}], 
      "}"}], ",", 
     RowBox[{"{", 
      RowBox[{"\"\<Q8CIG8\>\"", ",", "\"\<PRMT5\>\"", ",", "137655.6233`"}], 
      "}"}], ",", 
     RowBox[{"{", 
      RowBox[{"\"\<Q6NZB1\>\"", ",", "\"\<PRMT6\>\"", ",", "20978.16667`"}], 
      "}"}], ",", 
     RowBox[{"{", 
      RowBox[{"\"\<Q8BX09\>\"", ",", "\"\<RBBP5\>\"", ",", "20376.21`"}], 
      "}"}], ",", 
     RowBox[{"{", 
      RowBox[{"\"\<Q8CFE3\>\"", ",", "\"\<RCOR1\>\"", ",", "3833.813333`"}], 
      "}"}], ",", 
     RowBox[{"{", 
      RowBox[{"\"\<Q9CQJ4\>\"", ",", "\"\<RNF2\>\"", ",", "39747.81333`"}], 
      "}"}], ",", 
     RowBox[{"{", 
      RowBox[{"\"\<Q5DTM8\>\"", ",", "\"\<RNF20\>\"", ",", "9824.416667`"}], 
      "}"}], ",", 
     RowBox[{"{", 
      RowBox[{"\"\<Q3U319\>\"", ",", "\"\<RNF40\>\"", ",", "5918.616667`"}], 
      "}"}], ",", 
     RowBox[{"{", 
      RowBox[{"\"\<A2AQ19\>\"", ",", "\"\<RTF1\>\"", ",", "14989.03`"}], 
      "}"}], ",", 
     RowBox[{"{", 
      RowBox[{"\"\<Q8BIH0\>\"", ",", "\"\<SAP130\>\"", ",", "1607.6`"}], 
      "}"}], ",", 
     RowBox[{"{", 
      RowBox[{"\"\<Q91WC0\>\"", ",", "\"\<SETD3\>\"", ",", "11956.54333`"}], 
      "}"}], ",", 
     RowBox[{"{", 
      RowBox[{"\"\<Q8VHL1\>\"", ",", "\"\<SETD7\>\"", ",", "28051.11`"}], 
      "}"}], ",", 
     RowBox[{"{", 
      RowBox[{"\"\<Q3TKT4\>\"", ",", "\"\<SMARCA4\>\"", ",", "58612.18333`"}],
       "}"}], ",", 
     RowBox[{"{", 
      RowBox[{
      "\"\<Q04692\>\"", ",", "\"\<SMARCAD1\>\"", ",", "13725.44333`"}], "}"}],
      ",", 
     RowBox[{"{", 
      RowBox[{"\"\<Q80U70\>\"", ",", "\"\<SUZ12\>\"", ",", "18777.84333`"}], 
      "}"}], ",", 
     RowBox[{"{", 
      RowBox[{"\"\<Q99LM9\>\"", ",", "\"\<TADA1\>\"", ",", "8276.48`"}], 
      "}"}], ",", 
     RowBox[{"{", 
      RowBox[{"\"\<Q8VDF2\>\"", ",", "\"\<UHRF1\>\"", ",", "61349.05`"}], 
      "}"}], ",", 
     RowBox[{"{", 
      RowBox[{"\"\<Q91W36\>\"", ",", "\"\<USP3\>\"", ",", "6148.303333`"}], 
      "}"}], ",", 
     RowBox[{"{", 
      RowBox[{"\"\<Q80TR8\>\"", ",", "\"\<VPRBP\>\"", ",", "4160.073333`"}], 
      "}"}], ",", 
     RowBox[{"{", 
      RowBox[{"\"\<Q80X41\>\"", ",", "\"\<VRK1\>\"", ",", "83158.79`"}], 
      "}"}], ",", 
     RowBox[{"{", 
      RowBox[{"\"\<P61965\>\"", ",", "\"\<WDR5\>\"", ",", "72166.92`"}], 
      "}"}], ",", 
     RowBox[{"{", 
      RowBox[{"\"\<Q9ERF3\>\"", ",", "\"\<WDR61\>\"", ",", "392445.1433`"}], 
      "}"}], ",", 
     RowBox[{"{", 
      RowBox[{"\"\<Q8BFQ4\>\"", ",", "\"\<WDR82\>\"", ",", "126014.7633`"}], 
      "}"}], ",", 
     RowBox[{"{", 
      RowBox[{"\"\<Q8BVE8\>\"", ",", "\"\<WHSC1\>\"", ",", "776.8533333`"}], 
      "}"}], ",", 
     RowBox[{"{", 
      RowBox[{"\"\<Q3TUF7\>\"", ",", "\"\<YEATS2\>\"", ",", "775.73`"}], 
      "}"}], ",", 
     RowBox[{"{", 
      RowBox[{"\"\<Q9CR11\>\"", ",", "\"\<YEATS4\>\"", ",", "19558.40667`"}], 
      "}"}]}], "}"}]}], ";"}]], "Input",
 CellOpen->False,
 CellChangeTimes->{{3.6326472439860687`*^9, 3.6326472451341343`*^9}}],

Cell[BoxData[
 RowBox[{"(*", 
  RowBox[{
  "histone", " ", "modifiers", "  ", "list", " ", "from", " ", "Beck", " ", 
   StyleBox["et",
    FontSlant->"Italic"], 
   StyleBox[" ",
    FontSlant->"Italic"], 
   StyleBox["al",
    FontSlant->"Italic"]}], "*)"}]], "Input",
 CellChangeTimes->{3.632645902601346*^9, 3.632647151502779*^9}],

Cell[BoxData[
 RowBox[{
  RowBox[{"HistModh1", "=", 
   RowBox[{"{", 
    RowBox[{
     RowBox[{"{", 
      RowBox[{"\"\<Q8NB78\>\"", ",", "\"\<AOF1\>\"", ",", "36"}], "}"}], ",", 
     RowBox[{"{", 
      RowBox[{"\"\<O00213\>\"", ",", "\"\<APBB1\>\"", ",", "1330.`"}], "}"}], 
     ",", 
     RowBox[{"{", 
      RowBox[{"\"\<P29374\>\"", ",", "\"\<ARID4A\>\"", ",", "237"}], "}"}], 
     ",", 
     RowBox[{"{", 
      RowBox[{"\"\<Q4LE39\>\"", ",", "\"\<ARID4B\>\"", ",", "339"}], "}"}], 
     ",", 
     RowBox[{"{", 
      RowBox[{"\"\<Q9UBL3\>\"", ",", "\"\<ASH2L\>\"", ",", "25700.`"}], "}"}],
      ",", 
     RowBox[{"{", 
      RowBox[{"\"\<Q8IXJ9\>\"", ",", "\"\<ASXH1\>\"", ",", "433"}], "}"}], 
     ",", 
     RowBox[{"{", 
      RowBox[{"\"\<Q8IXJ9\>\"", ",", "\"\<ASXL1\>\"", ",", "433"}], "}"}], 
     ",", 
     RowBox[{"{", 
      RowBox[{"\"\<Q13315\>\"", ",", "\"\<ATM\>\"", ",", "484"}], "}"}], ",", 
     RowBox[{"{", 
      RowBox[{"\"\<Q92560\>\"", ",", "\"\<BAP1\>\"", ",", "1790.`"}], "}"}], 
     ",", 
     RowBox[{"{", 
      RowBox[{"\"\<Q9UIG0\>\"", ",", "\"\<BAZ1B\>\"", ",", "3190.`"}], "}"}], 
     ",", 
     RowBox[{"{", 
      RowBox[{"\"\<Q9UIF9\>\"", ",", "\"\<BAZ2A\>\"", ",", "34"}], "}"}], ",", 
     RowBox[{"{", 
      RowBox[{"\"\<Q6W2J9\>\"", ",", "\"\<BCOR\>\"", ",", "326"}], "}"}], ",", 
     RowBox[{"{", 
      RowBox[{"\"\<P35226\>\"", ",", "\"\<BMI1\>\"", ",", "2080.`"}], "}"}], 
     ",", 
     RowBox[{"{", 
      RowBox[{"\"\<O95696\>\"", ",", "\"\<BRD1\>\"", ",", "37"}], "}"}], ",", 
     RowBox[{"{", 
      RowBox[{"\"\<O60885\>\"", ",", "\"\<BRD4\>\"", ",", "1680.`"}], "}"}], 
     ",", 
     RowBox[{"{", 
      RowBox[{"\"\<Q9H0E9\>\"", ",", "\"\<BRD8\>\"", ",", "245"}], "}"}], ",", 
     RowBox[{"{", 
      RowBox[{"\"\<P55201\>\"", ",", "\"\<BRPF1\>\"", ",", "91"}], "}"}], ",", 
     RowBox[{"{", 
      RowBox[{"\"\<Q9ULD4\>\"", ",", "\"\<BRPF3\>\"", ",", "368"}], "}"}], 
     ",", 
     RowBox[{"{", 
      RowBox[{"\"\<Q96BF6\>\"", ",", "\"\<BTBD14A\>\"", ",", "441"}], "}"}], 
     ",", 
     RowBox[{"{", 
      RowBox[{"\"\<Q9H9L4\>\"", ",", "\"\<C12ORF41\>\"", ",", "350"}], "}"}], 
     ",", 
     RowBox[{"{", 
      RowBox[{"\"\<Q86X55\>\"", ",", "\"\<CARM1\>\"", ",", "11800.`"}], "}"}],
      ",", 
     RowBox[{"{", 
      RowBox[{"\"\<Q9HC52\>\"", ",", "\"\<CBX8\>\"", ",", "6330.`"}], "}"}], 
     ",", 
     RowBox[{"{", 
      RowBox[{"\"\<Q96ES7\>\"", ",", "\"\<CCDC101\>\"", ",", "2630.`"}], 
      "}"}], ",", 
     RowBox[{"{", 
      RowBox[{"\"\<Q9Y232\>\"", ",", "\"\<CDYL\>\"", ",", "2620.`"}], "}"}], 
     ",", 
     RowBox[{"{", 
      RowBox[{"\"\<O14757\>\"", ",", "\"\<CHEK1\>\"", ",", "5380.`"}], "}"}], 
     ",", 
     RowBox[{"{", 
      RowBox[{"\"\<O15516\>\"", ",", "\"\<CLOCK\>\"", ",", "415"}], "}"}], 
     ",", 
     RowBox[{"{", 
      RowBox[{"\"\<Q9NQ92\>\"", ",", "\"\<COPRS\>\"", ",", "780.`"}], "}"}], 
     ",", 
     RowBox[{"{", 
      RowBox[{"\"\<Q92793\>\"", ",", "\"\<CREB-BINDING\>\"", ",", "1630.`"}], 
      "}"}], ",", 
     RowBox[{"{", 
      RowBox[{"\"\<Q09472\>\"", ",", "\"\<CREBBP\>\"", ",", "1160.`"}], "}"}],
      ",", 
     RowBox[{"{", 
      RowBox[{"\"\<Q92793\>\"", ",", "\"\<CREBBP\>\"", ",", "1630.`"}], "}"}],
      ",", 
     RowBox[{"{", 
      RowBox[{"\"\<Q53ET0\>\"", ",", "\"\<CRTC2\>\"", ",", "949.`"}], "}"}], 
     ",", 
     RowBox[{"{", 
      RowBox[{"\"\<Q9NPF5\>\"", ",", "\"\<DMAP1\>\"", ",", "1020.`"}], "}"}], 
     ",", 
     RowBox[{"{", 
      RowBox[{"\"\<Q8TEK3\>\"", ",", "\"\<DOT1L\>\"", ",", "111"}], "}"}], 
     ",", 
     RowBox[{"{", 
      RowBox[{"\"\<Q9C005\>\"", ",", "\"\<DPY30\>\"", ",", "1.17`*^6"}], 
      "}"}], ",", 
     RowBox[{"{", 
      RowBox[{"\"\<Q8TDB6\>\"", ",", "\"\<DTX3L\>\"", ",", "6700.`"}], "}"}], 
     ",", 
     RowBox[{"{", 
      RowBox[{"\"\<O75530\>\"", ",", "\"\<EED\>\"", ",", "13000.`"}], "}"}], 
     ",", 
     RowBox[{"{", 
      RowBox[{"\"\<Q9H9B1\>\"", ",", "\"\<EHMT1\>\"", ",", "790.`"}], "}"}], 
     ",", 
     RowBox[{"{", 
      RowBox[{"\"\<Q96KQ7\>\"", ",", "\"\<EHMT2\>\"", ",", "864.`"}], "}"}], 
     ",", 
     RowBox[{"{", 
      RowBox[{"\"\<Q9NPA8\>\"", ",", "\"\<ENY2\>\"", ",", "2410.`"}], "}"}], 
     ",", 
     RowBox[{"{", 
      RowBox[{"\"\<Q09472\>\"", ",", "\"\<EP300\>\"", ",", "1160.`"}], "}"}], 
     ",", 
     RowBox[{"{", 
      RowBox[{"\"\<Q96L91\>\"", ",", "\"\<EP400\>\"", ",", "2310.`"}], "}"}], 
     ",", 
     RowBox[{"{", 
      RowBox[{"\"\<Q9H2F5\>\"", ",", "\"\<EPC1\>\"", ",", "381"}], "}"}], ",", 
     RowBox[{"{", 
      RowBox[{"\"\<Q15910\>\"", ",", "\"\<EZH2\>\"", ",", "1530.`"}], "}"}], 
     ",", 
     RowBox[{"{", 
      RowBox[{"\"\<Q8TF76\>\"", ",", "\"\<GSG2\>\"", ",", "165"}], "}"}], ",", 
     RowBox[{"{", 
      RowBox[{"\"\<O14929\>\"", ",", "\"\<HAT1\>\"", ",", "31000.`"}], "}"}], 
     ",", 
     RowBox[{"{", 
      RowBox[{"\"\<P51610\>\"", ",", "\"\<HCFC1\>\"", ",", "47500.`"}], "}"}],
      ",", 
     RowBox[{"{", 
      RowBox[{"\"\<Q13547\>\"", ",", "\"\<HDAC1\>\"", ",", "28300.`"}], "}"}],
      ",", 
     RowBox[{"{", 
      RowBox[{"\"\<Q969S8\>\"", ",", "\"\<HDAC10\>\"", ",", "160"}], "}"}], 
     ",", 
     RowBox[{"{", 
      RowBox[{"\"\<Q92769\>\"", ",", "\"\<HDAC2\>\"", ",", "64200.`"}], "}"}],
      ",", 
     RowBox[{"{", 
      RowBox[{"\"\<O15379\>\"", ",", "\"\<HDAC3\>\"", ",", "4860.`"}], "}"}], 
     ",", 
     RowBox[{"{", 
      RowBox[{"\"\<Q9UBN7\>\"", ",", "\"\<HDAC6\>\"", ",", "1160.`"}], "}"}], 
     ",", 
     RowBox[{"{", 
      RowBox[{"\"\<Q8WUI4\>\"", ",", "\"\<HDAC7\>\"", ",", "1940.`"}], "}"}], 
     ",", 
     RowBox[{"{", 
      RowBox[{"\"\<Q9BY41\>\"", ",", "\"\<HDAC8\>\"", ",", "712.`"}], "}"}], 
     ",", 
     RowBox[{"{", 
      RowBox[{"\"\<Q9UKV0\>\"", ",", "\"\<HDAC9\>\"", ",", "130"}], "}"}], 
     ",", 
     RowBox[{"{", 
      RowBox[{"\"\<P61088\>\"", ",", "\"\<HEL-S-71\>\"", ",", "273000.`"}], 
      "}"}], ",", 
     RowBox[{"{", 
      RowBox[{"\"\<P50747\>\"", ",", "\"\<HLCS\>\"", ",", "10"}], "}"}], ",", 
     RowBox[{"{", 
      RowBox[{"\"\<P52926\>\"", ",", "\"\<HMGA2\>\"", ",", "311000.`"}], 
      "}"}], ",", 
     RowBox[{"{", 
      RowBox[{"\"\<P52926\>\"", ",", "\"\<HMGA2/WIF1\>\"", ",", "311000.`"}], 
      "}"}], ",", 
     RowBox[{"{", 
      RowBox[{"\"\<P52926\>\"", ",", "\"\<HMGIC\>\"", ",", "311000.`"}], 
      "}"}], ",", 
     RowBox[{"{", 
      RowBox[{"\"\<P49459\>\"", ",", "\"\<HR6A\>\"", ",", "4350.`"}], "}"}], 
     ",", 
     RowBox[{"{", 
      RowBox[{"\"\<Q9ULV5\>\"", ",", "\"\<HSF4\>\"", ",", "154"}], "}"}], ",", 
     RowBox[{"{", 
      RowBox[{"\"\<Q92993\>\"", ",", "\"\<HTATIP\>\"", ",", "418"}], "}"}], 
     ",", 
     RowBox[{"{", 
      RowBox[{"\"\<Q92560\>\"", ",", "\"\<HUCEP-13\>\"", ",", "1790.`"}], 
      "}"}], ",", 
     RowBox[{"{", 
      RowBox[{"\"\<Q7Z6Z7\>\"", ",", "\"\<HUWE1\>\"", ",", "26100.`"}], "}"}],
      ",", 
     RowBox[{"{", 
      RowBox[{"\"\<Q9NXR8\>\"", ",", "\"\<ING3\>\"", ",", "569.`"}], "}"}], 
     ",", 
     RowBox[{"{", 
      RowBox[{"\"\<Q8WYH8\>\"", ",", "\"\<ING5\>\"", ",", "1620.`"}], "}"}], 
     ",", 
     RowBox[{"{", 
      RowBox[{"\"\<Q6IE81\>\"", ",", "\"\<JADE1\>\"", ",", "308"}], "}"}], 
     ",", 
     RowBox[{"{", 
      RowBox[{"\"\<Q9NQC1\>\"", ",", "\"\<JADE2\>\"", ",", "318"}], "}"}], 
     ",", 
     RowBox[{"{", 
      RowBox[{"\"\<Q92613\>\"", ",", "\"\<JADE3\>\"", ",", "420"}], "}"}], 
     ",", 
     RowBox[{"{", 
      RowBox[{"\"\<Q6NYC1\>\"", ",", "\"\<JMJD6\>\"", ",", "15500.`"}], "}"}],
      ",", 
     RowBox[{"{", 
      RowBox[{"\"\<Q7Z3B3\>\"", ",", "\"\<KANSL1\>\"", ",", "275"}], "}"}], 
     ",", 
     RowBox[{"{", 
      RowBox[{"\"\<Q9H9L4\>\"", ",", "\"\<KANSL2\>\"", ",", "350"}], "}"}], 
     ",", 
     RowBox[{"{", 
      RowBox[{"\"\<Q9P2N6\>\"", ",", "\"\<KANSL3\>\"", ",", "1240.`"}], "}"}],
      ",", 
     RowBox[{"{", 
      RowBox[{"\"\<Q92993\>\"", ",", "\"\<KAT5\>\"", ",", "418"}], "}"}], ",", 
     RowBox[{"{", 
      RowBox[{"\"\<O95251\>\"", ",", "\"\<KAT7\>\"", ",", "5280.`"}], "}"}], 
     ",", 
     RowBox[{"{", 
      RowBox[{"\"\<P29375\>\"", ",", "\"\<KDM5A\>\"", ",", "288"}], "}"}], 
     ",", 
     RowBox[{"{", 
      RowBox[{"\"\<O60341\>\"", ",", "\"\<KDM1A\>\"", ",", "12500.`"}], "}"}],
      ",", 
     RowBox[{"{", 
      RowBox[{"\"\<Q8NB78\>\"", ",", "\"\<KDM1B\>\"", ",", "36"}], "}"}], ",", 
     RowBox[{"{", 
      RowBox[{"\"\<Q9Y2K7\>\"", ",", "\"\<KDM2A\>\"", ",", "2580.`"}], "}"}], 
     ",", 
     RowBox[{"{", 
      RowBox[{"\"\<Q9Y4C1\>\"", ",", "\"\<KDM3A\>\"", ",", "204"}], "}"}], 
     ",", 
     RowBox[{"{", 
      RowBox[{"\"\<O75164\>\"", ",", "\"\<KDM4A\>\"", ",", "445"}], "}"}], 
     ",", 
     RowBox[{"{", 
      RowBox[{"\"\<Q6B0I6\>\"", ",", "\"\<KDM4D\>\"", ",", "294"}], "}"}], 
     ",", 
     RowBox[{"{", 
      RowBox[{"\"\<Q9UGL1\>\"", ",", "\"\<KDM5B\>\"", ",", "31"}], "}"}], ",", 
     RowBox[{"{", 
      RowBox[{"\"\<P41229\>\"", ",", "\"\<KDM5C\>\"", ",", "192"}], "}"}], 
     ",", 
     RowBox[{"{", 
      RowBox[{"\"\<O15550\>\"", ",", "\"\<KDM6A\>\"", ",", "277"}], "}"}], 
     ",", 
     RowBox[{"{", 
      RowBox[{"\"\<Q7Z3B3\>\"", ",", "\"\<KIAA1267\>\"", ",", "275"}], "}"}], 
     ",", 
     RowBox[{"{", 
      RowBox[{"\"\<Q9UMN6\>\"", ",", "\"\<KMT2B\>\"", ",", "127"}], "}"}], 
     ",", 
     RowBox[{"{", 
      RowBox[{"\"\<Q8NEZ4\>\"", ",", "\"\<KMT2C\>\"", ",", "492"}], "}"}], 
     ",", 
     RowBox[{"{", 
      RowBox[{"\"\<O14686\>\"", ",", "\"\<KMT2D\>\"", ",", "175"}], "}"}], 
     ",", 
     RowBox[{"{", 
      RowBox[{"\"\<Q8IZD2\>\"", ",", "\"\<KMT2E\>\"", ",", "75"}], "}"}], ",", 
     RowBox[{"{", 
      RowBox[{"\"\<Q86U70\>\"", ",", "\"\<LDB1\>\"", ",", "1310.`"}], "}"}], 
     ",", 
     RowBox[{"{", 
      RowBox[{"\"\<Q9Y4K0\>\"", ",", "\"\<LOXL2\>\"", ",", "1480.`"}], "}"}], 
     ",", 
     RowBox[{"{", 
      RowBox[{"\"\<O95983\>\"", ",", "\"\<MBD3\>\"", ",", "45600.`"}], "}"}], 
     ",", 
     RowBox[{"{", 
      RowBox[{"\"\<Q9NS73\>\"", ",", "\"\<MBIP\>\"", ",", "309"}], "}"}], ",", 
     RowBox[{"{", 
      RowBox[{"\"\<Q96EZ8\>\"", ",", "\"\<MCRS1\>\"", ",", "112"}], "}"}], 
     ",", 
     RowBox[{"{", 
      RowBox[{"\"\<Q9HAF1\>\"", ",", "\"\<MEAF6\>\"", ",", "681.`"}], "}"}], 
     ",", 
     RowBox[{"{", 
      RowBox[{"\"\<P51608\>\"", ",", "\"\<MECP2\>\"", ",", "486"}], "}"}], 
     ",", 
     RowBox[{"{", 
      RowBox[{"\"\<O14686\>\"", ",", "\"\<MLL2\>\"", ",", "175"}], "}"}], ",", 
     RowBox[{"{", 
      RowBox[{"\"\<Q8NEZ4\>\"", ",", "\"\<MLL3\>\"", ",", "492"}], "}"}], ",", 
     RowBox[{"{", 
      RowBox[{"\"\<Q8IZD2\>\"", ",", "\"\<MLL5\>\"", ",", "75"}], "}"}], ",", 
     RowBox[{"{", 
      RowBox[{"\"\<Q9UBU8\>\"", ",", "\"\<MORF4L1\>\"", ",", "9510.`"}], 
      "}"}], ",", 
     RowBox[{"{", 
      RowBox[{"\"\<Q68DK7\>\"", ",", "\"\<MSL1\>\"", ",", "48"}], "}"}], ",", 
     RowBox[{"{", 
      RowBox[{"\"\<Q9HCI7\>\"", ",", "\"\<MSL2\>\"", ",", "125"}], "}"}], ",", 
     RowBox[{"{", 
      RowBox[{"\"\<Q8N5Y2\>\"", ",", "\"\<MSL3\>\"", ",", "28"}], "}"}], ",", 
     RowBox[{"{", 
      RowBox[{"\"\<O94776\>\"", ",", "\"\<MTA2\>\"", ",", "50800.`"}], "}"}], 
     ",", 
     RowBox[{"{", 
      RowBox[{"\"\<Q96BF6\>\"", ",", "\"\<NACC2\>\"", ",", "441"}], "}"}], 
     ",", 
     RowBox[{"{", 
      RowBox[{"\"\<Q15596\>\"", ",", "\"\<NCOA2\>\"", ",", "7"}], "}"}], ",", 
     RowBox[{"{", 
      RowBox[{"\"\<Q9Y6Q9\>\"", ",", "\"\<NCOA3\>\"", ",", "42"}], "}"}], ",", 
     RowBox[{"{", 
      RowBox[{"\"\<Q9H6W3\>\"", ",", "\"\<NO66\>\"", ",", "5270.`"}], "}"}], 
     ",", 
     RowBox[{"{", 
      RowBox[{"\"\<Q96L73\>\"", ",", "\"\<NSD1\>\"", ",", "94"}], "}"}], ",", 
     RowBox[{"{", 
      RowBox[{"\"\<Q9BSM1\>\"", ",", "\"\<PCGF1\>\"", ",", "163"}], "}"}], 
     ",", 
     RowBox[{"{", 
      RowBox[{"\"\<P35227\>\"", ",", "\"\<PCGF2\>\"", ",", "479"}], "}"}], 
     ",", 
     RowBox[{"{", 
      RowBox[{"\"\<O15534\>\"", ",", "\"\<PER1\>\"", ",", "456"}], "}"}], ",", 
     RowBox[{"{", 
      RowBox[{"\"\<P78364\>\"", ",", "\"\<PHC1\>\"", ",", "203"}], "}"}], ",", 
     RowBox[{"{", 
      RowBox[{"\"\<Q9NQC1\>\"", ",", "\"\<PHF15\>\"", ",", "318"}], "}"}], 
     ",", 
     RowBox[{"{", 
      RowBox[{"\"\<Q92613\>\"", ",", "\"\<PHF16\>\"", ",", "420"}], "}"}], 
     ",", 
     RowBox[{"{", 
      RowBox[{"\"\<Q16512\>\"", ",", "\"\<PKN1\>\"", ",", "1050.`"}], "}"}], 
     ",", 
     RowBox[{"{", 
      RowBox[{"\"\<Q9UGL1\>\"", ",", "\"\<PLU-1\>\"", ",", "31"}], "}"}], ",", 
     RowBox[{"{", 
      RowBox[{"\"\<P49593\>\"", ",", "\"\<PPM1F\>\"", ",", "55600.`"}], "}"}],
      ",", 
     RowBox[{"{", 
      RowBox[{"\"\<Q9NQW5\>\"", ",", "\"\<PRDM7\>\"", ",", "162"}], "}"}], 
     ",", 
     RowBox[{"{", 
      RowBox[{"\"\<Q99873\>\"", ",", "\"\<PRMT1\>\"", ",", "206000.`"}], 
      "}"}], ",", 
     RowBox[{"{", 
      RowBox[{"\"\<O60678\>\"", ",", "\"\<PRMT3\>\"", ",", "3220.`"}], "}"}], 
     ",", 
     RowBox[{"{", 
      RowBox[{"\"\<O14744\>\"", ",", "\"\<PRMT5\>\"", ",", "50500.`"}], "}"}],
      ",", 
     RowBox[{"{", 
      RowBox[{"\"\<Q96LA8\>\"", ",", "\"\<PRMT6\>\"", ",", "239"}], "}"}], 
     ",", 
     RowBox[{"{", 
      RowBox[{"\"\<Q9NVM4\>\"", ",", "\"\<PRMT7\>\"", ",", "1270.`"}], "}"}], 
     ",", 
     RowBox[{"{", 
      RowBox[{"\"\<Q96RL1\>\"", ",", "\"\<RAP80\>\"", ",", "1790.`"}], "}"}], 
     ",", 
     RowBox[{"{", 
      RowBox[{"\"\<Q15291\>\"", ",", "\"\<RBBP5\>\"", ",", "4530.`"}], "}"}], 
     ",", 
     RowBox[{"{", 
      RowBox[{"\"\<Q9UKL0\>\"", ",", "\"\<RCOR1\>\"", ",", "1020.`"}], "}"}], 
     ",", 
     RowBox[{"{", 
      RowBox[{"\"\<Q13127\>\"", ",", "\"\<REST\>\"", ",", "297"}], "}"}], ",", 
     RowBox[{"{", 
      RowBox[{"\"\<Q06587\>\"", ",", "\"\<RING1\>\"", ",", "11700.`"}], "}"}],
      ",", 
     RowBox[{"{", 
      RowBox[{"\"\<Q8IYW5\>\"", ",", "\"\<RNF168\>\"", ",", "49"}], "}"}], 
     ",", 
     RowBox[{"{", 
      RowBox[{"\"\<Q99496\>\"", ",", "\"\<RNF2\>\"", ",", "28600.`"}], "}"}], 
     ",", 
     RowBox[{"{", 
      RowBox[{"\"\<Q5VTR2\>\"", ",", "\"\<RNF20\>\"", ",", "9270.`"}], "}"}], 
     ",", 
     RowBox[{"{", 
      RowBox[{"\"\<O75150\>\"", ",", "\"\<RNF40\>\"", ",", "4960.`"}], "}"}], 
     ",", 
     RowBox[{"{", 
      RowBox[{"\"\<Q92541\>\"", ",", "\"\<RTF1\>\"", ",", "4550.`"}], "}"}], 
     ",", 
     RowBox[{"{", 
      RowBox[{"\"\<Q8N488\>\"", ",", "\"\<RYBP\>\"", ",", "4750.`"}], "}"}], 
     ",", 
     RowBox[{"{", 
      RowBox[{"\"\<Q9H0E3\>\"", ",", "\"\<SAP130\>\"", ",", "1300.`"}], "}"}],
      ",", 
     RowBox[{"{", 
      RowBox[{"\"\<O15047\>\"", ",", "\"\<SETD1A\>\"", ",", "21"}], "}"}], 
     ",", 
     RowBox[{"{", 
      RowBox[{"\"\<Q9BYW2\>\"", ",", "\"\<SETD2\>\"", ",", "379"}], "}"}], 
     ",", 
     RowBox[{"{", 
      RowBox[{"\"\<Q86TU7\>\"", ",", "\"\<SETD3\>\"", ",", "273"}], "}"}], 
     ",", 
     RowBox[{"{", 
      RowBox[{"\"\<Q8WTS6\>\"", ",", "\"\<SETD7\>\"", ",", "7130.`"}], "}"}], 
     ",", 
     RowBox[{"{", 
      RowBox[{"\"\<Q15047\>\"", ",", "\"\<SETDB1\>\"", ",", "541.`"}], "}"}], 
     ",", 
     RowBox[{"{", 
      RowBox[{"\"\<Q53H47\>\"", ",", "\"\<SETMAR\>\"", ",", "389"}], "}"}], 
     ",", 
     RowBox[{"{", 
      RowBox[{"\"\<Q96EB6\>\"", ",", "\"\<SIRT1\>\"", ",", "5870.`"}], "}"}], 
     ",", 
     RowBox[{"{", 
      RowBox[{"\"\<Q8IXJ6\>\"", ",", "\"\<SIRT2\>\"", ",", "664.`"}], "}"}], 
     ",", 
     RowBox[{"{", 
      RowBox[{"\"\<Q8N6T7\>\"", ",", "\"\<SIRT6\>\"", ",", "15"}], "}"}], ",", 
     RowBox[{"{", 
      RowBox[{"\"\<Q9NRC8\>\"", ",", "\"\<SIRT7\>\"", ",", "386"}], "}"}], 
     ",", 
     RowBox[{"{", 
      RowBox[{"\"\<P51532\>\"", ",", "\"\<SMARCA4\>\"", ",", "3460.`"}], 
      "}"}], ",", 
     RowBox[{"{", 
      RowBox[{"\"\<Q9H4L7\>\"", ",", "\"\<SMARCAD1\>\"", ",", "8660.`"}], 
      "}"}], ",", 
     RowBox[{"{", 
      RowBox[{"\"\<Q6ZRS2\>\"", ",", "\"\<SRCAP\>\"", ",", "169"}], "}"}], 
     ",", 
     RowBox[{"{", 
      RowBox[{"\"\<Q9H7L9\>\"", ",", "\"\<SUDS3\>\"", ",", "2000.`"}], "}"}], 
     ",", 
     RowBox[{"{", 
      RowBox[{"\"\<O94864\>\"", ",", "\"\<SUPT7L\>\"", ",", "1340.`"}], "}"}],
      ",", 
     RowBox[{"{", 
      RowBox[{"\"\<O43463\>\"", ",", "\"\<SUV39H1\>\"", ",", "79"}], "}"}], 
     ",", 
     RowBox[{"{", 
      RowBox[{"\"\<Q9H5I1\>\"", ",", "\"\<SUV39H2\>\"", ",", "221"}], "}"}], 
     ",", 
     RowBox[{"{", 
      RowBox[{"\"\<Q15022\>\"", ",", "\"\<SUZ12\>\"", ",", "2280.`"}], "}"}], 
     ",", 
     RowBox[{"{", 
      RowBox[{"\"\<Q96BN2\>\"", ",", "\"\<TADA1\>\"", ",", "3720.`"}], "}"}], 
     ",", 
     RowBox[{"{", 
      RowBox[{"\"\<P15923\>\"", ",", "\"\<TCF3\>\"", ",", "121"}], "}"}], ",", 
     RowBox[{"{", 
      RowBox[{"\"\<P15923\>\"", ",", "\"\<TCF3-ZNF384\>\"", ",", "121"}], 
      "}"}], ",", 
     RowBox[{"{", 
      RowBox[{"\"\<Q6N021\>\"", ",", "\"\<TET2\>\"", ",", "388"}], "}"}], ",", 
     RowBox[{"{", 
      RowBox[{"\"\<Q6UXN9\>\"", ",", "\"\<TMEM113\>\"", ",", "101000.`"}], 
      "}"}], ",", 
     RowBox[{"{", 
      RowBox[{"\"\<Q9Y4A5\>\"", ",", "\"\<TRRAP\>\"", ",", "5130.`"}], "}"}], 
     ",", 
     RowBox[{"{", 
      RowBox[{"\"\<Q96T88\>\"", ",", "\"\<UHRF1\>\"", ",", "30000.`"}], "}"}],
      ",", 
     RowBox[{"{", 
      RowBox[{"\"\<Q9Y5T5\>\"", ",", "\"\<USP16\>\"", ",", "7250.`"}], "}"}], 
     ",", 
     RowBox[{"{", 
      RowBox[{"\"\<Q9UPT9\>\"", ",", "\"\<USP22\>\"", ",", "3130.`"}], "}"}], 
     ",", 
     RowBox[{"{", 
      RowBox[{"\"\<Q9Y6I4\>\"", ",", "\"\<USP3\>\"", ",", "18200.`"}], "}"}], 
     ",", 
     RowBox[{"{", 
      RowBox[{"\"\<O15550\>\"", ",", "\"\<UTX\>\"", ",", "277"}], "}"}], ",", 
     RowBox[{"{", 
      RowBox[{"\"\<Q9Y4B6\>\"", ",", "\"\<VPRBP\>\"", ",", "12600.`"}], "}"}],
      ",", 
     RowBox[{"{", 
      RowBox[{"\"\<Q99986\>\"", ",", "\"\<VRK1\>\"", ",", "7800.`"}], "}"}], 
     ",", 
     RowBox[{"{", 
      RowBox[{"\"\<P61964\>\"", ",", "\"\<WDR5\>\"", ",", "15700.`"}], "}"}], 
     ",", 
     RowBox[{"{", 
      RowBox[{"\"\<Q9GZS3\>\"", ",", "\"\<WDR61\>\"", ",", "51500.`"}], "}"}],
      ",", 
     RowBox[{"{", 
      RowBox[{"\"\<Q6UXN9\>\"", ",", "\"\<WDR82\>\"", ",", "101000.`"}], 
      "}"}], ",", 
     RowBox[{"{", 
      RowBox[{"\"\<Q96MX6\>\"", ",", "\"\<WDR92\>\"", ",", "10200.`"}], "}"}],
      ",", 
     RowBox[{"{", 
      RowBox[{"\"\<O96028\>\"", ",", "\"\<WHSC1\>\"", ",", "1600.`"}], "}"}], 
     ",", 
     RowBox[{"{", 
      RowBox[{"\"\<Q9BZ95\>\"", ",", "\"\<WHSC1L1\>\"", ",", "97"}], "}"}], 
     ",", 
     RowBox[{"{", 
      RowBox[{"\"\<Q9ULM3\>\"", ",", "\"\<YEATS2\>\"", ",", "31"}], "}"}], 
     ",", 
     RowBox[{"{", 
      RowBox[{"\"\<O95619\>\"", ",", "\"\<YEATS4\>\"", ",", "355"}], "}"}], 
     ",", 
     RowBox[{"{", 
      RowBox[{"\"\<Q9H4Z2\>\"", ",", "\"\<ZNF335\>\"", ",", "117"}], "}"}]}], 
    "}"}]}], ";"}]], "Input",
 CellOpen->False,
 CellChangeTimes->{{3.632647275687882*^9, 3.6326472777980022`*^9}}],

Cell[BoxData[
 RowBox[{"(*", 
  RowBox[{
  "histone", " ", "modifiers", "  ", "list", " ", "from", " ", "Nagaraj", " ", 
   StyleBox["et",
    FontSlant->"Italic"], 
   StyleBox[" ",
    FontSlant->"Italic"], 
   StyleBox["al",
    FontSlant->"Italic"]}], "*)"}]], "Input",
 CellChangeTimes->{3.632645935615234*^9, 3.6326471525598392`*^9}],

Cell[BoxData[
 RowBox[{
  RowBox[{"HistModh2", "=", 
   RowBox[{"{", 
    RowBox[{
     RowBox[{"{", 
      RowBox[{"\"\<Q8NB78\>\"", ",", "\"\<AOF1\>\"", ",", "14000.`"}], "}"}], 
     ",", 
     RowBox[{"{", 
      RowBox[{"\"\<O00213\>\"", ",", "\"\<APBB1\>\"", ",", "810.`"}], "}"}], 
     ",", 
     RowBox[{"{", 
      RowBox[{"\"\<P29374\>\"", ",", "\"\<ARID4A\>\"", ",", "760.`"}], "}"}], 
     ",", 
     RowBox[{"{", 
      RowBox[{"\"\<Q4LE39\>\"", ",", "\"\<ARID4B\>\"", ",", "3600.`"}], "}"}],
      ",", 
     RowBox[{"{", 
      RowBox[{"\"\<Q9NR48\>\"", ",", "\"\<ASH1L\>\"", ",", "2800.`"}], "}"}], 
     ",", 
     RowBox[{"{", 
      RowBox[{"\"\<Q9UBL3\>\"", ",", "\"\<ASH2L\>\"", ",", "27000.`"}], "}"}],
      ",", 
     RowBox[{"{", 
      RowBox[{"\"\<Q8IXJ9\>\"", ",", "\"\<ASXH1\>\"", ",", "140.`"}], "}"}], 
     ",", 
     RowBox[{"{", 
      RowBox[{"\"\<Q8IXJ9\>\"", ",", "\"\<ASXL1\>\"", ",", "140.`"}], "}"}], 
     ",", 
     RowBox[{"{", 
      RowBox[{"\"\<Q13315\>\"", ",", "\"\<ATM\>\"", ",", "1600.`"}], "}"}], 
     ",", 
     RowBox[{"{", 
      RowBox[{"\"\<Q14CW9\>\"", ",", "\"\<ATXN7L3\>\"", ",", "740.`"}], "}"}],
      ",", 
     RowBox[{"{", 
      RowBox[{"\"\<Q92560\>\"", ",", "\"\<BAP1\>\"", ",", "2100.`"}], "}"}], 
     ",", 
     RowBox[{"{", 
      RowBox[{"\"\<Q9UIG0\>\"", ",", "\"\<BAZ1B\>\"", ",", "60000.`"}], "}"}],
      ",", 
     RowBox[{"{", 
      RowBox[{"\"\<Q9UIF9\>\"", ",", "\"\<BAZ2A\>\"", ",", "2500.`"}], "}"}], 
     ",", 
     RowBox[{"{", 
      RowBox[{"\"\<Q6W2J9\>\"", ",", "\"\<BCOR\>\"", ",", "1200.`"}], "}"}], 
     ",", 
     RowBox[{"{", 
      RowBox[{"\"\<P35226\>\"", ",", "\"\<BMI1\>\"", ",", "2900.`"}], "}"}], 
     ",", 
     RowBox[{"{", 
      RowBox[{"\"\<O95696\>\"", ",", "\"\<BRD1\>\"", ",", "4100.`"}], "}"}], 
     ",", 
     RowBox[{"{", 
      RowBox[{"\"\<O60885\>\"", ",", "\"\<BRD4\>\"", ",", "11000.`"}], "}"}], 
     ",", 
     RowBox[{"{", 
      RowBox[{"\"\<Q9H0E9\>\"", ",", "\"\<BRD8\>\"", ",", "6300.`"}], "}"}], 
     ",", 
     RowBox[{"{", 
      RowBox[{"\"\<P55201\>\"", ",", "\"\<BRPF1\>\"", ",", "4300.`"}], "}"}], 
     ",", 
     RowBox[{"{", 
      RowBox[{"\"\<Q9ULD4\>\"", ",", "\"\<BRPF3\>\"", ",", "720.`"}], "}"}], 
     ",", 
     RowBox[{"{", 
      RowBox[{"\"\<Q96BF6\>\"", ",", "\"\<BTBD14A\>\"", ",", "4600.`"}], 
      "}"}], ",", 
     RowBox[{"{", 
      RowBox[{"\"\<Q86X55\>\"", ",", "\"\<CARM1\>\"", ",", "74000.`"}], "}"}],
      ",", 
     RowBox[{"{", 
      RowBox[{"\"\<Q9HC52\>\"", ",", "\"\<CBX8\>\"", ",", "26000.`"}], "}"}], 
     ",", 
     RowBox[{"{", 
      RowBox[{"\"\<Q96ES7\>\"", ",", "\"\<CCDC101\>\"", ",", "25000.`"}], 
      "}"}], ",", 
     RowBox[{"{", 
      RowBox[{"\"\<Q9Y232\>\"", ",", "\"\<CDYL\>\"", ",", "18000.`"}], "}"}], 
     ",", 
     RowBox[{"{", 
      RowBox[{"\"\<Q8TDI0\>\"", ",", "\"\<CHD5\>\"", ",", "1900.`"}], "}"}], 
     ",", 
     RowBox[{"{", 
      RowBox[{"\"\<O14757\>\"", ",", "\"\<CHEK1\>\"", ",", "15000.`"}], "}"}],
      ",", 
     RowBox[{"{", 
      RowBox[{"\"\<O15516\>\"", ",", "\"\<CLOCK\>\"", ",", "1900.`"}], "}"}], 
     ",", 
     RowBox[{"{", 
      RowBox[{"\"\<Q9NQ92\>\"", ",", "\"\<COPRS\>\"", ",", "58000.`"}], "}"}],
      ",", 
     RowBox[{"{", 
      RowBox[{"\"\<Q92793\>\"", ",", "\"\<CREB-BINDING\>\"", ",", "2600.`"}], 
      "}"}], ",", 
     RowBox[{"{", 
      RowBox[{"\"\<Q09472\>\"", ",", "\"\<CREBBP\>\"", ",", "2600.`"}], "}"}],
      ",", 
     RowBox[{"{", 
      RowBox[{"\"\<Q92793\>\"", ",", "\"\<CREBBP\>\"", ",", "2600.`"}], "}"}],
      ",", 
     RowBox[{"{", 
      RowBox[{"\"\<Q53ET0\>\"", ",", "\"\<CRTC2\>\"", ",", "5800.`"}], "}"}], 
     ",", 
     RowBox[{"{", 
      RowBox[{"\"\<Q9H8E8\>\"", ",", "\"\<CSRP2BP\>\"", ",", "2300.`"}], 
      "}"}], ",", 
     RowBox[{"{", 
      RowBox[{"\"\<Q9P0U4\>\"", ",", "\"\<CXXC1\>\"", ",", "3000.`"}], "}"}], 
     ",", 
     RowBox[{"{", 
      RowBox[{"\"\<Q9NPF5\>\"", ",", "\"\<DMAP1\>\"", ",", "62000.`"}], "}"}],
      ",", 
     RowBox[{"{", 
      RowBox[{"\"\<Q8TEK3\>\"", ",", "\"\<DOT1L\>\"", ",", "1500.`"}], "}"}], 
     ",", 
     RowBox[{"{", 
      RowBox[{"\"\<Q8TDB6\>\"", ",", "\"\<DTX3L\>\"", ",", "1500.`"}], "}"}], 
     ",", 
     RowBox[{"{", 
      RowBox[{"\"\<O75530\>\"", ",", "\"\<EED\>\"", ",", "35000.`"}], "}"}], 
     ",", 
     RowBox[{"{", 
      RowBox[{"\"\<Q9H9B1\>\"", ",", "\"\<EHMT1\>\"", ",", "1700.`"}], "}"}], 
     ",", 
     RowBox[{"{", 
      RowBox[{"\"\<Q96KQ7\>\"", ",", "\"\<EHMT2\>\"", ",", "20000.`"}], "}"}],
      ",", 
     RowBox[{"{", 
      RowBox[{"\"\<Q09472\>\"", ",", "\"\<EP300\>\"", ",", "2600.`"}], "}"}], 
     ",", 
     RowBox[{"{", 
      RowBox[{"\"\<Q96L91\>\"", ",", "\"\<EP400\>\"", ",", "1900.`"}], "}"}], 
     ",", 
     RowBox[{"{", 
      RowBox[{"\"\<Q9H2F5\>\"", ",", "\"\<EPC1\>\"", ",", "110.`"}], "}"}], 
     ",", 
     RowBox[{"{", 
      RowBox[{"\"\<Q92800\>\"", ",", "\"\<EZH1\>\"", ",", "760.`"}], "}"}], 
     ",", 
     RowBox[{"{", 
      RowBox[{"\"\<Q15910\>\"", ",", "\"\<EZH2\>\"", ",", "470.`"}], "}"}], 
     ",", 
     RowBox[{"{", 
      RowBox[{"\"\<Q8NHM5\>\"", ",", "\"\<FBXL10\>\"", ",", "2400.`"}], "}"}],
      ",", 
     RowBox[{"{", 
      RowBox[{"\"\<O14929\>\"", ",", "\"\<HAT1\>\"", ",", "200000.`"}], "}"}],
      ",", 
     RowBox[{"{", 
      RowBox[{"\"\<P51610\>\"", ",", "\"\<HCFC1\>\"", ",", "5100.`"}], "}"}], 
     ",", 
     RowBox[{"{", 
      RowBox[{"\"\<Q13547\>\"", ",", "\"\<HDAC1\>\"", ",", "350000.`"}], 
      "}"}], ",", 
     RowBox[{"{", 
      RowBox[{"\"\<Q969S8\>\"", ",", "\"\<HDAC10\>\"", ",", "880.`"}], "}"}], 
     ",", 
     RowBox[{"{", 
      RowBox[{"\"\<Q92769\>\"", ",", "\"\<HDAC2\>\"", ",", "350000.`"}], 
      "}"}], ",", 
     RowBox[{"{", 
      RowBox[{"\"\<O15379\>\"", ",", "\"\<HDAC3\>\"", ",", "20000.`"}], "}"}],
      ",", 
     RowBox[{"{", 
      RowBox[{"\"\<P56524\>\"", ",", "\"\<HDAC4\>\"", ",", "550.`"}], "}"}], 
     ",", 
     RowBox[{"{", 
      RowBox[{"\"\<Q9UQL6\>\"", ",", "\"\<HDAC5\>\"", ",", "110.`"}], "}"}], 
     ",", 
     RowBox[{"{", 
      RowBox[{"\"\<Q9UBN7\>\"", ",", "\"\<HDAC6\>\"", ",", "2000.`"}], "}"}], 
     ",", 
     RowBox[{"{", 
      RowBox[{"\"\<Q8WUI4\>\"", ",", "\"\<HDAC7\>\"", ",", "20000.`"}], "}"}],
      ",", 
     RowBox[{"{", 
      RowBox[{"\"\<Q9BY41\>\"", ",", "\"\<HDAC8\>\"", ",", "620.`"}], "}"}], 
     ",", 
     RowBox[{"{", 
      RowBox[{"\"\<P61088\>\"", ",", "\"\<HEL-S-71\>\"", ",", "1.4`*^6"}], 
      "}"}], ",", 
     RowBox[{"{", 
      RowBox[{"\"\<P50747\>\"", ",", "\"\<HLCS\>\"", ",", "1700.`"}], "}"}], 
     ",", 
     RowBox[{"{", 
      RowBox[{"\"\<P49459\>\"", ",", "\"\<HR6A\>\"", ",", "210000.`"}], "}"}],
      ",", 
     RowBox[{"{", 
      RowBox[{"\"\<Q92993\>\"", ",", "\"\<HTATIP\>\"", ",", "9000.`"}], "}"}],
      ",", 
     RowBox[{"{", 
      RowBox[{"\"\<Q92560\>\"", ",", "\"\<HUCEP-13\>\"", ",", "2100.`"}], 
      "}"}], ",", 
     RowBox[{"{", 
      RowBox[{"\"\<Q7Z6Z7\>\"", ",", "\"\<HUWE1\>\"", ",", "13000.`"}], "}"}],
      ",", 
     RowBox[{"{", 
      RowBox[{"\"\<Q9UNL4\>\"", ",", "\"\<ING4\>\"", ",", "95000.`"}], "}"}], 
     ",", 
     RowBox[{"{", 
      RowBox[{"\"\<Q6IE81\>\"", ",", "\"\<JADE1\>\"", ",", "3100.`"}], "}"}], 
     ",", 
     RowBox[{"{", 
      RowBox[{"\"\<Q9NQC1\>\"", ",", "\"\<JADE2\>\"", ",", "5000.`"}], "}"}], 
     ",", 
     RowBox[{"{", 
      RowBox[{"\"\<Q92613\>\"", ",", "\"\<JADE3\>\"", ",", "5800.`"}], "}"}], 
     ",", 
     RowBox[{"{", 
      RowBox[{"\"\<O60674\>\"", ",", "\"\<JAK2\>\"", ",", "3700.`"}], "}"}], 
     ",", 
     RowBox[{"{", 
      RowBox[{"\"\<Q6NYC1\>\"", ",", "\"\<JMJD6\>\"", ",", "130000.`"}], 
      "}"}], ",", 
     RowBox[{"{", 
      RowBox[{"\"\<Q7Z3B3\>\"", ",", "\"\<KANSL1\>\"", ",", "3200.`"}], "}"}],
      ",", 
     RowBox[{"{", 
      RowBox[{"\"\<Q9P2N6\>\"", ",", "\"\<KANSL3\>\"", ",", "2200.`"}], "}"}],
      ",", 
     RowBox[{"{", 
      RowBox[{"\"\<Q92830\>\"", ",", "\"\<KAT2A\>\"", ",", "1100.`"}], "}"}], 
     ",", 
     RowBox[{"{", 
      RowBox[{"\"\<Q92831\>\"", ",", "\"\<KAT2B\>\"", ",", "130.`"}], "}"}], 
     ",", 
     RowBox[{"{", 
      RowBox[{"\"\<Q92993\>\"", ",", "\"\<KAT5\>\"", ",", "9000.`"}], "}"}], 
     ",", 
     RowBox[{"{", 
      RowBox[{"\"\<Q92794\>\"", ",", "\"\<KAT6A\>\"", ",", "820.`"}], "}"}], 
     ",", 
     RowBox[{"{", 
      RowBox[{"\"\<Q8WYB5\>\"", ",", "\"\<KAT6B\>\"", ",", "95.`"}], "}"}], 
     ",", 
     RowBox[{"{", 
      RowBox[{"\"\<O95251\>\"", ",", "\"\<KAT7\>\"", ",", "32000.`"}], "}"}], 
     ",", 
     RowBox[{"{", 
      RowBox[{"\"\<Q9H7Z6\>\"", ",", "\"\<KAT8\>\"", ",", "19000.`"}], "}"}], 
     ",", 
     RowBox[{"{", 
      RowBox[{"\"\<P29375\>\"", ",", "\"\<KDM5A\>\"", ",", "740.`"}], "}"}], 
     ",", 
     RowBox[{"{", 
      RowBox[{"\"\<O60341\>\"", ",", "\"\<KDM1A\>\"", ",", "16000.`"}], "}"}],
      ",", 
     RowBox[{"{", 
      RowBox[{"\"\<Q8NB78\>\"", ",", "\"\<KDM1B\>\"", ",", "14000.`"}], "}"}],
      ",", 
     RowBox[{"{", 
      RowBox[{"\"\<Q9Y2K7\>\"", ",", "\"\<KDM2A\>\"", ",", "25000.`"}], "}"}],
      ",", 
     RowBox[{"{", 
      RowBox[{"\"\<Q8NHM5\>\"", ",", "\"\<KDM2B\>\"", ",", "2400.`"}], "}"}], 
     ",", 
     RowBox[{"{", 
      RowBox[{"\"\<Q9Y4C1\>\"", ",", "\"\<KDM3A\>\"", ",", "800.`"}], "}"}], 
     ",", 
     RowBox[{"{", 
      RowBox[{"\"\<O75164\>\"", ",", "\"\<KDM4A\>\"", ",", "6600.`"}], "}"}], 
     ",", 
     RowBox[{"{", 
      RowBox[{"\"\<Q9H3R0\>\"", ",", "\"\<KDM4C\>\"", ",", "190.`"}], "}"}], 
     ",", 
     RowBox[{"{", 
      RowBox[{"\"\<Q9UGL1\>\"", ",", "\"\<KDM5B\>\"", ",", "150.`"}], "}"}], 
     ",", 
     RowBox[{"{", 
      RowBox[{"\"\<P41229\>\"", ",", "\"\<KDM5C\>\"", ",", "3100.`"}], "}"}], 
     ",", 
     RowBox[{"{", 
      RowBox[{"\"\<O15550\>\"", ",", "\"\<KDM6A\>\"", ",", "160.`"}], "}"}], 
     ",", 
     RowBox[{"{", 
      RowBox[{"\"\<Q8N371\>\"", ",", "\"\<KDM8\>\"", ",", "6900.`"}], "}"}], 
     ",", 
     RowBox[{"{", 
      RowBox[{"\"\<Q7Z3B3\>\"", ",", "\"\<KIAA1267\>\"", ",", "3200.`"}], 
      "}"}], ",", 
     RowBox[{"{", 
      RowBox[{"\"\<Q03164\>\"", ",", "\"\<KMT2A\>\"", ",", "1200.`"}], "}"}], 
     ",", 
     RowBox[{"{", 
      RowBox[{"\"\<Q9UMN6\>\"", ",", "\"\<KMT2B\>\"", ",", "100.`"}], "}"}], 
     ",", 
     RowBox[{"{", 
      RowBox[{"\"\<Q8NEZ4\>\"", ",", "\"\<KMT2C\>\"", ",", "610.`"}], "}"}], 
     ",", 
     RowBox[{"{", 
      RowBox[{"\"\<Q8IZD2\>\"", ",", "\"\<KMT2E\>\"", ",", "290.`"}], "}"}], 
     ",", 
     RowBox[{"{", 
      RowBox[{"\"\<Q86U70\>\"", ",", "\"\<LDB1\>\"", ",", "17000.`"}], "}"}], 
     ",", 
     RowBox[{"{", 
      RowBox[{"\"\<O95983\>\"", ",", "\"\<MBD3\>\"", ",", "410000.`"}], "}"}],
      ",", 
     RowBox[{"{", 
      RowBox[{"\"\<Q96EZ8\>\"", ",", "\"\<MCRS1\>\"", ",", "2800.`"}], "}"}], 
     ",", 
     RowBox[{"{", 
      RowBox[{"\"\<Q9HAF1\>\"", ",", "\"\<MEAF6\>\"", ",", "160000.`"}], 
      "}"}], ",", 
     RowBox[{"{", 
      RowBox[{"\"\<P51608\>\"", ",", "\"\<MECP2\>\"", ",", "54000.`"}], "}"}],
      ",", 
     RowBox[{"{", 
      RowBox[{"\"\<P56524\>\"", ",", "\"\<MGC16025\>\"", ",", "550.`"}], 
      "}"}], ",", 
     RowBox[{"{", 
      RowBox[{"\"\<Q03164\>\"", ",", "\"\<MLL\>\"", ",", "1200.`"}], "}"}], 
     ",", 
     RowBox[{"{", 
      RowBox[{"\"\<Q8NEZ4\>\"", ",", "\"\<MLL3\>\"", ",", "610.`"}], "}"}], 
     ",", 
     RowBox[{"{", 
      RowBox[{"\"\<Q8IZD2\>\"", ",", "\"\<MLL5\>\"", ",", "290.`"}], "}"}], 
     ",", 
     RowBox[{"{", 
      RowBox[{"\"\<Q9UBU8\>\"", ",", "\"\<MORF4L1\>\"", ",", "38000.`"}], 
      "}"}], ",", 
     RowBox[{"{", 
      RowBox[{"\"\<Q68DK7\>\"", ",", "\"\<MSL1\>\"", ",", "3500.`"}], "}"}], 
     ",", 
     RowBox[{"{", 
      RowBox[{"\"\<Q8N5Y2\>\"", ",", "\"\<MSL3\>\"", ",", "180.`"}], "}"}], 
     ",", 
     RowBox[{"{", 
      RowBox[{"\"\<O94776\>\"", ",", "\"\<MTA2\>\"", ",", "140000.`"}], "}"}],
      ",", 
     RowBox[{"{", 
      RowBox[{"\"\<Q5VVJ2\>\"", ",", "\"\<MYSM1\>\"", ",", "6700.`"}], "}"}], 
     ",", 
     RowBox[{"{", 
      RowBox[{"\"\<Q92794\>\"", ",", "\"\<MYST3\>\"", ",", "820.`"}], "}"}], 
     ",", 
     RowBox[{"{", 
      RowBox[{"\"\<Q96BF6\>\"", ",", "\"\<NACC2\>\"", ",", "4600.`"}], "}"}], 
     ",", 
     RowBox[{"{", 
      RowBox[{"\"\<Q15788\>\"", ",", "\"\<NCOA1\>\"", ",", "130.`"}], "}"}], 
     ",", 
     RowBox[{"{", 
      RowBox[{"\"\<Q15596\>\"", ",", "\"\<NCOA2\>\"", ",", "1500.`"}], "}"}], 
     ",", 
     RowBox[{"{", 
      RowBox[{"\"\<Q9Y6Q9\>\"", ",", "\"\<NCOA3\>\"", ",", "2600.`"}], "}"}], 
     ",", 
     RowBox[{"{", 
      RowBox[{"\"\<Q96L73\>\"", ",", "\"\<NSD1\>\"", ",", "530.`"}], "}"}], 
     ",", 
     RowBox[{"{", 
      RowBox[{"\"\<Q6ZW49\>\"", ",", "\"\<PAXIP1\>\"", ",", "8300.`"}], "}"}],
      ",", 
     RowBox[{"{", 
      RowBox[{"\"\<P35227\>\"", ",", "\"\<PCGF2\>\"", ",", "1600.`"}], "}"}], 
     ",", 
     RowBox[{"{", 
      RowBox[{"\"\<Q9NQC1\>\"", ",", "\"\<PHF15\>\"", ",", "5000.`"}], "}"}], 
     ",", 
     RowBox[{"{", 
      RowBox[{"\"\<Q92613\>\"", ",", "\"\<PHF16\>\"", ",", "5800.`"}], "}"}], 
     ",", 
     RowBox[{"{", 
      RowBox[{"\"\<O75151\>\"", ",", "\"\<PHF2\>\"", ",", "5200.`"}], "}"}], 
     ",", 
     RowBox[{"{", 
      RowBox[{"\"\<Q9BVI0\>\"", ",", "\"\<PHF20\>\"", ",", "610.`"}], "}"}], 
     ",", 
     RowBox[{"{", 
      RowBox[{"\"\<Q9UPP1\>\"", ",", "\"\<PHF8\>\"", ",", "21000.`"}], "}"}], 
     ",", 
     RowBox[{"{", 
      RowBox[{"\"\<Q16512\>\"", ",", "\"\<PKN1\>\"", ",", "5200.`"}], "}"}], 
     ",", 
     RowBox[{"{", 
      RowBox[{"\"\<Q9UGL1\>\"", ",", "\"\<PLU-1\>\"", ",", "150.`"}], "}"}], 
     ",", 
     RowBox[{"{", 
      RowBox[{"\"\<P49593\>\"", ",", "\"\<PPM1F\>\"", ",", "19000.`"}], "}"}],
      ",", 
     RowBox[{"{", 
      RowBox[{"\"\<Q13029\>\"", ",", "\"\<PRDM2\>\"", ",", "130.`"}], "}"}], 
     ",", 
     RowBox[{"{", 
      RowBox[{"\"\<Q99873\>\"", ",", "\"\<PRMT1\>\"", ",", "140000.`"}], 
      "}"}], ",", 
     RowBox[{"{", 
      RowBox[{"\"\<O60678\>\"", ",", "\"\<PRMT3\>\"", ",", "27000.`"}], "}"}],
      ",", 
     RowBox[{"{", 
      RowBox[{"\"\<O14744\>\"", ",", "\"\<PRMT5\>\"", ",", "100000.`"}], 
      "}"}], ",", 
     RowBox[{"{", 
      RowBox[{"\"\<Q96LA8\>\"", ",", "\"\<PRMT6\>\"", ",", "2000.`"}], "}"}], 
     ",", 
     RowBox[{"{", 
      RowBox[{"\"\<Q9NVM4\>\"", ",", "\"\<PRMT7\>\"", ",", "5300.`"}], "}"}], 
     ",", 
     RowBox[{"{", 
      RowBox[{"\"\<Q96RL1\>\"", ",", "\"\<RAP80\>\"", ",", "16000.`"}], "}"}],
      ",", 
     RowBox[{"{", 
      RowBox[{"\"\<Q15291\>\"", ",", "\"\<RBBP5\>\"", ",", "22000.`"}], "}"}],
      ",", 
     RowBox[{"{", 
      RowBox[{"\"\<Q9UKL0\>\"", ",", "\"\<RCOR1\>\"", ",", "40000.`"}], "}"}],
      ",", 
     RowBox[{"{", 
      RowBox[{"\"\<Q06587\>\"", ",", "\"\<RING1\>\"", ",", "84000.`"}], "}"}],
      ",", 
     RowBox[{"{", 
      RowBox[{"\"\<Q8IYW5\>\"", ",", "\"\<RNF168\>\"", ",", "4400.`"}], "}"}],
      ",", 
     RowBox[{"{", 
      RowBox[{"\"\<Q99496\>\"", ",", "\"\<RNF2\>\"", ",", "6400.`"}], "}"}], 
     ",", 
     RowBox[{"{", 
      RowBox[{"\"\<Q5VTR2\>\"", ",", "\"\<RNF20\>\"", ",", "21000.`"}], "}"}],
      ",", 
     RowBox[{"{", 
      RowBox[{"\"\<O75150\>\"", ",", "\"\<RNF40\>\"", ",", "30000.`"}], "}"}],
      ",", 
     RowBox[{"{", 
      RowBox[{"\"\<Q92541\>\"", ",", "\"\<RTF1\>\"", ",", "51000.`"}], "}"}], 
     ",", 
     RowBox[{"{", 
      RowBox[{"\"\<Q8N488\>\"", ",", "\"\<RYBP\>\"", ",", "15000.`"}], "}"}], 
     ",", 
     RowBox[{"{", 
      RowBox[{"\"\<Q9H0E3\>\"", ",", "\"\<SAP130\>\"", ",", "11000.`"}], 
      "}"}], ",", 
     RowBox[{"{", 
      RowBox[{"\"\<O15047\>\"", ",", "\"\<SETD1A\>\"", ",", "2900.`"}], "}"}],
      ",", 
     RowBox[{"{", 
      RowBox[{"\"\<Q9UPS6\>\"", ",", "\"\<SETD1B\>\"", ",", "4300.`"}], "}"}],
      ",", 
     RowBox[{"{", 
      RowBox[{"\"\<Q9BYW2\>\"", ",", "\"\<SETD2\>\"", ",", "2700.`"}], "}"}], 
     ",", 
     RowBox[{"{", 
      RowBox[{"\"\<Q86TU7\>\"", ",", "\"\<SETD3\>\"", ",", "47000.`"}], "}"}],
      ",", 
     RowBox[{"{", 
      RowBox[{"\"\<Q8WTS6\>\"", ",", "\"\<SETD7\>\"", ",", "54000.`"}], "}"}],
      ",", 
     RowBox[{"{", 
      RowBox[{"\"\<Q9NQR1\>\"", ",", "\"\<SETD8\>\"", ",", "14.`"}], "}"}], 
     ",", 
     RowBox[{"{", 
      RowBox[{"\"\<Q15047\>\"", ",", "\"\<SETDB1\>\"", ",", "4600.`"}], "}"}],
      ",", 
     RowBox[{"{", 
      RowBox[{"\"\<Q53H47\>\"", ",", "\"\<SETMAR\>\"", ",", "1800.`"}], "}"}],
      ",", 
     RowBox[{"{", 
      RowBox[{"\"\<Q96EB6\>\"", ",", "\"\<SIRT1\>\"", ",", "7900.`"}], "}"}], 
     ",", 
     RowBox[{"{", 
      RowBox[{"\"\<Q8IXJ6\>\"", ",", "\"\<SIRT2\>\"", ",", "23000.`"}], "}"}],
      ",", 
     RowBox[{"{", 
      RowBox[{"\"\<Q9NTG7\>\"", ",", "\"\<SIRT3\>\"", ",", "7200.`"}], "}"}], 
     ",", 
     RowBox[{"{", 
      RowBox[{"\"\<Q9NRC8\>\"", ",", "\"\<SIRT7\>\"", ",", "380.`"}], "}"}], 
     ",", 
     RowBox[{"{", 
      RowBox[{"\"\<P51532\>\"", ",", "\"\<SMARCA4\>\"", ",", "39000.`"}], 
      "}"}], ",", 
     RowBox[{"{", 
      RowBox[{"\"\<Q9H4L7\>\"", ",", "\"\<SMARCAD1\>\"", ",", "11000.`"}], 
      "}"}], ",", 
     RowBox[{"{", 
      RowBox[{"\"\<Q6ZRS2\>\"", ",", "\"\<SRCAP\>\"", ",", "3500.`"}], "}"}], 
     ",", 
     RowBox[{"{", 
      RowBox[{"\"\<Q9H7L9\>\"", ",", "\"\<SUDS3\>\"", ",", "2800.`"}], "}"}], 
     ",", 
     RowBox[{"{", 
      RowBox[{"\"\<O75486\>\"", ",", "\"\<SUPT3H\>\"", ",", "4600.`"}], "}"}],
      ",", 
     RowBox[{"{", 
      RowBox[{"\"\<O94864\>\"", ",", "\"\<SUPT7L\>\"", ",", "22000.`"}], 
      "}"}], ",", 
     RowBox[{"{", 
      RowBox[{"\"\<O43463\>\"", ",", "\"\<SUV39H1\>\"", ",", "1900.`"}], 
      "}"}], ",", 
     RowBox[{"{", 
      RowBox[{"\"\<Q9H5I1\>\"", ",", "\"\<SUV39H2\>\"", ",", "480.`"}], "}"}],
      ",", 
     RowBox[{"{", 
      RowBox[{"\"\<Q15022\>\"", ",", "\"\<SUZ12\>\"", ",", "9000.`"}], "}"}], 
     ",", 
     RowBox[{"{", 
      RowBox[{"\"\<Q96BN2\>\"", ",", "\"\<TADA1\>\"", ",", "660.`"}], "}"}], 
     ",", 
     RowBox[{"{", 
      RowBox[{"\"\<P15923\>\"", ",", "\"\<TCF3\>\"", ",", "5700.`"}], "}"}], 
     ",", 
     RowBox[{"{", 
      RowBox[{"\"\<P15923\>\"", ",", "\"\<TCF3-ZNF384\>\"", ",", "5700.`"}], 
      "}"}], ",", 
     RowBox[{"{", 
      RowBox[{"\"\<Q6N021\>\"", ",", "\"\<TET2\>\"", ",", "650.`"}], "}"}], 
     ",", 
     RowBox[{"{", 
      RowBox[{"\"\<O43151\>\"", ",", "\"\<TET3\>\"", ",", "280.`"}], "}"}], 
     ",", 
     RowBox[{"{", 
      RowBox[{"\"\<Q6UXN9\>\"", ",", "\"\<TMEM113\>\"", ",", "180000.`"}], 
      "}"}], ",", 
     RowBox[{"{", 
      RowBox[{"\"\<Q96T88\>\"", ",", "\"\<UHRF1\>\"", ",", "31000.`"}], "}"}],
      ",", 
     RowBox[{"{", 
      RowBox[{"\"\<Q9Y5T5\>\"", ",", "\"\<USP16\>\"", ",", "21000.`"}], "}"}],
      ",", 
     RowBox[{"{", 
      RowBox[{"\"\<Q9UPT9\>\"", ",", "\"\<USP22\>\"", ",", "3900.`"}], "}"}], 
     ",", 
     RowBox[{"{", 
      RowBox[{"\"\<Q9Y6I4\>\"", ",", "\"\<USP3\>\"", ",", "3700.`"}], "}"}], 
     ",", 
     RowBox[{"{", 
      RowBox[{"\"\<O15550\>\"", ",", "\"\<UTX\>\"", ",", "160.`"}], "}"}], 
     ",", 
     RowBox[{"{", 
      RowBox[{"\"\<Q9Y4B6\>\"", ",", "\"\<VPRBP\>\"", ",", "4400.`"}], "}"}], 
     ",", 
     RowBox[{"{", 
      RowBox[{"\"\<Q99986\>\"", ",", "\"\<VRK1\>\"", ",", "20000.`"}], "}"}], 
     ",", 
     RowBox[{"{", 
      RowBox[{"\"\<P61964\>\"", ",", "\"\<WDR5\>\"", ",", "120000.`"}], "}"}],
      ",", 
     RowBox[{"{", 
      RowBox[{"\"\<Q9GZS3\>\"", ",", "\"\<WDR61\>\"", ",", "540000.`"}], 
      "}"}], ",", 
     RowBox[{"{", 
      RowBox[{"\"\<Q6UXN9\>\"", ",", "\"\<WDR82\>\"", ",", "180000.`"}], 
      "}"}], ",", 
     RowBox[{"{", 
      RowBox[{"\"\<Q96MX6\>\"", ",", "\"\<WDR92\>\"", ",", "10000.`"}], "}"}],
      ",", 
     RowBox[{"{", 
      RowBox[{"\"\<O96028\>\"", ",", "\"\<WHSC1\>\"", ",", "12000.`"}], "}"}],
      ",", 
     RowBox[{"{", 
      RowBox[{"\"\<Q9BZ95\>\"", ",", "\"\<WHSC1L1\>\"", ",", "2300.`"}], 
      "}"}], ",", 
     RowBox[{"{", 
      RowBox[{"\"\<Q9ULM3\>\"", ",", "\"\<YEATS2\>\"", ",", "2600.`"}], "}"}],
      ",", 
     RowBox[{"{", 
      RowBox[{"\"\<O95619\>\"", ",", "\"\<YEATS4\>\"", ",", "65000.`"}], 
      "}"}], ",", 
     RowBox[{"{", 
      RowBox[{"\"\<Q9H4Z2\>\"", ",", "\"\<ZNF335\>\"", ",", "25.`"}], "}"}]}],
     "}"}]}], ";"}]], "Input",
 CellOpen->False,
 CellChangeTimes->{{3.632647303348464*^9, 3.63264730520457*^9}}],

Cell[BoxData[
 RowBox[{"(*", 
  RowBox[{
  "calculation", " ", "of", " ", "distribution", " ", "and", " ", "mean", " ",
    "of", " ", "copy", " ", "numbers", " ", "for", " ", "histone", " ", 
   "modifiers"}], "*)"}]], "Input",
 CellChangeTimes->{{3.632659120224351*^9, 3.632659173909421*^9}}],

Cell[CellGroupData[{

Cell[BoxData[{
 RowBox[{
  RowBox[{"ssHMav", "=", 
   RowBox[{"Join", "[", 
    RowBox[{
     RowBox[{"HistModm1", "[", 
      RowBox[{"[", 
       RowBox[{"All", ",", "3"}], "]"}], "]"}], ",", 
     RowBox[{"HistModm2", "[", 
      RowBox[{"[", 
       RowBox[{"All", ",", "3"}], "]"}], "]"}], ",", 
     RowBox[{"HistModh1", "[", 
      RowBox[{"[", 
       RowBox[{"All", ",", "3"}], "]"}], "]"}], ",", 
     RowBox[{"HistModh2", "[", 
      RowBox[{"[", 
       RowBox[{"All", ",", "3"}], "]"}], "]"}]}], "]"}]}], 
  ";"}], "\[IndentingNewLine]", 
 RowBox[{
  RowBox[{"LogHM", "=", 
   RowBox[{
    RowBox[{"Log", "[", 
     RowBox[{"10", ",", "%"}], "]"}], "//", "N"}]}], 
  ";"}], "\[IndentingNewLine]", 
 RowBox[{
  RowBox[{"BinCounts", "[", 
   RowBox[{"%", ",", " ", 
    RowBox[{"{", 
     RowBox[{"0", ",", "6.5", ",", 
      RowBox[{"1", "/", "2"}]}], "}"}]}], "]"}], ";"}], "\[IndentingNewLine]", 
 RowBox[{"T2", "=", 
  RowBox[{
   RowBox[{"Table", "[", 
    RowBox[{
     RowBox[{"{", 
      RowBox[{
       RowBox[{
        RowBox[{
         RowBox[{"1", "/", "2"}], "*", "i"}], "-", "0.25"}], ",", " ", 
       RowBox[{
        RowBox[{"%", "[", 
         RowBox[{"[", "i", "]"}], "]"}], "/", 
        RowBox[{"Length", "[", "ssHMav", "]"}]}]}], "}"}], ",", " ", 
     RowBox[{"{", 
      RowBox[{"i", ",", "1", ",", "13"}], "}"}]}], "]"}], "//", 
   "N"}]}], "\[IndentingNewLine]", 
 RowBox[{"Mean", "[", "LogHM", "]"}], "\[IndentingNewLine]", 
 SuperscriptBox["10", "%"]}], "Input",
 CellChangeTimes->{{3.6313011120664296`*^9, 3.631301183246501*^9}, {
   3.6313022598660803`*^9, 3.631302262415226*^9}, {3.6313022985782943`*^9, 
   3.6313022989003124`*^9}, {3.6313046072913446`*^9, 3.631304610422524*^9}, 
   3.6314572755455227`*^9, {3.6314573066733036`*^9, 3.6314573079843783`*^9}, 
   3.6314589516693916`*^9, {3.632582295545286*^9, 3.63258232848417*^9}, 
   3.6325833303104715`*^9, {3.632583367307587*^9, 3.6325833724518814`*^9}, {
   3.632583488653528*^9, 3.632583508902686*^9}, 3.632583563452806*^9, {
   3.6325842999479313`*^9, 3.632584364396618*^9}, 3.632584745429411*^9, {
   3.6326459674740562`*^9, 3.63264611353141*^9}, {3.6326461507225375`*^9, 
   3.6326461837504263`*^9}, 3.632646215140222*^9, {3.6326464472544985`*^9, 
   3.63264644763452*^9}, {3.6326473641669426`*^9, 3.6326474042692366`*^9}}],

Cell[BoxData[
 RowBox[{"{", 
  RowBox[{
   RowBox[{"{", 
    RowBox[{"0.25`", ",", "0.`"}], "}"}], ",", 
   RowBox[{"{", 
    RowBox[{"0.75`", ",", "0.003355704697986577`"}], "}"}], ",", 
   RowBox[{"{", 
    RowBox[{"1.25`", ",", "0.016778523489932886`"}], "}"}], ",", 
   RowBox[{"{", 
    RowBox[{"1.75`", ",", "0.03859060402684564`"}], "}"}], ",", 
   RowBox[{"{", 
    RowBox[{"2.25`", ",", "0.10738255033557047`"}], "}"}], ",", 
   RowBox[{"{", 
    RowBox[{"2.75`", ",", "0.14429530201342283`"}], "}"}], ",", 
   RowBox[{"{", 
    RowBox[{"3.25`", ",", "0.18624161073825504`"}], "}"}], ",", 
   RowBox[{"{", 
    RowBox[{"3.75`", ",", "0.20973154362416108`"}], "}"}], ",", 
   RowBox[{"{", 
    RowBox[{"4.25`", ",", "0.14261744966442952`"}], "}"}], ",", 
   RowBox[{"{", 
    RowBox[{"4.75`", ",", "0.08557046979865772`"}], "}"}], ",", 
   RowBox[{"{", 
    RowBox[{"5.25`", ",", "0.04697986577181208`"}], "}"}], ",", 
   RowBox[{"{", 
    RowBox[{"5.75`", ",", "0.013422818791946308`"}], "}"}], ",", 
   RowBox[{"{", 
    RowBox[{"6.25`", ",", "0.0050335570469798654`"}], "}"}]}], 
  "}"}]], "Output",
 CellChangeTimes->{{3.632582317192524*^9, 3.632582329308217*^9}, 
   3.6325831012873716`*^9, 3.632583332500596*^9, 3.6325833732339263`*^9, {
   3.6325834910926676`*^9, 3.6325835095397224`*^9}, 3.632583563777825*^9, 
   3.6325843060432796`*^9, {3.6325843372680655`*^9, 3.6325843647476377`*^9}, 
   3.6325847457444296`*^9, 3.6326457055500755`*^9, 3.632645969491172*^9, 
   3.632646046638584*^9, {3.6326460963554277`*^9, 3.6326461179196615`*^9}, {
   3.632646170223653*^9, 3.6326461845874743`*^9}, 3.6326462161722813`*^9, 
   3.6326464501616645`*^9, 3.6326474073124104`*^9, 3.6326541319300365`*^9, 
   3.6326592234062524`*^9}],

Cell[BoxData["3.4852593825410154`"], "Output",
 CellChangeTimes->{{3.632582317192524*^9, 3.632582329308217*^9}, 
   3.6325831012873716`*^9, 3.632583332500596*^9, 3.6325833732339263`*^9, {
   3.6325834910926676`*^9, 3.6325835095397224`*^9}, 3.632583563777825*^9, 
   3.6325843060432796`*^9, {3.6325843372680655`*^9, 3.6325843647476377`*^9}, 
   3.6325847457444296`*^9, 3.6326457055500755`*^9, 3.632645969491172*^9, 
   3.632646046638584*^9, {3.6326460963554277`*^9, 3.6326461179196615`*^9}, {
   3.632646170223653*^9, 3.6326461845874743`*^9}, 3.6326462161722813`*^9, 
   3.6326464501616645`*^9, 3.6326474073124104`*^9, 3.6326541319300365`*^9, 
   3.632659223409252*^9}],

Cell[BoxData["3056.7462109537046`"], "Output",
 CellChangeTimes->{{3.632582317192524*^9, 3.632582329308217*^9}, 
   3.6325831012873716`*^9, 3.632583332500596*^9, 3.6325833732339263`*^9, {
   3.6325834910926676`*^9, 3.6325835095397224`*^9}, 3.632583563777825*^9, 
   3.6325843060432796`*^9, {3.6325843372680655`*^9, 3.6325843647476377`*^9}, 
   3.6325847457444296`*^9, 3.6326457055500755`*^9, 3.632645969491172*^9, 
   3.632646046638584*^9, {3.6326460963554277`*^9, 3.6326461179196615`*^9}, {
   3.632646170223653*^9, 3.6326461845874743`*^9}, 3.6326462161722813`*^9, 
   3.6326464501616645`*^9, 3.6326474073124104`*^9, 3.6326541319300365`*^9, 
   3.6326592234102526`*^9}]
}, Open  ]],

Cell[BoxData[
 RowBox[{"(*", 
  RowBox[{
  "general", " ", "transcription", " ", "factors", " ", " ", "list", " ", 
   "from", " ", "Azimifar", " ", 
   StyleBox["et",
    FontSlant->"Italic"], 
   StyleBox[" ",
    FontSlant->"Italic"], 
   StyleBox["al",
    FontSlant->"Italic"]}], "*)"}]], "Input",
 CellChangeTimes->{
  3.6326458738747025`*^9, 3.632647150679732*^9, {3.632647524572117*^9, 
   3.632647526097204*^9}, {3.632659277307335*^9, 3.6326592839277143`*^9}}],

Cell[BoxData[
 RowBox[{
  RowBox[{"GTFm1", "=", 
   RowBox[{"{", 
    RowBox[{
     RowBox[{"{", 
      RowBox[{"\"\<A3KFM7\>\"", ",", "\"\<CHD6\>\"", ",", "125.918147`"}], 
      "}"}], ",", 
     RowBox[{"{", 
      RowBox[{"\"\<P07903\>\"", ",", "\"\<ERCC1\>\"", ",", "3815.457207`"}], 
      "}"}], ",", 
     RowBox[{"{", 
      RowBox[{"\"\<Q9QZD4\>\"", ",", "\"\<ERCC4\>\"", ",", "564.7143168`"}], 
      "}"}], ",", 
     RowBox[{"{", 
      RowBox[{"\"\<Q99PM3\>\"", ",", "\"\<GTF2A1\>\"", ",", "3900.309287`"}], 
      "}"}], ",", 
     RowBox[{"{", 
      RowBox[{"\"\<Q80ZM7\>\"", ",", "\"\<GTF2A2\>\"", ",", "23045.4534`"}], 
      "}"}], ",", 
     RowBox[{"{", 
      RowBox[{"\"\<Q9D902\>\"", ",", "\"\<GTF2E2\>\"", ",", "39505.53524`"}], 
      "}"}], ",", 
     RowBox[{"{", 
      RowBox[{"\"\<Q8R0A0\>\"", ",", "\"\<GTF2F2\>\"", ",", "20733.94324`"}], 
      "}"}], ",", 
     RowBox[{"{", 
      RowBox[{"\"\<Q8K284\>\"", ",", "\"\<GTF3C1\>\"", ",", "6333.416827`"}], 
      "}"}], ",", 
     RowBox[{"{", 
      RowBox[{"\"\<Q8BMQ2\>\"", ",", "\"\<GTF3C4\>\"", ",", "16328.73058`"}], 
      "}"}], ",", 
     RowBox[{"{", 
      RowBox[{"\"\<Q8R2T8\>\"", ",", "\"\<GTF3C5\>\"", ",", "5139.49968`"}], 
      "}"}], ",", 
     RowBox[{"{", 
      RowBox[{"\"\<P29037\>\"", ",", "\"\<MTBP\>\"", ",", "1674.652468`"}], 
      "}"}], ",", 
     RowBox[{"{", 
      RowBox[{"\"\<P08775\>\"", ",", "\"\<POLR2A\>\"", ",", "19516.81752`"}], 
      "}"}], ",", 
     RowBox[{"{", 
      RowBox[{"\"\<Q8CFI7\>\"", ",", "\"\<POLR2B\>\"", ",", "54371.83292`"}], 
      "}"}], ",", 
     RowBox[{"{", 
      RowBox[{"\"\<Q9D7M8\>\"", ",", "\"\<POLR2D\>\"", ",", "42134.3109`"}], 
      "}"}], ",", 
     RowBox[{"{", 
      RowBox[{"\"\<Q80UW8\>\"", ",", "\"\<POLR2E\>\"", ",", "61084.74392`"}], 
      "}"}], ",", 
     RowBox[{"{", 
      RowBox[{"\"\<P61219\>\"", ",", "\"\<POLR2F\>\"", ",", "269.3793385`"}], 
      "}"}], ",", 
     RowBox[{"{", 
      RowBox[{"\"\<P62488\>\"", ",", "\"\<POLR2G\>\"", ",", "12679.41733`"}], 
      "}"}], ",", 
     RowBox[{"{", 
      RowBox[{"\"\<Q923G2\>\"", ",", "\"\<POLR2H\>\"", ",", "87739.12531`"}], 
      "}"}], ",", 
     RowBox[{"{", 
      RowBox[{"\"\<P60898\>\"", ",", "\"\<POLR2I\>\"", ",", "37149.67663`"}], 
      "}"}], ",", 
     RowBox[{"{", 
      RowBox[{"\"\<P62876\>\"", ",", "\"\<POLR2L\>\"", ",", "13754.00363`"}], 
      "}"}], ",", 
     RowBox[{"{", 
      RowBox[{"\"\<Q8CFI7\>\"", ",", "\"\<RPB2\>\"", ",", "54371.83292`"}], 
      "}"}], ",", 
     RowBox[{"{", 
      RowBox[{"\"\<Q80UV9\>\"", ",", "\"\<TAF1\>\"", ",", "820.8504592`"}], 
      "}"}], ",", 
     RowBox[{"{", 
      RowBox[{"\"\<Q8K0H5\>\"", ",", "\"\<TAF10\>\"", ",", "16035.57968`"}], 
      "}"}], ",", 
     RowBox[{"{", 
      RowBox[{"\"\<Q99JX1\>\"", ",", "\"\<TAF11\>\"", ",", "4510.369524`"}], 
      "}"}], ",", 
     RowBox[{"{", 
      RowBox[{"\"\<Q8VE65\>\"", ",", "\"\<TAF12\>\"", ",", "12135.95014`"}], 
      "}"}], ",", 
     RowBox[{"{", 
      RowBox[{"\"\<Q5HZG4\>\"", ",", "\"\<TAF3\>\"", ",", "544.3097533`"}], 
      "}"}], ",", 
     RowBox[{"{", 
      RowBox[{"\"\<Q91WQ5\>\"", ",", "\"\<TAF5L\>\"", ",", "2228.697919`"}], 
      "}"}], ",", 
     RowBox[{"{", 
      RowBox[{"\"\<Q62311\>\"", ",", "\"\<TAF6\>\"", ",", "4851.32443`"}], 
      "}"}], ",", 
     RowBox[{"{", 
      RowBox[{"\"\<Q9R1C0\>\"", ",", "\"\<TAF7\>\"", ",", "1363.899139`"}], 
      "}"}], ",", 
     RowBox[{"{", 
      RowBox[{"\"\<Q9EQH4\>\"", ",", "\"\<TAF8\>\"", ",", "3038.521651`"}], 
      "}"}], ",", 
     RowBox[{"{", 
      RowBox[{"\"\<Q8VI33\>\"", ",", "\"\<TAF9\>\"", ",", "15933.25968`"}], 
      "}"}], ",", 
     RowBox[{"{", 
      RowBox[{"\"\<P29037\>\"", ",", "\"\<TBP\>\"", ",", "1674.652468`"}], 
      "}"}], ",", 
     RowBox[{"{", 
      RowBox[{"\"\<P62340\>\"", ",", "\"\<TBPL1\>\"", ",", "4481.096263`"}], 
      "}"}], ",", 
     RowBox[{"{", 
      RowBox[{"\"\<Q60722\>\"", ",", "\"\<TCF4\>\"", ",", "232.4097368`"}], 
      "}"}], ",", 
     RowBox[{"{", 
      RowBox[{"\"\<Q3TLD5\>\"", ",", "\"\<URI1\>\"", ",", "9260.916677`"}], 
      "}"}], ",", 
     RowBox[{"{", 
      RowBox[{"\"\<Q62018\>\"", ",", "\"\<CTR9\>\"", ",", "12456.55287`"}], 
      "}"}], ",", 
     RowBox[{"{", 
      RowBox[{"\"\<Q91WV0\>\"", ",", "\"\<DR1\>\"", ",", "38537.82183`"}], 
      "}"}], ",", 
     RowBox[{"{", 
      RowBox[{"\"\<Q5XJE5\>\"", ",", "\"\<LEO1\>\"", ",", "8169.954388`"}], 
      "}"}], ",", 
     RowBox[{"{", 
      RowBox[{"\"\<P60122\>\"", ",", "\"\<RUVBL1\>\"", ",", "207203.7607`"}], 
      "}"}], ",", 
     RowBox[{"{", 
      RowBox[{"\"\<Q9WTM5\>\"", ",", "\"\<RUVBL2\>\"", ",", "155127.924`"}], 
      "}"}], ",", 
     RowBox[{"{", 
      RowBox[{"\"\<Q9JHD2\>\"", ",", "\"\<KAT2A\>\"", ",", "411.8359583`"}], 
      "}"}], ",", 
     RowBox[{"{", 
      RowBox[{"\"\<P48437\>\"", ",", "\"\<PROX1\>\"", ",", "20767.64388`"}], 
      "}"}], ",", 
     RowBox[{"{", 
      RowBox[{"\"\<P49135\>\"", ",", "\"\<ERCC3\>\"", ",", "6039.408481`"}], 
      "}"}], ",", 
     RowBox[{"{", 
      RowBox[{"\"\<Q9QZD4\>\"", ",", "\"\<ERCC2\>\"", ",", "564.7143168`"}], 
      "}"}], ",", 
     RowBox[{"{", 
      RowBox[{"\"\<P55200\>\"", ",", "\"\<KMT2A\>\"", ",", "380.6276298`"}], 
      "}"}], ",", 
     RowBox[{"{", 
      RowBox[{"\"\<Q9QWV9\>\"", ",", "\"\<CCNT1\>\"", ",", "5744.701187`"}], 
      "}"}]}], "}"}]}], ";"}]], "Input",
 CellOpen->False,
 CellChangeTimes->{{3.632647555671896*^9, 3.6326475568719645`*^9}}],

Cell[BoxData[
 RowBox[{"(*", 
  RowBox[{
  "general", " ", "transcription", " ", "factors", " ", "list", " ", "from", 
   " ", "Schwanhausser", " ", 
   StyleBox["et",
    FontSlant->"Italic"], 
   StyleBox[" ",
    FontSlant->"Italic"], 
   StyleBox["al",
    FontSlant->"Italic"]}], "*)"}]], "Input",
 CellChangeTimes->{
  3.632645902601346*^9, 3.632647151502779*^9, {3.632647529919423*^9, 
   3.6326475312665*^9}, 3.6326592723150496`*^9}],

Cell[BoxData[
 RowBox[{
  RowBox[{"GTFm2", "=", 
   RowBox[{"{", 
    RowBox[{
     RowBox[{"{", 
      RowBox[{"\"\<P07903\>\"", ",", "\"\<ERCC1\>\"", ",", "12450.43`"}], 
      "}"}], ",", 
     RowBox[{"{", 
      RowBox[{"\"\<Q9QZD4\>\"", ",", "\"\<ERCC4\>\"", ",", "11068.38667`"}], 
      "}"}], ",", 
     RowBox[{"{", 
      RowBox[{"\"\<Q99PM3\>\"", ",", "\"\<GTF2A1\>\"", ",", "23616.38667`"}], 
      "}"}], ",", 
     RowBox[{"{", 
      RowBox[{"\"\<Q80ZM7\>\"", ",", "\"\<GTF2A2\>\"", ",", "24963.44`"}], 
      "}"}], ",", 
     RowBox[{"{", 
      RowBox[{"\"\<Q9D902\>\"", ",", "\"\<GTF2E2\>\"", ",", "39008.21333`"}], 
      "}"}], ",", 
     RowBox[{"{", 
      RowBox[{"\"\<Q8R0A0\>\"", ",", "\"\<GTF2F2\>\"", ",", "129367.8633`"}], 
      "}"}], ",", 
     RowBox[{"{", 
      RowBox[{"\"\<Q8K284\>\"", ",", "\"\<GTF3C1\>\"", ",", "1464.49`"}], 
      "}"}], ",", 
     RowBox[{"{", 
      RowBox[{"\"\<Q8BMQ2\>\"", ",", "\"\<GTF3C4\>\"", ",", "7256.29`"}], 
      "}"}], ",", 
     RowBox[{"{", 
      RowBox[{"\"\<Q8R2T8\>\"", ",", "\"\<GTF3C5\>\"", ",", "3733"}], "}"}], 
     ",", 
     RowBox[{"{", 
      RowBox[{"\"\<P08775\>\"", ",", "\"\<POLR2A\>\"", ",", "37581.66333`"}], 
      "}"}], ",", 
     RowBox[{"{", 
      RowBox[{"\"\<Q8CFI7\>\"", ",", "\"\<POLR2B\>\"", ",", "69811.31333`"}], 
      "}"}], ",", 
     RowBox[{"{", 
      RowBox[{"\"\<Q9D7M8\>\"", ",", "\"\<POLR2D\>\"", ",", "96454.69667`"}], 
      "}"}], ",", 
     RowBox[{"{", 
      RowBox[{"\"\<Q80UW8\>\"", ",", "\"\<POLR2E\>\"", ",", "559526.5533`"}], 
      "}"}], ",", 
     RowBox[{"{", 
      RowBox[{"\"\<P62488\>\"", ",", "\"\<POLR2G\>\"", ",", "101539.1067`"}], 
      "}"}], ",", 
     RowBox[{"{", 
      RowBox[{"\"\<Q923G2\>\"", ",", "\"\<POLR2H\>\"", ",", "503607.3067`"}], 
      "}"}], ",", 
     RowBox[{"{", 
      RowBox[{"\"\<P60898\>\"", ",", "\"\<POLR2I\>\"", ",", "59155.82`"}], 
      "}"}], ",", 
     RowBox[{"{", 
      RowBox[{"\"\<P62876\>\"", ",", "\"\<POLR2L\>\"", ",", "94679.89333`"}], 
      "}"}], ",", 
     RowBox[{"{", 
      RowBox[{"\"\<Q8CFI7\>\"", ",", "\"\<RPB2\>\"", ",", "69811.31333`"}], 
      "}"}], ",", 
     RowBox[{"{", 
      RowBox[{"\"\<Q8K0H5\>\"", ",", "\"\<TAF10\>\"", ",", "14389.66333`"}], 
      "}"}], ",", 
     RowBox[{"{", 
      RowBox[{"\"\<Q8VE65\>\"", ",", "\"\<TAF12\>\"", ",", "15031.3`"}], 
      "}"}], ",", 
     RowBox[{"{", 
      RowBox[{"\"\<Q8VI33\>\"", ",", "\"\<TAF9\>\"", ",", "29560.83333`"}], 
      "}"}], ",", 
     RowBox[{"{", 
      RowBox[{"\"\<Q62018\>\"", ",", "\"\<CTR9\>\"", ",", "35485.8`"}], "}"}],
      ",", 
     RowBox[{"{", 
      RowBox[{"\"\<Q91WV0\>\"", ",", "\"\<DR1\>\"", ",", "152101.47`"}], 
      "}"}], ",", 
     RowBox[{"{", 
      RowBox[{"\"\<Q5XJE5\>\"", ",", "\"\<LEO1\>\"", ",", "15629.45667`"}], 
      "}"}], ",", 
     RowBox[{"{", 
      RowBox[{
      "\"\<P60122\>\"", ",", "\"\<RUVBL1\>\"", ",", "1.55633138`*^6"}], "}"}],
      ",", 
     RowBox[{"{", 
      RowBox[{
      "\"\<Q9WTM5\>\"", ",", "\"\<RUVBL2\>\"", ",", "1.059336707`*^6"}], 
      "}"}], ",", 
     RowBox[{"{", 
      RowBox[{"\"\<Q64364\>\"", ",", "\"\<CDKN2A\>\"", ",", "316173.5967`"}], 
      "}"}], ",", 
     RowBox[{"{", 
      RowBox[{"\"\<Q9QZD4\>\"", ",", "\"\<ERCC2\>\"", ",", "11068.38667`"}], 
      "}"}], ",", 
     RowBox[{"{", 
      RowBox[{"\"\<P55200\>\"", ",", "\"\<KMT2A\>\"", ",", "348.56`"}], "}"}],
      ",", 
     RowBox[{"{", 
      RowBox[{"\"\<Q9QWV9\>\"", ",", "\"\<CCNT1\>\"", ",", "4856.31`"}], 
      "}"}]}], "}"}]}], ";"}]], "Input",
 CellOpen->False,
 CellChangeTimes->{{3.6326475787422156`*^9, 3.632647582689441*^9}}],

Cell[BoxData[
 RowBox[{"(*", 
  RowBox[{
  "general", " ", "transcription", " ", "factors", " ", "list", " ", "from", 
   " ", "Beck", " ", 
   StyleBox["et",
    FontSlant->"Italic"], 
   StyleBox[" ",
    FontSlant->"Italic"], 
   StyleBox["al",
    FontSlant->"Italic"]}], "*)"}]], "Input",
 CellChangeTimes->{3.632645935615234*^9, 3.6326471525598392`*^9, 
  3.6326475342266693`*^9, 3.632659268380825*^9}],

Cell[BoxData[
 RowBox[{
  RowBox[{"GTFh1", "=", 
   RowBox[{"{", 
    RowBox[{
     RowBox[{"{", 
      RowBox[{"\"\<Q92994\>\"", ",", "\"\<BRF1\>\"", ",", "496"}], "}"}], ",", 
     RowBox[{"{", 
      RowBox[{"\"\<Q8TD26\>\"", ",", "\"\<CHD6\>\"", ",", "76"}], "}"}], ",", 
     RowBox[{"{", 
      RowBox[{"\"\<P07992\>\"", ",", "\"\<ERCC1\>\"", ",", "2720.`"}], "}"}], 
     ",", 
     RowBox[{"{", 
      RowBox[{"\"\<Q92889\>\"", ",", "\"\<ERCC4\>\"", ",", "718.`"}], "}"}], 
     ",", 
     RowBox[{"{", 
      RowBox[{"\"\<P52655\>\"", ",", "\"\<GTF2A1\>\"", ",", "459"}], "}"}], 
     ",", 
     RowBox[{"{", 
      RowBox[{"\"\<P52657\>\"", ",", "\"\<GTF2A2\>\"", ",", "2060.`"}], "}"}],
      ",", 
     RowBox[{"{", 
      RowBox[{"\"\<P29084\>\"", ",", "\"\<GTF2E2\>\"", ",", "11100.`"}], 
      "}"}], ",", 
     RowBox[{"{", 
      RowBox[{"\"\<P35269\>\"", ",", "\"\<GTF2F1\>\"", ",", "44900.`"}], 
      "}"}], ",", 
     RowBox[{"{", 
      RowBox[{"\"\<P13984\>\"", ",", "\"\<GTF2F2\>\"", ",", "97800.`"}], 
      "}"}], ",", 
     RowBox[{"{", 
      RowBox[{"\"\<Q12789\>\"", ",", "\"\<GTF3C1\>\"", ",", "4790.`"}], "}"}],
      ",", 
     RowBox[{"{", 
      RowBox[{"\"\<Q8WUA4\>\"", ",", "\"\<GTF3C2\>\"", ",", "5420.`"}], "}"}],
      ",", 
     RowBox[{"{", 
      RowBox[{"\"\<Q9Y5Q9\>\"", ",", "\"\<GTF3C3\>\"", ",", "5380.`"}], "}"}],
      ",", 
     RowBox[{"{", 
      RowBox[{"\"\<Q9UKN8\>\"", ",", "\"\<GTF3C4\>\"", ",", "15600.`"}], 
      "}"}], ",", 
     RowBox[{"{", 
      RowBox[{"\"\<Q9Y5Q8\>\"", ",", "\"\<GTF3C5\>\"", ",", "21300.`"}], 
      "}"}], ",", 
     RowBox[{"{", 
      RowBox[{"\"\<Q969F1\>\"", ",", "\"\<GTF3C6\>\"", ",", "530.`"}], "}"}], 
     ",", 
     RowBox[{"{", 
      RowBox[{"\"\<P24928\>\"", ",", "\"\<POLR2A\>\"", ",", "11900.`"}], 
      "}"}], ",", 
     RowBox[{"{", 
      RowBox[{"\"\<P30876\>\"", ",", "\"\<POLR2B\>\"", ",", "38200.`"}], 
      "}"}], ",", 
     RowBox[{"{", 
      RowBox[{"\"\<P19387\>\"", ",", "\"\<POLR2C\>\"", ",", "21600.`"}], 
      "}"}], ",", 
     RowBox[{"{", 
      RowBox[{"\"\<O15514\>\"", ",", "\"\<POLR2D\>\"", ",", "46200.`"}], 
      "}"}], ",", 
     RowBox[{"{", 
      RowBox[{"\"\<P19388\>\"", ",", "\"\<POLR2E\>\"", ",", "57200.`"}], 
      "}"}], ",", 
     RowBox[{"{", 
      RowBox[{"\"\<P61218\>\"", ",", "\"\<POLR2F\>\"", ",", "1530.`"}], "}"}],
      ",", 
     RowBox[{"{", 
      RowBox[{"\"\<P62487\>\"", ",", "\"\<POLR2G\>\"", ",", "74800.`"}], 
      "}"}], ",", 
     RowBox[{"{", 
      RowBox[{"\"\<P52434\>\"", ",", "\"\<POLR2H\>\"", ",", "18400.`"}], 
      "}"}], ",", 
     RowBox[{"{", 
      RowBox[{"\"\<P36954\>\"", ",", "\"\<POLR2I\>\"", ",", "13500.`"}], 
      "}"}], ",", 
     RowBox[{"{", 
      RowBox[{"\"\<P52435\>\"", ",", "\"\<POLR2J\>\"", ",", "70500.`"}], 
      "}"}], ",", 
     RowBox[{"{", 
      RowBox[{"\"\<P53803\>\"", ",", "\"\<POLR2K\>\"", ",", "26200.`"}], 
      "}"}], ",", 
     RowBox[{"{", 
      RowBox[{"\"\<P62875\>\"", ",", "\"\<POLR2L\>\"", ",", "50400.`"}], 
      "}"}], ",", 
     RowBox[{"{", 
      RowBox[{"\"\<P30876\>\"", ",", "\"\<RPB2\>\"", ",", "38200.`"}], "}"}], 
     ",", 
     RowBox[{"{", 
      RowBox[{"\"\<P21675\>\"", ",", "\"\<TAF1\>\"", ",", "107"}], "}"}], ",", 
     RowBox[{"{", 
      RowBox[{"\"\<Q12962\>\"", ",", "\"\<TAF10\>\"", ",", "11300.`"}], "}"}],
      ",", 
     RowBox[{"{", 
      RowBox[{"\"\<Q16514\>\"", ",", "\"\<TAF12\>\"", ",", "986.`"}], "}"}], 
     ",", 
     RowBox[{"{", 
      RowBox[{"\"\<Q6P1X5\>\"", ",", "\"\<TAF2\>\"", ",", "597.`"}], "}"}], 
     ",", 
     RowBox[{"{", 
      RowBox[{"\"\<O00268\>\"", ",", "\"\<TAF4\>\"", ",", "1700.`"}], "}"}], 
     ",", 
     RowBox[{"{", 
      RowBox[{"\"\<Q15542\>\"", ",", "\"\<TAF5\>\"", ",", "1050.`"}], "}"}], 
     ",", 
     RowBox[{"{", 
      RowBox[{"\"\<O75529\>\"", ",", "\"\<TAF5L\>\"", ",", "641.`"}], "}"}], 
     ",", 
     RowBox[{"{", 
      RowBox[{"\"\<P49848\>\"", ",", "\"\<TAF6\>\"", ",", "6200.`"}], "}"}], 
     ",", 
     RowBox[{"{", 
      RowBox[{"\"\<Q15545\>\"", ",", "\"\<TAF7\>\"", ",", "5080.`"}], "}"}], 
     ",", 
     RowBox[{"{", 
      RowBox[{"\"\<Q7Z7C8\>\"", ",", "\"\<TAF8\>\"", ",", "2500.`"}], "}"}], 
     ",", 
     RowBox[{"{", 
      RowBox[{"\"\<Q16594\>\"", ",", "\"\<TAF9\>\"", ",", "9930.`"}], "}"}], 
     ",", 
     RowBox[{"{", 
      RowBox[{"\"\<Q9HBM6\>\"", ",", "\"\<TAF9B\>\"", ",", "6940.`"}], "}"}], 
     ",", 
     RowBox[{"{", 
      RowBox[{"\"\<P20226\>\"", ",", "\"\<TBP\>\"", ",", "893.`"}], "}"}], 
     ",", 
     RowBox[{"{", 
      RowBox[{"\"\<P62380\>\"", ",", "\"\<TBPL1\>\"", ",", "27500.`"}], "}"}],
      ",", 
     RowBox[{"{", 
      RowBox[{"\"\<O94763\>\"", ",", "\"\<URI1\>\"", ",", "5850.`"}], "}"}], 
     ",", 
     RowBox[{"{", 
      RowBox[{"\"\<Q6PD62\>\"", ",", "\"\<CTR9\>\"", ",", "3070.`"}], "}"}], 
     ",", 
     RowBox[{"{", 
      RowBox[{"\"\<Q01658\>\"", ",", "\"\<DR1\>\"", ",", "32000.`"}], "}"}], 
     ",", 
     RowBox[{"{", 
      RowBox[{"\"\<Q8WVC0\>\"", ",", "\"\<LEO1\>\"", ",", "899.`"}], "}"}], 
     ",", 
     RowBox[{"{", 
      RowBox[{"\"\<Q9Y265\>\"", ",", "\"\<RUVBL1\>\"", ",", "235000.`"}], 
      "}"}], ",", 
     RowBox[{"{", 
      RowBox[{"\"\<Q9Y230\>\"", ",", "\"\<RUVBL2\>\"", ",", "175000.`"}], 
      "}"}], ",", 
     RowBox[{"{", 
      RowBox[{"\"\<Q9Y6J9\>\"", ",", "\"\<TAF6L\>\"", ",", "3450.`"}], "}"}], 
     ",", 
     RowBox[{"{", 
      RowBox[{"\"\<Q00403\>\"", ",", "\"\<GTF2B\>\"", ",", "17400.`"}], "}"}],
      ",", 
     RowBox[{"{", 
      RowBox[{"\"\<P29083\>\"", ",", "\"\<GTF2E1\>\"", ",", "6590.`"}], "}"}],
      ",", 
     RowBox[{"{", 
      RowBox[{"\"\<P32780\>\"", ",", "\"\<GTF2H1\>\"", ",", "3040.`"}], "}"}],
      ",", 
     RowBox[{"{", 
      RowBox[{"\"\<Q15573\>\"", ",", "\"\<TAF1A\>\"", ",", "263"}], "}"}], 
     ",", 
     RowBox[{"{", 
      RowBox[{"\"\<Q15572\>\"", ",", "\"\<TAF1C\>\"", ",", "319"}], "}"}], 
     ",", 
     RowBox[{"{", 
      RowBox[{"\"\<P18074\>\"", ",", "\"\<ERCC2\>\"", ",", "1510.`"}], "}"}], 
     ",", 
     RowBox[{"{", 
      RowBox[{"\"\<O60583\>\"", ",", "\"\<CCNT2\>\"", ",", "768.`"}], "}"}], 
     ",", 
     RowBox[{"{", 
      RowBox[{"\"\<O60563\>\"", ",", "\"\<CCNT1\>\"", ",", "3200.`"}], "}"}], 
     ",", 
     RowBox[{"{", 
      RowBox[{"\"\<O75909\>\"", ",", "\"\<CCNK\>\"", ",", "2820.`"}], "}"}], 
     ",", 
     RowBox[{"{", 
      RowBox[{"\"\<P19447\>\"", ",", "\"\<ERCC3\>\"", ",", "3280.`"}], "}"}], 
     ",", 
     RowBox[{"{", 
      RowBox[{"\"\<Q92541\>\"", ",", "\"\<RTF1\>\"", ",", "4550.`"}], "}"}], 
     ",", 
     RowBox[{"{", 
      RowBox[{"\"\<P20290\>\"", ",", "\"\<BTF3\>\"", ",", "1.45`*^6"}], "}"}],
      ",", 
     RowBox[{"{", 
      RowBox[{"\"\<O14981\>\"", ",", "\"\<BTAF1\>\"", ",", "300"}], "}"}], 
     ",", 
     RowBox[{"{", 
      RowBox[{"\"\<Q08945\>\"", ",", "\"\<SSRP1\>\"", ",", "32400.`"}], 
      "}"}]}], "}"}]}], ";"}]], "Input",
 CellOpen->False,
 CellChangeTimes->{{3.6326475970972652`*^9, 3.6326475989493713`*^9}}],

Cell[BoxData[
 RowBox[{"(*", 
  RowBox[{
  "general", " ", "transcription", " ", "factors", " ", "list", " ", "from", 
   " ", "Nagaraj", " ", 
   StyleBox["et",
    FontSlant->"Italic"], 
   StyleBox[" ",
    FontSlant->"Italic"], 
   StyleBox["al",
    FontSlant->"Italic"]}], "*)"}]], "Input",
 CellChangeTimes->{3.632645935615234*^9, 3.6326471525598392`*^9, 
  3.6326475342266693`*^9}],

Cell[BoxData[
 RowBox[{
  RowBox[{"GTFh2", "=", 
   RowBox[{"{", 
    RowBox[{
     RowBox[{"{", 
      RowBox[{"\"\<Q92994\>\"", ",", "\"\<BRF1\>\"", ",", "12000.`"}], "}"}], 
     ",", 
     RowBox[{"{", 
      RowBox[{"\"\<Q8TD26\>\"", ",", "\"\<CHD6\>\"", ",", "620.`"}], "}"}], 
     ",", 
     RowBox[{"{", 
      RowBox[{"\"\<P07992\>\"", ",", "\"\<ERCC1\>\"", ",", "18000.`"}], "}"}],
      ",", 
     RowBox[{"{", 
      RowBox[{"\"\<Q92889\>\"", ",", "\"\<ERCC4\>\"", ",", "3300.`"}], "}"}], 
     ",", 
     RowBox[{"{", 
      RowBox[{"\"\<Q9H5H4\>\"", ",", "\"\<FLJ23436\>\"", ",", "3900.`"}], 
      "}"}], ",", 
     RowBox[{"{", 
      RowBox[{"\"\<P52655\>\"", ",", "\"\<GTF2A1\>\"", ",", "56000.`"}], 
      "}"}], ",", 
     RowBox[{"{", 
      RowBox[{"\"\<Q9UNN4\>\"", ",", "\"\<GTF2A1L\>\"", ",", "7.3`"}], "}"}], 
     ",", 
     RowBox[{"{", 
      RowBox[{"\"\<P29084\>\"", ",", "\"\<GTF2E2\>\"", ",", "200000.`"}], 
      "}"}], ",", 
     RowBox[{"{", 
      RowBox[{"\"\<P35269\>\"", ",", "\"\<GTF2F1\>\"", ",", "92000.`"}], 
      "}"}], ",", 
     RowBox[{"{", 
      RowBox[{"\"\<P13984\>\"", ",", "\"\<GTF2F2\>\"", ",", "320000.`"}], 
      "}"}], ",", 
     RowBox[{"{", 
      RowBox[{"\"\<Q12789\>\"", ",", "\"\<GTF3C1\>\"", ",", "6900.`"}], "}"}],
      ",", 
     RowBox[{"{", 
      RowBox[{"\"\<Q8WUA4\>\"", ",", "\"\<GTF3C2\>\"", ",", "11000.`"}], 
      "}"}], ",", 
     RowBox[{"{", 
      RowBox[{"\"\<Q9Y5Q9\>\"", ",", "\"\<GTF3C3\>\"", ",", "13000.`"}], 
      "}"}], ",", 
     RowBox[{"{", 
      RowBox[{"\"\<Q9UKN8\>\"", ",", "\"\<GTF3C4\>\"", ",", "32000.`"}], 
      "}"}], ",", 
     RowBox[{"{", 
      RowBox[{"\"\<Q9Y5Q8\>\"", ",", "\"\<GTF3C5\>\"", ",", "88000.`"}], 
      "}"}], ",", 
     RowBox[{"{", 
      RowBox[{"\"\<Q969F1\>\"", ",", "\"\<GTF3C6\>\"", ",", "41000.`"}], 
      "}"}], ",", 
     RowBox[{"{", 
      RowBox[{"\"\<Q92830\>\"", ",", "\"\<KAT2A\>\"", ",", "1100.`"}], "}"}], 
     ",", 
     RowBox[{"{", 
      RowBox[{"\"\<P24928\>\"", ",", "\"\<POLR2A\>\"", ",", "19000.`"}], 
      "}"}], ",", 
     RowBox[{"{", 
      RowBox[{"\"\<P30876\>\"", ",", "\"\<POLR2B\>\"", ",", "62000.`"}], 
      "}"}], ",", 
     RowBox[{"{", 
      RowBox[{"\"\<P19387\>\"", ",", "\"\<POLR2C\>\"", ",", "600000.`"}], 
      "}"}], ",", 
     RowBox[{"{", 
      RowBox[{"\"\<O15514\>\"", ",", "\"\<POLR2D\>\"", ",", "93000.`"}], 
      "}"}], ",", 
     RowBox[{"{", 
      RowBox[{"\"\<P19388\>\"", ",", "\"\<POLR2E\>\"", ",", "440000.`"}], 
      "}"}], ",", 
     RowBox[{"{", 
      RowBox[{"\"\<P61218\>\"", ",", "\"\<POLR2F\>\"", ",", "310000.`"}], 
      "}"}], ",", 
     RowBox[{"{", 
      RowBox[{"\"\<P62487\>\"", ",", "\"\<POLR2G\>\"", ",", "170000.`"}], 
      "}"}], ",", 
     RowBox[{"{", 
      RowBox[{"\"\<P52434\>\"", ",", "\"\<POLR2H\>\"", ",", "820000.`"}], 
      "}"}], ",", 
     RowBox[{"{", 
      RowBox[{"\"\<P30876\>\"", ",", "\"\<RPB2\>\"", ",", "62000.`"}], "}"}], 
     ",", 
     RowBox[{"{", 
      RowBox[{"\"\<O75486\>\"", ",", "\"\<SUPT3H\>\"", ",", "4600.`"}], "}"}],
      ",", 
     RowBox[{"{", 
      RowBox[{"\"\<P21675\>\"", ",", "\"\<TAF1\>\"", ",", "820.`"}], "}"}], 
     ",", 
     RowBox[{"{", 
      RowBox[{"\"\<Q12962\>\"", ",", "\"\<TAF10\>\"", ",", "370000.`"}], 
      "}"}], ",", 
     RowBox[{"{", 
      RowBox[{"\"\<Q16514\>\"", ",", "\"\<TAF12\>\"", ",", "65000.`"}], "}"}],
      ",", 
     RowBox[{"{", 
      RowBox[{"\"\<Q15543\>\"", ",", "\"\<TAF13\>\"", ",", "2200.`"}], "}"}], 
     ",", 
     RowBox[{"{", 
      RowBox[{"\"\<Q6P1X5\>\"", ",", "\"\<TAF2\>\"", ",", "5100.`"}], "}"}], 
     ",", 
     RowBox[{"{", 
      RowBox[{"\"\<Q5VWG9\>\"", ",", "\"\<TAF3\>\"", ",", "1200.`"}], "}"}], 
     ",", 
     RowBox[{"{", 
      RowBox[{"\"\<O00268\>\"", ",", "\"\<TAF4\>\"", ",", "16000.`"}], "}"}], 
     ",", 
     RowBox[{"{", 
      RowBox[{"\"\<Q15542\>\"", ",", "\"\<TAF5\>\"", ",", "5500.`"}], "}"}], 
     ",", 
     RowBox[{"{", 
      RowBox[{"\"\<O75529\>\"", ",", "\"\<TAF5L\>\"", ",", "7600.`"}], "}"}], 
     ",", 
     RowBox[{"{", 
      RowBox[{"\"\<P49848\>\"", ",", "\"\<TAF6\>\"", ",", "16000.`"}], "}"}], 
     ",", 
     RowBox[{"{", 
      RowBox[{"\"\<Q15545\>\"", ",", "\"\<TAF7\>\"", ",", "48000.`"}], "}"}], 
     ",", 
     RowBox[{"{", 
      RowBox[{"\"\<Q7Z7C8\>\"", ",", "\"\<TAF8\>\"", ",", "2500.`"}], "}"}], 
     ",", 
     RowBox[{"{", 
      RowBox[{"\"\<Q16594\>\"", ",", "\"\<TAF9\>\"", ",", "150000.`"}], "}"}],
      ",", 
     RowBox[{"{", 
      RowBox[{"\"\<Q9HBM6\>\"", ",", "\"\<TAF9B\>\"", ",", "54000.`"}], "}"}],
      ",", 
     RowBox[{"{", 
      RowBox[{"\"\<P20226\>\"", ",", "\"\<TBP\>\"", ",", "5400.`"}], "}"}], 
     ",", 
     RowBox[{"{", 
      RowBox[{"\"\<P62380\>\"", ",", "\"\<TBPL1\>\"", ",", "71000.`"}], "}"}],
      ",", 
     RowBox[{"{", 
      RowBox[{"\"\<O94763\>\"", ",", "\"\<URI1\>\"", ",", "46000.`"}], "}"}], 
     ",", 
     RowBox[{"{", 
      RowBox[{"\"\<Q9H5H4\>\"", ",", "\"\<ZNF768\>\"", ",", "3900.`"}], "}"}],
      ",", 
     RowBox[{"{", 
      RowBox[{"\"\<Q6PD62\>\"", ",", "\"\<CTR9\>\"", ",", "6400.`"}], "}"}], 
     ",", 
     RowBox[{"{", 
      RowBox[{"\"\<Q01658\>\"", ",", "\"\<DR1\>\"", ",", "690000.`"}], "}"}], 
     ",", 
     RowBox[{"{", 
      RowBox[{"\"\<Q8WVC0\>\"", ",", "\"\<LEO1\>\"", ",", "26000.`"}], "}"}], 
     ",", 
     RowBox[{"{", 
      RowBox[{"\"\<Q9Y265\>\"", ",", "\"\<RUVBL1\>\"", ",", "940000.`"}], 
      "}"}], ",", 
     RowBox[{"{", 
      RowBox[{"\"\<Q9Y230\>\"", ",", "\"\<RUVBL2\>\"", ",", "700000.`"}], 
      "}"}], ",", 
     RowBox[{"{", 
      RowBox[{"\"\<Q9Y6J9\>\"", ",", "\"\<TAF6L\>\"", ",", "14000.`"}], "}"}],
      ",", 
     RowBox[{"{", 
      RowBox[{"\"\<Q00403\>\"", ",", "\"\<GTF2B\>\"", ",", "180000.`"}], 
      "}"}], ",", 
     RowBox[{"{", 
      RowBox[{"\"\<P29083\>\"", ",", "\"\<GTF2E1\>\"", ",", "110000.`"}], 
      "}"}], ",", 
     RowBox[{"{", 
      RowBox[{"\"\<P32780\>\"", ",", "\"\<GTF2H1\>\"", ",", "16000.`"}], 
      "}"}], ",", 
     RowBox[{"{", 
      RowBox[{"\"\<Q15573\>\"", ",", "\"\<TAF1A\>\"", ",", "1400.`"}], "}"}], 
     ",", 
     RowBox[{"{", 
      RowBox[{"\"\<Q15572\>\"", ",", "\"\<TAF1C\>\"", ",", "260.`"}], "}"}], 
     ",", 
     RowBox[{"{", 
      RowBox[{"\"\<P18074\>\"", ",", "\"\<ERCC2\>\"", ",", "5400.`"}], "}"}], 
     ",", 
     RowBox[{"{", 
      RowBox[{"\"\<O60563\>\"", ",", "\"\<CCNT1\>\"", ",", "10000.`"}], "}"}],
      ",", 
     RowBox[{"{", 
      RowBox[{"\"\<O75909\>\"", ",", "\"\<CCNK\>\"", ",", "7200.`"}], "}"}], 
     ",", 
     RowBox[{"{", 
      RowBox[{"\"\<P19447\>\"", ",", "\"\<ERCC3\>\"", ",", "47000.`"}], "}"}],
      ",", 
     RowBox[{"{", 
      RowBox[{"\"\<Q92786\>\"", ",", "\"\<PROX1\>\"", ",", "74000.`"}], "}"}],
      ",", 
     RowBox[{"{", 
      RowBox[{"\"\<Q03164\>\"", ",", "\"\<KMT2A\>\"", ",", "1200.`"}], "}"}], 
     ",", 
     RowBox[{"{", 
      RowBox[{"\"\<P42771\>\"", ",", "\"\<CDKN2A\>\"", ",", "1.8`*^6"}], 
      "}"}], ",", 
     RowBox[{"{", 
      RowBox[{"\"\<Q92541\>\"", ",", "\"\<RTF1\>\"", ",", "51000.`"}], "}"}], 
     ",", 
     RowBox[{"{", 
      RowBox[{"\"\<P20290\>\"", ",", "\"\<BTF3\>\"", ",", "1.5`*^6"}], "}"}], 
     ",", 
     RowBox[{"{", 
      RowBox[{"\"\<O14981\>\"", ",", "\"\<BTAF1\>\"", ",", "2900.`"}], "}"}], 
     ",", 
     RowBox[{"{", 
      RowBox[{"\"\<Q08945\>\"", ",", "\"\<SSRP1\>\"", ",", "220000.`"}], 
      "}"}]}], "}"}]}], ";"}]], "Input",
 CellOpen->False,
 CellChangeTimes->{{3.632647615572322*^9, 3.632647616731388*^9}}],

Cell[BoxData[
 RowBox[{"(*", 
  RowBox[{
  "calculation", " ", "of", " ", "distribution", " ", "and", " ", "mean", " ",
    "of", " ", "copy", " ", "numbers", " ", "for", " ", "general", " ", 
   "transcription", " ", "factors"}], " ", "*)"}]], "Input",
 CellChangeTimes->{{3.632659120224351*^9, 3.632659161894734*^9}}],

Cell[CellGroupData[{

Cell[BoxData[{
 RowBox[{
  RowBox[{"ssGTFav", "=", 
   RowBox[{"Join", "[", 
    RowBox[{
     RowBox[{"GTFm1", "[", 
      RowBox[{"[", 
       RowBox[{"All", ",", "3"}], "]"}], "]"}], ",", 
     RowBox[{"GTFm2", "[", 
      RowBox[{"[", 
       RowBox[{"All", ",", "3"}], "]"}], "]"}], ",", 
     RowBox[{"GTFh1", "[", 
      RowBox[{"[", 
       RowBox[{"All", ",", "3"}], "]"}], "]"}], ",", 
     RowBox[{"GTFh2", "[", 
      RowBox[{"[", 
       RowBox[{"All", ",", "3"}], "]"}], "]"}]}], "]"}]}], 
  ";"}], "\[IndentingNewLine]", 
 RowBox[{
  RowBox[{"LogGTF", "=", 
   RowBox[{
    RowBox[{"Log", "[", 
     RowBox[{"10", ",", "%"}], "]"}], "//", "N"}]}], 
  ";"}], "\[IndentingNewLine]", 
 RowBox[{
  RowBox[{"BinCounts", "[", 
   RowBox[{"%", ",", " ", 
    RowBox[{"{", 
     RowBox[{"0.5", ",", "7", ",", 
      RowBox[{"1", "/", "2"}]}], "}"}]}], "]"}], ";"}], "\[IndentingNewLine]", 
 RowBox[{"T3", "=", 
  RowBox[{
   RowBox[{"Table", "[", 
    RowBox[{
     RowBox[{"{", 
      RowBox[{
       RowBox[{
        RowBox[{
         RowBox[{"1", "/", "2"}], "*", "i"}], "+", "0.25"}], ",", " ", 
       RowBox[{
        RowBox[{"%", "[", 
         RowBox[{"[", "i", "]"}], "]"}], "/", 
        RowBox[{"Length", "[", "LogGTF", "]"}]}]}], "}"}], ",", " ", 
     RowBox[{"{", 
      RowBox[{"i", ",", "1", ",", "13"}], "}"}]}], "]"}], "//", 
   "N"}]}], "\[IndentingNewLine]", 
 RowBox[{"Mean", "[", "LogGTF", "]"}], "\[IndentingNewLine]", 
 SuperscriptBox["10", "%"]}], "Input",
 CellChangeTimes->{{3.6326476387416477`*^9, 3.632647677374857*^9}, {
  3.6326598988138833`*^9, 3.632659904427204*^9}, {3.6326599832017097`*^9, 
  3.6326599987255983`*^9}}],

Cell[BoxData[
 RowBox[{"{", 
  RowBox[{
   RowBox[{"{", 
    RowBox[{"0.75`", ",", "0.0048543689320388345`"}], "}"}], ",", 
   RowBox[{"{", 
    RowBox[{"1.25`", ",", "0.`"}], "}"}], ",", 
   RowBox[{"{", 
    RowBox[{"1.75`", ",", "0.0048543689320388345`"}], "}"}], ",", 
   RowBox[{"{", 
    RowBox[{"2.25`", ",", "0.03398058252427184`"}], "}"}], ",", 
   RowBox[{"{", 
    RowBox[{"2.75`", ",", "0.0970873786407767`"}], "}"}], ",", 
   RowBox[{"{", 
    RowBox[{"3.25`", ",", "0.11165048543689321`"}], "}"}], ",", 
   RowBox[{"{", 
    RowBox[{"3.75`", ",", "0.18932038834951456`"}], "}"}], ",", 
   RowBox[{"{", 
    RowBox[{"4.25`", ",", "0.20388349514563106`"}], "}"}], ",", 
   RowBox[{"{", 
    RowBox[{"4.75`", ",", "0.2087378640776699`"}], "}"}], ",", 
   RowBox[{"{", 
    RowBox[{"5.25`", ",", "0.07281553398058252`"}], "}"}], ",", 
   RowBox[{"{", 
    RowBox[{"5.75`", ",", "0.04854368932038835`"}], "}"}], ",", 
   RowBox[{"{", 
    RowBox[{"6.25`", ",", "0.024271844660194174`"}], "}"}], ",", 
   RowBox[{"{", 
    RowBox[{"6.75`", ",", "0.`"}], "}"}]}], "}"}]], "Output",
 CellChangeTimes->{
  3.63264768004701*^9, 3.6326541267397394`*^9, 3.632659288158956*^9, 
   3.63265990767039*^9, {3.632659990231112*^9, 3.6326599989846125`*^9}}],

Cell[BoxData["4.089265005551402`"], "Output",
 CellChangeTimes->{
  3.63264768004701*^9, 3.6326541267397394`*^9, 3.632659288158956*^9, 
   3.63265990767039*^9, {3.632659990231112*^9, 3.632659998988613*^9}}],

Cell[BoxData["12281.88440476145`"], "Output",
 CellChangeTimes->{
  3.63264768004701*^9, 3.6326541267397394`*^9, 3.632659288158956*^9, 
   3.63265990767039*^9, {3.632659990231112*^9, 3.632659998990613*^9}}]
}, Open  ]],

Cell[BoxData[
 RowBox[{"(*", 
  RowBox[{"plot", " ", "for", " ", 
   RowBox[{"Fig", ".", "S2"}]}], "*)"}]], "Input",
 CellChangeTimes->{{3.632659076821868*^9, 3.6326590926277723`*^9}}],

Cell[CellGroupData[{

Cell[BoxData[
 RowBox[{"ListPlot", "[", 
  RowBox[{
   RowBox[{"{", 
    RowBox[{"T1", ",", "T2", ",", "T3"}], "}"}], ",", " ", 
   RowBox[{"Joined", "\[Rule]", " ", "True"}], ",", " ", 
   RowBox[{"Frame", "->", " ", "True"}], ",", " ", 
   RowBox[{"PlotRange", "\[Rule]", " ", 
    RowBox[{"{", 
     RowBox[{"0", ",", "0.23"}], "}"}]}], ",", 
   RowBox[{"FrameStyle", "\[Rule]", 
    RowBox[{"Thickness", " ", "[", "0.005", "]"}]}], ",", 
   RowBox[{"PlotStyle", " ", "->", 
    RowBox[{"{", 
     RowBox[{
      RowBox[{"{", 
       RowBox[{"Blue", ",", " ", 
        RowBox[{"Thickness", "[", "0.007", "]"}]}], "}"}], ",", 
      RowBox[{"{", 
       RowBox[{"Green", ",", " ", 
        RowBox[{"Thickness", "[", "0.007", "]"}]}], "}"}], ",", 
      RowBox[{"{", 
       RowBox[{"Red", ",", " ", 
        RowBox[{"Thickness", "[", "0.007", "]"}]}], "}"}]}], "}"}]}], ",", 
   " ", 
   RowBox[{"FrameLabel", "->", 
    RowBox[{"{", 
     RowBox[{
      RowBox[{"{", 
       RowBox[{"\"\<frequency\>\"", ",", "None"}], "}"}], ",", 
      RowBox[{"{", " ", 
       RowBox[{"\"\<copynumber\>\"", ",", " ", "None"}], "}"}]}], "}"}]}], 
   ",", " ", 
   RowBox[{"BaseStyle", "\[Rule]", 
    RowBox[{"{", 
     RowBox[{"Large", ",", 
      RowBox[{"FontFamily", "\[Rule]", "\"\<Sans\>\""}]}], "}"}]}], ",", " ", 
   RowBox[{"FrameTicks", "->", " ", 
    RowBox[{"{", 
     RowBox[{
      RowBox[{"{", 
       RowBox[{
        RowBox[{"{", 
         RowBox[{
         "0", ",", " ", "\"\<\!\(\*SuperscriptBox[\(10\), \(0\)]\)\>\""}], 
         "}"}], ",", 
        RowBox[{"{", 
         RowBox[{
         "1", ",", " ", "\"\<\!\(\*SuperscriptBox[\(10\), \(1\)]\)\>\""}], 
         "}"}], ",", 
        RowBox[{"{", 
         RowBox[{
         "2", ",", " ", "\"\<\!\(\*SuperscriptBox[\(10\), \(2\)]\)\>\""}], 
         "}"}], ",", " ", 
        RowBox[{"{", 
         RowBox[{"3", ",", "\"\<\!\(\*SuperscriptBox[\(10\), \(3\)]\)\>\""}], 
         "}"}], ",", 
        RowBox[{"{", 
         RowBox[{"4", ",", "\"\<\!\(\*SuperscriptBox[\(10\), \(4\)]\)\>\""}], 
         "}"}], ",", " ", 
        RowBox[{"{", 
         RowBox[{
         "5", ",", " ", "\"\<\!\(\*SuperscriptBox[\(10\), \(5\)]\)\>\""}], 
         "}"}], ",", 
        RowBox[{"{", 
         RowBox[{
         "6", ",", " ", "\"\<\!\(\*SuperscriptBox[\(10\), \(6\)]\)\>\""}], 
         "}"}], ",", 
        RowBox[{"{", 
         RowBox[{
         "7", ",", " ", "\"\<\!\(\*SuperscriptBox[\(10\), \(7\)]\)\>\""}], 
         "}"}]}], "}"}], ",", 
      RowBox[{"{", 
       RowBox[{
       "0", ",", "0.05", ",", " ", "0.1", ",", "0.15", ",", "0.2", ",", 
        "0.25"}], "}"}], ",", " ", "None", ",", " ", "None"}], " ", "}"}]}], 
   ",", " ", 
   RowBox[{"AspectRatio", "\[Rule]", " ", "0.8"}]}], "]"}]], "Input",
 CellChangeTimes->{{3.6326464535888605`*^9, 3.632646453877877*^9}, {
  3.632647430155717*^9, 3.6326474308477564`*^9}, {3.6326477179611783`*^9, 
  3.632647718776225*^9}, {3.632655730632477*^9, 3.6326557599281526`*^9}, {
  3.6326568957481174`*^9, 3.6326569328662405`*^9}, {3.632660023703027*^9, 
  3.632660029553361*^9}}],

Cell[BoxData[
 GraphicsBox[{
   {RGBColor[0, 0, 1], Thickness[0.007], 
    LineBox[{{0.25, 0.005136986301369863}, {0.75, 0.003424657534246575}, {
     1.25, 0.018835616438356163`}, {1.75, 0.03424657534246575}, {2.25, 
     0.07876712328767123}, {2.75, 0.1934931506849315}, {3.25, 
     0.19006849315068494`}, {3.75, 0.21575342465753425`}, {4.25, 
     0.13184931506849315`}, {4.75, 0.08732876712328767}, {5.25, 
     0.032534246575342464`}, {5.75, 0.008561643835616438}, {6.25, 0.}}]}, 
   {RGBColor[0, 1, 0], Thickness[0.007], 
    LineBox[{{0.25, 0.}, {0.75, 0.003355704697986577}, {1.25, 
     0.016778523489932886`}, {1.75, 0.03859060402684564}, {2.25, 
     0.10738255033557047`}, {2.75, 0.14429530201342283`}, {3.25, 
     0.18624161073825504`}, {3.75, 0.20973154362416108`}, {4.25, 
     0.14261744966442952`}, {4.75, 0.08557046979865772}, {5.25, 
     0.04697986577181208}, {5.75, 0.013422818791946308`}, {6.25, 
     0.0050335570469798654`}}]}, 
   {RGBColor[1, 0, 0], Thickness[0.007], 
    LineBox[{{0.75, 0.0048543689320388345`}, {1.25, 0.}, {1.75, 
     0.0048543689320388345`}, {2.25, 0.03398058252427184}, {2.75, 
     0.0970873786407767}, {3.25, 0.11165048543689321`}, {3.75, 
     0.18932038834951456`}, {4.25, 0.20388349514563106`}, {4.75, 
     0.2087378640776699}, {5.25, 0.07281553398058252}, {5.75, 
     0.04854368932038835}, {6.25, 0.024271844660194174`}, {6.75, 0.}}]}},
  AspectRatio->0.8,
  Axes->True,
  BaseStyle->{Large, FontFamily -> "Sans"},
  Frame->True,
  FrameLabel->{{
     FormBox["\"frequency\"", TraditionalForm], None}, {
     FormBox["\"copynumber\"", TraditionalForm], None}},
  FrameStyle->Thickness[0.005],
  FrameTicks->{{{0, 
      FormBox[
      "\"\\!\\(\\*SuperscriptBox[\\(10\\), \\(0\\)]\\)\"", 
       TraditionalForm]}, {1, 
      FormBox[
      "\"\\!\\(\\*SuperscriptBox[\\(10\\), \\(1\\)]\\)\"", 
       TraditionalForm]}, {2, 
      FormBox[
      "\"\\!\\(\\*SuperscriptBox[\\(10\\), \\(2\\)]\\)\"", 
       TraditionalForm]}, {3, 
      FormBox[
      "\"\\!\\(\\*SuperscriptBox[\\(10\\), \\(3\\)]\\)\"", 
       TraditionalForm]}, {4, 
      FormBox[
      "\"\\!\\(\\*SuperscriptBox[\\(10\\), \\(4\\)]\\)\"", 
       TraditionalForm]}, {5, 
      FormBox[
      "\"\\!\\(\\*SuperscriptBox[\\(10\\), \\(5\\)]\\)\"", 
       TraditionalForm]}, {6, 
      FormBox[
      "\"\\!\\(\\*SuperscriptBox[\\(10\\), \\(6\\)]\\)\"", 
       TraditionalForm]}, {7, 
      FormBox[
      "\"\\!\\(\\*SuperscriptBox[\\(10\\), \\(7\\)]\\)\"", 
       TraditionalForm]}}, {{0, 
      FormBox["0", TraditionalForm]}, {0.05, 
      FormBox["0.05`", TraditionalForm]}, {0.1, 
      FormBox["0.1`", TraditionalForm]}, {0.15, 
      FormBox["0.15`", TraditionalForm]}, {0.2, 
      FormBox["0.2`", TraditionalForm]}, {0.25, 
      FormBox["0.25`", TraditionalForm]}}, None, None},
  ImageSize->{531., Automatic},
  PlotRange->{0, 0.23},
  PlotRangeClipping->True]], "Output",
 CellChangeTimes->{
  3.6326464543749056`*^9, 3.632647431840813*^9, 3.632647719233251*^9, {
   3.632654128027813*^9, 3.6326541337981434`*^9}, {3.6326557430881896`*^9, 
   3.632655760448182*^9}, {3.6326568969091845`*^9, 3.6326569331012545`*^9}, 
   3.6326592909491158`*^9, 3.6326599196490755`*^9, {3.632660003171852*^9, 
   3.6326600298943806`*^9}}]
}, Open  ]]
},
WindowSize->{1350, 633},
WindowMargins->{{0, Automatic}, {Automatic, 0}},
FrontEndVersion->"8.0 for Microsoft Windows (64-bit) (November 7, 2010)",
StyleDefinitions->"Default.nb"
]
(* End of Notebook Content *)

(* Internal cache information *)
(*CellTagsOutline
CellTagsIndex->{}
*)
(*CellTagsIndex
CellTagsIndex->{}
*)
(*NotebookFileOutline
Notebook[{
Cell[557, 20, 458, 13, 31, "Input"],
Cell[1018, 35, 21575, 561, 19, "Input",
 CellOpen->False],
Cell[22596, 598, 385, 12, 31, "Input"],
Cell[22984, 612, 5942, 158, 19, "Input",
 CellOpen->False],
Cell[28929, 772, 380, 12, 31, "Input"],
Cell[29312, 786, 16206, 425, 19, "Input",
 CellOpen->False],
Cell[45521, 1213, 379, 12, 31, "Input"],
Cell[45903, 1227, 22513, 605, 19, "Input",
 CellOpen->False],
Cell[68419, 1834, 332, 7, 31, "Input"],
Cell[CellGroupData[{
Cell[68776, 1845, 2266, 58, 132, "Input"],
Cell[71045, 1905, 1676, 36, 50, "Output"],
Cell[72724, 1943, 616, 8, 30, "Output"],
Cell[73343, 1953, 615, 8, 30, "Output"]
}, Open  ]],
Cell[73973, 1964, 350, 7, 31, "Input"],
Cell[CellGroupData[{
Cell[74348, 1975, 604, 13, 72, "Input"],
Cell[74955, 1990, 197, 3, 30, "Output"],
Cell[75155, 1995, 201, 3, 30, "Output"],
Cell[75359, 2000, 217, 3, 30, "Output"]
}, Open  ]],
Cell[75591, 2006, 440, 12, 31, "Input"],
Cell[76034, 2020, 19224, 502, 19, "Input",
 CellOpen->False],
Cell[95261, 2524, 349, 11, 31, "Input"],
Cell[95613, 2537, 8122, 215, 19, "Input",
 CellOpen->False],
Cell[103738, 2754, 334, 10, 31, "Input"],
Cell[104075, 2766, 19073, 504, 19, "Input",
 CellOpen->False],
Cell[123151, 3272, 339, 10, 31, "Input"],
Cell[123493, 3284, 20538, 564, 19, "Input",
 CellOpen->False],
Cell[144034, 3850, 294, 6, 31, "Input"],
Cell[CellGroupData[{
Cell[144353, 3860, 2324, 58, 132, "Input"],
Cell[146680, 3920, 1734, 38, 50, "Output"],
Cell[148417, 3960, 668, 9, 30, "Output"],
Cell[149088, 3971, 670, 9, 30, "Output"]
}, Open  ]],
Cell[149773, 3983, 469, 13, 31, "Input"],
Cell[150245, 3998, 5517, 144, 19, "Input",
 CellOpen->False],
Cell[155765, 4144, 441, 13, 31, "Input"],
Cell[156209, 4159, 3649, 98, 19, "Input",
 CellOpen->False],
Cell[159861, 4259, 408, 12, 31, "Input"],
Cell[160272, 4273, 7060, 192, 19, "Input",
 CellOpen->False],
Cell[167335, 4467, 389, 12, 31, "Input"],
Cell[167727, 4481, 7575, 207, 19, "Input",
 CellOpen->False],
Cell[175305, 4690, 319, 6, 31, "Input"],
Cell[CellGroupData[{
Cell[175649, 4700, 1660, 50, 132, "Input"],
Cell[177312, 4752, 1251, 31, 50, "Output"],
Cell[178566, 4785, 206, 3, 30, "Output"],
Cell[178775, 4790, 206, 3, 30, "Output"]
}, Open  ]],
Cell[178996, 4796, 184, 4, 31, "Input"],
Cell[CellGroupData[{
Cell[179205, 4804, 3099, 82, 118, "Input"],
Cell[182307, 4888, 3264, 71, 441, "Output"]
}, Open  ]]
}
]
*)

(* End of internal cache information *)
