# Supplementary material for: Multiplex Eukaryotic Transcription (In)activation: Timing, Bursting and Cycling of a Ratchet Clock Mechanism
Source: PLoS Comput Biol. 2015 Apr 24;11(4):e1004236. doi: 10.1371/journal.pcbi.1004236 (PMC4409292; doi:10.1371/journal.pcbi.1004236)
Supplement: S1 Dataset — (ZIP) [file pcbi.1004236.s019.zip › Modeling files/GTFs_human_curated.txt]

Q92994	BRF1
Q8TD26	CHD6
P07992	ERCC1
Q92889	ERCC4
Q9H5H4	FLJ23436
P52655	GTF2A1
Q9UNN4	GTF2A1L
P52657	GTF2A2
P29084	GTF2E2
P35269	GTF2F1
P13984	GTF2F2
Q12789	GTF3C1
Q8WUA4	GTF3C2
Q9Y5Q9	GTF3C3
Q9UKN8	GTF3C4
Q9Y5Q8	GTF3C5
Q969F1	GTF3C6
Q92830	KAT2A
P24928	POLR2A
P30876	POLR2B
P19387	POLR2C
O15514	POLR2D
P19388	POLR2E
P61218	POLR2F
P62487	POLR2G
P52434	POLR2H
P36954	POLR2I
P52435	POLR2J
P53803	POLR2K
P62875	POLR2L
Q9UBK2	PPARGC1A
P30876	RPB2
O75486	SUPT3H
P21675	TAF1
Q12962	TAF10
Q15544	TAF11
Q16514	TAF12
Q15543	TAF13
Q8IZX4	TAF1L
Q6P1X5	TAF2
Q5VWG9	TAF3
O00268	TAF4
Q92750	TAF4B
Q15542	TAF5
O75529	TAF5L
P49848	TAF6
Q15545	TAF7
Q5H9L4	TAF7L
Q7Z7C8	TAF8
Q16594	TAF9
Q9HBM6	TAF9B
P20226	TBP
P62380	TBPL1
P15884	TCF4
Q92481	TFAP2B
O94763	URI1
Q9H5H4	ZNF768
Q6PD62	CTR9
Q01658	DR1
Q8WVC0	LEO1
Q9Y265	RUVBL1
Q9Y230	RUVBL2
Q9Y6J9	TAF6L
Q00403	GTF2B
P29083	GTF2E1
P32780	GTF2H1
Q15573	TAF1A
Q15572	TAF1C
P18074	ERCC2
O60583	CCNT2
O60563	CCNT1
O75909	CCNK
P19447	ERCC3
O08811	ERCC2
Q92786	PROX1
Q03164	KMT2A
P42771	CDKN2A
Q92541	RTF1
P20290	BTF3
O14981	BTAF1
Q08945	SSRP1
