# Supplementary material for: Multiplex Eukaryotic Transcription (In)activation: Timing, Bursting and Cycling of a Ratchet Clock Mechanism
Source: PLoS Comput Biol. 2015 Apr 24;11(4):e1004236. doi: 10.1371/journal.pcbi.1004236 (PMC4409292; doi:10.1371/journal.pcbi.1004236)
Supplement: S1 Dataset — (ZIP) [file pcbi.1004236.s019.zip › Modeling files/GTFs_mouse_curated.txt]

A3KFM7	CHD6
P07903	ERCC1
Q9QZD4	ERCC4
Q99PM3	GTF2A1
Q8R4I4	GTF2A1L
Q80ZM7	GTF2A2
Q9D902	GTF2E2
Q8R0A0	GTF2F2
Q8K284	GTF3C1
Q8BMQ2	GTF3C4
Q8R2T8	GTF3C5
Q9D8P7	GTF3C6
P29037	MTBP
P08775	POLR2A
Q8CFI7	POLR2B
Q9D7M8	POLR2D
Q80UW8	POLR2E
P61219	POLR2F
P62488	POLR2G
Q923G2	POLR2H
P60898	POLR2I
Q63871	POLR2K
P62876	POLR2L
Q8CFI7	RPB2
Q80UV9	TAF1
Q8K0H5	TAF10
Q99JX1	TAF11
Q8VE65	TAF12
P61216	TAF13
Q5HZG4	TAF3
Q91WQ5	TAF5L
Q62311	TAF6
Q9R1C0	TAF7
Q9D3R9	TAF7L
Q9EQH4	TAF8
Q8VI33	TAF9
P29037	TBP
P62340	TBPL1
Q60722	TCF4
Q3TLD5	URI1
Q62018	CTR9
Q91WV0	DR1
Q5XJE5	LEO1
P60122	RUVBL1
Q9WTM5	RUVBL2
Q9JHD2	KAT2A
Q64364	CDKN2A
P48437	PROX1
P49135	ERCC3
Q9QZD4	ERCC2
P55200	KMT2A
Q9QWV9	CCNT1
