# Supplementary material for: Multiplex Eukaryotic Transcription (In)activation: Timing, Bursting and Cycling of a Ratchet Clock Mechanism
Source: PLoS Comput Biol. 2015 Apr 24;11(4):e1004236. doi: 10.1371/journal.pcbi.1004236 (PMC4409292; doi:10.1371/journal.pcbi.1004236)
Supplement: S1 Dataset — (ZIP) [file pcbi.1004236.s019.zip › Modeling files/HistMod_human _curated.txt]

Q8NB78	AOF1
O00213	APBB1
P29374	ARID4A
Q4LE39	ARID4B
Q9NR48	ASH1L
Q9UBL3	ASH2L
Q8IXJ9	ASXH1
Q8IXJ9	ASXL1
P15336	ATF2
Q13315	ATM
Q9H3M9	ATXN3L
O15265	ATXN7
Q14CW9	ATXN7L3
Q92560	BAP1
Q9UIG0	BAZ1B
Q9UIF9	BAZ2A
Q6W2J9	BCOR
P35226	BMI1
O95696	BRD1
O60885	BRD4
Q9H0E9	BRD8
P55201	BRPF1
Q9ULD4	BRPF3
Q96BF6	BTBD14A
Q9H9L4	C12ORF41
Q86X55	CARM1
Q9HC52	CBX8
Q96ES7	CCDC101
Q9Y6F8	CDY1
Q9Y6F7	CDY2A
Q9Y232	CDYL
Q8TDI0	CHD5
O14757	CHEK1
O15516	CLOCK
Q9NQ92	COPRS
Q92793	CREB-BINDING
Q09472	CREBBP
Q92793	CREBBP
Q53ET0	CRTC2
Q9H8E8	CSRP2BP
Q9P0U4	CXXC1
Q9NPF5	DMAP1
Q8TEK3	DOT1L
Q9C005	DPY30
Q8TDB6	DTX3L
O00167	EAB1
O75530	EED
Q9H9B1	EHMT1
Q96KQ7	EHMT2
P28324	ELK4
Q9NPA8	ENY2
Q09472	EP300
Q96L91	EP400
Q9H2F5	EPC1
Q99502	EYA1
O00167	EYA2
Q92800	EZH1
Q15910	EZH2
Q8NHM5	FBXL10
Q8TF76	GSG2
O14929	HAT1
P51610	HCFC1
Q13547	HDAC1
Q969S8	HDAC10
Q96DB2	HDAC11
Q92769	HDAC2
O15379	HDAC3
P56524	HDAC4
Q9UQL6	HDAC5
Q9UBN7	HDAC6
Q8WUI4	HDAC7
Q9BY41	HDAC8
Q9UKV0	HDAC9
P61088	HEL-S-71
Q8NE63	HIPK4
P50747	HLCS
P52926	HMGA2
P52926	HMGA2/WIF1
P52926	HMGIC
P49459	HR6A
Q9ULV5	HSF4
Q92993	HTATIP
Q92560	HUCEP-13
Q7Z6Z7	HUWE1
Q9NXR8	ING3
Q9UNL4	ING4
Q8WYH8	ING5
Q15306	IRF4
Q6IE81	JADE1
Q9NQC1	JADE2
Q92613	JADE3
O60674	JAK2
Q6NYC1	JMJD6
Q7Z3B3	KANSL1
Q9H9L4	KANSL2
Q9P2N6	KANSL3
Q92830	KAT2A
Q92831	KAT2B
Q92993	KAT5
Q92794	KAT6A
Q8WYB5	KAT6B
O95251	KAT7
Q9H7Z6	KAT8
P29375	KDM5A
O60341	KDM1A
Q8NB78	KDM1B
Q9Y2K7	KDM2A
Q8NHM5	KDM2B
Q9Y4C1	KDM3A
O75164	KDM4A
Q9H3R0	KDM4C
Q6B0I6	KDM4D
Q9UGL1	KDM5B
P41229	KDM5C
Q9BY66	KDM5D
O15550	KDM6A
O15054	KDM6B
Q6ZMT4	KDM7A
Q8N371	KDM8
Q7Z3B3	KIAA1267
Q03164	KMT2A
Q9UMN6	KMT2B
Q8NEZ4	KMT2C
O14686	KMT2D
Q8IZD2	KMT2E
Q86U70	LDB1
Q9UJU2	LEF1
Q9Y4K0	LOXL2
O95983	MBD3
Q9NS73	MBIP
Q96EZ8	MCRS1
Q9HAF1	MEAF6
P51608	MECP2
P56524	MGC16025
Q03164	MLL
O14686	MLL2
Q8NEZ4	MLL3
Q8IZD2	MLL5
Q9UBU8	MORF4L1
Q68DK7	MSL1
Q9HCI7	MSL2
Q8N5Y2	MSL3
P25713	MT3
O94776	MTA2
P15172	MYOD1
Q5VVJ2	MYSM1
Q92794	MYST3
Q96BF6	NACC2
Q15788	NCOA1
Q15596	NCOA2
Q9Y6Q9	NCOA3
Q9H6W3	NO66
Q96L73	NSD1
Q9Y2J8	PADI2
Q9UM07	PADI4
Q6ZW49	PAXIP1
Q9BSM1	PCGF1
P35227	PCGF2
O15534	PER1
O15055	PER2
P78364	PHC1
Q9NQC1	PHF15
Q92613	PHF16
O75151	PHF2
Q9BVI0	PHF20
Q9UPP1	PHF8
Q86V86	PIM3
Q16512	PKN1
Q9UGL1	PLU-1
P49593	PPM1F
Q9GZV8	PRDM14
Q13029	PRDM2
Q9NQX1	PRDM5
Q9NQX0	PRDM6
Q9NQW5	PRDM7
Q9NQV8	PRDM8
Q9NQV7	PRDM9
O75626	PRDM1
Q9UKN5	PRDM4
Q99873	PRMT1
P55345	PRMT2
O60678	PRMT3
O14744	PRMT5
Q96LA8	PRMT6
Q9NVM4	PRMT7
Q9NR22	PRMT8
P15918	RAG1
Q96RL1	RAP80
Q15291	RBBP5
Q9UKL0	RCOR1
Q13127	REST
Q06587	RING1
Q8IYW5	RNF168
Q99496	RNF2
Q5VTR2	RNF20
O75150	RNF40
O76064	RNF8
Q92541	RTF1
Q8N488	RYBP
Q9NSC2	SALL1
Q9H0E3	SAP130
Q01826	SATB1
O15265	SCA7
O15047	SETD1A
Q9UPS6	SETD1B
Q9BYW2	SETD2
Q86TU7	SETD3
Q8WTS6	SETD7
Q9NQR1	SETD8
Q15047	SETDB1
Q96T68	SETDB2
Q53H47	SETMAR
Q96EB6	SIRT1
Q8IXJ6	SIRT2
Q9NTG7	SIRT3
Q8N6T7	SIRT6
Q9NRC8	SIRT7
P51532	SMARCA4
Q9H4L7	SMARCAD1
Q8NB12	SMYD1
P17947	SPI1
Q6ZRS2	SRCAP
Q9H7L9	SUDS3
O75486	SUPT3H
O94864	SUPT7L
O43463	SUV39H1
Q9H5I1	SUV39H2
Q4FZB7	SUV420H1
Q86Y97	SUV420H2
Q15022	SUZ12
Q96BN2	TADA1
P15923	TCF3
P15923	TCF3-ZNF384
Q6N021	TET2
O43151	TET3
Q6UXN9	TMEM113
Q9Y4A5	TRRAP
Q96T88	UHRF1
Q9Y5T5	USP16
Q9UK80	USP21
Q9UPT9	USP22
Q9Y6I4	USP3
Q70CQ1	USP49
O15550	UTX
O14607	UTY
Q9Y4B6	VPRBP
Q99986	VRK1
P61964	WDR5
Q9GZS3	WDR61
Q6UXN9	WDR82
Q96MX6	WDR92
O96028	WHSC1
Q9BZ95	WHSC1L1
Q9ULM3	YEATS2
O95619	YEATS4
Q9H4Z2	ZNF335
