# Supplementary material for: Multiplex Eukaryotic Transcription (In)activation: Timing, Bursting and Cycling of a Ratchet Clock Mechanism
Source: PLoS Comput Biol. 2015 Apr 24;11(4):e1004236. doi: 10.1371/journal.pcbi.1004236 (PMC4409292; doi:10.1371/journal.pcbi.1004236)
Supplement: S1 Dataset — (ZIP) [file pcbi.1004236.s019.zip › Modeling files/HistMod_mouse_curated.txt]

Q9QXJ1	APBB1
A2CG63	ARID4B
Q99MY8	ASH1L
Q91X20	ASH2L
P59598	ASXL1
P16951	ATF2
Q62388	ATM
Q8R4I1	ATXN7
A2AWT3	ATXN7L3
Q99PU7	BAP1
Q9Z277	BAZ1B
Q8CGN4	BCOR
P25916	BMI1
Q9ESU6	BRD4
Q8R3B7	BRD8
Q9WVG6	CARM1
Q9QXV1	CBX8
Q9DA08	CCDC101
Q9WTK2	CDYL
A2A8L1	CHD5
O35280	CHEK1
O08785	CLOCK
Q9CQ13	COPRS
Q3U182	CRTC2
Q8CID0	CSRP2BP
Q9CWW7	CXXC1
Q9JI44	DMAP1
Q99LT0	DPY30
Q3UIR3	DTX3L
P15806	E2A
Q921E6	EED
Q5DW34	EHMT1
Q9Z148	EHMT2
P41158	ELK4
Q9JIX0	ENY2
B2RWS6	EP300
Q8CHI8	EP400
Q8C9X6	EPC1
P70351	EZH1
Q61188	EZH2
Q9Z0R0	GSG2
Q8BY71	HAT1
Q61191	HCFC1
O09106	HDAC1
Q6P3E7	HDAC10
Q91WA3	HDAC11
P70288	HDAC2
O88895	HDAC3
Q6NZM9	HDAC4
Q9Z2V5	HDAC6
Q8C2B3	HDAC7
Q8VH37	HDAC8
Q99N13	HDAC9
Q3V016	HIPK4
Q920N2	HLCS
P52927	HMGA2
Q9R0L1	HSF4
Q7TMY8	HUWE1
Q8VEK6	ING3
Q8C0D7	ING4
Q9D8Y8	ING5
Q64287	IRF4
Q6ZPI0	JADE1
Q6ZQF7	JADE2
Q6IE82	JADE3
Q9ERI5	JMJD6
Q80TG1	KANSL1
Q8BQR4	KANSL2
A2RSY1	KANSL3
Q9JHD2	KAT2A
Q9JHD1	KAT2B
Q8CHK4	KAT5
Q8BRB7	KAT6B
Q5SVQ0	KAT7
Q9D1P2	KAT8
Q6ZQ88	KDM1A
Q8CIG3	KDM1B
Q6P1G2	KDM2B
Q6PCM1	KDM3A
Q8BW72	KDM4A
Q8VCD7	KDM4C
Q3U2K5	KDM4D
Q80Y84	KDM5B
P41230	KDM5C
O70546	KDM6A
Q5NCY0	KDM6B
Q3UWM4	KDM7A
Q9CXT6	KDM8
P55200	KMT2A
O08550	KMT2B
Q8BRH4	KMT2C
Q6PDK2	KMT2D
Q3UG20	KMT2E
P70662	LDB1
P27782	LEF1
P58022	LOXL2
Q9Z2D8	MBD3
Q99LQ1	MBIP
Q99L90	MCRS1
Q2VPQ9	MEAF6
Q9Z2D6	MECP2
A2AUU0	METTL8
P60762	MORF4L1
Q6PDM1	MSL1
Q69ZF8	MSL2
Q9WVG9	MSL3
P28184	MT3
Q9R190	MTA2
P10085	MYOD1
Q69Z66	MYSM1
Q9DCM7	NACC2
P70365	NCOA1
Q61026	NCOA2
Q9JJF3	NO66
Q08642	PADI2
Q9Z183	PADI4
Q99L02	PAGR1
Q6NZQ4	PAXIP1
Q8R023	PCGF1
P23798	PCGF2
O35973	PER1
O54943	PER2
Q9WTU0	PHF2
Q8BLG0	PHF20
Q80TJ7	PHF8
P58750	PIM3
P70268	PKN1
Q8CGA0	PPM1F
E9Q3T6	PRDM14
Q9CXE0	PRDM5
Q3UZD5	PRDM6
Q96EQ9	PRDM9
Q9JIF0	PRMT1
Q922H1	PRMT3
Q8CIG8	PRMT5
Q6NZB1	PRMT6
Q922X9	PRMT7
Q6PAK3	PRMT8
P15919	RAG1
Q8BX09	RBBP5
Q8CFE3	RCOR1
Q8VIG1	REST
O35730	RING1
Q80XJ2	RNF168
Q9CQJ4	RNF2
Q5DTM8	RNF20
Q3U319	RNF40
Q8VC56	RNF8
A2AQ19	RTF1
Q8CCI5	RYBP
Q8BIH0	SAP130
Q60611	SATB1
Q8CFT2	SETD1B
E9Q5F9	SETD2
Q91WC0	SETD3
Q8VHL1	SETD7
Q8C267	SETDB2
Q8C267	SETDB2-PHF11
Q80UJ9	SETMAR
Q923E4	SIRT1
Q8VDQ8	SIRT2
Q8R104	SIRT3
P59941	SIRT6
Q8BKJ9	SIRT7
Q3TKT4	SMARCA4
Q04692	SMARCAD1
P97443	SMYD1
P17433	SPI1
Q8BR65	SUDS3
Q9CZV5	SUPT7L
O54864	SUV39H1
Q9EQQ0	SUV39H2
Q3U8K7	SUV420H1
Q6Q783	SUV420H2
Q80U70	SUZ12
Q99LM9	TADA1
Q8R0L9	TADA3
P15806	TCF3
Q4JK59	TET2
Q8BG87	TET3
Q8VDF2	UHRF1
Q99LG0	USP16
Q9QZL6	USP21
Q5DU02	USP22
Q91W36	USP3
Q6P9L4	USP49
Q80TR8	VPRBP
Q80X41	VRK1
P61965	WDR5
Q9ERF3	WDR61
Q8BFQ4	WDR82
Q8BVE8	WHSC1
Q6P2L6	WHSC1L1
Q3TUF7	YEATS2
Q9CR11	YEATS4
A2A5K6	ZFP335
A2A5K6	ZNF335
