# Supplementary material for: Multiplex Eukaryotic Transcription (In)activation: Timing, Bursting and Cycling of a Ratchet Clock Mechanism
Source: PLoS Comput Biol. 2015 Apr 24;11(4):e1004236. doi: 10.1371/journal.pcbi.1004236 (PMC4409292; doi:10.1371/journal.pcbi.1004236)
Supplement: S1 Dataset — (ZIP) [file pcbi.1004236.s019.zip › Modeling files/N=30 Saramki simulation.nb]

(* Content-type: application/mathematica *)

(*** Wolfram Notebook File ***)
(* http://www.wolfram.com/nb *)

(* CreatedBy='Mathematica 7.0' *)

(*CacheID: 234*)
(* Internal cache information:
NotebookFileLineBreakTest
NotebookFileLineBreakTest
NotebookDataPosition[       145,          7]
NotebookDataLength[    538160,      11008]
NotebookOptionsPosition[    536306,      10950]
NotebookOutlinePosition[    536649,      10965]
CellTagsIndexPosition[    536606,      10962]
WindowFrame->Normal*)

(* Beginning of Notebook Content *)
Notebook[{
Cell["Code for generation of variable and ODE lists", "Text",
 CellChangeTimes->{{3.4512751288821583`*^9, 3.451275165650384*^9}, {
   3.451388979954206*^9, 3.451388982362228*^9}, 3.451480397322522*^9},
 FontSize->16,
 FontWeight->"Bold",
 FontColor->GrayLevel[0],
 Background->RGBColor[1, 1, 0]],

Cell[BoxData[{
 RowBox[{
  RowBox[{
   RowBox[{
    RowBox[{"GenerateVars", "[", "Reactions_", "]"}], ":=", 
    RowBox[{"Module", "[", 
     RowBox[{
      RowBox[{"{", "i", "}"}], ",", 
      RowBox[{
       RowBox[{"For", "[", 
        RowBox[{
         RowBox[{
          RowBox[{"Vars", "=", 
           RowBox[{"{", "}"}]}], ";", 
          RowBox[{"j", "=", "0"}]}], ",", 
         RowBox[{"j", "<", 
          RowBox[{"Length", "[", "Reactions", "]"}]}], ",", 
         RowBox[{
          RowBox[{"j", "++"}], ";", 
          RowBox[{"r", "=", 
           RowBox[{
            RowBox[{
            "Reactions", "\[LeftDoubleBracket]", "j", 
             "\[RightDoubleBracket]"}], "\[LeftDoubleBracket]", "2", 
            "\[RightDoubleBracket]"}]}], ";", 
          RowBox[{"For", "[", 
           RowBox[{
            RowBox[{"i", "=", "0"}], ",", 
            RowBox[{"i", "<", 
             RowBox[{"Length", "[", "r", "]"}]}], ",", 
            RowBox[{
             RowBox[{"i", "++"}], ";", 
             RowBox[{"M1", "=", 
              RowBox[{
              "r", "\[LeftDoubleBracket]", "i", "\[RightDoubleBracket]"}]}], 
             ";", 
             RowBox[{"If", "[", 
              RowBox[{
               RowBox[{"StringMatchQ", "[", 
                RowBox[{
                 RowBox[{"ToString", "[", "M1", "]"}], ",", "\"\<-*\>\""}], 
                "]"}], ",", 
               RowBox[{"M1", "=", 
                RowBox[{"-", "M1"}]}], ",", 
               RowBox[{"M1", "=", "M1"}]}], "]"}], ";", 
             RowBox[{"If", "[", 
              RowBox[{
               RowBox[{"StringMatchQ", "[", 
                RowBox[{
                 RowBox[{"ToString", "[", "M1", "]"}], ",", "\"\<*$*\>\""}], 
                "]"}], ",", 
               RowBox[{"Break", "[", "]"}], ",", 
               RowBox[{"If", "[", 
                RowBox[{
                 RowBox[{"TrueQ", "[", 
                  RowBox[{
                   RowBox[{"Head", "[", "M1", "]"}], "\[Equal]", "Times"}], 
                  "]"}], ",", 
                 RowBox[{"AppendTo", "[", 
                  RowBox[{"Vars", ",", 
                   RowBox[{
                   "M1", "\[LeftDoubleBracket]", "2", 
                    "\[RightDoubleBracket]"}]}], "]"}], ",", 
                 RowBox[{"AppendTo", "[", 
                  RowBox[{"Vars", ",", "M1"}], "]"}]}], "]"}]}], "]"}]}]}], 
           "]"}]}]}], "]"}], ";", 
       RowBox[{"For", "[", 
        RowBox[{
         RowBox[{"i", "=", "0"}], ",", 
         RowBox[{"i", "<", 
          RowBox[{"Length", "[", "Vars", "]"}]}], ",", 
         RowBox[{
          RowBox[{"i", "++"}], ";", 
          RowBox[{"If", "[", 
           RowBox[{
            RowBox[{
             RowBox[{"Count", "[", 
              RowBox[{"Vars", ",", 
               RowBox[{
               "Vars", "\[LeftDoubleBracket]", "i", 
                "\[RightDoubleBracket]"}]}], "]"}], ">", "1"}], ",", 
            RowBox[{
             RowBox[{"Vars", "=", 
              RowBox[{"Delete", "[", 
               RowBox[{"Vars", ",", "i"}], "]"}]}], ";", 
             RowBox[{"i", "=", 
              RowBox[{"i", "-", "1"}]}]}], ",", 
            RowBox[{"Vars", "=", "Vars"}]}], "]"}]}]}], "]"}], ";", 
       RowBox[{"Return", "[", "Vars", "]"}]}]}], "]"}]}], ";"}], 
  "\n"}], "\[IndentingNewLine]", 
 RowBox[{
  RowBox[{
   RowBox[{
    RowBox[{"GenerateRates", "[", "Reactions_", "]"}], ":=", 
    RowBox[{"Return", "[", 
     RowBox[{"Table", "[", 
      RowBox[{
       RowBox[{
        RowBox[{
        "Reactions", "\[LeftDoubleBracket]", "i", "\[RightDoubleBracket]"}], 
        "\[LeftDoubleBracket]", "1", "\[RightDoubleBracket]"}], ",", 
       RowBox[{"{", 
        RowBox[{"i", ",", "1", ",", 
         RowBox[{
          RowBox[{"Dimensions", "[", "Reactions", "]"}], 
          "\[LeftDoubleBracket]", "1", "\[RightDoubleBracket]"}]}], "}"}]}], 
      "]"}], "]"}]}], ";"}], "\[IndentingNewLine]"}], "\n", 
 RowBox[{
  RowBox[{
   RowBox[{"StoichiometryMatrix", "[", 
    RowBox[{"Reactions_", ",", "Vars_"}], "]"}], ":=", 
   RowBox[{"Transpose", "[", 
    RowBox[{"-", 
     RowBox[{
      RowBox[{"Normal", "[", 
       RowBox[{"CoefficientArrays", "[", 
        RowBox[{"Reactions", ",", "Vars"}], "]"}], "]"}], 
      "\[LeftDoubleBracket]", "2", "\[RightDoubleBracket]"}]}], "]"}]}], 
  ";"}], "\n"}], "Input",
 CellChangeTimes->{{3.4013585726604548`*^9, 3.4013586736057577`*^9}, {
   3.4013587354625807`*^9, 3.4013587372436934`*^9}, 3.4052717080654373`*^9, 
   3.4053169279638977`*^9, 3.4078221279110403`*^9, 3.4086154544789953`*^9, {
   3.41772995425*^9, 3.417729956078125*^9}}],

Cell[BoxData[{
 RowBox[{
  RowBox[{
   RowBox[{"StoichiometryMatrix", "[", 
    RowBox[{"Reactions_", ",", "Vars_"}], "]"}], ":=", 
   RowBox[{"Transpose", "[", 
    RowBox[{"-", 
     RowBox[{
      RowBox[{"Normal", "[", 
       RowBox[{"CoefficientArrays", "[", 
        RowBox[{"Reactions", ",", "Vars"}], "]"}], "]"}], 
      "\[LeftDoubleBracket]", "2", "\[RightDoubleBracket]"}]}], "]"}]}], 
  ";"}], "\n", 
 RowBox[{
  RowBox[{
   RowBox[{"Odes", "[", "Reactions_", "]"}], ":=", 
   RowBox[{"Module", "[", 
    RowBox[{
     RowBox[{"{", "}"}], ",", "\[IndentingNewLine]", 
     RowBox[{
      RowBox[{"Vars", "=", 
       RowBox[{"GenerateVars", "[", "Reactions", "]"}]}], ";", 
      "\[IndentingNewLine]", 
      RowBox[{"Rates", "=", 
       RowBox[{"GenerateRates", "[", "Reactions", "]"}]}], ";", 
      "\[IndentingNewLine]", 
      RowBox[{"Nm", "=", 
       RowBox[{"StoichiometryMatrix", "[", 
        RowBox[{"Reactions", ",", "Vars"}], "]"}]}], ";", 
      "\[IndentingNewLine]", 
      RowBox[{"Return", "[", 
       RowBox[{"Table", "[", 
        RowBox[{
         RowBox[{
          RowBox[{
           SuperscriptBox[
            RowBox[{
            "Vars", "\[LeftDoubleBracket]", "i", "\[RightDoubleBracket]"}], 
            "\[Prime]",
            MultilineFunction->None], "[", "t", "]"}], "\[Equal]", 
          RowBox[{
           RowBox[{"(", 
            RowBox[{"Nm", ".", "Rates"}], ")"}], "\[LeftDoubleBracket]", "i", 
           "\[RightDoubleBracket]"}]}], ",", 
         RowBox[{"{", 
          RowBox[{"i", ",", "1", ",", 
           RowBox[{"Length", "[", "Vars", "]"}]}], "}"}]}], "]"}], "]"}]}]}], 
    "]"}]}], ";"}], "\[IndentingNewLine]"}], "Input"],

Cell[BoxData[
 RowBox[{"Clear", "[", "pol", "]"}]], "Input",
 CellChangeTimes->{{3.541576174782066*^9, 3.541576181022423*^9}}],

Cell["\<\
mass balance, rate equation, parameter and intial condition lists (for \
generation file Adjacency matrix code was used, binding of polymerase (pol) \
to TSS state t3 was added \
\>", "Text",
 CellChangeTimes->{{3.4512751288821583`*^9, 3.451275165650384*^9}, {
   3.451388979954206*^9, 3.451388982362228*^9}, 3.451480397322522*^9, {
   3.451484332442204*^9, 3.451484346582263*^9}, {3.451484383256847*^9, 
   3.451484521638221*^9}, {3.451548387528221*^9, 3.451548484149609*^9}, {
   3.4515485223156433`*^9, 3.451548525803207*^9}},
 FontSize->16,
 FontWeight->"Bold",
 FontColor->GrayLevel[0],
 Background->RGBColor[1, 1, 0]],

Cell[BoxData[{
 RowBox[{
  RowBox[{"Balances", "=", 
   RowBox[{"{", 
    RowBox[{
     RowBox[{
      RowBox[{"vf", "[", 
       RowBox[{"1", ",", "1", ",", "1", ",", "5"}], "]"}], "\[Equal]", 
      RowBox[{
       RowBox[{"-", "p1"}], "+", "p1r1", "-", "r1"}]}], ",", 
     RowBox[{
      RowBox[{"vb", "[", 
       RowBox[{"1", ",", "1", ",", "1", ",", "5"}], "]"}], "\[Equal]", 
      RowBox[{"p1", "-", "p1r1", "+", "r1"}]}], ",", 
     RowBox[{
      RowBox[{"vf", "[", 
       RowBox[{"1", ",", "1", ",", "1", ",", "9"}], "]"}], "\[Equal]", 
      RowBox[{
       RowBox[{"-", "p2"}], "+", "p2r1", "-", "r1"}]}], ",", 
     RowBox[{
      RowBox[{"vb", "[", 
       RowBox[{"1", ",", "1", ",", "1", ",", "9"}], "]"}], "\[Equal]", 
      RowBox[{"p2", "-", "p2r1", "+", "r1"}]}], ",", 
     RowBox[{
      RowBox[{"vf", "[", 
       RowBox[{"1", ",", "5", ",", "2", ",", "5"}], "]"}], "\[Equal]", 
      RowBox[{
       RowBox[{"-", "p1"}], "+", "p1p2r1", "-", "p2r1"}]}], ",", 
     RowBox[{
      RowBox[{"vb", "[", 
       RowBox[{"1", ",", "5", ",", "2", ",", "5"}], "]"}], "\[Equal]", 
      RowBox[{"p1", "-", "p1p2r1", "+", "p2r1"}]}], ",", 
     RowBox[{
      RowBox[{"vf", "[", 
       RowBox[{"1", ",", "9", ",", "2", ",", "1"}], "]"}], "\[Equal]", 
      RowBox[{"p1p2r1", "-", "p1r1", "-", "p2"}]}], ",", 
     RowBox[{
      RowBox[{"vb", "[", 
       RowBox[{"1", ",", "9", ",", "2", ",", "1"}], "]"}], "\[Equal]", 
      RowBox[{
       RowBox[{"-", "p1p2r1"}], "+", "p1r1", "+", "p2"}]}], ",", 
     RowBox[{
      RowBox[{"vf", "[", 
       RowBox[{"1", ",", "13", ",", "3", ",", "1"}], "]"}], "\[Equal]", 
      RowBox[{"p1p2p3r1", "-", "p1p2r1", "-", "p3"}]}], ",", 
     RowBox[{
      RowBox[{"vb", "[", 
       RowBox[{"1", ",", "13", ",", "3", ",", "1"}], "]"}], "\[Equal]", 
      RowBox[{
       RowBox[{"-", "p1p2p3r1"}], "+", "p1p2r1", "+", "p3"}]}], ",", 
     RowBox[{
      RowBox[{"vf", "[", 
       RowBox[{"1", ",", "17", ",", "3", ",", "1"}], "]"}], "\[Equal]", 
      RowBox[{"p1p2p4r1", "-", "p1p2r1", "-", "p4"}]}], ",", 
     RowBox[{
      RowBox[{"vb", "[", 
       RowBox[{"1", ",", "17", ",", "3", ",", "1"}], "]"}], "\[Equal]", 
      RowBox[{
       RowBox[{"-", "p1p2p4r1"}], "+", "p1p2r1", "+", "p4"}]}], ",", 
     RowBox[{
      RowBox[{"vf", "[", 
       RowBox[{"1", ",", "13", ",", "4", ",", "5"}], "]"}], "\[Equal]", 
      RowBox[{"p1p2p3p4r1", "-", "p1p2p4r1", "-", "p3"}]}], ",", 
     RowBox[{
      RowBox[{"vb", "[", 
       RowBox[{"1", ",", "13", ",", "4", ",", "5"}], "]"}], "\[Equal]", 
      RowBox[{
       RowBox[{"-", "p1p2p3p4r1"}], "+", "p1p2p4r1", "+", "p3"}]}], ",", 
     RowBox[{
      RowBox[{"vf", "[", 
       RowBox[{"1", ",", "17", ",", "4", ",", "1"}], "]"}], "\[Equal]", 
      RowBox[{"p1p2p3p4r1", "-", "p1p2p3r1", "-", "p4"}]}], ",", 
     RowBox[{
      RowBox[{"vb", "[", 
       RowBox[{"1", ",", "17", ",", "4", ",", "1"}], "]"}], "\[Equal]", 
      RowBox[{
       RowBox[{"-", "p1p2p3p4r1"}], "+", "p1p2p3r1", "+", "p4"}]}], ",", 
     RowBox[{
      RowBox[{"vf", "[", 
       RowBox[{"1", ",", "21", ",", "4", ",", "1"}], "]"}], "\[Equal]", 
      RowBox[{"p1p2p3p5r1", "-", "p1p2p3r1", "-", "p5"}]}], ",", 
     RowBox[{
      RowBox[{"vb", "[", 
       RowBox[{"1", ",", "21", ",", "4", ",", "1"}], "]"}], "\[Equal]", 
      RowBox[{
       RowBox[{"-", "p1p2p3p5r1"}], "+", "p1p2p3r1", "+", "p5"}]}], ",", 
     RowBox[{
      RowBox[{"vf", "[", 
       RowBox[{"1", ",", "21", ",", "4", ",", "5"}], "]"}], "\[Equal]", 
      RowBox[{"p1p2p4p5r1", "-", "p1p2p4r1", "-", "p5"}]}], ",", 
     RowBox[{
      RowBox[{"vb", "[", 
       RowBox[{"1", ",", "21", ",", "4", ",", "5"}], "]"}], "\[Equal]", 
      RowBox[{
       RowBox[{"-", "p1p2p4p5r1"}], "+", "p1p2p4r1", "+", "p5"}]}], ",", 
     RowBox[{
      RowBox[{"vf", "[", 
       RowBox[{"1", ",", "13", ",", "5", ",", "9"}], "]"}], "\[Equal]", 
      RowBox[{"p1p2p3p4p5r1", "-", "p1p2p4p5r1", "-", "p3"}]}], ",", 
     RowBox[{
      RowBox[{"vb", "[", 
       RowBox[{"1", ",", "13", ",", "5", ",", "9"}], "]"}], "\[Equal]", 
      RowBox[{
       RowBox[{"-", "p1p2p3p4p5r1"}], "+", "p1p2p4p5r1", "+", "p3"}]}], ",", 
     RowBox[{
      RowBox[{"vf", "[", 
       RowBox[{"1", ",", "17", ",", "5", ",", "5"}], "]"}], "\[Equal]", 
      RowBox[{"p1p2p3p4p5r1", "-", "p1p2p3p5r1", "-", "p4"}]}], ",", 
     RowBox[{
      RowBox[{"vb", "[", 
       RowBox[{"1", ",", "17", ",", "5", ",", "5"}], "]"}], "\[Equal]", 
      RowBox[{
       RowBox[{"-", "p1p2p3p4p5r1"}], "+", "p1p2p3p5r1", "+", "p4"}]}], ",", 
     RowBox[{
      RowBox[{"vf", "[", 
       RowBox[{"1", ",", "21", ",", "5", ",", "1"}], "]"}], "\[Equal]", 
      RowBox[{"p1p2p3p4p5r1", "-", "p1p2p3p4r1", "-", "p5"}]}], ",", 
     RowBox[{
      RowBox[{"vb", "[", 
       RowBox[{"1", ",", "21", ",", "5", ",", "1"}], "]"}], "\[Equal]", 
      RowBox[{
       RowBox[{"-", "p1p2p3p4p5r1"}], "+", "p1p2p3p4r1", "+", "p5"}]}], ",", 
     RowBox[{"Vf1", "\[Equal]", 
      RowBox[{
       RowBox[{"+", "p1"}], "+", "p2", "+", "p3", "+", "p4", "+", "p5", "+", 
       "r2", "-", "p1p2p3p4p5r1"}]}], ",", "\[IndentingNewLine]", 
     "\[IndentingNewLine]", 
     RowBox[{
      RowBox[{"af", "[", 
       RowBox[{"1", ",", "1", ",", "1", ",", "5"}], "]"}], "\[Equal]", 
      RowBox[{
       RowBox[{"-", "q1"}], "+", "q1r2", "-", "r2"}]}], ",", 
     RowBox[{
      RowBox[{"ab", "[", 
       RowBox[{"1", ",", "1", ",", "1", ",", "5"}], "]"}], "\[Equal]", 
      RowBox[{"q1", "-", "q1r2", "+", "r2"}]}], ",", 
     RowBox[{
      RowBox[{"af", "[", 
       RowBox[{"1", ",", "1", ",", "1", ",", "9"}], "]"}], "\[Equal]", 
      RowBox[{
       RowBox[{"-", "q2"}], "+", "q2r2", "-", "r2"}]}], ",", 
     RowBox[{
      RowBox[{"ab", "[", 
       RowBox[{"1", ",", "1", ",", "1", ",", "9"}], "]"}], "\[Equal]", 
      RowBox[{"q2", "-", "q2r2", "+", "r2"}]}], ",", 
     RowBox[{
      RowBox[{"af", "[", 
       RowBox[{"1", ",", "5", ",", "2", ",", "5"}], "]"}], "\[Equal]", 
      RowBox[{
       RowBox[{"-", "q1"}], "+", "q1q2r2", "-", "q2r2"}]}], ",", 
     RowBox[{
      RowBox[{"ab", "[", 
       RowBox[{"1", ",", "5", ",", "2", ",", "5"}], "]"}], "\[Equal]", 
      RowBox[{"q1", "-", "q1q2r2", "+", "q2r2"}]}], ",", 
     RowBox[{
      RowBox[{"af", "[", 
       RowBox[{"1", ",", "9", ",", "2", ",", "1"}], "]"}], "\[Equal]", 
      RowBox[{"q1q2r2", "-", "q1r2", "-", "q2"}]}], ",", 
     RowBox[{
      RowBox[{"ab", "[", 
       RowBox[{"1", ",", "9", ",", "2", ",", "1"}], "]"}], "\[Equal]", 
      RowBox[{
       RowBox[{"-", "q1q2r2"}], "+", "q1r2", "+", "q2"}]}], ",", 
     RowBox[{
      RowBox[{"af", "[", 
       RowBox[{"1", ",", "13", ",", "3", ",", "1"}], "]"}], "\[Equal]", 
      RowBox[{"q1q2q3r2", "-", "q1q2r2", "-", "q3"}]}], ",", 
     RowBox[{
      RowBox[{"ab", "[", 
       RowBox[{"1", ",", "13", ",", "3", ",", "1"}], "]"}], "\[Equal]", 
      RowBox[{
       RowBox[{"-", "q1q2q3r2"}], "+", "q1q2r2", "+", "q3"}]}], ",", 
     RowBox[{
      RowBox[{"af", "[", 
       RowBox[{"1", ",", "17", ",", "3", ",", "1"}], "]"}], "\[Equal]", 
      RowBox[{"q1q2q4r2", "-", "q1q2r2", "-", "q4"}]}], ",", 
     RowBox[{
      RowBox[{"ab", "[", 
       RowBox[{"1", ",", "17", ",", "3", ",", "1"}], "]"}], "\[Equal]", 
      RowBox[{
       RowBox[{"-", "q1q2q4r2"}], "+", "q1q2r2", "+", "q4"}]}], ",", 
     RowBox[{
      RowBox[{"af", "[", 
       RowBox[{"1", ",", "13", ",", "4", ",", "5"}], "]"}], "\[Equal]", 
      RowBox[{"q1q2q3q4r2", "-", "q1q2q4r2", "-", "q3"}]}], ",", 
     RowBox[{
      RowBox[{"ab", "[", 
       RowBox[{"1", ",", "13", ",", "4", ",", "5"}], "]"}], "\[Equal]", 
      RowBox[{
       RowBox[{"-", "q1q2q3q4r2"}], "+", "q1q2q4r2", "+", "q3"}]}], ",", 
     RowBox[{
      RowBox[{"af", "[", 
       RowBox[{"1", ",", "17", ",", "4", ",", "1"}], "]"}], "\[Equal]", 
      RowBox[{"q1q2q3q4r2", "-", "q1q2q3r2", "-", "q4"}]}], ",", 
     RowBox[{
      RowBox[{"ab", "[", 
       RowBox[{"1", ",", "17", ",", "4", ",", "1"}], "]"}], "\[Equal]", 
      RowBox[{
       RowBox[{"-", "q1q2q3q4r2"}], "+", "q1q2q3r2", "+", "q4"}]}], ",", 
     RowBox[{
      RowBox[{"af", "[", 
       RowBox[{"1", ",", "21", ",", "4", ",", "1"}], "]"}], "\[Equal]", 
      RowBox[{"q1q2q3q5r2", "-", "q1q2q3r2", "-", "q5"}]}], ",", 
     RowBox[{
      RowBox[{"ab", "[", 
       RowBox[{"1", ",", "21", ",", "4", ",", "1"}], "]"}], "\[Equal]", 
      RowBox[{
       RowBox[{"-", "q1q2q3q5r2"}], "+", "q1q2q3r2", "+", "q5"}]}], ",", 
     RowBox[{
      RowBox[{"af", "[", 
       RowBox[{"1", ",", "21", ",", "4", ",", "5"}], "]"}], "\[Equal]", 
      RowBox[{"q1q2q4q5r2", "-", "q1q2q4r2", "-", "q5"}]}], ",", 
     RowBox[{
      RowBox[{"ab", "[", 
       RowBox[{"1", ",", "21", ",", "4", ",", "5"}], "]"}], "\[Equal]", 
      RowBox[{
       RowBox[{"-", "q1q2q4q5r2"}], "+", "q1q2q4r2", "+", "q5"}]}], ",", 
     RowBox[{
      RowBox[{"af", "[", 
       RowBox[{"1", ",", "13", ",", "5", ",", "9"}], "]"}], "\[Equal]", 
      RowBox[{"q1q2q3q4q5r2", "-", "q1q2q4q5r2", "-", "q3"}]}], ",", 
     RowBox[{
      RowBox[{"ab", "[", 
       RowBox[{"1", ",", "13", ",", "5", ",", "9"}], "]"}], "\[Equal]", 
      RowBox[{
       RowBox[{"-", "q1q2q3q4q5r2"}], "+", "q1q2q4q5r2", "+", "q3"}]}], ",", 
     RowBox[{
      RowBox[{"af", "[", 
       RowBox[{"1", ",", "17", ",", "5", ",", "5"}], "]"}], "\[Equal]", 
      RowBox[{"q1q2q3q4q5r2", "-", "q1q2q3q5r2", "-", "q4"}]}], ",", 
     RowBox[{
      RowBox[{"ab", "[", 
       RowBox[{"1", ",", "17", ",", "5", ",", "5"}], "]"}], "\[Equal]", 
      RowBox[{
       RowBox[{"-", "q1q2q3q4q5r2"}], "+", "q1q2q3q5r2", "+", "q4"}]}], ",", 
     RowBox[{
      RowBox[{"af", "[", 
       RowBox[{"1", ",", "21", ",", "5", ",", "1"}], "]"}], "\[Equal]", 
      RowBox[{"q1q2q3q4q5r2", "-", "q1q2q3q4r2", "-", "q5"}]}], ",", 
     RowBox[{
      RowBox[{"ab", "[", 
       RowBox[{"1", ",", "21", ",", "5", ",", "1"}], "]"}], "\[Equal]", 
      RowBox[{
       RowBox[{"-", "q1q2q3q4q5r2"}], "+", "q1q2q3q4r2", "+", "q5"}]}], ",", 
     RowBox[{"Vf2", "\[Equal]", 
      RowBox[{
       RowBox[{"-", "q1q2q3q4q5r2"}], "+", "q1", "+", "q2", "+", "q3", "+", 
       "q4", "+", "r3", "+", "q5"}]}], ",", "\[IndentingNewLine]", 
     "\[IndentingNewLine]", " ", 
     RowBox[{
      RowBox[{"bf", "[", 
       RowBox[{"1", ",", "1", ",", "1", ",", "5"}], "]"}], "\[Equal]", 
      RowBox[{
       RowBox[{"-", "r3"}], "+", "r3s1", "-", "s1"}]}], ",", 
     RowBox[{
      RowBox[{"bb", "[", 
       RowBox[{"1", ",", "1", ",", "1", ",", "5"}], "]"}], "\[Equal]", 
      RowBox[{"r3", "-", "r3s1", "+", "s1"}]}], ",", 
     RowBox[{
      RowBox[{"bf", "[", 
       RowBox[{"1", ",", "1", ",", "1", ",", "9"}], "]"}], "\[Equal]", 
      RowBox[{
       RowBox[{"-", "r3"}], "+", "r3s2", "-", "s2"}]}], ",", 
     RowBox[{
      RowBox[{"bb", "[", 
       RowBox[{"1", ",", "1", ",", "1", ",", "9"}], "]"}], "\[Equal]", 
      RowBox[{"r3", "-", "r3s2", "+", "s2"}]}], ",", 
     RowBox[{
      RowBox[{"bf", "[", 
       RowBox[{"1", ",", "9", ",", "2", ",", "1"}], "]"}], "\[Equal]", 
      RowBox[{
       RowBox[{"-", "r3s1"}], "+", "r3s1s2", "-", "s2"}]}], ",", 
     RowBox[{
      RowBox[{"bb", "[", 
       RowBox[{"1", ",", "9", ",", "2", ",", "1"}], "]"}], "\[Equal]", 
      RowBox[{"r3s1", "-", "r3s1s2", "+", "s2"}]}], ",", 
     RowBox[{
      RowBox[{"bf", "[", 
       RowBox[{"1", ",", "5", ",", "2", ",", "5"}], "]"}], "\[Equal]", 
      RowBox[{
       RowBox[{"-", "s1"}], "+", "r3s1s2", "-", "r3s2"}]}], ",", 
     RowBox[{
      RowBox[{"bb", "[", 
       RowBox[{"1", ",", "5", ",", "2", ",", "5"}], "]"}], "\[Equal]", 
      RowBox[{"s1", "-", "r3s1s2", "+", "r3s2"}]}], ",", 
     RowBox[{
      RowBox[{"bf", "[", 
       RowBox[{"1", ",", "13", ",", "3", ",", "1"}], "]"}], "\[Equal]", 
      RowBox[{
       RowBox[{"-", "r3s1s2"}], "+", "r3s1s2s3", "-", "s3"}]}], ",", 
     RowBox[{
      RowBox[{"bb", "[", 
       RowBox[{"1", ",", "13", ",", "3", ",", "1"}], "]"}], "\[Equal]", 
      RowBox[{"r3s1s2", "-", "r3s1s2s3", "+", "s3"}]}], ",", 
     RowBox[{
      RowBox[{"bf", "[", 
       RowBox[{"1", ",", "17", ",", "3", ",", "1"}], "]"}], "\[Equal]", 
      RowBox[{
       RowBox[{"-", "r3s1s2"}], "+", "r3s1s2s4", "-", "s4"}]}], ",", 
     RowBox[{
      RowBox[{"bb", "[", 
       RowBox[{"1", ",", "17", ",", "3", ",", "1"}], "]"}], "\[Equal]", 
      RowBox[{"r3s1s2", "-", "r3s1s2s4", "+", "s4"}]}], ",", 
     RowBox[{
      RowBox[{"bf", "[", 
       RowBox[{"1", ",", "13", ",", "4", ",", "5"}], "]"}], "\[Equal]", 
      RowBox[{"r3s1s2s3s4", "-", "r3s1s2s4", "-", "s3"}]}], ",", 
     RowBox[{
      RowBox[{"bb", "[", 
       RowBox[{"1", ",", "13", ",", "4", ",", "5"}], "]"}], "\[Equal]", 
      RowBox[{
       RowBox[{"-", "r3s1s2s3s4"}], "+", "r3s1s2s4", "+", "s3"}]}], ",", 
     RowBox[{
      RowBox[{"bf", "[", 
       RowBox[{"1", ",", "17", ",", "4", ",", "1"}], "]"}], "\[Equal]", 
      RowBox[{
       RowBox[{"-", "r3s1s2s3"}], "+", "r3s1s2s3s4", "-", "s4"}]}], ",", 
     RowBox[{
      RowBox[{"bb", "[", 
       RowBox[{"1", ",", "17", ",", "4", ",", "1"}], "]"}], "\[Equal]", 
      RowBox[{"r3s1s2s3", "-", "r3s1s2s3s4", "+", "s4"}]}], ",", 
     RowBox[{
      RowBox[{"bf", "[", 
       RowBox[{"1", ",", "21", ",", "4", ",", "1"}], "]"}], "\[Equal]", 
      RowBox[{
       RowBox[{"-", "r3s1s2s3"}], "+", "r3s1s2s3s5", "-", "s5"}]}], ",", 
     RowBox[{
      RowBox[{"bb", "[", 
       RowBox[{"1", ",", "21", ",", "4", ",", "1"}], "]"}], "\[Equal]", 
      RowBox[{"r3s1s2s3", "-", "r3s1s2s3s5", "+", "s5"}]}], ",", 
     RowBox[{
      RowBox[{"bf", "[", 
       RowBox[{"1", ",", "21", ",", "4", ",", "5"}], "]"}], "\[Equal]", 
      RowBox[{
       RowBox[{"-", "r3s1s2s4"}], "+", "r3s1s2s4s5", "-", "s5"}]}], ",", 
     RowBox[{
      RowBox[{"bb", "[", 
       RowBox[{"1", ",", "21", ",", "4", ",", "5"}], "]"}], "\[Equal]", 
      RowBox[{"r3s1s2s4", "-", "r3s1s2s4s5", "+", "s5"}]}], ",", 
     RowBox[{
      RowBox[{"bf", "[", 
       RowBox[{"1", ",", "13", ",", "5", ",", "9"}], "]"}], "\[Equal]", 
      RowBox[{"r3s1s2s3s4s5", "-", "r3s1s2s4s5", "-", "s3"}]}], ",", 
     RowBox[{
      RowBox[{"bb", "[", 
       RowBox[{"1", ",", "13", ",", "5", ",", "9"}], "]"}], "\[Equal]", 
      RowBox[{
       RowBox[{"-", "r3s1s2s3s4s5"}], "+", "r3s1s2s4s5", "+", "s3"}]}], ",", 
     RowBox[{
      RowBox[{"bf", "[", 
       RowBox[{"1", ",", "17", ",", "5", ",", "5"}], "]"}], "\[Equal]", 
      RowBox[{"r3s1s2s3s4s5", "-", "r3s1s2s3s5", "-", "s4"}]}], ",", 
     RowBox[{
      RowBox[{"bb", "[", 
       RowBox[{"1", ",", "17", ",", "5", ",", "5"}], "]"}], "\[Equal]", 
      RowBox[{
       RowBox[{"-", "r3s1s2s3s4s5"}], "+", "r3s1s2s3s5", "+", "s4"}]}], ",", 
     RowBox[{
      RowBox[{"bf", "[", 
       RowBox[{"1", ",", "21", ",", "5", ",", "1"}], "]"}], "\[Equal]", 
      RowBox[{
       RowBox[{"-", "r3s1s2s3s4"}], "+", "r3s1s2s3s4s5", "-", "s5"}]}], ",", 
     RowBox[{
      RowBox[{"bb", "[", 
       RowBox[{"1", ",", "21", ",", "5", ",", "1"}], "]"}], "\[Equal]", 
      RowBox[{"r3s1s2s3s4", "-", "r3s1s2s3s4s5", "+", "s5"}]}], ",", " ", 
     RowBox[{"Vf3", "==", " ", 
      RowBox[{
      "r4", "+", "s1", "+", "s2", "+", "s3", "+", "s4", "-", "r3s1s2s3s4s5", 
       "+", "s5"}]}], ",", "\[IndentingNewLine]", "\[IndentingNewLine]", 
     RowBox[{
      RowBox[{"ef", "[", 
       RowBox[{"1", ",", "1", ",", "1", ",", "5"}], "]"}], "\[Equal]", 
      RowBox[{
       RowBox[{"-", "r4"}], "+", "r4y1", "-", "y1"}]}], ",", 
     RowBox[{
      RowBox[{"eb", "[", 
       RowBox[{"1", ",", "1", ",", "1", ",", "5"}], "]"}], "\[Equal]", 
      RowBox[{"r4", "-", "r4y1", "+", "y1"}]}], ",", 
     RowBox[{
      RowBox[{"ef", "[", 
       RowBox[{"1", ",", "1", ",", "1", ",", "9"}], "]"}], "\[Equal]", 
      RowBox[{
       RowBox[{"-", "r4"}], "+", "r4y2", "-", "y2"}]}], ",", 
     RowBox[{
      RowBox[{"eb", "[", 
       RowBox[{"1", ",", "1", ",", "1", ",", "9"}], "]"}], "\[Equal]", 
      RowBox[{"r4", "-", "r4y2", "+", "y2"}]}], ",", 
     RowBox[{
      RowBox[{"ef", "[", 
       RowBox[{"1", ",", "9", ",", "2", ",", "1"}], "]"}], "\[Equal]", 
      RowBox[{
       RowBox[{"-", "r4y1"}], "+", "r4y1y2", "-", "y2"}]}], ",", 
     RowBox[{
      RowBox[{"eb", "[", 
       RowBox[{"1", ",", "9", ",", "2", ",", "1"}], "]"}], "\[Equal]", 
      RowBox[{"r4y1", "-", "r4y1y2", "+", "y2"}]}], ",", 
     RowBox[{
      RowBox[{"ef", "[", 
       RowBox[{"1", ",", "5", ",", "2", ",", "5"}], "]"}], "\[Equal]", 
      RowBox[{
       RowBox[{"-", "y1"}], "+", "r4y1y2", "-", "r4y2"}]}], ",", 
     RowBox[{
      RowBox[{"eb", "[", 
       RowBox[{"1", ",", "5", ",", "2", ",", "5"}], "]"}], "\[Equal]", 
      RowBox[{"y1", "-", "r4y1y2", "+", "r4y2"}]}], ",", 
     RowBox[{
      RowBox[{"ef", "[", 
       RowBox[{"1", ",", "13", ",", "3", ",", "1"}], "]"}], "\[Equal]", 
      RowBox[{
       RowBox[{"-", "r4y1y2"}], "+", "r4y1y2y3", "-", "y3"}]}], ",", 
     RowBox[{
      RowBox[{"eb", "[", 
       RowBox[{"1", ",", "13", ",", "3", ",", "1"}], "]"}], "\[Equal]", 
      RowBox[{"r4y1y2", "-", "r4y1y2y3", "+", "y3"}]}], ",", 
     RowBox[{
      RowBox[{"ef", "[", 
       RowBox[{"1", ",", "17", ",", "3", ",", "1"}], "]"}], "\[Equal]", 
      RowBox[{
       RowBox[{"-", "r4y1y2"}], "+", "r4y1y2y4", "-", "y4"}]}], ",", 
     RowBox[{
      RowBox[{"eb", "[", 
       RowBox[{"1", ",", "17", ",", "3", ",", "1"}], "]"}], "\[Equal]", 
      RowBox[{"r4y1y2", "-", "r4y1y2y4", "+", "y4"}]}], ",", 
     RowBox[{
      RowBox[{"ef", "[", 
       RowBox[{"1", ",", "13", ",", "4", ",", "5"}], "]"}], "\[Equal]", 
      RowBox[{"r4y1y2y3y4", "-", "r4y1y2y4", "-", "y3"}]}], ",", 
     RowBox[{
      RowBox[{"eb", "[", 
       RowBox[{"1", ",", "13", ",", "4", ",", "5"}], "]"}], "\[Equal]", 
      RowBox[{
       RowBox[{"-", "r4y1y2y3y4"}], "+", "r4y1y2y4", "+", "y3"}]}], ",", 
     RowBox[{
      RowBox[{"ef", "[", 
       RowBox[{"1", ",", "17", ",", "4", ",", "1"}], "]"}], "\[Equal]", 
      RowBox[{
       RowBox[{"-", "r4y1y2y3"}], "+", "r4y1y2y3y4", "-", "y4"}]}], ",", 
     RowBox[{
      RowBox[{"eb", "[", 
       RowBox[{"1", ",", "17", ",", "4", ",", "1"}], "]"}], "\[Equal]", 
      RowBox[{"r4y1y2y3", "-", "r4y1y2y3y4", "+", "y4"}]}], ",", 
     RowBox[{
      RowBox[{"ef", "[", 
       RowBox[{"1", ",", "21", ",", "4", ",", "1"}], "]"}], "\[Equal]", 
      RowBox[{
       RowBox[{"-", "r4y1y2y3"}], "+", "r4y1y2y3y5", "-", "y5"}]}], ",", 
     RowBox[{
      RowBox[{"eb", "[", 
       RowBox[{"1", ",", "21", ",", "4", ",", "1"}], "]"}], "\[Equal]", 
      RowBox[{"r4y1y2y3", "-", "r4y1y2y3y5", "+", "y5"}]}], ",", 
     RowBox[{
      RowBox[{"ef", "[", 
       RowBox[{"1", ",", "21", ",", "4", ",", "5"}], "]"}], "\[Equal]", 
      RowBox[{
       RowBox[{"-", "r4y1y2y4"}], "+", "r4y1y2y4y5", "-", "y5"}]}], ",", 
     RowBox[{
      RowBox[{"eb", "[", 
       RowBox[{"1", ",", "21", ",", "4", ",", "5"}], "]"}], "\[Equal]", 
      RowBox[{"r4y1y2y4", "-", "r4y1y2y4y5", "+", "y5"}]}], ",", 
     RowBox[{
      RowBox[{"ef", "[", 
       RowBox[{"1", ",", "13", ",", "5", ",", "9"}], "]"}], "\[Equal]", 
      RowBox[{"r4y1y2y3y4y5", "-", "r4y1y2y4y5", "-", "y3"}]}], ",", 
     RowBox[{
      RowBox[{"eb", "[", 
       RowBox[{"1", ",", "13", ",", "5", ",", "9"}], "]"}], "\[Equal]", 
      RowBox[{
       RowBox[{"-", "r4y1y2y3y4y5"}], "+", "r4y1y2y4y5", "+", "y3"}]}], ",", 
     RowBox[{
      RowBox[{"ef", "[", 
       RowBox[{"1", ",", "17", ",", "5", ",", "5"}], "]"}], "\[Equal]", 
      RowBox[{"r4y1y2y3y4y5", "-", "r4y1y2y3y5", "-", "y4"}]}], ",", 
     RowBox[{
      RowBox[{"eb", "[", 
       RowBox[{"1", ",", "17", ",", "5", ",", "5"}], "]"}], "\[Equal]", 
      RowBox[{
       RowBox[{"-", "r4y1y2y3y4y5"}], "+", "r4y1y2y3y5", "+", "y4"}]}], ",", 
     RowBox[{
      RowBox[{"ef", "[", 
       RowBox[{"1", ",", "21", ",", "5", ",", "1"}], "]"}], "\[Equal]", 
      RowBox[{
       RowBox[{"-", "r4y1y2y3y4"}], "+", "r4y1y2y3y4y5", "-", "y5"}]}], ",", 
     RowBox[{
      RowBox[{"eb", "[", 
       RowBox[{"1", ",", "21", ",", "5", ",", "1"}], "]"}], "\[Equal]", 
      RowBox[{"r4y1y2y3y4", "-", "r4y1y2y3y4y5", "+", "y5"}]}], ",", " ", 
     RowBox[{"Vf4", "\[Equal]", 
      RowBox[{
      "r5", "+", "y1", "+", "y2", "+", "y3", "+", "y4", "+", "y5", "-", 
       "r4y1y2y3y4y5"}]}], ",", "\[IndentingNewLine]", "\[IndentingNewLine]", 
     RowBox[{
      RowBox[{"ff", "[", 
       RowBox[{"1", ",", "1", ",", "1", ",", "5"}], "]"}], "\[Equal]", 
      RowBox[{
       RowBox[{"-", "r5"}], "+", "r5w1", "-", "w1"}]}], ",", 
     RowBox[{
      RowBox[{"fb", "[", 
       RowBox[{"1", ",", "1", ",", "1", ",", "5"}], "]"}], "\[Equal]", 
      RowBox[{"r5", "-", "r5w1", "+", "w1"}]}], ",", 
     RowBox[{
      RowBox[{"ff", "[", 
       RowBox[{"1", ",", "1", ",", "1", ",", "9"}], "]"}], "\[Equal]", 
      RowBox[{
       RowBox[{"-", "r5"}], "+", "r5w2", "-", "w2"}]}], ",", 
     RowBox[{
      RowBox[{"fb", "[", 
       RowBox[{"1", ",", "1", ",", "1", ",", "9"}], "]"}], "\[Equal]", 
      RowBox[{"r5", "-", "r5w2", "+", "w2"}]}], ",", 
     RowBox[{
      RowBox[{"ff", "[", 
       RowBox[{"1", ",", "9", ",", "2", ",", "1"}], "]"}], "\[Equal]", 
      RowBox[{
       RowBox[{"-", "r5w1"}], "+", "r5w1w2", "-", "w2"}]}], ",", 
     RowBox[{
      RowBox[{"fb", "[", 
       RowBox[{"1", ",", "9", ",", "2", ",", "1"}], "]"}], "\[Equal]", 
      RowBox[{"r5w1", "-", "r5w1w2", "+", "w2"}]}], ",", 
     RowBox[{
      RowBox[{"ff", "[", 
       RowBox[{"1", ",", "5", ",", "2", ",", "5"}], "]"}], "\[Equal]", 
      RowBox[{
       RowBox[{"-", "w1"}], "+", "r5w1w2", "-", "r5w2"}]}], ",", 
     RowBox[{
      RowBox[{"fb", "[", 
       RowBox[{"1", ",", "5", ",", "2", ",", "5"}], "]"}], "\[Equal]", 
      RowBox[{"w1", "-", "r5w1w2", "+", "r5w2"}]}], ",", 
     RowBox[{
      RowBox[{"ff", "[", 
       RowBox[{"1", ",", "13", ",", "3", ",", "1"}], "]"}], "\[Equal]", 
      RowBox[{
       RowBox[{"-", "r5w1w2"}], "+", "r5w1w2w3", "-", "w3"}]}], ",", 
     RowBox[{
      RowBox[{"fb", "[", 
       RowBox[{"1", ",", "13", ",", "3", ",", "1"}], "]"}], "\[Equal]", 
      RowBox[{"r5w1w2", "-", "r5w1w2w3", "+", "w3"}]}], ",", 
     RowBox[{
      RowBox[{"ff", "[", 
       RowBox[{"1", ",", "17", ",", "3", ",", "1"}], "]"}], "\[Equal]", 
      RowBox[{
       RowBox[{"-", "r5w1w2"}], "+", "r5w1w2w4", "-", "w4"}]}], ",", 
     RowBox[{
      RowBox[{"fb", "[", 
       RowBox[{"1", ",", "17", ",", "3", ",", "1"}], "]"}], "\[Equal]", 
      RowBox[{"r5w1w2", "-", "r5w1w2w4", "+", "w4"}]}], ",", 
     RowBox[{
      RowBox[{"ff", "[", 
       RowBox[{"1", ",", "13", ",", "4", ",", "5"}], "]"}], "\[Equal]", 
      RowBox[{"r5w1w2w3w4", "-", "r5w1w2w4", "-", "w3"}]}], ",", 
     RowBox[{
      RowBox[{"fb", "[", 
       RowBox[{"1", ",", "13", ",", "4", ",", "5"}], "]"}], "\[Equal]", 
      RowBox[{
       RowBox[{"-", "r5w1w2w3w4"}], "+", "r5w1w2w4", "+", "w3"}]}], ",", 
     RowBox[{
      RowBox[{"ff", "[", 
       RowBox[{"1", ",", "17", ",", "4", ",", "1"}], "]"}], "\[Equal]", 
      RowBox[{
       RowBox[{"-", "r5w1w2w3"}], "+", "r5w1w2w3w4", "-", "w4"}]}], ",", 
     RowBox[{
      RowBox[{"fb", "[", 
       RowBox[{"1", ",", "17", ",", "4", ",", "1"}], "]"}], "\[Equal]", 
      RowBox[{"r5w1w2w3", "-", "r5w1w2w3w4", "+", "w4"}]}], ",", 
     RowBox[{
      RowBox[{"ff", "[", 
       RowBox[{"1", ",", "21", ",", "4", ",", "1"}], "]"}], "\[Equal]", 
      RowBox[{
       RowBox[{"-", "r5w1w2w3"}], "+", "r5w1w2w3w5", "-", "w5"}]}], ",", 
     RowBox[{
      RowBox[{"fb", "[", 
       RowBox[{"1", ",", "21", ",", "4", ",", "1"}], "]"}], "\[Equal]", 
      RowBox[{"r5w1w2w3", "-", "r5w1w2w3w5", "+", "w5"}]}], ",", 
     RowBox[{
      RowBox[{"ff", "[", 
       RowBox[{"1", ",", "21", ",", "4", ",", "5"}], "]"}], "\[Equal]", 
      RowBox[{
       RowBox[{"-", "r5w1w2w4"}], "+", "r5w1w2w4w5", "-", "w5"}]}], ",", 
     RowBox[{
      RowBox[{"fb", "[", 
       RowBox[{"1", ",", "21", ",", "4", ",", "5"}], "]"}], "\[Equal]", 
      RowBox[{"r5w1w2w4", "-", "r5w1w2w4w5", "+", "w5"}]}], ",", 
     RowBox[{
      RowBox[{"ff", "[", 
       RowBox[{"1", ",", "13", ",", "5", ",", "9"}], "]"}], "\[Equal]", 
      RowBox[{"r5w1w2w3w4w5", "-", "r5w1w2w4w5", "-", "w3"}]}], ",", 
     RowBox[{
      RowBox[{"fb", "[", 
       RowBox[{"1", ",", "13", ",", "5", ",", "9"}], "]"}], "\[Equal]", 
      RowBox[{
       RowBox[{"-", "r5w1w2w3w4w5"}], "+", "r5w1w2w4w5", "+", "w3"}]}], ",", 
     RowBox[{
      RowBox[{"ff", "[", 
       RowBox[{"1", ",", "17", ",", "5", ",", "5"}], "]"}], "\[Equal]", 
      RowBox[{"r5w1w2w3w4w5", "-", "r5w1w2w3w5", "-", "w4"}]}], ",", 
     RowBox[{
      RowBox[{"fb", "[", 
       RowBox[{"1", ",", "17", ",", "5", ",", "5"}], "]"}], "\[Equal]", 
      RowBox[{
       RowBox[{"-", "r5w1w2w3w4w5"}], "+", "r5w1w2w3w5", "+", "w4"}]}], ",", 
     RowBox[{
      RowBox[{"ff", "[", 
       RowBox[{"1", ",", "21", ",", "5", ",", "1"}], "]"}], "\[Equal]", 
      RowBox[{
       RowBox[{"-", "r5w1w2w3w4"}], "+", "r5w1w2w3w4w5", "-", "w5"}]}], ",", 
     RowBox[{
      RowBox[{"fb", "[", 
       RowBox[{"1", ",", "21", ",", "5", ",", "1"}], "]"}], "\[Equal]", 
      RowBox[{"r5w1w2w3w4", "-", "r5w1w2w3w4w5", "+", "w5"}]}], ",", 
     RowBox[{"Vf5", "\[Equal]", 
      RowBox[{
      "r1", "+", "w1", "+", "w2", "+", "w3", "+", "w4", "+", "w5", "-", 
       "r5w1w2w3w4w5"}]}], ",", " ", "\[IndentingNewLine]", 
     "\[IndentingNewLine]", 
     RowBox[{
      RowBox[{"cf", "[", 
       RowBox[{"1", ",", "1", ",", "1", ",", "5"}], "]"}], "\[Equal]", 
      RowBox[{
       RowBox[{"-", "t1"}], "+", "t1x1", "-", "x1"}]}], ",", 
     RowBox[{
      RowBox[{"cb", "[", 
       RowBox[{"1", ",", "1", ",", "1", ",", "5"}], "]"}], "\[Equal]", 
      RowBox[{"t1", "-", "t1x1", "+", "x1"}]}], ",", 
     RowBox[{
      RowBox[{"cf", "[", 
       RowBox[{"1", ",", "1", ",", "1", ",", "9"}], "]"}], "\[Equal]", 
      RowBox[{
       RowBox[{"-", "t1"}], "+", "t1x2", "-", "x2"}]}], ",", 
     RowBox[{
      RowBox[{"cb", "[", 
       RowBox[{"1", ",", "1", ",", "1", ",", "9"}], "]"}], "\[Equal]", 
      RowBox[{"t1", "-", "t1x2", "+", "x2"}]}], ",", 
     RowBox[{
      RowBox[{"cf", "[", 
       RowBox[{"1", ",", "5", ",", "2", ",", "5"}], "]"}], "\[Equal]", 
      RowBox[{"t1x1x2", "-", "t1x2", "-", "x1"}]}], ",", 
     RowBox[{
      RowBox[{"cb", "[", 
       RowBox[{"1", ",", "5", ",", "2", ",", "5"}], "]"}], "\[Equal]", 
      RowBox[{
       RowBox[{"-", "t1x1x2"}], "+", "t1x2", "+", "x1"}]}], ",", 
     RowBox[{
      RowBox[{"cf", "[", 
       RowBox[{"1", ",", "9", ",", "2", ",", "1"}], "]"}], "\[Equal]", 
      RowBox[{
       RowBox[{"-", "t1x1"}], "+", "t1x1x2", "-", "x2"}]}], ",", 
     RowBox[{
      RowBox[{"cb", "[", 
       RowBox[{"1", ",", "9", ",", "2", ",", "1"}], "]"}], "\[Equal]", 
      RowBox[{"t1x1", "-", "t1x1x2", "+", "x2"}]}], ",", 
     RowBox[{
      RowBox[{"cf", "[", 
       RowBox[{"1", ",", "13", ",", "3", ",", "1"}], "]"}], "\[Equal]", 
      RowBox[{
       RowBox[{"-", "t1x1x2"}], "+", "t1x1x2x3", "-", "x3"}]}], ",", 
     RowBox[{
      RowBox[{"cb", "[", 
       RowBox[{"1", ",", "13", ",", "3", ",", "1"}], "]"}], "\[Equal]", 
      RowBox[{"t1x1x2", "-", "t1x1x2x3", "+", "x3"}]}], ",", 
     RowBox[{
      RowBox[{"cf", "[", 
       RowBox[{"1", ",", "17", ",", "3", ",", "1"}], "]"}], "\[Equal]", 
      RowBox[{
       RowBox[{"-", "t1x1x2"}], "+", "t1x1x2x4", "-", "x4"}]}], ",", 
     RowBox[{
      RowBox[{"cb", "[", 
       RowBox[{"1", ",", "17", ",", "3", ",", "1"}], "]"}], "\[Equal]", 
      RowBox[{"t1x1x2", "-", "t1x1x2x4", "+", "x4"}]}], ",", 
     RowBox[{
      RowBox[{"cf", "[", 
       RowBox[{"1", ",", "13", ",", "4", ",", "5"}], "]"}], "\[Equal]", 
      RowBox[{"t1x1x2x3x4", "-", "t1x1x2x4", "-", "x3"}]}], ",", 
     RowBox[{
      RowBox[{"cb", "[", 
       RowBox[{"1", ",", "13", ",", "4", ",", "5"}], "]"}], "\[Equal]", 
      RowBox[{
       RowBox[{"-", "t1x1x2x3x4"}], "+", "t1x1x2x4", "+", "x3"}]}], ",", 
     RowBox[{
      RowBox[{"cf", "[", 
       RowBox[{"1", ",", "17", ",", "4", ",", "1"}], "]"}], "\[Equal]", 
      RowBox[{
       RowBox[{"-", "t1x1x2x3"}], "+", "t1x1x2x3x4", "-", "x4"}]}], ",", 
     RowBox[{
      RowBox[{"cb", "[", 
       RowBox[{"1", ",", "17", ",", "4", ",", "1"}], "]"}], "\[Equal]", 
      RowBox[{"t1x1x2x3", "-", "t1x1x2x3x4", "+", "x4"}]}], ",", " ", 
     RowBox[{"Vt1", "\[Equal]", 
      RowBox[{
       RowBox[{"+", "t2"}], "+", "x1", "+", "x2", "+", "x3", "+", "x4", "-", 
       " ", "t1x1x2x3x4"}]}], ",", "\[IndentingNewLine]", 
     "\[IndentingNewLine]", 
     RowBox[{
      RowBox[{"df", "[", 
       RowBox[{"1", ",", "1", ",", "1", ",", "5"}], "]"}], "\[Equal]", 
      RowBox[{
       RowBox[{"-", "t2"}], "+", "t2z1", "-", "z1"}]}], ",", 
     RowBox[{
      RowBox[{"db", "[", 
       RowBox[{"1", ",", "1", ",", "1", ",", "5"}], "]"}], "\[Equal]", 
      RowBox[{"t2", "-", "t2z1", "+", "z1"}]}], ",", 
     RowBox[{
      RowBox[{"df", "[", 
       RowBox[{"1", ",", "1", ",", "1", ",", "9"}], "]"}], "\[Equal]", 
      RowBox[{
       RowBox[{"-", "t2"}], "+", "t2z2", "-", "z2"}]}], ",", 
     RowBox[{
      RowBox[{"db", "[", 
       RowBox[{"1", ",", "1", ",", "1", ",", "9"}], "]"}], "\[Equal]", 
      RowBox[{"t2", "-", "t2z2", "+", "z2"}]}], ",", 
     RowBox[{
      RowBox[{"df", "[", 
       RowBox[{"1", ",", "5", ",", "2", ",", "5"}], "]"}], "\[Equal]", 
      RowBox[{"t2z1z2", "-", "t2z2", "-", "z1"}]}], ",", 
     RowBox[{
      RowBox[{"db", "[", 
       RowBox[{"1", ",", "5", ",", "2", ",", "5"}], "]"}], "\[Equal]", 
      RowBox[{
       RowBox[{"-", "t2z1z2"}], "+", "t2z2", "+", "z1"}]}], ",", 
     RowBox[{
      RowBox[{"df", "[", 
       RowBox[{"1", ",", "9", ",", "2", ",", "1"}], "]"}], "\[Equal]", 
      RowBox[{
       RowBox[{"-", "t2z1"}], "+", "t2z1z2", "-", "z2"}]}], ",", 
     RowBox[{
      RowBox[{"db", "[", 
       RowBox[{"1", ",", "9", ",", "2", ",", "1"}], "]"}], "\[Equal]", 
      RowBox[{"t2z1", "-", "t2z1z2", "+", "z2"}]}], ",", 
     RowBox[{
      RowBox[{"df", "[", 
       RowBox[{"1", ",", "13", ",", "3", ",", "1"}], "]"}], "\[Equal]", 
      RowBox[{
       RowBox[{"-", "t2z1z2"}], "+", "t2z1z2z3", "-", "z3"}]}], ",", 
     RowBox[{
      RowBox[{"db", "[", 
       RowBox[{"1", ",", "13", ",", "3", ",", "1"}], "]"}], "\[Equal]", 
      RowBox[{"t2z1z2", "-", "t2z1z2z3", "+", "z3"}]}], ",", 
     RowBox[{
      RowBox[{"df", "[", 
       RowBox[{"1", ",", "17", ",", "3", ",", "1"}], "]"}], "\[Equal]", 
      RowBox[{
       RowBox[{"-", "t2z1z2"}], "+", "t2z1z2z4", "-", "z4"}]}], ",", 
     RowBox[{
      RowBox[{"db", "[", 
       RowBox[{"1", ",", "17", ",", "3", ",", "1"}], "]"}], "\[Equal]", 
      RowBox[{"t2z1z2", "-", "t2z1z2z4", "+", "z4"}]}], ",", 
     RowBox[{
      RowBox[{"df", "[", 
       RowBox[{"1", ",", "13", ",", "4", ",", "5"}], "]"}], "\[Equal]", 
      RowBox[{"t2z1z2z3z4", "-", "t2z1z2z4", "-", "z3"}]}], ",", 
     RowBox[{
      RowBox[{"db", "[", 
       RowBox[{"1", ",", "13", ",", "4", ",", "5"}], "]"}], "\[Equal]", 
      RowBox[{
       RowBox[{"-", "t2z1z2z3z4"}], "+", "t2z1z2z4", "+", "z3"}]}], ",", 
     RowBox[{
      RowBox[{"df", "[", 
       RowBox[{"1", ",", "17", ",", "4", ",", "1"}], "]"}], "\[Equal]", 
      RowBox[{
       RowBox[{"-", "t2z1z2z3"}], "+", "t2z1z2z3z4", "-", "z4"}]}], ",", 
     RowBox[{
      RowBox[{"db", "[", 
       RowBox[{"1", ",", "17", ",", "4", ",", "1"}], "]"}], "\[Equal]", 
      RowBox[{"t2z1z2z3", "-", "t2z1z2z3z4", "+", "z4"}]}], ",", 
     "\[IndentingNewLine]", 
     RowBox[{"Vt2", "==", 
      RowBox[{
       RowBox[{"-", "t2z1z2z3z4"}], "+", "z1", "+", "z2", "+", "z3", "+", 
       "z4", "+", "t3"}]}], ",", " ", "\[IndentingNewLine]", 
     "\[IndentingNewLine]", 
     RowBox[{"gfp", "\[Equal]", 
      RowBox[{
       RowBox[{"-", "t3"}], "-", "pol", "+", "t3pol"}]}], ",", " ", 
     RowBox[{"gbp", "\[Equal]", 
      RowBox[{"t3", "+", "pol", "-", "t3pol"}]}], ",", 
     RowBox[{"Vlf", "\[Equal]", 
      RowBox[{
       RowBox[{"-", "r3s1s2"}], "-", "t3pol", "+", "loop"}]}], ",", " ", 
     RowBox[{"Vlb", "\[Equal]", 
      RowBox[{
       RowBox[{"-", "loop"}], "+", "t3pol", "+", "r3s1s2"}]}], ",", 
     RowBox[{"Vini", "\[Equal]", 
      RowBox[{
       RowBox[{"-", "loop"}], "+", "r3s1s2", "+", "epolt3"}]}], ",", 
     RowBox[{"Vesc", "\[Equal]", " ", 
      RowBox[{
       RowBox[{"-", "epolt3"}], "+", "pol", "+", "t3"}]}], ",", 
     RowBox[{
      RowBox[{"gf", "[", 
       RowBox[{"1", ",", "1", ",", "1", ",", "5"}], "]"}], "\[Equal]", 
      RowBox[{
       RowBox[{"-", "o1"}], "+", "o1t3", "-", "t3"}]}], ",", 
     RowBox[{
      RowBox[{"gb", "[", 
       RowBox[{"1", ",", "1", ",", "1", ",", "5"}], "]"}], "\[Equal]", 
      RowBox[{"o1", "-", "o1t3", "+", "t3"}]}], ",", 
     RowBox[{
      RowBox[{"gf", "[", 
       RowBox[{"1", ",", "1", ",", "1", ",", "9"}], "]"}], "\[Equal]", 
      RowBox[{
       RowBox[{"-", "o2"}], "+", "o2t3", "-", "t3"}]}], ",", 
     RowBox[{
      RowBox[{"gb", "[", 
       RowBox[{"1", ",", "1", ",", "1", ",", "9"}], "]"}], "\[Equal]", 
      RowBox[{"o2", "-", "o2t3", "+", "t3"}]}], ",", 
     RowBox[{
      RowBox[{"gf", "[", 
       RowBox[{"1", ",", "5", ",", "2", ",", "5"}], "]"}], "\[Equal]", 
      RowBox[{
       RowBox[{"-", "o1"}], "+", "o1o2t3", "-", "o2t3"}]}], ",", 
     RowBox[{
      RowBox[{"gb", "[", 
       RowBox[{"1", ",", "5", ",", "2", ",", "5"}], "]"}], "\[Equal]", 
      RowBox[{"o1", "-", "o1o2t3", "+", "o2t3"}]}], ",", 
     RowBox[{
      RowBox[{"gf", "[", 
       RowBox[{"1", ",", "9", ",", "2", ",", "1"}], "]"}], "\[Equal]", 
      RowBox[{"o1o2t3", "-", "o1t3", "-", "o2"}]}], ",", 
     RowBox[{
      RowBox[{"gb", "[", 
       RowBox[{"1", ",", "9", ",", "2", ",", "1"}], "]"}], "\[Equal]", 
      RowBox[{
       RowBox[{"-", "o1o2t3"}], "+", "o1t3", "+", "o2"}]}], ",", 
     RowBox[{
      RowBox[{"gf", "[", 
       RowBox[{"1", ",", "13", ",", "3", ",", "1"}], "]"}], "\[Equal]", 
      RowBox[{"o1o2o3t3", "-", "o1o2t3", "-", "o3"}]}], ",", 
     RowBox[{
      RowBox[{"gb", "[", 
       RowBox[{"1", ",", "13", ",", "3", ",", "1"}], "]"}], "\[Equal]", 
      RowBox[{
       RowBox[{"-", "o1o2o3t3"}], "+", "o1o2t3", "+", "o3"}]}], ",", 
     RowBox[{
      RowBox[{"gf", "[", 
       RowBox[{"1", ",", "17", ",", "3", ",", "1"}], "]"}], "\[Equal]", 
      RowBox[{"o1o2o4t3", "-", "o1o2t3", "-", "o4"}]}], ",", 
     RowBox[{
      RowBox[{"gb", "[", 
       RowBox[{"1", ",", "17", ",", "3", ",", "1"}], "]"}], "\[Equal]", 
      RowBox[{
       RowBox[{"-", "o1o2o4t3"}], "+", "o1o2t3", "+", "o4"}]}], ",", 
     RowBox[{
      RowBox[{"gf", "[", 
       RowBox[{"1", ",", "13", ",", "4", ",", "5"}], "]"}], "\[Equal]", 
      RowBox[{"o1o2o3o4t3", "-", "o1o2o4t3", "-", "o3"}]}], ",", 
     RowBox[{
      RowBox[{"gb", "[", 
       RowBox[{"1", ",", "13", ",", "4", ",", "5"}], "]"}], "\[Equal]", 
      RowBox[{
       RowBox[{"-", "o1o2o3o4t3"}], "+", "o1o2o4t3", "+", "o3"}]}], ",", 
     RowBox[{
      RowBox[{"gf", "[", 
       RowBox[{"1", ",", "17", ",", "4", ",", "1"}], "]"}], "\[Equal]", 
      RowBox[{"o1o2o3o4t3", "-", "o1o2o3t3", "-", "o4"}]}], ",", 
     RowBox[{
      RowBox[{"gb", "[", 
       RowBox[{"1", ",", "17", ",", "4", ",", "1"}], "]"}], "\[Equal]", 
      RowBox[{
       RowBox[{"-", "o1o2o3o4t3"}], "+", "o1o2o3t3", "+", "o4"}]}], ",", 
     RowBox[{"Vt3", "==", 
      RowBox[{
       RowBox[{"-", "o1o2o3o4t3"}], "+", "o1", "+", "o2", "+", "o3", "+", 
       "o4", "+", "t4"}]}], ",", "\[IndentingNewLine]", "\[IndentingNewLine]",
      " ", 
     RowBox[{
      RowBox[{"hf", "[", 
       RowBox[{"1", ",", "1", ",", "1", ",", "5"}], "]"}], "\[Equal]", 
      RowBox[{
       RowBox[{"-", "n1"}], "+", "n1t4", "-", "t4"}]}], ",", 
     RowBox[{
      RowBox[{"hb", "[", 
       RowBox[{"1", ",", "1", ",", "1", ",", "5"}], "]"}], "\[Equal]", 
      RowBox[{"n1", "-", "n1t4", "+", "t4"}]}], ",", 
     RowBox[{
      RowBox[{"hf", "[", 
       RowBox[{"1", ",", "1", ",", "1", ",", "9"}], "]"}], "\[Equal]", 
      RowBox[{
       RowBox[{"-", "n2"}], "+", "n2t4", "-", "t4"}]}], ",", 
     RowBox[{
      RowBox[{"hb", "[", 
       RowBox[{"1", ",", "1", ",", "1", ",", "9"}], "]"}], "\[Equal]", 
      RowBox[{"n2", "-", "n2t4", "+", "t4"}]}], ",", 
     RowBox[{
      RowBox[{"hf", "[", 
       RowBox[{"1", ",", "5", ",", "2", ",", "5"}], "]"}], "\[Equal]", 
      RowBox[{
       RowBox[{"-", "n1"}], "+", "n1n2t4", "-", "n2t4"}]}], ",", 
     RowBox[{
      RowBox[{"hb", "[", 
       RowBox[{"1", ",", "5", ",", "2", ",", "5"}], "]"}], "\[Equal]", 
      RowBox[{"n1", "-", "n1n2t4", "+", "n2t4"}]}], ",", 
     RowBox[{
      RowBox[{"hf", "[", 
       RowBox[{"1", ",", "9", ",", "2", ",", "1"}], "]"}], "\[Equal]", 
      RowBox[{"n1n2t4", "-", "n1t4", "-", "n2"}]}], ",", 
     RowBox[{
      RowBox[{"hb", "[", 
       RowBox[{"1", ",", "9", ",", "2", ",", "1"}], "]"}], "\[Equal]", 
      RowBox[{
       RowBox[{"-", "n1n2t4"}], "+", "n1t4", "+", "n2"}]}], ",", 
     RowBox[{
      RowBox[{"hf", "[", 
       RowBox[{"1", ",", "13", ",", "3", ",", "1"}], "]"}], "\[Equal]", 
      RowBox[{"n1n2n3t4", "-", "n1n2t4", "-", "n3"}]}], ",", 
     RowBox[{
      RowBox[{"hb", "[", 
       RowBox[{"1", ",", "13", ",", "3", ",", "1"}], "]"}], "\[Equal]", 
      RowBox[{
       RowBox[{"-", "n1n2n3t4"}], "+", "n1n2t4", "+", "n3"}]}], ",", 
     RowBox[{
      RowBox[{"hf", "[", 
       RowBox[{"1", ",", "17", ",", "3", ",", "1"}], "]"}], "\[Equal]", 
      RowBox[{"n1n2n4t4", "-", "n1n2t4", "-", "n4"}]}], ",", 
     RowBox[{
      RowBox[{"hb", "[", 
       RowBox[{"1", ",", "17", ",", "3", ",", "1"}], "]"}], "\[Equal]", 
      RowBox[{
       RowBox[{"-", "n1n2n4t4"}], "+", "n1n2t4", "+", "n4"}]}], ",", 
     RowBox[{
      RowBox[{"hf", "[", 
       RowBox[{"1", ",", "13", ",", "4", ",", "5"}], "]"}], "\[Equal]", 
      RowBox[{"n1n2n3n4t4", "-", "n1n2n4t4", "-", "n3"}]}], ",", 
     RowBox[{
      RowBox[{"hb", "[", 
       RowBox[{"1", ",", "13", ",", "4", ",", "5"}], "]"}], "\[Equal]", 
      RowBox[{
       RowBox[{"-", "n1n2n3n4t4"}], "+", "n1n2n4t4", "+", "n3"}]}], ",", 
     RowBox[{
      RowBox[{"hf", "[", 
       RowBox[{"1", ",", "17", ",", "4", ",", "1"}], "]"}], "\[Equal]", 
      RowBox[{"n1n2n3n4t4", "-", "n1n2n3t4", "-", "n4"}]}], ",", 
     RowBox[{
      RowBox[{"hb", "[", 
       RowBox[{"1", ",", "17", ",", "4", ",", "1"}], "]"}], "\[Equal]", 
      RowBox[{
       RowBox[{"-", "n1n2n3n4t4"}], "+", "n1n2n3t4", "+", "n4"}]}], ",", 
     RowBox[{"Vt4", "==", 
      RowBox[{
       RowBox[{"-", "n1n2n3n4t4"}], "+", "n1", "+", "n2", "+", "n3", "+", 
       "n4", "+", "t1"}]}]}], "}"}]}], ";"}], "\n", 
 RowBox[{
  RowBox[{"RateEqs", "=", 
   RowBox[{"{", 
    RowBox[{
     RowBox[{
      RowBox[{"vf", "[", 
       RowBox[{"1", ",", "1", ",", "1", ",", "5"}], "]"}], "\[Rule]", 
      RowBox[{"p1", " ", "r1", " ", 
       RowBox[{"kf", "[", 
        RowBox[{"1", ",", "1", ",", "1", ",", "5"}], "]"}]}]}], ",", 
     RowBox[{
      RowBox[{"vb", "[", 
       RowBox[{"1", ",", "1", ",", "1", ",", "5"}], "]"}], "\[Rule]", 
      RowBox[{"p1r1", " ", 
       RowBox[{"kb", "[", 
        RowBox[{"1", ",", "1", ",", "1", ",", "5"}], "]"}]}]}], ",", 
     RowBox[{
      RowBox[{"vf", "[", 
       RowBox[{"1", ",", "1", ",", "1", ",", "9"}], "]"}], "\[Rule]", 
      RowBox[{"p2", " ", "r1", " ", 
       RowBox[{"kf", "[", 
        RowBox[{"1", ",", "1", ",", "1", ",", "9"}], "]"}]}]}], ",", 
     RowBox[{
      RowBox[{"vb", "[", 
       RowBox[{"1", ",", "1", ",", "1", ",", "9"}], "]"}], "\[Rule]", 
      RowBox[{"p2r1", " ", 
       RowBox[{"kb", "[", 
        RowBox[{"1", ",", "1", ",", "1", ",", "9"}], "]"}]}]}], ",", 
     RowBox[{
      RowBox[{"vf", "[", 
       RowBox[{"1", ",", "5", ",", "2", ",", "5"}], "]"}], "\[Rule]", 
      RowBox[{"p1", " ", "p2r1", " ", 
       RowBox[{"kf", "[", 
        RowBox[{"1", ",", "5", ",", "2", ",", "5"}], "]"}]}]}], ",", 
     RowBox[{
      RowBox[{"vb", "[", 
       RowBox[{"1", ",", "5", ",", "2", ",", "5"}], "]"}], "\[Rule]", 
      RowBox[{"p1p2r1", " ", 
       RowBox[{"kb", "[", 
        RowBox[{"1", ",", "5", ",", "2", ",", "5"}], "]"}]}]}], ",", 
     RowBox[{
      RowBox[{"vf", "[", 
       RowBox[{"1", ",", "9", ",", "2", ",", "1"}], "]"}], "\[Rule]", 
      RowBox[{"p1r1", " ", "p2", " ", 
       RowBox[{"kf", "[", 
        RowBox[{"1", ",", "9", ",", "2", ",", "1"}], "]"}]}]}], ",", 
     RowBox[{
      RowBox[{"vb", "[", 
       RowBox[{"1", ",", "9", ",", "2", ",", "1"}], "]"}], "\[Rule]", 
      RowBox[{"p1p2r1", " ", 
       RowBox[{"kb", "[", 
        RowBox[{"1", ",", "9", ",", "2", ",", "1"}], "]"}]}]}], ",", 
     RowBox[{
      RowBox[{"vf", "[", 
       RowBox[{"1", ",", "13", ",", "3", ",", "1"}], "]"}], "\[Rule]", 
      RowBox[{"p1p2r1", " ", "p3", " ", 
       RowBox[{"kf", "[", 
        RowBox[{"1", ",", "13", ",", "3", ",", "1"}], "]"}]}]}], ",", 
     RowBox[{
      RowBox[{"vb", "[", 
       RowBox[{"1", ",", "13", ",", "3", ",", "1"}], "]"}], "\[Rule]", 
      RowBox[{"p1p2p3r1", " ", 
       RowBox[{"kb", "[", 
        RowBox[{"1", ",", "13", ",", "3", ",", "1"}], "]"}]}]}], ",", 
     RowBox[{
      RowBox[{"vf", "[", 
       RowBox[{"1", ",", "17", ",", "3", ",", "1"}], "]"}], "\[Rule]", 
      RowBox[{"p1p2r1", " ", "p4", " ", 
       RowBox[{"kf", "[", 
        RowBox[{"1", ",", "17", ",", "3", ",", "1"}], "]"}]}]}], ",", 
     RowBox[{
      RowBox[{"vb", "[", 
       RowBox[{"1", ",", "17", ",", "3", ",", "1"}], "]"}], "\[Rule]", 
      RowBox[{"p1p2p4r1", " ", 
       RowBox[{"kb", "[", 
        RowBox[{"1", ",", "17", ",", "3", ",", "1"}], "]"}]}]}], ",", 
     RowBox[{
      RowBox[{"vf", "[", 
       RowBox[{"1", ",", "13", ",", "4", ",", "5"}], "]"}], "\[Rule]", 
      RowBox[{"p1p2p4r1", " ", "p3", " ", 
       RowBox[{"kf", "[", 
        RowBox[{"1", ",", "13", ",", "4", ",", "5"}], "]"}]}]}], ",", 
     RowBox[{
      RowBox[{"vb", "[", 
       RowBox[{"1", ",", "13", ",", "4", ",", "5"}], "]"}], "\[Rule]", 
      RowBox[{"p1p2p3p4r1", " ", 
       RowBox[{"kb", "[", 
        RowBox[{"1", ",", "13", ",", "4", ",", "5"}], "]"}]}]}], ",", 
     RowBox[{
      RowBox[{"vf", "[", 
       RowBox[{"1", ",", "17", ",", "4", ",", "1"}], "]"}], "\[Rule]", 
      RowBox[{"p1p2p3r1", " ", "p4", " ", 
       RowBox[{"kf", "[", 
        RowBox[{"1", ",", "17", ",", "4", ",", "1"}], "]"}]}]}], ",", 
     RowBox[{
      RowBox[{"vb", "[", 
       RowBox[{"1", ",", "17", ",", "4", ",", "1"}], "]"}], "\[Rule]", 
      RowBox[{"p1p2p3p4r1", " ", 
       RowBox[{"kb", "[", 
        RowBox[{"1", ",", "17", ",", "4", ",", "1"}], "]"}]}]}], ",", 
     RowBox[{
      RowBox[{"vf", "[", 
       RowBox[{"1", ",", "21", ",", "4", ",", "1"}], "]"}], "\[Rule]", 
      RowBox[{"p1p2p3r1", " ", "p5", " ", 
       RowBox[{"kf", "[", 
        RowBox[{"1", ",", "21", ",", "4", ",", "1"}], "]"}]}]}], ",", 
     RowBox[{
      RowBox[{"vb", "[", 
       RowBox[{"1", ",", "21", ",", "4", ",", "1"}], "]"}], "\[Rule]", 
      RowBox[{"p1p2p3p5r1", " ", 
       RowBox[{"kb", "[", 
        RowBox[{"1", ",", "21", ",", "4", ",", "1"}], "]"}]}]}], ",", 
     RowBox[{
      RowBox[{"vf", "[", 
       RowBox[{"1", ",", "21", ",", "4", ",", "5"}], "]"}], "\[Rule]", 
      RowBox[{"p1p2p4r1", " ", "p5", " ", 
       RowBox[{"kf", "[", 
        RowBox[{"1", ",", "21", ",", "4", ",", "5"}], "]"}]}]}], ",", 
     RowBox[{
      RowBox[{"vb", "[", 
       RowBox[{"1", ",", "21", ",", "4", ",", "5"}], "]"}], "\[Rule]", 
      RowBox[{"p1p2p4p5r1", " ", 
       RowBox[{"kb", "[", 
        RowBox[{"1", ",", "21", ",", "4", ",", "5"}], "]"}]}]}], ",", 
     RowBox[{
      RowBox[{"vf", "[", 
       RowBox[{"1", ",", "13", ",", "5", ",", "9"}], "]"}], "\[Rule]", 
      RowBox[{"p1p2p4p5r1", " ", "p3", " ", 
       RowBox[{"kf", "[", 
        RowBox[{"1", ",", "13", ",", "5", ",", "9"}], "]"}]}]}], ",", 
     RowBox[{
      RowBox[{"vb", "[", 
       RowBox[{"1", ",", "13", ",", "5", ",", "9"}], "]"}], "\[Rule]", 
      RowBox[{"p1p2p3p4p5r1", " ", 
       RowBox[{"kb", "[", 
        RowBox[{"1", ",", "13", ",", "5", ",", "9"}], "]"}]}]}], ",", 
     RowBox[{
      RowBox[{"vf", "[", 
       RowBox[{"1", ",", "17", ",", "5", ",", "5"}], "]"}], "\[Rule]", 
      RowBox[{"p1p2p3p5r1", " ", "p4", " ", 
       RowBox[{"kf", "[", 
        RowBox[{"1", ",", "17", ",", "5", ",", "5"}], "]"}]}]}], ",", 
     RowBox[{
      RowBox[{"vb", "[", 
       RowBox[{"1", ",", "17", ",", "5", ",", "5"}], "]"}], "\[Rule]", 
      RowBox[{"p1p2p3p4p5r1", " ", 
       RowBox[{"kb", "[", 
        RowBox[{"1", ",", "17", ",", "5", ",", "5"}], "]"}]}]}], ",", 
     RowBox[{
      RowBox[{"vf", "[", 
       RowBox[{"1", ",", "21", ",", "5", ",", "1"}], "]"}], "\[Rule]", 
      RowBox[{"p1p2p3p4r1", " ", "p5", " ", 
       RowBox[{"kf", "[", 
        RowBox[{"1", ",", "21", ",", "5", ",", "1"}], "]"}]}]}], ",", 
     RowBox[{
      RowBox[{"vb", "[", 
       RowBox[{"1", ",", "21", ",", "5", ",", "1"}], "]"}], "\[Rule]", 
      RowBox[{"p1p2p3p4p5r1", " ", 
       RowBox[{"kb", "[", 
        RowBox[{"1", ",", "21", ",", "5", ",", "1"}], "]"}]}]}], ",", " ", 
     RowBox[{"Vf1", "\[Rule]", 
      RowBox[{"p1p2p3p4p5r1", "  ", "Kf1"}]}], " ", ",", 
     "\[IndentingNewLine]", "\[IndentingNewLine]", 
     RowBox[{
      RowBox[{"af", "[", 
       RowBox[{"1", ",", "1", ",", "1", ",", "5"}], "]"}], "\[Rule]", 
      RowBox[{"q1", " ", "r2", " ", 
       RowBox[{"kf", "[", 
        RowBox[{"1", ",", "1", ",", "1", ",", "5"}], "]"}]}]}], ",", 
     RowBox[{
      RowBox[{"ab", "[", 
       RowBox[{"1", ",", "1", ",", "1", ",", "5"}], "]"}], "\[Rule]", 
      RowBox[{"q1r2", " ", 
       RowBox[{"kb", "[", 
        RowBox[{"1", ",", "1", ",", "1", ",", "5"}], "]"}]}]}], ",", 
     RowBox[{
      RowBox[{"af", "[", 
       RowBox[{"1", ",", "1", ",", "1", ",", "9"}], "]"}], "\[Rule]", 
      RowBox[{"q2", " ", "r2", " ", 
       RowBox[{"kf", "[", 
        RowBox[{"1", ",", "1", ",", "1", ",", "9"}], "]"}]}]}], ",", 
     RowBox[{
      RowBox[{"ab", "[", 
       RowBox[{"1", ",", "1", ",", "1", ",", "9"}], "]"}], "\[Rule]", 
      RowBox[{"q2r2", " ", 
       RowBox[{"kb", "[", 
        RowBox[{"1", ",", "1", ",", "1", ",", "9"}], "]"}]}]}], ",", 
     RowBox[{
      RowBox[{"af", "[", 
       RowBox[{"1", ",", "5", ",", "2", ",", "5"}], "]"}], "\[Rule]", 
      RowBox[{"q1", " ", "q2r2", " ", 
       RowBox[{"kf", "[", 
        RowBox[{"1", ",", "5", ",", "2", ",", "5"}], "]"}]}]}], ",", 
     RowBox[{
      RowBox[{"ab", "[", 
       RowBox[{"1", ",", "5", ",", "2", ",", "5"}], "]"}], "\[Rule]", 
      RowBox[{"q1q2r2", " ", 
       RowBox[{"kb", "[", 
        RowBox[{"1", ",", "5", ",", "2", ",", "5"}], "]"}]}]}], ",", 
     RowBox[{
      RowBox[{"af", "[", 
       RowBox[{"1", ",", "9", ",", "2", ",", "1"}], "]"}], "\[Rule]", 
      RowBox[{"q1r2", " ", "q2", " ", 
       RowBox[{"kf", "[", 
        RowBox[{"1", ",", "9", ",", "2", ",", "1"}], "]"}]}]}], ",", 
     RowBox[{
      RowBox[{"ab", "[", 
       RowBox[{"1", ",", "9", ",", "2", ",", "1"}], "]"}], "\[Rule]", 
      RowBox[{"q1q2r2", " ", 
       RowBox[{"kb", "[", 
        RowBox[{"1", ",", "9", ",", "2", ",", "1"}], "]"}]}]}], ",", 
     RowBox[{
      RowBox[{"af", "[", 
       RowBox[{"1", ",", "13", ",", "3", ",", "1"}], "]"}], "\[Rule]", 
      RowBox[{"q1q2r2", " ", "q3", " ", 
       RowBox[{"kf", "[", 
        RowBox[{"1", ",", "13", ",", "3", ",", "1"}], "]"}]}]}], ",", 
     RowBox[{
      RowBox[{"ab", "[", 
       RowBox[{"1", ",", "13", ",", "3", ",", "1"}], "]"}], "\[Rule]", 
      RowBox[{"q1q2q3r2", " ", 
       RowBox[{"kb", "[", 
        RowBox[{"1", ",", "13", ",", "3", ",", "1"}], "]"}]}]}], ",", 
     RowBox[{
      RowBox[{"af", "[", 
       RowBox[{"1", ",", "17", ",", "3", ",", "1"}], "]"}], "\[Rule]", 
      RowBox[{"q1q2r2", " ", "q4", " ", 
       RowBox[{"kf", "[", 
        RowBox[{"1", ",", "17", ",", "3", ",", "1"}], "]"}]}]}], ",", 
     RowBox[{
      RowBox[{"ab", "[", 
       RowBox[{"1", ",", "17", ",", "3", ",", "1"}], "]"}], "\[Rule]", 
      RowBox[{"q1q2q4r2", " ", 
       RowBox[{"kb", "[", 
        RowBox[{"1", ",", "17", ",", "3", ",", "1"}], "]"}]}]}], ",", 
     RowBox[{
      RowBox[{"af", "[", 
       RowBox[{"1", ",", "13", ",", "4", ",", "5"}], "]"}], "\[Rule]", 
      RowBox[{"q1q2q4r2", " ", "q3", " ", 
       RowBox[{"kf", "[", 
        RowBox[{"1", ",", "13", ",", "4", ",", "5"}], "]"}]}]}], ",", 
     RowBox[{
      RowBox[{"ab", "[", 
       RowBox[{"1", ",", "13", ",", "4", ",", "5"}], "]"}], "\[Rule]", 
      RowBox[{"q1q2q3q4r2", " ", 
       RowBox[{"kb", "[", 
        RowBox[{"1", ",", "13", ",", "4", ",", "5"}], "]"}]}]}], ",", 
     RowBox[{
      RowBox[{"af", "[", 
       RowBox[{"1", ",", "17", ",", "4", ",", "1"}], "]"}], "\[Rule]", 
      RowBox[{"q1q2q3r2", " ", "q4", " ", 
       RowBox[{"kf", "[", 
        RowBox[{"1", ",", "17", ",", "4", ",", "1"}], "]"}]}]}], ",", 
     RowBox[{
      RowBox[{"ab", "[", 
       RowBox[{"1", ",", "17", ",", "4", ",", "1"}], "]"}], "\[Rule]", 
      RowBox[{"q1q2q3q4r2", " ", 
       RowBox[{"kb", "[", 
        RowBox[{"1", ",", "17", ",", "4", ",", "1"}], "]"}]}]}], ",", 
     RowBox[{
      RowBox[{"af", "[", 
       RowBox[{"1", ",", "21", ",", "4", ",", "1"}], "]"}], "\[Rule]", 
      RowBox[{"q1q2q3r2", " ", "q5", " ", 
       RowBox[{"kf", "[", 
        RowBox[{"1", ",", "21", ",", "4", ",", "1"}], "]"}]}]}], ",", 
     RowBox[{
      RowBox[{"ab", "[", 
       RowBox[{"1", ",", "21", ",", "4", ",", "1"}], "]"}], "\[Rule]", 
      RowBox[{"q1q2q3q5r2", " ", 
       RowBox[{"kb", "[", 
        RowBox[{"1", ",", "21", ",", "4", ",", "1"}], "]"}]}]}], ",", 
     RowBox[{
      RowBox[{"af", "[", 
       RowBox[{"1", ",", "21", ",", "4", ",", "5"}], "]"}], "\[Rule]", 
      RowBox[{"q1q2q4r2", " ", "q5", " ", 
       RowBox[{"kf", "[", 
        RowBox[{"1", ",", "21", ",", "4", ",", "5"}], "]"}]}]}], ",", 
     RowBox[{
      RowBox[{"ab", "[", 
       RowBox[{"1", ",", "21", ",", "4", ",", "5"}], "]"}], "\[Rule]", 
      RowBox[{"q1q2q4q5r2", " ", 
       RowBox[{"kb", "[", 
        RowBox[{"1", ",", "21", ",", "4", ",", "5"}], "]"}]}]}], ",", 
     RowBox[{
      RowBox[{"af", "[", 
       RowBox[{"1", ",", "13", ",", "5", ",", "9"}], "]"}], "\[Rule]", 
      RowBox[{"q1q2q4q5r2", " ", "q3", " ", 
       RowBox[{"kf", "[", 
        RowBox[{"1", ",", "13", ",", "5", ",", "9"}], "]"}]}]}], ",", 
     RowBox[{
      RowBox[{"ab", "[", 
       RowBox[{"1", ",", "13", ",", "5", ",", "9"}], "]"}], "\[Rule]", 
      RowBox[{"q1q2q3q4q5r2", " ", 
       RowBox[{"kb", "[", 
        RowBox[{"1", ",", "13", ",", "5", ",", "9"}], "]"}]}]}], ",", 
     RowBox[{
      RowBox[{"af", "[", 
       RowBox[{"1", ",", "17", ",", "5", ",", "5"}], "]"}], "\[Rule]", 
      RowBox[{"q1q2q3q5r2", " ", "q4", " ", 
       RowBox[{"kf", "[", 
        RowBox[{"1", ",", "17", ",", "5", ",", "5"}], "]"}]}]}], ",", 
     RowBox[{
      RowBox[{"ab", "[", 
       RowBox[{"1", ",", "17", ",", "5", ",", "5"}], "]"}], "\[Rule]", 
      RowBox[{"q1q2q3q4q5r2", " ", 
       RowBox[{"kb", "[", 
        RowBox[{"1", ",", "17", ",", "5", ",", "5"}], "]"}]}]}], ",", 
     RowBox[{
      RowBox[{"af", "[", 
       RowBox[{"1", ",", "21", ",", "5", ",", "1"}], "]"}], "\[Rule]", 
      RowBox[{"q1q2q3q4r2", " ", "q5", " ", 
       RowBox[{"kf", "[", 
        RowBox[{"1", ",", "21", ",", "5", ",", "1"}], "]"}]}]}], ",", 
     RowBox[{
      RowBox[{"ab", "[", 
       RowBox[{"1", ",", "21", ",", "5", ",", "1"}], "]"}], "\[Rule]", 
      RowBox[{"q1q2q3q4q5r2", " ", 
       RowBox[{"kb", "[", 
        RowBox[{"1", ",", "21", ",", "5", ",", "1"}], "]"}]}]}], ",", 
     RowBox[{"Vf2", "\[Rule]", 
      RowBox[{"q1q2q3q4q5r2", " ", "Kf2"}]}], ",", "\[IndentingNewLine]", 
     "\[IndentingNewLine]", 
     RowBox[{
      RowBox[{"bf", "[", 
       RowBox[{"1", ",", "1", ",", "1", ",", "5"}], "]"}], "\[Rule]", 
      RowBox[{"r3", " ", "s1", " ", 
       RowBox[{"kf", "[", 
        RowBox[{"1", ",", "1", ",", "1", ",", "5"}], "]"}]}]}], ",", 
     RowBox[{
      RowBox[{"bb", "[", 
       RowBox[{"1", ",", "1", ",", "1", ",", "5"}], "]"}], "\[Rule]", 
      RowBox[{"r3s1", " ", 
       RowBox[{"kb", "[", 
        RowBox[{"1", ",", "1", ",", "1", ",", "5"}], "]"}]}]}], ",", 
     RowBox[{
      RowBox[{"bf", "[", 
       RowBox[{"1", ",", "1", ",", "1", ",", "9"}], "]"}], "\[Rule]", 
      RowBox[{"r3", " ", "s2", " ", 
       RowBox[{"kf", "[", 
        RowBox[{"1", ",", "1", ",", "1", ",", "9"}], "]"}]}]}], ",", 
     RowBox[{
      RowBox[{"bb", "[", 
       RowBox[{"1", ",", "1", ",", "1", ",", "9"}], "]"}], "\[Rule]", 
      RowBox[{"r3s2", " ", 
       RowBox[{"kb", "[", 
        RowBox[{"1", ",", "1", ",", "1", ",", "9"}], "]"}]}]}], ",", 
     RowBox[{
      RowBox[{"bf", "[", 
       RowBox[{"1", ",", "9", ",", "2", ",", "1"}], "]"}], "\[Rule]", 
      RowBox[{"r3s1", " ", "s2", " ", 
       RowBox[{"kf", "[", 
        RowBox[{"1", ",", "9", ",", "2", ",", "1"}], "]"}]}]}], ",", 
     RowBox[{
      RowBox[{"bb", "[", 
       RowBox[{"1", ",", "9", ",", "2", ",", "1"}], "]"}], "\[Rule]", 
      RowBox[{"r3s1s2", " ", 
       RowBox[{"kb", "[", 
        RowBox[{"1", ",", "9", ",", "2", ",", "1"}], "]"}]}]}], ",", 
     RowBox[{
      RowBox[{"bf", "[", 
       RowBox[{"1", ",", "5", ",", "2", ",", "5"}], "]"}], "->", 
      RowBox[{"s1", " ", "r3s2", " ", 
       RowBox[{"kf", "[", 
        RowBox[{"1", ",", "5", ",", "2", ",", "5"}], "]"}]}]}], ",", 
     RowBox[{
      RowBox[{"bb", "[", 
       RowBox[{"1", ",", "5", ",", "2", ",", "5"}], "]"}], "->", 
      RowBox[{"r3s1s2", " ", 
       RowBox[{"kb", "[", 
        RowBox[{"1", ",", "5", ",", "2", ",", "5"}], "]"}]}]}], ",", 
     RowBox[{
      RowBox[{"bf", "[", 
       RowBox[{"1", ",", "13", ",", "3", ",", "1"}], "]"}], "\[Rule]", 
      RowBox[{"r3s1s2", " ", "s3", " ", 
       RowBox[{"kf", "[", 
        RowBox[{"1", ",", "13", ",", "3", ",", "1"}], "]"}]}]}], ",", 
     RowBox[{
      RowBox[{"bb", "[", 
       RowBox[{"1", ",", "13", ",", "3", ",", "1"}], "]"}], "\[Rule]", 
      RowBox[{"r3s1s2s3", " ", 
       RowBox[{"kb", "[", 
        RowBox[{"1", ",", "13", ",", "3", ",", "1"}], "]"}]}]}], ",", 
     RowBox[{
      RowBox[{"bf", "[", 
       RowBox[{"1", ",", "17", ",", "3", ",", "1"}], "]"}], "\[Rule]", 
      RowBox[{"r3s1s2", " ", "s4", " ", 
       RowBox[{"kf", "[", 
        RowBox[{"1", ",", "17", ",", "3", ",", "1"}], "]"}]}]}], ",", 
     RowBox[{
      RowBox[{"bb", "[", 
       RowBox[{"1", ",", "17", ",", "3", ",", "1"}], "]"}], "\[Rule]", 
      RowBox[{"r3s1s2s4", " ", 
       RowBox[{"kb", "[", 
        RowBox[{"1", ",", "17", ",", "3", ",", "1"}], "]"}]}]}], ",", 
     RowBox[{
      RowBox[{"bf", "[", 
       RowBox[{"1", ",", "13", ",", "4", ",", "5"}], "]"}], "\[Rule]", 
      RowBox[{"r3s1s2s4", " ", "s3", " ", 
       RowBox[{"kf", "[", 
        RowBox[{"1", ",", "13", ",", "4", ",", "5"}], "]"}]}]}], ",", 
     RowBox[{
      RowBox[{"bb", "[", 
       RowBox[{"1", ",", "13", ",", "4", ",", "5"}], "]"}], "\[Rule]", 
      RowBox[{"r3s1s2s3s4", " ", 
       RowBox[{"kb", "[", 
        RowBox[{"1", ",", "13", ",", "4", ",", "5"}], "]"}]}]}], ",", 
     RowBox[{
      RowBox[{"bf", "[", 
       RowBox[{"1", ",", "17", ",", "4", ",", "1"}], "]"}], "\[Rule]", 
      RowBox[{"r3s1s2s3", " ", "s4", " ", 
       RowBox[{"kf", "[", 
        RowBox[{"1", ",", "17", ",", "4", ",", "1"}], "]"}]}]}], ",", 
     RowBox[{
      RowBox[{"bb", "[", 
       RowBox[{"1", ",", "17", ",", "4", ",", "1"}], "]"}], "\[Rule]", 
      RowBox[{"r3s1s2s3s4", " ", 
       RowBox[{"kb", "[", 
        RowBox[{"1", ",", "17", ",", "4", ",", "1"}], "]"}]}]}], ",", 
     RowBox[{
      RowBox[{"bf", "[", 
       RowBox[{"1", ",", "21", ",", "4", ",", "1"}], "]"}], "\[Rule]", 
      RowBox[{"r3s1s2s3", " ", "s5", " ", 
       RowBox[{"kf", "[", 
        RowBox[{"1", ",", "21", ",", "4", ",", "1"}], "]"}]}]}], ",", 
     RowBox[{
      RowBox[{"bb", "[", 
       RowBox[{"1", ",", "21", ",", "4", ",", "1"}], "]"}], "\[Rule]", 
      RowBox[{"r3s1s2s3s5", " ", 
       RowBox[{"kb", "[", 
        RowBox[{"1", ",", "21", ",", "4", ",", "1"}], "]"}]}]}], ",", 
     RowBox[{
      RowBox[{"bf", "[", 
       RowBox[{"1", ",", "21", ",", "4", ",", "5"}], "]"}], "\[Rule]", 
      RowBox[{"r3s1s2s4", " ", "s5", " ", 
       RowBox[{"kf", "[", 
        RowBox[{"1", ",", "21", ",", "4", ",", "5"}], "]"}]}]}], ",", 
     RowBox[{
      RowBox[{"bb", "[", 
       RowBox[{"1", ",", "21", ",", "4", ",", "5"}], "]"}], "\[Rule]", 
      RowBox[{"r3s1s2s4s5", " ", 
       RowBox[{"kb", "[", 
        RowBox[{"1", ",", "21", ",", "4", ",", "5"}], "]"}]}]}], ",", 
     RowBox[{
      RowBox[{"bf", "[", 
       RowBox[{"1", ",", "13", ",", "5", ",", "9"}], "]"}], "\[Rule]", 
      RowBox[{"r3s1s2s4s5", " ", "s3", " ", 
       RowBox[{"kf", "[", 
        RowBox[{"1", ",", "13", ",", "5", ",", "9"}], "]"}]}]}], ",", 
     RowBox[{
      RowBox[{"bb", "[", 
       RowBox[{"1", ",", "13", ",", "5", ",", "9"}], "]"}], "\[Rule]", 
      RowBox[{"r3s1s2s3s4s5", " ", 
       RowBox[{"kb", "[", 
        RowBox[{"1", ",", "13", ",", "5", ",", "9"}], "]"}]}]}], ",", 
     RowBox[{
      RowBox[{"bf", "[", 
       RowBox[{"1", ",", "17", ",", "5", ",", "5"}], "]"}], "\[Rule]", 
      RowBox[{"r3s1s2s3s5", " ", "s4", " ", 
       RowBox[{"kf", "[", 
        RowBox[{"1", ",", "17", ",", "5", ",", "5"}], "]"}]}]}], ",", 
     RowBox[{
      RowBox[{"bb", "[", 
       RowBox[{"1", ",", "17", ",", "5", ",", "5"}], "]"}], "\[Rule]", 
      RowBox[{"r3s1s2s3s4s5", " ", 
       RowBox[{"kb", "[", 
        RowBox[{"1", ",", "17", ",", "5", ",", "5"}], "]"}]}]}], ",", 
     RowBox[{
      RowBox[{"bf", "[", 
       RowBox[{"1", ",", "21", ",", "5", ",", "1"}], "]"}], "\[Rule]", 
      RowBox[{"r3s1s2s3s4", " ", "s5", " ", 
       RowBox[{"kf", "[", 
        RowBox[{"1", ",", "21", ",", "5", ",", "1"}], "]"}]}]}], ",", 
     RowBox[{
      RowBox[{"bb", "[", 
       RowBox[{"1", ",", "21", ",", "5", ",", "1"}], "]"}], "\[Rule]", 
      RowBox[{"r3s1s2s3s4s5", " ", 
       RowBox[{"kb", "[", 
        RowBox[{"1", ",", "21", ",", "5", ",", "1"}], "]"}]}]}], ",", " ", 
     RowBox[{"Vf3", "\[Rule]", 
      RowBox[{"r3s1s2s3s4s5", " ", "Kf3"}]}], ",", "\[IndentingNewLine]", 
     "\[IndentingNewLine]", 
     RowBox[{
      RowBox[{"ef", "[", 
       RowBox[{"1", ",", "1", ",", "1", ",", "5"}], "]"}], "\[Rule]", 
      RowBox[{"r4", " ", "y1", " ", 
       RowBox[{"kf", "[", 
        RowBox[{"1", ",", "1", ",", "1", ",", "5"}], "]"}]}]}], ",", 
     RowBox[{
      RowBox[{"eb", "[", 
       RowBox[{"1", ",", "1", ",", "1", ",", "5"}], "]"}], "\[Rule]", 
      RowBox[{"r4y1", " ", 
       RowBox[{"kb", "[", 
        RowBox[{"1", ",", "1", ",", "1", ",", "5"}], "]"}]}]}], ",", 
     RowBox[{
      RowBox[{"ef", "[", 
       RowBox[{"1", ",", "1", ",", "1", ",", "9"}], "]"}], "\[Rule]", 
      RowBox[{"r4", " ", "y2", " ", 
       RowBox[{"kf", "[", 
        RowBox[{"1", ",", "1", ",", "1", ",", "9"}], "]"}]}]}], ",", 
     RowBox[{
      RowBox[{"eb", "[", 
       RowBox[{"1", ",", "1", ",", "1", ",", "9"}], "]"}], "\[Rule]", 
      RowBox[{"r4y2", " ", 
       RowBox[{"kb", "[", 
        RowBox[{"1", ",", "1", ",", "1", ",", "9"}], "]"}]}]}], ",", 
     RowBox[{
      RowBox[{"ef", "[", 
       RowBox[{"1", ",", "9", ",", "2", ",", "1"}], "]"}], "\[Rule]", 
      RowBox[{"r4y1", " ", "y2", " ", 
       RowBox[{"kf", "[", 
        RowBox[{"1", ",", "9", ",", "2", ",", "1"}], "]"}]}]}], ",", 
     RowBox[{
      RowBox[{"eb", "[", 
       RowBox[{"1", ",", "9", ",", "2", ",", "1"}], "]"}], "\[Rule]", 
      RowBox[{"r4y1y2", " ", 
       RowBox[{"kb", "[", 
        RowBox[{"1", ",", "9", ",", "2", ",", "1"}], "]"}]}]}], ",", 
     RowBox[{
      RowBox[{"ef", "[", 
       RowBox[{"1", ",", "5", ",", "2", ",", "5"}], "]"}], "->", 
      RowBox[{"y1", " ", "r4y2", " ", 
       RowBox[{"kf", "[", 
        RowBox[{"1", ",", "5", ",", "2", ",", "5"}], "]"}]}]}], ",", 
     RowBox[{
      RowBox[{"eb", "[", 
       RowBox[{"1", ",", "5", ",", "2", ",", "5"}], "]"}], "->", 
      RowBox[{"r4y1y2", " ", 
       RowBox[{"kb", "[", 
        RowBox[{"1", ",", "5", ",", "2", ",", "5"}], "]"}]}]}], ",", 
     RowBox[{
      RowBox[{"ef", "[", 
       RowBox[{"1", ",", "13", ",", "3", ",", "1"}], "]"}], "\[Rule]", 
      RowBox[{"r4y1y2", " ", "y3", " ", 
       RowBox[{"kf", "[", 
        RowBox[{"1", ",", "13", ",", "3", ",", "1"}], "]"}]}]}], ",", 
     RowBox[{
      RowBox[{"eb", "[", 
       RowBox[{"1", ",", "13", ",", "3", ",", "1"}], "]"}], "\[Rule]", 
      RowBox[{"r4y1y2y3", " ", 
       RowBox[{"kb", "[", 
        RowBox[{"1", ",", "13", ",", "3", ",", "1"}], "]"}]}]}], ",", 
     RowBox[{
      RowBox[{"ef", "[", 
       RowBox[{"1", ",", "17", ",", "3", ",", "1"}], "]"}], "\[Rule]", 
      RowBox[{"r4y1y2", " ", "y4", " ", 
       RowBox[{"kf", "[", 
        RowBox[{"1", ",", "17", ",", "3", ",", "1"}], "]"}]}]}], ",", 
     RowBox[{
      RowBox[{"eb", "[", 
       RowBox[{"1", ",", "17", ",", "3", ",", "1"}], "]"}], "\[Rule]", 
      RowBox[{"r4y1y2y4", " ", 
       RowBox[{"kb", "[", 
        RowBox[{"1", ",", "17", ",", "3", ",", "1"}], "]"}]}]}], ",", 
     RowBox[{
      RowBox[{"ef", "[", 
       RowBox[{"1", ",", "13", ",", "4", ",", "5"}], "]"}], "\[Rule]", 
      RowBox[{"r4y1y2y4", " ", "y3", " ", 
       RowBox[{"kf", "[", 
        RowBox[{"1", ",", "13", ",", "4", ",", "5"}], "]"}]}]}], ",", 
     RowBox[{
      RowBox[{"eb", "[", 
       RowBox[{"1", ",", "13", ",", "4", ",", "5"}], "]"}], "\[Rule]", 
      RowBox[{"r4y1y2y3y4", " ", 
       RowBox[{"kb", "[", 
        RowBox[{"1", ",", "13", ",", "4", ",", "5"}], "]"}]}]}], ",", 
     RowBox[{
      RowBox[{"ef", "[", 
       RowBox[{"1", ",", "17", ",", "4", ",", "1"}], "]"}], "\[Rule]", 
      RowBox[{"r4y1y2y3", " ", "y4", " ", 
       RowBox[{"kf", "[", 
        RowBox[{"1", ",", "17", ",", "4", ",", "1"}], "]"}]}]}], ",", 
     RowBox[{
      RowBox[{"eb", "[", 
       RowBox[{"1", ",", "17", ",", "4", ",", "1"}], "]"}], "\[Rule]", 
      RowBox[{"r4y1y2y3y4", " ", 
       RowBox[{"kb", "[", 
        RowBox[{"1", ",", "17", ",", "4", ",", "1"}], "]"}]}]}], ",", 
     RowBox[{
      RowBox[{"ef", "[", 
       RowBox[{"1", ",", "21", ",", "4", ",", "1"}], "]"}], "\[Rule]", 
      RowBox[{"r4y1y2y3", " ", "y5", " ", 
       RowBox[{"kf", "[", 
        RowBox[{"1", ",", "21", ",", "4", ",", "1"}], "]"}]}]}], ",", 
     RowBox[{
      RowBox[{"eb", "[", 
       RowBox[{"1", ",", "21", ",", "4", ",", "1"}], "]"}], "\[Rule]", 
      RowBox[{"r4y1y2y3y5", " ", 
       RowBox[{"kb", "[", 
        RowBox[{"1", ",", "21", ",", "4", ",", "1"}], "]"}]}]}], ",", 
     RowBox[{
      RowBox[{"ef", "[", 
       RowBox[{"1", ",", "21", ",", "4", ",", "5"}], "]"}], "\[Rule]", 
      RowBox[{"r4y1y2y4", " ", "y5", " ", 
       RowBox[{"kf", "[", 
        RowBox[{"1", ",", "21", ",", "4", ",", "5"}], "]"}]}]}], ",", 
     RowBox[{
      RowBox[{"eb", "[", 
       RowBox[{"1", ",", "21", ",", "4", ",", "5"}], "]"}], "\[Rule]", 
      RowBox[{"r4y1y2y4y5", " ", 
       RowBox[{"kb", "[", 
        RowBox[{"1", ",", "21", ",", "4", ",", "5"}], "]"}]}]}], ",", 
     RowBox[{
      RowBox[{"ef", "[", 
       RowBox[{"1", ",", "13", ",", "5", ",", "9"}], "]"}], "\[Rule]", 
      RowBox[{"r4y1y2y4y5", " ", "y3", " ", 
       RowBox[{"kf", "[", 
        RowBox[{"1", ",", "13", ",", "5", ",", "9"}], "]"}]}]}], ",", 
     RowBox[{
      RowBox[{"eb", "[", 
       RowBox[{"1", ",", "13", ",", "5", ",", "9"}], "]"}], "\[Rule]", 
      RowBox[{"r4y1y2y3y4y5", " ", 
       RowBox[{"kb", "[", 
        RowBox[{"1", ",", "13", ",", "5", ",", "9"}], "]"}]}]}], ",", 
     RowBox[{
      RowBox[{"ef", "[", 
       RowBox[{"1", ",", "17", ",", "5", ",", "5"}], "]"}], "\[Rule]", 
      RowBox[{"r4y1y2y3y5", " ", "y4", " ", 
       RowBox[{"kf", "[", 
        RowBox[{"1", ",", "17", ",", "5", ",", "5"}], "]"}]}]}], ",", 
     RowBox[{
      RowBox[{"eb", "[", 
       RowBox[{"1", ",", "17", ",", "5", ",", "5"}], "]"}], "\[Rule]", 
      RowBox[{"r4y1y2y3y4y5", " ", 
       RowBox[{"kb", "[", 
        RowBox[{"1", ",", "17", ",", "5", ",", "5"}], "]"}]}]}], ",", 
     RowBox[{
      RowBox[{"ef", "[", 
       RowBox[{"1", ",", "21", ",", "5", ",", "1"}], "]"}], "\[Rule]", 
      RowBox[{"r4y1y2y3y4", " ", "y5", " ", 
       RowBox[{"kf", "[", 
        RowBox[{"1", ",", "21", ",", "5", ",", "1"}], "]"}]}]}], ",", 
     RowBox[{
      RowBox[{"eb", "[", 
       RowBox[{"1", ",", "21", ",", "5", ",", "1"}], "]"}], "\[Rule]", 
      RowBox[{"r4y1y2y3y4y5", " ", 
       RowBox[{"kb", "[", 
        RowBox[{"1", ",", "21", ",", "5", ",", "1"}], "]"}]}]}], ",", " ", 
     RowBox[{"Vf4", "\[Rule]", "  ", 
      RowBox[{"r4y1y2y3y4y5", "  ", "Kf4"}]}], ",", "\[IndentingNewLine]", 
     "\[IndentingNewLine]", 
     RowBox[{
      RowBox[{"ff", "[", 
       RowBox[{"1", ",", "1", ",", "1", ",", "5"}], "]"}], "\[Rule]", 
      RowBox[{"r5", " ", "w1", " ", 
       RowBox[{"kf", "[", 
        RowBox[{"1", ",", "1", ",", "1", ",", "5"}], "]"}]}]}], ",", 
     RowBox[{
      RowBox[{"fb", "[", 
       RowBox[{"1", ",", "1", ",", "1", ",", "5"}], "]"}], "\[Rule]", 
      RowBox[{"r5w1", " ", 
       RowBox[{"kb", "[", 
        RowBox[{"1", ",", "1", ",", "1", ",", "5"}], "]"}]}]}], ",", 
     RowBox[{
      RowBox[{"ff", "[", 
       RowBox[{"1", ",", "1", ",", "1", ",", "9"}], "]"}], "\[Rule]", 
      RowBox[{"r5", " ", "w2", " ", 
       RowBox[{"kf", "[", 
        RowBox[{"1", ",", "1", ",", "1", ",", "9"}], "]"}]}]}], ",", 
     RowBox[{
      RowBox[{"fb", "[", 
       RowBox[{"1", ",", "1", ",", "1", ",", "9"}], "]"}], "\[Rule]", 
      RowBox[{"r5w2", " ", 
       RowBox[{"kb", "[", 
        RowBox[{"1", ",", "1", ",", "1", ",", "9"}], "]"}]}]}], ",", 
     RowBox[{
      RowBox[{"ff", "[", 
       RowBox[{"1", ",", "9", ",", "2", ",", "1"}], "]"}], "\[Rule]", 
      RowBox[{"r5w1", " ", "w2", " ", 
       RowBox[{"kf", "[", 
        RowBox[{"1", ",", "9", ",", "2", ",", "1"}], "]"}]}]}], ",", 
     RowBox[{
      RowBox[{"fb", "[", 
       RowBox[{"1", ",", "9", ",", "2", ",", "1"}], "]"}], "\[Rule]", 
      RowBox[{"r5w1w2", " ", 
       RowBox[{"kb", "[", 
        RowBox[{"1", ",", "9", ",", "2", ",", "1"}], "]"}]}]}], ",", " ", 
     RowBox[{
      RowBox[{"ff", "[", 
       RowBox[{"1", ",", "5", ",", "2", ",", "5"}], "]"}], "\[Rule]", 
      RowBox[{"w1", " ", "r5w2", " ", 
       RowBox[{"kf", "[", 
        RowBox[{"1", ",", "5", ",", "2", ",", "5"}], "]"}]}]}], ",", 
     RowBox[{
      RowBox[{"fb", "[", 
       RowBox[{"1", ",", "5", ",", "2", ",", "5"}], "]"}], "->", 
      RowBox[{"r5w1w2", " ", 
       RowBox[{"kb", "[", 
        RowBox[{"1", ",", "5", ",", "2", ",", "5"}], "]"}]}]}], ",", 
     RowBox[{
      RowBox[{"ff", "[", 
       RowBox[{"1", ",", "13", ",", "3", ",", "1"}], "]"}], "\[Rule]", 
      RowBox[{"r5w1w2", " ", "w3", " ", 
       RowBox[{"kf", "[", 
        RowBox[{"1", ",", "13", ",", "3", ",", "1"}], "]"}]}]}], ",", 
     RowBox[{
      RowBox[{"fb", "[", 
       RowBox[{"1", ",", "13", ",", "3", ",", "1"}], "]"}], "\[Rule]", 
      RowBox[{"r5w1w2w3", " ", 
       RowBox[{"kb", "[", 
        RowBox[{"1", ",", "13", ",", "3", ",", "1"}], "]"}]}]}], ",", 
     RowBox[{
      RowBox[{"ff", "[", 
       RowBox[{"1", ",", "17", ",", "3", ",", "1"}], "]"}], "\[Rule]", 
      RowBox[{"r5w1w2", " ", "w4", " ", 
       RowBox[{"kf", "[", 
        RowBox[{"1", ",", "17", ",", "3", ",", "1"}], "]"}]}]}], ",", 
     RowBox[{
      RowBox[{"fb", "[", 
       RowBox[{"1", ",", "17", ",", "3", ",", "1"}], "]"}], "\[Rule]", 
      RowBox[{"r5w1w2w4", " ", 
       RowBox[{"kb", "[", 
        RowBox[{"1", ",", "17", ",", "3", ",", "1"}], "]"}]}]}], ",", 
     RowBox[{
      RowBox[{"ff", "[", 
       RowBox[{"1", ",", "13", ",", "4", ",", "5"}], "]"}], "\[Rule]", 
      RowBox[{"r5w1w2w4", " ", "w3", " ", 
       RowBox[{"kf", "[", 
        RowBox[{"1", ",", "13", ",", "4", ",", "5"}], "]"}]}]}], ",", 
     RowBox[{
      RowBox[{"fb", "[", 
       RowBox[{"1", ",", "13", ",", "4", ",", "5"}], "]"}], "\[Rule]", 
      RowBox[{"r5w1w2w3w4", " ", 
       RowBox[{"kb", "[", 
        RowBox[{"1", ",", "13", ",", "4", ",", "5"}], "]"}]}]}], ",", 
     RowBox[{
      RowBox[{"ff", "[", 
       RowBox[{"1", ",", "17", ",", "4", ",", "1"}], "]"}], "\[Rule]", 
      RowBox[{"r5w1w2w3", " ", "w4", " ", 
       RowBox[{"kf", "[", 
        RowBox[{"1", ",", "17", ",", "4", ",", "1"}], "]"}]}]}], ",", 
     RowBox[{
      RowBox[{"fb", "[", 
       RowBox[{"1", ",", "17", ",", "4", ",", "1"}], "]"}], "\[Rule]", 
      RowBox[{"r5w1w2w3w4", " ", 
       RowBox[{"kb", "[", 
        RowBox[{"1", ",", "17", ",", "4", ",", "1"}], "]"}]}]}], ",", 
     RowBox[{
      RowBox[{"ff", "[", 
       RowBox[{"1", ",", "21", ",", "4", ",", "1"}], "]"}], "\[Rule]", 
      RowBox[{"r5w1w2w3", " ", "w5", " ", 
       RowBox[{"kf", "[", 
        RowBox[{"1", ",", "21", ",", "4", ",", "1"}], "]"}]}]}], ",", 
     RowBox[{
      RowBox[{"fb", "[", 
       RowBox[{"1", ",", "21", ",", "4", ",", "1"}], "]"}], "\[Rule]", 
      RowBox[{"r5w1w2w3w5", " ", 
       RowBox[{"kb", "[", 
        RowBox[{"1", ",", "21", ",", "4", ",", "1"}], "]"}]}]}], ",", 
     RowBox[{
      RowBox[{"ff", "[", 
       RowBox[{"1", ",", "21", ",", "4", ",", "5"}], "]"}], "\[Rule]", 
      RowBox[{"r5w1w2w4", " ", "w5", " ", 
       RowBox[{"kf", "[", 
        RowBox[{"1", ",", "21", ",", "4", ",", "5"}], "]"}]}]}], ",", 
     RowBox[{
      RowBox[{"fb", "[", 
       RowBox[{"1", ",", "21", ",", "4", ",", "5"}], "]"}], "\[Rule]", 
      RowBox[{"r5w1w2w4w5", " ", 
       RowBox[{"kb", "[", 
        RowBox[{"1", ",", "21", ",", "4", ",", "5"}], "]"}]}]}], ",", 
     RowBox[{
      RowBox[{"ff", "[", 
       RowBox[{"1", ",", "13", ",", "5", ",", "9"}], "]"}], "\[Rule]", 
      RowBox[{"r5w1w2w4w5", " ", "w3", " ", 
       RowBox[{"kf", "[", 
        RowBox[{"1", ",", "13", ",", "5", ",", "9"}], "]"}]}]}], ",", 
     RowBox[{
      RowBox[{"fb", "[", 
       RowBox[{"1", ",", "13", ",", "5", ",", "9"}], "]"}], "\[Rule]", 
      RowBox[{"r5w1w2w3w4w5", " ", 
       RowBox[{"kb", "[", 
        RowBox[{"1", ",", "13", ",", "5", ",", "9"}], "]"}]}]}], ",", 
     RowBox[{
      RowBox[{"ff", "[", 
       RowBox[{"1", ",", "17", ",", "5", ",", "5"}], "]"}], "\[Rule]", 
      RowBox[{"r5w1w2w3w5", " ", "w4", " ", 
       RowBox[{"kf", "[", 
        RowBox[{"1", ",", "17", ",", "5", ",", "5"}], "]"}]}]}], ",", 
     RowBox[{
      RowBox[{"fb", "[", 
       RowBox[{"1", ",", "17", ",", "5", ",", "5"}], "]"}], "\[Rule]", 
      RowBox[{"r5w1w2w3w4w5", " ", 
       RowBox[{"kb", "[", 
        RowBox[{"1", ",", "17", ",", "5", ",", "5"}], "]"}]}]}], ",", 
     RowBox[{
      RowBox[{"ff", "[", 
       RowBox[{"1", ",", "21", ",", "5", ",", "1"}], "]"}], "\[Rule]", 
      RowBox[{"r5w1w2w3w4", " ", "w5", " ", 
       RowBox[{"kf", "[", 
        RowBox[{"1", ",", "21", ",", "5", ",", "1"}], "]"}]}]}], ",", 
     RowBox[{
      RowBox[{"fb", "[", 
       RowBox[{"1", ",", "21", ",", "5", ",", "1"}], "]"}], "\[Rule]", 
      RowBox[{"r5w1w2w3w4w5", " ", 
       RowBox[{"kb", "[", 
        RowBox[{"1", ",", "21", ",", "5", ",", "1"}], "]"}]}]}], ",", " ", 
     RowBox[{"Vf5", "\[Rule]", 
      RowBox[{"r5w1w2w3w4w5", " ", "Kf5"}]}], ",", "\[IndentingNewLine]", 
     "\[IndentingNewLine]", 
     RowBox[{
      RowBox[{"cf", "[", 
       RowBox[{"1", ",", "1", ",", "1", ",", "5"}], "]"}], "\[Rule]", 
      RowBox[{"t1", " ", "x1", " ", 
       RowBox[{"lf", "[", 
        RowBox[{"1", ",", "1", ",", "1", ",", "5"}], "]"}]}]}], ",", 
     RowBox[{
      RowBox[{"cb", "[", 
       RowBox[{"1", ",", "1", ",", "1", ",", "5"}], "]"}], "\[Rule]", 
      RowBox[{"t1x1", " ", 
       RowBox[{"lb", "[", 
        RowBox[{"1", ",", "1", ",", "1", ",", "5"}], "]"}]}]}], ",", 
     RowBox[{
      RowBox[{"cf", "[", 
       RowBox[{"1", ",", "1", ",", "1", ",", "9"}], "]"}], "\[Rule]", 
      RowBox[{"t1", " ", "x2", " ", 
       RowBox[{"lf", "[", 
        RowBox[{"1", ",", "1", ",", "1", ",", "9"}], "]"}]}]}], ",", 
     RowBox[{
      RowBox[{"cb", "[", 
       RowBox[{"1", ",", "1", ",", "1", ",", "9"}], "]"}], "\[Rule]", 
      RowBox[{"t1x2", " ", 
       RowBox[{"lb", "[", 
        RowBox[{"1", ",", "1", ",", "1", ",", "9"}], "]"}]}]}], ",", 
     RowBox[{
      RowBox[{"cf", "[", 
       RowBox[{"1", ",", "5", ",", "2", ",", "5"}], "]"}], "\[Rule]", 
      RowBox[{"t1x2", " ", "x1", " ", 
       RowBox[{"lf", "[", 
        RowBox[{"1", ",", "5", ",", "2", ",", "5"}], "]"}]}]}], ",", 
     RowBox[{
      RowBox[{"cb", "[", 
       RowBox[{"1", ",", "5", ",", "2", ",", "5"}], "]"}], "\[Rule]", 
      RowBox[{"t1x1x2", " ", 
       RowBox[{"lb", "[", 
        RowBox[{"1", ",", "5", ",", "2", ",", "5"}], "]"}]}]}], ",", 
     RowBox[{
      RowBox[{"cf", "[", 
       RowBox[{"1", ",", "9", ",", "2", ",", "1"}], "]"}], "\[Rule]", 
      RowBox[{"t1x1", " ", "x2", " ", 
       RowBox[{"lf", "[", 
        RowBox[{"1", ",", "9", ",", "2", ",", "1"}], "]"}]}]}], ",", 
     RowBox[{
      RowBox[{"cb", "[", 
       RowBox[{"1", ",", "9", ",", "2", ",", "1"}], "]"}], "\[Rule]", 
      RowBox[{"t1x1x2", " ", 
       RowBox[{"lb", "[", 
        RowBox[{"1", ",", "9", ",", "2", ",", "1"}], "]"}]}]}], ",", 
     RowBox[{
      RowBox[{"cf", "[", 
       RowBox[{"1", ",", "13", ",", "3", ",", "1"}], "]"}], "\[Rule]", 
      RowBox[{"t1x1x2", " ", "x3", " ", 
       RowBox[{"lf", "[", 
        RowBox[{"1", ",", "13", ",", "3", ",", "1"}], "]"}]}]}], ",", 
     RowBox[{
      RowBox[{"cb", "[", 
       RowBox[{"1", ",", "13", ",", "3", ",", "1"}], "]"}], "\[Rule]", 
      RowBox[{"t1x1x2x3", " ", 
       RowBox[{"lb", "[", 
        RowBox[{"1", ",", "13", ",", "3", ",", "1"}], "]"}]}]}], ",", 
     RowBox[{
      RowBox[{"cf", "[", 
       RowBox[{"1", ",", "17", ",", "3", ",", "1"}], "]"}], "\[Rule]", 
      RowBox[{"t1x1x2", " ", "x4", " ", 
       RowBox[{"lf", "[", 
        RowBox[{"1", ",", "17", ",", "3", ",", "1"}], "]"}]}]}], ",", 
     RowBox[{
      RowBox[{"cb", "[", 
       RowBox[{"1", ",", "17", ",", "3", ",", "1"}], "]"}], "\[Rule]", 
      RowBox[{"t1x1x2x4", " ", 
       RowBox[{"lb", "[", 
        RowBox[{"1", ",", "17", ",", "3", ",", "1"}], "]"}]}]}], ",", 
     RowBox[{
      RowBox[{"cf", "[", 
       RowBox[{"1", ",", "13", ",", "4", ",", "5"}], "]"}], "\[Rule]", 
      RowBox[{"t1x1x2x4", " ", "x3", " ", 
       RowBox[{"lf", "[", 
        RowBox[{"1", ",", "13", ",", "4", ",", "5"}], "]"}]}]}], ",", 
     RowBox[{
      RowBox[{"cb", "[", 
       RowBox[{"1", ",", "13", ",", "4", ",", "5"}], "]"}], "\[Rule]", 
      RowBox[{"t1x1x2x3x4", " ", 
       RowBox[{"lb", "[", 
        RowBox[{"1", ",", "13", ",", "4", ",", "5"}], "]"}]}]}], ",", 
     RowBox[{
      RowBox[{"cf", "[", 
       RowBox[{"1", ",", "17", ",", "4", ",", "1"}], "]"}], "\[Rule]", 
      RowBox[{"t1x1x2x3", " ", "x4", " ", 
       RowBox[{"lf", "[", 
        RowBox[{"1", ",", "17", ",", "4", ",", "1"}], "]"}]}]}], ",", 
     RowBox[{
      RowBox[{"cb", "[", 
       RowBox[{"1", ",", "17", ",", "4", ",", "1"}], "]"}], "\[Rule]", 
      RowBox[{"t1x1x2x3x4", " ", 
       RowBox[{"lb", "[", 
        RowBox[{"1", ",", "17", ",", "4", ",", "1"}], "]"}]}]}], ",", " ", 
     RowBox[{"Vt1", "->", 
      RowBox[{"t1x1x2x3x4", " ", "Kf1"}]}], ",", "\[IndentingNewLine]", 
     "\[IndentingNewLine]", 
     RowBox[{
      RowBox[{"df", "[", 
       RowBox[{"1", ",", "1", ",", "1", ",", "5"}], "]"}], "\[Rule]", 
      RowBox[{"t2", " ", "z1", " ", 
       RowBox[{"lf", "[", 
        RowBox[{"1", ",", "1", ",", "1", ",", "5"}], "]"}]}]}], ",", 
     RowBox[{
      RowBox[{"db", "[", 
       RowBox[{"1", ",", "1", ",", "1", ",", "5"}], "]"}], "\[Rule]", 
      RowBox[{"t2z1", " ", 
       RowBox[{"lb", "[", 
        RowBox[{"1", ",", "1", ",", "1", ",", "5"}], "]"}]}]}], ",", 
     RowBox[{
      RowBox[{"df", "[", 
       RowBox[{"1", ",", "1", ",", "1", ",", "9"}], "]"}], "\[Rule]", 
      RowBox[{"t2", " ", "z2", " ", 
       RowBox[{"lf", "[", 
        RowBox[{"1", ",", "1", ",", "1", ",", "9"}], "]"}]}]}], ",", 
     RowBox[{
      RowBox[{"db", "[", 
       RowBox[{"1", ",", "1", ",", "1", ",", "9"}], "]"}], "\[Rule]", 
      RowBox[{"t2z2", " ", 
       RowBox[{"lb", "[", 
        RowBox[{"1", ",", "1", ",", "1", ",", "9"}], "]"}]}]}], ",", 
     RowBox[{
      RowBox[{"df", "[", 
       RowBox[{"1", ",", "5", ",", "2", ",", "5"}], "]"}], "\[Rule]", 
      RowBox[{"t2z2", " ", "z1", " ", 
       RowBox[{"lf", "[", 
        RowBox[{"1", ",", "5", ",", "2", ",", "5"}], "]"}]}]}], ",", 
     RowBox[{
      RowBox[{"db", "[", 
       RowBox[{"1", ",", "5", ",", "2", ",", "5"}], "]"}], "\[Rule]", 
      RowBox[{"t2z1z2", " ", 
       RowBox[{"lb", "[", 
        RowBox[{"1", ",", "5", ",", "2", ",", "5"}], "]"}]}]}], ",", 
     RowBox[{
      RowBox[{"df", "[", 
       RowBox[{"1", ",", "9", ",", "2", ",", "1"}], "]"}], "\[Rule]", 
      RowBox[{"t2z1", " ", "z2", " ", 
       RowBox[{"lf", "[", 
        RowBox[{"1", ",", "9", ",", "2", ",", "1"}], "]"}]}]}], ",", 
     RowBox[{
      RowBox[{"db", "[", 
       RowBox[{"1", ",", "9", ",", "2", ",", "1"}], "]"}], "\[Rule]", 
      RowBox[{"t2z1z2", " ", 
       RowBox[{"lb", "[", 
        RowBox[{"1", ",", "9", ",", "2", ",", "1"}], "]"}]}]}], ",", 
     RowBox[{
      RowBox[{"df", "[", 
       RowBox[{"1", ",", "13", ",", "3", ",", "1"}], "]"}], "\[Rule]", 
      RowBox[{"t2z1z2", " ", "z3", " ", 
       RowBox[{"lf", "[", 
        RowBox[{"1", ",", "13", ",", "3", ",", "1"}], "]"}]}]}], ",", 
     RowBox[{
      RowBox[{"db", "[", 
       RowBox[{"1", ",", "13", ",", "3", ",", "1"}], "]"}], "\[Rule]", 
      RowBox[{"t2z1z2z3", " ", 
       RowBox[{"lb", "[", 
        RowBox[{"1", ",", "13", ",", "3", ",", "1"}], "]"}]}]}], ",", 
     RowBox[{
      RowBox[{"df", "[", 
       RowBox[{"1", ",", "17", ",", "3", ",", "1"}], "]"}], "\[Rule]", 
      RowBox[{"t2z1z2", " ", "z4", " ", 
       RowBox[{"lf", "[", 
        RowBox[{"1", ",", "17", ",", "3", ",", "1"}], "]"}]}]}], ",", 
     RowBox[{
      RowBox[{"db", "[", 
       RowBox[{"1", ",", "17", ",", "3", ",", "1"}], "]"}], "\[Rule]", 
      RowBox[{"t2z1z2z4", " ", 
       RowBox[{"lb", "[", 
        RowBox[{"1", ",", "17", ",", "3", ",", "1"}], "]"}]}]}], ",", 
     RowBox[{
      RowBox[{"df", "[", 
       RowBox[{"1", ",", "13", ",", "4", ",", "5"}], "]"}], "\[Rule]", 
      RowBox[{"t2z1z2z4", " ", "z3", " ", 
       RowBox[{"lf", "[", 
        RowBox[{"1", ",", "13", ",", "4", ",", "5"}], "]"}]}]}], ",", 
     RowBox[{
      RowBox[{"db", "[", 
       RowBox[{"1", ",", "13", ",", "4", ",", "5"}], "]"}], "\[Rule]", 
      RowBox[{"t2z1z2z3z4", " ", 
       RowBox[{"lb", "[", 
        RowBox[{"1", ",", "13", ",", "4", ",", "5"}], "]"}]}]}], ",", 
     RowBox[{
      RowBox[{"df", "[", 
       RowBox[{"1", ",", "17", ",", "4", ",", "1"}], "]"}], "\[Rule]", 
      RowBox[{"t2z1z2z3", " ", "z4", " ", 
       RowBox[{"lf", "[", 
        RowBox[{"1", ",", "17", ",", "4", ",", "1"}], "]"}]}]}], ",", 
     RowBox[{
      RowBox[{"db", "[", 
       RowBox[{"1", ",", "17", ",", "4", ",", "1"}], "]"}], "\[Rule]", 
      RowBox[{"t2z1z2z3z4", " ", 
       RowBox[{"lb", "[", 
        RowBox[{"1", ",", "17", ",", "4", ",", "1"}], "]"}]}]}], ",", " ", 
     RowBox[{"Vt2", "->", 
      RowBox[{"t2z1z2z3z4", " ", "Kf2"}]}], ",", "\[IndentingNewLine]", 
     "\[IndentingNewLine]", 
     RowBox[{"gfp", "->", 
      RowBox[{"kfp", " ", "t3", " ", "pol"}]}], ",", " ", 
     RowBox[{"gbp", "\[Rule]", 
      RowBox[{"kbp", " ", "t3pol"}]}], ",", 
     RowBox[{"Vlf", "\[Rule]", 
      RowBox[{"Klf", " ", "r3s1s2", " ", "t3pol"}]}], ",", " ", 
     RowBox[{"Vlb", "\[Rule]", 
      RowBox[{"Klb", "*", "loop"}]}], ",", 
     RowBox[{"Vini", "\[Rule]", " ", 
      RowBox[{"Kmod", "*", "loop"}]}], ",", 
     RowBox[{"Vesc", "\[Rule]", " ", 
      RowBox[{"Kesc", "*", "epolt3"}]}], ",", 
     RowBox[{
      RowBox[{"gf", "[", 
       RowBox[{"1", ",", "1", ",", "1", ",", "5"}], "]"}], "\[Rule]", 
      RowBox[{"o1", " ", "t3", " ", 
       RowBox[{"lf", "[", 
        RowBox[{"1", ",", "1", ",", "1", ",", "5"}], "]"}]}]}], ",", 
     RowBox[{
      RowBox[{"gb", "[", 
       RowBox[{"1", ",", "1", ",", "1", ",", "5"}], "]"}], "\[Rule]", 
      RowBox[{"o1t3", " ", 
       RowBox[{"lb", "[", 
        RowBox[{"1", ",", "1", ",", "1", ",", "5"}], "]"}]}]}], ",", 
     RowBox[{
      RowBox[{"gf", "[", 
       RowBox[{"1", ",", "1", ",", "1", ",", "9"}], "]"}], "\[Rule]", 
      RowBox[{"o2", " ", "t3", " ", 
       RowBox[{"lf", "[", 
        RowBox[{"1", ",", "1", ",", "1", ",", "9"}], "]"}]}]}], ",", 
     RowBox[{
      RowBox[{"gb", "[", 
       RowBox[{"1", ",", "1", ",", "1", ",", "9"}], "]"}], "\[Rule]", 
      RowBox[{"o2t3", " ", 
       RowBox[{"lb", "[", 
        RowBox[{"1", ",", "1", ",", "1", ",", "9"}], "]"}]}]}], ",", 
     RowBox[{
      RowBox[{"gf", "[", 
       RowBox[{"1", ",", "5", ",", "2", ",", "5"}], "]"}], "\[Rule]", 
      RowBox[{"o1", " ", "o2t3", " ", 
       RowBox[{"lf", "[", 
        RowBox[{"1", ",", "5", ",", "2", ",", "5"}], "]"}]}]}], ",", 
     RowBox[{
      RowBox[{"gb", "[", 
       RowBox[{"1", ",", "5", ",", "2", ",", "5"}], "]"}], "\[Rule]", 
      RowBox[{"o1o2t3", " ", 
       RowBox[{"lb", "[", 
        RowBox[{"1", ",", "5", ",", "2", ",", "5"}], "]"}]}]}], ",", 
     RowBox[{
      RowBox[{"gf", "[", 
       RowBox[{"1", ",", "9", ",", "2", ",", "1"}], "]"}], "\[Rule]", 
      RowBox[{"o1t3", " ", "o2", " ", 
       RowBox[{"lf", "[", 
        RowBox[{"1", ",", "9", ",", "2", ",", "1"}], "]"}]}]}], ",", 
     RowBox[{
      RowBox[{"gb", "[", 
       RowBox[{"1", ",", "9", ",", "2", ",", "1"}], "]"}], "\[Rule]", 
      RowBox[{"o1o2t3", " ", 
       RowBox[{"lb", "[", 
        RowBox[{"1", ",", "9", ",", "2", ",", "1"}], "]"}]}]}], ",", 
     RowBox[{
      RowBox[{"gf", "[", 
       RowBox[{"1", ",", "13", ",", "3", ",", "1"}], "]"}], "\[Rule]", 
      RowBox[{"o1o2t3", " ", "o3", " ", 
       RowBox[{"lf", "[", 
        RowBox[{"1", ",", "13", ",", "3", ",", "1"}], "]"}]}]}], ",", 
     RowBox[{
      RowBox[{"gb", "[", 
       RowBox[{"1", ",", "13", ",", "3", ",", "1"}], "]"}], "\[Rule]", 
      RowBox[{"o1o2o3t3", " ", 
       RowBox[{"lb", "[", 
        RowBox[{"1", ",", "13", ",", "3", ",", "1"}], "]"}]}]}], ",", 
     RowBox[{
      RowBox[{"gf", "[", 
       RowBox[{"1", ",", "17", ",", "3", ",", "1"}], "]"}], "\[Rule]", 
      RowBox[{"o1o2t3", " ", "o4", " ", 
       RowBox[{"lf", "[", 
        RowBox[{"1", ",", "17", ",", "3", ",", "1"}], "]"}]}]}], ",", 
     RowBox[{
      RowBox[{"gb", "[", 
       RowBox[{"1", ",", "17", ",", "3", ",", "1"}], "]"}], "\[Rule]", 
      RowBox[{"o1o2o4t3", " ", 
       RowBox[{"lb", "[", 
        RowBox[{"1", ",", "17", ",", "3", ",", "1"}], "]"}]}]}], ",", 
     RowBox[{
      RowBox[{"gf", "[", 
       RowBox[{"1", ",", "13", ",", "4", ",", "5"}], "]"}], "\[Rule]", 
      RowBox[{"o1o2o4t3", " ", "o3", " ", 
       RowBox[{"lf", "[", 
        RowBox[{"1", ",", "13", ",", "4", ",", "5"}], "]"}]}]}], ",", 
     RowBox[{
      RowBox[{"gb", "[", 
       RowBox[{"1", ",", "13", ",", "4", ",", "5"}], "]"}], "\[Rule]", 
      RowBox[{"o1o2o3o4t3", " ", 
       RowBox[{"lb", "[", 
        RowBox[{"1", ",", "13", ",", "4", ",", "5"}], "]"}]}]}], ",", 
     RowBox[{
      RowBox[{"gf", "[", 
       RowBox[{"1", ",", "17", ",", "4", ",", "1"}], "]"}], "\[Rule]", 
      RowBox[{"o1o2o3t3", " ", "o4", " ", 
       RowBox[{"lf", "[", 
        RowBox[{"1", ",", "17", ",", "4", ",", "1"}], "]"}]}]}], ",", 
     RowBox[{
      RowBox[{"gb", "[", 
       RowBox[{"1", ",", "17", ",", "4", ",", "1"}], "]"}], "\[Rule]", 
      RowBox[{"o1o2o3o4t3", " ", 
       RowBox[{"lb", "[", 
        RowBox[{"1", ",", "17", ",", "4", ",", "1"}], "]"}]}]}], ",", 
     RowBox[{"Vt3", "->", 
      RowBox[{"o1o2o3o4t3", " ", "Kf3"}]}], ",", "\[IndentingNewLine]", 
     "\[IndentingNewLine]", 
     RowBox[{
      RowBox[{"hf", "[", 
       RowBox[{"1", ",", "1", ",", "1", ",", "5"}], "]"}], "\[Rule]", 
      RowBox[{"n1", " ", "t4", " ", 
       RowBox[{"lf", "[", 
        RowBox[{"1", ",", "1", ",", "1", ",", "5"}], "]"}]}]}], ",", 
     RowBox[{
      RowBox[{"hb", "[", 
       RowBox[{"1", ",", "1", ",", "1", ",", "5"}], "]"}], "\[Rule]", 
      RowBox[{"n1t4", " ", 
       RowBox[{"lb", "[", 
        RowBox[{"1", ",", "1", ",", "1", ",", "5"}], "]"}]}]}], ",", 
     RowBox[{
      RowBox[{"hf", "[", 
       RowBox[{"1", ",", "1", ",", "1", ",", "9"}], "]"}], "\[Rule]", 
      RowBox[{"n2", " ", "t4", " ", 
       RowBox[{"lf", "[", 
        RowBox[{"1", ",", "1", ",", "1", ",", "9"}], "]"}]}]}], ",", 
     RowBox[{
      RowBox[{"hb", "[", 
       RowBox[{"1", ",", "1", ",", "1", ",", "9"}], "]"}], "\[Rule]", 
      RowBox[{"n2t4", " ", 
       RowBox[{"lb", "[", 
        RowBox[{"1", ",", "1", ",", "1", ",", "9"}], "]"}]}]}], ",", 
     RowBox[{
      RowBox[{"hf", "[", 
       RowBox[{"1", ",", "5", ",", "2", ",", "5"}], "]"}], "\[Rule]", 
      RowBox[{"n1", " ", "n2t4", " ", 
       RowBox[{"lf", "[", 
        RowBox[{"1", ",", "5", ",", "2", ",", "5"}], "]"}]}]}], ",", 
     RowBox[{
      RowBox[{"hb", "[", 
       RowBox[{"1", ",", "5", ",", "2", ",", "5"}], "]"}], "\[Rule]", 
      RowBox[{"n1n2t4", " ", 
       RowBox[{"lb", "[", 
        RowBox[{"1", ",", "5", ",", "2", ",", "5"}], "]"}]}]}], ",", 
     RowBox[{
      RowBox[{"hf", "[", 
       RowBox[{"1", ",", "9", ",", "2", ",", "1"}], "]"}], "\[Rule]", 
      RowBox[{"n1t4", " ", "n2", " ", 
       RowBox[{"lf", "[", 
        RowBox[{"1", ",", "9", ",", "2", ",", "1"}], "]"}]}]}], ",", 
     RowBox[{
      RowBox[{"hb", "[", 
       RowBox[{"1", ",", "9", ",", "2", ",", "1"}], "]"}], "\[Rule]", 
      RowBox[{"n1n2t4", " ", 
       RowBox[{"lb", "[", 
        RowBox[{"1", ",", "9", ",", "2", ",", "1"}], "]"}]}]}], ",", 
     RowBox[{
      RowBox[{"hf", "[", 
       RowBox[{"1", ",", "13", ",", "3", ",", "1"}], "]"}], "\[Rule]", 
      RowBox[{"n1n2t4", " ", "n3", " ", 
       RowBox[{"lf", "[", 
        RowBox[{"1", ",", "13", ",", "3", ",", "1"}], "]"}]}]}], ",", 
     RowBox[{
      RowBox[{"hb", "[", 
       RowBox[{"1", ",", "13", ",", "3", ",", "1"}], "]"}], "\[Rule]", 
      RowBox[{"n1n2n3t4", " ", 
       RowBox[{"lb", "[", 
        RowBox[{"1", ",", "13", ",", "3", ",", "1"}], "]"}]}]}], ",", 
     RowBox[{
      RowBox[{"hf", "[", 
       RowBox[{"1", ",", "17", ",", "3", ",", "1"}], "]"}], "\[Rule]", 
      RowBox[{"n1n2t4", " ", "n4", " ", 
       RowBox[{"lf", "[", 
        RowBox[{"1", ",", "17", ",", "3", ",", "1"}], "]"}]}]}], ",", 
     RowBox[{
      RowBox[{"hb", "[", 
       RowBox[{"1", ",", "17", ",", "3", ",", "1"}], "]"}], "\[Rule]", 
      RowBox[{"n1n2n4t4", " ", 
       RowBox[{"lb", "[", 
        RowBox[{"1", ",", "17", ",", "3", ",", "1"}], "]"}]}]}], ",", 
     RowBox[{
      RowBox[{"hf", "[", 
       RowBox[{"1", ",", "13", ",", "4", ",", "5"}], "]"}], "\[Rule]", 
      RowBox[{"n1n2n4t4", " ", "n3", " ", 
       RowBox[{"lf", "[", 
        RowBox[{"1", ",", "13", ",", "4", ",", "5"}], "]"}]}]}], ",", 
     RowBox[{
      RowBox[{"hb", "[", 
       RowBox[{"1", ",", "13", ",", "4", ",", "5"}], "]"}], "\[Rule]", 
      RowBox[{"n1n2n3n4t4", " ", 
       RowBox[{"lb", "[", 
        RowBox[{"1", ",", "13", ",", "4", ",", "5"}], "]"}]}]}], ",", 
     RowBox[{
      RowBox[{"hf", "[", 
       RowBox[{"1", ",", "17", ",", "4", ",", "1"}], "]"}], "\[Rule]", 
      RowBox[{"n1n2n3t4", " ", "n4", " ", 
       RowBox[{"lf", "[", 
        RowBox[{"1", ",", "17", ",", "4", ",", "1"}], "]"}]}]}], ",", 
     RowBox[{
      RowBox[{"hb", "[", 
       RowBox[{"1", ",", "17", ",", "4", ",", "1"}], "]"}], "\[Rule]", 
      RowBox[{"n1n2n3n4t4", " ", 
       RowBox[{"lb", "[", 
        RowBox[{"1", ",", "17", ",", "4", ",", "1"}], "]"}]}]}], ",", " ", 
     RowBox[{"Vt4", "->", 
      RowBox[{"n1n2n3n4t4", "  ", "Kf4"}]}]}], "}"}]}], ";"}], "\n", 
 RowBox[{
  RowBox[{"Param", "=", 
   RowBox[{"{", 
    RowBox[{
     RowBox[{
      RowBox[{"kf", "[", 
       RowBox[{"1", ",", "1", ",", "1", ",", "5"}], "]"}], "\[Rule]", 
      "0.0005914758`"}], ",", 
     RowBox[{
      RowBox[{"kb", "[", 
       RowBox[{"1", ",", "1", ",", "1", ",", "5"}], "]"}], "\[Rule]", 
      "0.059147639999999994`"}], ",", 
     RowBox[{
      RowBox[{"kf", "[", 
       RowBox[{"1", ",", "1", ",", "1", ",", "9"}], "]"}], "\[Rule]", 
      "0.0005914758`"}], ",", 
     RowBox[{
      RowBox[{"kb", "[", 
       RowBox[{"1", ",", "1", ",", "1", ",", "9"}], "]"}], "\[Rule]", 
      "0.059147639999999994`"}], ",", 
     RowBox[{
      RowBox[{"kf", "[", 
       RowBox[{"1", ",", "5", ",", "2", ",", "5"}], "]"}], "\[Rule]", 
      "0.00097716`"}], ",", 
     RowBox[{
      RowBox[{"kb", "[", 
       RowBox[{"1", ",", "5", ",", "2", ",", "5"}], "]"}], "\[Rule]", 
      "0.097716`"}], ",", 
     RowBox[{
      RowBox[{"kf", "[", 
       RowBox[{"1", ",", "9", ",", "2", ",", "1"}], "]"}], "\[Rule]", 
      "0.00097716`"}], ",", 
     RowBox[{
      RowBox[{"kb", "[", 
       RowBox[{"1", ",", "9", ",", "2", ",", "1"}], "]"}], "\[Rule]", 
      "0.097716`"}], ",", 
     RowBox[{
      RowBox[{"kf", "[", 
       RowBox[{"1", ",", "13", ",", "3", ",", "1"}], "]"}], "\[Rule]", 
      "0.0011199959999999998`"}], ",", 
     RowBox[{
      RowBox[{"kb", "[", 
       RowBox[{"1", ",", "13", ",", "3", ",", "1"}], "]"}], "\[Rule]", 
      "0.1119996`"}], ",", 
     RowBox[{
      RowBox[{"kf", "[", 
       RowBox[{"1", ",", "17", ",", "3", ",", "1"}], "]"}], "\[Rule]", 
      "0.0011199959999999998`"}], ",", 
     RowBox[{
      RowBox[{"kb", "[", 
       RowBox[{"1", ",", "17", ",", "3", ",", "1"}], "]"}], "\[Rule]", 
      "0.1119996`"}], ",", 
     RowBox[{
      RowBox[{"kf", "[", 
       RowBox[{"1", ",", "13", ",", "4", ",", "5"}], "]"}], "\[Rule]", 
      "0.0012222`"}], ",", 
     RowBox[{
      RowBox[{"kb", "[", 
       RowBox[{"1", ",", "13", ",", "4", ",", "5"}], "]"}], "\[Rule]", 
      "0.12222000000000001`"}], ",", 
     RowBox[{
      RowBox[{"kf", "[", 
       RowBox[{"1", ",", "17", ",", "4", ",", "1"}], "]"}], "\[Rule]", 
      "0.0012222`"}], ",", 
     RowBox[{
      RowBox[{"kb", "[", 
       RowBox[{"1", ",", "17", ",", "4", ",", "1"}], "]"}], "\[Rule]", 
      "0.12222000000000001`"}], ",", 
     RowBox[{
      RowBox[{"kf", "[", 
       RowBox[{"1", ",", "21", ",", "4", ",", "1"}], "]"}], "\[Rule]", "0"}], 
     ",", 
     RowBox[{
      RowBox[{"kb", "[", 
       RowBox[{"1", ",", "21", ",", "4", ",", "1"}], "]"}], "\[Rule]", "0"}], 
     ",", 
     RowBox[{
      RowBox[{"kf", "[", 
       RowBox[{"1", ",", "21", ",", "4", ",", "5"}], "]"}], "\[Rule]", 
      "0.`"}], ",", 
     RowBox[{
      RowBox[{"kb", "[", 
       RowBox[{"1", ",", "21", ",", "4", ",", "5"}], "]"}], "\[Rule]", "0"}], 
     ",", 
     RowBox[{
      RowBox[{"kf", "[", 
       RowBox[{"1", ",", "13", ",", "5", ",", "9"}], "]"}], "\[Rule]", "0"}], 
     ",", 
     RowBox[{
      RowBox[{"kb", "[", 
       RowBox[{"1", ",", "13", ",", "5", ",", "9"}], "]"}], "\[Rule]", "0"}], 
     ",", 
     RowBox[{
      RowBox[{"kf", "[", 
       RowBox[{"1", ",", "17", ",", "5", ",", "5"}], "]"}], "\[Rule]", 
      "0.`"}], ",", 
     RowBox[{
      RowBox[{"kb", "[", 
       RowBox[{"1", ",", "17", ",", "5", ",", "5"}], "]"}], "\[Rule]", 
      "0.`"}], ",", 
     RowBox[{
      RowBox[{"kf", "[", 
       RowBox[{"1", ",", "21", ",", "5", ",", "1"}], "]"}], "\[Rule]", 
      "0.001304598`"}], ",", 
     RowBox[{
      RowBox[{"kb", "[", 
       RowBox[{"1", ",", "21", ",", "5", ",", "1"}], "]"}], "\[Rule]", 
      "0.1304604`"}], ",", 
     RowBox[{
      RowBox[{"lf", "[", 
       RowBox[{"1", ",", "1", ",", "1", ",", "5"}], "]"}], "\[Rule]", 
      "0.0005914758`"}], ",", 
     RowBox[{
      RowBox[{"lb", "[", 
       RowBox[{"1", ",", "1", ",", "1", ",", "5"}], "]"}], "\[Rule]", 
      "0.059147639999999994`"}], ",", 
     RowBox[{
      RowBox[{"lf", "[", 
       RowBox[{"1", ",", "1", ",", "1", ",", "9"}], "]"}], "\[Rule]", 
      "0.0005914758`"}], ",", 
     RowBox[{
      RowBox[{"lb", "[", 
       RowBox[{"1", ",", "1", ",", "1", ",", "9"}], "]"}], "\[Rule]", 
      "0.059147639999999994`"}], ",", 
     RowBox[{
      RowBox[{"lf", "[", 
       RowBox[{"1", ",", "5", ",", "2", ",", "5"}], "]"}], "\[Rule]", 
      "0.00097716`"}], ",", 
     RowBox[{
      RowBox[{"lb", "[", 
       RowBox[{"1", ",", "5", ",", "2", ",", "5"}], "]"}], "\[Rule]", 
      "0.097716`"}], ",", 
     RowBox[{
      RowBox[{"lf", "[", 
       RowBox[{"1", ",", "9", ",", "2", ",", "1"}], "]"}], "\[Rule]", 
      "0.00097716`"}], ",", 
     RowBox[{
      RowBox[{"lb", "[", 
       RowBox[{"1", ",", "9", ",", "2", ",", "1"}], "]"}], "\[Rule]", 
      "0.097716`"}], ",", 
     RowBox[{
      RowBox[{"lf", "[", 
       RowBox[{"1", ",", "13", ",", "3", ",", "1"}], "]"}], "\[Rule]", 
      "0.001986636`"}], ",", 
     RowBox[{
      RowBox[{"lb", "[", 
       RowBox[{"1", ",", "13", ",", "3", ",", "1"}], "]"}], "\[Rule]", 
      "0.1986636`"}], ",", 
     RowBox[{
      RowBox[{"lf", "[", 
       RowBox[{"1", ",", "17", ",", "3", ",", "1"}], "]"}], "\[Rule]", 
      "0.001986636`"}], ",", 
     RowBox[{
      RowBox[{"lb", "[", 
       RowBox[{"1", ",", "17", ",", "3", ",", "1"}], "]"}], "\[Rule]", 
      "0.1986636`"}], ",", 
     RowBox[{
      RowBox[{"lf", "[", 
       RowBox[{"1", ",", "13", ",", "4", ",", "5"}], "]"}], "\[Rule]", 
      "0.002036172`"}], ",", 
     RowBox[{
      RowBox[{"lb", "[", 
       RowBox[{"1", ",", "13", ",", "4", ",", "5"}], "]"}], "\[Rule]", 
      "0.2036172`"}], ",", 
     RowBox[{
      RowBox[{"lf", "[", 
       RowBox[{"1", ",", "17", ",", "4", ",", "1"}], "]"}], "\[Rule]", 
      "0.002036172`"}], ",", 
     RowBox[{
      RowBox[{"lb", "[", 
       RowBox[{"1", ",", "17", ",", "4", ",", "1"}], "]"}], "\[Rule]", 
      "0.2036172`"}], ",", 
     RowBox[{"kfp", "\[Rule]", "0.0005914758`"}], ",", 
     RowBox[{"kbp", "\[Rule]", "0.059147639999999994`"}], ",", 
     RowBox[{"kbpr", "\[Rule]", "0.5914764`"}], ",", 
     RowBox[{"Kf1", "\[Rule]", "0.78`"}], ",", 
     RowBox[{"Kf2", "\[Rule]", "0.78`"}], ",", 
     RowBox[{"Kf3", "\[Rule]", "0.78`"}], ",", 
     RowBox[{"Kf4", "\[Rule]", "0.78`"}], ",", 
     RowBox[{"Kf5", "\[Rule]", "0.78`"}], ",", 
     RowBox[{"Klf", "\[Rule]", "0.78`"}], ",", 
     RowBox[{"Klb", "\[Rule]", "0.078`"}], ",", 
     RowBox[{"Kmod", "\[Rule]", " ", "1.6"}], ",", 
     RowBox[{"Kesc", "\[Rule]", "0.6"}]}], "}"}]}], ";"}], "\n", 
 RowBox[{
  RowBox[{"Init", "=", 
   RowBox[{"{", 
    RowBox[{
     RowBox[{
      RowBox[{"r1", "[", "0", "]"}], "\[Equal]", "1"}], ",", 
     RowBox[{
      RowBox[{"p1", "[", "0", "]"}], "\[Equal]", "450"}], ",", 
     RowBox[{
      RowBox[{"p2", "[", "0", "]"}], "\[Equal]", "450"}], ",", 
     RowBox[{
      RowBox[{"p3", "[", "0", "]"}], "\[Equal]", "450"}], ",", 
     RowBox[{
      RowBox[{"p4", "[", "0", "]"}], "\[Equal]", "450"}], ",", 
     RowBox[{
      RowBox[{"p5", "[", "0", "]"}], "\[Equal]", "450"}], ",", 
     RowBox[{
      RowBox[{"p1r1", "[", "0", "]"}], "\[Equal]", "0"}], ",", 
     RowBox[{
      RowBox[{"p2r1", "[", "0", "]"}], "\[Equal]", "0"}], ",", 
     RowBox[{
      RowBox[{"p1p2r1", "[", "0", "]"}], "\[Equal]", "0"}], ",", 
     RowBox[{
      RowBox[{"p1p2p3r1", "[", "0", "]"}], "\[Equal]", "0"}], ",", 
     RowBox[{
      RowBox[{"p1p2p4r1", "[", "0", "]"}], "\[Equal]", "0"}], ",", 
     RowBox[{
      RowBox[{"p1p2p3p4r1", "[", "0", "]"}], "\[Equal]", "0"}], ",", 
     RowBox[{
      RowBox[{"p1p2p3p5r1", "[", "0", "]"}], "\[Equal]", "0"}], ",", 
     RowBox[{
      RowBox[{"p1p2p4p5r1", "[", "0", "]"}], "\[Equal]", "0"}], ",", 
     RowBox[{
      RowBox[{"p1p2p3p4p5r1", "[", "0", "]"}], "\[Equal]", "0"}], ",", 
     RowBox[{
      RowBox[{"r2", "[", "0", "]"}], "\[Equal]", "0"}], ",", 
     RowBox[{
      RowBox[{"q1", "[", "0", "]"}], "\[Equal]", "450"}], ",", 
     RowBox[{
      RowBox[{"q2", "[", "0", "]"}], "\[Equal]", "450"}], ",", 
     RowBox[{
      RowBox[{"q3", "[", "0", "]"}], "\[Equal]", "450"}], ",", 
     RowBox[{
      RowBox[{"q4", "[", "0", "]"}], "\[Equal]", "450"}], ",", 
     RowBox[{
      RowBox[{"q5", "[", "0", "]"}], "\[Equal]", "450"}], ",", 
     RowBox[{
      RowBox[{"q1r2", "[", "0", "]"}], "\[Equal]", "0"}], ",", 
     RowBox[{
      RowBox[{"q2r2", "[", "0", "]"}], "\[Equal]", "0"}], ",", 
     RowBox[{
      RowBox[{"q1q2r2", "[", "0", "]"}], "\[Equal]", "0"}], ",", 
     RowBox[{
      RowBox[{"q1q2q3r2", "[", "0", "]"}], "\[Equal]", "0"}], ",", 
     RowBox[{
      RowBox[{"q1q2q4r2", "[", "0", "]"}], "\[Equal]", "0"}], ",", 
     RowBox[{
      RowBox[{"q1q2q3q4r2", "[", "0", "]"}], "\[Equal]", "0"}], ",", 
     RowBox[{
      RowBox[{"q1q2q3q5r2", "[", "0", "]"}], "\[Equal]", "0"}], ",", 
     RowBox[{
      RowBox[{"q1q2q4q5r2", "[", "0", "]"}], "\[Equal]", "0"}], ",", 
     RowBox[{
      RowBox[{"q1q2q3q4q5r2", "[", "0", "]"}], "\[Equal]", "0"}], ",", 
     RowBox[{
      RowBox[{"r3", "[", "0", "]"}], "\[Equal]", "0"}], ",", 
     RowBox[{
      RowBox[{"s1", "[", "0", "]"}], "\[Equal]", "450"}], ",", 
     RowBox[{
      RowBox[{"s2", "[", "0", "]"}], "\[Equal]", "450"}], ",", 
     RowBox[{
      RowBox[{"s3", "[", "0", "]"}], "\[Equal]", "450"}], ",", 
     RowBox[{
      RowBox[{"s4", "[", "0", "]"}], "\[Equal]", "450"}], ",", 
     RowBox[{
      RowBox[{"s5", "[", "0", "]"}], "\[Equal]", "450"}], ",", 
     RowBox[{
      RowBox[{"r3s1", "[", "0", "]"}], "\[Equal]", "0"}], ",", 
     RowBox[{
      RowBox[{"r3s2", "[", "0", "]"}], "\[Equal]", "0"}], ",", 
     RowBox[{
      RowBox[{"r3s1s2", "[", "0", "]"}], "\[Equal]", "0"}], ",", 
     RowBox[{
      RowBox[{"r3s1s2s3", "[", "0", "]"}], "\[Equal]", "0"}], ",", 
     RowBox[{
      RowBox[{"r3s1s2s4", "[", "0", "]"}], "\[Equal]", "0"}], ",", 
     RowBox[{
      RowBox[{"r3s1s2s3s4", "[", "0", "]"}], "\[Equal]", "0"}], ",", 
     RowBox[{
      RowBox[{"r3s1s2s3s5", "[", "0", "]"}], "\[Equal]", "0"}], ",", 
     RowBox[{
      RowBox[{"r3s1s2s4s5", "[", "0", "]"}], "\[Equal]", "0"}], ",", 
     RowBox[{
      RowBox[{"r3s1s2s3s4s5", "[", "0", "]"}], "\[Equal]", "0"}], ",", 
     RowBox[{
      RowBox[{"r4", "[", "0", "]"}], "\[Equal]", "0"}], ",", 
     RowBox[{
      RowBox[{"y1", "[", "0", "]"}], "\[Equal]", "450"}], ",", 
     RowBox[{
      RowBox[{"y2", "[", "0", "]"}], "\[Equal]", "450"}], ",", 
     RowBox[{
      RowBox[{"y3", "[", "0", "]"}], "\[Equal]", "450"}], ",", 
     RowBox[{
      RowBox[{"y4", "[", "0", "]"}], "\[Equal]", "450"}], ",", 
     RowBox[{
      RowBox[{"y5", "[", "0", "]"}], "\[Equal]", "450"}], ",", 
     RowBox[{
      RowBox[{"r4y1", "[", "0", "]"}], "\[Equal]", "0"}], ",", 
     RowBox[{
      RowBox[{"r4y2", "[", "0", "]"}], "\[Equal]", "0"}], ",", 
     RowBox[{
      RowBox[{"r4y1y2", "[", "0", "]"}], "\[Equal]", "0"}], ",", 
     RowBox[{
      RowBox[{"r4y1y2y3", "[", "0", "]"}], "\[Equal]", "0"}], ",", 
     RowBox[{
      RowBox[{"r4y1y2y4", "[", "0", "]"}], "\[Equal]", "0"}], ",", 
     RowBox[{
      RowBox[{"r4y1y2y3y4", "[", "0", "]"}], "\[Equal]", "0"}], ",", 
     RowBox[{
      RowBox[{"r4y1y2y3y5", "[", "0", "]"}], "\[Equal]", "0"}], ",", 
     RowBox[{
      RowBox[{"r4y1y2y4y5", "[", "0", "]"}], "\[Equal]", "0"}], ",", 
     RowBox[{
      RowBox[{"r4y1y2y3y4y5", "[", "0", "]"}], "\[Equal]", "0"}], ",", 
     RowBox[{
      RowBox[{"r5", "[", "0", "]"}], "\[Equal]", "0"}], ",", 
     RowBox[{
      RowBox[{"w1", "[", "0", "]"}], "\[Equal]", "450"}], ",", 
     RowBox[{
      RowBox[{"w2", "[", "0", "]"}], "\[Equal]", "450"}], ",", 
     RowBox[{
      RowBox[{"w3", "[", "0", "]"}], "\[Equal]", "450"}], ",", 
     RowBox[{
      RowBox[{"w4", "[", "0", "]"}], "\[Equal]", "450"}], ",", 
     RowBox[{
      RowBox[{"w5", "[", "0", "]"}], "\[Equal]", "450"}], ",", 
     RowBox[{
      RowBox[{"r5w1", "[", "0", "]"}], "\[Equal]", "0"}], ",", 
     RowBox[{
      RowBox[{"r5w2", "[", "0", "]"}], "\[Equal]", "0"}], ",", 
     RowBox[{
      RowBox[{"r5w1w2", "[", "0", "]"}], "\[Equal]", "0"}], ",", 
     RowBox[{
      RowBox[{"r5w1w2w3", "[", "0", "]"}], "\[Equal]", "0"}], ",", 
     RowBox[{
      RowBox[{"r5w1w2w4", "[", "0", "]"}], "\[Equal]", "0"}], ",", 
     RowBox[{
      RowBox[{"r5w1w2w3w4", "[", "0", "]"}], "\[Equal]", "0"}], ",", 
     RowBox[{
      RowBox[{"r5w1w2w3w5", "[", "0", "]"}], "\[Equal]", "0"}], ",", 
     RowBox[{
      RowBox[{"r5w1w2w4w5", "[", "0", "]"}], "\[Equal]", "0"}], ",", 
     RowBox[{
      RowBox[{"r5w1w2w3w4w5", "[", "0", "]"}], "\[Equal]", "0"}], ",", 
     RowBox[{
      RowBox[{"t1", "[", "0", "]"}], "\[Equal]", "1"}], ",", 
     RowBox[{
      RowBox[{"x1", "[", "0", "]"}], "\[Equal]", "450"}], ",", 
     RowBox[{
      RowBox[{"x2", "[", "0", "]"}], "\[Equal]", "450"}], ",", 
     RowBox[{
      RowBox[{"x3", "[", "0", "]"}], "\[Equal]", "450"}], ",", 
     RowBox[{
      RowBox[{"x4", "[", "0", "]"}], "\[Equal]", "450"}], ",", 
     RowBox[{
      RowBox[{"t1x1", "[", "0", "]"}], "\[Equal]", "0"}], ",", 
     RowBox[{
      RowBox[{"t1x2", "[", "0", "]"}], "\[Equal]", "0"}], ",", 
     RowBox[{
      RowBox[{"t1x1x2", "[", "0", "]"}], "\[Equal]", "0"}], ",", 
     RowBox[{
      RowBox[{"t1x1x2x3", "[", "0", "]"}], "\[Equal]", "0"}], ",", 
     RowBox[{
      RowBox[{"t1x1x2x4", "[", "0", "]"}], "\[Equal]", "0"}], ",", 
     RowBox[{
      RowBox[{"t1x1x2x3x4", "[", "0", "]"}], "\[Equal]", "0"}], ",", 
     RowBox[{
      RowBox[{"t2", "[", "0", "]"}], "\[Equal]", "0"}], ",", 
     RowBox[{
      RowBox[{"z1", "[", "0", "]"}], "\[Equal]", "450"}], ",", 
     RowBox[{
      RowBox[{"z2", "[", "0", "]"}], "\[Equal]", "450"}], ",", 
     RowBox[{
      RowBox[{"z3", "[", "0", "]"}], "\[Equal]", "450"}], ",", 
     RowBox[{
      RowBox[{"z4", "[", "0", "]"}], "\[Equal]", "450"}], ",", 
     RowBox[{
      RowBox[{"t2z1", "[", "0", "]"}], "\[Equal]", "0"}], ",", 
     RowBox[{
      RowBox[{"t2z2", "[", "0", "]"}], "\[Equal]", "0"}], ",", 
     RowBox[{
      RowBox[{"t2z1z2", "[", "0", "]"}], "\[Equal]", "0"}], ",", 
     RowBox[{
      RowBox[{"t2z1z2z3", "[", "0", "]"}], "\[Equal]", "0"}], ",", 
     RowBox[{
      RowBox[{"t2z1z2z4", "[", "0", "]"}], "\[Equal]", "0"}], ",", 
     RowBox[{
      RowBox[{"t2z1z2z3z4", "[", "0", "]"}], "\[Equal]", "0"}], ",", 
     RowBox[{
      RowBox[{"t3", "[", "0", "]"}], "\[Equal]", "0"}], ",", 
     RowBox[{
      RowBox[{"o1", "[", "0", "]"}], "\[Equal]", "450"}], ",", 
     RowBox[{
      RowBox[{"o2", "[", "0", "]"}], "\[Equal]", "450"}], ",", 
     RowBox[{
      RowBox[{"o3", "[", "0", "]"}], "\[Equal]", "450"}], ",", 
     RowBox[{
      RowBox[{"o4", "[", "0", "]"}], "\[Equal]", "450"}], ",", 
     RowBox[{
      RowBox[{"o1t3", "[", "0", "]"}], "\[Equal]", "0"}], ",", 
     RowBox[{
      RowBox[{"o2t3", "[", "0", "]"}], "\[Equal]", "0"}], ",", 
     RowBox[{
      RowBox[{"o1o2t3", "[", "0", "]"}], "\[Equal]", "0"}], ",", 
     RowBox[{
      RowBox[{"o1o2o3t3", "[", "0", "]"}], "\[Equal]", "0"}], ",", 
     RowBox[{
      RowBox[{"o1o2o4t3", "[", "0", "]"}], "\[Equal]", "0"}], ",", 
     RowBox[{
      RowBox[{"o1o2o3o4t3", "[", "0", "]"}], "\[Equal]", "0"}], ",", 
     RowBox[{
      RowBox[{"t4", "[", "0", "]"}], "\[Equal]", "0"}], ",", 
     RowBox[{
      RowBox[{"n1", "[", "0", "]"}], "\[Equal]", "450"}], ",", 
     RowBox[{
      RowBox[{"n2", "[", "0", "]"}], "\[Equal]", "450"}], ",", 
     RowBox[{
      RowBox[{"n3", "[", "0", "]"}], "\[Equal]", "450"}], ",", 
     RowBox[{
      RowBox[{"n4", "[", "0", "]"}], "\[Equal]", "450"}], ",", 
     RowBox[{
      RowBox[{"n1t4", "[", "0", "]"}], "\[Equal]", "0"}], ",", 
     RowBox[{
      RowBox[{"n2t4", "[", "0", "]"}], "\[Equal]", "0"}], ",", 
     RowBox[{
      RowBox[{"n1n2t4", "[", "0", "]"}], "\[Equal]", "0"}], ",", 
     RowBox[{
      RowBox[{"n1n2n3t4", "[", "0", "]"}], "\[Equal]", "0"}], ",", 
     RowBox[{
      RowBox[{"n1n2n4t4", "[", "0", "]"}], "\[Equal]", "0"}], ",", 
     RowBox[{
      RowBox[{"n1n2n3n4t4", "[", "0", "]"}], "\[Equal]", "0"}], ",", 
     RowBox[{
      RowBox[{"pol", "[", "0", "]"}], "\[Equal]", "10000"}], ",", 
     RowBox[{
      RowBox[{"epolt3", "[", "0", "]"}], "\[Equal]", "0"}], ",", 
     RowBox[{
      RowBox[{"loop", "[", "0", "]"}], "\[Equal]", "0"}], ",", 
     RowBox[{
      RowBox[{"t3pol", "[", "0", "]"}], "\[Equal]", "0"}]}], "}"}]}], 
  ";"}]}], "Input",
 CellChangeTimes->{{3.417602998296875*^9, 3.41760309475*^9}, {
   3.41760359028125*^9, 3.417603622375*^9}, {3.41770778171875*^9, 
   3.417707790671875*^9}, {3.4177078365625*^9, 3.41770783765625*^9}, {
   3.41770788365625*^9, 3.417707891859375*^9}, {3.41770857978125*^9, 
   3.417708634*^9}, 3.417709031234375*^9, {3.417710744203125*^9, 
   3.417710770203125*^9}, {3.417710848109375*^9, 3.417710904859375*^9}, {
   3.41771156153125*^9, 3.417711577734375*^9}, {3.417711632171875*^9, 
   3.417711701*^9}, {3.417724502859375*^9, 3.417724573484375*^9}, {
   3.417725176671875*^9, 3.4177252165625*^9}, {3.417725250046875*^9, 
   3.417725269796875*^9}, {3.417727058890625*^9, 3.417727064578125*^9}, {
   3.417727151359375*^9, 3.417727237171875*^9}, {3.41772727784375*^9, 
   3.417727310453125*^9}, {3.417728150796875*^9, 3.417728213109375*^9}, 
   3.417728268984375*^9, {3.417728558828125*^9, 3.417728581828125*^9}, {
   3.417728656875*^9, 3.41772870425*^9}, {3.417729190859375*^9, 
   3.417729303921875*^9}, 3.41772937221875*^9, {3.417730415140625*^9, 
   3.417730422625*^9}, {3.41773212734375*^9, 3.41773212803125*^9}, {
   3.419178083202093*^9, 3.419178087619369*^9}, {3.4191781299906416`*^9, 
   3.4191781842977295`*^9}, {3.4191782212021136`*^9, 
   3.4191782520601935`*^9}, {3.4191784809268975`*^9, 
   3.4191784941316495`*^9}, {3.4191785348893776`*^9, 3.419178634073826*^9}, {
   3.4191786753014736`*^9, 3.4191786887881775`*^9}, {3.4191787444267054`*^9, 
   3.4191787993802605`*^9}, {3.419179250283768*^9, 3.4191792587308865`*^9}, {
   3.4238935003661795`*^9, 3.423893533657523*^9}, {3.423893591965557*^9, 
   3.4238936079363337`*^9}, {3.4238936553436594`*^9, 
   3.4238936576793065`*^9}, {3.4238937675809765`*^9, 3.42389378363066*^9}, {
   3.4238938404354916`*^9, 3.423893908178708*^9}, 3.4238943016739273`*^9, 
   3.423894352787408*^9, {3.423895339841009*^9, 3.423895357216565*^9}, {
   3.423895396983463*^9, 3.42389539845226*^9}, {3.4238954412973804`*^9, 
   3.4238954876582394`*^9}, {3.423895636239893*^9, 3.423895663693369*^9}, {
   3.4238956937250032`*^9, 3.4238957722885094`*^9}, {3.4238959366495767`*^9, 
   3.423895943258994*^9}, {3.4238961132913322`*^9, 3.423896157197863*^9}, {
   3.423896238807335*^9, 3.423896279651085*^9}, 3.423896383463585*^9, {
   3.4238964229479604`*^9, 3.423896456244835*^9}, {3.423912692894292*^9, 
   3.423912714988325*^9}, {3.42391275758262*^9, 3.423912804942601*^9}, {
   3.4239134833106594`*^9, 3.423913485638814*^9}, {3.423915606517699*^9, 
   3.4239156385181084`*^9}, {3.423915934834401*^9, 3.423915993803906*^9}, {
   3.4239160370700846`*^9, 3.4239160459608235`*^9}, {3.424020763359273*^9, 
   3.4240207725063477`*^9}, {3.425585551724785*^9, 3.4255856682178793`*^9}, {
   3.425629881632681*^9, 3.425629938509523*^9}, {3.425630094182331*^9, 
   3.425630124222807*^9}, 3.4842725131047735`*^9, {3.484272553776909*^9, 
   3.4842725709957695`*^9}, {3.4842726264648743`*^9, 3.484272643621234*^9}, {
   3.484272702824738*^9, 3.4842727030122395`*^9}, {3.484272733418684*^9, 
   3.4842727730751877`*^9}, {3.48427316481207*^9, 3.4842732460782146`*^9}, {
   3.4842732950629034`*^9, 3.4842732994848065`*^9}, {3.4842743413859396`*^9, 
   3.4842743827455797`*^9}, {3.4842751174377813`*^9, 3.484275144594205*^9}, 
   3.484275236251042*^9, 3.541576347627952*^9, {3.543924918793866*^9, 
   3.543924943437276*^9}, 3.5594336840816207`*^9}],

Cell[BoxData[
 RowBox[{"Clear", "[", "pol", "]"}]], "Input",
 CellChangeTimes->{{3.5594337432970076`*^9, 3.559433745924158*^9}}],

Cell["\<\
Formulation of the ODE system and obtaining time-depdendant solution\
\>", "Text",
 CellChangeTimes->{{3.4512751288821583`*^9, 3.451275165650384*^9}, {
   3.451388979954206*^9, 3.451388982362228*^9}, 3.451480397322522*^9, {
   3.451484332442204*^9, 3.451484346582263*^9}, {3.451484383256847*^9, 
   3.451484521638221*^9}, {3.451548530852634*^9, 3.451548535315453*^9}, {
   3.541574170283415*^9, 3.541574190552574*^9}, {3.5415744132493114`*^9, 
   3.5415744154074354`*^9}, {3.5415744975621347`*^9, 
   3.5415744992602315`*^9}, {3.5415746001069994`*^9, 
   3.5415747015157995`*^9}, {3.5415770872852583`*^9, 3.5415770874922695`*^9}},
 FontSize->16,
 FontWeight->"Bold",
 FontColor->GrayLevel[0],
 Background->RGBColor[1, 1, 0]],

Cell[BoxData[
 RowBox[{
  RowBox[{"ODESYS", "=", 
   RowBox[{"Odes", "[", "Balances", "]"}]}], ";"}]], "Input",
 CellChangeTimes->{{3.4838689155736675`*^9, 3.4838689197768464`*^9}, {
   3.483869045153451*^9, 3.4838691026073112`*^9}, 3.4838692944364634`*^9, {
   3.4838701611552134`*^9, 3.483870189795839*^9}, 3.483877358288706*^9, {
   3.483877434476693*^9, 3.483877478617601*^9}, {3.484274484668107*^9, 
   3.4842744874649997`*^9}, {3.5415766175323896`*^9, 3.5415766371955147`*^9}}],

Cell[CellGroupData[{

Cell[BoxData["Vars"], "Input",
 CellChangeTimes->{{3.48427448988689*^9, 3.4842745174339414`*^9}, 
   3.484274616028322*^9, 3.4842755101590447`*^9, 3.484275964271326*^9, {
   3.5415764332268476`*^9, 3.541576434433917*^9}}],

Cell[BoxData[
 RowBox[{"{", 
  RowBox[{
  "p2r1", ",", "p1r1", ",", "p1p2r1", ",", "p1p2p3r1", ",", "p1p2p4r1", ",", 
   "p1p2p4p5r1", ",", "p1p2p3p5r1", ",", "p1p2p3p4r1", ",", "p1", ",", 
   "p1p2p3p4p5r1", ",", "p2", ",", "p3", ",", "p4", ",", "p5", ",", "r2", ",",
    "q2r2", ",", "q1r2", ",", "q1q2r2", ",", "q1q2q3r2", ",", "q1q2q4r2", ",",
    "q1q2q4q5r2", ",", "q1q2q3q5r2", ",", "q1q2q3q4r2", ",", "q1", ",", 
   "q1q2q3q4q5r2", ",", "q2", ",", "q3", ",", "q4", ",", "q5", ",", "r3", ",",
    "r3s1", ",", "r3s2", ",", "r3s1s2s3", ",", "r3s1s2s4", ",", "r3s1s2s4s5", 
   ",", "r3s1s2s3s5", ",", "r3s1s2s3s4", ",", "r3s1s2s3s4s5", ",", "s1", ",", 
   "s2", ",", "s3", ",", "s4", ",", "s5", ",", "r4", ",", "r4y1", ",", "r4y2",
    ",", "r4y1y2", ",", "r4y1y2y3", ",", "r4y1y2y4", ",", "r4y1y2y4y5", ",", 
   "r4y1y2y3y5", ",", "r4y1y2y3y4", ",", "r4y1y2y3y4y5", ",", "y1", ",", "y2",
    ",", "y3", ",", "y4", ",", "y5", ",", "r5", ",", "r5w1", ",", "r5w2", ",",
    "r5w1w2", ",", "r5w1w2w3", ",", "r5w1w2w4", ",", "r5w1w2w4w5", ",", 
   "r5w1w2w3w5", ",", "r5w1w2w3w4", ",", "r1", ",", "r5w1w2w3w4w5", ",", "w1",
    ",", "w2", ",", "w3", ",", "w4", ",", "w5", ",", "t1x2", ",", "t1x1", ",",
    "t1x1x2", ",", "t1x1x2x4", ",", "t1x1x2x3", ",", "t1x1x2x3x4", ",", "x1", 
   ",", "x2", ",", "x3", ",", "x4", ",", "t2", ",", "t2z2", ",", "t2z1", ",", 
   "t2z1z2", ",", "t2z1z2z4", ",", "t2z1z2z3", ",", "t2z1z2z3z4", ",", "z1", 
   ",", "z2", ",", "z3", ",", "z4", ",", "t3pol", ",", "loop", ",", "r3s1s2", 
   ",", "epolt3", ",", "pol", ",", "t3", ",", "o2t3", ",", "o1t3", ",", 
   "o1o2t3", ",", "o1o2o4t3", ",", "o1o2o3t3", ",", "o1", ",", "o1o2o3o4t3", 
   ",", "o2", ",", "o3", ",", "o4", ",", "t4", ",", "n2t4", ",", "n1t4", ",", 
   "n1n2t4", ",", "n1n2n4t4", ",", "n1n2n3t4", ",", "n1", ",", "n1n2n3n4t4", 
   ",", "n2", ",", "n3", ",", "n4", ",", "t1"}], "}"}]], "Output",
 CellChangeTimes->{3.54157643500895*^9, 3.541576801628919*^9, 
  3.54392473352627*^9, 3.5439249887828693`*^9, 3.543925046600177*^9}]
}, Open  ]],

Cell[BoxData[
 RowBox[{
  RowBox[{"Sub", "=", 
   RowBox[{"Table", "[", 
    RowBox[{
     RowBox[{
      RowBox[{"Vars", "[", 
       RowBox[{"[", "i", "]"}], "]"}], "\[Rule]", " ", 
      RowBox[{
       RowBox[{"Vars", "[", 
        RowBox[{"[", "i", "]"}], "]"}], "[", "t", "]"}]}], ",", " ", 
     RowBox[{"{", 
      RowBox[{"i", ",", "1", ",", 
       RowBox[{"Length", "[", "Vars", "]"}]}], "}"}]}], "]"}]}], 
  ";"}]], "Input",
 CellChangeTimes->{{3.4838689649493*^9, 3.483869023496924*^9}, {
  3.541576644255918*^9, 3.541576649544221*^9}, {3.5415768051651216`*^9, 
  3.541576809030343*^9}}],

Cell[BoxData[
 RowBox[{
  RowBox[{"RateEqsT", "=", 
   RowBox[{"RateEqs", "/.", "Sub"}]}], ";"}]], "Input",
 CellChangeTimes->{{3.483869528639589*^9, 3.4838695760927134`*^9}, {
   3.4838774854457693`*^9, 3.4838774882739124`*^9}, {3.54157651018725*^9, 
   3.541576517931693*^9}, {3.541576598912325*^9, 3.541576609972957*^9}, 
   3.541576652574394*^9, 3.541576707247521*^9, {3.54157681107946*^9, 
   3.541576816762785*^9}, {3.5439250627981033`*^9, 3.5439250682144127`*^9}}],

Cell[BoxData[{
 RowBox[{
  RowBox[{"Sys", "=", 
   RowBox[{
    RowBox[{"ODESYS", "/.", "RateEqsT"}], "/.", "Param"}]}], ";"}], "\n", 
 RowBox[{
  RowBox[{"Sol", "=", 
   RowBox[{"NDSolve", "[", 
    RowBox[{
     RowBox[{"Join", "[", 
      RowBox[{"Sys", ",", " ", "Init"}], "]"}], ",", " ", "Vars", ",", " ", 
     RowBox[{"{", 
      RowBox[{"t", ",", "0", ",", "500"}], "}"}]}], "]"}]}], ";"}]}], "Input",
 CellChangeTimes->{{3.484273693850546*^9, 3.4842737232882338`*^9}, 
   3.484273841757742*^9, 3.5415765203118286`*^9, 3.5415765951981125`*^9, {
   3.5415768202139826`*^9, 3.541576827358391*^9}, {3.5439253680595627`*^9, 
   3.543925425826867*^9}, {3.54432607267568*^9, 3.5443260730887036`*^9}, 
   3.5443270235050645`*^9, {3.54432722537061*^9, 3.544327226865696*^9}}],

Cell[CellGroupData[{

Cell[BoxData["Sol"], "Input",
 CellChangeTimes->{3.595870124128074*^9}],

Cell[BoxData[
 RowBox[{"{", 
  RowBox[{"{", 
   RowBox[{
    RowBox[{"p2r1", "\[Rule]", 
     TagBox[
      RowBox[{"InterpolatingFunction", "[", 
       RowBox[{
        RowBox[{"{", 
         RowBox[{"{", 
          RowBox[{"0.`", ",", "500.`"}], "}"}], "}"}], ",", "\<\"<>\"\>"}], 
       "]"}],
      False,
      Editable->False]}], ",", 
    RowBox[{"p1r1", "\[Rule]", 
     TagBox[
      RowBox[{"InterpolatingFunction", "[", 
       RowBox[{
        RowBox[{"{", 
         RowBox[{"{", 
          RowBox[{"0.`", ",", "500.`"}], "}"}], "}"}], ",", "\<\"<>\"\>"}], 
       "]"}],
      False,
      Editable->False]}], ",", 
    RowBox[{"p1p2r1", "\[Rule]", 
     TagBox[
      RowBox[{"InterpolatingFunction", "[", 
       RowBox[{
        RowBox[{"{", 
         RowBox[{"{", 
          RowBox[{"0.`", ",", "500.`"}], "}"}], "}"}], ",", "\<\"<>\"\>"}], 
       "]"}],
      False,
      Editable->False]}], ",", 
    RowBox[{"p1p2p3r1", "\[Rule]", 
     TagBox[
      RowBox[{"InterpolatingFunction", "[", 
       RowBox[{
        RowBox[{"{", 
         RowBox[{"{", 
          RowBox[{"0.`", ",", "500.`"}], "}"}], "}"}], ",", "\<\"<>\"\>"}], 
       "]"}],
      False,
      Editable->False]}], ",", 
    RowBox[{"p1p2p4r1", "\[Rule]", 
     TagBox[
      RowBox[{"InterpolatingFunction", "[", 
       RowBox[{
        RowBox[{"{", 
         RowBox[{"{", 
          RowBox[{"0.`", ",", "500.`"}], "}"}], "}"}], ",", "\<\"<>\"\>"}], 
       "]"}],
      False,
      Editable->False]}], ",", 
    RowBox[{"p1p2p4p5r1", "\[Rule]", 
     TagBox[
      RowBox[{"InterpolatingFunction", "[", 
       RowBox[{
        RowBox[{"{", 
         RowBox[{"{", 
          RowBox[{"0.`", ",", "500.`"}], "}"}], "}"}], ",", "\<\"<>\"\>"}], 
       "]"}],
      False,
      Editable->False]}], ",", 
    RowBox[{"p1p2p3p5r1", "\[Rule]", 
     TagBox[
      RowBox[{"InterpolatingFunction", "[", 
       RowBox[{
        RowBox[{"{", 
         RowBox[{"{", 
          RowBox[{"0.`", ",", "500.`"}], "}"}], "}"}], ",", "\<\"<>\"\>"}], 
       "]"}],
      False,
      Editable->False]}], ",", 
    RowBox[{"p1p2p3p4r1", "\[Rule]", 
     TagBox[
      RowBox[{"InterpolatingFunction", "[", 
       RowBox[{
        RowBox[{"{", 
         RowBox[{"{", 
          RowBox[{"0.`", ",", "500.`"}], "}"}], "}"}], ",", "\<\"<>\"\>"}], 
       "]"}],
      False,
      Editable->False]}], ",", 
    RowBox[{"p1", "\[Rule]", 
     TagBox[
      RowBox[{"InterpolatingFunction", "[", 
       RowBox[{
        RowBox[{"{", 
         RowBox[{"{", 
          RowBox[{"0.`", ",", "500.`"}], "}"}], "}"}], ",", "\<\"<>\"\>"}], 
       "]"}],
      False,
      Editable->False]}], ",", 
    RowBox[{"p1p2p3p4p5r1", "\[Rule]", 
     TagBox[
      RowBox[{"InterpolatingFunction", "[", 
       RowBox[{
        RowBox[{"{", 
         RowBox[{"{", 
          RowBox[{"0.`", ",", "500.`"}], "}"}], "}"}], ",", "\<\"<>\"\>"}], 
       "]"}],
      False,
      Editable->False]}], ",", 
    RowBox[{"p2", "\[Rule]", 
     TagBox[
      RowBox[{"InterpolatingFunction", "[", 
       RowBox[{
        RowBox[{"{", 
         RowBox[{"{", 
          RowBox[{"0.`", ",", "500.`"}], "}"}], "}"}], ",", "\<\"<>\"\>"}], 
       "]"}],
      False,
      Editable->False]}], ",", 
    RowBox[{"p3", "\[Rule]", 
     TagBox[
      RowBox[{"InterpolatingFunction", "[", 
       RowBox[{
        RowBox[{"{", 
         RowBox[{"{", 
          RowBox[{"0.`", ",", "500.`"}], "}"}], "}"}], ",", "\<\"<>\"\>"}], 
       "]"}],
      False,
      Editable->False]}], ",", 
    RowBox[{"p4", "\[Rule]", 
     TagBox[
      RowBox[{"InterpolatingFunction", "[", 
       RowBox[{
        RowBox[{"{", 
         RowBox[{"{", 
          RowBox[{"0.`", ",", "500.`"}], "}"}], "}"}], ",", "\<\"<>\"\>"}], 
       "]"}],
      False,
      Editable->False]}], ",", 
    RowBox[{"p5", "\[Rule]", 
     TagBox[
      RowBox[{"InterpolatingFunction", "[", 
       RowBox[{
        RowBox[{"{", 
         RowBox[{"{", 
          RowBox[{"0.`", ",", "500.`"}], "}"}], "}"}], ",", "\<\"<>\"\>"}], 
       "]"}],
      False,
      Editable->False]}], ",", 
    RowBox[{"r2", "\[Rule]", 
     TagBox[
      RowBox[{"InterpolatingFunction", "[", 
       RowBox[{
        RowBox[{"{", 
         RowBox[{"{", 
          RowBox[{"0.`", ",", "500.`"}], "}"}], "}"}], ",", "\<\"<>\"\>"}], 
       "]"}],
      False,
      Editable->False]}], ",", 
    RowBox[{"q2r2", "\[Rule]", 
     TagBox[
      RowBox[{"InterpolatingFunction", "[", 
       RowBox[{
        RowBox[{"{", 
         RowBox[{"{", 
          RowBox[{"0.`", ",", "500.`"}], "}"}], "}"}], ",", "\<\"<>\"\>"}], 
       "]"}],
      False,
      Editable->False]}], ",", 
    RowBox[{"q1r2", "\[Rule]", 
     TagBox[
      RowBox[{"InterpolatingFunction", "[", 
       RowBox[{
        RowBox[{"{", 
         RowBox[{"{", 
          RowBox[{"0.`", ",", "500.`"}], "}"}], "}"}], ",", "\<\"<>\"\>"}], 
       "]"}],
      False,
      Editable->False]}], ",", 
    RowBox[{"q1q2r2", "\[Rule]", 
     TagBox[
      RowBox[{"InterpolatingFunction", "[", 
       RowBox[{
        RowBox[{"{", 
         RowBox[{"{", 
          RowBox[{"0.`", ",", "500.`"}], "}"}], "}"}], ",", "\<\"<>\"\>"}], 
       "]"}],
      False,
      Editable->False]}], ",", 
    RowBox[{"q1q2q3r2", "\[Rule]", 
     TagBox[
      RowBox[{"InterpolatingFunction", "[", 
       RowBox[{
        RowBox[{"{", 
         RowBox[{"{", 
          RowBox[{"0.`", ",", "500.`"}], "}"}], "}"}], ",", "\<\"<>\"\>"}], 
       "]"}],
      False,
      Editable->False]}], ",", 
    RowBox[{"q1q2q4r2", "\[Rule]", 
     TagBox[
      RowBox[{"InterpolatingFunction", "[", 
       RowBox[{
        RowBox[{"{", 
         RowBox[{"{", 
          RowBox[{"0.`", ",", "500.`"}], "}"}], "}"}], ",", "\<\"<>\"\>"}], 
       "]"}],
      False,
      Editable->False]}], ",", 
    RowBox[{"q1q2q4q5r2", "\[Rule]", 
     TagBox[
      RowBox[{"InterpolatingFunction", "[", 
       RowBox[{
        RowBox[{"{", 
         RowBox[{"{", 
          RowBox[{"0.`", ",", "500.`"}], "}"}], "}"}], ",", "\<\"<>\"\>"}], 
       "]"}],
      False,
      Editable->False]}], ",", 
    RowBox[{"q1q2q3q5r2", "\[Rule]", 
     TagBox[
      RowBox[{"InterpolatingFunction", "[", 
       RowBox[{
        RowBox[{"{", 
         RowBox[{"{", 
          RowBox[{"0.`", ",", "500.`"}], "}"}], "}"}], ",", "\<\"<>\"\>"}], 
       "]"}],
      False,
      Editable->False]}], ",", 
    RowBox[{"q1q2q3q4r2", "\[Rule]", 
     TagBox[
      RowBox[{"InterpolatingFunction", "[", 
       RowBox[{
        RowBox[{"{", 
         RowBox[{"{", 
          RowBox[{"0.`", ",", "500.`"}], "}"}], "}"}], ",", "\<\"<>\"\>"}], 
       "]"}],
      False,
      Editable->False]}], ",", 
    RowBox[{"q1", "\[Rule]", 
     TagBox[
      RowBox[{"InterpolatingFunction", "[", 
       RowBox[{
        RowBox[{"{", 
         RowBox[{"{", 
          RowBox[{"0.`", ",", "500.`"}], "}"}], "}"}], ",", "\<\"<>\"\>"}], 
       "]"}],
      False,
      Editable->False]}], ",", 
    RowBox[{"q1q2q3q4q5r2", "\[Rule]", 
     TagBox[
      RowBox[{"InterpolatingFunction", "[", 
       RowBox[{
        RowBox[{"{", 
         RowBox[{"{", 
          RowBox[{"0.`", ",", "500.`"}], "}"}], "}"}], ",", "\<\"<>\"\>"}], 
       "]"}],
      False,
      Editable->False]}], ",", 
    RowBox[{"q2", "\[Rule]", 
     TagBox[
      RowBox[{"InterpolatingFunction", "[", 
       RowBox[{
        RowBox[{"{", 
         RowBox[{"{", 
          RowBox[{"0.`", ",", "500.`"}], "}"}], "}"}], ",", "\<\"<>\"\>"}], 
       "]"}],
      False,
      Editable->False]}], ",", 
    RowBox[{"q3", "\[Rule]", 
     TagBox[
      RowBox[{"InterpolatingFunction", "[", 
       RowBox[{
        RowBox[{"{", 
         RowBox[{"{", 
          RowBox[{"0.`", ",", "500.`"}], "}"}], "}"}], ",", "\<\"<>\"\>"}], 
       "]"}],
      False,
      Editable->False]}], ",", 
    RowBox[{"q4", "\[Rule]", 
     TagBox[
      RowBox[{"InterpolatingFunction", "[", 
       RowBox[{
        RowBox[{"{", 
         RowBox[{"{", 
          RowBox[{"0.`", ",", "500.`"}], "}"}], "}"}], ",", "\<\"<>\"\>"}], 
       "]"}],
      False,
      Editable->False]}], ",", 
    RowBox[{"q5", "\[Rule]", 
     TagBox[
      RowBox[{"InterpolatingFunction", "[", 
       RowBox[{
        RowBox[{"{", 
         RowBox[{"{", 
          RowBox[{"0.`", ",", "500.`"}], "}"}], "}"}], ",", "\<\"<>\"\>"}], 
       "]"}],
      False,
      Editable->False]}], ",", 
    RowBox[{"r3", "\[Rule]", 
     TagBox[
      RowBox[{"InterpolatingFunction", "[", 
       RowBox[{
        RowBox[{"{", 
         RowBox[{"{", 
          RowBox[{"0.`", ",", "500.`"}], "}"}], "}"}], ",", "\<\"<>\"\>"}], 
       "]"}],
      False,
      Editable->False]}], ",", 
    RowBox[{"r3s1", "\[Rule]", 
     TagBox[
      RowBox[{"InterpolatingFunction", "[", 
       RowBox[{
        RowBox[{"{", 
         RowBox[{"{", 
          RowBox[{"0.`", ",", "500.`"}], "}"}], "}"}], ",", "\<\"<>\"\>"}], 
       "]"}],
      False,
      Editable->False]}], ",", 
    RowBox[{"r3s2", "\[Rule]", 
     TagBox[
      RowBox[{"InterpolatingFunction", "[", 
       RowBox[{
        RowBox[{"{", 
         RowBox[{"{", 
          RowBox[{"0.`", ",", "500.`"}], "}"}], "}"}], ",", "\<\"<>\"\>"}], 
       "]"}],
      False,
      Editable->False]}], ",", 
    RowBox[{"r3s1s2s3", "\[Rule]", 
     TagBox[
      RowBox[{"InterpolatingFunction", "[", 
       RowBox[{
        RowBox[{"{", 
         RowBox[{"{", 
          RowBox[{"0.`", ",", "500.`"}], "}"}], "}"}], ",", "\<\"<>\"\>"}], 
       "]"}],
      False,
      Editable->False]}], ",", 
    RowBox[{"r3s1s2s4", "\[Rule]", 
     TagBox[
      RowBox[{"InterpolatingFunction", "[", 
       RowBox[{
        RowBox[{"{", 
         RowBox[{"{", 
          RowBox[{"0.`", ",", "500.`"}], "}"}], "}"}], ",", "\<\"<>\"\>"}], 
       "]"}],
      False,
      Editable->False]}], ",", 
    RowBox[{"r3s1s2s4s5", "\[Rule]", 
     TagBox[
      RowBox[{"InterpolatingFunction", "[", 
       RowBox[{
        RowBox[{"{", 
         RowBox[{"{", 
          RowBox[{"0.`", ",", "500.`"}], "}"}], "}"}], ",", "\<\"<>\"\>"}], 
       "]"}],
      False,
      Editable->False]}], ",", 
    RowBox[{"r3s1s2s3s5", "\[Rule]", 
     TagBox[
      RowBox[{"InterpolatingFunction", "[", 
       RowBox[{
        RowBox[{"{", 
         RowBox[{"{", 
          RowBox[{"0.`", ",", "500.`"}], "}"}], "}"}], ",", "\<\"<>\"\>"}], 
       "]"}],
      False,
      Editable->False]}], ",", 
    RowBox[{"r3s1s2s3s4", "\[Rule]", 
     TagBox[
      RowBox[{"InterpolatingFunction", "[", 
       RowBox[{
        RowBox[{"{", 
         RowBox[{"{", 
          RowBox[{"0.`", ",", "500.`"}], "}"}], "}"}], ",", "\<\"<>\"\>"}], 
       "]"}],
      False,
      Editable->False]}], ",", 
    RowBox[{"r3s1s2s3s4s5", "\[Rule]", 
     TagBox[
      RowBox[{"InterpolatingFunction", "[", 
       RowBox[{
        RowBox[{"{", 
         RowBox[{"{", 
          RowBox[{"0.`", ",", "500.`"}], "}"}], "}"}], ",", "\<\"<>\"\>"}], 
       "]"}],
      False,
      Editable->False]}], ",", 
    RowBox[{"s1", "\[Rule]", 
     TagBox[
      RowBox[{"InterpolatingFunction", "[", 
       RowBox[{
        RowBox[{"{", 
         RowBox[{"{", 
          RowBox[{"0.`", ",", "500.`"}], "}"}], "}"}], ",", "\<\"<>\"\>"}], 
       "]"}],
      False,
      Editable->False]}], ",", 
    RowBox[{"s2", "\[Rule]", 
     TagBox[
      RowBox[{"InterpolatingFunction", "[", 
       RowBox[{
        RowBox[{"{", 
         RowBox[{"{", 
          RowBox[{"0.`", ",", "500.`"}], "}"}], "}"}], ",", "\<\"<>\"\>"}], 
       "]"}],
      False,
      Editable->False]}], ",", 
    RowBox[{"s3", "\[Rule]", 
     TagBox[
      RowBox[{"InterpolatingFunction", "[", 
       RowBox[{
        RowBox[{"{", 
         RowBox[{"{", 
          RowBox[{"0.`", ",", "500.`"}], "}"}], "}"}], ",", "\<\"<>\"\>"}], 
       "]"}],
      False,
      Editable->False]}], ",", 
    RowBox[{"s4", "\[Rule]", 
     TagBox[
      RowBox[{"InterpolatingFunction", "[", 
       RowBox[{
        RowBox[{"{", 
         RowBox[{"{", 
          RowBox[{"0.`", ",", "500.`"}], "}"}], "}"}], ",", "\<\"<>\"\>"}], 
       "]"}],
      False,
      Editable->False]}], ",", 
    RowBox[{"s5", "\[Rule]", 
     TagBox[
      RowBox[{"InterpolatingFunction", "[", 
       RowBox[{
        RowBox[{"{", 
         RowBox[{"{", 
          RowBox[{"0.`", ",", "500.`"}], "}"}], "}"}], ",", "\<\"<>\"\>"}], 
       "]"}],
      False,
      Editable->False]}], ",", 
    RowBox[{"r4", "\[Rule]", 
     TagBox[
      RowBox[{"InterpolatingFunction", "[", 
       RowBox[{
        RowBox[{"{", 
         RowBox[{"{", 
          RowBox[{"0.`", ",", "500.`"}], "}"}], "}"}], ",", "\<\"<>\"\>"}], 
       "]"}],
      False,
      Editable->False]}], ",", 
    RowBox[{"r4y1", "\[Rule]", 
     TagBox[
      RowBox[{"InterpolatingFunction", "[", 
       RowBox[{
        RowBox[{"{", 
         RowBox[{"{", 
          RowBox[{"0.`", ",", "500.`"}], "}"}], "}"}], ",", "\<\"<>\"\>"}], 
       "]"}],
      False,
      Editable->False]}], ",", 
    RowBox[{"r4y2", "\[Rule]", 
     TagBox[
      RowBox[{"InterpolatingFunction", "[", 
       RowBox[{
        RowBox[{"{", 
         RowBox[{"{", 
          RowBox[{"0.`", ",", "500.`"}], "}"}], "}"}], ",", "\<\"<>\"\>"}], 
       "]"}],
      False,
      Editable->False]}], ",", 
    RowBox[{"r4y1y2", "\[Rule]", 
     TagBox[
      RowBox[{"InterpolatingFunction", "[", 
       RowBox[{
        RowBox[{"{", 
         RowBox[{"{", 
          RowBox[{"0.`", ",", "500.`"}], "}"}], "}"}], ",", "\<\"<>\"\>"}], 
       "]"}],
      False,
      Editable->False]}], ",", 
    RowBox[{"r4y1y2y3", "\[Rule]", 
     TagBox[
      RowBox[{"InterpolatingFunction", "[", 
       RowBox[{
        RowBox[{"{", 
         RowBox[{"{", 
          RowBox[{"0.`", ",", "500.`"}], "}"}], "}"}], ",", "\<\"<>\"\>"}], 
       "]"}],
      False,
      Editable->False]}], ",", 
    RowBox[{"r4y1y2y4", "\[Rule]", 
     TagBox[
      RowBox[{"InterpolatingFunction", "[", 
       RowBox[{
        RowBox[{"{", 
         RowBox[{"{", 
          RowBox[{"0.`", ",", "500.`"}], "}"}], "}"}], ",", "\<\"<>\"\>"}], 
       "]"}],
      False,
      Editable->False]}], ",", 
    RowBox[{"r4y1y2y4y5", "\[Rule]", 
     TagBox[
      RowBox[{"InterpolatingFunction", "[", 
       RowBox[{
        RowBox[{"{", 
         RowBox[{"{", 
          RowBox[{"0.`", ",", "500.`"}], "}"}], "}"}], ",", "\<\"<>\"\>"}], 
       "]"}],
      False,
      Editable->False]}], ",", 
    RowBox[{"r4y1y2y3y5", "\[Rule]", 
     TagBox[
      RowBox[{"InterpolatingFunction", "[", 
       RowBox[{
        RowBox[{"{", 
         RowBox[{"{", 
          RowBox[{"0.`", ",", "500.`"}], "}"}], "}"}], ",", "\<\"<>\"\>"}], 
       "]"}],
      False,
      Editable->False]}], ",", 
    RowBox[{"r4y1y2y3y4", "\[Rule]", 
     TagBox[
      RowBox[{"InterpolatingFunction", "[", 
       RowBox[{
        RowBox[{"{", 
         RowBox[{"{", 
          RowBox[{"0.`", ",", "500.`"}], "}"}], "}"}], ",", "\<\"<>\"\>"}], 
       "]"}],
      False,
      Editable->False]}], ",", 
    RowBox[{"r4y1y2y3y4y5", "\[Rule]", 
     TagBox[
      RowBox[{"InterpolatingFunction", "[", 
       RowBox[{
        RowBox[{"{", 
         RowBox[{"{", 
          RowBox[{"0.`", ",", "500.`"}], "}"}], "}"}], ",", "\<\"<>\"\>"}], 
       "]"}],
      False,
      Editable->False]}], ",", 
    RowBox[{"y1", "\[Rule]", 
     TagBox[
      RowBox[{"InterpolatingFunction", "[", 
       RowBox[{
        RowBox[{"{", 
         RowBox[{"{", 
          RowBox[{"0.`", ",", "500.`"}], "}"}], "}"}], ",", "\<\"<>\"\>"}], 
       "]"}],
      False,
      Editable->False]}], ",", 
    RowBox[{"y2", "\[Rule]", 
     TagBox[
      RowBox[{"InterpolatingFunction", "[", 
       RowBox[{
        RowBox[{"{", 
         RowBox[{"{", 
          RowBox[{"0.`", ",", "500.`"}], "}"}], "}"}], ",", "\<\"<>\"\>"}], 
       "]"}],
      False,
      Editable->False]}], ",", 
    RowBox[{"y3", "\[Rule]", 
     TagBox[
      RowBox[{"InterpolatingFunction", "[", 
       RowBox[{
        RowBox[{"{", 
         RowBox[{"{", 
          RowBox[{"0.`", ",", "500.`"}], "}"}], "}"}], ",", "\<\"<>\"\>"}], 
       "]"}],
      False,
      Editable->False]}], ",", 
    RowBox[{"y4", "\[Rule]", 
     TagBox[
      RowBox[{"InterpolatingFunction", "[", 
       RowBox[{
        RowBox[{"{", 
         RowBox[{"{", 
          RowBox[{"0.`", ",", "500.`"}], "}"}], "}"}], ",", "\<\"<>\"\>"}], 
       "]"}],
      False,
      Editable->False]}], ",", 
    RowBox[{"y5", "\[Rule]", 
     TagBox[
      RowBox[{"InterpolatingFunction", "[", 
       RowBox[{
        RowBox[{"{", 
         RowBox[{"{", 
          RowBox[{"0.`", ",", "500.`"}], "}"}], "}"}], ",", "\<\"<>\"\>"}], 
       "]"}],
      False,
      Editable->False]}], ",", 
    RowBox[{"r5", "\[Rule]", 
     TagBox[
      RowBox[{"InterpolatingFunction", "[", 
       RowBox[{
        RowBox[{"{", 
         RowBox[{"{", 
          RowBox[{"0.`", ",", "500.`"}], "}"}], "}"}], ",", "\<\"<>\"\>"}], 
       "]"}],
      False,
      Editable->False]}], ",", 
    RowBox[{"r5w1", "\[Rule]", 
     TagBox[
      RowBox[{"InterpolatingFunction", "[", 
       RowBox[{
        RowBox[{"{", 
         RowBox[{"{", 
          RowBox[{"0.`", ",", "500.`"}], "}"}], "}"}], ",", "\<\"<>\"\>"}], 
       "]"}],
      False,
      Editable->False]}], ",", 
    RowBox[{"r5w2", "\[Rule]", 
     TagBox[
      RowBox[{"InterpolatingFunction", "[", 
       RowBox[{
        RowBox[{"{", 
         RowBox[{"{", 
          RowBox[{"0.`", ",", "500.`"}], "}"}], "}"}], ",", "\<\"<>\"\>"}], 
       "]"}],
      False,
      Editable->False]}], ",", 
    RowBox[{"r5w1w2", "\[Rule]", 
     TagBox[
      RowBox[{"InterpolatingFunction", "[", 
       RowBox[{
        RowBox[{"{", 
         RowBox[{"{", 
          RowBox[{"0.`", ",", "500.`"}], "}"}], "}"}], ",", "\<\"<>\"\>"}], 
       "]"}],
      False,
      Editable->False]}], ",", 
    RowBox[{"r5w1w2w3", "\[Rule]", 
     TagBox[
      RowBox[{"InterpolatingFunction", "[", 
       RowBox[{
        RowBox[{"{", 
         RowBox[{"{", 
          RowBox[{"0.`", ",", "500.`"}], "}"}], "}"}], ",", "\<\"<>\"\>"}], 
       "]"}],
      False,
      Editable->False]}], ",", 
    RowBox[{"r5w1w2w4", "\[Rule]", 
     TagBox[
      RowBox[{"InterpolatingFunction", "[", 
       RowBox[{
        RowBox[{"{", 
         RowBox[{"{", 
          RowBox[{"0.`", ",", "500.`"}], "}"}], "}"}], ",", "\<\"<>\"\>"}], 
       "]"}],
      False,
      Editable->False]}], ",", 
    RowBox[{"r5w1w2w4w5", "\[Rule]", 
     TagBox[
      RowBox[{"InterpolatingFunction", "[", 
       RowBox[{
        RowBox[{"{", 
         RowBox[{"{", 
          RowBox[{"0.`", ",", "500.`"}], "}"}], "}"}], ",", "\<\"<>\"\>"}], 
       "]"}],
      False,
      Editable->False]}], ",", 
    RowBox[{"r5w1w2w3w5", "\[Rule]", 
     TagBox[
      RowBox[{"InterpolatingFunction", "[", 
       RowBox[{
        RowBox[{"{", 
         RowBox[{"{", 
          RowBox[{"0.`", ",", "500.`"}], "}"}], "}"}], ",", "\<\"<>\"\>"}], 
       "]"}],
      False,
      Editable->False]}], ",", 
    RowBox[{"r5w1w2w3w4", "\[Rule]", 
     TagBox[
      RowBox[{"InterpolatingFunction", "[", 
       RowBox[{
        RowBox[{"{", 
         RowBox[{"{", 
          RowBox[{"0.`", ",", "500.`"}], "}"}], "}"}], ",", "\<\"<>\"\>"}], 
       "]"}],
      False,
      Editable->False]}], ",", 
    RowBox[{"r1", "\[Rule]", 
     TagBox[
      RowBox[{"InterpolatingFunction", "[", 
       RowBox[{
        RowBox[{"{", 
         RowBox[{"{", 
          RowBox[{"0.`", ",", "500.`"}], "}"}], "}"}], ",", "\<\"<>\"\>"}], 
       "]"}],
      False,
      Editable->False]}], ",", 
    RowBox[{"r5w1w2w3w4w5", "\[Rule]", 
     TagBox[
      RowBox[{"InterpolatingFunction", "[", 
       RowBox[{
        RowBox[{"{", 
         RowBox[{"{", 
          RowBox[{"0.`", ",", "500.`"}], "}"}], "}"}], ",", "\<\"<>\"\>"}], 
       "]"}],
      False,
      Editable->False]}], ",", 
    RowBox[{"w1", "\[Rule]", 
     TagBox[
      RowBox[{"InterpolatingFunction", "[", 
       RowBox[{
        RowBox[{"{", 
         RowBox[{"{", 
          RowBox[{"0.`", ",", "500.`"}], "}"}], "}"}], ",", "\<\"<>\"\>"}], 
       "]"}],
      False,
      Editable->False]}], ",", 
    RowBox[{"w2", "\[Rule]", 
     TagBox[
      RowBox[{"InterpolatingFunction", "[", 
       RowBox[{
        RowBox[{"{", 
         RowBox[{"{", 
          RowBox[{"0.`", ",", "500.`"}], "}"}], "}"}], ",", "\<\"<>\"\>"}], 
       "]"}],
      False,
      Editable->False]}], ",", 
    RowBox[{"w3", "\[Rule]", 
     TagBox[
      RowBox[{"InterpolatingFunction", "[", 
       RowBox[{
        RowBox[{"{", 
         RowBox[{"{", 
          RowBox[{"0.`", ",", "500.`"}], "}"}], "}"}], ",", "\<\"<>\"\>"}], 
       "]"}],
      False,
      Editable->False]}], ",", 
    RowBox[{"w4", "\[Rule]", 
     TagBox[
      RowBox[{"InterpolatingFunction", "[", 
       RowBox[{
        RowBox[{"{", 
         RowBox[{"{", 
          RowBox[{"0.`", ",", "500.`"}], "}"}], "}"}], ",", "\<\"<>\"\>"}], 
       "]"}],
      False,
      Editable->False]}], ",", 
    RowBox[{"w5", "\[Rule]", 
     TagBox[
      RowBox[{"InterpolatingFunction", "[", 
       RowBox[{
        RowBox[{"{", 
         RowBox[{"{", 
          RowBox[{"0.`", ",", "500.`"}], "}"}], "}"}], ",", "\<\"<>\"\>"}], 
       "]"}],
      False,
      Editable->False]}], ",", 
    RowBox[{"t1x2", "\[Rule]", 
     TagBox[
      RowBox[{"InterpolatingFunction", "[", 
       RowBox[{
        RowBox[{"{", 
         RowBox[{"{", 
          RowBox[{"0.`", ",", "500.`"}], "}"}], "}"}], ",", "\<\"<>\"\>"}], 
       "]"}],
      False,
      Editable->False]}], ",", 
    RowBox[{"t1x1", "\[Rule]", 
     TagBox[
      RowBox[{"InterpolatingFunction", "[", 
       RowBox[{
        RowBox[{"{", 
         RowBox[{"{", 
          RowBox[{"0.`", ",", "500.`"}], "}"}], "}"}], ",", "\<\"<>\"\>"}], 
       "]"}],
      False,
      Editable->False]}], ",", 
    RowBox[{"t1x1x2", "\[Rule]", 
     TagBox[
      RowBox[{"InterpolatingFunction", "[", 
       RowBox[{
        RowBox[{"{", 
         RowBox[{"{", 
          RowBox[{"0.`", ",", "500.`"}], "}"}], "}"}], ",", "\<\"<>\"\>"}], 
       "]"}],
      False,
      Editable->False]}], ",", 
    RowBox[{"t1x1x2x4", "\[Rule]", 
     TagBox[
      RowBox[{"InterpolatingFunction", "[", 
       RowBox[{
        RowBox[{"{", 
         RowBox[{"{", 
          RowBox[{"0.`", ",", "500.`"}], "}"}], "}"}], ",", "\<\"<>\"\>"}], 
       "]"}],
      False,
      Editable->False]}], ",", 
    RowBox[{"t1x1x2x3", "\[Rule]", 
     TagBox[
      RowBox[{"InterpolatingFunction", "[", 
       RowBox[{
        RowBox[{"{", 
         RowBox[{"{", 
          RowBox[{"0.`", ",", "500.`"}], "}"}], "}"}], ",", "\<\"<>\"\>"}], 
       "]"}],
      False,
      Editable->False]}], ",", 
    RowBox[{"t1x1x2x3x4", "\[Rule]", 
     TagBox[
      RowBox[{"InterpolatingFunction", "[", 
       RowBox[{
        RowBox[{"{", 
         RowBox[{"{", 
          RowBox[{"0.`", ",", "500.`"}], "}"}], "}"}], ",", "\<\"<>\"\>"}], 
       "]"}],
      False,
      Editable->False]}], ",", 
    RowBox[{"x1", "\[Rule]", 
     TagBox[
      RowBox[{"InterpolatingFunction", "[", 
       RowBox[{
        RowBox[{"{", 
         RowBox[{"{", 
          RowBox[{"0.`", ",", "500.`"}], "}"}], "}"}], ",", "\<\"<>\"\>"}], 
       "]"}],
      False,
      Editable->False]}], ",", 
    RowBox[{"x2", "\[Rule]", 
     TagBox[
      RowBox[{"InterpolatingFunction", "[", 
       RowBox[{
        RowBox[{"{", 
         RowBox[{"{", 
          RowBox[{"0.`", ",", "500.`"}], "}"}], "}"}], ",", "\<\"<>\"\>"}], 
       "]"}],
      False,
      Editable->False]}], ",", 
    RowBox[{"x3", "\[Rule]", 
     TagBox[
      RowBox[{"InterpolatingFunction", "[", 
       RowBox[{
        RowBox[{"{", 
         RowBox[{"{", 
          RowBox[{"0.`", ",", "500.`"}], "}"}], "}"}], ",", "\<\"<>\"\>"}], 
       "]"}],
      False,
      Editable->False]}], ",", 
    RowBox[{"x4", "\[Rule]", 
     TagBox[
      RowBox[{"InterpolatingFunction", "[", 
       RowBox[{
        RowBox[{"{", 
         RowBox[{"{", 
          RowBox[{"0.`", ",", "500.`"}], "}"}], "}"}], ",", "\<\"<>\"\>"}], 
       "]"}],
      False,
      Editable->False]}], ",", 
    RowBox[{"t2", "\[Rule]", 
     TagBox[
      RowBox[{"InterpolatingFunction", "[", 
       RowBox[{
        RowBox[{"{", 
         RowBox[{"{", 
          RowBox[{"0.`", ",", "500.`"}], "}"}], "}"}], ",", "\<\"<>\"\>"}], 
       "]"}],
      False,
      Editable->False]}], ",", 
    RowBox[{"t2z2", "\[Rule]", 
     TagBox[
      RowBox[{"InterpolatingFunction", "[", 
       RowBox[{
        RowBox[{"{", 
         RowBox[{"{", 
          RowBox[{"0.`", ",", "500.`"}], "}"}], "}"}], ",", "\<\"<>\"\>"}], 
       "]"}],
      False,
      Editable->False]}], ",", 
    RowBox[{"t2z1", "\[Rule]", 
     TagBox[
      RowBox[{"InterpolatingFunction", "[", 
       RowBox[{
        RowBox[{"{", 
         RowBox[{"{", 
          RowBox[{"0.`", ",", "500.`"}], "}"}], "}"}], ",", "\<\"<>\"\>"}], 
       "]"}],
      False,
      Editable->False]}], ",", 
    RowBox[{"t2z1z2", "\[Rule]", 
     TagBox[
      RowBox[{"InterpolatingFunction", "[", 
       RowBox[{
        RowBox[{"{", 
         RowBox[{"{", 
          RowBox[{"0.`", ",", "500.`"}], "}"}], "}"}], ",", "\<\"<>\"\>"}], 
       "]"}],
      False,
      Editable->False]}], ",", 
    RowBox[{"t2z1z2z4", "\[Rule]", 
     TagBox[
      RowBox[{"InterpolatingFunction", "[", 
       RowBox[{
        RowBox[{"{", 
         RowBox[{"{", 
          RowBox[{"0.`", ",", "500.`"}], "}"}], "}"}], ",", "\<\"<>\"\>"}], 
       "]"}],
      False,
      Editable->False]}], ",", 
    RowBox[{"t2z1z2z3", "\[Rule]", 
     TagBox[
      RowBox[{"InterpolatingFunction", "[", 
       RowBox[{
        RowBox[{"{", 
         RowBox[{"{", 
          RowBox[{"0.`", ",", "500.`"}], "}"}], "}"}], ",", "\<\"<>\"\>"}], 
       "]"}],
      False,
      Editable->False]}], ",", 
    RowBox[{"t2z1z2z3z4", "\[Rule]", 
     TagBox[
      RowBox[{"InterpolatingFunction", "[", 
       RowBox[{
        RowBox[{"{", 
         RowBox[{"{", 
          RowBox[{"0.`", ",", "500.`"}], "}"}], "}"}], ",", "\<\"<>\"\>"}], 
       "]"}],
      False,
      Editable->False]}], ",", 
    RowBox[{"z1", "\[Rule]", 
     TagBox[
      RowBox[{"InterpolatingFunction", "[", 
       RowBox[{
        RowBox[{"{", 
         RowBox[{"{", 
          RowBox[{"0.`", ",", "500.`"}], "}"}], "}"}], ",", "\<\"<>\"\>"}], 
       "]"}],
      False,
      Editable->False]}], ",", 
    RowBox[{"z2", "\[Rule]", 
     TagBox[
      RowBox[{"InterpolatingFunction", "[", 
       RowBox[{
        RowBox[{"{", 
         RowBox[{"{", 
          RowBox[{"0.`", ",", "500.`"}], "}"}], "}"}], ",", "\<\"<>\"\>"}], 
       "]"}],
      False,
      Editable->False]}], ",", 
    RowBox[{"z3", "\[Rule]", 
     TagBox[
      RowBox[{"InterpolatingFunction", "[", 
       RowBox[{
        RowBox[{"{", 
         RowBox[{"{", 
          RowBox[{"0.`", ",", "500.`"}], "}"}], "}"}], ",", "\<\"<>\"\>"}], 
       "]"}],
      False,
      Editable->False]}], ",", 
    RowBox[{"z4", "\[Rule]", 
     TagBox[
      RowBox[{"InterpolatingFunction", "[", 
       RowBox[{
        RowBox[{"{", 
         RowBox[{"{", 
          RowBox[{"0.`", ",", "500.`"}], "}"}], "}"}], ",", "\<\"<>\"\>"}], 
       "]"}],
      False,
      Editable->False]}], ",", 
    RowBox[{"t3pol", "\[Rule]", 
     TagBox[
      RowBox[{"InterpolatingFunction", "[", 
       RowBox[{
        RowBox[{"{", 
         RowBox[{"{", 
          RowBox[{"0.`", ",", "500.`"}], "}"}], "}"}], ",", "\<\"<>\"\>"}], 
       "]"}],
      False,
      Editable->False]}], ",", 
    RowBox[{"loop", "\[Rule]", 
     TagBox[
      RowBox[{"InterpolatingFunction", "[", 
       RowBox[{
        RowBox[{"{", 
         RowBox[{"{", 
          RowBox[{"0.`", ",", "500.`"}], "}"}], "}"}], ",", "\<\"<>\"\>"}], 
       "]"}],
      False,
      Editable->False]}], ",", 
    RowBox[{"r3s1s2", "\[Rule]", 
     TagBox[
      RowBox[{"InterpolatingFunction", "[", 
       RowBox[{
        RowBox[{"{", 
         RowBox[{"{", 
          RowBox[{"0.`", ",", "500.`"}], "}"}], "}"}], ",", "\<\"<>\"\>"}], 
       "]"}],
      False,
      Editable->False]}], ",", 
    RowBox[{"epolt3", "\[Rule]", 
     TagBox[
      RowBox[{"InterpolatingFunction", "[", 
       RowBox[{
        RowBox[{"{", 
         RowBox[{"{", 
          RowBox[{"0.`", ",", "500.`"}], "}"}], "}"}], ",", "\<\"<>\"\>"}], 
       "]"}],
      False,
      Editable->False]}], ",", 
    RowBox[{"pol", "\[Rule]", 
     TagBox[
      RowBox[{"InterpolatingFunction", "[", 
       RowBox[{
        RowBox[{"{", 
         RowBox[{"{", 
          RowBox[{"0.`", ",", "500.`"}], "}"}], "}"}], ",", "\<\"<>\"\>"}], 
       "]"}],
      False,
      Editable->False]}], ",", 
    RowBox[{"t3", "\[Rule]", 
     TagBox[
      RowBox[{"InterpolatingFunction", "[", 
       RowBox[{
        RowBox[{"{", 
         RowBox[{"{", 
          RowBox[{"0.`", ",", "500.`"}], "}"}], "}"}], ",", "\<\"<>\"\>"}], 
       "]"}],
      False,
      Editable->False]}], ",", 
    RowBox[{"o2t3", "\[Rule]", 
     TagBox[
      RowBox[{"InterpolatingFunction", "[", 
       RowBox[{
        RowBox[{"{", 
         RowBox[{"{", 
          RowBox[{"0.`", ",", "500.`"}], "}"}], "}"}], ",", "\<\"<>\"\>"}], 
       "]"}],
      False,
      Editable->False]}], ",", 
    RowBox[{"o1t3", "\[Rule]", 
     TagBox[
      RowBox[{"InterpolatingFunction", "[", 
       RowBox[{
        RowBox[{"{", 
         RowBox[{"{", 
          RowBox[{"0.`", ",", "500.`"}], "}"}], "}"}], ",", "\<\"<>\"\>"}], 
       "]"}],
      False,
      Editable->False]}], ",", 
    RowBox[{"o1o2t3", "\[Rule]", 
     TagBox[
      RowBox[{"InterpolatingFunction", "[", 
       RowBox[{
        RowBox[{"{", 
         RowBox[{"{", 
          RowBox[{"0.`", ",", "500.`"}], "}"}], "}"}], ",", "\<\"<>\"\>"}], 
       "]"}],
      False,
      Editable->False]}], ",", 
    RowBox[{"o1o2o4t3", "\[Rule]", 
     TagBox[
      RowBox[{"InterpolatingFunction", "[", 
       RowBox[{
        RowBox[{"{", 
         RowBox[{"{", 
          RowBox[{"0.`", ",", "500.`"}], "}"}], "}"}], ",", "\<\"<>\"\>"}], 
       "]"}],
      False,
      Editable->False]}], ",", 
    RowBox[{"o1o2o3t3", "\[Rule]", 
     TagBox[
      RowBox[{"InterpolatingFunction", "[", 
       RowBox[{
        RowBox[{"{", 
         RowBox[{"{", 
          RowBox[{"0.`", ",", "500.`"}], "}"}], "}"}], ",", "\<\"<>\"\>"}], 
       "]"}],
      False,
      Editable->False]}], ",", 
    RowBox[{"o1", "\[Rule]", 
     TagBox[
      RowBox[{"InterpolatingFunction", "[", 
       RowBox[{
        RowBox[{"{", 
         RowBox[{"{", 
          RowBox[{"0.`", ",", "500.`"}], "}"}], "}"}], ",", "\<\"<>\"\>"}], 
       "]"}],
      False,
      Editable->False]}], ",", 
    RowBox[{"o1o2o3o4t3", "\[Rule]", 
     TagBox[
      RowBox[{"InterpolatingFunction", "[", 
       RowBox[{
        RowBox[{"{", 
         RowBox[{"{", 
          RowBox[{"0.`", ",", "500.`"}], "}"}], "}"}], ",", "\<\"<>\"\>"}], 
       "]"}],
      False,
      Editable->False]}], ",", 
    RowBox[{"o2", "\[Rule]", 
     TagBox[
      RowBox[{"InterpolatingFunction", "[", 
       RowBox[{
        RowBox[{"{", 
         RowBox[{"{", 
          RowBox[{"0.`", ",", "500.`"}], "}"}], "}"}], ",", "\<\"<>\"\>"}], 
       "]"}],
      False,
      Editable->False]}], ",", 
    RowBox[{"o3", "\[Rule]", 
     TagBox[
      RowBox[{"InterpolatingFunction", "[", 
       RowBox[{
        RowBox[{"{", 
         RowBox[{"{", 
          RowBox[{"0.`", ",", "500.`"}], "}"}], "}"}], ",", "\<\"<>\"\>"}], 
       "]"}],
      False,
      Editable->False]}], ",", 
    RowBox[{"o4", "\[Rule]", 
     TagBox[
      RowBox[{"InterpolatingFunction", "[", 
       RowBox[{
        RowBox[{"{", 
         RowBox[{"{", 
          RowBox[{"0.`", ",", "500.`"}], "}"}], "}"}], ",", "\<\"<>\"\>"}], 
       "]"}],
      False,
      Editable->False]}], ",", 
    RowBox[{"t4", "\[Rule]", 
     TagBox[
      RowBox[{"InterpolatingFunction", "[", 
       RowBox[{
        RowBox[{"{", 
         RowBox[{"{", 
          RowBox[{"0.`", ",", "500.`"}], "}"}], "}"}], ",", "\<\"<>\"\>"}], 
       "]"}],
      False,
      Editable->False]}], ",", 
    RowBox[{"n2t4", "\[Rule]", 
     TagBox[
      RowBox[{"InterpolatingFunction", "[", 
       RowBox[{
        RowBox[{"{", 
         RowBox[{"{", 
          RowBox[{"0.`", ",", "500.`"}], "}"}], "}"}], ",", "\<\"<>\"\>"}], 
       "]"}],
      False,
      Editable->False]}], ",", 
    RowBox[{"n1t4", "\[Rule]", 
     TagBox[
      RowBox[{"InterpolatingFunction", "[", 
       RowBox[{
        RowBox[{"{", 
         RowBox[{"{", 
          RowBox[{"0.`", ",", "500.`"}], "}"}], "}"}], ",", "\<\"<>\"\>"}], 
       "]"}],
      False,
      Editable->False]}], ",", 
    RowBox[{"n1n2t4", "\[Rule]", 
     TagBox[
      RowBox[{"InterpolatingFunction", "[", 
       RowBox[{
        RowBox[{"{", 
         RowBox[{"{", 
          RowBox[{"0.`", ",", "500.`"}], "}"}], "}"}], ",", "\<\"<>\"\>"}], 
       "]"}],
      False,
      Editable->False]}], ",", 
    RowBox[{"n1n2n4t4", "\[Rule]", 
     TagBox[
      RowBox[{"InterpolatingFunction", "[", 
       RowBox[{
        RowBox[{"{", 
         RowBox[{"{", 
          RowBox[{"0.`", ",", "500.`"}], "}"}], "}"}], ",", "\<\"<>\"\>"}], 
       "]"}],
      False,
      Editable->False]}], ",", 
    RowBox[{"n1n2n3t4", "\[Rule]", 
     TagBox[
      RowBox[{"InterpolatingFunction", "[", 
       RowBox[{
        RowBox[{"{", 
         RowBox[{"{", 
          RowBox[{"0.`", ",", "500.`"}], "}"}], "}"}], ",", "\<\"<>\"\>"}], 
       "]"}],
      False,
      Editable->False]}], ",", 
    RowBox[{"n1", "\[Rule]", 
     TagBox[
      RowBox[{"InterpolatingFunction", "[", 
       RowBox[{
        RowBox[{"{", 
         RowBox[{"{", 
          RowBox[{"0.`", ",", "500.`"}], "}"}], "}"}], ",", "\<\"<>\"\>"}], 
       "]"}],
      False,
      Editable->False]}], ",", 
    RowBox[{"n1n2n3n4t4", "\[Rule]", 
     TagBox[
      RowBox[{"InterpolatingFunction", "[", 
       RowBox[{
        RowBox[{"{", 
         RowBox[{"{", 
          RowBox[{"0.`", ",", "500.`"}], "}"}], "}"}], ",", "\<\"<>\"\>"}], 
       "]"}],
      False,
      Editable->False]}], ",", 
    RowBox[{"n2", "\[Rule]", 
     TagBox[
      RowBox[{"InterpolatingFunction", "[", 
       RowBox[{
        RowBox[{"{", 
         RowBox[{"{", 
          RowBox[{"0.`", ",", "500.`"}], "}"}], "}"}], ",", "\<\"<>\"\>"}], 
       "]"}],
      False,
      Editable->False]}], ",", 
    RowBox[{"n3", "\[Rule]", 
     TagBox[
      RowBox[{"InterpolatingFunction", "[", 
       RowBox[{
        RowBox[{"{", 
         RowBox[{"{", 
          RowBox[{"0.`", ",", "500.`"}], "}"}], "}"}], ",", "\<\"<>\"\>"}], 
       "]"}],
      False,
      Editable->False]}], ",", 
    RowBox[{"n4", "\[Rule]", 
     TagBox[
      RowBox[{"InterpolatingFunction", "[", 
       RowBox[{
        RowBox[{"{", 
         RowBox[{"{", 
          RowBox[{"0.`", ",", "500.`"}], "}"}], "}"}], ",", "\<\"<>\"\>"}], 
       "]"}],
      False,
      Editable->False]}], ",", 
    RowBox[{"t1", "\[Rule]", 
     TagBox[
      RowBox[{"InterpolatingFunction", "[", 
       RowBox[{
        RowBox[{"{", 
         RowBox[{"{", 
          RowBox[{"0.`", ",", "500.`"}], "}"}], "}"}], ",", "\<\"<>\"\>"}], 
       "]"}],
      False,
      Editable->False]}]}], "}"}], "}"}]], "Output",
 CellChangeTimes->{3.595870124471094*^9}]
}, Open  ]],

Cell[BoxData[
 RowBox[{
  RowBox[{"VarsT", "=", 
   RowBox[{"Vars", "/.", "Sub"}]}], ";"}]], "Input",
 CellChangeTimes->{{3.4838698217489634`*^9, 3.483869822139589*^9}, {
   3.4838709267177134`*^9, 3.4838709579364634`*^9}, 3.5415764536390157`*^9}],

Cell["\<\
Plot of simulation of time-dependant changes in % of cells with promotor \
occupied with PolII and looped\
\>", "Text",
 CellChangeTimes->{{3.4512751288821583`*^9, 3.451275165650384*^9}, {
   3.451388979954206*^9, 3.451388982362228*^9}, 3.451480397322522*^9, {
   3.451484332442204*^9, 3.451484346582263*^9}, {3.451484383256847*^9, 
   3.451484521638221*^9}, {3.451548530852634*^9, 3.451548535315453*^9}, {
   3.541574170283415*^9, 3.541574190552574*^9}, {3.5415744132493114`*^9, 
   3.5415744154074354`*^9}, {3.5415744975621347`*^9, 
   3.5415744992602315`*^9}, {3.5415746001069994`*^9, 3.54157477023273*^9}, {
   3.541574819746562*^9, 3.541574847104127*^9}, {3.541576967876428*^9, 
   3.541577010092843*^9}, {3.541577138284175*^9, 3.541577179523534*^9}},
 FontSize->16,
 FontWeight->"Bold",
 FontColor->GrayLevel[0],
 Background->RGBColor[1, 1, 0]],

Cell[BoxData[{
 RowBox[{
  RowBox[{"Pl1", "=", 
   RowBox[{"Plot", "[", 
    RowBox[{
     RowBox[{
      RowBox[{"100", "*", 
       RowBox[{"loop", "[", "t", "]"}]}], "/.", "Sol"}], ",", "  ", 
     RowBox[{"{", 
      RowBox[{"t", ",", "0", ",", "150"}], "}"}], ",", " ", 
     RowBox[{"PlotRange", "\[Rule]", " ", "All"}], ",", 
     RowBox[{"Frame", "\[Rule]", 
      RowBox[{"{", 
       RowBox[{"True", ",", "True", ",", " ", "True", ",", " ", "True"}], 
       "}"}]}], ",", 
     RowBox[{"FrameStyle", "\[Rule]", 
      RowBox[{"Thickness", "[", "0.0055", "]"}]}], ",", " ", 
     RowBox[{"PlotStyle", "\[Rule]", 
      RowBox[{"{", 
       RowBox[{
        RowBox[{"{", 
         RowBox[{
          RowBox[{"PointSize", "[", "0.05", "]"}], ",", "Black", ",", 
          RowBox[{"Thickness", "[", "0.005", "]"}]}], "}"}], ",", 
        RowBox[{"{", 
         RowBox[{
          RowBox[{"PointSize", "[", "0.05", "]"}], ",", "Red", ",", 
          RowBox[{"Thickness", "[", "0.004", "]"}]}], "}"}]}], "}"}]}], ",", 
     RowBox[{"BaseStyle", "\[Rule]", 
      RowBox[{"{", 
       RowBox[{
        RowBox[{"FontSize", "\[Rule]", "18"}], ",", 
        RowBox[{"FontFamily", "\[Rule]", "\"\<Arial\>\""}], ",", 
        RowBox[{"FontWeight", "\[Rule]", "\"\<Bold\>\""}]}], "}"}]}], ",", 
     " ", 
     RowBox[{"FrameTicks", "\[Rule]", " ", 
      RowBox[{"{", 
       RowBox[{
        RowBox[{"Table", "[", 
         RowBox[{"i", ",", " ", 
          RowBox[{"{", 
           RowBox[{"i", ",", "0", ",", "165", ",", "15"}], "}"}]}], "]"}], 
        ",", 
        RowBox[{"{", 
         RowBox[{
         "0", ",", "1", ",", "2", ",", "3", ",", "4", ",", "5", ",", "6"}], 
         "}"}], ",", " ", "False", ",", " ", "False"}], " ", "}"}]}], ",", 
     " ", 
     RowBox[{"FrameLabel", "\[Rule]", " ", 
      RowBox[{"{", 
       RowBox[{"\"\<t,min\>\"", ",", " ", "\"\<% cells\>\""}], "}"}]}]}], " ",
     "]"}]}], ";"}], "\n", 
 RowBox[{
  RowBox[{"P5", "=", 
   RowBox[{"Plot", "[", 
    RowBox[{
     RowBox[{"{", 
      RowBox[{
       RowBox[{"100", "*", 
        RowBox[{"epolt3", "[", "t", "]"}]}], "/.", "Sol"}], "}"}], ",", "  ", 
     RowBox[{"{", 
      RowBox[{"t", ",", "0", ",", "150"}], "}"}], ",", " ", 
     RowBox[{"PlotRange", "\[Rule]", " ", "All"}], ",", 
     RowBox[{"Frame", "\[Rule]", 
      RowBox[{"{", 
       RowBox[{"True", ",", "True", ",", " ", "True", ",", " ", "True"}], 
       "}"}]}], ",", 
     RowBox[{"FrameStyle", "\[Rule]", 
      RowBox[{"Thickness", "[", "0.0055", "]"}]}], ",", " ", 
     RowBox[{"PlotStyle", "\[Rule]", 
      RowBox[{"{", 
       RowBox[{
        RowBox[{"{", 
         RowBox[{
          RowBox[{"PointSize", "[", "0.05", "]"}], ",", "Red", ",", 
          RowBox[{"Thickness", "[", "0.005", "]"}]}], "}"}], ",", 
        RowBox[{"{", 
         RowBox[{
          RowBox[{"PointSize", "[", "0.05", "]"}], ",", "Blue", ",", 
          RowBox[{"Thickness", "[", "0.004", "]"}]}], "}"}]}], "}"}]}], ",", 
     RowBox[{"BaseStyle", "\[Rule]", 
      RowBox[{"{", 
       RowBox[{
        RowBox[{"FontSize", "\[Rule]", "18"}], ",", 
        RowBox[{"FontFamily", "\[Rule]", "\"\<Arial\>\""}], ",", 
        RowBox[{"FontWeight", "\[Rule]", "\"\<Bold\>\""}]}], "}"}]}], ",", 
     " ", 
     RowBox[{"FrameTicks", "\[Rule]", " ", 
      RowBox[{"{", 
       RowBox[{
        RowBox[{"Table", "[", 
         RowBox[{"i", ",", " ", 
          RowBox[{"{", 
           RowBox[{"i", ",", "0", ",", "165", ",", "15"}], "}"}]}], "]"}], 
        ",", "  ", 
        RowBox[{"{", 
         RowBox[{
         "0", ",", "1", ",", "2", ",", "3", ",", "4", ",", "5", ",", "6"}], 
         "}"}], ",", " ", "False", ",", " ", "False"}], " ", "}"}]}], ",", 
     " ", 
     RowBox[{"FrameLabel", "\[Rule]", " ", 
      RowBox[{"{", 
       RowBox[{"\"\<t,min\>\"", ",", " ", "\"\<% cells\>\""}], "}"}]}]}], " ",
     "]"}]}], ";"}]}], "Input",
 CellChangeTimes->{{3.4842748973582478`*^9, 3.4842749576242585`*^9}, {
   3.4842750617342997`*^9, 3.484275066921833*^9}, {3.484275273188778*^9, 
   3.4842752736887817`*^9}, 3.4842753072358713`*^9, {3.4842754746431923`*^9, 
   3.48427549850272*^9}, {3.4842756381286135`*^9, 3.484275640534879*^9}, {
   3.484275721160395*^9, 3.4842757250822954`*^9}, {3.4842757724419737`*^9, 
   3.48427579764526*^9}, {3.484275880473915*^9, 3.484275881145794*^9}, {
   3.4842760367249146`*^9, 3.4842760722876425`*^9}, 3.484276469008931*^9, {
   3.4980692683195744`*^9, 3.4980692691008396`*^9}, 3.498069462635805*^9, 
   3.49806999025531*^9, {3.541576887399825*^9, 3.5415768901819844`*^9}, {
   3.543924830844836*^9, 3.5439248338910103`*^9}, 3.544326981172643*^9, {
   3.544327301645973*^9, 3.544327304580141*^9}, 3.5594337766889176`*^9, {
   3.595870049560809*^9, 3.5958701045049515`*^9}}],

Cell[CellGroupData[{

Cell[BoxData[
 RowBox[{"F1", "=", 
  RowBox[{"Show", "[", 
   RowBox[{"P5", ",", "Pl1"}], "]"}]}]], "Input",
 CellChangeTimes->{{3.4842764873527985`*^9, 3.4842765005403833`*^9}, 
   3.4842765633532853`*^9, {3.498069496089573*^9, 3.4980694986521215`*^9}, {
   3.541576859895252*^9, 3.5415768621493807`*^9}, 3.5594337826792603`*^9}],

Cell[BoxData[
 GraphicsBox[{{{}, {}, 
    {RGBColor[1, 0, 0], PointSize[0.05], Thickness[0.005], 
     LineBox[CompressedData["
1:eJwtl3k81N/3x+0jIYwtZCdL1mzJzD2J7GvMWGcQRRsiKluL7Fu2JEvKVoRo
kUTKHkIKEZV9/SAx9t98H4/f/DOP5+P9ftx7zuuc87r3Lebmbe1BR0NDU0tP
Q/O//yrC9r+F5214mv//RTeT+q0SitDsRlm1ddgv1aQft4OEE96gLukrt528
VtVSx1M7GRJaEOWrucnNFFbN9JnstfX4fuS4cW3cz7JWi++ieOxy/BQaCOsy
4Nd11CY+d7ddjF9HbCvhlXqr08c7xl3LnI0pCMvZpFKzunEchMiYTqYNtG8P
5/W1ikVHLtb+bUnYJsLfOGD8TUhOZ9vT/JCX7w46XysfpdJ8Rsf3kUnAgMIu
yuTt0gz87Ksz2W/4xWB2F1l8TnOlyITpeD7JgxQVGlhYuW9aJHZfRxyJLrQn
0oBlaExj+M0nOsM/ch7QLdJA3Le9OxJQoZMecOiUtiktvGXJ272RV6NjxZW1
4vuMFoRYyJ0Pypp0WMsEcp8y04GakjEHl2OPTrPRA5PfZ+lg1LhpY/fBkM7N
CT4KfxMduLpJ/u55NqGjfSs931KCHubfv/vEMbCksyrEYxV1ix64iLYbdhsb
OuXVKTv1o/TQvq8mdaqVHnfehuvZOo4B7qx/VMpcY8NJLiURlLIYYLuTkzJ3
iRc3EnuA/twmA7AaRn0fLRPFPTicUJ5jxwhPb/wzH8+Qwdl8YnX6/poR/gXE
tY5tq+DYybHM7DxMEMf12lJWUhvXurnvlb4fEwzlPo5i+6qLu50e5RrSwwSl
UWffLq0b43RUMeyvlDBQP/78s6TMadx6592a+XgMWC9FFopwOeLcEYsW5yoG
rsTJiMzFn8H1ViS8UndghgfB2iLP6S7iQBx71OEDMzRney4JrvrhylLuV4RK
74OdfuPNZaVgnBCjkOKTuH3w7rJfRmrHHVx0wKOSlpV94CjsIfD0USxubUpS
dt6OBQILcl7mSqXg3O2fFnLUs8CNw51Svecycb3tCpLqUvuhS+BjcQH3Yxzo
VObZx+6HRnnd42v5xbiy5xoiocv74eo+sd6jlRU4QZF3WY+JrBCTeRdz7uZr
XFQSEmh5zwoPB4aOnVGqw63RNt6fk2AD0auJSZsijTh3P0Mejhg22BE4x+35
vh3XO96RrLbEBgdYD47PlvfggGDFYU9gB0IW+zGDE/24spZv8SG17OChd215
4uoITuiYw/7H4gfAl3f66dboGC762UhUc9QBUEjUYb31eQa3JniGaW7xAAx+
PXWdXLqEq2z+2xApxwGaCQtdrUH/cF57r2gynTmA5FOdxRq/hRPVuoZKkzjg
grTsoSsZtPh+H+3Quk8coMbeYGjvyYRPeLpd273GASIH+9GbC6x4/T91W39k
OaGiN/fQ17+c+G2BW9r/nDjh1r/P9QXZvPiq0yevY5I4YeGu7UcpdyH8+TjG
6oOfOGE9QqM+64MYXrSpZU1+jRMkrxJ0ayWk8f070ep4WS5oPm3s2RMhj0/Q
MPW3dOIC/Z/cuFJWFbyeN3uVWyIX/P3ed/cOhzp+q6h72f8jF5w7T8d/+d8x
fOWvZOXIf1zAFzBtfeoPwnsdtPV+IIOF5PgQDcu7J/Gi1nxlJY5Y+GGET6cb
NMD3xwzOv0/AQu74xnoYuxk+4dND+e4GLLzz+WRMLrDC6287n/+zigXLez++
+7ja4rfVRJ+uHuYGg5cc+syD9viqS3+mmBy5wfvNuO53WTL+fGG+9MEEbkjz
GE70qHXDi42e9ZBv4IbG2wmxJ4LO4gf4ZPNxq9xQpulrazN7Hp9gOffH4jAP
XL9hXPWV0wevH/1czM2BB/wiNjnuSPnhtxu8XfzjeUBOd40lqDEAX7mpkhvx
gQfEyp5qM9MH4b2Orv7M+MsDwbqHhbEbYXjRi6+FSqR5IYGxlrD35za+P/+a
43t7XlhIvJDEph+BT/ipnfkljhcCGvdUbI/G4PV5dwZ+1/NCb1bT9otPCfht
83q+1RVewGl7PMrFJOOrIm8RmKT5YMJIcieZLw1//sPJNH57PsjyiA4Zzc3A
i20w9snF8cGuW0g2pTILP6DSyoWr54OzHL9T6Ssf4RPPx1hZrPCBLWZL8eSZ
J/hTT0yTXKX4oTcwZzX4eiF+e4j9i58dP/y5kH/vP7pn+CruHraIWH7wHbvn
PM1Whq/1FRxXf8cPGSHOcU/lX+AbuzxqJmb5wf+erlPE/Sp8p3xFUprAQTgp
z3vth/Vr/PeozbP6xgchLopGr/HsW/zIhB7u3/WDYPDOxdnqZy1+SjcRW/D0
IPC+XBbvcPmAX8odnLEZPAjxCRZ+PxM/4inbEh8Y9glAgdnqq1S6Jjytw+X0
l1oCQC/B6oI+tOBZ3lRfdPcUgJYSP5vJ7nY8Fzf9Se4MAehTGxOTw3XhBX3N
Dja2CIDKvbg1EqYHL9l1/z+/dQGYU2JYXD38FX9E/k+TxGFBWPJ7ZM8c8Q2v
HnUk6ytBEHZk7va+ODyAx08EXLkTIQirGY5B37FDeAPdBsOjrwWh6WAiyrYa
wVvm7hcZmxCE5c/SP+NXf+Httm3/JfMIgejOxluP5T94V/tHn3X1hSDrtWYf
h+QE/vzr2bwVfyFg8Fz0ib43hb+CVb/2OF8IKq481jRDs/ggnzBz6z4hoIkU
0jp+dAEf3tkmScdwCA63vJnsPbaEj5fj3npx9BDserXO19Cv4NMjST2uZw6B
oH19T/3mX3zOeHERZ8ohaGx9xiQisYYvOvE3pOHjIWA/7VLhd4uCr8jB2fiu
HILFe6/+2gls4au3IuXExIXBRuTmP6+VHXyDXS9Nj5UwEOXVFKQiaVD7K6H+
m7eE4VqHCqXrGB3q5Tr3XPmFMAR4eAqncjOgIe8Xd379EoZLtrSffwowofGO
LfskDhEgbEnJ8lgyo3nZU8oAIqD4eu/Mkzcs6F9EEtOStwi8M/esULJlQ7tj
P4Zzc0VApu18SA4vBzqQ4x29tysC9sPx5m0WWBS3M1xO5BOFl9jB2RwxHsRx
hO6hkpIoNP/at+UtwIdSHQ5HYAxEYf1GfogJ7iA6GG3qO0oSBUrz03a9eEGU
88bX6U2AKKhMFGt4swkj8cl0g8QEUWA5tITuuIgiuZO/D6E6UXiXs+my5CmB
ynyZ9vF9FwURsdPXwwWl0NFH8quLC6LAKiPbUvyfNKrushxtZhSDKV8T6+Ip
GaSzc7U955AYNKT67Wdikkcf5B++ClAXg9H4CplTZgpIz+HDI3MzMXjPe2dv
vl4Jmb1hCdwNFoNjzx6eN32ginonlNy+p4rBgqaeqo+QGiJw25qVlYqBzokL
Crbv1NEP3RtaEY1i1HnW9E4P1EQk31wJ0rAY3MR/lWI5fQz9yW1k11gVA32a
2/4FFsfRua6ZDTZWcVg+pdng7I1DPvJq3e+PiwOrMIejEMcJNKJpsHfotDgU
/eLFqdvoIjM9B8XQ8+IQ+/BLi8vzk6jW8pLzyC1x+LNxQqtVSB/JOd+Mwz8Q
B9WkK115T06hB14p73IqxCHzNZ5N9aQhYg4onN1tEYeLBlMl7dtGaCKhw7B+
TRyGaDJDnn4yQzYPRwNF2CUg5Xf25NBXC/SxaKUwTEoCSvNi/1FordCjD/yM
YCMBF3v2uGQ8TiP2Tnm1Rxck4LktlyV9pQ0KGcSfoaHezJR2Zo7qcBGQw4p7
w4cXEkA5oKHwgMMete4GLom2SQDx11uoqXBAmvtjRW79koBi3qUmNU8nxC35
IuTEAUmYUbH/0cnhgm4rN5bmSUsC/7ez3NNcrmhZp3+IFi8JZOszNRRxN9Rl
u3Ps40VJmHqSLprg7Y503Di8xMMlIb6KzcLpuQcquSyRcfuhJBQEP9yq3TqL
oiKN1nTbJSGl+rewdKcXWk9xknryWxJ0bpBNiq0uoLOPvG3oNySheiueWD1z
EZ18m1b56bAUDN9qL5qS90GVTcW/JZAUnLRusK/n80Wive84wglS8KxcXn3/
gStod/b3Zb27UmCv+/P2oJg/uri+mp2fJQUHbz74bIS/iobomTsZXkrBsYt/
n7B7BqBqIUX5pj9SUBQrWVYwcQ1Jy55wkNqUAt7Pxi43tW+gNHWb6Luc0rC3
hx35kBOErpjfmNIHabharsDdcj8UHbnZ/KQ5Wxrk3tLk4ctuo8y4wV7pV9Jg
aVLUEJFzB+17ME8b2SENEWl4yaWMcDT5gsvFYEsaDj3x/R31PALZ1kklFnEd
Bv5EaVuv1kjU2K5Vh5E7DMfCd3U6F6NQ3hhJqNXuMCg/DD0STY5FHEu+JjI+
h4F52MSx4FkcCt0OvxEVeRg6S/PFWugSkBNPyYDh68PQvse6138pCfEarKe2
YWXA+XTu3afZKWil1YQiqSADSPCin15SKuo0fuR485QMXDNbNI6IS0Ph5kbi
mtdlgGH0Ip/Yk/vIpTv7bnKyDPBOrjSz1WWg49Yr0wslMkC5IevXOfYArdg+
LM8fkYHylkvtTFZZqKv/Py4aigzI64xsiD7IRk/t9QIcOWVBbaVR0WIhB7k4
L+hw6cnCtvfEaubPR6jTHbWHPZWF15rMQSZbT1DxZIrC0EdZWLp/wIzYl4/C
PaeTNIZlQVi4433bywKkffEecYFdDjpPRR/JjCtCvIsTNYYycuAgYKBmG16M
lr21hfNPyAFeWPmHcvhTVOw3Nu7gLwd+N13bmLNLUPg/TcPX8XIgmtXn7/G6
FJED40o4i+Sgacz12pOB54g3SP1K66AcmC6yK+sJVaDw25F76kgeEiYi4eWr
SuTCMOx2z04eiNVZ6o88q9DxCOXmeV95OFVzldAk+hKtRA/GPcmXh/IInWWx
vFfI5Z68ACfLEbgQMxy9Nl6NdLA3Qy5KHIGLw6bbIY1vEV9a368WnSMg+mLQ
n+1ZDerKCCkK9T4CXV6bgaWRtUjn0Re1+b4jYG/mwfvb4APiF5fMMFg8AsOx
v/2Vez6gv0+ubT3GKEBmi6T3nHMDelYk9tFeWwGiXj4k9N/6iPjL/SxachWA
p/r0ldnVRrSq3Fop/lYB2qydyjYym9CXSiHe0F4FqJoz4BvUa0YRr5uG1RgV
gbzxdvtYfgv6+57v/OPzivBSvu5BT3I7olgpPzC9rQgP5+qznUw+o+0Jw9a1
B4rQHYVPiMV0IAb2G9ImbYogmtSrvhnTiXhJw3/+HlaCP5HriRHkbiSwssqZ
g5Rg8afnvf72biQcwXbCkKgErdbOJoe0etDhMnxuVoQSrOscNU7n70Vau48c
9SeUIEDERL5k+SvSSX4b89+2EhyNwsqyXepDotiZYVMWZejR3K64NduHpIpo
WdfFlEEwSbmufO4bUvyiet7EShlI8q/WAzEDCImkSa+WKwMhaCXvcNEw0vUS
w7e9UwZl1gOiB/R/Ir2q57Y5Lcrwa+zJjurET2Ro0BxuOKoMJanjdzSOjCJL
7/U/WewqsLrnd/PZ7C/kVm+fq39JBTTK+CTPto8h932TrwWuq0D9joPzLflx
dPb0la7/wlXgjx+XeUP8OLowFbPzIEsFHqBwQpntBPI/UOu4+FkF+CRvnlP7
O4nukoX578upAlvWx4sh7rMI7/65zUtTFcruCHaRfs+iNc9rQTp6qjC1eeJf
LHkOeV7pHfntrArXJQ4ufiLPI+O7EQVH7qmCvBd3+nXvRcResqj6cV0V9oIY
Lwl5LKOMtTqzhcajwCe89gKvsIYsty7s1fcchYsXgv5Ih66hfTQHXySPHIWv
/yi3o76soRv7/Li1KEchyXOHvcJvHTkLHR66La8GqdGsQYQGChLXTfTkT1aD
Vja3GwI+W6g0nnznJFkdbuWmz0TdpQGHW/TEHxfUoVn+6eWEShpgvlok53tN
HWLjg3afjtLAGaf/enLuqQMvizgIa9OCgHyY6OYndRD+9d524D9aiGrNeV8h
owEQzap1zZke3OlH1g+taIAmz6WcJC0m4Fq/9fnlrgb0+yT8nPJggg+zUrkm
+zWhY4wsqpDCBIK9l05dl9SErSbxseAFJuh9tJPaR9CEj+NJLBx5GAD8IdXY
d5pAczBRn4Z+Hwhed7pICdeCns9/p6yf7YeRq38KXidpAXdHEmdI9354dMVz
1D9LC8LxbPnX1/aD5EV/6+UqLfjl2c8xdYIVjpDjtGb/aMHxwcoHod9ZAa9f
yzAMx6A4+fBnpjU2oNHVxWeaHoOFIbkA+oPs8BHfGmhndwyykfunluPsYKDV
N9vnfQzwRNlv+TfZwVJ+vrsz5xh0MdKz52EOgCunUHb99jGIzKJv42bkAEn2
x99DmLXBL20ZV87NAZMsMhw63NqQJbFOkJXkgPMManeq5bUhynst/p0uB1xZ
N/F64aAN3177+ViHckD4zyD1J9XasPvD0kXkPw449YPW27VRG8LkbZOytjmA
uT+yWKRbG67EdFxb28cJ8d0pgllT2lBw1fcPkuSE9E8ltGm8x2EoMMZTisgJ
RU+HOiP8j4POonam2GtOEHW9nad76zjceaf10PQjJ2Twy17djT8Ob+RWeE27
OCEmMkAooOg4/CWPSLVOcMJFD84LHj+Owx9HXFglFxeMC1XjxaaOAw+fskLY
IS5w7iNx/fxLXc9gsUNEhgvMT5a+tWHTgdYV4TfDOlygLGbArAc6oPzoj6Se
OxcUDywM7ZnqwMY6vUf5JS4QS0otf2evA9u3n59dDOACrr3fhKN+OjASblo+
FcUF/4aDC8QLdYCVpHqz5RkXXE6VuD5SqQMBKx1MPZVcMGnSbppZrwOxS8iv
rIYLBmr4VjkHdUAnWE9soo0LajIqdWlZcdC2f0Ty5CQXqFra877nx0FOc6Ts
wjwXlGBoZq9J4aBMpvruhb9ckBVgdm8Jj4PxwoKYiT0u4FFcdS81wUHX2WLH
34xY6rmTqeVphwNlxf7vL/ZjIcxmenTUFwffmDKUenixQNmfWPUwFAdfXxxE
okJY8PmkHkmMxUHD/UInPTEsuKneUfySj4MjqsOKrPJY0OMQDqnrx4HO6ta1
bB0s1LY0Wt4Yx8GfW7kqGYAF9bALkhrLOAhaY/7PUw8L0ovVn5+z4OHZiweM
8SZYyC0g53rx4WE4+lzhL3Ms8Dsz+UlJ4iG78eUwizUW9nWcFsjG4WE97MqT
MSIWbt/ZXLAzxoNm6f3byQ5Y2NTOa+Am4sHv6Z1Ufmcs+K0YpHWfwQMmL4Uu
gIyF+aeLnnE+eEhwyVt75ooFd9c0HcMQPAioEx++OYOFn/w6HAwxeBA6LyGU
5YEFQvefsfp0PKDTc/l257DQFRn9JugJHiLC4t0WPLHgaMi1TCrHQ8afg9dP
nsfCNPNDOd13eNh9o64YeAELV9sk3KVa8MDk+bcw6iIW6GJKs5m/4qH54FGW
a5ewkGis3j83goerHElh+pexILS/juPLLB5MEwsUl6n89PMp48o1PIQOsqMg
byxoxH25k0aH4JTquYExKn8ytXt/jR3BxKCeuLwPFizZfq85CiAwOfRCz4rK
Pzu9lJE0gmNz/7wIVD6fsOIlroqgVKCrVpvK6+ZBTxjxCB7eXj23S10v/ADD
z2kjBHsbEul5VObqjuPtsEXwlch3RZLKuUk8luWuCFbYrkhHUuM7YpUTnXwJ
wSWNbz/bqPnUcB7+dPU6gpiBnsZ5ar4GveXbdncR/MYZMy9R9ehL1tLQuYeA
uUL021eqXq6nG7xFshFkXtO0y/DCwiLW+CndUwTyv33qcFR9mdMchdo+IPDj
1JiWp9YjzXbctrQDQXvtDOYqtV7ivJcSEwcQDJokf8yl1lPnfigdYQlBZBhf
Yya1/m1EjM6xbQSEwRzPC45YkGdt1WZnABDOdjwjbI+F6g5L/+UDAJk3+g8e
scHC7hEezjEeAMkwC41IKyzoxw8+7xMEUP/t7dVE7cdeM7epN4cB/j1T/DZn
SO3PMunwpwoA+WFfLvfpY4HMPif68ChA0s97vx/pUvuty88hFAEsFs3wTh7H
gqqS1rq3PoBmsoMOWQsL1xO3U1xNAJp0g2neq2GByfJupx4R4KZin/xhBSyI
9aTDfm8AOm23qHfU+fNUcfy57Q8gl+YpSObHQtk9kRuLNwB2aSJGprHU/K2L
q3oiAMaih+vLWaj9+/WtdEYOQE0iJYRjnQtivg2zSnUB0PAZJxh/5gKT51k1
lK8ATKOCPyKauID1rpNnxyCAwgPHc8/ruSBBbfiT3wSAG+4ypqaKC1JShm58
3AaY15gs/J5J9RerH9Nk+RMQURUWaeDBBc87+xszo04AndI6njDPCZcL7l+5
nHACWq9yJGiOc4JyCFFUN/UEvCpKOrBvmBMqj/QHzeSegLhf3a4hnznhdex3
Va03J0CKQ1S/4ikn1Bl9e/Rt4gQocvzNP3uGE7qbeoM5TuqCLkf/sHEnB8xv
Pl53M9KF78+sZV9+pJ4nyn5XXlnoAl/ImgVnNQecyMR6OjjpQnTJxE7RYw6o
vGxzOv+qLtgshEWaBnJAGt93Wa1iXbD4fbI0R5gDHLwGv5PZTsL6p+LhwE52
GGf9pVzefxL4+INnhTr3Q2SAYp62lT4Qz8QUS8kxQRQbTVYuUR/k4xqiLnEx
QUx+TzoDSR9mvU5r128yQkKvf1zXeX2I0tPNv/mZEdIU3wW6hevDrdHUtLBL
jPBk0sA85o0+dS5do+KrGKCe4Lo1eOgUxHtXanQY0sO6Rqrt9dlTcE18cPNx
Ng3467u6flg6BdaK6QbF0TSwdFrxEmb9FKwU/Dr+/ioNTPu0hqfRG8D+e87W
vOY08OPZdtULIQOwaTrvx7a3h2qFPbhmzQ2A+eyOZX/7LrrFpPHFocoAdj+x
8ooFbaNdbvqhvLcGELdWN6BL3EY3JLonp+sN4G38dnTE0W10Bc7vBnRQ15MI
+89vfgu538hRSJkwgDv31A9Mk7fQqUWmuM98hlD1S38MmW2i/d/7DXWCDeEs
e2/58gkK4ppJw/DdNoTk1ybN4ZIUxL99unk50hAqhk7YaWAoSFq8+2RRiiFE
X6vfWe1YR3C5Fc9VYgiCNJ+qf9mvI3+mt2rTg4bwc1s01P/6GhrWyBRN1TSC
Bx9vT9z/sor+GNmNXsYZwf3koMbdV6toxok3x+ikEUTbPTYLz1pFa7eTBffM
jeBvHRdpzmsVcXyJ4T1/1gjqPf0IskyrSP9cECukGYFawyPyGb2/qOy+E2Vu
xQgCDiSjT/3LiINZPlx/wwgOOn3nk/6wjK5c2ziQu2cEAkSd6tLiZaRun37Y
mtUYjjRlnJC6sYxqBboJ1VLGQBP8CfNJeBm1Z598FW5nDDa8j3ueX15CR9i5
ToyQjIGu89IJE/sllBD6q0PTwxh+9surs+otIStyyPisrzG0DjmlUw4uoQHR
N1irWGPA+hje+pfwH5p8InflUJ0xcP1M+AnWi8iQe2MnoNEYPLD/WqfkF9Gz
8Jbo7nZjYPTTEP/GuIguebjn3ek3hmRsyPrtmgW0Kp3TPbNkDIfXYvbJHV5A
dM84lV5LmECcetDXLLZ5JFxBmTOPNoFwAUHDLvZZxCJVLaeTaAIvis7YSP+d
QWsPAr1k00yAok56XNM/g7rurE3S55mASvaR8ft5MyiUuPq7utoE9qLvSkpq
zaCR3f/6xadNoPP53rNgn2nU7lfOy7FoAtMJ70XT7KbR6+nLtjt/TUCT/rHD
DEyjhN6F3v49E7ARbNrW45pG+MK5zjg+U+jWbTjc+mYK5ZhNfVo7ZQrHbtfZ
r7NNoZiPhXTjpqaQ6rR3u3VjEgVonj3RY20K6dYESt/EJDIXm6grIZmCabPl
s9y6SbS7+uetS4ApkM6fdtq6MolIWSPl7QWm8G2f252myQlkzJmz+KbEFHBn
6WkNv08gjQhnhYIXpvCa7hyRsXkCsfsMPwt7bwo9NF98lQsnUN3JHwVq30wh
V3wh2sBrAh2a+/Ywh8EMrktVyPttjiP39wVFLPvNgPgiWSBpfhyVJl6tCuA0
g7HaW5nLI+NIW43ns7mwGSyLNsrcbhxHhBCbzV1NMzBqPRE+kDyOsi0kmS7g
zYDe4tUuf+Q4Ghdb5ezXMwPRZOOP2UHjyK85RbbcygwEy9lo/T3GUdKBr3bk
C9T99nmRrXXGUf/vx+6ffc3AMuO7+EvVcST88oqP5jUzaIy/PG4vO46e23FF
HbhrBo+jvHR8+cbRqtyflKBYMzANXqn/wz6OdHZe5E7dM4PVymXBDKZx1J5n
9aY+xwyamnI0u9bGEKe/2Cf5AjNQTLoybv7fGLI7tdx1v8QMDt5g1sNOj6Gp
2aRJ72ozWItq/nf2xxhSfO+yMlRnBnAwWG3t6xgKSFTeNWgygyDeuJ3WzjHE
oNbNI9prBuIv/zIc+ziGTJgeicUNmFHvwRGK32vHUPKAtwJlxAwM3n6rfv1m
DP14ho65T5jBzzehD35UjiGxkAP63XNmkKYh0nyibAx5Woxa6qyYwZ1+G7X5
p2OoQqzcqZhiBu913g8OFowhfLO5/01Gc7g8nPUoNGcM3c0Qvjm/3xw4HS2e
qz8cQx3nF2PtuMyBKF3SopQxhrC4uvuN/OYgEHRv/GLaGHI4kPBEWcQcciuj
1+eTx1Deb+fyLClz8GuuWi1PGkPTVQrvmI+YQ/21o92vEsaQcsROs7+qOZTH
HgndjRtDgXadvb+0zMG74eNKdOwYqpPLHjFF5iAzfFDcLmYMMe1cnK3WNwem
HFsar2iqxX7RWZM0NQeNtge3aqPGUGoeK909a3MYFWHJtKbykN8w246dOSi7
t+PkqSx+qvSgF9kcrO12XU5R2Ys/WOqbhzn41LWtP6FyxayJyomL5uBqZ7l2
krr+eq0g7vkVc+gnzFlIU/fHJ84ZHrxuDifM8taMqfFFuL6zuRtmDh9q7w+/
oMbfeTTWZfmuOVyTXv3rQM2Pm8nxonOcOcTuH1Y8Rc3faUDuWluyOQgv+If5
UfV58mzzjvoDczhtOt7/J3UMzQa3J+blmoPpMwu51PtjqLQ5rfS/AnPISxzi
vJ45hi5zuLbhSqksFRSYnU3Vz+HIZGylOXhKcJnT5o2h5SfrdD+qqfWC8Kj8
/DFUufBRRKbeHN6ovjoYWTyG/DUTdAKazEEzN2q1uHQMUdolA7h6zSHfJtL8
2asxVMO9lOwyYA7iHybKomvGUDDpXXnZiDk8iRgSKq4fQ3vLVjPGc1Q9udPG
8tqp9TgY5nSHwQI23geejxwbQ61uxtd7WCyAJ6H1rvPsGIop5UkX4bQAtYwP
qleWxxAblH55d8gCtozK6Ik044j73KDuqoYFeHIPVLKKjaPvFflkXZwFFBg7
xn+jzmPGpndw0kkLcKw75z1MnVfBBKbXRywtYJjxIU2+/jgSf3VU1sPLgnof
/W3Df5nqB7u7+lXeFlDhJuX15do4KjRsd6MNsAB80X/Ln+6MI9lhl6zs2xbg
0r7M7ZE5jpTpEw58f2gBQvyBRnfbx9GKqf0RyccWwNpZVyfVP45epksaXSm2
gP3i27t04+NIU+7dbfZXFnD4AjHab3cc4a2m/53qsgBiZYK7nMYEonlYxZXW
ZwG8/De7y/Qm0MfxUKWxHxbwMC6a6H16Aulf4/EKm7IAltqPlvm+E6jQQmzR
kcYSQvkqJIYqJtDzAHPX1IOWoIexnfHQnkRfs48Y3RWyhO4xWkEPk0m00cii
EiBiCTjKDZX7TpNIH9tCYydlCUZcrKUpYZPoZzl6JKhiCSbsuqpzLZOIbUZ5
9LGhJai+WrHac51CRzkOtKSYWIJXz8YFsYApZK+5UBZubgnsWvND/jFTqODu
09CzNpYQYklnXl41hXDi4sJyLpYglLd3yZt5Gl1yxDq/CLSE9xUDkgzvplHK
7WW9xzcsQZkn+4pi7zR6+/TLkZQQS/gnfNowamYaMVJit/3vWAI3nszazj+D
slMZsrQSLUH64t3g29dnUGfnvx/1hZawN1XKVnJyFinAgF3XN0tIjMrUnN6Y
QzTp+KLdAUuwdeogqR6cR31z+f8Uhy3hAvanZrnWPAq+75uc+McS6u0MlOHa
PGpfZOmw/M8S8CGrCW835tHZbBz6ymwF7w49jR6mnv+PNh9LDRy3AkrwBnO5
6BLCvrq08jvPCmg6a/dRHq6gI/GmAsP5VmA9cjq/qHwF6XnI634vsgK5r2fT
zn5aQQE8M/fan1uBto0RPdfcChq46q5S9dYK3I/stQge/4tyNBx9wnusIPlh
Y96vn3+RXLXhojStNcTzXOO1UfiHTryTmL3gYg2O1701a+bXUUOFIa2W4Gkg
DvNI+KXsoCKr6zU/J04D+6RVAeYzLfikf5frnT4Njon+J2u+0YLW0NGHzXOn
QSYxMPXcL1pod18MKl8+Dcn8nNyV/2hhPvAM7tbOaeDcPTrPIEoHqjlmHyR5
bCDd5xRPmh8d1M2KNV/Qs4FfwukpGzz0EKkUpuFiYAMrNPwOkyL0YOk/XGhj
bAMx5WUsHbL08HsnPRJnaQOLtVf/3sLRAwMnq9EBJxsgkxm80t3pwVhz7XOl
nw34un0dJLygh2932ns2HttA3ciu5ageA5iulxcrFNoATZOdZ5I5A3w8nxbm
+tQGGH7ed9W0Y4AyKxeFtnIbCEXKDWcvMECUyFpURq0NCAu8LDa6xwDa78RA
87sNxDpUS3APMcCjlWtl/vts4aTsZKL7WUbgPUu6W8xqCz9+FmVWX2aEuMGT
TsMHbCGF5LlFE8gI1z+ws+jx2kL1+Gjq5UhGsE7I98BK2MLiRBhtbREjMMp1
C1Xq2ML62ZRPvJOMcN71cOx/3rYQcO6qU7w9E+QkxZzn9rMFlouvmbVdmKCn
fsHoWIAtBO1WnP1xlgm0hF8y3wm2hcChq8JrfkyAGYII3mhbWPlR9Tkjnonq
qw63cI+p60/Z59ytY4KBO+9d3ApsYdIqK/h8IxPsrxKFyGJbeJAbXK7bzgRX
OKd2u8tsYc5thqbzGxOc6PILdn9nC6bLal8N55lgxCA+MLbPFkysB9AgLwa4
ApcIFf22cJQ2zXxZEAP6hac1vv2whawfl723RTFQyiDwT/i3LaThHIfn5DAQ
1FB4pXLBFs7xIx4lPAb4j3+4NMhEgMNEpjQ9NwyYnpcw291HAOppEhR3FgNh
DyKOSLAR4Jn8O+OW8xiYXDedu4glgMiqzBMePwy8fDnoSSNKgI9yAgI8dzBg
pfj3zOFjBKDTqFLJeYSB9tEuIV4dArT9G6UdfIIB3XvPvjEgAkye9XBjLsKA
2qqrwR89AkTskr/rPccAb023XLYlAXYvOt5Xe4uBxAulY7GnCSAulraOrcUA
86GorBsEAji3rcxN1WFgIwyx2zkRIOz+XvKlRgwM65ctc3kSgDe1cOq/LgzY
rkc/o71AgAJrgzW/Hgx0FXucWbpEgA8ZfVnzXzFQv//Qt04/Asz1Y169G8DA
457Y6qgwAsysCp/o+Y0BwTvnfANvE+BBXpPG5hgGUtVOyp29S2VRSjffJAbu
3t98eDKWANvTOxvKsxjwdPYK200nQObcdYuhZQz8ZtfXWnhAAGa/i5lP/2LA
4YPo8lAWAar8Ju5f/IcBE4kBt7ePCaCl5vmim4KBxr4qweICAtQ1LnX7bmJA
JyKxL72YACojpc8w2xhQnDl1yr+MAJyx4RmcexgoyhTfc3tBgAHt8Mq7NMwg
arr7xuolgfo9HZq8SMsMnOWvZJVqCFBkL1+Rw8AMq/6SbLNNBAhhG315bR8z
XJKmaR5opcbrqWCVwsIMk/1DoS2fCbA4wPT58X5m6NdOWcrvIcCSisSZR2zM
YDl/+WlKHwE2NYwjE9iZoTXb2O12P/V5dGOq7wFmqKGh6yP/JEAPS1sgLycz
qFb+jDP/RQAW/fs2A1QuOfNWHzdGzbdlWyaRixkkedJ25ScJkHh734Y2lhmy
mn3eCMwQ4KRnZ+sQlXmumfrsmydArJddli83MyTIyshSFqn6B9YEblOZaYj+
z+QyAfLv0JODeZghLG4089sqAUZDTxKWqVx48WQNPYUA9/tMvp/hZYYO06JB
lS2qnrTEO21UXjmyf4O8S4BZyxQ3cT5m4Gfz5k+gJQI9h9L1y1TGL/Rq1jIQ
oSbGruM5lT06NYizGCKYs+Fdf1E57nlmAP9+IuyMseGY+JmhMn437RQ7ETCO
a+4iVB645PbKn5MI/YmKI/JU3jVr7nvMTQSOq/ll/2NJRbnVbj7q+8x9w8JU
NmFPwO4JEEGJRcebkcpXFpdVFYSJQINzvDhK3S+jy9baUYwI864VP0qpXFf2
1jdakggXtGs+XKLyeMKhe28OE2E5cl3yf/mweN+qmJAjwur+KbZ2ar4qFhNf
sIpEmInE3Pagsp2S0X8nVIig974/cpWqV+iB5+w+akQIvvRdKpDK+f9xKOZo
EoHR4bbbAlXv9i/+Zh3aRLDVc9AjUpkvSSdO5gQRDvFHczJR64X3eVRC0CPC
zfCf+0yo9XW3ZPgcbkCErGzThjvU+ldwdOz7bUaErnSrmG5qv3xfUpI9YEWE
yrfuJePUftrpTjHE2RDhtN7g03lqvxnfc4x84EAEv6AZ5wFqP/r41he2OBPh
RDaTRC21X9OtJJr/uRDBlzNqPIXaz2OccwzW54iQNlQTJIKh5r9iLnnzPBF+
FC64fGVkBuXeypNll4ggVR7pGkSdh+DkG7dZ/Ing6br6tYg6L4+vjORpBVLj
uWloe4Q6T23Wug1nbxDhcQsTZ8Eu1Z+wLDSfbhLB6EUjwW8LA+UpD0KC4qn1
TFynCV/FwHe/naynSUSwY3upXbKCge3TrrX9KUQwO9ay0ryEAUNu2a2jmUQQ
WiqhHZ7HwJ/U6mvzhUS4qhqZGjKOAe70fj/nD0TIl3tJLqT61U1K1UXbT0RI
ajriq/8FA3MOSR5mzdR4FEc3fnRg4KOIERHXQYSAMod7My0Y8Hlao31ogJr/
8fh3ae8x8Lk2m/bnf0SwPjGFVaH6rYbIjc2+FSIs5lp7HM+n+t0twt+Of0Qo
Hswq18nDwLVTByZqt4jg1VVoIfkQA9LdN1uzMHZA/tX2IioBA7fHziQ6idhB
NtC/fk71/0V9iLIRt4PPY1HF8j4YsC8WumUqZQfqyvSieRcxoHzp2xUdeTsI
nTrUcMUDAyNrpwhCmnagus/m0wsCBo6xyB0aNreD/54I9xdqYmBJeemZY6gd
HLlmqFX+lwkOWhiX6t2yg5LI5cBT/zGB7qX85wrhdrD9eqny+ywTpDy1q9iL
toN6G1P485sJNMQbXj1Js4PwZ6vvC78wQTA2+cNcqR2UxQr5Ljylns9rR78H
DdmBiIYx6SX1fBd+F0ibpWUPU+aNzibFjLCKcfBqPG4PP2j/Hl3IY4R2G52e
ebw9rCRrFUc/ZITARZo8nL493GSuz6lMYIRusRgYtbIHRstqhWZ/RrgTlRUm
fsEekrvnZPYQI0zbNuwUZ9uDm+q+ZuxXBqhaYtl8RecAIpuqp/IW6SHxTZ3l
qXoHOC70DtOlQge9sqFGFbGOkJJtFOrlSAO/ng62lyQ4wpdUp+VhGxpYlFU3
LbrnCPOp6TdPm9MAi9y8ec59R/gTI8ZtfIIGTso52MQ9cYRgE5pV58M08FJO
g+z5zhEeBkr6W0zvofvyi/6ic46w8TgHrYruocISozXBRUewPHdn6QP3Hnop
XxDIt+wIXlFV7WnMe6hb3ukG+7ojSGm3a9gt7SLmI+1h23ROYJrwJfLEh110
40hhzICAEyhfvbX9wnUXOSmQHiUZO8FI9skEz5IdJOOlKRdi5gS/P59Iinu0
g/7mc7z0snSCGxmSjDVpOyhG6FOLLsEJiKZl/io3d1D1fpn/Vl2d4Fn/pcIU
2x2EnV3G2V93gqsng1SU6HZQe+HdIbFiJzhWeSaU/cw2Sv9D8mAvcYL4szS7
V+23kauw1n+bz51gu2Eapi22ESVtlq6vygnwpx9qLuhsI+m7FnIR9U7g5JG8
cZ1vG906c/D67HcnOKVhVFPYtYW0RJ/zVjE6g6t0Z3WE/hZ6EcOOGWV2Bv7d
zpJCnS0k9897nYXVGVozI+70Hd1CQu2qA25czuAxGEvnIL6FaPyrH3CJOEPd
uVEZNpot1NbySeiKFvX9Z1fOCtZtIl1VKbac484Qr/Q88dDrTVSbFbHThneG
JGtrCcWyTVTmazQipu8M4X8lSm7kbKJkwS+5PVbOwBiYvNMQtokcvH+Iq1xw
BttYW5kD+pvo6+BxrPNlZwgSl5Hcwm0iU71s+mhfZ8gIfrnyT2MT4Q+6jP8K
dIYznDui/LKbSPzTREFSuDOU3PL2PcC+iWZ5l2WWsp2BiVvmQdePDXTmlvVB
oTxnsG5YID3r20DDc1X7DPOdoWBxxyCtawN1fQiYzX3mDJshEakZHzdQ5fnt
Eos3zuBG/hdjW7KBguowSuXdztCeUB1SGraBtEt+U/K/OoNKW55v340NRLn/
7mPmd2cg3I1s3hewgfx9vQkRw85gVD74IOviBroo2R/iPO0MpTT3uM84bCBS
TGHHfhoS3LNka/fX2kBCgTfTaelJYDrUkOyntoF+nHFwWWckweUHb76HKW8g
Ao599c9+EgQL+X3/ILOBLJauCtbwkcA40Pvd+MENBAT9855KJMhk5D3wcpeC
dnVF1EiqJGg/4/g8ZouCapU2dk6rk6Dr7bvWyxQK0tr3/B46ToLfsykB5BUK
UqnlfstrQALeCo7nfyYpaKl48TarMQkqE56qSo1TUFlaqymdGQmGGHLVrv6m
IDnv4F8L1iQgJvMW4YYpSFx8HNNEIkHEBRVen14K+sVe11PjSoJDN89bCHdT
UM7W/YcV7tR4xc6sD3ZSkOA3E6Ws8yT49eR13PU2CuKOqiL4BZCgYGw0y76B
gnr940W9rpMgMJ1dyK+egpJcz82SgkkwwaK3/eA9BbEeFww1vk0Cvq+TAwdq
KIhx8XaBWAIJKlQZvj6soiCffRPfCPdIcNSkZ4+mkoKGJQ2Y4lJJgEn52nW1
goJeOu4/t5ZJgr/5yboJzylINPDSffkcEmjODI+olFJQXPKXFpc8EohYBbJO
PKMg97YUmc9FJFC9+YblRjEFdY//s6MpoebbMNvrWERBOjR20eplJOgTiBY0
K6SgYsGat+dfkEDZyP6XWQEFYTWFZnNfkqB8n/ghUj4FhVqHCnx7Q4KzB591
hjyhoNlLv4xZ3pHggnr1QuljCiJE6wahOhL0CGCvz+VR0Mf8/BL/BhKURdy6
cIzKih+Yhp82koBfo/1D+iMKyhzyZB1tIYHEZJU/PZWZ1tt1uD9T9TrNeCcs
l4J8uRQuGXWRgJs2fYqFysMKidmhPSQQr03PLsihIEOj5c6qPhIMPl/MsaDy
S/fTu9P9JKCv9p1gprLozVeKwkMkOFf793xPNlWfh3zk0yMk6M4ylH1KZcrr
64lRv0nAdFxPIInK7r1D9e/HSdB7rUYzgspfFnBLK1Mk2NUMC4qlsva+R6Iy
cySwdjg7mkvlQkk6K+dFEqQ3nHT+RGUucL+VvEyCNIu5xX9UDnVsftGySu3P
SeUETWo8swEyf7bXSTB+dlotisqE5Bgu1S0StFRNDE9R+ePzed1zuySIKtsO
I1DzVWgz98uiJcOSFi1/H5Uzxiue9DCQoUWtJceFqhcDDbaPiZlM/Y4VZ9+m
so/gVQad/WSYxUyRC6l6D2v0q/myk6GAdiaeTK2PofUxj0JOMtxcp08+TK3f
y0sP04a4yRCq1+S+S+XYfPKaviD1uboqYYBa/7X6BukgYTJY3h50H6L2h9uQ
BLFCjAwjgcLiC9T+0eaafiMgQ4bWsmtROtR+K1QwnraQJ8NyRrTYjRKqHkal
/HcVyeATomTUTO3PmTCf6/+pkYEpUkUyppyCbB72PpXUIsOcTXQL7QsK+vBa
7Yf9cTLUXb40GEnt/4wFinbjCer6/T0y9a+o+e5zvLChR6bee80IPm+o+Uq+
f6hoSAYbD7NepbcUZOB4azvDnAypNV1pg7XU+Fv31V1yJIN/w2m3/kYKEnk0
s5ZCIkP/ozDapWaqHoFtSjWu1P2TI6V5qfOcKRWdx+RJBplOz58x1HnH32a+
m+tPhh8XhHa4+ynonP30+6ZAMryt7GvLGKTOt3Lr2twNMpw0HOuVpfrJn5FI
T61bZLALgat+VL+JOI4x7Yknw+XfhRtP5imonGsqfD2JDGne74uS/qOggZnm
94dSyXBPstIwhupnchkRSuczyfDubczxfKrfda0yYumLyCAXMlDjy7iB+MoY
fqh9IIPximiHlxjVP++Oczl+IkM5k0K1qNQGOu/UaHKrmQz4v/ELY1S/rWUJ
f9/ZQQbJrmf7Eql+7HKOPu/sIBnkq32HA2ADFYvSeWaskMEKMczcdttAWW17
myFcLtDhZjmqVb6BTq/JM6xhXSAgW+/yvpcbiEXCju0yjwtMX3rmNla9ga4F
V4iQ+F3gla2mVRX1/LFRctXDC7vAxpSZ4MfvG4gt7WP8rqwLGFvIY5NpNlGo
y13RsBMuEF4Xn1DusIlc11lO3fRxAUa+x/9I0lvo8vEgOv4rLqDV4BzYqLCF
gsPm6sr9XGDzaPsTFfUtlIHp0BwNcIEmpbFacb0t1M0XL4sPcYHJYlsVktsW
QloH2LajXWBiHKdw5NEWOnQd2xf4xAW4ssMVXopuo8FNQTfv7y6wKNJ59rfK
Dvp3Cvf8gborDCX4lFdZ7qEaFl7miWRXwHV+3hp8QQOid5umr6e6QoFBqYTG
axqI2PNvY093hQ+rfHFJNTRgvfo1RuuBK0h0FTLAJxqY+XmPLS7XFeDL8dGo
Phrgf8GGPVrqCutSzIm1azQQQGQUvtXkCu6PfHvCjtGCav7q0UMUV9DnlpVX
ekMLNWQX2vsbrnDKuG6spIYWTgp2dHFsucKvA+bfpOpowSb5iRfDris01l+2
4WyihYCb1rlz9G7QNKfo0NxLC2+dKlhqDrgBAYJRwQItAM/F34TDbjBYZRsr
JEYHrd39Zd0ybpDqE46OSdKBVdzJYGM5NxCwbKuxPkwHbvSCfHgFN5jQXN8I
UqCD8OU2U6mjbmCykKhbdIwOWjoPV//Fu8GLiK1jJCs6MI8YS0giuAFU/9I+
FkoHBsYJphp2brBv5HKL1i06APZjLMP2bqB41G/kaDgdqKQn3D3s7AaneB9n
C8XQAXfhseC6M26ACfyy/SaNDoaaEr3mfdwghX/sAraUDvqitQ8nX3GDo1fX
se1ldNBhNjGu6e8G988BT/ALOqj7pu1yJ9ANqlqS+Htf08HjiQmCQKgb4GI5
vus30IEno46eYawbjPac6zD6RgeubZO0i3FukGwp0fiynw4c4u/VpyS4Qeio
2LzADzow5ZnSHr3nBm+rPZoGRuhASSpZJSCDyhKBngLTdLCmNy2cX+AGzGqa
HVUbdPAfc8qwUZEbtKwPTnZv0cF0By7zv2I3yFp7hZ3ZoYNBmxSe46Vu4JQW
ncVCRw+17njW3ko3oPz9h+NioYdXMjNtgS/dQCTi/XsMKz2UzadEHnrtBpYc
n/UobPTwyH+GzuutGxzqinBv56SHB1qpH9jfuYGjm9BWCZYekrfxoS9r3WCx
vDk1ioceYj7MHHeocwOpc9eVXfjo4U546sZevRvYasl0qh6kh/8DF8EU6Q==

      "]]}}, {{}, {}, 
    {GrayLevel[0], PointSize[0.05], Thickness[0.005], LineBox[CompressedData["
1:eJwtl3c81e/7x0MJlRnKyhYSLQnnXBeyR4RDxjFSSUkkWlKyVyIadpKMUIg0
KMrIjqikHHvm+Ng5+r5/j8fv/HMez8f7vO/7Gq/Xdd9HwtXr6AnmdevWpbGs
W/d/3yWU1fmpZw3kdf//ifhE7baIzYHfkYeaO/LL9sV9D7oqFlsO90N4VziU
kw7cHbzbvD62DtZ3eDw/6n71YNJY6sJiTDdkyTvov+XiOyR4VjKKHjMC41YX
mkUzM9VtnrlZT8csAtkgepZdTVyzadCl0NFoCbKp3wSmTqhooojTxmbWZZhS
3BDM7oiaClHHXuUHroBeN0uYJ5mquepuJnramwFrdJ7xT3fuanpnGPv1KK3B
9qDqi5nMjzSHuw1a9cfXYCfLw87tNYWa9lx6O8uf/IP3EywzDdsqNd2zMjFh
zzrc95zP+F7lR01JEJ9qvL0OBebI44oD7Zq939MeME+vQxvTuBm5HT81k/xE
9dRNmNBZKTdnC2VE04I3ZdY7jwlnzpYekoyf1dxcKJSey8aMkdeVSme3MzQ/
GT4w7j/JjGsugX6pWaykG0OCS9s+MuP2ey0DW07xkNRvJj02l2LBHLmal/2B
QqQ5EX6L8JssqM6jIuzEIk0qqkhgVP1iwVg968jzA0okDyvevEXSejTW7Okw
3q1Kkp6JoyinrMcTst4LZwyR1BfFxXJqZT0eFxTlhRp90gO52KI02w34YPR6
U4yKBcmqZrPD15cbMEjxX87lZ7YkTqcoNk5+Vty923VZ+aELqX6FvUz3AisW
7FR3uDzsTgpKCncJaGfFldh+vrBgb5Lm3o2cZcob0TNDfvmF7yXSYnNI5WTM
RuTfbETyWblBcgMONZ65jZhonsqqxBtO6iiOLTtgx4aRjwrb5afiSCjJt8+u
mg33CE/86S64RypMuFd8XZYdW53fUfw9M0giG0R2Z0WzYzy3hCBPwRNShF9G
ft0sO+49UHqlTbCItDAiLT9py4EJjZ+9E5XLSG7Hcp9wV3FgsXdmrm3lG1JH
o5L0AZlN+C9TRI92rIaEmi8yj0VtQsmlkoLs2QZS4TPVHdfpm/Dt29wz1Sbt
JOEdr1Me2WzGv+PFmSz/fSWFx4FQ3dvN+J95sJK5WR9pgan23oTUFgxWuzbZ
MzRAcrtgwM8duQVfqX3J6d04TuoYbIrfP7MFpX8FcBnPzZCQYsF9jMKJlGMP
347Nz5MK67piAt5wooVJOecdyipJ5JDdpkeSXDjE2hvy7CAzOSKvL/xTOBdW
LYnEhJhtJC8IH2edmOZCDsOP0TqlW8gvPv33PkyBG3n6ncLY+njJp/+VrXvo
yI0HNDf9M/opSBZXuwQFcdx4n09lYIxHjNx9Xv36uxpuPFrYvQQDkuTY3NU3
bQvcqHOu1dE+S46sS3v3lybPg9OFP6WYLiuRV4Vuqs878ODwJdJ+s6N7ySWW
Opc3xvHgVyOlHOFSVbJH9IaK7TU8+OTxefbjbJpk8Y91C4oLPHjWPa+Ioq1F
7mZEHCDL82KsGJNOlIouOVbVxNfcgRdH2vuddk0Zkg97cZa43uZFsYD6cO+s
I+S/OW103w+86Lpu5KqXliX5xe94lbB5XhTZNHnhmaMN+fR2a68HO/mwtoW9
+qyuA1n8qGBhvj0fJirKuetzu5C7I79Nvo3lw08fuL/WRLmRY2uSFdve86Ft
ngBzQ547WXfV0YM2x4cX5+wEL0V5klf3i+fOyW1F/vsCSYk53uQST9oIq/1W
dJL+tqNg00Wyx5PHsttjt6L7SXqENetlssSvkycU329F8rsamc/PA8g9gvKP
SXNb0YGlJsL97k1yrPkE7YgcP1p+fFOaUxNM1o14JuFqx48+ylcXdS+Hk1ff
ezn7xvAjx6Aox57GaPKLlT3podX8mL7eu71oKI58et/cz/v/8WPDlWTv8MYE
svjZlyL5sgLIVtmWt0/qHrn78SX7t8cEMOZyUdDzfw/JsT/VH7ZGC6DTitEp
j/PpZF0BRk9/lQBSDzoI7dZ9RF41qxKcmxXAJcNUtxd7s8klYTcprLKC6Mrt
JFwe/ZTsUa2TuO2YIN7/9pkz1LmALLG8oVMhWhD7z7e4BzkVk3v21POSqgQx
ZP+vgm+9L8i3PSItjswK4lob3pJ/XkbWyzKJc5HZhjahVYu2IxXk1R+crRds
t2HfsSPtE1FvyCVb27eERm3DtW6B/yqsq8lvvIUHD7zehu05caZSNz6Qa1tO
VA6Nb8Nzoh167ZO15GbF4rhEoe2YvffhrY+P6shfw1dO6hptR3encoVHuY3k
vqHDpPnL2/F3grR2DXsLeUT7Nl927na8ty96VXK4jTyT/m3M6tt2DL0a1hvC
6CAvrUpVr2cXQu7l2cYL5l1kJrtzSaVqQjjJqixZPdhN5iivOOvmLoQ/GFer
aqq/k3m3suhsvS+Ev7q25mtP/CQLe5tur60TQmbNnTO/y36TpVvu/bmwKITZ
JyS2CGTTyLsUaR+l5ISxIPl7eFLdIPlA+K6ULxRhDKkkI0NihEwe8vO5FSqM
8h7xX71ejZH1td8b7HspjFm87BrkhEmyefqmHQNDwigZedScUvaHbLtqPR/P
L4KjJJ+B2Xg62eVYxmdtXREc6rkw8O3if2SPl+OZs74iGDN/OGYqdJ7sw3fg
0qPHImiqfecAV+Mi+er5QLOjnSJ4++V5hqPOCjm4uUGaeb0oHso1ZyYvrpJj
FLb+fb5PFAXWl9qeH/9HTgqjtrscF8X6xnS1L3FMkDb4NIcnQRT/Fkz66Vqw
QI7WfwHvP4jir7y65pRDG6A4jWTlPSuKiZ/KpUZMNkLF3zAFCUkxVGc+7LQ3
lh0ay0S6b9wUww2X7QKf5XBCB++pZyrPxVAmsogxUsMNP7ye3/r9WwzlG893
ZB/lhcGmv8fiuHfgt9/lvoeYt8KkvJ4K4g4MfmEs3NTJD/OhcawzXjvQ64+A
wNMmQVgb+N6bnr4DHUvLs6MntwNXmlfEv7UdWFlR31FXJAbRjN4iG0FxRB/6
2skCceDexZysrCyOzPYNow1CknDXTi50o7443ps+nv3lsRRsjzDx/kUVRyu1
Xy6mJjKQVu7tUO4njof7hYzX8cmB5HCS/u1YcYyY0hX4vLITFHT6ReGdOG6M
nxijqipBoTcru+BXcdxueDYwOVYZ9mUozk1PiaMPV1r1CbY9UNFi/uvTBgnk
szlq/sppL2gyLjamiUpgmUz928ct+6BaMbnM74AEfh8OXgumHIDDdtUZZqYS
OJ21vK18SRVMyzn8165J4MyfB8Us8erQMaTs+vWuBPpyZPS6RWsCZau1aWGB
BIpPlan75ZDhu/YVtdBaCfxz0k/KxweB6p0uRe2VwIqDIyT9LC2gpddyqs5J
YAavu+PBEW041TK2vGWzJG5nJcUCHIbzivvb3mpIYojFoexsZX3oO6j/T9RS
EtM3HLw4+d4ATA/b7b7uIYlZyS/W550xAgXHG9HkB5L4RH64nY/DDB6cTnid
ViyJnlPH526vMwc2vyfja3WS6P4fu9IeDgsYim0yqFqQxLnIhwquRpZglfzL
fwenFI5qjaiaBlnBh5zZJ4EyUsgj58m26bM1ZFRv24BWUsh+zOP9wh1b4GxW
3J9xRgpvh5xaK+Kxg4Bv5OPrbkmh2hmnevNse7CbdXtf/VwKX5z2vf1kkxPU
r/nPiDdI4UsoZd583hkOboracfO3FMowGcTPn3CBrdLPA7S4pLHOyOvQG7/j
EKRSW5ApK40Jx1/8iIt3A7pm9w8msjTmNrqqsr45AS3WjEMfzkqj9Rkmc/oh
d9B05T4tGSyNUj6zvX63T0P+Oan7QcnSGFU1EvJhzgPCwwwXtBul0deZS5qN
7gmLCQ4yWf3S+N9H8ppKhBeczPCyYlmWxuAAz3PVD86DzqvEFzVyMjjdEMUW
7+wDLz4+7ZcCGSxp4N30++gFEO94zR1MkUGvF9Ufoo/4wtp4/7nDITLo237D
8dRpPzi7OJf6OEUG/epeaxqE+cMPFrbm9aUyGODRxjtTfAkqRHYrfqTJoE6M
r52A/FWQldeyk1mRQY6NIWKUS9cg8YBVRAiPLFbn3OD81RkAPmZXRnRRFten
ZMeV29+AXTc+ZX1KlcUw38N2PPduwcPobx2yZbJo4zImlX45GNgfTDKFNcni
2WjLphtuITD8nNdZ/68s6mDnBgWrMLB+J3M7h1cOE4S2vz15LBxqG9XebVSQ
Q7mvgen9pyIgc4AqUm8rh/sGL6UEZkYB94y38c7zcuiw4cvtHc3RcH01+Ep4
mBxWn972fo45Fhz483sMXsrhmFWDg5h+HAjoL95t4NuJzEWlwRL8CTBbb7wk
rbQTPbfWJLGOJkCzUYb9Db2dWFH/2VD6w10INjOUPHh5J14q9Rkoi04C57bU
kPj4nVhn4FlyI+AeaBydHZ3K34nWofxs+/zuw6x1ctHjvp3ofopLhfnGQ2jp
/sO7bmknzsHzv5fuJEPuscN+9jzyeOdgpmZUfgo4O05p8h6Wx1cH3wqoraRB
sxs0BubKo2Uo/5gDyyN4Opyg9OODPFbGyHzZ+PwRBLuPxqn2yqO1F16sOJ4F
6mfv2ExxKqBMjOmFsJ7H8PTCwKCdrwLmlI46HGd+CsHzBw1exijgvl1S4x++
PwUn/+h8nhwFbOCauvm7IhcErh7wqf+mgMbbHMqKQ/MhOCjs3wFQRA/tt2zC
Z4rAeX2v6x1bRdQMWU2fOVQMGqEqnya9FXGfnf1y1PtimI34Fp31WBEbE38p
JH1/Ds53FIV4OHYhx3t1SfEDpaDJdyPgrNQuLB0ccD3bWQqCiZ2/6zR34eak
kG4d/zJouR+Qc91rF3o+PfSrsu4laGa07p/s3IW3qZGl7XdfwTZJ6fv607uw
6eWyZ6BFJfyXdenvo41KqN16rZmJ9zXk5Uh8OKauhDkaTgbZaW9gW9GFI3Xp
Shg6PZSnN1IF/70V9HjksRv7k8UCtqTVwJKFygOToN24WVGxV2NrLawOGdQv
PNiNyiJ7c3Wia2E95xVZ44bdGPxd6/TIzY8gQO2l/SenjJwKSq+e3qoDtbUM
e90hZeQXNHkpT/sMmvGvIv+sKmNQOLv0Hb8mEOcb6zXhUMHGmEcJtM3NIJPD
tHlRQgVVTYwf6UAL7G7d62FsoYLn1kcGX3NsA9iRKDtXpILFxZtE21i/gPZp
CXLDaxWs9PZ7qer8BQ6XPLNOq1PBLHX1sqjKL2Cg/ynY4JcKGimHSDK8O8Hc
a5GWwrkHZ3PtD/6e6ALXqmPpup57MG1ZeTGC4xuEOIltu6ewF+XkZV/HjPwC
stvnhtMH9yJ3Xl9t297fsOB+6arm4b2482bR3GGf3+Du09HX77gXubAi48Ts
bzAKCc3edWcvKpblDVAW+4Ezf3rvh8W9+PWz3zYq7yDcX3hnOlW7D1U0Fp3X
ro9CQYzTLR2nA/hU5HXpyR8zYHeTxeb7mQPIt6uc+8y/GWC7mKPgfekAWmXV
2TlL0eG4w5/2tDsHsGpd393tZ+ggpBgovlJzAKeuftLOW6ZDeH3a2+Kdqhh1
fk/tSd7/wI2lb1F0VhUHmtUK6xTngXfx5ufSNVWUY8kz5zKZh+pxmXTjTQeR
8lCnQeHsPAh3eOpdlj6IfREP4Xv+PHRkMO52Ug6iRW3QV1b5BUCy6N6o1wex
4MDL56vbF0H4ssPZpWA13DXJe1yqYwn6LtKyX8apIed/BWGzY0uQ4eP+yzdF
DY+ozMhHMS2D9Fnfo/QSNbw71ZcrqLIMu5yi1cZpapj1J589MXIZyLpv1vfi
IXwf7Z81tH8F1mlrkx+aHMKSbbGKioYr8IFc729rewilObeLqjqugL5a53in
1yGs0jzjkxy8AuaKk23NaYdwtg7909tWwIVHJLVq9RCKcNSan3P8C9Kcj74G
sKkji1rhhyXPvzDMsZNbc6s6Xo91eah3/S94rN9/q0JRHYuFbXbvSvsLPovG
p5/bqaOLVGmS6I+/sH+u/ZHXSXU04U6pfT/2FxZmbHqVfNQxN+TGRvmlv3B1
/PiRvAh13Jfy8hNuXYXgn1cPZFUQnKPvkmi4CnrfmbxcatVxW/FXp6OUVWDr
Dnu6o00dHz0LudPhugoxbQnCKSPqmH178xuRq6uQVJPPlCigga+29L369nQV
bKv3aFhKamCjqf3X5yWrIPS23JdntwbOpUU8MX23Cmkva0ZidDXwbcurt20d
q5CT+6M51FcDQ4Qq725cXgVxl6BM7ZsaeHdQnL+KmQH3t8lfXIvRQM8POS9U
NjMgMsxPxC9HA8lmsnRtMQYwg+jMnlIN3NH8Y2JAlgFXF2pqpqo1UPTbaDko
M+DsCZ4zJ75rYHQAPWgnMGBQpIIsMaKB4TaXJ8r0GODYSeX9+Z8GPrM5Pb9m
ygAznYJXVls08Q1Tx+daewZ8Wjkawy2kiYZ1Phu1XRkAL5adm2Q1Mf5Sw4er
7gxQkdBnO4ya6JIrVyzjy4CnPVM//plo4rT8evekywyQiLtb9PqYJqpxNT6u
vc4A3n/9lH0XNHHxxIVXduEMiHoZrvAnkOA5smBNNAPWn1Ney4vWRJqb4obx
OAbM917LlnxCxKOkUuF7nwHn7kpd7nuhiUPhPbzfkhkwbNxo8rBKE1kjj8gx
0hjgxOItTmnSRI29jtifyYCeSsE5nm+ayL6p9mnIYwaY+7yrax7SROb02/nj
TxjQIH8iOWJWE3niNz/gzmWAdv8mL91/xPPNijWLeQyovP9Cm2kzCTP3/7ia
UcCAvebHBN5uI2Hlvi38mwoZkL9x3fglGRJu2/P898EiBkhXPXm7fy8Jw6zK
VeSKGZDiZ3pnhkxCP6PTNt8I5t8951ZgTEIWEWq+2XMGxA49VHO3JaF8mn5I
GMGsqVqbpU+Q0CW+hxRMcKDV6K9f3iQUr6xR0iV4adPtkuTrJPz+9fWzRmK9
8zUHwmyiSMiWd0GAn+CxK712fPdJGJl45b00EY/r3lu7Wx+TcFcB56aVZwz4
PibPHPWchNqUE2aJRD6WmW1deu9IqLF6eGSByLfJ1j+X+TMJa/hS9+wg6nGY
WyzgXTcJ2f/VR3DmMOBNXa35lUES0hPrzT4S9TwQeEZalU7CksrsPp1HDChU
5V2iM0h4M/bB/ch0BshOV3x+xkFGL+brvQ9SGJCe7ZR+WpCMktDB7vOAAdsc
WS/ISJMx1+jqTb4kBrA3WQqlksi461JGZ0ksA4JurUzZGpHx3XzWhZJIBqyo
Z77fakPGRvPfAwGhDJjMnXaPPk/G8JrAGt8ABrSERZRfzSJjz95M13lCn/YG
vHRqERmvOzXcKz/OgFG2ZAXt12T8dEVf1oxK+CeyIJXtCxlPsLfcWz7KANXo
1luJzIBnpI//OqrOgBoT27eXOAE1RJLHq/cR+tnSv2AvBHjOqHVogxIDPGJn
T0vuBfQOo/7l30HkF8dvXuQCOJHK9cWGiQG7LNIi4j0Bn67Tigol/F3JI1dz
8TJgh5hARyx9FTrj1VQ17wC6kfkdlPqJeZNoL9JQDXhxv2FCPjEvKprMfelc
iHoREZPzPquwtoufZ4AfsWKb7PCg+yroxnx71imMyOYynfeCugodpq4j5XKI
9qdeDEwQ82yy5YLddUA8+mOXbJ/YKki0J+EmL8SiQM//2Gv+QmRX72aZFkS7
C1cKyhZWwPhZSuXSF8SFbJUvzmMrsDnEwb3pG+LXxIKK+R8rELu/t+bCEOLx
hJGfP6tXICHhx5UPq4inuv65FkWsQIrF91EnRS38+tZELlFwBZ41d9c+DNfC
nK57fIayy9D2seMat442Rh3K+rVPdBEGN/9WKerWQRmrYt7O87MQ5rc7U91C
F0efHmrWT56E8C3rUtJtdFFH9Xzew8uTEPm4PWk9VRdVs1RaWWwnIbbDN7rF
QxdbHaLPb+efhMTdr/1dg3Wxz6bqoXXcBGQN65tFlusi0v87rBQ1DlUUl7/f
RPWwBc4d2Z4wCtVTexfI0nrIdVTpuKfvKHwIXk/PUtDD++Lu3D+sR+HTi5xh
z4N6mHw2I5Jl+yg0c063M1nooZvAscHIjBH48enKU/lgPXyadtTxZukwLKre
tb48roen/vkae88Mgq+ui0v1jB7qmbpIJHUNwozlbs+Ni3rIEbFPu6tyEEbP
1wcnsuijlsLlW49CBuF73mrJcxF9fFqy9edlkUF4I3aCd9xMH5luJddLHBmA
m6yqrXYl+ljyPKLfr74f1ray/Mh8pY81Wh1MM8X9cEWqbXi0Sh8vj8Yzbj3o
Bx/0WPNr0sfPekuRqx794HYlTSlhSB8tV1bWq3D1g940a/RnQQN8WRpQl+Hw
GzZ97TbQvGaA5Od1hcaCfcA7lrhRMMgAz76Xscyj/4Rtq5af6GEGmFFvE3Sw
6SfISrbp5CQYYOTjQu+fN38Sxqgn8+YboMX0KTmbP73gy/pq/+g3A1TZwDLC
6PgBvaoPxe8eNESmvJins2++Ac3Q9tc5kiEauyhs2Z76DcYcBNIMdQzRoP3I
Ec+Ab7AQFC/8z8wQbQ5pWaaTvwF3a6SAx0lDNLkTF7ezpgd0T13djImGqCV1
5ndDZzcU3nNYmpg1RD+mKQVBoa/AzaYYrLtsiKpHySLljC7wubTMlf7PEC88
27gc1d8FB44lyR3dbIQhkpkWnbld8EaojVIhY4TTzrphfZpd0JiqUxZsa4SV
5Kx97Wc7YRcnr1Yf1QjD234WvrbshNjrv5sOnjDCzIs6Yd/VO8HCKWBw3NsI
4auNUhl7J/SIl/NZRBnhwyVhp5+5X2A4S8FH9J0RBr/sfU3/rwMMti4z/GqN
cNfI8fVifR2QF1wX0dZohLkJ/ySv13eA5wm3zFvdRvhnnu3Dt9QOmJNNaxub
McLGI++TGUYdwJzHo/xSyhh/evL0zRS2g5vQ70ouBWP0lVyro6S0w6fIQr3T
Ksbo9kGMYyaiHSLOGFNFSMYoHTDs9+ZEO3ArhcQEUYxRreS80psd7SBWvDRh
FmGMNcK3aOapbcAhU6GgedsY1ZcbhaZj22Dhgf9p+URj9NmjkF9+ow1abi0M
s2QaI1t9z7tWtza4bjPXX1FhjMuyqSJ8ym3g0VQi/uSdMeZc0LvBK9kGFK0L
Tgm1xvhdz56HzN8GuxVnez3bjLGu2dZ431Ir9K396ZYcNcaIdqGFmnut0Hih
SIB7msgn5YVr8I1WeDl6zprxH7GepF9XyulWwv9THd3/jPFKq1h2l2YrkJ9M
NEcLmuDPYuOOEyMtkGY6UrOgZ4IXUw45L5q0QOSHJ8yDJiaY0tbqsU+jBfwO
ntRqP2qC+qEa3z/Jt4CZxNC7fKoJqgrZV/+3sQXW5mivnP1McJdW0h23+mYY
P/1oyfSaCZq858ize9UMX/tcDmoEmWBVov/XnLxmKKz/Xcofa4KcOhU6+rHN
QE3pK2rMNsHzA/r2D441gxFP2nR5vglqq9PX9EybQTXUUSn7uQkazsWeMtZq
Bs7zvXmBb01QuvWWk61CM6wMJo+drTFBXq2xHucdzTB8zH6nXYMJPmNlmqra
2gzvdL5n7+8yQbGg3Nc31zVDXsWDQYkfJpi494zL4EITJCkdk+LqN0G6otal
1KkmOCfYkzE2SeQ/HdXK29sEdtH3fn2dNcHwF3v+tnxpAj0mG7HaJRO8V2p6
rv9zE4hOdCWnrTdFB3cjJva3TeD2NjuHY5Mpjr73oMeUNUHB7YslfjymqGkU
9Ne/sAn+c9Gtogma4tzzZu66nCZQ38//2UzMFN/Vl0lezWwi5tfQ10ppUzSk
ZkneTW6C+p5SmqyiKR7W/sfEm9QElACrlbWDpqi3P1taM7oJUo9Is54hm2J+
f7XRaFgTDErM8XQfNkWSyDT/8q0m2DVXI6pjbIq5JYn+5240wYVPCfJFFqaY
4S/uYhDQRNzfjh8QtjXF9oOLNaFXmoD5zD6tMKopjtcE3ZG/1ASGJBbT/9xM
UeBLT6UK8X83juuLrdMZU+yq/7c7xbcJuvsfuX32NkUPM66fZy40gVipz/mD
l0yxxUKzNN2nCU6Gal/Lum6Ky9Wvsw4S/MyWN5wrxBSHIz483EfwnAIt4WqU
KcY8DAlPIFiT8Tx95I4pjvw+5GBDrHer9Wa+5X1TnDTauiGQ2K8x06K8Ks0U
738y9OEg4uHxlahRzDbF31pcCcv+TWCrR2+5l2+KVXkPKCZEPhnb3n9neWGK
u/+IFjAT+Y6Mxw17VZiiLKMtSISox+63zrM/3pnizi2ODQ+IevndVlnT/2iK
F67Qz1wh6vnWZR1H6WdT5H90j/IuqgnW72/jF+8wxaz54xdPxDWBMWuGRHSP
Kb4Y9ij1SmyC+B4vpaU+U/w6XP2v92ETSARw6bZNmGL59/wzv580gfuRX+aa
s6aY8vy0m9+zJiiWKHJ4umSKE471271Km4D8ycz3xgYz3MZ45RFe0wQh98Vu
TG4yQ/EvF/ueEnpr8piOsuU1w6HD0lWKnYQ+uWKzVHaYIX+7qY/tcBP42zZ3
/FYzw1syhRuMuQj9K6T2mYAZJp8863hNqBlYGWfHK3TN8Kf/8ZNcss1wN3Mz
852jZmg3LbzLjtwMxePGe7TOmuFWt8SRwAvNsPhGmPTMxwyvBzvIv7nZDOTb
EwbbLxPvdwvbHotrhuZ9Uc70EDMUUfjH9rKQ8P+1xtuZ6WYo8e/N7fk/zVDw
KbHgT7YZcQE69HlwHXGr4HZpIBWY4fdC+SQV3hagZy0yf68wwzsrfJ4/D7TA
UqO0H2+HGW7oeiAScbMFKrfOxDv3mCHV+VPdscQWuEZ9XVTYZ4Y2pBvbQnNb
4B/dYsxowgxbjAvk6B0twLo90OHW+iMYZGvrvkWhFepdjS63cxzBS5yu+eXY
CpEF/Ek7eI6ga9f22Dc2rbAFC1pfix7Bovmsoq7QVth66pv2nOoRVFwTS9Ma
awXJsn3yJ04fweH0RwZeTm0wuLamW+J1BB/V7vge59kGTwwaXZn8jqCq+p/Y
vqttIN/rnJIadARzvYz51u63gQpLLNfX5COonyMjYNzVBmSL0Xm9liO4OOTL
y05ph2d+Zi53t5tj9F7pr2f9O+BL6i7DEBFz5Fjtf50Y0QHLtRx7/HaYo9AZ
Xgdacgfo8tWts5UxR3ZS6Onh6g74WQQZwnvMcfXjV7Z7m7/AljGVX48MzLGr
gu9rcN4X8LTnc3zub44+r+ZOf//XCQlB9MOPrpjjme6DdQYCXfAqt3VXQoA5
jjo/Dere1QUblqJWfW+ZE/qbvGdt1wWpd9enqN02x1kDlu62l13Q3Dz/veqJ
OW5svH7m6cWvoIQ9ti1d5sT9f/2HWfYeWJdEzlnrMUeWwuw6N9ke6Jx4PL+7
1xw9b9QOLGr3wLV73vG3aebocnYp9ca1Hmic5mgy/2OOIqxFrQL0HjiZSoIv
bBb4UnSsSvH3N8hYeSTTo2GBV5pypOI7fwBfmedsf6YFHgzUJMtu+A1ar6XG
zzgfxdWn4/u7zQbhfbEBk5qwJYpuzPOoThuFwxeU7ruKWWKMSMec4PNRqD/A
qxwjYYmm0kk1p2tGoa3yhwNNzhLDPla/+DsyCn215yqi91view99ny6VMVjp
uevVb2qJ57hPGuu+H4P9TP0/I29Y4nUwS9fqHYcci8uVP4csUTeocsRxbhLO
J31V6Bi1xOVAlhwTlilQ+7Ev+dOEJdaWaB5S4Z2CRrfpq0V0SxxNV4rsUp6C
Sf/jpJsMS7z7qrEuyWMK9qaZVkvzW6GH599/tJ9T8G5c4tOZw1bo4LX1x47X
0xCmHKjqrG+Fe8dqq4Lrp8Hct/eJlZEV3jz3Y09v1zT0M5LCSOZWyOu57Yrr
zDSs59lsyOVghQrVdz82Sv8Bo4MLn19csEJLFq91jMg/0HWrsX35kRWWpVVf
RNkZMFkseqr0xAo9VXcIR+yagQ8eiYEuuVZ4IFWrsX7vDBRaOCs1FFmhBbVU
RglmIHzHQvj9N1Y4Y3drJtxmBtRfS+DBr1ao27G8MzR0Bop3bxQ8880Kp2u9
OzSiZ0Du0eRUWq8VXpTV4Bm9MwNbI8qTWQes8FVi4H7p1BmYopgudv2xwqoP
q8cUSmYgY/ZSoS+7NcYzmjPcf86AwElqyNPN1hghZFkYTJuB6G86Dr1c1vhV
YG02aWQGLldzchwWsMYHH05sSaPPwNHYxyf4pKyx5Urv4oENdNig0CbyQtMa
C1WTbcIV6ODhIhf1x8saJThFRVM86ZAWF+mx9YI1ZijGvXXzpkN71ZThIT9r
ZEkMuCJ1kQ5qYqVst65ZY6j3Ra1b1+iw8QeGCkRYI80+peFzJB0eW9ndJD2y
Rk358L/Xs+nQc+uts2u2Nd51Tbr49CkdNpWIY9hTa2w8vJFel08HH56RtbZC
a7xgxzw2+pwOWi0Xrrm9tsaBnYt1L97SoU8/xj+q0xpvPsKHJ77Qgdd/hlLc
bY2xfkOd01100H1iqdr13RoHHx5mP9dDh4L1QvNi/da4/sFuF7OfdLj6/onP
iylrJH1++CNpmA6FM+xHu2es8e3Nv/TWUTrQdnjuWf3PGl/ycLP+G6eD0fV9
M7or1lgQZCEPf+iwTaPa8xsrBYVul3roL9LBxEPKdI2dgutMmANVlukQ+CB0
l9QWCi4+Y9zj+kuH4UWTibN8FJTUbOgrWqNDaek393XiFCy4rvfn0oZZGB3Q
NJCRoiDV5a4t78ZZEObLkDOSpeCedLnOTLZZCPI+OZywi4KmG8fZsjbNgsXu
/47LHaLgs6ee93fzzELjrxYRAU0KslxJ6nXlnQXtO3ld64F4PykwMpZvFvbP
uejTDlOw42rVrib+WSjIJq1r16dgSn6BTJ/ALMjYbH9VZUTB+dnQOyOCsyBQ
2aaQak5B1kTlz7+3z8LtMwUDUZYUFKTcTW0TmgU20fCUKxQKnv3LO1kuPAvL
gcBp60DBhKpIVk/RWfDZI1yn50TBqsNC3episzBOWwg84EpB2pWZXet2zEKv
biGd152CNZ9Svb3FZ8F6MSKP6QwFf2hvOiEqMQstT08cn/GkYKTqxHA1wXp2
WiK/zlOQl/PZsr3kLFRtEu1qvkDBaoFjGdMEq71dinnjR0HbOb6+S1KzUHyu
Uy//MgVTjZhfrhD8qD2qIjyQgjizSWtImqjvrVPe/kEUlAk7v2IqMwt39+so
nAyh4CeZZLtCgjcPiw1YhVNw1KvYjVV2FkLurSTrRFHwCHuXMIXgNYOvVntj
ifwSlW6lEuy38nyLxB0KLlf0pfYS/Cc/5hPXXQp+FNjixSc3C+6OpwPXkig4
ePTnshbB/Zy6alMPCP3w+Gq5E2xXLU7/kUJBpfl5g1CCO7xXcxvTKfjzURhf
CsHGUj2urx5RcPat6eNcgms7S4SfZlPQ0sB/rZBgzdDbnUlPKRhj90ymgOCy
g2diQvIp2JXcK5pJ8O4xPT3fQgq+FZsdjyE456HkP9fnhB7mv8f5ECxuslZu
UUrB3H3BfEcIvs/4dh7LKdgy/t1PimCeojJ55UoKflFqeveHyC/S+Q5N9C0F
Dbl0/5QQzMzrmby5moLvMvduPk/w1RoDq78fiPwXb26XJnjOV3rL+EcKTkqJ
C7cR9fWUXfepp554rray1Zfg4e4f1+s+U/CXAYODm2BqRPnBly0U/HxSgOkx
0a9u9YSZx+0U3Ja9968yweaT53ITOol+CwCjhOhvfaqRa1A3Uc/mnZtUCK5c
x9zp9JOC5rkJdtyEPva++Blt9puCN/4NPfYl9JR//JUuaYCCpPeXNrcT+kv5
dL5caIyCyWnTuj6EPgOjfz3smqPg/eMbBikis/DkrE4lyxIFgxW3tZ0m9N5k
kvNtz18KlnHvfHSB8MO2LV7bYpls8GLEONfZbbPwImYtUY/TBjE+t3yG8F+P
p2uZL48NFl9xvvya8Oea6afOR1ttUD14zTyA8K8xZyzfPyEbzH7902GYcxYG
Y0XvlMvZYDDbmywz9lng8LpZPKRggyZ/1No7iPmw58hQK99uG8xYF2BkxjoL
17mecZ7fT7CwsYYiyywIxmlG79SywczA+I6AVWJ+3bEPe2Bng+/trX5FTdHh
vHfVkzpHGzw3Irc+fIIOSRZSn+adbXCd+qHhq2N0GOCZWH/0lA1yB3CuMx6i
w7X4K0EcvjZYeNXKIayXDkUJDwKuxtjg5Wkts8AGOny9wEjJjbPBQNOq9pVP
dFi1dHnTnWCDIe0zMedq6WCwVf7vvoc2uPhzZzu5ipivdysuTT6xwUNiy6du
ldJha1L3BcdqG1w/+vNfViodbiyVnLWuscEPlP0s3x/SYcIu7oTpJxv8zrXv
Bft9OnzYYWhDarJBeeUcZUo8kU9upbpojw021X73ehxKh89vUpl+/rHBS85z
KHKODkEDx2877LDFQw02eflqdJjWxXArSVtcWhoUkDlAh2NPRW6ayNjimdsl
2x7soYOKZ5ePpqItPm7avnKeOA/7FvQoIgdt8aP6DdZ+YToc4lAQ7TWzRTUz
ddYGxgzMqMzk2V+3xdDNo4f/vJ2B7UeMCg7ftEU2+/tav17NgLbn42dKwbbY
oH5rubFsBhJybYv/RdiiUxO8Snw2A6qS78uyEm2RefNX4+WUGbjGF189UWCL
1+QLjv27MgMbF/Z9vfqD4Nk9oZr7Z0DstT9Titox3LQnrNJa/Q+UzHCslDHb
4YKdn9/DC5Nwu/yduV6VHVZWJJ792ToGtmWZS/4f7NB7vM8iv3YMJEuCM3I/
2qHqb+0P116NQWmh0czmJjtM188JVcgag57sr7e/9NhhclzVmRK/MRC/O93i
PGuHES5CAhFiY1B8Xsz0qow9Vhs07njpPQod8tcNi6PssfXWsWBf+RH4nfut
MT/WHvOuR9fpi4/AtPwBk5w79ug1onFOQnAEOBQmzdLu2eN991Lu0fUjoKNg
ZxWdZY/ps5GdNb+HoVRB1cn9tT3my2vkv3swDPcUp33FJ+yxoK1OkY1nGJ7k
Gy4IT9vjpx3Fja/ZiN8rZvsL0u2xLZe22X/dMLQpOlzhXLTHI0f2Zq6fGQK2
XY2Bq8wO6LuYvymgdQiu7HoS2SPkgKEnNh8evz0EDkrUjDgjB9zwbFx3RmAI
dp4+qBBg6oA1u9iwmWsI/nvMXXra3AGPOx+KecE2BJEiNXXaFAcMlvTQSFoZ
hIpNO//MuTjgluZNmR/6BoFvnE46dtkBTe+EuJQ9HYTGJyE/JJ4S7Gp9e7fO
ICTRqCc48x1wXAwPSZIGwUVM7c/KMwdULHFeFDs4CEuJ48ydJQ647/7ix32K
gyAbckQhtMoBYdXv8Ge+Qbh5fPvl8a8OmKnTyv5yeADUxJ8JlGxwxL0vHLXv
JwzA80jOjb/YHLF4a5iQWewAKMx7LXJsdsTL1aaHuSIGQKRxb48rryNyNqQn
l1wfgHW+FQ94dziig0/b+2CPAWioqxHxUXPEtY97VUwOD4D2XpktaRqOmFtO
76+AAXiTEspoIDuimj6TxB6NASj0NuyT0HXE+iqa9eG9AxAv3JrebuGIUrIJ
A/PiA2Dn9V1yzxlHLBB/fCZs3QB8+abB53jOEb0aDooXrtLA5HAqS4S3I34Y
tAz7vUQD8nbnwd/+jnjF+dFFdzoNJGuGsuOCHZH1KifnhgEaJCvpJ70Jc0Su
S0t3In7RYOv9p6GjkY7oqx3Qvb2XBqyeZ07hHUd86+OT69hFg3EB+s6ZVEe0
yG3w96mnwfGbR7eLZDqi6mUDQeuPNOidKGE3eOyIlgH3r+l8oEFLtd94ep4j
ZlrXPdR5Q4MXHqv5R8odMapQbH97MQ2uvtuoXNTmiDoF3/UkU2ignt+/9PiL
Iy6cPVky9oAGS/def3j41REfB9xxfX2PBr7eXpTQXkes8D8eEpBAg7PS3QGO
o46osMvg47UoGijwPNe3nHBE6cYdykkRNBhlRPIYTjvi04iOzldhNDjRTc7e
P+eI3JRTbTuCaUCNfNK0aR0Vh26mnz8ZQAMR/xtJTCxUTI3IzGy/SoPvx+2c
FzdQ0TO4cqP+FRpQSJxztE1UlL3k5WXuT9RLYfRtDycVJy7d8xy8SIMOgQ9h
LTxUvPol6GGQLw2OzFwUrhSk4qrQkUs/vWnA+fPIUJEQFX0aN8g8PE+Dpgb5
omxRKpbZKi45e9HAIOun9h0pKhYknWPf4kkDpOh6uCtT0V8jNLXPnQZr2jv2
U/dS8Vqwm87kKRq8UV5mWB6g4rGXbP9YCFZjf3YHNKiYfMysyOIEDRbmQ+0P
kKkYFPMxPcyNBqU0ZxlFLSrqKBem1h2nwZ43W18J6FPRVivw1QlXGsw8nQ7a
bETF+QL9LzUuNChMrDdhNqWiRusKXZHgs0GPBJaOEPn2nOJNcybq7XXt99RR
KnYnG+4RInjUnpI3YE3F9jE74wwnGjwxUPH9ZkvF/LsURxWC3Q5wkFvtqXjw
3OLxRiqhR8nBjR+pVNQ3WLI/R/BvznftlS5ULJzj0xYhOO3vveRiNypq6m7g
63SkgcOo94knp6j4cVPY50SChbuMlVM8qCgkZOXuQvD39zLLdzypuEVbbliV
4PuF/z6EnafieevXWgIEU5K/RQdcoKKA7Gf/fw5E/8JLKBf8qNgWwhMyS3CH
b4z46ctU9NYzPPmH4DiXU+PUa1RsOKS0bYFgMzOtUqtAKj7bc+keK7HeZg3h
60ZBVJz8N/hbnOBGuXl9DKGivd9u+mGCw7e28qiGU7HxJNdHH4L1mHJ/KEZR
8VKl7rE8gjdMB2VLxBLxWQTlTRB8nn2oi3KHiu9qr54lEfn3SuuzRt+lomHm
3YSHBBtgrur7e0R9WQ8IsRD1LLXfdGrhIRV5+T+u+BEs7u95TzGN2G+iQHmB
4Oj41jrnTCpW5FmV3CD649aQsPNzDhWVnIPjyol+tg3O267Lp6JKUm/fcaL/
mutsIw4UUtF5X+IJYUIffAdFxtNLqagtWb+hgNDP9aPXhbrKiXhLeLeGEPoa
9/xtxPGairUK1MOnT9Lgw+PH+b7vqdhldH/uKKHX3dWsvbm1VOTaZ3Pa9jQN
Hv5w3/yrjoonb5SPuXvQwJtXydOwhYqd7OyLeWeJfJVup15vp+KhRp9LvYT+
DQzpzSWdVGTqCpjaRvhD/EbZbrEfVEwoepf0gvBTdLKgk2UfFU1nBd9yXSDm
xcvLt8P7qah74thrf8J/rVOkmdkRKja9/yHlTvj1uv2n53VzhN7SWmgNhN/H
/XbSVhepyMg/xhoQSOgjPpJ3719Cr2V2jeo3aaDUYHYhhckJ6x9t2PaVmBe9
qt37vTmdUMLzz8aoaCK+o4dOPOFxwuMD4p7xsUQ/PJMTf2x1wpXjQeqP42gQ
9dhpQVfYCW992Dc1fJeYb7yj5UI7nbA0d6B5JJXwh5LR6BFFJwQ5+TitDBrw
GhZsC9nthP2K9pezH9FgLPD85T/7nbCBbSA9KofQ89SSeq2WE379yH+s7Tnh
73r2d572Trjzi7LlfmIe78gYW0igOqHuLfMKsc9EfP4NypUuTsjCes6Nt4Wo
v0xEJqu7E4rK3D7H30mcD0FsIem+Tjh/YNEq4jcNQjU2mrTHOGEsS+M78b80
KOIdCV6Mc8Jv7U3+yWs06Bn79Fb0rhN+jo6fEGMmzsP7ocoeD4l4sq70AfsA
tMxt4GPJccLLQ+9oo4IDIFi4/vv+aid0mrg00aI6ABgyyGtf44SZemWtbeoD
4OFQa3zzkxOuHrXv/E4mzkOO4LfNTU5ooiG7baP+ADifYsk8+c0J7c1IV6ps
BuCpOLP7/VknlG4R+vjkygCkNPxbCeB1xrqi/H2snwbAckFx/QKfMxr7KfNk
NQ4Ah5TtlnP8zrhj51CfbusAXLpWvIO6zRlr/TpkU3sGwErZ5TBZzBmP/ZI/
e2diALYkfohZk3dGux7f0XDeQbjuHCIeqEUwY7Xightxv1jk0Ltx3hkfKfTb
7STuN99WhF29vjqjwJ3ehLQPwzCvR3r24IALxj4W9p46PgqVHAJsQ/EuWHvi
2sbrI8T9L+Tj6OW7LjjBFHqueGoMQv/5NnAmuWDyRcZY339jcHTuS6TaAxdM
Ct66qrxuHMZ+3tkSne6CaTnLqZnbxmHb8y18+wpcUOGMkctrg3Hws9kgdvOj
C7o0kIJuZ49Db3vpGn+dC7aJXzq7P38ctE3cfuXVu2DI/CWPzuJx4NSqyej8
7IKPTxXe2vBmHLIVbkrt7HBBen6hjWLHOHQyVne29rng63xDq0DGOOx9PLdP
dMkFw35NCgmbT0ClkzPTvWUX/DvkJl9tNQE6wk0t3H+J/SmPVZ2PTYBVfNbp
9WsuuDLLrnnHdQL8bhxNn2BxRb2Y45de+k7AK4dijkouV0zvmhhmvz8ByH+2
nyLnihm/hi+//D4B9W3dhW07XVGyuZW/pG8CLKJ1rhkpuKLOjjGlPNoEuLII
C5KVXHE6bbQ2bHwCgukNJjL7XPHS5zdK61YmoK5ZruI/siveCMwYoQlOglno
QGwcxRU/ksuP2h2ZBH2jWBNVW1fMOf/TlslyEpDzEEfvMVfsT0xjz6RMwp6k
2BA5R1eMvzrl0Og4CVufHLr27rgrvmu46F57ZhJ+fLx9evK8KzLJuflbhk5C
Z4S6XLwPEf8l5pJbEZPQZDo0eNDXFZ89HDtbED0J77rUnW/5u2K2QfbRkfhJ
eDQ0RBG67orlgjY5zOmT4L5B87BBlCuy5sveai6bBJeGYabpaFdcUUhKDq6Y
BLuYO1UJsa6469xl3v2vJ8GEf0T91x1XjJ14JnitehKUZeL3+N13xSOBFm7F
jZOwcHhU7HG2K36Yva+Q+3MS/rAl9BrmuCLfvG/p0K9JGG0iPfzz1BVrvbhi
hGiT8M0qgV+jwBVrgm7Ieg5Pwhs38uaOF67Iq9U4XjY9CWU7xxr8S13xVEL/
99KZSSicTAgTfemKz+e/CBbMTkKG7xjz6VeuWGSlfPnWwiQ8ULtbzfnaFR+z
bko7vjQJ8avk66VvXFFwXw635sokRFaPadi9I+qxn9S+eXUSbgXfXf5X5Yrz
J1h/dzEm4X+dDl8F
      "]]}}},
  AspectRatio->NCache[GoldenRatio^(-1), 0.6180339887498948],
  Axes->True,
  AxesOrigin->{0, 0},
  BaseStyle->{FontSize -> 18, FontFamily -> "Arial", FontWeight -> "Bold"},
  Frame->{True, True, True, True},
  FrameLabel->{
    FormBox["\"t,min\"", TraditionalForm], 
    FormBox["\"% cells\"", TraditionalForm]},
  FrameStyle->Thickness[0.0055],
  FrameTicks->{{{0, 
      FormBox["0", TraditionalForm]}, {15, 
      FormBox["15", TraditionalForm]}, {30, 
      FormBox["30", TraditionalForm]}, {45, 
      FormBox["45", TraditionalForm]}, {60, 
      FormBox["60", TraditionalForm]}, {75, 
      FormBox["75", TraditionalForm]}, {90, 
      FormBox["90", TraditionalForm]}, {105, 
      FormBox["105", TraditionalForm]}, {120, 
      FormBox["120", TraditionalForm]}, {135, 
      FormBox["135", TraditionalForm]}, {150, 
      FormBox["150", TraditionalForm]}, {165, 
      FormBox["165", TraditionalForm]}}, {{0, 
      FormBox["0", TraditionalForm]}, {1, 
      FormBox["1", TraditionalForm]}, {2, 
      FormBox["2", TraditionalForm]}, {3, 
      FormBox["3", TraditionalForm]}, {4, 
      FormBox["4", TraditionalForm]}, {5, 
      FormBox["5", TraditionalForm]}, {6, 
      FormBox["6", TraditionalForm]}}, False, False},
  ImageSize->{626., Automatic},
  PlotRange->{All, All},
  PlotRangeClipping->True,
  PlotRangePadding->{Automatic, Automatic}]], "Output",
 CellChangeTimes->{
  3.49806949908963*^9, 3.498069894972231*^9, 3.4980699492545233`*^9, 
   3.498070021365283*^9, 3.5415768628784227`*^9, {3.541576894603237*^9, 
   3.5415769013396225`*^9}, 3.543925579963683*^9, 3.544326079933095*^9, 
   3.5443261768366375`*^9, 3.544326238301153*^9, 3.5443262788834743`*^9, 
   3.544326549130932*^9, 3.5443266480075874`*^9, 3.544326826314786*^9, 
   3.5443268992979603`*^9, 3.5443269840408072`*^9, 3.5443270316515303`*^9, {
   3.544327078359202*^9, 3.5443270980313272`*^9}, 3.544327159507843*^9, {
   3.544327205114452*^9, 3.544327231186943*^9}, {3.5443272793436975`*^9, 
   3.544327323882245*^9}, {3.544327361263383*^9, 3.544327384620719*^9}, 
   3.54432748010118*^9, 3.5594337835623107`*^9, {3.595870044553523*^9, 
   3.5958701068080835`*^9}}]
}, Open  ]],

Cell["\<\
Plot of experiemtal  time-dependant changes in  PolII occupancy and promotor \
looping (S\[ADoubleDot]ramaki et al, 2006)\
\>", "Text",
 CellChangeTimes->{{3.4512751288821583`*^9, 3.451275165650384*^9}, {
   3.451388979954206*^9, 3.451388982362228*^9}, 3.451480397322522*^9, {
   3.451484332442204*^9, 3.451484346582263*^9}, {3.451484383256847*^9, 
   3.451484521638221*^9}, {3.451548530852634*^9, 3.451548535315453*^9}, {
   3.541574170283415*^9, 3.541574190552574*^9}, {3.5415744132493114`*^9, 
   3.5415744154074354`*^9}, {3.5415744975621347`*^9, 
   3.5415744992602315`*^9}, {3.5415746001069994`*^9, 3.54157477023273*^9}, {
   3.541574819746562*^9, 3.541574847104127*^9}, {3.541576967876428*^9, 
   3.541577010092843*^9}, {3.541577138284175*^9, 3.541577295047141*^9}},
 FontSize->16,
 FontWeight->"Bold",
 FontColor->GrayLevel[0],
 Background->RGBColor[1, 1, 0]],

Cell[BoxData[
 RowBox[{"Needs", "[", "\"\<ErrorBarPlots`\>\"", "]"}]], "Input"],

Cell[BoxData[{
 RowBox[{
  RowBox[{"M", "=", "10000"}], ";"}], "\[IndentingNewLine]", 
 RowBox[{
  RowBox[{"LoopT", "=", 
   RowBox[{"{", 
    RowBox[{
     RowBox[{"{", 
      RowBox[{
       RowBox[{"{", 
        RowBox[{"0", ",", 
         RowBox[{"120", "/", "M"}]}], "}"}], ",", 
       RowBox[{"ErrorBar", "[", 
        RowBox[{"130", "/", "M"}], "]"}]}], "}"}], ",", 
     RowBox[{"{", 
      RowBox[{
       RowBox[{"{", 
        RowBox[{"15", ",", " ", 
         RowBox[{"150", "/", "M"}]}], "}"}], ",", 
       RowBox[{"ErrorBar", "[", 
        RowBox[{"155", "/", "M"}], "]"}]}], "}"}], ",", 
     RowBox[{"{", 
      RowBox[{
       RowBox[{"{", 
        RowBox[{"30", ",", " ", 
         RowBox[{"500", "/", "M"}]}], "}"}], ",", 
       RowBox[{"ErrorBar", "[", 
        RowBox[{"20", "/", "M"}], "]"}]}], "}"}], ",", 
     RowBox[{"{", 
      RowBox[{
       RowBox[{"{", 
        RowBox[{"45", ",", " ", 
         RowBox[{"90", "/", "M"}]}], "}"}], ",", 
       RowBox[{"ErrorBar", "[", 
        RowBox[{"100", "/", "M"}], "]"}]}], "}"}], ",", 
     RowBox[{"{", 
      RowBox[{
       RowBox[{"{", 
        RowBox[{"60", ",", " ", 
         RowBox[{"270", "/", "M"}]}], "}"}], ",", 
       RowBox[{"ErrorBar", "[", 
        RowBox[{"500", "/", "M"}], "]"}]}], "}"}], ",", 
     RowBox[{"{", 
      RowBox[{
       RowBox[{"{", 
        RowBox[{"90", ",", 
         RowBox[{"1400", "/", "M"}]}], "}"}], ",", 
       RowBox[{"ErrorBar", "[", 
        RowBox[{"650", "/", "M"}], "]"}]}], "}"}], ",", 
     RowBox[{"{", 
      RowBox[{
       RowBox[{"{", 
        RowBox[{"120", ",", 
         RowBox[{"300", "/", "M"}]}], "}"}], ",", 
       RowBox[{"ErrorBar", "[", 
        RowBox[{"140", "/", "M"}], "]"}]}], "}"}], ",", 
     RowBox[{"{", 
      RowBox[{
       RowBox[{"{", 
        RowBox[{"150", ",", 
         RowBox[{"140", "/", "M"}]}], "}"}], ",", 
       RowBox[{"ErrorBar", "[", 
        RowBox[{"120", "/", "M"}], "]"}]}], "}"}]}], "}"}]}], ";"}]}], "Input",
 CellChangeTimes->{{3.498066090996024*^9, 3.498066124559169*^9}, {
  3.498066243264573*^9, 3.4980662592492547`*^9}, {3.4980664892067947`*^9, 
  3.498066513347883*^9}, {3.4980665534580283`*^9, 3.498066564051982*^9}, {
  3.4980666178342648`*^9, 3.49806665458497*^9}, {3.4980666902106543`*^9, 
  3.4980666966170273`*^9}, {3.4980668445573673`*^9, 3.4980668957771006`*^9}, {
  3.4980669517938013`*^9, 3.498067082282063*^9}, {3.4980672268510394`*^9, 
  3.498067227897961*^9}, {3.498067431625029*^9, 3.498067449109964*^9}, {
  3.4980676103182473`*^9, 3.4980676344752703`*^9}, {3.4980695567626123`*^9, 
  3.498069601325968*^9}, {3.5415773812290707`*^9, 3.541577381851106*^9}}],

Cell[BoxData[
 RowBox[{
  RowBox[{"P6", "=", 
   RowBox[{"ErrorListPlot", "[", 
    RowBox[{"LoopT", ",", "   ", 
     RowBox[{"PlotRange", "\[Rule]", " ", 
      RowBox[{"{", 
       RowBox[{
        RowBox[{"{", 
         RowBox[{"0", ",", " ", "155"}], "}"}], ",", 
        RowBox[{"{", 
         RowBox[{"0", ",", " ", "0.23"}], "}"}]}], "}"}]}], ",", 
     RowBox[{"Frame", "\[Rule]", 
      RowBox[{"{", 
       RowBox[{"True", ",", "True", ",", " ", "True", ",", " ", "True"}], 
       "}"}]}], ",", 
     RowBox[{"FrameStyle", "\[Rule]", 
      RowBox[{"Thickness", "[", "0.0055", "]"}]}], ",", " ", 
     RowBox[{"PlotStyle", "\[Rule]", 
      RowBox[{"{", 
       RowBox[{"Black", ",", 
        RowBox[{"Thickness", "[", "0.005", "]"}]}], "}"}]}], ",", 
     RowBox[{"Joined", "->", " ", "True"}], ",", 
     RowBox[{"BaseStyle", "\[Rule]", 
      RowBox[{"{", 
       RowBox[{
        RowBox[{"FontSize", "\[Rule]", "18"}], ",", 
        RowBox[{"FontFamily", "\[Rule]", "\"\<Arial\>\""}], ",", 
        RowBox[{"FontWeight", "\[Rule]", "\"\<Bold\>\""}]}], "}"}]}], ",", 
     " ", 
     RowBox[{"PlotMarkers", "\[Rule]", "None"}], ",", 
     RowBox[{"FrameTicks", "\[Rule]", " ", 
      RowBox[{"{", 
       RowBox[{
        RowBox[{"Table", "[", 
         RowBox[{"i", ",", " ", 
          RowBox[{"{", 
           RowBox[{"i", ",", "0", ",", "150", ",", "30"}], "}"}]}], "]"}], 
        ",", " ", 
        RowBox[{"{", 
         RowBox[{"0", ",", "0.1", ",", " ", "0.2"}], "}"}], ",", " ", "False",
         ",", " ", "False"}], "}"}]}], ",", " ", 
     RowBox[{"FrameLabel", "\[Rule]", " ", 
      RowBox[{"{", 
       RowBox[{"\"\<t,min\>\"", ",", " ", "\"\<a.u.\>\""}], "}"}]}]}], " ", 
    "]"}]}], ";"}]], "Input",
 CellChangeTimes->{{3.4980671025173445`*^9, 3.498067176973805*^9}, {
   3.498067346231387*^9, 3.4980673682011213`*^9}, {3.4980674002177744`*^9, 
   3.4980674007646666`*^9}, {3.4980674739857597`*^9, 
   3.4980675399566207`*^9}, {3.4980676462881484`*^9, 
   3.4980676686482363`*^9}, {3.49806961627938*^9, 3.4980696659678345`*^9}, {
   3.498069710390562*^9, 3.4980697110937004`*^9}, {3.498069750750712*^9, 
   3.498069751313223*^9}, {3.498069782329443*^9, 3.498069787610795*^9}, 
   3.4980700384906116`*^9, {3.541577312974167*^9, 3.541577314328244*^9}, {
   3.541577411499802*^9, 3.5415774703211665`*^9}, 3.559433797868129*^9, {
   3.595870150429579*^9, 3.595870212805146*^9}}],

Cell[BoxData[
 RowBox[{
  RowBox[{"PolT", "=", 
   RowBox[{"{", 
    RowBox[{
     RowBox[{"{", 
      RowBox[{
       RowBox[{"{", 
        RowBox[{"0", ",", "0.03"}], "}"}], ",", 
       RowBox[{"ErrorBar", "[", "0.025", "]"}]}], "}"}], ",", 
     RowBox[{"{", 
      RowBox[{
       RowBox[{"{", 
        RowBox[{"15", ",", " ", "0.055"}], "}"}], ",", 
       RowBox[{"ErrorBar", "[", "0.027", "]"}]}], "}"}], ",", 
     RowBox[{"{", 
      RowBox[{
       RowBox[{"{", 
        RowBox[{"30", ",", " ", "0.14"}], "}"}], ",", 
       RowBox[{"ErrorBar", "[", "0.0605", "]"}]}], "}"}], ",", 
     RowBox[{"{", 
      RowBox[{
       RowBox[{"{", 
        RowBox[{"45", ",", " ", "0.065"}], "}"}], ",", 
       RowBox[{"ErrorBar", "[", "0.01", "]"}]}], "}"}], ",", 
     RowBox[{"{", 
      RowBox[{
       RowBox[{"{", 
        RowBox[{"60", ",", " ", "0.015"}], "}"}], ",", 
       RowBox[{"ErrorBar", "[", "0.005", "]"}]}], "}"}], ",", 
     RowBox[{"{", 
      RowBox[{
       RowBox[{"{", 
        RowBox[{"90", ",", "0.09"}], "}"}], ",", 
       RowBox[{"ErrorBar", "[", "0.02", "]"}]}], "}"}], ",", 
     RowBox[{"{", 
      RowBox[{
       RowBox[{"{", 
        RowBox[{"120", ",", "0.025"}], "}"}], ",", 
       RowBox[{"ErrorBar", "[", "0.017", "]"}]}], "}"}], ",", 
     RowBox[{"{", 
      RowBox[{
       RowBox[{"{", 
        RowBox[{"150", ",", "0.105"}], "}"}], ",", 
       RowBox[{"ErrorBar", "[", "0.045", "]"}]}], "}"}]}], "}"}]}], 
  ";"}]], "Input",
 CellChangeTimes->{{3.4980676782265453`*^9, 3.4980676785546765`*^9}, {
  3.4980678075415277`*^9, 3.498067815776061*^9}, {3.498067873495919*^9, 
  3.4980678776835*^9}, {3.498067913481062*^9, 3.49806792040307*^9}, {
  3.4980679560131288`*^9, 3.498067963419521*^9}, {3.4980680416241474`*^9, 
  3.498068049764929*^9}, {3.498068090390709*^9, 3.4980681242351084`*^9}, {
  3.498068164063998*^9, 3.4980681807518187`*^9}, {3.498068223455764*^9, 
  3.4980682380341682`*^9}}],

Cell[BoxData[
 RowBox[{
  RowBox[{"P7", "=", 
   RowBox[{"ErrorListPlot", "[", 
    RowBox[{"PolT", ",", "   ", 
     RowBox[{"PlotRange", "\[Rule]", " ", 
      RowBox[{"{", 
       RowBox[{
        RowBox[{"{", 
         RowBox[{"0", ",", " ", "155"}], "}"}], ",", 
        RowBox[{"{", 
         RowBox[{"0", ",", "0.22"}], " ", "}"}]}], "}"}]}], ",", 
     RowBox[{"Frame", "\[Rule]", 
      RowBox[{"{", 
       RowBox[{"True", ",", "True", ",", " ", "True", ",", " ", "True"}], 
       "}"}]}], ",", 
     RowBox[{"FrameStyle", "\[Rule]", 
      RowBox[{"Thickness", "[", "0.0055", "]"}]}], ",", " ", 
     RowBox[{"PlotStyle", "\[Rule]", 
      RowBox[{"{", 
       RowBox[{"Red", ",", 
        RowBox[{"Thickness", "[", "0.005", "]"}]}], "}"}]}], ",", 
     RowBox[{"Joined", "->", " ", "True"}], ",", 
     RowBox[{"BaseStyle", "\[Rule]", 
      RowBox[{"{", 
       RowBox[{
        RowBox[{"FontSize", "\[Rule]", "18"}], ",", 
        RowBox[{"FontFamily", "\[Rule]", "\"\<Arial\>\""}], ",", 
        RowBox[{"FontWeight", "\[Rule]", "\"\<Bold\>\""}]}], "}"}]}], ",", 
     " ", 
     RowBox[{"PlotMarkers", "\[Rule]", "None"}], ",", 
     RowBox[{"FrameTicks", "\[Rule]", " ", 
      RowBox[{"{", 
       RowBox[{
        RowBox[{"Table", "[", 
         RowBox[{"i", ",", " ", 
          RowBox[{"{", 
           RowBox[{"i", ",", "0", ",", "150", ",", "30"}], "}"}]}], "]"}], 
        ",", 
        RowBox[{"Table", "[", 
         RowBox[{"i", ",", " ", 
          RowBox[{"{", 
           RowBox[{"i", ",", "0", ",", "0.25", ",", "0.05"}], "}"}]}], "]"}], 
        ",", " ", "False", ",", " ", "False"}], "}"}]}], ",", " ", 
     RowBox[{"FrameLabel", "\[Rule]", " ", 
      RowBox[{"{", 
       RowBox[{"\"\<t,min\>\"", ",", " ", "\"\<a.u.\>\""}], "}"}]}]}], " ", 
    "]"}]}], ";"}]], "Input",
 CellChangeTimes->{{3.4980680755310483`*^9, 3.4980680854843645`*^9}, {
   3.498068244893675*^9, 3.498068319801363*^9}, {3.498068387958922*^9, 
   3.498068388208927*^9}, {3.498069755657056*^9, 3.4980697562351923`*^9}, 
   3.498070035459303*^9, {3.541577317803443*^9, 3.5415773183404737`*^9}, {
   3.5415774285937796`*^9, 3.5415774633377666`*^9}, 3.5594337994522195`*^9, {
   3.595870155068844*^9, 3.595870187854719*^9}, 3.59587022231569*^9}],

Cell[CellGroupData[{

Cell[BoxData[
 RowBox[{"F2", "=", 
  RowBox[{"Show", "[", 
   RowBox[{"P6", ",", "P7"}], "]"}]}]], "Input",
 CellChangeTimes->{{3.4980697596883836`*^9, 3.4980697662041335`*^9}, 
   3.4980700415844207`*^9, 3.541577324499826*^9, {3.5594338067436366`*^9, 
   3.5594338087887535`*^9}}],

Cell[BoxData[
 GraphicsBox[{{{}, {}, 
    {GrayLevel[0], Thickness[0.005], 
     LineBox[{{0., 0.012}, {15., 0.015}, {30., 0.05}, {45., 0.009}, {60., 
      0.027}, {90., 0.14}, {120., 0.03}, {150., 
      0.014}}], {{LineBox[{{0., 0.025}, {0., -0.0009999999999999992}}], 
       LineBox[{
        Offset[{1.5, 0}, {0., 0.025}], Offset[{-1.5, 0}, {0., 0.025}]}], 
       LineBox[{
        Offset[{1.5, 0}, {0., -0.0009999999999999992}], 
         Offset[{-1.5, 0}, {0., -0.0009999999999999992}]}]}, {
       LineBox[{{15., 0.0305}, {15., -0.0005000000000000004}}], 
       LineBox[{
        Offset[{1.5, 0}, {15., 0.0305}], Offset[{-1.5, 0}, {15., 0.0305}]}], 
       LineBox[{
        Offset[{1.5, 0}, {15., -0.0005000000000000004}], 
         Offset[{-1.5, 0}, {15., -0.0005000000000000004}]}]}, {
       LineBox[{{30., 0.052000000000000005`}, {30., 0.048}}], 
       LineBox[{
        Offset[{1.5, 0}, {30., 0.052000000000000005`}], 
         Offset[{-1.5, 0}, {30., 0.052000000000000005`}]}], 
       LineBox[{
        Offset[{1.5, 0}, {30., 0.048}], Offset[{-1.5, 0}, {30., 0.048}]}]}, {
       LineBox[{{45., 0.019}, {45., -0.0010000000000000009`}}], 
       LineBox[{
        Offset[{1.5, 0}, {45., 0.019}], Offset[{-1.5, 0}, {45., 0.019}]}], 
       LineBox[{
        Offset[{1.5, 0}, {45., -0.0010000000000000009`}], 
         Offset[{-1.5, 0}, {45., -0.0010000000000000009`}]}]}, {
       LineBox[{{60., 0.077}, {60., -0.023000000000000003`}}], 
       LineBox[{
        Offset[{1.5, 0}, {60., 0.077}], Offset[{-1.5, 0}, {60., 0.077}]}], 
       LineBox[{
        Offset[{1.5, 0}, {60., -0.023000000000000003`}], 
         Offset[{-1.5, 0}, {60., -0.023000000000000003`}]}]}, {
       LineBox[{{90., 0.20500000000000002`}, {90., 0.07500000000000001}}], 
       LineBox[{
        Offset[{1.5, 0}, {90., 0.20500000000000002`}], 
         Offset[{-1.5, 0}, {90., 0.20500000000000002`}]}], 
       LineBox[{
        Offset[{1.5, 0}, {90., 0.07500000000000001}], 
         Offset[{-1.5, 0}, {90., 0.07500000000000001}]}]}, {
       LineBox[{{120., 0.044}, {120., 0.016}}], 
       LineBox[{
        Offset[{1.5, 0}, {120., 0.044}], Offset[{-1.5, 0}, {120., 0.044}]}], 
       LineBox[{
        Offset[{1.5, 0}, {120., 0.016}], 
         Offset[{-1.5, 0}, {120., 0.016}]}]}, {
       LineBox[{{150., 0.026000000000000002`}, {150., 0.002}}], 
       LineBox[{
        Offset[{1.5, 0}, {150., 0.026000000000000002`}], 
         Offset[{-1.5, 0}, {150., 0.026000000000000002`}]}], 
       LineBox[{
        Offset[{1.5, 0}, {150., 0.002}], 
         Offset[{-1.5, 0}, {150., 0.002}]}]}}}}, {{}, {}, 
    {RGBColor[1, 0, 0], Thickness[0.005], 
     LineBox[{{0., 0.03}, {15., 0.055}, {30., 0.14}, {45., 0.065}, {60., 
      0.015}, {90., 0.09}, {120., 0.025}, {150., 
      0.105}}], {{LineBox[{{0., 0.055}, {0., 0.0049999999999999975`}}], 
       LineBox[{
        Offset[{1.5, 0}, {0., 0.055}], Offset[{-1.5, 0}, {0., 0.055}]}], 
       LineBox[{
        Offset[{1.5, 0}, {0., 0.0049999999999999975`}], 
         Offset[{-1.5, 0}, {0., 0.0049999999999999975`}]}]}, {
       LineBox[{{15., 0.082}, {15., 0.028}}], 
       LineBox[{
        Offset[{1.5, 0}, {15., 0.082}], Offset[{-1.5, 0}, {15., 0.082}]}], 
       LineBox[{
        Offset[{1.5, 0}, {15., 0.028}], Offset[{-1.5, 0}, {15., 0.028}]}]}, {
       LineBox[{{30., 0.2005}, {30., 0.07950000000000002}}], 
       LineBox[{
        Offset[{1.5, 0}, {30., 0.2005}], Offset[{-1.5, 0}, {30., 0.2005}]}], 
       LineBox[{
        Offset[{1.5, 0}, {30., 0.07950000000000002}], 
         Offset[{-1.5, 0}, {30., 0.07950000000000002}]}]}, {
       LineBox[{{45., 0.075}, {45., 0.055}}], 
       LineBox[{
        Offset[{1.5, 0}, {45., 0.075}], Offset[{-1.5, 0}, {45., 0.075}]}], 
       LineBox[{
        Offset[{1.5, 0}, {45., 0.055}], Offset[{-1.5, 0}, {45., 0.055}]}]}, {
       LineBox[{{60., 0.02}, {60., 0.009999999999999998}}], 
       LineBox[{
        Offset[{1.5, 0}, {60., 0.02}], Offset[{-1.5, 0}, {60., 0.02}]}], 
       LineBox[{
        Offset[{1.5, 0}, {60., 0.009999999999999998}], 
         Offset[{-1.5, 0}, {60., 0.009999999999999998}]}]}, {
       LineBox[{{90., 0.11}, {90., 0.06999999999999999}}], 
       LineBox[{
        Offset[{1.5, 0}, {90., 0.11}], Offset[{-1.5, 0}, {90., 0.11}]}], 
       LineBox[{
        Offset[{1.5, 0}, {90., 0.06999999999999999}], 
         Offset[{-1.5, 0}, {90., 0.06999999999999999}]}]}, {
       LineBox[{{120., 0.042}, {120., 0.008}}], 
       LineBox[{
        Offset[{1.5, 0}, {120., 0.042}], Offset[{-1.5, 0}, {120., 0.042}]}], 
       LineBox[{
        Offset[{1.5, 0}, {120., 0.008}], 
         Offset[{-1.5, 0}, {120., 0.008}]}]}, {
       LineBox[{{150., 0.15}, {150., 0.06}}], 
       LineBox[{
        Offset[{1.5, 0}, {150., 0.15}], Offset[{-1.5, 0}, {150., 0.15}]}], 
       LineBox[{
        Offset[{1.5, 0}, {150., 0.06}], Offset[{-1.5, 0}, {150., 0.06}]}]}}}}},
  AspectRatio->NCache[GoldenRatio^(-1), 0.6180339887498948],
  Axes->True,
  AxesOrigin->{0, 0},
  BaseStyle->{FontSize -> 18, FontFamily -> "Arial", FontWeight -> "Bold"},
  Frame->{True, True, True, True},
  FrameLabel->{
    FormBox["\"t,min\"", TraditionalForm], 
    FormBox["\"a.u.\"", TraditionalForm]},
  FrameStyle->Thickness[0.0055],
  FrameTicks->{{{0, 
      FormBox["0", TraditionalForm]}, {30, 
      FormBox["30", TraditionalForm]}, {60, 
      FormBox["60", TraditionalForm]}, {90, 
      FormBox["90", TraditionalForm]}, {120, 
      FormBox["120", TraditionalForm]}, {150, 
      FormBox["150", TraditionalForm]}}, {{0, 
      FormBox["0", TraditionalForm]}, {0.1, 
      FormBox["0.1`", TraditionalForm]}, {0.2, 
      FormBox["0.2`", TraditionalForm]}}, False, False},
  PlotRange->{{0, 155}, {0, 0.23}},
  PlotRangeClipping->True,
  PlotRangePadding->{Automatic, Automatic}]], "Output",
 CellChangeTimes->{
  3.5415773249468517`*^9, {3.5415773674562826`*^9, 3.541577386726385*^9}, {
   3.5415774497269883`*^9, 3.541577475194445*^9}, {3.544327423262929*^9, 
   3.544327435583634*^9}, 3.559433809506795*^9, 3.5958702239457836`*^9}]
}, Open  ]],

Cell[CellGroupData[{

Cell[BoxData[
 RowBox[{"Fig7EF", "=", 
  RowBox[{"GraphicsGrid", "[", 
   RowBox[{"{", 
    RowBox[{"{", 
     RowBox[{"F1", ",", "F2"}], "}"}], "}"}], "]"}]}]], "Input",
 CellChangeTimes->{{3.498069801579813*^9, 3.4980698235958605`*^9}, {
  3.5415775002038755`*^9, 3.5415775035090647`*^9}}],

Cell[BoxData[
 GraphicsBox[{{}, {InsetBox[
     GraphicsBox[{{{}, {}, 
        {RGBColor[1, 0, 0], PointSize[0.05], Thickness[0.005], 
         LineBox[CompressedData["
1:eJwtl3k81N/3x+0jIYwtZCdL1mzJzD2J7GvMWGcQRRsiKluL7Fu2JEvKVoRo
kUTKHkIKEZV9/SAx9t98H4/f/DOP5+P9ftx7zuuc87r3Lebmbe1BR0NDU0tP
Q/O//yrC9r+F5214mv//RTeT+q0SitDsRlm1ddgv1aQft4OEE96gLukrt528
VtVSx1M7GRJaEOWrucnNFFbN9JnstfX4fuS4cW3cz7JWi++ieOxy/BQaCOsy
4Nd11CY+d7ddjF9HbCvhlXqr08c7xl3LnI0pCMvZpFKzunEchMiYTqYNtG8P
5/W1ikVHLtb+bUnYJsLfOGD8TUhOZ9vT/JCX7w46XysfpdJ8Rsf3kUnAgMIu
yuTt0gz87Ksz2W/4xWB2F1l8TnOlyITpeD7JgxQVGlhYuW9aJHZfRxyJLrQn
0oBlaExj+M0nOsM/ch7QLdJA3Le9OxJQoZMecOiUtiktvGXJ272RV6NjxZW1
4vuMFoRYyJ0Pypp0WMsEcp8y04GakjEHl2OPTrPRA5PfZ+lg1LhpY/fBkM7N
CT4KfxMduLpJ/u55NqGjfSs931KCHubfv/vEMbCksyrEYxV1ix64iLYbdhsb
OuXVKTv1o/TQvq8mdaqVHnfehuvZOo4B7qx/VMpcY8NJLiURlLIYYLuTkzJ3
iRc3EnuA/twmA7AaRn0fLRPFPTicUJ5jxwhPb/wzH8+Qwdl8YnX6/poR/gXE
tY5tq+DYybHM7DxMEMf12lJWUhvXurnvlb4fEwzlPo5i+6qLu50e5RrSwwSl
UWffLq0b43RUMeyvlDBQP/78s6TMadx6592a+XgMWC9FFopwOeLcEYsW5yoG
rsTJiMzFn8H1ViS8UndghgfB2iLP6S7iQBx71OEDMzRney4JrvrhylLuV4RK
74OdfuPNZaVgnBCjkOKTuH3w7rJfRmrHHVx0wKOSlpV94CjsIfD0USxubUpS
dt6OBQILcl7mSqXg3O2fFnLUs8CNw51Svecycb3tCpLqUvuhS+BjcQH3Yxzo
VObZx+6HRnnd42v5xbiy5xoiocv74eo+sd6jlRU4QZF3WY+JrBCTeRdz7uZr
XFQSEmh5zwoPB4aOnVGqw63RNt6fk2AD0auJSZsijTh3P0Mejhg22BE4x+35
vh3XO96RrLbEBgdYD47PlvfggGDFYU9gB0IW+zGDE/24spZv8SG17OChd215
4uoITuiYw/7H4gfAl3f66dboGC762UhUc9QBUEjUYb31eQa3JniGaW7xAAx+
PXWdXLqEq2z+2xApxwGaCQtdrUH/cF57r2gynTmA5FOdxRq/hRPVuoZKkzjg
grTsoSsZtPh+H+3Quk8coMbeYGjvyYRPeLpd273GASIH+9GbC6x4/T91W39k
OaGiN/fQ17+c+G2BW9r/nDjh1r/P9QXZvPiq0yevY5I4YeGu7UcpdyH8+TjG
6oOfOGE9QqM+64MYXrSpZU1+jRMkrxJ0ayWk8f070ep4WS5oPm3s2RMhj0/Q
MPW3dOIC/Z/cuFJWFbyeN3uVWyIX/P3ed/cOhzp+q6h72f8jF5w7T8d/+d8x
fOWvZOXIf1zAFzBtfeoPwnsdtPV+IIOF5PgQDcu7J/Gi1nxlJY5Y+GGET6cb
NMD3xwzOv0/AQu74xnoYuxk+4dND+e4GLLzz+WRMLrDC6287n/+zigXLez++
+7ja4rfVRJ+uHuYGg5cc+syD9viqS3+mmBy5wfvNuO53WTL+fGG+9MEEbkjz
GE70qHXDi42e9ZBv4IbG2wmxJ4LO4gf4ZPNxq9xQpulrazN7Hp9gOffH4jAP
XL9hXPWV0wevH/1czM2BB/wiNjnuSPnhtxu8XfzjeUBOd40lqDEAX7mpkhvx
gQfEyp5qM9MH4b2Orv7M+MsDwbqHhbEbYXjRi6+FSqR5IYGxlrD35za+P/+a
43t7XlhIvJDEph+BT/ipnfkljhcCGvdUbI/G4PV5dwZ+1/NCb1bT9otPCfht
83q+1RVewGl7PMrFJOOrIm8RmKT5YMJIcieZLw1//sPJNH57PsjyiA4Zzc3A
i20w9snF8cGuW0g2pTILP6DSyoWr54OzHL9T6Ssf4RPPx1hZrPCBLWZL8eSZ
J/hTT0yTXKX4oTcwZzX4eiF+e4j9i58dP/y5kH/vP7pn+CruHraIWH7wHbvn
PM1Whq/1FRxXf8cPGSHOcU/lX+AbuzxqJmb5wf+erlPE/Sp8p3xFUprAQTgp
z3vth/Vr/PeozbP6xgchLopGr/HsW/zIhB7u3/WDYPDOxdnqZy1+SjcRW/D0
IPC+XBbvcPmAX8odnLEZPAjxCRZ+PxM/4inbEh8Y9glAgdnqq1S6Jjytw+X0
l1oCQC/B6oI+tOBZ3lRfdPcUgJYSP5vJ7nY8Fzf9Se4MAehTGxOTw3XhBX3N
Dja2CIDKvbg1EqYHL9l1/z+/dQGYU2JYXD38FX9E/k+TxGFBWPJ7ZM8c8Q2v
HnUk6ytBEHZk7va+ODyAx08EXLkTIQirGY5B37FDeAPdBsOjrwWh6WAiyrYa
wVvm7hcZmxCE5c/SP+NXf+Httm3/JfMIgejOxluP5T94V/tHn3X1hSDrtWYf
h+QE/vzr2bwVfyFg8Fz0ib43hb+CVb/2OF8IKq481jRDs/ggnzBz6z4hoIkU
0jp+dAEf3tkmScdwCA63vJnsPbaEj5fj3npx9BDserXO19Cv4NMjST2uZw6B
oH19T/3mX3zOeHERZ8ohaGx9xiQisYYvOvE3pOHjIWA/7VLhd4uCr8jB2fiu
HILFe6/+2gls4au3IuXExIXBRuTmP6+VHXyDXS9Nj5UwEOXVFKQiaVD7K6H+
m7eE4VqHCqXrGB3q5Tr3XPmFMAR4eAqncjOgIe8Xd379EoZLtrSffwowofGO
LfskDhEgbEnJ8lgyo3nZU8oAIqD4eu/Mkzcs6F9EEtOStwi8M/esULJlQ7tj
P4Zzc0VApu18SA4vBzqQ4x29tysC9sPx5m0WWBS3M1xO5BOFl9jB2RwxHsRx
hO6hkpIoNP/at+UtwIdSHQ5HYAxEYf1GfogJ7iA6GG3qO0oSBUrz03a9eEGU
88bX6U2AKKhMFGt4swkj8cl0g8QEUWA5tITuuIgiuZO/D6E6UXiXs+my5CmB
ynyZ9vF9FwURsdPXwwWl0NFH8quLC6LAKiPbUvyfNKrushxtZhSDKV8T6+Ip
GaSzc7U955AYNKT67Wdikkcf5B++ClAXg9H4CplTZgpIz+HDI3MzMXjPe2dv
vl4Jmb1hCdwNFoNjzx6eN32ginonlNy+p4rBgqaeqo+QGiJw25qVlYqBzokL
Crbv1NEP3RtaEY1i1HnW9E4P1EQk31wJ0rAY3MR/lWI5fQz9yW1k11gVA32a
2/4FFsfRua6ZDTZWcVg+pdng7I1DPvJq3e+PiwOrMIejEMcJNKJpsHfotDgU
/eLFqdvoIjM9B8XQ8+IQ+/BLi8vzk6jW8pLzyC1x+LNxQqtVSB/JOd+Mwz8Q
B9WkK115T06hB14p73IqxCHzNZ5N9aQhYg4onN1tEYeLBlMl7dtGaCKhw7B+
TRyGaDJDnn4yQzYPRwNF2CUg5Xf25NBXC/SxaKUwTEoCSvNi/1FordCjD/yM
YCMBF3v2uGQ8TiP2Tnm1Rxck4LktlyV9pQ0KGcSfoaHezJR2Zo7qcBGQw4p7
w4cXEkA5oKHwgMMete4GLom2SQDx11uoqXBAmvtjRW79koBi3qUmNU8nxC35
IuTEAUmYUbH/0cnhgm4rN5bmSUsC/7ez3NNcrmhZp3+IFi8JZOszNRRxN9Rl
u3Ps40VJmHqSLprg7Y503Di8xMMlIb6KzcLpuQcquSyRcfuhJBQEP9yq3TqL
oiKN1nTbJSGl+rewdKcXWk9xknryWxJ0bpBNiq0uoLOPvG3oNySheiueWD1z
EZ18m1b56bAUDN9qL5qS90GVTcW/JZAUnLRusK/n80Wive84wglS8KxcXn3/
gStod/b3Zb27UmCv+/P2oJg/uri+mp2fJQUHbz74bIS/iobomTsZXkrBsYt/
n7B7BqBqIUX5pj9SUBQrWVYwcQ1Jy55wkNqUAt7Pxi43tW+gNHWb6Luc0rC3
hx35kBOErpjfmNIHabharsDdcj8UHbnZ/KQ5Wxrk3tLk4ctuo8y4wV7pV9Jg
aVLUEJFzB+17ME8b2SENEWl4yaWMcDT5gsvFYEsaDj3x/R31PALZ1kklFnEd
Bv5EaVuv1kjU2K5Vh5E7DMfCd3U6F6NQ3hhJqNXuMCg/DD0STY5FHEu+JjI+
h4F52MSx4FkcCt0OvxEVeRg6S/PFWugSkBNPyYDh68PQvse6138pCfEarKe2
YWXA+XTu3afZKWil1YQiqSADSPCin15SKuo0fuR485QMXDNbNI6IS0Ph5kbi
mtdlgGH0Ip/Yk/vIpTv7bnKyDPBOrjSz1WWg49Yr0wslMkC5IevXOfYArdg+
LM8fkYHylkvtTFZZqKv/Py4aigzI64xsiD7IRk/t9QIcOWVBbaVR0WIhB7k4
L+hw6cnCtvfEaubPR6jTHbWHPZWF15rMQSZbT1DxZIrC0EdZWLp/wIzYl4/C
PaeTNIZlQVi4433bywKkffEecYFdDjpPRR/JjCtCvIsTNYYycuAgYKBmG16M
lr21hfNPyAFeWPmHcvhTVOw3Nu7gLwd+N13bmLNLUPg/TcPX8XIgmtXn7/G6
FJED40o4i+Sgacz12pOB54g3SP1K66AcmC6yK+sJVaDw25F76kgeEiYi4eWr
SuTCMOx2z04eiNVZ6o88q9DxCOXmeV95OFVzldAk+hKtRA/GPcmXh/IInWWx
vFfI5Z68ACfLEbgQMxy9Nl6NdLA3Qy5KHIGLw6bbIY1vEV9a368WnSMg+mLQ
n+1ZDerKCCkK9T4CXV6bgaWRtUjn0Re1+b4jYG/mwfvb4APiF5fMMFg8AsOx
v/2Vez6gv0+ubT3GKEBmi6T3nHMDelYk9tFeWwGiXj4k9N/6iPjL/SxachWA
p/r0ldnVRrSq3Fop/lYB2qydyjYym9CXSiHe0F4FqJoz4BvUa0YRr5uG1RgV
gbzxdvtYfgv6+57v/OPzivBSvu5BT3I7olgpPzC9rQgP5+qznUw+o+0Jw9a1
B4rQHYVPiMV0IAb2G9ImbYogmtSrvhnTiXhJw3/+HlaCP5HriRHkbiSwssqZ
g5Rg8afnvf72biQcwXbCkKgErdbOJoe0etDhMnxuVoQSrOscNU7n70Vau48c
9SeUIEDERL5k+SvSSX4b89+2EhyNwsqyXepDotiZYVMWZejR3K64NduHpIpo
WdfFlEEwSbmufO4bUvyiet7EShlI8q/WAzEDCImkSa+WKwMhaCXvcNEw0vUS
w7e9UwZl1gOiB/R/Ir2q57Y5Lcrwa+zJjurET2Ro0BxuOKoMJanjdzSOjCJL
7/U/WewqsLrnd/PZ7C/kVm+fq39JBTTK+CTPto8h932TrwWuq0D9joPzLflx
dPb0la7/wlXgjx+XeUP8OLowFbPzIEsFHqBwQpntBPI/UOu4+FkF+CRvnlP7
O4nukoX578upAlvWx4sh7rMI7/65zUtTFcruCHaRfs+iNc9rQTp6qjC1eeJf
LHkOeV7pHfntrArXJQ4ufiLPI+O7EQVH7qmCvBd3+nXvRcResqj6cV0V9oIY
Lwl5LKOMtTqzhcajwCe89gKvsIYsty7s1fcchYsXgv5Ih66hfTQHXySPHIWv
/yi3o76soRv7/Li1KEchyXOHvcJvHTkLHR66La8GqdGsQYQGChLXTfTkT1aD
Vja3GwI+W6g0nnznJFkdbuWmz0TdpQGHW/TEHxfUoVn+6eWEShpgvlok53tN
HWLjg3afjtLAGaf/enLuqQMvizgIa9OCgHyY6OYndRD+9d524D9aiGrNeV8h
owEQzap1zZke3OlH1g+taIAmz6WcJC0m4Fq/9fnlrgb0+yT8nPJggg+zUrkm
+zWhY4wsqpDCBIK9l05dl9SErSbxseAFJuh9tJPaR9CEj+NJLBx5GAD8IdXY
d5pAczBRn4Z+Hwhed7pICdeCns9/p6yf7YeRq38KXidpAXdHEmdI9354dMVz
1D9LC8LxbPnX1/aD5EV/6+UqLfjl2c8xdYIVjpDjtGb/aMHxwcoHod9ZAa9f
yzAMx6A4+fBnpjU2oNHVxWeaHoOFIbkA+oPs8BHfGmhndwyykfunluPsYKDV
N9vnfQzwRNlv+TfZwVJ+vrsz5xh0MdKz52EOgCunUHb99jGIzKJv42bkAEn2
x99DmLXBL20ZV87NAZMsMhw63NqQJbFOkJXkgPMManeq5bUhynst/p0uB1xZ
N/F64aAN3177+ViHckD4zyD1J9XasPvD0kXkPw449YPW27VRG8LkbZOytjmA
uT+yWKRbG67EdFxb28cJ8d0pgllT2lBw1fcPkuSE9E8ltGm8x2EoMMZTisgJ
RU+HOiP8j4POonam2GtOEHW9nad76zjceaf10PQjJ2Twy17djT8Ob+RWeE27
OCEmMkAooOg4/CWPSLVOcMJFD84LHj+Owx9HXFglFxeMC1XjxaaOAw+fskLY
IS5w7iNx/fxLXc9gsUNEhgvMT5a+tWHTgdYV4TfDOlygLGbArAc6oPzoj6Se
OxcUDywM7ZnqwMY6vUf5JS4QS0otf2evA9u3n59dDOACrr3fhKN+OjASblo+
FcUF/4aDC8QLdYCVpHqz5RkXXE6VuD5SqQMBKx1MPZVcMGnSbppZrwOxS8iv
rIYLBmr4VjkHdUAnWE9soo0LajIqdWlZcdC2f0Ty5CQXqFra877nx0FOc6Ts
wjwXlGBoZq9J4aBMpvruhb9ckBVgdm8Jj4PxwoKYiT0u4FFcdS81wUHX2WLH
34xY6rmTqeVphwNlxf7vL/ZjIcxmenTUFwffmDKUenixQNmfWPUwFAdfXxxE
okJY8PmkHkmMxUHD/UInPTEsuKneUfySj4MjqsOKrPJY0OMQDqnrx4HO6ta1
bB0s1LY0Wt4Yx8GfW7kqGYAF9bALkhrLOAhaY/7PUw8L0ovVn5+z4OHZiweM
8SZYyC0g53rx4WE4+lzhL3Ms8Dsz+UlJ4iG78eUwizUW9nWcFsjG4WE97MqT
MSIWbt/ZXLAzxoNm6f3byQ5Y2NTOa+Am4sHv6Z1Ufmcs+K0YpHWfwQMmL4Uu
gIyF+aeLnnE+eEhwyVt75ooFd9c0HcMQPAioEx++OYOFn/w6HAwxeBA6LyGU
5YEFQvefsfp0PKDTc/l257DQFRn9JugJHiLC4t0WPLHgaMi1TCrHQ8afg9dP
nsfCNPNDOd13eNh9o64YeAELV9sk3KVa8MDk+bcw6iIW6GJKs5m/4qH54FGW
a5ewkGis3j83goerHElh+pexILS/juPLLB5MEwsUl6n89PMp48o1PIQOsqMg
byxoxH25k0aH4JTquYExKn8ytXt/jR3BxKCeuLwPFizZfq85CiAwOfRCz4rK
Pzu9lJE0gmNz/7wIVD6fsOIlroqgVKCrVpvK6+ZBTxjxCB7eXj23S10v/ADD
z2kjBHsbEul5VObqjuPtsEXwlch3RZLKuUk8luWuCFbYrkhHUuM7YpUTnXwJ
wSWNbz/bqPnUcB7+dPU6gpiBnsZ5ar4GveXbdncR/MYZMy9R9ehL1tLQuYeA
uUL021eqXq6nG7xFshFkXtO0y/DCwiLW+CndUwTyv33qcFR9mdMchdo+IPDj
1JiWp9YjzXbctrQDQXvtDOYqtV7ivJcSEwcQDJokf8yl1lPnfigdYQlBZBhf
Yya1/m1EjM6xbQSEwRzPC45YkGdt1WZnABDOdjwjbI+F6g5L/+UDAJk3+g8e
scHC7hEezjEeAMkwC41IKyzoxw8+7xMEUP/t7dVE7cdeM7epN4cB/j1T/DZn
SO3PMunwpwoA+WFfLvfpY4HMPif68ChA0s97vx/pUvuty88hFAEsFs3wTh7H
gqqS1rq3PoBmsoMOWQsL1xO3U1xNAJp0g2neq2GByfJupx4R4KZin/xhBSyI
9aTDfm8AOm23qHfU+fNUcfy57Q8gl+YpSObHQtk9kRuLNwB2aSJGprHU/K2L
q3oiAMaih+vLWaj9+/WtdEYOQE0iJYRjnQtivg2zSnUB0PAZJxh/5gKT51k1
lK8ATKOCPyKauID1rpNnxyCAwgPHc8/ruSBBbfiT3wSAG+4ypqaKC1JShm58
3AaY15gs/J5J9RerH9Nk+RMQURUWaeDBBc87+xszo04AndI6njDPCZcL7l+5
nHACWq9yJGiOc4JyCFFUN/UEvCpKOrBvmBMqj/QHzeSegLhf3a4hnznhdex3
Va03J0CKQ1S/4ikn1Bl9e/Rt4gQocvzNP3uGE7qbeoM5TuqCLkf/sHEnB8xv
Pl53M9KF78+sZV9+pJ4nyn5XXlnoAl/ImgVnNQecyMR6OjjpQnTJxE7RYw6o
vGxzOv+qLtgshEWaBnJAGt93Wa1iXbD4fbI0R5gDHLwGv5PZTsL6p+LhwE52
GGf9pVzefxL4+INnhTr3Q2SAYp62lT4Qz8QUS8kxQRQbTVYuUR/k4xqiLnEx
QUx+TzoDSR9mvU5r128yQkKvf1zXeX2I0tPNv/mZEdIU3wW6hevDrdHUtLBL
jPBk0sA85o0+dS5do+KrGKCe4Lo1eOgUxHtXanQY0sO6Rqrt9dlTcE18cPNx
Ng3467u6flg6BdaK6QbF0TSwdFrxEmb9FKwU/Dr+/ioNTPu0hqfRG8D+e87W
vOY08OPZdtULIQOwaTrvx7a3h2qFPbhmzQ2A+eyOZX/7LrrFpPHFocoAdj+x
8ooFbaNdbvqhvLcGELdWN6BL3EY3JLonp+sN4G38dnTE0W10Bc7vBnRQ15MI
+89vfgu538hRSJkwgDv31A9Mk7fQqUWmuM98hlD1S38MmW2i/d/7DXWCDeEs
e2/58gkK4ppJw/DdNoTk1ybN4ZIUxL99unk50hAqhk7YaWAoSFq8+2RRiiFE
X6vfWe1YR3C5Fc9VYgiCNJ+qf9mvI3+mt2rTg4bwc1s01P/6GhrWyBRN1TSC
Bx9vT9z/sor+GNmNXsYZwf3koMbdV6toxok3x+ikEUTbPTYLz1pFa7eTBffM
jeBvHRdpzmsVcXyJ4T1/1gjqPf0IskyrSP9cECukGYFawyPyGb2/qOy+E2Vu
xQgCDiSjT/3LiINZPlx/wwgOOn3nk/6wjK5c2ziQu2cEAkSd6tLiZaRun37Y
mtUYjjRlnJC6sYxqBboJ1VLGQBP8CfNJeBm1Z598FW5nDDa8j3ueX15CR9i5
ToyQjIGu89IJE/sllBD6q0PTwxh+9surs+otIStyyPisrzG0DjmlUw4uoQHR
N1irWGPA+hje+pfwH5p8InflUJ0xcP1M+AnWi8iQe2MnoNEYPLD/WqfkF9Gz
8Jbo7nZjYPTTEP/GuIguebjn3ek3hmRsyPrtmgW0Kp3TPbNkDIfXYvbJHV5A
dM84lV5LmECcetDXLLZ5JFxBmTOPNoFwAUHDLvZZxCJVLaeTaAIvis7YSP+d
QWsPAr1k00yAok56XNM/g7rurE3S55mASvaR8ft5MyiUuPq7utoE9qLvSkpq
zaCR3f/6xadNoPP53rNgn2nU7lfOy7FoAtMJ70XT7KbR6+nLtjt/TUCT/rHD
DEyjhN6F3v49E7ARbNrW45pG+MK5zjg+U+jWbTjc+mYK5ZhNfVo7ZQrHbtfZ
r7NNoZiPhXTjpqaQ6rR3u3VjEgVonj3RY20K6dYESt/EJDIXm6grIZmCabPl
s9y6SbS7+uetS4ApkM6fdtq6MolIWSPl7QWm8G2f252myQlkzJmz+KbEFHBn
6WkNv08gjQhnhYIXpvCa7hyRsXkCsfsMPwt7bwo9NF98lQsnUN3JHwVq30wh
V3wh2sBrAh2a+/Ywh8EMrktVyPttjiP39wVFLPvNgPgiWSBpfhyVJl6tCuA0
g7HaW5nLI+NIW43ns7mwGSyLNsrcbhxHhBCbzV1NMzBqPRE+kDyOsi0kmS7g
zYDe4tUuf+Q4Ghdb5ezXMwPRZOOP2UHjyK85RbbcygwEy9lo/T3GUdKBr3bk
C9T99nmRrXXGUf/vx+6ffc3AMuO7+EvVcST88oqP5jUzaIy/PG4vO46e23FF
HbhrBo+jvHR8+cbRqtyflKBYMzANXqn/wz6OdHZe5E7dM4PVymXBDKZx1J5n
9aY+xwyamnI0u9bGEKe/2Cf5AjNQTLoybv7fGLI7tdx1v8QMDt5g1sNOj6Gp
2aRJ72ozWItq/nf2xxhSfO+yMlRnBnAwWG3t6xgKSFTeNWgygyDeuJ3WzjHE
oNbNI9prBuIv/zIc+ziGTJgeicUNmFHvwRGK32vHUPKAtwJlxAwM3n6rfv1m
DP14ho65T5jBzzehD35UjiGxkAP63XNmkKYh0nyibAx5Woxa6qyYwZ1+G7X5
p2OoQqzcqZhiBu913g8OFowhfLO5/01Gc7g8nPUoNGcM3c0Qvjm/3xw4HS2e
qz8cQx3nF2PtuMyBKF3SopQxhrC4uvuN/OYgEHRv/GLaGHI4kPBEWcQcciuj
1+eTx1Deb+fyLClz8GuuWi1PGkPTVQrvmI+YQ/21o92vEsaQcsROs7+qOZTH
HgndjRtDgXadvb+0zMG74eNKdOwYqpPLHjFF5iAzfFDcLmYMMe1cnK3WNwem
HFsar2iqxX7RWZM0NQeNtge3aqPGUGoeK909a3MYFWHJtKbykN8w246dOSi7
t+PkqSx+qvSgF9kcrO12XU5R2Ys/WOqbhzn41LWtP6FyxayJyomL5uBqZ7l2
krr+eq0g7vkVc+gnzFlIU/fHJ84ZHrxuDifM8taMqfFFuL6zuRtmDh9q7w+/
oMbfeTTWZfmuOVyTXv3rQM2Pm8nxonOcOcTuH1Y8Rc3faUDuWluyOQgv+If5
UfV58mzzjvoDczhtOt7/J3UMzQa3J+blmoPpMwu51PtjqLQ5rfS/AnPISxzi
vJ45hi5zuLbhSqksFRSYnU3Vz+HIZGylOXhKcJnT5o2h5SfrdD+qqfWC8Kj8
/DFUufBRRKbeHN6ovjoYWTyG/DUTdAKazEEzN2q1uHQMUdolA7h6zSHfJtL8
2asxVMO9lOwyYA7iHybKomvGUDDpXXnZiDk8iRgSKq4fQ3vLVjPGc1Q9udPG
8tqp9TgY5nSHwQI23geejxwbQ61uxtd7WCyAJ6H1rvPsGIop5UkX4bQAtYwP
qleWxxAblH55d8gCtozK6Ik044j73KDuqoYFeHIPVLKKjaPvFflkXZwFFBg7
xn+jzmPGpndw0kkLcKw75z1MnVfBBKbXRywtYJjxIU2+/jgSf3VU1sPLgnof
/W3Df5nqB7u7+lXeFlDhJuX15do4KjRsd6MNsAB80X/Ln+6MI9lhl6zs2xbg
0r7M7ZE5jpTpEw58f2gBQvyBRnfbx9GKqf0RyccWwNpZVyfVP45epksaXSm2
gP3i27t04+NIU+7dbfZXFnD4AjHab3cc4a2m/53qsgBiZYK7nMYEonlYxZXW
ZwG8/De7y/Qm0MfxUKWxHxbwMC6a6H16Aulf4/EKm7IAltqPlvm+E6jQQmzR
kcYSQvkqJIYqJtDzAHPX1IOWoIexnfHQnkRfs48Y3RWyhO4xWkEPk0m00cii
EiBiCTjKDZX7TpNIH9tCYydlCUZcrKUpYZPoZzl6JKhiCSbsuqpzLZOIbUZ5
9LGhJai+WrHac51CRzkOtKSYWIJXz8YFsYApZK+5UBZubgnsWvND/jFTqODu
09CzNpYQYklnXl41hXDi4sJyLpYglLd3yZt5Gl1yxDq/CLSE9xUDkgzvplHK
7WW9xzcsQZkn+4pi7zR6+/TLkZQQS/gnfNowamYaMVJit/3vWAI3nszazj+D
slMZsrQSLUH64t3g29dnUGfnvx/1hZawN1XKVnJyFinAgF3XN0tIjMrUnN6Y
QzTp+KLdAUuwdeogqR6cR31z+f8Uhy3hAvanZrnWPAq+75uc+McS6u0MlOHa
PGpfZOmw/M8S8CGrCW835tHZbBz6ymwF7w49jR6mnv+PNh9LDRy3AkrwBnO5
6BLCvrq08jvPCmg6a/dRHq6gI/GmAsP5VmA9cjq/qHwF6XnI634vsgK5r2fT
zn5aQQE8M/fan1uBto0RPdfcChq46q5S9dYK3I/stQge/4tyNBx9wnusIPlh
Y96vn3+RXLXhojStNcTzXOO1UfiHTryTmL3gYg2O1701a+bXUUOFIa2W4Gkg
DvNI+KXsoCKr6zU/J04D+6RVAeYzLfikf5frnT4Njon+J2u+0YLW0NGHzXOn
QSYxMPXcL1pod18MKl8+Dcn8nNyV/2hhPvAM7tbOaeDcPTrPIEoHqjlmHyR5
bCDd5xRPmh8d1M2KNV/Qs4FfwukpGzz0EKkUpuFiYAMrNPwOkyL0YOk/XGhj
bAMx5WUsHbL08HsnPRJnaQOLtVf/3sLRAwMnq9EBJxsgkxm80t3pwVhz7XOl
nw34un0dJLygh2932ns2HttA3ciu5ageA5iulxcrFNoATZOdZ5I5A3w8nxbm
+tQGGH7ed9W0Y4AyKxeFtnIbCEXKDWcvMECUyFpURq0NCAu8LDa6xwDa78RA
87sNxDpUS3APMcCjlWtl/vts4aTsZKL7WUbgPUu6W8xqCz9+FmVWX2aEuMGT
TsMHbCGF5LlFE8gI1z+ws+jx2kL1+Gjq5UhGsE7I98BK2MLiRBhtbREjMMp1
C1Xq2ML62ZRPvJOMcN71cOx/3rYQcO6qU7w9E+QkxZzn9rMFlouvmbVdmKCn
fsHoWIAtBO1WnP1xlgm0hF8y3wm2hcChq8JrfkyAGYII3mhbWPlR9Tkjnonq
qw63cI+p60/Z59ytY4KBO+9d3ApsYdIqK/h8IxPsrxKFyGJbeJAbXK7bzgRX
OKd2u8tsYc5thqbzGxOc6PILdn9nC6bLal8N55lgxCA+MLbPFkysB9AgLwa4
ApcIFf22cJQ2zXxZEAP6hac1vv2whawfl723RTFQyiDwT/i3LaThHIfn5DAQ
1FB4pXLBFs7xIx4lPAb4j3+4NMhEgMNEpjQ9NwyYnpcw291HAOppEhR3FgNh
DyKOSLAR4Jn8O+OW8xiYXDedu4glgMiqzBMePwy8fDnoSSNKgI9yAgI8dzBg
pfj3zOFjBKDTqFLJeYSB9tEuIV4dArT9G6UdfIIB3XvPvjEgAkye9XBjLsKA
2qqrwR89AkTskr/rPccAb023XLYlAXYvOt5Xe4uBxAulY7GnCSAulraOrcUA
86GorBsEAji3rcxN1WFgIwyx2zkRIOz+XvKlRgwM65ctc3kSgDe1cOq/LgzY
rkc/o71AgAJrgzW/Hgx0FXucWbpEgA8ZfVnzXzFQv//Qt04/Asz1Y169G8DA
457Y6qgwAsysCp/o+Y0BwTvnfANvE+BBXpPG5hgGUtVOyp29S2VRSjffJAbu
3t98eDKWANvTOxvKsxjwdPYK200nQObcdYuhZQz8ZtfXWnhAAGa/i5lP/2LA
4YPo8lAWAar8Ju5f/IcBE4kBt7ePCaCl5vmim4KBxr4qweICAtQ1LnX7bmJA
JyKxL72YACojpc8w2xhQnDl1yr+MAJyx4RmcexgoyhTfc3tBgAHt8Mq7NMwg
arr7xuolgfo9HZq8SMsMnOWvZJVqCFBkL1+Rw8AMq/6SbLNNBAhhG315bR8z
XJKmaR5opcbrqWCVwsIMk/1DoS2fCbA4wPT58X5m6NdOWcrvIcCSisSZR2zM
YDl/+WlKHwE2NYwjE9iZoTXb2O12P/V5dGOq7wFmqKGh6yP/JEAPS1sgLycz
qFb+jDP/RQAW/fs2A1QuOfNWHzdGzbdlWyaRixkkedJ25ScJkHh734Y2lhmy
mn3eCMwQ4KRnZ+sQlXmumfrsmydArJddli83MyTIyshSFqn6B9YEblOZaYj+
z+QyAfLv0JODeZghLG4089sqAUZDTxKWqVx48WQNPYUA9/tMvp/hZYYO06JB
lS2qnrTEO21UXjmyf4O8S4BZyxQ3cT5m4Gfz5k+gJQI9h9L1y1TGL/Rq1jIQ
oSbGruM5lT06NYizGCKYs+Fdf1E57nlmAP9+IuyMseGY+JmhMn437RQ7ETCO
a+4iVB645PbKn5MI/YmKI/JU3jVr7nvMTQSOq/ll/2NJRbnVbj7q+8x9w8JU
NmFPwO4JEEGJRcebkcpXFpdVFYSJQINzvDhK3S+jy9baUYwI864VP0qpXFf2
1jdakggXtGs+XKLyeMKhe28OE2E5cl3yf/mweN+qmJAjwur+KbZ2ar4qFhNf
sIpEmInE3Pagsp2S0X8nVIig974/cpWqV+iB5+w+akQIvvRdKpDK+f9xKOZo
EoHR4bbbAlXv9i/+Zh3aRLDVc9AjUpkvSSdO5gQRDvFHczJR64X3eVRC0CPC
zfCf+0yo9XW3ZPgcbkCErGzThjvU+ldwdOz7bUaErnSrmG5qv3xfUpI9YEWE
yrfuJePUftrpTjHE2RDhtN7g03lqvxnfc4x84EAEv6AZ5wFqP/r41he2OBPh
RDaTRC21X9OtJJr/uRDBlzNqPIXaz2OccwzW54iQNlQTJIKh5r9iLnnzPBF+
FC64fGVkBuXeypNll4ggVR7pGkSdh+DkG7dZ/Ing6br6tYg6L4+vjORpBVLj
uWloe4Q6T23Wug1nbxDhcQsTZ8Eu1Z+wLDSfbhLB6EUjwW8LA+UpD0KC4qn1
TFynCV/FwHe/naynSUSwY3upXbKCge3TrrX9KUQwO9ay0ryEAUNu2a2jmUQQ
WiqhHZ7HwJ/U6mvzhUS4qhqZGjKOAe70fj/nD0TIl3tJLqT61U1K1UXbT0RI
ajriq/8FA3MOSR5mzdR4FEc3fnRg4KOIERHXQYSAMod7My0Y8Hlao31ogJr/
8fh3ae8x8Lk2m/bnf0SwPjGFVaH6rYbIjc2+FSIs5lp7HM+n+t0twt+Of0Qo
Hswq18nDwLVTByZqt4jg1VVoIfkQA9LdN1uzMHZA/tX2IioBA7fHziQ6idhB
NtC/fk71/0V9iLIRt4PPY1HF8j4YsC8WumUqZQfqyvSieRcxoHzp2xUdeTsI
nTrUcMUDAyNrpwhCmnagus/m0wsCBo6xyB0aNreD/54I9xdqYmBJeemZY6gd
HLlmqFX+lwkOWhiX6t2yg5LI5cBT/zGB7qX85wrhdrD9eqny+ywTpDy1q9iL
toN6G1P485sJNMQbXj1Js4PwZ6vvC78wQTA2+cNcqR2UxQr5Ljylns9rR78H
DdmBiIYx6SX1fBd+F0ibpWUPU+aNzibFjLCKcfBqPG4PP2j/Hl3IY4R2G52e
ebw9rCRrFUc/ZITARZo8nL493GSuz6lMYIRusRgYtbIHRstqhWZ/RrgTlRUm
fsEekrvnZPYQI0zbNuwUZ9uDm+q+ZuxXBqhaYtl8RecAIpuqp/IW6SHxTZ3l
qXoHOC70DtOlQge9sqFGFbGOkJJtFOrlSAO/ng62lyQ4wpdUp+VhGxpYlFU3
LbrnCPOp6TdPm9MAi9y8ec59R/gTI8ZtfIIGTso52MQ9cYRgE5pV58M08FJO
g+z5zhEeBkr6W0zvofvyi/6ic46w8TgHrYruocISozXBRUewPHdn6QP3Hnop
XxDIt+wIXlFV7WnMe6hb3ukG+7ojSGm3a9gt7SLmI+1h23ROYJrwJfLEh110
40hhzICAEyhfvbX9wnUXOSmQHiUZO8FI9skEz5IdJOOlKRdi5gS/P59Iinu0
g/7mc7z0snSCGxmSjDVpOyhG6FOLLsEJiKZl/io3d1D1fpn/Vl2d4Fn/pcIU
2x2EnV3G2V93gqsng1SU6HZQe+HdIbFiJzhWeSaU/cw2Sv9D8mAvcYL4szS7
V+23kauw1n+bz51gu2Eapi22ESVtlq6vygnwpx9qLuhsI+m7FnIR9U7g5JG8
cZ1vG906c/D67HcnOKVhVFPYtYW0RJ/zVjE6g6t0Z3WE/hZ6EcOOGWV2Bv7d
zpJCnS0k9897nYXVGVozI+70Hd1CQu2qA25czuAxGEvnIL6FaPyrH3CJOEPd
uVEZNpot1NbySeiKFvX9Z1fOCtZtIl1VKbac484Qr/Q88dDrTVSbFbHThneG
JGtrCcWyTVTmazQipu8M4X8lSm7kbKJkwS+5PVbOwBiYvNMQtokcvH+Iq1xw
BttYW5kD+pvo6+BxrPNlZwgSl5Hcwm0iU71s+mhfZ8gIfrnyT2MT4Q+6jP8K
dIYznDui/LKbSPzTREFSuDOU3PL2PcC+iWZ5l2WWsp2BiVvmQdePDXTmlvVB
oTxnsG5YID3r20DDc1X7DPOdoWBxxyCtawN1fQiYzX3mDJshEakZHzdQ5fnt
Eos3zuBG/hdjW7KBguowSuXdztCeUB1SGraBtEt+U/K/OoNKW55v340NRLn/
7mPmd2cg3I1s3hewgfx9vQkRw85gVD74IOviBroo2R/iPO0MpTT3uM84bCBS
TGHHfhoS3LNka/fX2kBCgTfTaelJYDrUkOyntoF+nHFwWWckweUHb76HKW8g
Ao599c9+EgQL+X3/ILOBLJauCtbwkcA40Pvd+MENBAT9855KJMhk5D3wcpeC
dnVF1EiqJGg/4/g8ZouCapU2dk6rk6Dr7bvWyxQK0tr3/B46ToLfsykB5BUK
UqnlfstrQALeCo7nfyYpaKl48TarMQkqE56qSo1TUFlaqymdGQmGGHLVrv6m
IDnv4F8L1iQgJvMW4YYpSFx8HNNEIkHEBRVen14K+sVe11PjSoJDN89bCHdT
UM7W/YcV7tR4xc6sD3ZSkOA3E6Ws8yT49eR13PU2CuKOqiL4BZCgYGw0y76B
gnr940W9rpMgMJ1dyK+egpJcz82SgkkwwaK3/eA9BbEeFww1vk0Cvq+TAwdq
KIhx8XaBWAIJKlQZvj6soiCffRPfCPdIcNSkZ4+mkoKGJQ2Y4lJJgEn52nW1
goJeOu4/t5ZJgr/5yboJzylINPDSffkcEmjODI+olFJQXPKXFpc8EohYBbJO
PKMg97YUmc9FJFC9+YblRjEFdY//s6MpoebbMNvrWERBOjR20eplJOgTiBY0
K6SgYsGat+dfkEDZyP6XWQEFYTWFZnNfkqB8n/ghUj4FhVqHCnx7Q4KzB591
hjyhoNlLv4xZ3pHggnr1QuljCiJE6wahOhL0CGCvz+VR0Mf8/BL/BhKURdy6
cIzKih+Yhp82koBfo/1D+iMKyhzyZB1tIYHEZJU/PZWZ1tt1uD9T9TrNeCcs
l4J8uRQuGXWRgJs2fYqFysMKidmhPSQQr03PLsihIEOj5c6qPhIMPl/MsaDy
S/fTu9P9JKCv9p1gprLozVeKwkMkOFf793xPNlWfh3zk0yMk6M4ylH1KZcrr
64lRv0nAdFxPIInK7r1D9e/HSdB7rUYzgspfFnBLK1Mk2NUMC4qlsva+R6Iy
cySwdjg7mkvlQkk6K+dFEqQ3nHT+RGUucL+VvEyCNIu5xX9UDnVsftGySu3P
SeUETWo8swEyf7bXSTB+dlotisqE5Bgu1S0StFRNDE9R+ePzed1zuySIKtsO
I1DzVWgz98uiJcOSFi1/H5Uzxiue9DCQoUWtJceFqhcDDbaPiZlM/Y4VZ9+m
so/gVQad/WSYxUyRC6l6D2v0q/myk6GAdiaeTK2PofUxj0JOMtxcp08+TK3f
y0sP04a4yRCq1+S+S+XYfPKaviD1uboqYYBa/7X6BukgYTJY3h50H6L2h9uQ
BLFCjAwjgcLiC9T+0eaafiMgQ4bWsmtROtR+K1QwnraQJ8NyRrTYjRKqHkal
/HcVyeATomTUTO3PmTCf6/+pkYEpUkUyppyCbB72PpXUIsOcTXQL7QsK+vBa
7Yf9cTLUXb40GEnt/4wFinbjCer6/T0y9a+o+e5zvLChR6bee80IPm+o+Uq+
f6hoSAYbD7NepbcUZOB4azvDnAypNV1pg7XU+Fv31V1yJIN/w2m3/kYKEnk0
s5ZCIkP/ozDapWaqHoFtSjWu1P2TI6V5qfOcKRWdx+RJBplOz58x1HnH32a+
m+tPhh8XhHa4+ynonP30+6ZAMryt7GvLGKTOt3Lr2twNMpw0HOuVpfrJn5FI
T61bZLALgat+VL+JOI4x7Yknw+XfhRtP5imonGsqfD2JDGne74uS/qOggZnm
94dSyXBPstIwhupnchkRSuczyfDubczxfKrfda0yYumLyCAXMlDjy7iB+MoY
fqh9IIPximiHlxjVP++Oczl+IkM5k0K1qNQGOu/UaHKrmQz4v/ELY1S/rWUJ
f9/ZQQbJrmf7Eql+7HKOPu/sIBnkq32HA2ADFYvSeWaskMEKMczcdttAWW17
myFcLtDhZjmqVb6BTq/JM6xhXSAgW+/yvpcbiEXCju0yjwtMX3rmNla9ga4F
V4iQ+F3gla2mVRX1/LFRctXDC7vAxpSZ4MfvG4gt7WP8rqwLGFvIY5NpNlGo
y13RsBMuEF4Xn1DusIlc11lO3fRxAUa+x/9I0lvo8vEgOv4rLqDV4BzYqLCF
gsPm6sr9XGDzaPsTFfUtlIHp0BwNcIEmpbFacb0t1M0XL4sPcYHJYlsVktsW
QloH2LajXWBiHKdw5NEWOnQd2xf4xAW4ssMVXopuo8FNQTfv7y6wKNJ59rfK
Dvp3Cvf8gborDCX4lFdZ7qEaFl7miWRXwHV+3hp8QQOid5umr6e6QoFBqYTG
axqI2PNvY093hQ+rfHFJNTRgvfo1RuuBK0h0FTLAJxqY+XmPLS7XFeDL8dGo
Phrgf8GGPVrqCutSzIm1azQQQGQUvtXkCu6PfHvCjtGCav7q0UMUV9DnlpVX
ekMLNWQX2vsbrnDKuG6spIYWTgp2dHFsucKvA+bfpOpowSb5iRfDris01l+2
4WyihYCb1rlz9G7QNKfo0NxLC2+dKlhqDrgBAYJRwQItAM/F34TDbjBYZRsr
JEYHrd39Zd0ybpDqE46OSdKBVdzJYGM5NxCwbKuxPkwHbvSCfHgFN5jQXN8I
UqCD8OU2U6mjbmCykKhbdIwOWjoPV//Fu8GLiK1jJCs6MI8YS0giuAFU/9I+
FkoHBsYJphp2brBv5HKL1i06APZjLMP2bqB41G/kaDgdqKQn3D3s7AaneB9n
C8XQAXfhseC6M26ACfyy/SaNDoaaEr3mfdwghX/sAraUDvqitQ8nX3GDo1fX
se1ldNBhNjGu6e8G988BT/ALOqj7pu1yJ9ANqlqS+Htf08HjiQmCQKgb4GI5
vus30IEno46eYawbjPac6zD6RgeubZO0i3FukGwp0fiynw4c4u/VpyS4Qeio
2LzADzow5ZnSHr3nBm+rPZoGRuhASSpZJSCDyhKBngLTdLCmNy2cX+AGzGqa
HVUbdPAfc8qwUZEbtKwPTnZv0cF0By7zv2I3yFp7hZ3ZoYNBmxSe46Vu4JQW
ncVCRw+17njW3ko3oPz9h+NioYdXMjNtgS/dQCTi/XsMKz2UzadEHnrtBpYc
n/UobPTwyH+GzuutGxzqinBv56SHB1qpH9jfuYGjm9BWCZYekrfxoS9r3WCx
vDk1ioceYj7MHHeocwOpc9eVXfjo4U546sZevRvYasl0qh6kh/8DF8EU6Q==

          "]]}}, {{}, {}, 
        {GrayLevel[0], PointSize[0.05], Thickness[0.005], 
         LineBox[CompressedData["
1:eJwtl3c81e/7x0MJlRnKyhYSLQnnXBeyR4RDxjFSSUkkWlKyVyIadpKMUIg0
KMrIjqikHHvm+Ng5+r5/j8fv/HMez8f7vO/7Gq/Xdd9HwtXr6AnmdevWpbGs
W/d/3yWU1fmpZw3kdf//ifhE7baIzYHfkYeaO/LL9sV9D7oqFlsO90N4VziU
kw7cHbzbvD62DtZ3eDw/6n71YNJY6sJiTDdkyTvov+XiOyR4VjKKHjMC41YX
mkUzM9VtnrlZT8csAtkgepZdTVyzadCl0NFoCbKp3wSmTqhooojTxmbWZZhS
3BDM7oiaClHHXuUHroBeN0uYJ5mquepuJnramwFrdJ7xT3fuanpnGPv1KK3B
9qDqi5nMjzSHuw1a9cfXYCfLw87tNYWa9lx6O8uf/IP3EywzDdsqNd2zMjFh
zzrc95zP+F7lR01JEJ9qvL0OBebI44oD7Zq939MeME+vQxvTuBm5HT81k/xE
9dRNmNBZKTdnC2VE04I3ZdY7jwlnzpYekoyf1dxcKJSey8aMkdeVSme3MzQ/
GT4w7j/JjGsugX6pWaykG0OCS9s+MuP2ey0DW07xkNRvJj02l2LBHLmal/2B
QqQ5EX6L8JssqM6jIuzEIk0qqkhgVP1iwVg968jzA0okDyvevEXSejTW7Okw
3q1Kkp6JoyinrMcTst4LZwyR1BfFxXJqZT0eFxTlhRp90gO52KI02w34YPR6
U4yKBcmqZrPD15cbMEjxX87lZ7YkTqcoNk5+Vty923VZ+aELqX6FvUz3AisW
7FR3uDzsTgpKCncJaGfFldh+vrBgb5Lm3o2cZcob0TNDfvmF7yXSYnNI5WTM
RuTfbETyWblBcgMONZ65jZhonsqqxBtO6iiOLTtgx4aRjwrb5afiSCjJt8+u
mg33CE/86S64RypMuFd8XZYdW53fUfw9M0giG0R2Z0WzYzy3hCBPwRNShF9G
ft0sO+49UHqlTbCItDAiLT9py4EJjZ+9E5XLSG7Hcp9wV3FgsXdmrm3lG1JH
o5L0AZlN+C9TRI92rIaEmi8yj0VtQsmlkoLs2QZS4TPVHdfpm/Dt29wz1Sbt
JOEdr1Me2WzGv+PFmSz/fSWFx4FQ3dvN+J95sJK5WR9pgan23oTUFgxWuzbZ
MzRAcrtgwM8duQVfqX3J6d04TuoYbIrfP7MFpX8FcBnPzZCQYsF9jMKJlGMP
347Nz5MK67piAt5wooVJOecdyipJ5JDdpkeSXDjE2hvy7CAzOSKvL/xTOBdW
LYnEhJhtJC8IH2edmOZCDsOP0TqlW8gvPv33PkyBG3n6ncLY+njJp/+VrXvo
yI0HNDf9M/opSBZXuwQFcdx4n09lYIxHjNx9Xv36uxpuPFrYvQQDkuTY3NU3
bQvcqHOu1dE+S46sS3v3lybPg9OFP6WYLiuRV4Vuqs878ODwJdJ+s6N7ySWW
Opc3xvHgVyOlHOFSVbJH9IaK7TU8+OTxefbjbJpk8Y91C4oLPHjWPa+Ioq1F
7mZEHCDL82KsGJNOlIouOVbVxNfcgRdH2vuddk0Zkg97cZa43uZFsYD6cO+s
I+S/OW103w+86Lpu5KqXliX5xe94lbB5XhTZNHnhmaMN+fR2a68HO/mwtoW9
+qyuA1n8qGBhvj0fJirKuetzu5C7I79Nvo3lw08fuL/WRLmRY2uSFdve86Ft
ngBzQ547WXfV0YM2x4cX5+wEL0V5klf3i+fOyW1F/vsCSYk53uQST9oIq/1W
dJL+tqNg00Wyx5PHsttjt6L7SXqENetlssSvkycU329F8rsamc/PA8g9gvKP
SXNb0YGlJsL97k1yrPkE7YgcP1p+fFOaUxNM1o14JuFqx48+ylcXdS+Hk1ff
ezn7xvAjx6Aox57GaPKLlT3podX8mL7eu71oKI58et/cz/v/8WPDlWTv8MYE
svjZlyL5sgLIVtmWt0/qHrn78SX7t8cEMOZyUdDzfw/JsT/VH7ZGC6DTitEp
j/PpZF0BRk9/lQBSDzoI7dZ9RF41qxKcmxXAJcNUtxd7s8klYTcprLKC6Mrt
JFwe/ZTsUa2TuO2YIN7/9pkz1LmALLG8oVMhWhD7z7e4BzkVk3v21POSqgQx
ZP+vgm+9L8i3PSItjswK4lob3pJ/XkbWyzKJc5HZhjahVYu2IxXk1R+crRds
t2HfsSPtE1FvyCVb27eERm3DtW6B/yqsq8lvvIUHD7zehu05caZSNz6Qa1tO
VA6Nb8Nzoh167ZO15GbF4rhEoe2YvffhrY+P6shfw1dO6hptR3encoVHuY3k
vqHDpPnL2/F3grR2DXsLeUT7Nl927na8ty96VXK4jTyT/m3M6tt2DL0a1hvC
6CAvrUpVr2cXQu7l2cYL5l1kJrtzSaVqQjjJqixZPdhN5iivOOvmLoQ/GFer
aqq/k3m3suhsvS+Ev7q25mtP/CQLe5tur60TQmbNnTO/y36TpVvu/bmwKITZ
JyS2CGTTyLsUaR+l5ISxIPl7eFLdIPlA+K6ULxRhDKkkI0NihEwe8vO5FSqM
8h7xX71ejZH1td8b7HspjFm87BrkhEmyefqmHQNDwigZedScUvaHbLtqPR/P
L4KjJJ+B2Xg62eVYxmdtXREc6rkw8O3if2SPl+OZs74iGDN/OGYqdJ7sw3fg
0qPHImiqfecAV+Mi+er5QLOjnSJ4++V5hqPOCjm4uUGaeb0oHso1ZyYvrpJj
FLb+fb5PFAXWl9qeH/9HTgqjtrscF8X6xnS1L3FMkDb4NIcnQRT/Fkz66Vqw
QI7WfwHvP4jir7y65pRDG6A4jWTlPSuKiZ/KpUZMNkLF3zAFCUkxVGc+7LQ3
lh0ay0S6b9wUww2X7QKf5XBCB++pZyrPxVAmsogxUsMNP7ye3/r9WwzlG893
ZB/lhcGmv8fiuHfgt9/lvoeYt8KkvJ4K4g4MfmEs3NTJD/OhcawzXjvQ64+A
wNMmQVgb+N6bnr4DHUvLs6MntwNXmlfEv7UdWFlR31FXJAbRjN4iG0FxRB/6
2skCceDexZysrCyOzPYNow1CknDXTi50o7443ps+nv3lsRRsjzDx/kUVRyu1
Xy6mJjKQVu7tUO4njof7hYzX8cmB5HCS/u1YcYyY0hX4vLITFHT6ReGdOG6M
nxijqipBoTcru+BXcdxueDYwOVYZ9mUozk1PiaMPV1r1CbY9UNFi/uvTBgnk
szlq/sppL2gyLjamiUpgmUz928ct+6BaMbnM74AEfh8OXgumHIDDdtUZZqYS
OJ21vK18SRVMyzn8165J4MyfB8Us8erQMaTs+vWuBPpyZPS6RWsCZau1aWGB
BIpPlan75ZDhu/YVtdBaCfxz0k/KxweB6p0uRe2VwIqDIyT9LC2gpddyqs5J
YAavu+PBEW041TK2vGWzJG5nJcUCHIbzivvb3mpIYojFoexsZX3oO6j/T9RS
EtM3HLw4+d4ATA/b7b7uIYlZyS/W550xAgXHG9HkB5L4RH64nY/DDB6cTnid
ViyJnlPH526vMwc2vyfja3WS6P4fu9IeDgsYim0yqFqQxLnIhwquRpZglfzL
fwenFI5qjaiaBlnBh5zZJ4EyUsgj58m26bM1ZFRv24BWUsh+zOP9wh1b4GxW
3J9xRgpvh5xaK+Kxg4Bv5OPrbkmh2hmnevNse7CbdXtf/VwKX5z2vf1kkxPU
r/nPiDdI4UsoZd583hkOboracfO3FMowGcTPn3CBrdLPA7S4pLHOyOvQG7/j
EKRSW5ApK40Jx1/8iIt3A7pm9w8msjTmNrqqsr45AS3WjEMfzkqj9Rkmc/oh
d9B05T4tGSyNUj6zvX63T0P+Oan7QcnSGFU1EvJhzgPCwwwXtBul0deZS5qN
7gmLCQ4yWf3S+N9H8ppKhBeczPCyYlmWxuAAz3PVD86DzqvEFzVyMjjdEMUW
7+wDLz4+7ZcCGSxp4N30++gFEO94zR1MkUGvF9Ufoo/4wtp4/7nDITLo237D
8dRpPzi7OJf6OEUG/epeaxqE+cMPFrbm9aUyGODRxjtTfAkqRHYrfqTJoE6M
r52A/FWQldeyk1mRQY6NIWKUS9cg8YBVRAiPLFbn3OD81RkAPmZXRnRRFten
ZMeV29+AXTc+ZX1KlcUw38N2PPduwcPobx2yZbJo4zImlX45GNgfTDKFNcni
2WjLphtuITD8nNdZ/68s6mDnBgWrMLB+J3M7h1cOE4S2vz15LBxqG9XebVSQ
Q7mvgen9pyIgc4AqUm8rh/sGL6UEZkYB94y38c7zcuiw4cvtHc3RcH01+Ep4
mBxWn972fo45Fhz483sMXsrhmFWDg5h+HAjoL95t4NuJzEWlwRL8CTBbb7wk
rbQTPbfWJLGOJkCzUYb9Db2dWFH/2VD6w10INjOUPHh5J14q9Rkoi04C57bU
kPj4nVhn4FlyI+AeaBydHZ3K34nWofxs+/zuw6x1ctHjvp3ofopLhfnGQ2jp
/sO7bmknzsHzv5fuJEPuscN+9jzyeOdgpmZUfgo4O05p8h6Wx1cH3wqoraRB
sxs0BubKo2Uo/5gDyyN4Opyg9OODPFbGyHzZ+PwRBLuPxqn2yqO1F16sOJ4F
6mfv2ExxKqBMjOmFsJ7H8PTCwKCdrwLmlI46HGd+CsHzBw1exijgvl1S4x++
PwUn/+h8nhwFbOCauvm7IhcErh7wqf+mgMbbHMqKQ/MhOCjs3wFQRA/tt2zC
Z4rAeX2v6x1bRdQMWU2fOVQMGqEqnya9FXGfnf1y1PtimI34Fp31WBEbE38p
JH1/Ds53FIV4OHYhx3t1SfEDpaDJdyPgrNQuLB0ccD3bWQqCiZ2/6zR34eak
kG4d/zJouR+Qc91rF3o+PfSrsu4laGa07p/s3IW3qZGl7XdfwTZJ6fv607uw
6eWyZ6BFJfyXdenvo41KqN16rZmJ9zXk5Uh8OKauhDkaTgbZaW9gW9GFI3Xp
Shg6PZSnN1IF/70V9HjksRv7k8UCtqTVwJKFygOToN24WVGxV2NrLawOGdQv
PNiNyiJ7c3Wia2E95xVZ44bdGPxd6/TIzY8gQO2l/SenjJwKSq+e3qoDtbUM
e90hZeQXNHkpT/sMmvGvIv+sKmNQOLv0Hb8mEOcb6zXhUMHGmEcJtM3NIJPD
tHlRQgVVTYwf6UAL7G7d62FsoYLn1kcGX3NsA9iRKDtXpILFxZtE21i/gPZp
CXLDaxWs9PZ7qer8BQ6XPLNOq1PBLHX1sqjKL2Cg/ynY4JcKGimHSDK8O8Hc
a5GWwrkHZ3PtD/6e6ALXqmPpup57MG1ZeTGC4xuEOIltu6ewF+XkZV/HjPwC
stvnhtMH9yJ3Xl9t297fsOB+6arm4b2482bR3GGf3+Du09HX77gXubAi48Ts
bzAKCc3edWcvKpblDVAW+4Ezf3rvh8W9+PWz3zYq7yDcX3hnOlW7D1U0Fp3X
ro9CQYzTLR2nA/hU5HXpyR8zYHeTxeb7mQPIt6uc+8y/GWC7mKPgfekAWmXV
2TlL0eG4w5/2tDsHsGpd393tZ+ggpBgovlJzAKeuftLOW6ZDeH3a2+Kdqhh1
fk/tSd7/wI2lb1F0VhUHmtUK6xTngXfx5ufSNVWUY8kz5zKZh+pxmXTjTQeR
8lCnQeHsPAh3eOpdlj6IfREP4Xv+PHRkMO52Ug6iRW3QV1b5BUCy6N6o1wex
4MDL56vbF0H4ssPZpWA13DXJe1yqYwn6LtKyX8apIed/BWGzY0uQ4eP+yzdF
DY+ozMhHMS2D9Fnfo/QSNbw71ZcrqLIMu5yi1cZpapj1J589MXIZyLpv1vfi
IXwf7Z81tH8F1mlrkx+aHMKSbbGKioYr8IFc729rewilObeLqjqugL5a53in
1yGs0jzjkxy8AuaKk23NaYdwtg7909tWwIVHJLVq9RCKcNSan3P8C9Kcj74G
sKkji1rhhyXPvzDMsZNbc6s6Xo91eah3/S94rN9/q0JRHYuFbXbvSvsLPovG
p5/bqaOLVGmS6I+/sH+u/ZHXSXU04U6pfT/2FxZmbHqVfNQxN+TGRvmlv3B1
/PiRvAh13Jfy8hNuXYXgn1cPZFUQnKPvkmi4CnrfmbxcatVxW/FXp6OUVWDr
Dnu6o00dHz0LudPhugoxbQnCKSPqmH178xuRq6uQVJPPlCigga+29L369nQV
bKv3aFhKamCjqf3X5yWrIPS23JdntwbOpUU8MX23Cmkva0ZidDXwbcurt20d
q5CT+6M51FcDQ4Qq725cXgVxl6BM7ZsaeHdQnL+KmQH3t8lfXIvRQM8POS9U
NjMgMsxPxC9HA8lmsnRtMQYwg+jMnlIN3NH8Y2JAlgFXF2pqpqo1UPTbaDko
M+DsCZ4zJ75rYHQAPWgnMGBQpIIsMaKB4TaXJ8r0GODYSeX9+Z8GPrM5Pb9m
ygAznYJXVls08Q1Tx+daewZ8Wjkawy2kiYZ1Phu1XRkAL5adm2Q1Mf5Sw4er
7gxQkdBnO4ya6JIrVyzjy4CnPVM//plo4rT8evekywyQiLtb9PqYJqpxNT6u
vc4A3n/9lH0XNHHxxIVXduEMiHoZrvAnkOA5smBNNAPWn1Ney4vWRJqb4obx
OAbM917LlnxCxKOkUuF7nwHn7kpd7nuhiUPhPbzfkhkwbNxo8rBKE1kjj8gx
0hjgxOItTmnSRI29jtifyYCeSsE5nm+ayL6p9mnIYwaY+7yrax7SROb02/nj
TxjQIH8iOWJWE3niNz/gzmWAdv8mL91/xPPNijWLeQyovP9Cm2kzCTP3/7ia
UcCAvebHBN5uI2Hlvi38mwoZkL9x3fglGRJu2/P898EiBkhXPXm7fy8Jw6zK
VeSKGZDiZ3pnhkxCP6PTNt8I5t8951ZgTEIWEWq+2XMGxA49VHO3JaF8mn5I
GMGsqVqbpU+Q0CW+hxRMcKDV6K9f3iQUr6xR0iV4adPtkuTrJPz+9fWzRmK9
8zUHwmyiSMiWd0GAn+CxK712fPdJGJl45b00EY/r3lu7Wx+TcFcB56aVZwz4
PibPHPWchNqUE2aJRD6WmW1deu9IqLF6eGSByLfJ1j+X+TMJa/hS9+wg6nGY
WyzgXTcJ2f/VR3DmMOBNXa35lUES0hPrzT4S9TwQeEZalU7CksrsPp1HDChU
5V2iM0h4M/bB/ch0BshOV3x+xkFGL+brvQ9SGJCe7ZR+WpCMktDB7vOAAdsc
WS/ISJMx1+jqTb4kBrA3WQqlksi461JGZ0ksA4JurUzZGpHx3XzWhZJIBqyo
Z77fakPGRvPfAwGhDJjMnXaPPk/G8JrAGt8ABrSERZRfzSJjz95M13lCn/YG
vHRqERmvOzXcKz/OgFG2ZAXt12T8dEVf1oxK+CeyIJXtCxlPsLfcWz7KANXo
1luJzIBnpI//OqrOgBoT27eXOAE1RJLHq/cR+tnSv2AvBHjOqHVogxIDPGJn
T0vuBfQOo/7l30HkF8dvXuQCOJHK9cWGiQG7LNIi4j0Bn67Tigol/F3JI1dz
8TJgh5hARyx9FTrj1VQ17wC6kfkdlPqJeZNoL9JQDXhxv2FCPjEvKprMfelc
iHoREZPzPquwtoufZ4AfsWKb7PCg+yroxnx71imMyOYynfeCugodpq4j5XKI
9qdeDEwQ82yy5YLddUA8+mOXbJ/YKki0J+EmL8SiQM//2Gv+QmRX72aZFkS7
C1cKyhZWwPhZSuXSF8SFbJUvzmMrsDnEwb3pG+LXxIKK+R8rELu/t+bCEOLx
hJGfP6tXICHhx5UPq4inuv65FkWsQIrF91EnRS38+tZELlFwBZ41d9c+DNfC
nK57fIayy9D2seMat442Rh3K+rVPdBEGN/9WKerWQRmrYt7O87MQ5rc7U91C
F0efHmrWT56E8C3rUtJtdFFH9Xzew8uTEPm4PWk9VRdVs1RaWWwnIbbDN7rF
QxdbHaLPb+efhMTdr/1dg3Wxz6bqoXXcBGQN65tFlusi0v87rBQ1DlUUl7/f
RPWwBc4d2Z4wCtVTexfI0nrIdVTpuKfvKHwIXk/PUtDD++Lu3D+sR+HTi5xh
z4N6mHw2I5Jl+yg0c063M1nooZvAscHIjBH48enKU/lgPXyadtTxZukwLKre
tb48roen/vkae88Mgq+ui0v1jB7qmbpIJHUNwozlbs+Ni3rIEbFPu6tyEEbP
1wcnsuijlsLlW49CBuF73mrJcxF9fFqy9edlkUF4I3aCd9xMH5luJddLHBmA
m6yqrXYl+ljyPKLfr74f1ray/Mh8pY81Wh1MM8X9cEWqbXi0Sh8vj8Yzbj3o
Bx/0WPNr0sfPekuRqx794HYlTSlhSB8tV1bWq3D1g940a/RnQQN8WRpQl+Hw
GzZ97TbQvGaA5Od1hcaCfcA7lrhRMMgAz76Xscyj/4Rtq5af6GEGmFFvE3Sw
6SfISrbp5CQYYOTjQu+fN38Sxqgn8+YboMX0KTmbP73gy/pq/+g3A1TZwDLC
6PgBvaoPxe8eNESmvJins2++Ac3Q9tc5kiEauyhs2Z76DcYcBNIMdQzRoP3I
Ec+Ab7AQFC/8z8wQbQ5pWaaTvwF3a6SAx0lDNLkTF7ezpgd0T13djImGqCV1
5ndDZzcU3nNYmpg1RD+mKQVBoa/AzaYYrLtsiKpHySLljC7wubTMlf7PEC88
27gc1d8FB44lyR3dbIQhkpkWnbld8EaojVIhY4TTzrphfZpd0JiqUxZsa4SV
5Kx97Wc7YRcnr1Yf1QjD234WvrbshNjrv5sOnjDCzIs6Yd/VO8HCKWBw3NsI
4auNUhl7J/SIl/NZRBnhwyVhp5+5X2A4S8FH9J0RBr/sfU3/rwMMti4z/GqN
cNfI8fVifR2QF1wX0dZohLkJ/ySv13eA5wm3zFvdRvhnnu3Dt9QOmJNNaxub
McLGI++TGUYdwJzHo/xSyhh/evL0zRS2g5vQ70ouBWP0lVyro6S0w6fIQr3T
Ksbo9kGMYyaiHSLOGFNFSMYoHTDs9+ZEO3ArhcQEUYxRreS80psd7SBWvDRh
FmGMNcK3aOapbcAhU6GgedsY1ZcbhaZj22Dhgf9p+URj9NmjkF9+ow1abi0M
s2QaI1t9z7tWtza4bjPXX1FhjMuyqSJ8ym3g0VQi/uSdMeZc0LvBK9kGFK0L
Tgm1xvhdz56HzN8GuxVnez3bjLGu2dZ431Ir9K396ZYcNcaIdqGFmnut0Hih
SIB7msgn5YVr8I1WeDl6zprxH7GepF9XyulWwv9THd3/jPFKq1h2l2YrkJ9M
NEcLmuDPYuOOEyMtkGY6UrOgZ4IXUw45L5q0QOSHJ8yDJiaY0tbqsU+jBfwO
ntRqP2qC+qEa3z/Jt4CZxNC7fKoJqgrZV/+3sQXW5mivnP1McJdW0h23+mYY
P/1oyfSaCZq858ize9UMX/tcDmoEmWBVov/XnLxmKKz/Xcofa4KcOhU6+rHN
QE3pK2rMNsHzA/r2D441gxFP2nR5vglqq9PX9EybQTXUUSn7uQkazsWeMtZq
Bs7zvXmBb01QuvWWk61CM6wMJo+drTFBXq2xHucdzTB8zH6nXYMJPmNlmqra
2gzvdL5n7+8yQbGg3Nc31zVDXsWDQYkfJpi494zL4EITJCkdk+LqN0G6otal
1KkmOCfYkzE2SeQ/HdXK29sEdtH3fn2dNcHwF3v+tnxpAj0mG7HaJRO8V2p6
rv9zE4hOdCWnrTdFB3cjJva3TeD2NjuHY5Mpjr73oMeUNUHB7YslfjymqGkU
9Ne/sAn+c9Gtogma4tzzZu66nCZQ38//2UzMFN/Vl0lezWwi5tfQ10ppUzSk
ZkneTW6C+p5SmqyiKR7W/sfEm9QElACrlbWDpqi3P1taM7oJUo9Is54hm2J+
f7XRaFgTDErM8XQfNkWSyDT/8q0m2DVXI6pjbIq5JYn+5240wYVPCfJFFqaY
4S/uYhDQRNzfjh8QtjXF9oOLNaFXmoD5zD6tMKopjtcE3ZG/1ASGJBbT/9xM
UeBLT6UK8X83juuLrdMZU+yq/7c7xbcJuvsfuX32NkUPM66fZy40gVipz/mD
l0yxxUKzNN2nCU6Gal/Lum6Ky9Wvsw4S/MyWN5wrxBSHIz483EfwnAIt4WqU
KcY8DAlPIFiT8Tx95I4pjvw+5GBDrHer9Wa+5X1TnDTauiGQ2K8x06K8Ks0U
738y9OEg4uHxlahRzDbF31pcCcv+TWCrR2+5l2+KVXkPKCZEPhnb3n9neWGK
u/+IFjAT+Y6Mxw17VZiiLKMtSISox+63zrM/3pnizi2ODQ+IevndVlnT/2iK
F67Qz1wh6vnWZR1H6WdT5H90j/IuqgnW72/jF+8wxaz54xdPxDWBMWuGRHSP
Kb4Y9ij1SmyC+B4vpaU+U/w6XP2v92ETSARw6bZNmGL59/wzv580gfuRX+aa
s6aY8vy0m9+zJiiWKHJ4umSKE471271Km4D8ycz3xgYz3MZ45RFe0wQh98Vu
TG4yQ/EvF/ueEnpr8piOsuU1w6HD0lWKnYQ+uWKzVHaYIX+7qY/tcBP42zZ3
/FYzw1syhRuMuQj9K6T2mYAZJp8863hNqBlYGWfHK3TN8Kf/8ZNcss1wN3Mz
852jZmg3LbzLjtwMxePGe7TOmuFWt8SRwAvNsPhGmPTMxwyvBzvIv7nZDOTb
EwbbLxPvdwvbHotrhuZ9Uc70EDMUUfjH9rKQ8P+1xtuZ6WYo8e/N7fk/zVDw
KbHgT7YZcQE69HlwHXGr4HZpIBWY4fdC+SQV3hagZy0yf68wwzsrfJ4/D7TA
UqO0H2+HGW7oeiAScbMFKrfOxDv3mCHV+VPdscQWuEZ9XVTYZ4Y2pBvbQnNb
4B/dYsxowgxbjAvk6B0twLo90OHW+iMYZGvrvkWhFepdjS63cxzBS5yu+eXY
CpEF/Ek7eI6ga9f22Dc2rbAFC1pfix7Bovmsoq7QVth66pv2nOoRVFwTS9Ma
awXJsn3yJ04fweH0RwZeTm0wuLamW+J1BB/V7vge59kGTwwaXZn8jqCq+p/Y
vqttIN/rnJIadARzvYz51u63gQpLLNfX5COonyMjYNzVBmSL0Xm9liO4OOTL
y05ph2d+Zi53t5tj9F7pr2f9O+BL6i7DEBFz5Fjtf50Y0QHLtRx7/HaYo9AZ
Xgdacgfo8tWts5UxR3ZS6Onh6g74WQQZwnvMcfXjV7Z7m7/AljGVX48MzLGr
gu9rcN4X8LTnc3zub44+r+ZOf//XCQlB9MOPrpjjme6DdQYCXfAqt3VXQoA5
jjo/Dere1QUblqJWfW+ZE/qbvGdt1wWpd9enqN02x1kDlu62l13Q3Dz/veqJ
OW5svH7m6cWvoIQ9ti1d5sT9f/2HWfYeWJdEzlnrMUeWwuw6N9ke6Jx4PL+7
1xw9b9QOLGr3wLV73vG3aebocnYp9ca1Hmic5mgy/2OOIqxFrQL0HjiZSoIv
bBb4UnSsSvH3N8hYeSTTo2GBV5pypOI7fwBfmedsf6YFHgzUJMtu+A1ar6XG
zzgfxdWn4/u7zQbhfbEBk5qwJYpuzPOoThuFwxeU7ruKWWKMSMec4PNRqD/A
qxwjYYmm0kk1p2tGoa3yhwNNzhLDPla/+DsyCn215yqi91view99ny6VMVjp
uevVb2qJ57hPGuu+H4P9TP0/I29Y4nUwS9fqHYcci8uVP4csUTeocsRxbhLO
J31V6Bi1xOVAlhwTlilQ+7Ev+dOEJdaWaB5S4Z2CRrfpq0V0SxxNV4rsUp6C
Sf/jpJsMS7z7qrEuyWMK9qaZVkvzW6GH599/tJ9T8G5c4tOZw1bo4LX1x47X
0xCmHKjqrG+Fe8dqq4Lrp8Hct/eJlZEV3jz3Y09v1zT0M5LCSOZWyOu57Yrr
zDSs59lsyOVghQrVdz82Sv8Bo4MLn19csEJLFq91jMg/0HWrsX35kRWWpVVf
RNkZMFkseqr0xAo9VXcIR+yagQ8eiYEuuVZ4IFWrsX7vDBRaOCs1FFmhBbVU
RglmIHzHQvj9N1Y4Y3drJtxmBtRfS+DBr1ao27G8MzR0Bop3bxQ8880Kp2u9
OzSiZ0Du0eRUWq8VXpTV4Bm9MwNbI8qTWQes8FVi4H7p1BmYopgudv2xwqoP
q8cUSmYgY/ZSoS+7NcYzmjPcf86AwElqyNPN1hghZFkYTJuB6G86Dr1c1vhV
YG02aWQGLldzchwWsMYHH05sSaPPwNHYxyf4pKyx5Urv4oENdNig0CbyQtMa
C1WTbcIV6ODhIhf1x8saJThFRVM86ZAWF+mx9YI1ZijGvXXzpkN71ZThIT9r
ZEkMuCJ1kQ5qYqVst65ZY6j3Ra1b1+iw8QeGCkRYI80+peFzJB0eW9ndJD2y
Rk358L/Xs+nQc+uts2u2Nd51Tbr49CkdNpWIY9hTa2w8vJFel08HH56RtbZC
a7xgxzw2+pwOWi0Xrrm9tsaBnYt1L97SoU8/xj+q0xpvPsKHJ77Qgdd/hlLc
bY2xfkOd01100H1iqdr13RoHHx5mP9dDh4L1QvNi/da4/sFuF7OfdLj6/onP
iylrJH1++CNpmA6FM+xHu2es8e3Nv/TWUTrQdnjuWf3PGl/ycLP+G6eD0fV9
M7or1lgQZCEPf+iwTaPa8xsrBYVul3roL9LBxEPKdI2dgutMmANVlukQ+CB0
l9QWCi4+Y9zj+kuH4UWTibN8FJTUbOgrWqNDaek393XiFCy4rvfn0oZZGB3Q
NJCRoiDV5a4t78ZZEObLkDOSpeCedLnOTLZZCPI+OZywi4KmG8fZsjbNgsXu
/47LHaLgs6ee93fzzELjrxYRAU0KslxJ6nXlnQXtO3ld64F4PykwMpZvFvbP
uejTDlOw42rVrib+WSjIJq1r16dgSn6BTJ/ALMjYbH9VZUTB+dnQOyOCsyBQ
2aaQak5B1kTlz7+3z8LtMwUDUZYUFKTcTW0TmgU20fCUKxQKnv3LO1kuPAvL
gcBp60DBhKpIVk/RWfDZI1yn50TBqsNC3episzBOWwg84EpB2pWZXet2zEKv
biGd152CNZ9Svb3FZ8F6MSKP6QwFf2hvOiEqMQstT08cn/GkYKTqxHA1wXp2
WiK/zlOQl/PZsr3kLFRtEu1qvkDBaoFjGdMEq71dinnjR0HbOb6+S1KzUHyu
Uy//MgVTjZhfrhD8qD2qIjyQgjizSWtImqjvrVPe/kEUlAk7v2IqMwt39+so
nAyh4CeZZLtCgjcPiw1YhVNw1KvYjVV2FkLurSTrRFHwCHuXMIXgNYOvVntj
ifwSlW6lEuy38nyLxB0KLlf0pfYS/Cc/5hPXXQp+FNjixSc3C+6OpwPXkig4
ePTnshbB/Zy6alMPCP3w+Gq5E2xXLU7/kUJBpfl5g1CCO7xXcxvTKfjzURhf
CsHGUj2urx5RcPat6eNcgms7S4SfZlPQ0sB/rZBgzdDbnUlPKRhj90ymgOCy
g2diQvIp2JXcK5pJ8O4xPT3fQgq+FZsdjyE456HkP9fnhB7mv8f5ECxuslZu
UUrB3H3BfEcIvs/4dh7LKdgy/t1PimCeojJ55UoKflFqeveHyC/S+Q5N9C0F
Dbl0/5QQzMzrmby5moLvMvduPk/w1RoDq78fiPwXb26XJnjOV3rL+EcKTkqJ
C7cR9fWUXfepp554rray1Zfg4e4f1+s+U/CXAYODm2BqRPnBly0U/HxSgOkx
0a9u9YSZx+0U3Ja9968yweaT53ITOol+CwCjhOhvfaqRa1A3Uc/mnZtUCK5c
x9zp9JOC5rkJdtyEPva++Blt9puCN/4NPfYl9JR//JUuaYCCpPeXNrcT+kv5
dL5caIyCyWnTuj6EPgOjfz3smqPg/eMbBikis/DkrE4lyxIFgxW3tZ0m9N5k
kvNtz18KlnHvfHSB8MO2LV7bYpls8GLEONfZbbPwImYtUY/TBjE+t3yG8F+P
p2uZL48NFl9xvvya8Oea6afOR1ttUD14zTyA8K8xZyzfPyEbzH7902GYcxYG
Y0XvlMvZYDDbmywz9lng8LpZPKRggyZ/1No7iPmw58hQK99uG8xYF2BkxjoL
17mecZ7fT7CwsYYiyywIxmlG79SywczA+I6AVWJ+3bEPe2Bng+/trX5FTdHh
vHfVkzpHGzw3Irc+fIIOSRZSn+adbXCd+qHhq2N0GOCZWH/0lA1yB3CuMx6i
w7X4K0EcvjZYeNXKIayXDkUJDwKuxtjg5Wkts8AGOny9wEjJjbPBQNOq9pVP
dFi1dHnTnWCDIe0zMedq6WCwVf7vvoc2uPhzZzu5ipivdysuTT6xwUNiy6du
ldJha1L3BcdqG1w/+vNfViodbiyVnLWuscEPlP0s3x/SYcIu7oTpJxv8zrXv
Bft9OnzYYWhDarJBeeUcZUo8kU9upbpojw021X73ehxKh89vUpl+/rHBS85z
KHKODkEDx2877LDFQw02eflqdJjWxXArSVtcWhoUkDlAh2NPRW6ayNjimdsl
2x7soYOKZ5ePpqItPm7avnKeOA/7FvQoIgdt8aP6DdZ+YToc4lAQ7TWzRTUz
ddYGxgzMqMzk2V+3xdDNo4f/vJ2B7UeMCg7ftEU2+/tav17NgLbn42dKwbbY
oH5rubFsBhJybYv/RdiiUxO8Snw2A6qS78uyEm2RefNX4+WUGbjGF189UWCL
1+QLjv27MgMbF/Z9vfqD4Nk9oZr7Z0DstT9Titox3LQnrNJa/Q+UzHCslDHb
4YKdn9/DC5Nwu/yduV6VHVZWJJ792ToGtmWZS/4f7NB7vM8iv3YMJEuCM3I/
2qHqb+0P116NQWmh0czmJjtM188JVcgag57sr7e/9NhhclzVmRK/MRC/O93i
PGuHES5CAhFiY1B8Xsz0qow9Vhs07njpPQod8tcNi6PssfXWsWBf+RH4nfut
MT/WHvOuR9fpi4/AtPwBk5w79ug1onFOQnAEOBQmzdLu2eN991Lu0fUjoKNg
ZxWdZY/ps5GdNb+HoVRB1cn9tT3my2vkv3swDPcUp33FJ+yxoK1OkY1nGJ7k
Gy4IT9vjpx3Fja/ZiN8rZvsL0u2xLZe22X/dMLQpOlzhXLTHI0f2Zq6fGQK2
XY2Bq8wO6LuYvymgdQiu7HoS2SPkgKEnNh8evz0EDkrUjDgjB9zwbFx3RmAI
dp4+qBBg6oA1u9iwmWsI/nvMXXra3AGPOx+KecE2BJEiNXXaFAcMlvTQSFoZ
hIpNO//MuTjgluZNmR/6BoFvnE46dtkBTe+EuJQ9HYTGJyE/JJ4S7Gp9e7fO
ICTRqCc48x1wXAwPSZIGwUVM7c/KMwdULHFeFDs4CEuJ48ydJQ647/7ix32K
gyAbckQhtMoBYdXv8Ge+Qbh5fPvl8a8OmKnTyv5yeADUxJ8JlGxwxL0vHLXv
JwzA80jOjb/YHLF4a5iQWewAKMx7LXJsdsTL1aaHuSIGQKRxb48rryNyNqQn
l1wfgHW+FQ94dziig0/b+2CPAWioqxHxUXPEtY97VUwOD4D2XpktaRqOmFtO
76+AAXiTEspoIDuimj6TxB6NASj0NuyT0HXE+iqa9eG9AxAv3JrebuGIUrIJ
A/PiA2Dn9V1yzxlHLBB/fCZs3QB8+abB53jOEb0aDooXrtLA5HAqS4S3I34Y
tAz7vUQD8nbnwd/+jnjF+dFFdzoNJGuGsuOCHZH1KifnhgEaJCvpJ70Jc0Su
S0t3In7RYOv9p6GjkY7oqx3Qvb2XBqyeZ07hHUd86+OT69hFg3EB+s6ZVEe0
yG3w96mnwfGbR7eLZDqi6mUDQeuPNOidKGE3eOyIlgH3r+l8oEFLtd94ep4j
ZlrXPdR5Q4MXHqv5R8odMapQbH97MQ2uvtuoXNTmiDoF3/UkU2ignt+/9PiL
Iy6cPVky9oAGS/def3j41REfB9xxfX2PBr7eXpTQXkes8D8eEpBAg7PS3QGO
o46osMvg47UoGijwPNe3nHBE6cYdykkRNBhlRPIYTjvi04iOzldhNDjRTc7e
P+eI3JRTbTuCaUCNfNK0aR0Vh26mnz8ZQAMR/xtJTCxUTI3IzGy/SoPvx+2c
FzdQ0TO4cqP+FRpQSJxztE1UlL3k5WXuT9RLYfRtDycVJy7d8xy8SIMOgQ9h
LTxUvPol6GGQLw2OzFwUrhSk4qrQkUs/vWnA+fPIUJEQFX0aN8g8PE+Dpgb5
omxRKpbZKi45e9HAIOun9h0pKhYknWPf4kkDpOh6uCtT0V8jNLXPnQZr2jv2
U/dS8Vqwm87kKRq8UV5mWB6g4rGXbP9YCFZjf3YHNKiYfMysyOIEDRbmQ+0P
kKkYFPMxPcyNBqU0ZxlFLSrqKBem1h2nwZ43W18J6FPRVivw1QlXGsw8nQ7a
bETF+QL9LzUuNChMrDdhNqWiRusKXZHgs0GPBJaOEPn2nOJNcybq7XXt99RR
KnYnG+4RInjUnpI3YE3F9jE74wwnGjwxUPH9ZkvF/LsURxWC3Q5wkFvtqXjw
3OLxRiqhR8nBjR+pVNQ3WLI/R/BvznftlS5ULJzj0xYhOO3vveRiNypq6m7g
63SkgcOo94knp6j4cVPY50SChbuMlVM8qCgkZOXuQvD39zLLdzypuEVbbliV
4PuF/z6EnafieevXWgIEU5K/RQdcoKKA7Gf/fw5E/8JLKBf8qNgWwhMyS3CH
b4z46ctU9NYzPPmH4DiXU+PUa1RsOKS0bYFgMzOtUqtAKj7bc+keK7HeZg3h
60ZBVJz8N/hbnOBGuXl9DKGivd9u+mGCw7e28qiGU7HxJNdHH4L1mHJ/KEZR
8VKl7rE8gjdMB2VLxBLxWQTlTRB8nn2oi3KHiu9qr54lEfn3SuuzRt+lomHm
3YSHBBtgrur7e0R9WQ8IsRD1LLXfdGrhIRV5+T+u+BEs7u95TzGN2G+iQHmB
4Oj41jrnTCpW5FmV3CD649aQsPNzDhWVnIPjyol+tg3O267Lp6JKUm/fcaL/
mutsIw4UUtF5X+IJYUIffAdFxtNLqagtWb+hgNDP9aPXhbrKiXhLeLeGEPoa
9/xtxPGairUK1MOnT9Lgw+PH+b7vqdhldH/uKKHX3dWsvbm1VOTaZ3Pa9jQN
Hv5w3/yrjoonb5SPuXvQwJtXydOwhYqd7OyLeWeJfJVup15vp+KhRp9LvYT+
DQzpzSWdVGTqCpjaRvhD/EbZbrEfVEwoepf0gvBTdLKgk2UfFU1nBd9yXSDm
xcvLt8P7qah74thrf8J/rVOkmdkRKja9/yHlTvj1uv2n53VzhN7SWmgNhN/H
/XbSVhepyMg/xhoQSOgjPpJ3719Cr2V2jeo3aaDUYHYhhckJ6x9t2PaVmBe9
qt37vTmdUMLzz8aoaCK+o4dOPOFxwuMD4p7xsUQ/PJMTf2x1wpXjQeqP42gQ
9dhpQVfYCW992Dc1fJeYb7yj5UI7nbA0d6B5JJXwh5LR6BFFJwQ5+TitDBrw
GhZsC9nthP2K9pezH9FgLPD85T/7nbCBbSA9KofQ89SSeq2WE379yH+s7Tnh
73r2d572Trjzi7LlfmIe78gYW0igOqHuLfMKsc9EfP4NypUuTsjCes6Nt4Wo
v0xEJqu7E4rK3D7H30mcD0FsIem+Tjh/YNEq4jcNQjU2mrTHOGEsS+M78b80
KOIdCV6Mc8Jv7U3+yWs06Bn79Fb0rhN+jo6fEGMmzsP7ocoeD4l4sq70AfsA
tMxt4GPJccLLQ+9oo4IDIFi4/vv+aid0mrg00aI6ABgyyGtf44SZemWtbeoD
4OFQa3zzkxOuHrXv/E4mzkOO4LfNTU5ooiG7baP+ADifYsk8+c0J7c1IV6ps
BuCpOLP7/VknlG4R+vjkygCkNPxbCeB1xrqi/H2snwbAckFx/QKfMxr7KfNk
NQ4Ah5TtlnP8zrhj51CfbusAXLpWvIO6zRlr/TpkU3sGwErZ5TBZzBmP/ZI/
e2diALYkfohZk3dGux7f0XDeQbjuHCIeqEUwY7Xightxv1jk0Ltx3hkfKfTb
7STuN99WhF29vjqjwJ3ehLQPwzCvR3r24IALxj4W9p46PgqVHAJsQ/EuWHvi
2sbrI8T9L+Tj6OW7LjjBFHqueGoMQv/5NnAmuWDyRcZY339jcHTuS6TaAxdM
Ct66qrxuHMZ+3tkSne6CaTnLqZnbxmHb8y18+wpcUOGMkctrg3Hws9kgdvOj
C7o0kIJuZ49Db3vpGn+dC7aJXzq7P38ctE3cfuXVu2DI/CWPzuJx4NSqyej8
7IKPTxXe2vBmHLIVbkrt7HBBen6hjWLHOHQyVne29rng63xDq0DGOOx9PLdP
dMkFw35NCgmbT0ClkzPTvWUX/DvkJl9tNQE6wk0t3H+J/SmPVZ2PTYBVfNbp
9WsuuDLLrnnHdQL8bhxNn2BxRb2Y45de+k7AK4dijkouV0zvmhhmvz8ByH+2
nyLnihm/hi+//D4B9W3dhW07XVGyuZW/pG8CLKJ1rhkpuKLOjjGlPNoEuLII
C5KVXHE6bbQ2bHwCgukNJjL7XPHS5zdK61YmoK5ZruI/siveCMwYoQlOglno
QGwcxRU/ksuP2h2ZBH2jWBNVW1fMOf/TlslyEpDzEEfvMVfsT0xjz6RMwp6k
2BA5R1eMvzrl0Og4CVufHLr27rgrvmu46F57ZhJ+fLx9evK8KzLJuflbhk5C
Z4S6XLwPEf8l5pJbEZPQZDo0eNDXFZ89HDtbED0J77rUnW/5u2K2QfbRkfhJ
eDQ0RBG67orlgjY5zOmT4L5B87BBlCuy5sveai6bBJeGYabpaFdcUUhKDq6Y
BLuYO1UJsa6469xl3v2vJ8GEf0T91x1XjJ14JnitehKUZeL3+N13xSOBFm7F
jZOwcHhU7HG2K36Yva+Q+3MS/rAl9BrmuCLfvG/p0K9JGG0iPfzz1BVrvbhi
hGiT8M0qgV+jwBVrgm7Ieg5Pwhs38uaOF67Iq9U4XjY9CWU7xxr8S13xVEL/
99KZSSicTAgTfemKz+e/CBbMTkKG7xjz6VeuWGSlfPnWwiQ8ULtbzfnaFR+z
bko7vjQJ8avk66VvXFFwXw635sokRFaPadi9I+qxn9S+eXUSbgXfXf5X5Yrz
J1h/dzEm4X+dDl8F
          "]]}}},
      AspectRatio->NCache[GoldenRatio^(-1), 0.6180339887498948],
      Axes->True,
      AxesOrigin->{0, 0},
      BaseStyle->{FontSize -> 18, FontFamily -> "Arial", FontWeight -> "Bold"},
      Frame->{True, True, True, True},
      FrameLabel->{
        FormBox["\"t,min\"", TraditionalForm], 
        FormBox["\"% cells\"", TraditionalForm]},
      FrameStyle->Thickness[0.0055],
      FrameTicks->{{{0, 
          FormBox["0", TraditionalForm]}, {15, 
          FormBox["15", TraditionalForm]}, {30, 
          FormBox["30", TraditionalForm]}, {45, 
          FormBox["45", TraditionalForm]}, {60, 
          FormBox["60", TraditionalForm]}, {75, 
          FormBox["75", TraditionalForm]}, {90, 
          FormBox["90", TraditionalForm]}, {105, 
          FormBox["105", TraditionalForm]}, {120, 
          FormBox["120", TraditionalForm]}, {135, 
          FormBox["135", TraditionalForm]}, {150, 
          FormBox["150", TraditionalForm]}, {165, 
          FormBox["165", TraditionalForm]}}, {{0, 
          FormBox["0", TraditionalForm]}, {1, 
          FormBox["1", TraditionalForm]}, {2, 
          FormBox["2", TraditionalForm]}, {3, 
          FormBox["3", TraditionalForm]}, {4, 
          FormBox["4", TraditionalForm]}, {5, 
          FormBox["5", TraditionalForm]}, {6, 
          FormBox["6", TraditionalForm]}}, False, False},
      PlotRange->{All, All},
      PlotRangeClipping->True,
      PlotRangePadding->{Automatic, Automatic}], {192., -116.80842387373012`},
      ImageScaled[{0.5, 0.5}], {360., 222.49223594996212`}], InsetBox[
     GraphicsBox[{{{}, {}, 
        {GrayLevel[0], Thickness[0.005], 
         LineBox[{{0., 0.012}, {15., 0.015}, {30., 0.05}, {45., 0.009}, {60., 
          0.027}, {90., 0.14}, {120., 0.03}, {150., 
          0.014}}], {{LineBox[{{0., 0.025}, {0., -0.0009999999999999992}}], 
           LineBox[{
            Offset[{1.5, 0}, {0., 0.025}], Offset[{-1.5, 0}, {0., 0.025}]}], 
           LineBox[{
            Offset[{1.5, 0}, {0., -0.0009999999999999992}], 
             Offset[{-1.5, 0}, {0., -0.0009999999999999992}]}]}, {
           LineBox[{{15., 0.0305}, {15., -0.0005000000000000004}}], 
           LineBox[{
            Offset[{1.5, 0}, {15., 0.0305}], 
             Offset[{-1.5, 0}, {15., 0.0305}]}], 
           LineBox[{
            Offset[{1.5, 0}, {15., -0.0005000000000000004}], 
             Offset[{-1.5, 0}, {15., -0.0005000000000000004}]}]}, {
           LineBox[{{30., 0.052000000000000005`}, {30., 0.048}}], 
           LineBox[{
            Offset[{1.5, 0}, {30., 0.052000000000000005`}], 
             Offset[{-1.5, 0}, {30., 0.052000000000000005`}]}], 
           LineBox[{
            Offset[{1.5, 0}, {30., 0.048}], 
             Offset[{-1.5, 0}, {30., 0.048}]}]}, {
           LineBox[{{45., 0.019}, {45., -0.0010000000000000009`}}], 
           LineBox[{
            Offset[{1.5, 0}, {45., 0.019}], Offset[{-1.5, 0}, {45., 0.019}]}],
            LineBox[{
            Offset[{1.5, 0}, {45., -0.0010000000000000009`}], 
             Offset[{-1.5, 0}, {45., -0.0010000000000000009`}]}]}, {
           LineBox[{{60., 0.077}, {60., -0.023000000000000003`}}], 
           LineBox[{
            Offset[{1.5, 0}, {60., 0.077}], Offset[{-1.5, 0}, {60., 0.077}]}],
            LineBox[{
            Offset[{1.5, 0}, {60., -0.023000000000000003`}], 
             Offset[{-1.5, 0}, {60., -0.023000000000000003`}]}]}, {
           LineBox[{{90., 0.20500000000000002`}, {90., 0.07500000000000001}}],
            LineBox[{
            Offset[{1.5, 0}, {90., 0.20500000000000002`}], 
             Offset[{-1.5, 0}, {90., 0.20500000000000002`}]}], 
           LineBox[{
            Offset[{1.5, 0}, {90., 0.07500000000000001}], 
             Offset[{-1.5, 0}, {90., 0.07500000000000001}]}]}, {
           LineBox[{{120., 0.044}, {120., 0.016}}], 
           LineBox[{
            Offset[{1.5, 0}, {120., 0.044}], 
             Offset[{-1.5, 0}, {120., 0.044}]}], 
           LineBox[{
            Offset[{1.5, 0}, {120., 0.016}], 
             Offset[{-1.5, 0}, {120., 0.016}]}]}, {
           LineBox[{{150., 0.026000000000000002`}, {150., 0.002}}], 
           LineBox[{
            Offset[{1.5, 0}, {150., 0.026000000000000002`}], 
             Offset[{-1.5, 0}, {150., 0.026000000000000002`}]}], 
           LineBox[{
            Offset[{1.5, 0}, {150., 0.002}], 
             Offset[{-1.5, 0}, {150., 0.002}]}]}}}}, {{}, {}, 
        {RGBColor[1, 0, 0], Thickness[0.005], 
         LineBox[{{0., 0.03}, {15., 0.055}, {30., 0.14}, {45., 0.065}, {60., 
          0.015}, {90., 0.09}, {120., 0.025}, {150., 
          0.105}}], {{LineBox[{{0., 0.055}, {0., 0.0049999999999999975`}}], 
           LineBox[{
            Offset[{1.5, 0}, {0., 0.055}], Offset[{-1.5, 0}, {0., 0.055}]}], 
           LineBox[{
            Offset[{1.5, 0}, {0., 0.0049999999999999975`}], 
             Offset[{-1.5, 0}, {0., 0.0049999999999999975`}]}]}, {
           LineBox[{{15., 0.082}, {15., 0.028}}], 
           LineBox[{
            Offset[{1.5, 0}, {15., 0.082}], Offset[{-1.5, 0}, {15., 0.082}]}],
            LineBox[{
            Offset[{1.5, 0}, {15., 0.028}], 
             Offset[{-1.5, 0}, {15., 0.028}]}]}, {
           LineBox[{{30., 0.2005}, {30., 0.07950000000000002}}], 
           LineBox[{
            Offset[{1.5, 0}, {30., 0.2005}], 
             Offset[{-1.5, 0}, {30., 0.2005}]}], 
           LineBox[{
            Offset[{1.5, 0}, {30., 0.07950000000000002}], 
             Offset[{-1.5, 0}, {30., 0.07950000000000002}]}]}, {
           LineBox[{{45., 0.075}, {45., 0.055}}], 
           LineBox[{
            Offset[{1.5, 0}, {45., 0.075}], Offset[{-1.5, 0}, {45., 0.075}]}],
            LineBox[{
            Offset[{1.5, 0}, {45., 0.055}], 
             Offset[{-1.5, 0}, {45., 0.055}]}]}, {
           LineBox[{{60., 0.02}, {60., 0.009999999999999998}}], 
           LineBox[{
            Offset[{1.5, 0}, {60., 0.02}], Offset[{-1.5, 0}, {60., 0.02}]}], 
           LineBox[{
            Offset[{1.5, 0}, {60., 0.009999999999999998}], 
             Offset[{-1.5, 0}, {60., 0.009999999999999998}]}]}, {
           LineBox[{{90., 0.11}, {90., 0.06999999999999999}}], 
           LineBox[{
            Offset[{1.5, 0}, {90., 0.11}], Offset[{-1.5, 0}, {90., 0.11}]}], 
           LineBox[{
            Offset[{1.5, 0}, {90., 0.06999999999999999}], 
             Offset[{-1.5, 0}, {90., 0.06999999999999999}]}]}, {
           LineBox[{{120., 0.042}, {120., 0.008}}], 
           LineBox[{
            Offset[{1.5, 0}, {120., 0.042}], 
             Offset[{-1.5, 0}, {120., 0.042}]}], 
           LineBox[{
            Offset[{1.5, 0}, {120., 0.008}], 
             Offset[{-1.5, 0}, {120., 0.008}]}]}, {
           LineBox[{{150., 0.15}, {150., 0.06}}], 
           LineBox[{
            Offset[{1.5, 0}, {150., 0.15}], Offset[{-1.5, 0}, {150., 0.15}]}],
            LineBox[{
            Offset[{1.5, 0}, {150., 0.06}], 
             Offset[{-1.5, 0}, {150., 0.06}]}]}}}}},
      AspectRatio->NCache[GoldenRatio^(-1), 0.6180339887498948],
      Axes->True,
      AxesOrigin->{0, 0},
      BaseStyle->{FontSize -> 18, FontFamily -> "Arial", FontWeight -> "Bold"},
      Frame->{True, True, True, True},
      FrameLabel->{
        FormBox["\"t,min\"", TraditionalForm], 
        FormBox["\"a.u.\"", TraditionalForm]},
      FrameStyle->Thickness[0.0055],
      FrameTicks->{{{0, 
          FormBox["0", TraditionalForm]}, {30, 
          FormBox["30", TraditionalForm]}, {60, 
          FormBox["60", TraditionalForm]}, {90, 
          FormBox["90", TraditionalForm]}, {120, 
          FormBox["120", TraditionalForm]}, {150, 
          FormBox["150", TraditionalForm]}}, {{0, 
          FormBox["0", TraditionalForm]}, {0.1, 
          FormBox["0.1`", TraditionalForm]}, {0.2, 
          FormBox["0.2`", TraditionalForm]}}, False, False},
      PlotRange->{{0, 155}, {0, 0.23}},
      PlotRangeClipping->True,
      PlotRangePadding->{Automatic, Automatic}], {576., -116.80842387373012`},
      ImageScaled[{0.5, 0.5}], {360., 222.49223594996212`}]}, {}},
  ContentSelectable->True,
  ImageSize->{1014., Automatic},
  PlotRangePadding->{6, 5}]], "Output",
 CellChangeTimes->{3.595870229053076*^9}]
}, Open  ]],

Cell[BoxData[
 GraphicsBox[{{}, {InsetBox[
     GraphicsBox[{{{}, {}, 
        {RGBColor[1, 0, 0], PointSize[0.05], Thickness[0.005], 
         LineBox[CompressedData["
1:eJwtlnk81N/3x+2GEMaWLTvZExFm7qHs+zb2saQ+UrJG1rJG1giRaFGUrZIo
ZSspSyGhSGHssmUbW9/5PR6/+Wcez8f7vu/7nNc553WvqKef9RkaKiqqZ7RU
VP/3X0PYXf9T+QlP9f+/5A/EQav0UvQ3S/2t9ZXfKpk/YiOE0+sQdd+vOuK5
NdWbpJvddOntKAyp+RZls6jnzt7Z2EwbROJtxOFCqzcavBfEUlbSptF8cFet
p76zpn2ll91i2ibKj09mEdif0eoieVS5Gm+hoNVFX5t/ZC0QdGPsZiAj/oKT
ieJNzNqyKY6vyq9so9vt6UwlMrLau97mQucC9tC4bSq7es9p7YC7JiFDCvvI
X8P6Un1/gPbUoOEXg7l9dFdJPiz1xBVt7wf3IPsoFfRezZFLV8zTFkMifzoy
qCBIbzG/NOWB9siPonyaRSoIN/hJ9cDoqXZuiJC+pik1kH/xvfF69lrbirNw
NeAJNXBT87z43tCmzVLFX/wYQwOH+MtqJs/0an8wyjcZO0sDgtd9C2+WD2tf
neTd4mujActnH8am6ie1NWNySyzFaSHi72kWrYll7TVBbqukGFqIMfzBPM28
rV1dn73X9IsWDr6ibk0coMX52HI+2cTRQW3fD3zxATacxHImQamQDsaudUss
R/HgRlMO0v63TQdv5V/HUTWI4PKl06uLHOihOaM0mrtcBmf7jsVl4CU9/AoL
+XyeWQXH5paCYeNmgKAd1UUZDU3cx22mWr0gBnC8Q+fydEwXF5ub5BHVywCd
mZ63gdUEp63CyFarxAhXapOjEtRtcJvdCa8X0hjha45lhIqMM84LMWtwrDFC
qK/LUdGi07i+p+m1ak4YKKtTnNPjv4ADMewxp2YMWLljC5Tpg3FV2XlPo6WY
4I67bmSgYSROkF5Q8UEqE+Bjf++zjcbhkkPulrevMgEKXpo5/yoFtzEtcWTB
gRm+SAi9ZFbPxnk5Pn7E3sQMzKp8XceuFuD6OhQk1CQPwGkfvcwcyfs40H5+
zzHlACywJu14vCnDVVUePxy9cgBKBEzNTFqf4gQONxTet2cBGnoGa6/cl7ik
TMTf/pYFPrpZ0puYNeI2qN/nzYuzgoF8AK+S6nucV5AhN/t1VkhSYflaONSB
6yN1Zakus0LgQYvDUq29OCBYsTsS2KBzqz4k1XEQV9X+LS3qDRuIP4u4xpM7
ihM84XTgvthBCALcF7Q+gUt+Mpr0IekgYH8bEv2nZ3EbAqcZ5hcPwqMJMtWj
xmXc8w9/W67JssNN7N/6oux13Ll/tVQFruzgmZ+jslO+gxPRuIwqMtlBkpnv
78UKavygv2Z04zt2KDR+foI/lgGf/nj3Tc8GO7AvdFq2pLLg9cYbd8aPcEB1
EWvbHwwnfpc/RnPdhQO6DqgcS6rnwdfYnAxjzOSAhMiCA3qJgnifVPr6Q+84
YKonIE1hQBQv0ta+IbfBAUFpHtHzeCn84F6yGv4IJzxh8pghl8nh04+bBlu6
cMKA91ICi9hR/Ck/thrPDE4glr1GKnJq+J3SnpXgVk6QKao++ohHE//8d5by
tXVOiNqdWHhLD/hzh+z88mWwsMmQlN1RdBIvYs1bVe6MBd6XXdQBWwb4wevf
F96mYyEvoF9HTs0Mn/7utlxPCxau8feoc721wuvtuvqMr2GBxBPc6Rdth99V
FXm8Js0FXxNGf/jsOuJrfMenGZy5wEHuosikrRve51GJ1KF0LogI6zqeMOCJ
F/119oxcCxfoKtkenyg4ix/iPVKCW+OCB/Qd56+zn8enW86PW0hzA/Nxh/RB
GX+8XnKlqKcTN1hWygTL6wThd1v83IPTuGFoUXazbDIE/3z7aHFiMzekIMsD
b2Qj8OeOrf289Zcbrn5MK9DiuooXufBSsFyKB4qnbnJr/ovFD5Zcdn7ryAM6
Mkuf7pxNxKf/1Cz4ksoDYoYtXRLO1/F6PHtDY008kKlOWOpdTcfvmjfxrq3y
ALPjye8h4ln4mmsxBAYpXjB3jVP8TyMH79N8MofPkRcGqvGyVz/cwouS6ftl
U3lB+0inn/3vQvzQ0Y+cuCZeEJ0LflzYdRef4XPdymKVFxI5tYs9Yx/g9R+Y
ZnpI8sGYj2PRwJ1H+N1hti9BDnxAz3Ul2lrhCb6Gq5c1MYUPwtcNfuNRFf5N
gABJrYEP1PzpqQ4YPsO//3zm9eQcH0wmKtSJ1Nfgu+WeZubwH4JEOctiuPwS
P5C0fVbP+BA4h+cy377xCj86eQq3HnYIdKxO5FqxvcVP62ZgHz4+BIGFd8M+
Rjbjl4u/z9p+PwRLPZ/efKpuxW/tijfTMfHDp4YJk1WpNjy108XcFxr80Bqc
E180245nrqu/4OXNDwNxOp+n/3XgObloT3Ld4getHxqpVwM/4wUCzA69b+eH
NVki+y3JXrzE57yloE1+OH2S6bCs8Ve8vNx4m7i0AJwtFh2qqfiGV0uSL/xK
EICKjop3TjZDePxkSGBcogBslUi3cOoN4w10WwyPvRSAvkMvBTiTR/GWxQcO
T0wKQGnIe6pm7BjeYdduPYtbEDyfSakHc03gPRzvdurqCYJmt16Zj8kk3ufl
3L3VYEE4sJ+QVPZ2Gh+IVbt8v0QQSCeTa+r85/AR/lfMrfsF4Yztqk28zx98
fPcnCRo6ISig2Y+oc1jGp8ly7Tw7JgS8h8TYNaRW8bnXiL0ep4Xgt09zi5ro
Gr6IVFbKkS0E06avGjfNNvClOn+jWlqFgF4ptEv82Rb+aRHONmBVCBavej11
s9jB1+9ckxUVEwab5/NKVgr7+BaHPqpeK2G4x//F5mspFeqoFRy8GiMMhnI9
+RgiDerj/K9S+Zkw1L5JR8+16dCw37O437+FYWPMPEfHgAGRunYcM9kPw26l
7bx0DAYtHNFXBjgMNcdINwb+MKP1xEyGZb/DMMV679peJivan/gxUlx8GM47
nTuTo86ODhb5Jf/bPwwPfyUqNYViUereSLU9rwj0q/baZphxI3Z5mttKSiIQ
TlpKqzXmRTedpBMZDUTg55eToYaBh9ChZNOAX0QR8Dz4g/N0uwAqqgtwqQsR
AZN6CzcRM2EkNpVrkJEuApNBeSKecSJI9uSYEGoUAbI5v8ajLHFUFcDAxDsg
AhHav8W4jSTRsbtya4t/RACXWm15RlQa1X+2/PWBXhRsg66+nRY6grT3LnUU
CYnCO5L8kqSOHGqWu10boiYKnA2/XjxJU0CnnJrvmpuJgn5WWzQVrTIyq2MO
3Y8UBfrkns4XrSqob1LJc+CmKHS878z5z0gVEbjszKoqRKEUErGiC2roh264
RuJ7Ubhco1tytUIdEQOKxYkjoqBb+yTYI/UEGi9+z3Z8TRRI/l+pG9O00H+f
Z8msLGJwT1WL5cZzHPKXU+15qyUG0e8TWD3VddCousE/IRsxYOgq8MuI1kVm
p5wUo33EIH8ecTIMn0RvLH1dR2PEoNSu0W/VTA/Jul5NxeeLAS77mkL6kD7K
P5fdUPRUDFgeJLiJRhoiTMijuf12McgMpQml1jRGk+ldhk0bYhB1leqhKbM5
sr39K/Qwmzh0/OcgMXDQErWWrj66IikO9+czPe/LWqG7zXz0YCsO/yYW0c9s
G8TWLad697w4FG/3bjOSbFHUd/xpqjhxqPXWm35vQEBOq14tzc/E4aK+aHuf
mSP6uB+6LPJJHMQr7mdLrToh9QMph2N+i0PvlxU+rioXxCXxLErnoAT0r+aE
5Wm4o1jl9xX3pCSAtE2TZYfzQCvag8PUeAkQvHyY46ilJ/pst3ei9YIENM0+
Hh6674W0PdnPicVLQNyl5rDViTOo/KL4rdjbEnDdySOiW+0/lHTNaEO3QwLm
z9DTtbD5oM1sF8kHYxJgXNHbYZ93Hp2962dLS6bsJ9Wa+OKYLzr5Kuf5O2lJ
WBireZZi54+et5WNiSNJiOXyzpo8GYBE+hrY4wmSIF8xPdaPC0T7c2MXTyVI
grWhb7MNIRhd2Fy7U1IoCUYP73D1X7qEhmkx3XQvJOFU2pRCz/0QVC+oKNc2
LglDGMYNK+kwJHVEx0lyWxKkTFuCJ66Eoxw12+QEDikoqZXLwcxEoEDz8Gk9
kIIeqj+S52ajkfzVDw8+3JGC5opttdLfsagg9XufVK0UNIXforvzNQ4x5S9Q
X+uSAoclk/W+nng09YzT3WBHCs5dLD9wdj4R2TVKZpRySsMB45pbIUxJ6H2H
RiOjrDRcvpjEo3gsGd2bIAp+dJCG2968nlTlKYh9OcBExl8aOJ1/Lo2RU1H0
bnx40jVpMLtwoXzFLh25cJcPGb6Uht95xp0FtzMRj8HmzU9YGSiZ/TU41J+N
Vj+abEkoyAAL9l25XsdN1G181/mqvgy0fi4Rv/wpB8WbG4mph8mAnmyjpe1U
HnLvuZOQlSUD+LL+d9l0+UjLenXmT7kMWG2OMn5SKECrdrerS0ZlINbJN8rp
fiH6PLjESbUlAz55cMFx8Q567HgqxJnjCKhYPXqUrV+M3F3/aHOeOgIFFouX
EtnuoW4v1HHl8RHooW+6+kWtBJVNZSsMtx6B2f/8H0dwPETx3jOZx0eOgI1S
IXXp2kOkeeGG/R82WbB1mMpW6ytFPIuTrw1lZKE4qFxxs6sMrfhpCpfoyEIL
1+7DtS+PUVnQBMkpWBYCqLPqvZbKUfy6uuHLNFlYNhwTOsFSidxCU8s5SmXB
aUJnlkWlCvFEqAV+/C4LyUN8Gm9Nn6L42Gv/1JActFn+cwpffI7c6UY8bzjI
ga3c9+clD2qQVqLyh4UAOVhyv6DBT3yBVpO/pz4okYN/BXFHLSZqkfsNOX4O
ZnlQ2Pz+9e3RV0gbezXqgrg8pCfxvRDmeo14c/p/t2vLA155tb1w9zX6fCuq
NNpPHqrYJYSdfr9B2ne/qC70U/gUleJoeDPiE5O4ZbAoD0cKjxav0begvw8u
79xnVAC2X5qTsTdb0JNS0VZHTQWomqgb0HzTiviqgyzaixXgy0fFezHqbWhN
+eNzsVcK0MDR4tX0qw19eS7IE92nAKpBftLDKR9Q4su2EVV6Rfiakrw3utSO
/r7l9bnvowhTbe6fzs90oC0r5XzTWEWIFBqRvfCgE+1OGn7cyFeEu5tsw0Ke
XYiOLVzK5JMibJtYLrye60Y8xJHxv9JK8EYJQmdv9iD+1TWOIqQEivNO/yqo
e5FwIquOob0SpEkz5F3w70XSVfjiwkQlWLzMe3/Jpg9p7N911ptUgv49w/ig
Y/1IO+vV9aVdJVjI7b8T/7QfiWBnR0yZlUGnTEvsqdI3JFlKzbIpqgzhMrpM
XqoDSPGLio+JlTIM85eq59sPIXQ4R2qtWhmUf1Fdf8H4E+meE8V/alAGhgh6
qZ7Sn+hUTaVdUbsysLpvkJSNR5GhwYd4w1/KkKixnv0x5xey9NscL2Q7CoK7
X5lxEmPIs8mxWM/3KGBlX7/yYiMhL6apl/xhR0F1qJ123J+EztoEfl6KPwrs
TcVFSf0kdH76+l5+4VFgbOGbtSyeRMEH3zgvdh6FAuWC9fe60yjBTZgvT1YF
mKQn8B+b5xDeq/PTOXUVYMnWbQ5D82jD+3KE9ikV4Ay4+19k0zzyDuwbHXNV
gWOxRRF+7xaQcULiQ/kbKnCL7fXN4R+LiK18UaV1UwWIayPd1A9W0K2NRrM/
749BmJXEjXNRG8hy5/y/pt5jILXy8Wnylw3ERHXoWdboMajhGT0vKbaJwpmC
uDS2jkH6ifLm9o+byFVQejhWThWu8oqfjhQgIzHdDG++LFXYpxcNe9W/gyrS
3OJOuqmBfh6qn2+lAqcYWvsf59Ugb22lsGSZCjCXSmUDLquBf64/Z7AwNZx2
WeotuqEGajfryqzCqYFf7orI9js1+BQm1zGhQgNJH4vePpU5Dm8av+2cekQL
XrSjm0Krx6Hrv8Dr1GkMwLkZ0/li/zhUnHeRwDYwQPOcZLHJAXVYv6hzl3OW
AQT6fPXDJNShQkr73MApRui7u3ezn6AOhi6Lty12GAHwQiopDeqQtv+J6Z8n
EwiEuVzYiteAXd3rdpHcLDB6afzhy0wNYOs/kW2ozQJ3A71/BRdqQJtNzf0p
TxaQuBBsvVKjAc+CMlBONQvIu6VqzI1rQIuLU3WpPivg9d7QjcAJaKR5GkV3
ng2odHXxBaYnQJImz/lWOhu04j+GOjicgAMyKTx/n7GBgUb/XL/fCXhWX/Rh
e5MNLOUWerqLTsDkc50k3ZiD4MEheKdp9wS8ZTfMFDzFDhJs9weiMJrw6uu7
gR0bdphilmHX5tKEj+cazF6fZgcfOtW4ejlNYA2MWfoayw6BmybnnjlpwkKF
43pQEzvE/4xQe1CvCbhQUrKWCgfo/6D283ivCc3/zN6tIw7ADF4rO9yjCbdi
9FVSzTggrSdboHBaEx7GLYqZeXNA7rty6hweLdBUr/ATKOSA0sfD3YnBWjCt
5+z+ZZcDRDxi7+nGaAHdQJ/BMSZOuMV35NJ+mha8OpFGf56bE65fCxEMKdWC
c95VlXYKnHDhDMf5Mz+04HyBoBu3MyeQBOvxotNa4KYb9Yr7LCe49hM5f/7V
gomPw86z/pxgfrLilS2rNrRmnDFnTuQEZVEDzCnQhq62ou9HqzihbOjP8D9T
bUi0mA7prOME0cyb1Q2O2nD6q4GsRgsncP4bIxwL0oaP9Jp9179ywvpI5EOx
R9qwluxlxL3BCRdvioeNPteG/KG1Twb7nDBl0mFa0KQNz6Rt480YsDD0mneN
47s2hD0+39nHjYXXt57rUrPgIDK9bKJNBQsqlo48b/lwsD/3Mir7BBbKGanm
LkviIGV+8b0qYKEwxOzGMh4H4qEaD1dNscCtuOZVYYKDysrLpw/aYCF9skDD
2wEHaQtGAlSOWLhiO/PrVwAOxooHx129sLB1IKPmdjQOFH+3Hek8hwX/d2rX
7FNwcFi3YJDFDwueKnGKX0pwUErjOMAahoVT7MJRjYM4uIa9GcGUgoU37e8t
w0k4KLI6LiGUgQW1K+cljq/goHavQZ4hGwtSi/Wdlcx4EKI1m3cowELxQ7fi
c7x44GTTn2m9gwU+V4YgSQk85Ejt99HcwwJTlw3/HRweGjWFmelLsRAbt/3H
wRgPXemKT9ofY2Fb814Llz0elD6M/nCvwELQqkFOz2k8XHh09kNPFRYWHi96
p/rjgXF9L5f3GRa8PHK0DaPwEB86EqJWg4WffNrsdNfxcPbviUzZWiwQesYn
mnLxMCWWzrr5EgufryXXRTzAQ8eNh4K367HgbMi5QqzGw91aw6X9V1iYwdyW
1W3AQ6CmxgBqwMKlT+Jeku14+BwXvOX6Bgs01yvuYL7i4dT6XqTjWyxkGKsN
zo/iwW21/7pKIxYEDzSyf5nDw9NRsuEshR936hs/38DDeyHf0agmLBxP/RKX
Q4NAPMEtcJnC70wd3l5mQzAhEKio04wFS9axDWd+BDkPU3D+FP7ZfU4ZSSGI
TrnWEUVhn/TVc2IqCMaP61D5UHjTPOIBPR4BPcdNJjUKxx+k+zljhEAhzpnj
F2V/zp5Uni47BHc2AnW9KVycyW1Z7YHgdn9tew8lPnmrouQsXwS7Oge7+Cj8
mkP63aUwBOHq/JFAyc+gr3rXIQGB08oivSEl//4sjePaNxDw2zzMU6Lo42HT
4nf4DgJ1sHPbpOi3iDV+TPMYwdFCnpRiir4R/X3jky8QxBtTG8nUYQGT4yz4
qRlBlaJC+w1KfXLsSHYVXQjk5Z8fG6HUT4zHNyNjiJKvVNkbxudY0M6LpiEs
I7jBt/GThlL/T/aM2id2EegOsw72lWNBjuWjJhsdwNt4bEU8pX/quyyDVw4C
HI3xq0gvwcK+PDfHBDfAa3OmE9OU/tNL+17ZLwAgt8XrJVaMhT4zz+k6aYDZ
r/wOOvmUfq2Sin+sAPD+qnWsZC4W3NjmRW4fA7D0TGf7k0Xpv89BTtEIIPzn
LJ90KmV+lTQ2/fQAjgh07uQnYSEsYzfbwwTAnonMvBKPBQbLhO5T9gDxmNeh
plFYEO3NhQN+AF+jf7A2XsCC91Hnn7vBAFcOTQ3Ze2Oh6sbh8MVwyvsbPP8N
nqbkb11W05sIIP4pviDJidLPX19J3SoCsOMe3K3Xx8L1byMskp8BaLzbp6L5
sWBSWfh66ytQ9InDlXNhgSXBxbvrO8BPBtPQFjaKX6iOvAuaBEjP1LCvoMFC
dvZweOsuwFogi2LMLCcUWv2YcZPTgei6jgmrGk6o7B58X5CkA8rr9WXjGhS/
e5gXeDFdB2TiEtMeK1P8NMpeRPemDnhUTji7y3DCc/nBiNliHdDLnQ4o4uWE
lykDKhp1OsD02P2OxzoHNBp9u/ttUgc2gnm35Ko4oKetL5L9pC5k4NuymXk4
YGH7/qankS6cEllqMT9AOV+UgwJrLXRhXaoqNZGKA3QKsN5OLrrglnHyc+8c
Ozy/aGtTckkXamr2vo40skMO78ARjTJdCLvk/XDFix2czn0fcGM9CexqroJj
tgeBxPJbuXrwJBB5w7s1jVjgWojiPU0rPZCNqxaiymSAJFaqwmJ7PZhoKX8w
HcoA10t6c+mIemA4pcH83Y0B0vuCUz/76IGJSyf7DyUGyFFsCPWM14Pjnuqy
jj308GDKwPx6nR4sq06unsfSQxPBY+e7kD5IrFvd7LhPC5vHb9qFzenD6gHB
focFKgjW8/BoXtaHU/qvIzFDVLBso+jLuKkPIof9qD6+o4IZ/4/xObQG0HHT
eyDkNhX8eLJb80zQAFbrRrRyTKjgjfAZzjlzAwiyWktscv2HYhiOf3GqMQAJ
BSnHv7R7aJ+LdvjeKwNIu/c9K/TXLgoX75maaTKALL57csINuygQfPZDugyA
IUemti9wF3mFFylkTxqAfXlty4+JHaS/yJDayWsIprRq4QFd2+jAwKChdqQh
fJnujtiv20KcszmMvLGGkJv5F8tasIX4dm0+rFwzhNFmi3zNyC0kJdZzsjTb
EN4SZi+vwhaCix/xnOWG4PDUcuZb5yYKZnilOvPdEPJ83ZwuTm+gkeMFIjfV
jWDO+uLOito6Gjdy+HURZwQTBPnWcYF1NOvCU2R00gh2/zqWrlKvo43YLIF/
5kaw3vmxw+/zGmL/cp3H56wR+NUQzv7yXkN6/0WwQI4RFDi9EMt+8BdV5bls
za8aAcdLmy6kvIrYMXLxemQjaKubfaHCt4oCL5MPFv8zoviQyV8jqlWk5pgr
bc1iDMIsLqcne1bQG/4eQr2kMTzLqir/ErSCOu6crI13MIZr36RYLzYvo6kH
soFCjcawLttZdGZ2ERlykfdC3hsDT+Ubc8vWRfQkvj25p8MY4rtep8TeXkS+
Z7zuxQ0ag/3iQsRb80W0JlXUM7tsDKy2vsKp9X8QzRMOpZfiJjAidLIvLn8B
CT/dmjdPNoHkypixnMw5xCxZL6udYQL7r+7nuwXPoY380HNHckyAgVo97azD
HPoctzFFe88EMEdvMsqLzqFo+7Wx+noT4KgX8rtZO4tG95cGxWZMILZ3i6N/
dgZ1BFXzsC+aQN9Yfrdv7wx6OXPRbu+vCXgf/KN/6tUMSu/70zf4zwQC3Z7Z
libPIPyj+e5UXlNwFZ5m1lOYQUVm0+829E3hhEuwwNCVaXS99RENydQUjPPu
iWqen0Yh6md1eq1NoYZJxneIMI3MRScby4mmcHwnrO6T4jTaXxt/5R5iCrnE
ffPosSlELByt7nhoCgLkc5sy1lPImKNosa7cFF6a/iWZ6Eyh44muCg+fmYLj
dbWSJ8pTiM1/5MmVt6bAvbERIcA+hRpP/nio+s0UlIzsP3zqnURC899uF9GZ
geUJJS9r90nk9fZhKfMBM6jT3izns55EFRmXakI4zCCzVf6JxKlJpKnK3Wku
bAY1ldGPWI9MIkKU7fa+uhn4E7gzxTZI6I6FBMN5vBmA9KNE7jkSIomucQye
MoMxzoJZs1ESCvqQfaTaygwEhWN70ttJKPPgVwe382aggjsmaXmHhAbH7nt1
BpjBbtmbGN9sEhJ+EeivftkM1EUlqHuSSajSgTPpYIIZ8IddR16hJLQmO54d
kUKJt8xoPuciCWnvPSuevmEGnOw3sljOklDHPau6piIz+CN5ovKjHQlxBIu+
k3toBu4STqxs5iTkoL/yOa/cDMK243Rv6ZPQ9FzmlF+9GcR2B9JHaJCQ4lv3
1eFGM/Dm37ry9SgJhWQo7xu0mcH3UYbH/nIkRKfawy3SZwYFrBMjlw+TkAnD
XdHUITPQvn63d+IQCWUN+SlsjZpBogGLcTYXCf14gk54TZpB4XCc1rWDJCQa
dVCvZ94M7o143W5iJiFvi1+W2qtm8Oo3i5s2Awk9Fa12KdsyA8bo7xF71CSE
/2AefJXeHL6OEHJNtydQwi3hqwsHzCGvozX6x8YE6vJZTHHgNAeRJ59yKv5O
ICyuMe89nzlkcHzqaV2eQE4H0x8oHzaHLOo1CaHFCXRvzLW6UNIczu5jExvm
J9BMjUIDRt4cLreuTN+ZnUDKiXsfglXMwf1uEP799AQKdeju+61hDrVzV6IU
pyZQo+ydUVNkDuxru7dGSBOIYe/CXL2eOTAe7I3/PDGBzL5ob0iYmsOx9HFV
OgrfvMdCc8PaHOTf896JGp9Aw0EjrHsO5pBMa/9Mk8Ji+hWHzrmZw3hR4hkt
Cp/ji5T8dsYcPs+kVl6h8NM5k6M6F8xh8phlFCNlv803ArjKQHNYH6752Edh
fMa84aEwcxB4/yF2jBJPokeDbcIVc3A4efHOMUq83cdS3FcSzOHbr6vMnyj5
cDE4X3BNNYemw98a7lHydRmSvfwpyxwgWefBW4oeD55sx6nlm0PC/cLnghS9
5iI7Mu4Vm0PdypvhRoqeFR9yKpYemoP/W7utHIreF9k9PuEqzIFWra+0klIP
ZSf5qZTn5rBj2TlCT6nXyoNNmh/15jDF9CO5aG8CPf/TelimyRysHfLuhVLq
G6yerh3SZg5dqoU8N+hJaKtDIoSzzxx+L3eMx7OR0Guu5Sz3IXNYLEgQcsOS
UCSxobpq1BxWM59GhPGR0L8Vq1njeXM4H2PteVGchJq1hBjyV8xBkaW9w/AI
CcUmzIhNb5pDDG0pz2klEmI4dMUljs4CLjiU8Nlrk9BHT+OwXmYLsNJvqlI+
SULXK7hzD3NYgHsLzBgZkxArVHxpELKAG1cC6bUcSYjrv++6a8ct4HPGaSme
cBIaeFripouzALhWyD4fS0K3tv0iM09aAHZtn/tfCgkJpDO8lLe0gIjAIElS
EQmJ1R47cuacBXSPx+DuUvyAtL+vV+NnAXVnfKfP95HQI8MOT+oQC9CfnuEM
+UlCR0bcC+/EWsC27Lt7emskpEybfnDgtgWw3VuL+CIxiVZNHeUl7lOe+5EZ
045Oohe5EkaBZRYQw0K6mISfROqyDbFstRZwhrMwQMNxEuGtZtb1P1tAC+tK
e/iNSUR1u4Yzp98CaumjyyTuTqJWUrTSxA8LsM62qThQPYn0LnOfuzJtAUlf
mVozuyfRIwvRRWcqSzi7u5MYzDqFKkPMPW4esoRrK/sMKbem0Nc78kYJgpbw
4VlswZvHU4j8nvloyGFLaBrI3BRtmEJ62HYqB0lL4GgVfHltdAr9rEZ3BY5a
QpHXUMUb6WnEOqv8676hJbjV4Mi176bRMfaD7dkmlsAea3Kbb2gaOar/qYo3
t4QpweqgyoVp9DDhcfRZW0tg+6zk7sszg3BiYsKy7pbA69YhfvLCDPJ1xro+
C7UE/gpBkBedRdmxK6fuh1tCJ1vPWInGLHr1+It8dpQldP3xmTKznEX0Wym7
wXGWsDLTd1f56iy6c5OuUCPDEoLK73qqjc+i7u71H02PLIEz/bq+cPUcUoAh
h8/fLKGF1D57+fwCosrFl+4PWYIieeKSasoC6p8vWVccsYRWPY774uULKDIv
ICtj3BI2uhV4CucXUMcic5flkiWcJpe9Xrr4B529g0NfMVaQxtC0uxK9iO5u
35cc0rIC2VsBxAseywhb67s6ds8KSp4sdJlNrSL5NFP+kRIr6OewqDfeXkWn
zsjpDpRagX0+wdCe7S8K4Z690VFpBRxs6z+Kjv9FQ5e8jta8sgKDqi8+pGt/
UdFxZ//4Xivg1b2hrqiwhmTrDRelqK0hNJ0teTRmHek0iM+dd7eGE6urD8+b
bqGWp4bUGgI2ED8lRfuEeR+VWoW9/jlpA2Lz8CAeSwP+uQOyfTM2UEy/+PWM
MA1oDB+7/WHeBs7OvizVOUIDHV6LEdUrNhBJZ7o9g6eBhdDTuJg9G+iRsclb
O0cDKkVmzRLctrDVPGq92kgDjXOiH86fsoUQ/EKeqBctXFO6ctzdwBZe0Ccd
17xIC5bBI49sjW3hg4/qI5PLtDC2l3sNZ2kLHSPa7xxSaYGOg8XooIst2NBH
RfG/oAVj9Y3O50G28PDewEllGjr4FtfRS75vC4th1w6b3aID083qMoVHtpD1
T6b7yH06aPXJueLx2Bba85xUd8vpoMrKXeFTtS3cfNSzFdNEB0mHN5JuvbEF
pa7Xwwen6ECzQRTUB2zBdnqB58hReri7erkqmMkOJgzH/mw00gPPWWJCGYsd
1B9ycQpop4fU7yddRg7aAW5FceHXF3oIa2ZjPsVjB2zPxBzyf9ODdXrJGaw4
Zb2LvFYkNQPQy/YIPte2A8YK3igyMICPh3TKkp8dmMfNJWS+ZICizOs+XEF2
ELIsRev6lgF6m/4YnQixg2cFxfuC7xlAQ/gFJi7SDnZYeOxCexmAcRgSeZLt
oDBaa/TmPAOU2DrF4O7bQdbD74SLQowwFPfW3fOhHVCpyS/5iTPCgRoRuFZm
B9bnD5d5HWGEQI7p/Z4qO3j4V8FLWo0RdD4HRXo12IHIl/AkDlNGGDVIC03p
t4PLjU/ELoUyAmfoMuHpoB3sZSW/fhTJCHqPbI5/+0GJV//U0c4YRqig418X
HrOD24Iz5QspjBDR8ijw+R87oBW2u3CjmBH4tJp9vzMQIP4UbsvtPSOY+oib
7TMRoN9oRqjxIyNcyU+UF2clQK33y222bkaY2jSdv4AlAOkY9CV9Y4QXL757
U4kQoOl96fuRSUawUvx7WvoEAfrO9kfS0WGg49dnQR5tApRWu6xaMmJA98aT
b3SIAL987LpuMGNAdc3DYPwUAZQ+lFUus2OA53WP7B1LAqguG0uJC2Eg43zF
RIoNAbgqOpo4RTCAEUoqDCcQoGV9+O2GGAbIVxCbgwtlffO76dsyGBjRq1rh
9CaAx4MpstMxDNhtJj+hPk+AKvrfLX/UMPC57MzpZV8C8FxMXwvWwEDTAaFv
3UEEUGuZLXbHYeB+b0p90hWKHldfqlfqY0Ag7r+A0FgCXBMPjp4wxMBN1ZOy
ZxMIkF/xUIvNBAMJedu3T6YQYOr3ycM6Fhjwdj13ZT+XAGtjSS8E7TEwxqan
8SefAIEn9gc3HDDg1CyyMlxIgNvNT6LanDBgIj7k+eo+Rc87yk5AxMD7/hqB
socEGO59nrvghgHtxIz+3DIC3AoMd0/zwIDirL5+cBUB2F/KlVZ4YaC0QOyf
5zMC3D/eeETuLAZETPfrrF4Q4NGv6VNF/2GAo7r2iNJrAjw7a23p6YOBtWAJ
1rk2AqT4NDN7+mHAV4rqw9BHApy1NLyX4I+BqcHh6PZOArAMME/fCcDAoGb2
ckkvAc5E3kipCMKA5cLFx9n9BFgO31+6H4yBj3eMPWMHCeDnu8aWfgkDr6lo
+t1+EoDtJ0+KbigGVJ7/TDX/TQCRwIDlA5cxUH76lR5uggACPwRFOigswZ2z
LzdFgFS6o8JRYRgo/OBfxz9LAOqxtkWJcAxwXzb1Z1ogAKPb35wWCqcfkTmy
tUgA+Yu9vDYRGGAYph2fWiHA3l7o5e8UvpL6q+DbGgEw+/sNtpEYeHTh5Gva
LQKssKT87KZwl2np96M7BBAVk948EYWBVfkDZLd9AlQ2HGDLpzAfqx9fOrU9
lNgHSM9TGP+nT/0NnT3wBWcaKkdj4Ez3cfs5RnsQyrgX4k3h1MqCEL4D9tAi
9fNlNoWfp+3n6LNR1r+KYHtO4SFfz9pgDnt4sPEi9h2F980+9N/nsgfc1Dzf
RwpLKMqu9fDaQ0hP+mAThU3Y0rH/+Cn7n7Nse0LhwMUVFQVhe6DzmphJovCt
z3bWzqL2sB28behE4caqVwHJEvbw2cJwQZjCpHShG3XS9mBTduX7ACV+Zr+Y
p5Oy9uCgYsMbS+GjFpNfsIr2UHHvUoUIhR2UjJZ0jtqD6JP84ucUfaIPVrL5
q9pDwr+ATXUKlyyxKxap20O53bPXTyn6dnwJNuvStAcPd+ZlQQrzZmqnyujY
Q7Nnf+cXSv3w/nfLCafsgan1yRUeCntZ0nXGG9iD+MMzzZaUej9l72IaM7OH
L5esae+GYGBgWenIQSt7WBTXwtZS+mevJ9sQZ2sPaT8du95S+sv4hvO1fCd7
uEGyc3oSiAH/gKZH7a72kOujg9Ip/ZlrJf5h3d0eiL5X/pyh9O8Exzyd9X/2
cMnp4IdlX0r+q+YSV33s4UyUH1XJBQwo9z0/WeVrD47peAmT8xiIzAqPZQ6m
fG9ez/CSN2X+A0fvaYTaw0X/VIctyjx9stZtORtuDzdtiYF+Zyj+hGWmenfV
HpbLm8dPeGKgOjs/KiLNHvYH+/LAmZJP0F7h40x7iFy6OOjliIFdG483g9n2
UG1WejqK4geGXEd2jhXYgylHc2KKDQbGb9ZfXnhkD/oCDmRBip9w5Q4GuTbb
A9c5uyJBij9d3aq5YPfOHuripEVeUvxr3inzjNkHe/g4VLakR/G31sNG9rgu
e+g9vptnqEjR5/FrTaEheyiK3Nr4IY6Bzjd3qH8u2UNGm4O6FisGjh8O3+5f
pfTL/PYlHMV/78cQ/nat20OWsOy14xR/vqx/cPLNjj38eRqly0qNAameqx8L
GR1A0FsEY77GCLETpzNcDjvAd5n7eRLfGWFRD5JsxRzgz8OTnLco54FjmWCM
qaQDsMiRF2j6GEHZ91ugtpwD1Nl1TzV2UM6vDX2CoLoDbJ61m+1pYIQTzLJC
I+YOkEH4T+lMISMsKy8/cY52gFhJkXc37BnhkIVxxakYB6Br/BnAb8MIur4l
lQrxDvBZbXrntjkjZD92ePov2QEirOk/JusxwnGxltoHOQ6wLBtnwnGMESKx
Wc3zFQ6gXSXvMMTCCIwbxwYihh3gxC299eQGBhBuCKUu1HCEJ9R1So8YGWCN
0encey1HyG1An5Qp94MOW+3eBbwjcFdxTtVu00PoItU9nJ4jpPQeGa3+Qw89
otfhl5UjhIgf1vD6Sg9xSYVXxM47grBqEPbHHXqYsWvZK7vjCJ0P2X8SlOih
Zpl5u5bGCd6aseiEGdBBRl2jpX6TE9zH/EhviKOBviPRRk9TnEHTwY/myUMq
+P34e0d5ujNcy5UhUhdTweIRNdPSG87wz8Nx1PkWFTDLLpgX5TlD7eD3C/wp
VHBS1sk29YEzOLa4lTb6U8EL2eNu3g3OcOhR5+sn2lSQJ7cYLDLvDKk/uWuy
qv4hFwXi3UxjF1BsNE+IU9lHMufUZaPMXCDr6xPTEOl99LeE/cU5SxdYLUp+
FCi4j64LvmvXJbiA0LgYSmLYR/UHZJbWPFzg+wSLjszwHsLOreAcw1yALEof
qJe4hzoeJQyLlrmAJq3Dlg5pF+WOE8+wlbuAwYpaXOSPXeQhrLG0XekCY2+3
11t6dtFWzhxNf40L5P0WeO37dhdJJVjIJja5wKXu5S6jvF0Uc/pQ2NyAC3A8
P3pV0GwXaYhU8tTQuwLP36xj/7XsoGfX2Rh/YVwhZV2j07l+B8mu+20ys7jC
56XGCGL1DhLsUBny5HSFyn1Vi/Q7O4gquD6f87ArPA//XnorfAd9an8nGKjh
Cjc2Hqm6qe8gXRVJ1iItV/iwfdfyhNIOelOYuPcJ7wonsseZxKR3UFWA0aio
nitsDhYEH+bdQVkCX4p7rVxBeS+BtXNzGzn5/RA7et4Vqi5iiucbttHX71pY
14uu4B/4HFPzYhuZnrpDmxzgCs5ifyKTK7cR/pA76XeoK1gXZhaeLt5GYu8m
H2bGu4Je5ppLd9w2muNZkVm+4wp8baX/Iiy2UUQjo1J1DyUexa8fz6ySkWb5
2FbJV1c4FTzgHPiHjLbyGloLBlwh04OQmDpDRsEBfoTEEVfK/L6onB0lowsS
g1GuM67Am8seZtBFRsTrj7oOUBGhRf4wY9ZjMhIMvZpLTUsEp2PhA5cfktGP
007um/REeL7TaeN7j4wIOLa18QNEsK5YcLmST0YWy5cEXvMSQSTJ8pPBdTIC
gp6PtxIRHFyDB30uktG+7mFVogoRkoJSFuXPk9EbJfKejRoRNl9Kvd79j4w0
mCpvIC0iXBk/c6HNg4yOvuF6xWNAhGe55+V27MhouWwxlsWYCDZjmG+yNmRU
lfPRlMaMCGzZYorelmQk6xf5+481EV4bGiwcMCEjMTESYxuRCN7trxM3gYx+
szX2vvYggiH33YKbeDIq2sm7/dSLCDV/DjkibTIS+GaiVOhDhA99EZ/fqpMR
V1INISiECCqXxh2ISmTUF5wmci6Mwp3m8d4KZJTp8d8cMZIIbW3ihlflyIhF
SyDaOJYIZ7tzM4akyYh+MfahaDoRzGVShuVEycifafIb4QYR2DXeasceJqMR
CQOG1JtE2GqqjJ4RIqMXzgf+2ygggmL2h1skfjISCfXNkysiwsqBPz7hh8go
NetLu/s9InTYf+YQ4SMjr0/ZMp2lRNAgfOkt4CajHtK6A1U5EULnMkh+XGSk
TeWQrFZFhPL0p29tsWRUJvD6lc8zIsw85nQw4iQjrLrgXPELIpg+yKsy4yCj
aOto/m91RFgaE3njwU5Gc76/jZkbKOu7MiISDpJRa0lJeXALEQxOlezssJKR
YjPDyOP3RPhdxPLcnMIFw94sv9qJoKb7m/4ZCxkxbHZoc3USwT2HalWMwgGc
Cr5Gn4kQ/s88oOQAJX+FjDvRvUQonq6IVqOwodFKd00/ESZe7HANMFP08LLZ
nxkkwunPgkqJFBa5WqsoPEyE47dX2vUonHqb181mlAiXY51/cFF462VYRtIY
EWBey+MvE0WfvuGmtyQiPNYOth+j8Jc/uOXVaSJ0/pysG6WwJtNdEZl5IuRa
hETNU/iRBI2V6yIRhoD9ASNlP07wislaIYJxI5PYMQpHO3941r5GhCgF3b++
FJ4LkRnf3STC/t9bB+spTMi6zqmyQwTn0D9+HJR8WisXdP/bJ4Kk0GHWcAor
fDIPKqR2gxlj1t8rFL5Fevqgl84N1M7mjV2m6ENHhe1nwLjBrf5C5oMUPf0F
LtFpH3CD+zu7Ni8oPHJ8UDWAzQ3GIO+lNxtFL+sTZx5xuAGJyUROnlKfF763
c4a53EDjzeaTfQqnlLht6Am4AWfQq6oeSn03mlqkIoTd4KVumkQPpf6ew+L2
T0XdYOrGYNIopT80OWfq+GXcQEbPjEqGh6KHgvGMhZwbEILV6U/zUvQwquBL
UHQD01fcIxWU/pu94h+2pOoGJj+Cxy8IkJHt7b7HEhpu0Lw3QjUhSEbNL1V/
OGq5gRE9T89/wpR8/2xpvtdxgxdft13uUOaBjsn5PPmUG8iWPMKYi1PylXh7
W9HQDfrOi+uwSpKRgXPM7i1zN5j4m6FaJ0OJ/yNTo6+zG0xfUDtSr0xGh+/O
bmQT3aB40k+0T4WiR+gnpdceboDman6QVSn9KJl8j8HbDar9DS4GniAjfCwm
oTjYDfKtjsoxniSj/xxn3raFUvQ9qIZL16PMs/LHjflwNzCgyukQMySj8dFr
3hoxlPc9vykGm5FRohajaW+aGwilmVDXOZBRNed0/GamG4jqSPSVOZPR0OyH
t0I33YC4rdxdSqT40a1EJZ8CN+g6Y32o24uMPq/RY2lL3aAkpuxPTQAZ8VbR
/VBtdoMvPFEPZtMofplA4nR+5wY3isIsH98gIx+X9yYxHyj6OF69eimH4pfM
8W+7u9wo9xDQOnaHjNz/o7139rsbjJgXDehWUuZbhMb71qobXLhhEFX2hYwK
P/3bjuJ0B4MLjyo0hbaRzYYc3QbWHQR4Q58cEttGzOIOrBe53aFrnE6TRnob
XY58epjI5w6Rw1dIS8rbyFbJ4xRe2B3EjA7oauttI9ac1rT9I+4w8+vs1wy/
bRTtniByRccdrpXn1X3t2EYem8z6V/3d4Xj0cR+9/B10USuChi/QHfzOtni2
3d1BkVfmG6uD3MFsQVPBrGwH3WLsUv8V4g6ta682g+p2UA9v2hF8lDuc/ytz
T3BgByGNg6y7ye6gIyek3sW1i4TCsP2hD9zBt3dZRYVyH/i+LeDpN+AOv2SV
l0Ir9tC6Pq4yX80D6qWs0dev/9BrZh7MZJYHWEfs/+napAKRhLaZsJseIHxq
aUdrlwoS/wV/Ysv1AEa2g/qPqajBeu3rdY18D8jfcwiKZqKG2Z83WFOLPSA0
pfMSpwA18D1jxR6r8ID/iu4lDOOoIcSeXjimzQPM2LUvtsVQg0rJ2jGhLQ9A
4QXnnlDTwGs3d+o8sgdouSVg1elp4KRA12f2HQ9ITa/604yhAdusB+fo9j1A
dXNZtOsgDYRctS6ep/UEKt533M1CNPDK5Snz64OesFOm/Iv/BA0A94UxgrQn
mKMNq1hfGvjYM1jVI0NZP2PxuNKfBqxST0Yay3rCcZnWhm9BNOBJK8CLV/CE
9m9R9ILhNBC/8slU8pgnVNYofbuaSAPt3dL1f/GeoL5wvqKsiAbMEyfSMwme
4BHRJu7SRQMGxummxx08Iexmi6nPF8r32U4wjzh6Qm/M76WgPho4mpueIO3q
CdVu7rlhQzTA9ehEZONpTzD85kRtTqKB4baMcwv+ntDW6m/Ft0MD/cma0lmB
nkB+qZcwskcDXWaTJPVgT2hISaIqpKKFxm+a7nGhnhC9kdfKwkAL9ycnCfzR
nrBdWXSklp0WvOm1TxmmeMJEqvWRw5K04PFpinox1RO+3D13I1eaFpzSbjRl
p3tCij8TD5MsLZhyT2v+uuEJgYpPfX8p0oKSZNbRkFueMJ96VcJKgxY2Ts0I
lzz0BBlB98MGxrSwhMkeMSr1BNMB7jA/U1rKuYcrWCrzBJe26r4sc1r4bpvN
rVXhCcIY7+gOa1p444Vn6XtO0Xu3LmHPiRZqZWY/hb7wBLZmi4o9F1qoWsi+
JvTSE4oDdNq2iLRwN3iW5twrTzB2Tuv45UkL+Ro3m9kaPIFrlau204sWsnbx
0S/eeMLmMav052dp4XrzrJZToyeY9DjY3fSmhbj4m+R/TZ7gE6LLFOBDC/8D
uKaiSw==
          "]]}}, {{}, {}, 
        {GrayLevel[0], PointSize[0.05], Thickness[0.005], 
         LineBox[CompressedData["
1:eJwtl3c81t/7x60iKyMqI3uHEhLu+7oqews3Gbfx0aCEEg0pFZFRmSmhhAZK
UqIiyspKNtl7u7MS+r2/j8fPPx7Pxznnfa7zul7Xdc4t5uZ95BgDHR1dKiMd
3f/+51PWFqdzqsl0//8XXkFts4zOAp0mXoOWlwX77nZev7wr+j3ovWO5IKGc
oBY3FFfHFF0Jm0dtO9w9Lu9PGH+0tBzVBhxHZ3s7uHkPbD8tHjEfNQrz0Vks
uzIea9rmuNvMRC2Da5y2jQiIatcOueY6Ga1AcpeWt77XHm0Ucmau2/wHVKLl
3sa7o7Z8xNEPL6+uQhNPxJyoKVV77aSZsIfvOtzfSlVsSo7T9k0z9m9X3IAI
2p8vkexPtEfaDBr0JzYgVJ3+lk9zrrbDVj3Z95n/gLHXrqFTpkj7ZPpjjN1L
h14VLd0eld+0xUF0uuYOHWpJhjAuTf/Q7u5MSWKYocOVFN7fO/f+0k7wF9bT
NKFHgTe/HhS5j2pb8iTTfF/Qo6d+RC9nCk2bPVcg9TkLAwq1bQmjU1zXrjBM
Mu4/zoCb5poDP77ZTLo2vH1lxzcG7P24u2nkLDdJMzjhqYUEI5Il3aR0YgRI
C0J8lmHBjPht7XPZTW5J0qvC2PWSXkasPBVx7PeKIsnTmufFMokJ+/q8HkaR
1UmSc3cpyslM2H1E1uOeDZJ6IrYynlhlQo6f2h/0W/RJSTLRr1LsNiH7HnJq
E8mSZF3O7tj6bhMG6SsZtJfakTidI1g4+TZjRsiFHdrPXElVq1sKdM9txoU3
Li9frJ4kXU8Ic73yYzOqedkXL8X4krRVmDkLlJnRpKvXWCH8Amm5LqRoKooZ
dzXGpvezBJPcgVWDe4EZj123CFuTDiM1vY4uULNnwUPm9Clb1u6SUJx3n30p
wTF3Hq1/SSTlxia+DpLegpYDkkecA9NIQpuElNIjt6C/0fkXS6WZpHD/tJeV
tC2Yzl35eFz1FWlpVFJuyo4VZTOHlAoOF5Dcjz7P5CphxXNxF01ZWz+SmmoU
JdWk2DDBMjyh/nQ5CbXfPD4awYZ7lmlhbuw1pNwcdZGgeTbME7/SLE39QRIU
KU5+YsuOM1Y96p6sbaSwuyBQ+YkdXz+gx3SvHtIS/dfESQkO3OIlofR6dZDk
fs6Aj+s2BxqVsgYFSUyQmoZqY1TnOLCQI2B32OZ5ElIsuY5SOPGj8RXudo4l
Um5lS9SVj5x4biLsV/v5NZLQAXu2J+JbEXO/n2YzYSCHv+gJqwjbimPOOr4j
J5nJS4L/bZ6c2Yo0yV9Mxq0c5DcVv7/ckudCyH5UM/abh+zxr4DugRMXSiU0
xxr+2U4W1bgA2Xe5sDZ9YP99tV3kNh/NoM/lXHhlejpx8o84Ofr52sfGJS7c
oMg8Yy+VIesOfP47IMeNAZ/r/+x+pEheEwjWXHTkRuZts2RWDxVyvtXhi8x3
uZFlb5RxQqM62TNyU+HOcm5scy5mm1bQJot+q1xSWCLGvYPfn7M7SG5bD1cj
y/Eg08s7j1aNdcnR6iZ+Fo48yLfFS5l/qxFZx5sz3+0ODxqlFndinTn5b1bj
vF8ZD+amdxyVdLAiv+mL2XNrkQdry19oKV+xJXvstPFOkuXFyEdfjKZOOZJF
j2zPfenAi52VNrc/y7iS2253TH2K5sW09zZHjZ+5k6PLHyo0fuHFrCSLWce6
k2TdNSfPgQVerOakXdAr8CKvqYo+X5DZhuqhP5pqS33J+V4Do5sdtuF9W0sx
BvnzZM/Mp9I7o7dhHKtMQrH8RbJY7/FjCl8Ilnlb4/zrCrl9u9xT0sI21NSU
u+uTG0yOtpgcMJfhw/yxcvbsgZtk3fAcMTd7PnThSTSWTgkjr33xdvGLIsb1
31Fpi5HkN6t7U0NL+dBJm0414d9dsse+hV/3f/Ohh6Vjgch4LFn09Duhl9L8
2BOmlXZYP5Hc9vSCw6ej/Ch861iAiPxDcvQvzQcNkfx4/+CZvweepJJ1+dfb
+0v48ea3zRaObk/Ia2Yl2xdo/BhUkGXx0zqDnH8rmLJZejuObHpcHvX2Gdmz
9HD8jqPbcdBw2/pMdDZZ7M+mZvnI7biljL0m6NJrcvveKh5SyXbM+kzfr7j2
hnzH87alOW07xqvWd/m3FJD10k3uukrtQLe51XAK9wfyWhdnwzm7HfjsJ8e4
x8eP5PxtPzhCI3bgjMHrrTm+peSPvoJDasU70CpB3J8xrYz8tf5Y0fDEDtzw
bBcX5v5GrlN4fTdeYCfaMJUcYautJLeGrR7XNdqJnJRzotfaa8g9wzqkxYs7
cTqlnXecXE8ePXSHN+P5TrSW6DfXYvpBnkvtGLfu2InzUo1Jd0R+klfWJEqZ
tgjgr+tHo0b8W8j09mcS3moIYH4Bg4AoVzuZ9X3hafeTAhhD/3biyXwnmWcb
4+Ft9wXQm3Lgx0HxHrKgr+nOr5UCyPCsSaG6uY8sWZ84e25ZAH3bKqhVlQPk
3QoD3yRkBDFzu/SWoJkhslrY7uSfFEEUeifneMd0lEwe9j97I1QQ2YwaUhUn
xsn6h74Y7HsniBc8tRreVk+RLVLZRAaHBTGCf99RUdos2W7NZjGGTwhTHLy3
tr6dJ7seTft+SFcILeTmwhMf/iZ7vpt4TPMTwvA5F9OJ14vks7xqF548FcJE
rZyqwpVl8mWfq2ZHmoXwxIf/fioErJJv1lVLMjAJo82BlOW8PevkKPltf/P2
CWPx5+wmNj46SLhF/eH6nzCO1rmXs7+lh5ShZ1ncscJoGejAonGBEbIO/r7y
pUwYx5mjNqW7b4LXKSRrX5ow3shd3PVfIDMU/r0lLya+C2dy7hVGlW2BmgKh
tmvBu3BXcTm35CgncQ+fyNmTtwsvPZkQ+z7CBV3eeTf6+nbhlYXKspULPDBU
+/foXS4RHI5NijXcvQ2m5PT2IIrgGl7VnmLgh8XQu5vnvEUwRUSra8+/7bAx
2NmdmiqCdPnkil8SArA1xTv834YI/jruIDcyvwsi17tf2W4XxfBhnd9XG0WB
azfDQ2VlUcz72FuicEgc4uxlQpn1RTHHyUuzrEECdoab+PZSRfFDYp0t92Up
SHnv6/jeXxQlaffZR3VlQHwkQf9OtCiKChewyajIgfzhfmH4LIqvdu5ayQ9Q
hFzfzVu2t4qifE7cxWstyrAvTWFhZloUKxNEqC1Ke6Gw3qK3YpMYIrnwNTVc
BbTXz9ekCIthfCuP0ce/+6BU4WGBv5oYTijPjJrdUgMd+9I0M1MxpLiJHQ1Q
3A+m71kDNgLFUFpedn9UgyY0DSu7tcaJ4VDA2+Saem2gbLMxzc0Ww+3OoYqc
s2ToPHRJI/SrGCa+0IllSkKg+qZKULvFMMqzfE9j7UEYSP3Kqb4ghvfeLX0Y
5z0MJ+rH/3Cwi2NtzVU+S28d8FFQbfykJY4sdMvB4if0oWe//j9hK3G8oS3f
enzdAEx17JWCPMWx07HsnetLI5B3uhZJThJHKY/lvzxWZpDkEVuc8locy+lb
Je/LWACLf+bERqU4OvAdmx3bZwnD0bUGJUvi+KBFrWnxohVYP+wNEOGUQMEx
RxPuAmsoy6JlXpWSwPU3pUVK9BRIK92xiShuPH6YydSnwQ446xRU005JYMOw
XIiklT1c6SD/R3dDAg94x8+tTDiAPc39S2meBMr47PnP094ZqjYC5kSrJdDS
52TWUJIL7GeLEAnuk0Ch1rdvjse4wjbJvCsHt0pifeZAcPWz/+D6nq/Zj6Ul
0eFhV9/TSneY127roidLIilw/pfBwjGot1k/UHZaEj2GB4u3XjwJ2m5cHuI3
JTGoZXezbpMHvDwjcf/6Q0kMll5s9tE6BWG3DJcO1Ugi/UaI8hY8A8uxjlLp
/ZIYOVWn+7zbG46neVsz/pHEpktMAT+/+cDhD/FvymWksGnbveln987Cm2/P
+iVACpcXN1gyQ8+BaFMx102KFC7+eHxaLNQPNib6z+iESCH9JLliLcMfTi8v
PHqaLIUu3nu5eSoDoIuRpY7prRRq/0pM41m4AIVCSgrfBqTQKsXKxfHcZZCW
O2gvtSqF72KVz3lUBEK8mnV4CLc0PpOhEx2XDoKzZpdGdVEaV3k3WSyEXYPd
1yrSKx5JY5TecFhL3Q14ENnRJF0gjfnqySWM+TdhS9IU/a1aaVwKKvNISwuB
kTweF/2/0lhmcCCDJ+EW2HyWupPFI4M9A8tr1JQw+Fqj8ZlZXgbFNzPYML8O
h8eDVKEqOxkM9Bpkc5qLAK45X2NZHxl8YCS/OVwkCoLWbl4KuyWDKeW2UWxH
o8GR72W7wTsZ3OCZ6mL1vwv8+stx1byyWHellC7bJBZoVcYrkoqymJz1bVpI
PA7qjNIcrunJIlPAtoiejTi4aWYovv+iLL4875vF0JAALo2PQmJiZDF3dN3q
U1kiaB2hjU2/lMVnBvISlz7fB5rNw1dPe2TRJv5gxev6B1DfNstDtyKLv3of
joUMPoTnR3X8Hbjl0Hrcr4aX/hG4OE1r8+jIYW0M/3Ue21Soc4eaq8/lUI5F
ZrrzwBN4NhKr2FUmh6xWsz3540/g5smxu+rdcnjBcOBPeko6aJ6+ZzvNKY+K
G39fyuzIgGfnBofs/eSxOLFezMzkGdxc3G/wLkoel6JYbX1lnoNzQORL7ix5
/K2UMnWc5QXwX1Y7W9Uhj7dryu5Jdb+Em9dv/VMDBaIff6/3qXsFLkzdbvfs
FNDHtfjrz9OvQSt0T8WUrwLOnFpZV1l6DbTwjsj0pwoo/F/A1TGeN+ByT0GA
m3U3vvj244jj+begzXvtymmJ3RiUtrOojL8Atsc391Vq78YenmtOX4oLoP7+
lawg792Yl+hyLZfrPWinNahONe9Gl/A2KZvRD7BDXPK+/sxuJBt3tYRnFsHv
9At/nzArItf7sluPPYrhRZZY2VFNRczjjoaHfz/CjlfnzCtTFRGjA1vqZErh
96ftnk88lfClI3MMW285rFjuSTK5roSXTR5d7aR8hbVhg6qlJCV0drj3J7zx
KzBxXpI2rlbC9LOvPsdUfwN+avfAbxll/Feqts2/qRI0NtIcdIeV0WLYUfkx
1oJ2zIfbs2vKaPq4lFW0rRZEece7TVj3oJZBVsxd7zqQyqJnXxbbg4Grg7/0
MutBqUHF09hyD9rbdTwPjm8EEImXXni1B0kxS+oJBj/hkIcYubp4Dy5QJe31
0n+CTn6OTUrlHqTKsXwZ2/gJBvoVNw1692Da58MRdB+awcJ7eSCZcy9OcOZR
qBqt4FZyNFXXay/2F/zueePWASHOu3Ykyqtg/paknX27+4Ds/r3aY78Kvrlz
8FzX6T5YOnnhsraOCuof8lw8lNMHJ8829fQ7qeDmFcYmc+V+MAoJzdh9TwUb
nz0WVtYYAM6XMyplyyrYS/dE+D+HIbi/9Nl0+us+DPXzLD/dMQbZUc43Djur
4Ui/zTlNwXmwD2a07TylhnuE3OuaYB5YzmfJ+15Qw3TWvg0H93n4z3H2R8o9
NXwWJ5ytnTMPAgpXRVfL1fB7qeEpATINwqpSPr2WVcdXpvekjzv8BnfGnmVh
mjqu7rCzS7myCDzLwd/fbqij+Y29et4pi1A6IZVqzLYfz671e/GWLIJgk5fe
Rcn9mHJO3L/p3yI0pa3HNVP2E78/GZf4ry4BkoVVIor3Y5wv6x9Bv2UQvOh4
euWmBlqT74x93/cHes4PZLy7q4FvA/lqmEz+QNrZk71+yRqo4/3FebP7H5A8
7XdkPl8Da9lqTrjF/oHdzpEaEwMamP/l1J7zs3+ArPuRqRsP4JkH+herkleB
7tAh8gOTA3jfQfGiZ94qlJGrAuzsDmDTYjrzj2+roK/RPNHsfQBbTuwVmJxe
BQuFqca6lAPo3JYmYqb1F1y5hR6VrB3Afw1SK69q/oIk55PWKyyaqKayMzWs
6y+MsMpyaW/TxBVQ+Sox9Rc8mVRvFCpo4t+M5+aP2dfg7LKxR569JgqZP+19
b7QGqgs/nngf18RCO1x/cnQNluZsuxXPaqJ03UE9i5NrcHniP/MX4Zq4+KL8
6PzNNbj567JaeqEmVk0Uh5oWr4FeJ72361dNDOEw4DKqWgOWtlvPRBo18bnc
5X6WljWIaowVTB7VRMFss6i66TVIKH9JH8+vhUp5LT5+QutgV7pXy0pcC290
Z+TclFkHgU/v/biVtNAWG97YqqxDyrvy0ShdLZx0rA/Q01+HrOdddaF+WshH
5k82PLMOoq7XHx8K1sIT2bnTahfW4f4OufMbUVpY/UXAqCt4HW7f8hfyz9LC
szX1LZZx68AAwnN732rhVhV9qsSjdbi8VF4+XaqFp+UW0nMz1uH0Me5Txzq1
MGpdVfp3wToMCRWSxUa1cOldZ2P2p3Vwaqby/PqthXU6Yhxi39bB7HD2B2sO
bbzW4yGk+XMdKlaPRHEJaONbTzuX3o51gDd/XGqltZG6k3EH9q3DHjF9Fh3U
xnbmnb2qU+vwrH2665+JNn5vZvKrnl8Hsbtxr4qPamPjhaXrAsvrwPOvn7Lv
nDb+EtES+E23ARHvwuRnr2qjOdt+2cubNoDpjPLGi0ht/PyV63Pplg1Y7A7M
EM/UxqJ3Qbkh3BtwJk7iYs8bbQw5lpG2iW8DRoxrTB6UaKN9t7ihzo4NcGb0
FaXUauNRSunvg4Ib0F60fYG7QxvTOfWnNoQ3wOLs58q6YW28z/k76LLoBlTL
HXsYTtPGtamStffiG3Con81b9582SkXd+PBWcgOK7r85RM9OwtYi4S1npTdA
xeIo/6cdJPx58AzMyWzAS2a6iQtSJByctn6tLLcBkiWZn1RVSFhxO+/VHvkN
SPY3vTdHJiEO/XfvN8F8Sgvu2cYk7LM88vyCwgZEDz/QOGlHwt942ayU4M2P
DrJLHiNhDUNdVw3BV63Hent9SRihJ5h9n+AVtjv5D4NI6FJ8QECeYJ9ytVu2
EST04lq7dpX4/vilbnve+yTsXlDTSiLicVO5odTwlIh3e3F6gOwGdI7LMUTk
kfCirDOfIBG/1ePGFr3PJCzIezZ5Q2oDau0CnjN8J+GftbuhbyQ2QIdr15XP
bSSM/s9bL0tsAz5WfrW4NERCxWKfCDeRDVC7ekpSfZ4Y7/hSMCS0AbnqPCvz
6yQ8EXdHSklgA6RnCr/nsJLx7JfNWrB9A1IznFM9tpPxuLo1Zce2DdjhtPmc
lCQZc8wz2z5wbcCWWiuBRyQyvmZTTbIl8n/9xuq0nREZg8+feGJN+GNV8/GX
bbZk1JexfixIvwFTz2dORvqQcVg8m2vLyjrU3wp/fzmdjErVudmnB9fBwYBn
nvqKjJ/3mqpI96zDGMtD+UPFZCx5o+GQ307Uz+3sRyw/yWjxbNuwYd06qEc2
3IhnANQqZFrzebsO5SZ2ny5wArL+4ihrzFkHC47+JQcBwBO8tO+bs9bBM5rm
Ia4CmNA4s750fx1S7/JZvHIF9DVXFp6/tA67LVPCY7wA0zTzdNjPrUMRt0z5
+YuAskm5tnSn1qE5RkNd+x6gxemIeD/7dWCJdxCqLgVsicz5kLB/HQprLfzm
tyIaUBW2sE+uwcZuPu5BPkRte81vv/rWQDeqI6dZENGncrQoqnUNmkzdRt/L
IL5QnkwP/7IGU/Xn7IMAsVrSP3s1fg3EfiQgmzei7lbmXNYDa3C7pZtdqh7R
ozMzQczzLxjnJBet/EQs2DJ6Pc3xL7CHOJ6s7UCs7Pr9lcX8L0SrdpefG0YU
VSP7Juz7C7GxXZfK1hAFLrKdzv27CsmWnWPOCgfRMztRfGvYKuTUtX19EHYQ
2TWZvlwg7pPGb02BXIcP4ZZ/Px8z3FiGIfa+Pa/aDmOnUO72nK80uOWv9FjT
UhdjFuLb1MWmIYyDLjnVVhdLPB+krW1Mwe2nPxKYqLq4qS5sqr17CqKb/CLr
PXXxTKxHXMv9KYhXKg5wu0m84Ful2wa4pyB9RN/s9ntdNLg3UezBMgklFNe/
HcJ62PV3NmSKeRxKp1WWyJJ6KMz9OO/j2BiU3WSaT5fXw5eiJ2ozq8eg4k3W
iNd+PSxxucpfHTEGdZwzP+gt9bBMYWxCn3sMuiouPZO7qYcCp252k8RGYVk9
zubihB5R71OZPjbD4Kfr6lo6p4dcvbv+7NIchjkrJS/mZT3c8ffywuiuYRjz
qboZz6iP9Z5X2WrGhqDzxVp+npA+Cj19E9ZwZQg+7jrGM2Gmj++N/2gPZw9C
8Gb1Bvt8fVz15pynigzAxjbGrscf9PHtG+t0L+YBuCTRODJWoo/nQ9ViEmf7
4Sx6bvjX6iNP4u7dpNJ+cL+Uohg7rI/y7MWBDW79oDezOfL7dgOcv3F9lYt4
L7G1thloBxqglXGJGUt2D/CMxzNvv26AdD4vFQtDemDHmlXF/C0DlKg4bZLo
3APS4o2Hs2INsCn9qsYgbw/gmSoyz0sDbPSxt84L+gV+mz+ojnUYIJeS+E9x
p27oVn8gGrffEP0WIt6okTphwNCu9wzJEE8f69/yVagTxh35UwwPG+JOYY+F
a2sdsHQ9RvCfmSFyaPl4hH7sAK6G2/yexw1xkzyjaAm5A3RPXGbHeENMczXo
7zduh9xEx5VJmiFuCU9OKg5rBS4WhZu6fwyxrErqZsOpVjh74c/W1H+GKHdf
cd9O81ZQO5ogc4TdCOuDzIpN+Vvho0AjpVDKCFMjlS5qZrVAzaPDBTftjPCx
zbsEgZ/NsJuT52AP1Qglo5OiQ4n3anRQX+3+Y0b48bDlR5m0ZrB0vjI04WuE
HeIJCVvONEO76HteywgjjB73QyP2ZhhJlz8r/JlgEKYrPEK8f7f9Wff/aoTB
NnMHz2n/hBc3K8Mba4xQUdN073/SP8HrmPvjG21GeBpiaX2rTbAgndI4PmeE
/P8Ypa0ym4DhBbfyOwljZBAmJ7ExN4G7QF/RVnlj3NXbM8ux8AMqbufqeewx
xvbcred1+n9A+CljqhDJGE87Vc2YfvwBXIohUdcpxjh5SLrjh98P2PV6ZdIs
3BifPacYJc42AqtUobz2HWP03/WLf6ivEZaSAjzk4o0xpat1yampEepvLI0w
PjbGpbVPXe0FjRBku9BfWGiMn6/cSZ8IagTP2nzRzM/GaNA2dD7VtxEoB885
x341Rhm+/j3B7o2gpEDr9mo0xrVjaPjdqBF6NmbbxMeMMZ8u/8TFnY1Qc+4V
P9eMMR4TcR6M42iEd2NnbNZ/G+Pjzf+EftE3EvU/3dT2zxgjSyZOjbY0ADlz
si5yuwlSZc8P+gY1QIrpaPmSngnyU//jJvfVw+2yTIYhExPU6X6+wVxfD/77
jx/8ccQEJznbvsl/rAczseHPL6kmWHLhU9GlpHrYWBj44OJvgkeVCxQO29XD
hMeTFdNAE8x+IN7UZFAPrT2u+7Wum+C3llG64gP1kFvV95YvmpjvWdkQJ1QP
1OSeVzUZJhjRuirkNVIHRtwpM+9fmuDtcL25ko46UA91UszIM0Fvz5A1z7o6
4PTpfnH1kwmyHpO/X11QB6tDD8dPl5ugHuU975UXdTBy1EHWvtoE93DZpoWl
1sHnw50Zqi0mKFVj9Dnrdh28KEwaEusywehuTs3ia3WQoHhUYmu/CZZ9H34g
HVAHZ7a3p41PmeCm0z79TMfqwD4ysbeVZoItKkt5AY51oEdvu+vrignO0O8j
HbKuA+HJlocpTKZ4aej80R6dOnD/lJHFymaKAq+6pQRIdZB953y+P7cptk0s
ln5Uq4PfrrolA9tNcTXaQLhCqQ40Vfm+m+0yResfWorqsnVE/xpuLZI0RT89
kX528Tqoan87IK1ginXW/nJGQnVAuWK9urHfFD1YHbVWuOvgkbnk5lNkUzyy
o2PkJEcdDIktcLfpmGJRZOYEbKmD3QvlwoeNTfH3g+L9VzbVwbmKWLlXlqZo
6b+1RJShjni//acmaGeKEkeSfOX/1QLDqX0Hb1FNscTVAh+s1YIhidH0tzsR
T7uCkM9qLdzd+tPO+ZQpJo6LL71cqYW2/ifu331NMeTC7hLT5VrY9fasz/4L
BC9wn7BZqoXjoYcC04NMcU+bVHfZYi3k2PGEbQ0xxUgOeo4EghfkB2IvR5ji
i5vaY/UEa6/npY7eM8UEOV9HL2L9jYbgl1b3TdF+fL+dL/H9mseW70tSTHFT
nlxNJ7E/t59YuUKGKaZ79aY9J+Kz05uvT3xpishOq/lFxJ+240sn4xtTHLu4
qh5AnG904u6Id6EpPku/9/M8cX6lTy60rs+mGOVvcaeD0Mf/zp4N/W+m+LS3
we4Jod8nVzrWt99NMfmnwq5GQl8m1UY+0SZTrPqy/7sbTx0Yb04Ti2w3xbR0
Z2P77XUQ0+6tuNJjivRveW+/I/LV+QIOuA+bYq3i17MBRD7FrmzVbZw0xR7j
/rlkIt8nzXsttGmmyGfYNSutXAevxV45Plsh/OAi7sCnXgfkCjO/a5vM0L7K
TlJEtw5C7u+6NsVmhn3Rskc1Teug1nMmwo7HDEftNz/7YEP4dWt0+h4RM+SS
untw6EQdBNjVNfVpmOGPW9nDI3eJepB/1GMCZtizoyJANLkONq+fnijUNcOA
bwoen7LqIO4xO8O9I2Y4vO0+s1gpEc+E8d6Dp83wzybhG5GLdbD8UZCUc9YM
qwcqnXsY64F8Z9Jg50UzXM4abo3hqYe6fREu8yFmWMaeLyqxl+gHgTV3Hqea
oVJE2NCvs/WQXRGfPZthhvIqnL6zN+rhDJdrNSnbDDnsNkk7x9fDfPoyQ2eh
GU6KciXZfaiHlRpJf54mM8zNEIx5vakBirbNxbi0m+GnFk7z1zsbIJBa/Cq3
xwxlTXpNOJQa4N+85bjRpBk6sFjd6LFtgM07rzreYDJHt6fiUp2vGqDKzeji
D1ZzPD2drFJa0QC3s/kSRLjN8cx5T1+GngbgwOyGYmFzNBN5dKVucyNsO9Fx
aEHdHCNYGg9HajSCeME+uWMe5miYw6UR87QRhjY2dPO9zXGgRVu9500jZBrU
uNH7m+PxhMOCtl8aQa7bJfnRdXPsN04yaOhphD2M0VtbH5oj3eLO+VbBH0C2
HFvUqyfW258xVE75ATn+Zq5xOy1wxSbDya68CX4+2m0YImSBBpRZ55KWJvjz
lXWvv4gF7gzsKTEaawJd3ko6OykLPBu4QKrn+Am/XkGa4F4LNGtnjgmx/wkc
43t6nxhYYOyqd1fKKnFfOvA65QVYYK++5IEv1i0Qe31e58klC0zRdD8bfKoF
Pjxv2B17xQKdK8lP3K63wKaViDW/GxaYfSXD+9brFngUx5SscccCLzw87mzL
2Qp1dYudJZkWyPbXpPB3QysoYrtdfYsFnjLM/qji2Q50CeSsjXZifNt+Ju5b
7dA8+XRRqZv4/nlOBu6n7RCY6BtzZ8AC80Ibj5/vaYeaGdZai1kLNL7MdaPG
ugOOPyLBTxZLVDiomXpRvxPSVp9ItWtZ4vsfOpLBh7uBt8CL1v/YEsU5k4Xp
dPvgYLHExCmXI/ihjVxonDYEX14b0GsIWmFibVXOeYZx0DmneN9tlxW+yzz2
R5BvHKrUeJSjxKzQzDf30keZcWgs6nIckLHCnHdRyZMm49Dz9UxhpKoValbx
dW0kjMNqe5x3v6kVpsnl/fklNwGq9P2/bl+zQmXm3ScyDSchy/Ji0a9hK+wX
sq5c8JwGn4RW+aYxK9R45Z4jdWkaNLr2PayYtELpRz4HjcOnocZ95vKreSuc
tD8r5pc1DVMB/5GC163QvnjwuubgNKikmJZK8lljcV6tXZjdDHyeEKs4pWON
Z/796Ms4MAu3lK+qu+hb4/HsT2L6+rNg4dedaW1kjdcidn7utJ6F/vWEWyQL
a2TRvF3Z7j0LTNzshlsdrVG9Xu6IUsYsGO1f+v7mnDWu2N68fH/zHLTcqPnx
54k13n/R/Z3PYw5Mll89U8y0xhcB/J6XveegzDP+qutza6Rw+E+3nZ+DXEsX
xepX1sh3ySPk/PU5CBNZCrv/0RoP5p6XPvRwDjSLxXB/qzUqOaXfEfg+B6+V
mLef6rDGi3udFyca50DmydR0Src1vn+vVp3XOgfbwt8/3DxojcGCg0/EB+Zg
mmK63DJrjU9Yuf3ursxBGu1Crt8WG4QaPe1EiXngP04NecZug9IPyC++y85D
ZMdhx+6tNnhjlkl6SXEeLpZysurw26CUZ5KqosY8HIl+eoxXwgbDHGQUJUzm
YZN8o9AbbRtk490UKn92HjxdZSJmvW2Q2b38Z/i7eUi5e9tz2zkbfH3DL/BY
0Tz8KJk2POBvgyle1dv3f54HjV1vWW4E2qDdBSHhj9/mgbkLQ/nDbVDVfEHV
tHkenlrbB5Oe2GD8pZg9t2fnof3GJxe3DBtsGCna95U2D2z5onjrmQ0aHK7m
XFich7PcoxuNuTbYvLNGV21tHg7Wnwt0L7bBXTmvMkgsNOjRjwqIaLbBZRuX
1WO7aMATMEd53WaDojIx6uuiNNDNtFJv6bTBDWVZndsSNMhmEljc1W+DrL7J
TSGyNLj8JfPsm2lifr1vIYMKDXLnthxpm7PBud/HggxUaTAg4rV37Texv4Lz
jpvqNDAK2jenu2qDUUM8dd2aNNihVerVsZmCdWtO9tsO08DEU8J0YwsFyepH
+1l0aXA1KXS3BAcFVbI+6f7Wo8HIssnkaV4K2h7ye/nciAZv33acpBOl4OM+
f7ZHljQYG9Q2kJKg4B/16BS0ooEgb5qMkTQFz0q/2NFpTYPrvsdHYndTsCww
6fuMLQ0slX7/J3OAgoFBhb6pTjSo6a0X4temYMR/1xm6qTQ4dO9FCxNQ0Ozh
ha6tLjRQXXDVH9ChoNCWRS8nN0KPDBLdD30KHii7phDwHw2kbHd+KDGioGrz
4QNh7jTgL2qUf2RBwVGWy6Z3j9PgzqnswQgrCr7NXbC9dYIGLMJhyZcoFAzJ
f110/iQN/lwFTjtHCjr1rd7V8KTB2b2ClXrOFLymHcLCcYoGEwNLV9XcKJiS
ktXXTnC3bu48z0ki/k33PlO8aGCzHP6C/hQFf6pY1rCcoUH9s2P/zXlRUDYg
7tAbgvXsDwr1+lDw23FbeStvGpSwCbfUnaPgYnzCzUmCNT6tRH30pyBTkpn1
ZR8avD7TrPfyIgVJTIHJDL40ePIjojDsKgWt3eWeLBMseOOEb8B1ClYHPzl2
7CwN4lQPyx8PoWCM3Y2cGoLZR3YNWodRcDWwKlDmHA1CElcfHo6goOmNM62X
Cd4waLVWiaZg8z/fT5UE+6/mcYjdo2B3aIMqmx8NZl9GVWyNo2BO9g3QI/ik
k8fVjQQKxm6K6LtAcD+nrsZ0EgV3SPULpBNsXyo635VMwVqvzPmvBDf5rj2v
SaUgx6fkkz0EG0u0u314QsGesxk3Zgn+2pwv+CyDgtqzj/VWCNYOvdOc8IzQ
K+Zcwf+4YP+pqJCXhL+K//6cI1hpXE/PL5eCWd8FM/sIznog/s8tj4Ka4gXK
VQSLmmy8t3xLQTuR535ZBN9f7/DB9xRklOi4EEQw96sCOeUiwi9R0mhK8G2X
ewPCnwh9Pp2t5yWYgcfrIXspBfX4UmWaCD0ulxtY/y2joPDvSPMwghf8JDkm
vhH5fi9spE6wlzRdRXsVBY+XqQh2E3qPtHUFVX6nYMe5nIqLBFPD3+9/V0/B
FgVvi60Et2nGzj39QUF7o6Mfk4n8WUydeR7bTMETyqac4gRXPTJyu95GwaSK
fUapRP6L6BianX9RsEou714w4Q+VN78izfoo+Mj2WeYI4aeX/33QJQ1SsHx0
U+FhgpMrfN4LjFMwyOndwPBpon4jex+0LFBw65BWV40HDTJPHy5iXKHgSjxf
6C/C77UmWR17/1LQyqJ8boSohx0c3jui6W0x1emWcM8xGryJ2ojX47RFAxu5
QKorDdq93Ar8uG3RL0+gToaoxw3TiuYn22wxT2CcY4yoV2POaN5/ArZ4StXu
kqkjDYaihe+9l7FF+ej4kmwKDVi9g18Py9tia/obcyUbGuw1H27gVbJFq9sf
NmcR/SJoaw6nj6otVmkIbAqyoMH2u9qRsgdtsU+SxFRuSPSvew63kuxt8al6
k8gron/5+JZkVjrZouaPu/9latAgwVKiYtHFFlGwE+OJfjfIPcl05IQtmga1
jBwl+mNgzKXrrH62uOvb1PurcjR4FZt05XKULS7xbVbQ4adB67n15Od3bdHy
YPTTQl4arFm5fmyLtcXd67GqUtw0MNgm93ffA1s89jL1wwgb0V/jCi9MZdoi
a8jpQ+z0NNiW0HbOqdQWD+gFPx0bn4drK/mnbcptkbZbVpF/dB4m7e8eM62w
xVB1NV3S0DyUiRjakmptMWvEEi/0zIPP8yJN4XZbDIlPVHrSNA/fPz6i/zVr
i+22LMa1H+bh+uB/dxxF7LD45dcf2TfmYUYXw6zF7fB5o8dFgWvzcPSZULCJ
lB2af5h5dD1wHvZ4tZzVVrDDqjLtwEPn56FnSY8itN8OW/aedg8+Pg8HWOWF
u83s8EmgXhaDwTzM7Zl74RBkh9zcTOeNmOdhp7lRtk6wHeYUSgrtZpyHQ15P
cxRv2qFzwB7PLf/mIPa53et/4XZIK/m+8/3SHKiLfylIj7dDBZn/UnqH5yCQ
N6Z0MtsOtyU9WT5VPgfMS/taL3fZYesOI+Znl+dgV3EAfbLGUWxWibeo/DoL
+XOsqwUM9ph/S6wPfk/BnfefLfRK7NHIYvZ4kc4E2BU8Xgkos8d+O47zRw9M
gHj+zbTn3+wxO4WFZ01xAt7mGs2x19oj0+kHZJPtE9Ce0XrnZ7s9RqeVGgpM
jINo3Ey9C80eX/rLfL98dxxe++wyvSzlgMfZngxW9o1Bk1yQ4esIB3wgmXZm
PmYU+p531LyMdkDXviOyyeGjMCOnZpJ1zwEv5b87anptFFjlp8xSEon5VAWz
cq9ROCxvbx2Z7oBU+vWsDYNReCuv7nyy2AFPwaDPR7pRSFSY8ROddMAYEY+i
5PMjkPnScElwxgG/9bDHynuNwFuFjIDt8w44rxgvU+o+Ao0Kjpc4lx2w9nDu
CwbrEWDZXXN1jcER1Sc/SI6ojMCl3Zm32wUcsfwFfbgSbRgcFalpd40cUfdD
b+M//2GQ9dgvf8XUEX27tsoUew/D76dcbz0sHNG9XGQm6OQw3BYqrzxEccTe
+GvjIvbDUMgmO7vg6ojBu96YV5GGgXdinnT0oiO6hO3LKdw8DDWZIV1izxwx
fay2VCd1CBIGqMc4Xzqi8HbuPIGkIXDdpTG7muOIcm1arX9ihmAlfoKhOd8R
7zN+af4ZOgTSIebyoSWOGPZzWmP5zBAE/7fz4kQrEU+GlwbdwSHQEM3hz9/k
hJEBVokHpgYh7zYncy+LE75I7Bj5OTII8ovey6zsTnh3Ueftxf5BEKpRaXfj
ccLtGRndo62DQOdXmMQj4oTXO15Xm5UNQnVludBZDSc869ErZvRwEA6pSHGk
aDmhvWX+tpSEQfiYHLpeTXbCscnIkvV7g5Dra9gjpuuEn7QPG/eFDUKMYEPq
D0snZKlyT1YJGAR7707xvaecMPXVrQeclEH42aHF63TGCf9V/fIROTIIJjqP
GMN9nXCvXriMttkgkHe6DPUFOGHbIicpSW8QxMuHM+7edMKiGQGtgf2D8FBR
P+HjLSfUnnTVO6I6CNvuPwsdu+2E8s4OWL9nEDZ7nTqB95yQa38c84TcIEzw
z8vOPSL0oXhz5wkNwn/BR3YKPXbCjjCuT9d2DkL3ZP4Wg6dOeLDgl7Mj/yDU
l/pPpL5wwuN3zkbs5xqEN55rL83fO6Gb2dcrV5gG4fJnZuVXjU6YKLYypj87
AJov+1ee/nTCP2mlrnTTA7CSWFz2oNUJOxUdDMonBsDP15sS2k3oxefpfHJk
AE5Ltl1xGnNCMd53qco9AyDPnadvNemEYRLiAVrdAzC2fpvbcMYJBVM8Cyw7
B+BYGzlDdcEJqzceuj5qHQDq7cxaNjoqZj2vt8lrGAChgGsJ9IxUfKd3+iBX
/QB0/mfvsryJiizP1sIv1g4AhcS5MMBGxeAhOsVT1QOwTX7sUzsnFZUoqzd/
Vw5AE3/ZrXpuKsp/mFcNrRgA87nzgkXbqSh8bTixpnwAOH+ZD78SoOL9SycM
AssGoLZa7lWGMBUTKL+NNb4MgEH6r0P3JKj4/FuBXsPnAUCKrudJZSoafomp
vFA0ABuHRFSpKlSEpq2tgR8G4KPyn3UrNSpSpfZJRRQOgMaWnHugRcU1ZrPL
Fe8GYGkx1EGNTEWvI+pXfhcMwNsBFymFg1Qct84skCd478dtH/j1qTi6vFHy
Pn8A5p7NXGc3oqK9VXskB8G58VUmDKZU/NgtEOr1htD7+hP+FXMqhsyTn7fl
EXp7B/ZNH6Gi4uzH38YEjzlQXgzaUHH3Po7/al4PQKbBHr8OOyquCzxbOEKw
uxorucGBivxMmzOHXw2AuPgQ8zcqFeeNU/2uE9zH+flHkSsVmS2mnOQITvmb
+PC1OxXrP/s6d+YOgOOY77HME1RM+TN4Pp5gwRZj5WRPKmbMX3tkT3DnF6k/
97yomJkY2iRH8P3cf2W3fKjo2q3CzUgw5WFH5JVzVEx8XW4zkkPkLyyfcs6f
imybApJ/EtzkFyXqcZGKgTW3+2sIvut6YoIaSMXceW2xWoLNzA6+tb5KRZdT
323bCGbXEgwyuk5Fa1m/4CmCa2QW9TGEisY7zz9gI/YL29bArR5G+EeZPVWV
YD36510KEVQ0sg+IOEHwppnrGWLRVGyOWHB4SrDPluEWyj0qJplaecwT3C2p
vzkyjoqeKWusRoQeBvhc/UsiFX/tldXOJfitA9uJpQdUDC3mWBEm9BUN8EpU
SCHyPzN0IIngyJiGSpfHVGy6OrwmQuTHvTpW9nsWFaurj/w2J/LZOLRoR/eS
ityvOIX/EKxNZxeulkvFZTlKfg6Rf979QhOpb6n4QOQa+wHCL0FHggRa3lOx
7UNP2VbCXxNefUasxVTMk/1SO09w2dOnL/2+UJFUvqWsjfCjUunm7udfqXiG
cyqti/Drg66T7L2VVNT2MiqaIPzsy6PoZVhP6Pv03A35T8R5Fe88CvpBxJtc
JO1A+N/AcL4uv5mKcaPnJxNKiPNdK1Da1UXFyfyDpcpE/UQ+3O5s1UNFBpv6
8kiivlbeXbwT1k/FgluVDQtfB6BhmjRHG6XiXN/y6DBRn0EOFXmVC8T6qzzH
jIn6nvCXHVhbpuLRKvnFf0T9U2Ju86j8JerxqCul5McAKFabnUumd8bltNde
1BYiPvU2VV9OZ8ysvS0g/IuI78iBY5ncztjrbkCV6SXy4fUwvmubM7Z3qqhr
9w9AxFPnJV1BZwx9wXczZJjobzxj7wVknVFi4FtZ/AxRH4pGY+YKzvjG91HT
77kB4DHM3hGi5IwL514fcPw9AONXfS7OqjpjQ8jEjPEK4efpFc2vB52xtdOe
MZNhEJaqtnz2cnDG88Ks20hE/xVJG1+KpTpjWHHJZSWiPxsEVCsXuRLrfdOs
5UQG4YFU+OPNJ51xOtlBQ0uKuB+us4Sk+hHz45h/1e8dhFAtZpMfUc74dqlw
LMdkEF7xjN5cvuuM7HHJZioWg9A+XvFJOM4Zj83uSCixIu7D+6HKng+ccdP7
vU8X7Il+v7CJlzHLGT08tQsqPQZhey5Tp2opoRd//Okt4YOAIUM8DuXO2FOn
cXV71CB4On41Dq5wRlZVlk5F4v77yHrzU12tM+7eP04+lzQILicYHx/vcMZD
5Jmnzi8G4Zkow8n7NGecD2zpKqgbhOTqf6tXeFyQrfByEafAEFgtKTAt8brg
t4g1leJdQ8AqYcdxhs8FzbYvF3pJDMGFwNci1B0ueNTuYvXQ7iGwVnbVIe9y
wbXYGHoBHAKO+LKoDTkXjCy2G75/YgiCXEJErx50wbiKF78yi4j3xTKr3jUf
F3xYqlg1eWYYOlYF3bxbXTChc4/onNgoLOqRcpLUXDF5zMCNvmYMilj5WYZj
XFFghu2flPUEiIZ8G7sY54ryBlcY/OwnIPSfXzVngiueXsjj+OwyAUcWft7W
SHJFDfMH/HpeEzD+6x5HZKorMiTt+yMZOgE78jh492W7olxR1Cf+9xPgb7tp
V/A3V1zULoy5yzcJ3T/ebvBVumL0QrqRueAkHDJx731R5Ypfizk2bxGbBM6D
5WnN312R6aGGp9fuSciQD5aQbXLFvtvLgn8OTULz+ppsQ48rGo0c+MbnPQkq
Txf2Ca+44s8xCqiWT0KRswt94h9XnBX7oz9bOQmHBWvruf66YvkRJGfUToJ1
TLoH04Yr3hM+3kvfOgn+146kTjK6YRS58sSVsUn44PiatWirG3bodBdfZJ8C
5DvdT5Fxw9trj/o9LKagqrEtt1HWDZMb7bZcsp4Cy8jDgUbybvhcszbxpt0U
uDEKbicrumFx0vmuMJcpuDlfbSK1zw0vMdKlmfpMQWWdTOFvshveue6s/C16
CsxCB6PvUtyQ9TsTK6VyCvSNok3U7Yj9fwV3bv1O7M95gLX7qBumceQeKKuf
gr0J0SEyTm744J5lAlfrFGzLPBD4+T83ZKw5f9JqaAq6vt3xmPJxw+P3vyWe
+TcFzeGaMjFn3XAhbanxFcM01JoOD+33c8O+lSrP8U3T8LlF0+VGgBsezH3z
Xpd9Gp4MD1MEgtzwb9PBS092TMPJTdo6BhHEuERkyYTyNLhWj9DPRLphjDQ7
XZ7KNNhH3SuJjXZDlZz5IG+1aTDhG9XsveeGvxruqrZoToOyVMxe//tuqPV5
/cRh3WlY0hnb9TTDDR923FR/YTcNsyyx3YZZbji9MP/nt/00jNWSHsw+c8O3
07dm1JymocM6lk8r2w2Db/SdeOI6DR/dyexNb9wwPYHxprDnNBTIjlcHvCX2
/3jhg+zpacidir0l/I44H12ewO4z05DmN87g8cEN3cxV3QTPTkOSRlwpZ7Eb
8nO4GzL7TUPMGjno7Uc3zLEUpU6en4bbpeNa9p+J8YCutMqAabhxM+7PvxI3
1Glj5km+OA3/B8C/abM=
          "]]}}},
      AspectRatio->NCache[GoldenRatio^(-1), 0.6180339887498948],
      Axes->True,
      AxesOrigin->{0, 0},
      BaseStyle->{FontSize -> 18, FontFamily -> "Times", FontWeight -> "Bold"},
      Frame->{True, True, False, False},
      FrameLabel->{
        FormBox["\"t,min\"", TraditionalForm], 
        FormBox["\"% cells\"", TraditionalForm]},
      FrameStyle->Thickness[0.0055],
      FrameTicks->{{{0, 
          FormBox["0", TraditionalForm]}, {15, 
          FormBox["15", TraditionalForm]}, {30, 
          FormBox["30", TraditionalForm]}, {45, 
          FormBox["45", TraditionalForm]}, {60, 
          FormBox["60", TraditionalForm]}, {75, 
          FormBox["75", TraditionalForm]}, {90, 
          FormBox["90", TraditionalForm]}, {105, 
          FormBox["105", TraditionalForm]}, {120, 
          FormBox["120", TraditionalForm]}, {135, 
          FormBox["135", TraditionalForm]}, {150, 
          FormBox["150", TraditionalForm]}, {165, 
          FormBox["165", TraditionalForm]}}, {{0, 
          FormBox["0", TraditionalForm]}, {1, 
          FormBox["1", TraditionalForm]}, {2, 
          FormBox["2", TraditionalForm]}, {3, 
          FormBox["3", TraditionalForm]}, {4, 
          FormBox["4", TraditionalForm]}, {5, 
          FormBox["5", TraditionalForm]}, {6, 
          FormBox["6", TraditionalForm]}}},
      PlotRange->{All, All},
      PlotRangeClipping->True,
      PlotRangePadding->{Automatic, Automatic}], {192., -116.80842387373012`},
      ImageScaled[{0.5, 0.5}], {360., 222.49223594996212`}], InsetBox[
     GraphicsBox[{{{}, {}, 
        {GrayLevel[0], Thickness[0.005], 
         LineBox[{{0., 0.012}, {15., 0.015}, {30., 0.05}, {45., 0.009}, {60., 
          0.027}, {90., 0.14}, {120., 0.03}, {150., 
          0.014}}], {{LineBox[{{0., 0.025}, {0., -0.0009999999999999992}}], 
           LineBox[{
            Offset[{1.5, 0}, {0., 0.025}], Offset[{-1.5, 0}, {0., 0.025}]}], 
           LineBox[{
            Offset[{1.5, 0}, {0., -0.0009999999999999992}], 
             Offset[{-1.5, 0}, {0., -0.0009999999999999992}]}]}, {
           LineBox[{{15., 0.0305}, {15., -0.0005000000000000004}}], 
           LineBox[{
            Offset[{1.5, 0}, {15., 0.0305}], 
             Offset[{-1.5, 0}, {15., 0.0305}]}], 
           LineBox[{
            Offset[{1.5, 0}, {15., -0.0005000000000000004}], 
             Offset[{-1.5, 0}, {15., -0.0005000000000000004}]}]}, {
           LineBox[{{30., 0.052000000000000005`}, {30., 0.048}}], 
           LineBox[{
            Offset[{1.5, 0}, {30., 0.052000000000000005`}], 
             Offset[{-1.5, 0}, {30., 0.052000000000000005`}]}], 
           LineBox[{
            Offset[{1.5, 0}, {30., 0.048}], 
             Offset[{-1.5, 0}, {30., 0.048}]}]}, {
           LineBox[{{45., 0.019}, {45., -0.0010000000000000009`}}], 
           LineBox[{
            Offset[{1.5, 0}, {45., 0.019}], Offset[{-1.5, 0}, {45., 0.019}]}],
            LineBox[{
            Offset[{1.5, 0}, {45., -0.0010000000000000009`}], 
             Offset[{-1.5, 0}, {45., -0.0010000000000000009`}]}]}, {
           LineBox[{{60., 0.077}, {60., -0.023000000000000003`}}], 
           LineBox[{
            Offset[{1.5, 0}, {60., 0.077}], Offset[{-1.5, 0}, {60., 0.077}]}],
            LineBox[{
            Offset[{1.5, 0}, {60., -0.023000000000000003`}], 
             Offset[{-1.5, 0}, {60., -0.023000000000000003`}]}]}, {
           LineBox[{{90., 0.20500000000000002`}, {90., 0.07500000000000001}}],
            LineBox[{
            Offset[{1.5, 0}, {90., 0.20500000000000002`}], 
             Offset[{-1.5, 0}, {90., 0.20500000000000002`}]}], 
           LineBox[{
            Offset[{1.5, 0}, {90., 0.07500000000000001}], 
             Offset[{-1.5, 0}, {90., 0.07500000000000001}]}]}, {
           LineBox[{{120., 0.044}, {120., 0.016}}], 
           LineBox[{
            Offset[{1.5, 0}, {120., 0.044}], 
             Offset[{-1.5, 0}, {120., 0.044}]}], 
           LineBox[{
            Offset[{1.5, 0}, {120., 0.016}], 
             Offset[{-1.5, 0}, {120., 0.016}]}]}, {
           LineBox[{{150., 0.026000000000000002`}, {150., 0.002}}], 
           LineBox[{
            Offset[{1.5, 0}, {150., 0.026000000000000002`}], 
             Offset[{-1.5, 0}, {150., 0.026000000000000002`}]}], 
           LineBox[{
            Offset[{1.5, 0}, {150., 0.002}], 
             Offset[{-1.5, 0}, {150., 0.002}]}]}}}}, {{}, {}, 
        {RGBColor[1, 0, 0], Thickness[0.005], 
         LineBox[{{0., 0.03}, {15., 0.055}, {30., 0.14}, {45., 0.065}, {60., 
          0.015}, {90., 0.09}, {120., 0.025}, {150., 
          0.105}}], {{LineBox[{{0., 0.055}, {0., 0.0049999999999999975`}}], 
           LineBox[{
            Offset[{1.5, 0}, {0., 0.055}], Offset[{-1.5, 0}, {0., 0.055}]}], 
           LineBox[{
            Offset[{1.5, 0}, {0., 0.0049999999999999975`}], 
             Offset[{-1.5, 0}, {0., 0.0049999999999999975`}]}]}, {
           LineBox[{{15., 0.082}, {15., 0.028}}], 
           LineBox[{
            Offset[{1.5, 0}, {15., 0.082}], Offset[{-1.5, 0}, {15., 0.082}]}],
            LineBox[{
            Offset[{1.5, 0}, {15., 0.028}], 
             Offset[{-1.5, 0}, {15., 0.028}]}]}, {
           LineBox[{{30., 0.2005}, {30., 0.07950000000000002}}], 
           LineBox[{
            Offset[{1.5, 0}, {30., 0.2005}], 
             Offset[{-1.5, 0}, {30., 0.2005}]}], 
           LineBox[{
            Offset[{1.5, 0}, {30., 0.07950000000000002}], 
             Offset[{-1.5, 0}, {30., 0.07950000000000002}]}]}, {
           LineBox[{{45., 0.075}, {45., 0.055}}], 
           LineBox[{
            Offset[{1.5, 0}, {45., 0.075}], Offset[{-1.5, 0}, {45., 0.075}]}],
            LineBox[{
            Offset[{1.5, 0}, {45., 0.055}], 
             Offset[{-1.5, 0}, {45., 0.055}]}]}, {
           LineBox[{{60., 0.02}, {60., 0.009999999999999998}}], 
           LineBox[{
            Offset[{1.5, 0}, {60., 0.02}], Offset[{-1.5, 0}, {60., 0.02}]}], 
           LineBox[{
            Offset[{1.5, 0}, {60., 0.009999999999999998}], 
             Offset[{-1.5, 0}, {60., 0.009999999999999998}]}]}, {
           LineBox[{{90., 0.11}, {90., 0.06999999999999999}}], 
           LineBox[{
            Offset[{1.5, 0}, {90., 0.11}], Offset[{-1.5, 0}, {90., 0.11}]}], 
           LineBox[{
            Offset[{1.5, 0}, {90., 0.06999999999999999}], 
             Offset[{-1.5, 0}, {90., 0.06999999999999999}]}]}, {
           LineBox[{{120., 0.042}, {120., 0.008}}], 
           LineBox[{
            Offset[{1.5, 0}, {120., 0.042}], 
             Offset[{-1.5, 0}, {120., 0.042}]}], 
           LineBox[{
            Offset[{1.5, 0}, {120., 0.008}], 
             Offset[{-1.5, 0}, {120., 0.008}]}]}, {
           LineBox[{{150., 0.15}, {150., 0.06}}], 
           LineBox[{
            Offset[{1.5, 0}, {150., 0.15}], Offset[{-1.5, 0}, {150., 0.15}]}],
            LineBox[{
            Offset[{1.5, 0}, {150., 0.06}], 
             Offset[{-1.5, 0}, {150., 0.06}]}]}}}}},
      AspectRatio->NCache[GoldenRatio^(-1), 0.6180339887498948],
      Axes->True,
      AxesOrigin->{0, 0},
      BaseStyle->{FontSize -> 18, FontFamily -> "Times", FontWeight -> "Bold"},
      Frame->{True, True, False, False},
      FrameLabel->{
        FormBox["\"t,min\"", TraditionalForm], 
        FormBox["\"a.u.\"", TraditionalForm]},
      FrameStyle->Thickness[0.0055],
      FrameTicks->{{{0, 
          FormBox["0", TraditionalForm]}, {30, 
          FormBox["30", TraditionalForm]}, {60, 
          FormBox["60", TraditionalForm]}, {90, 
          FormBox["90", TraditionalForm]}, {120, 
          FormBox["120", TraditionalForm]}, {150, 
          FormBox["150", TraditionalForm]}}, {{0, 
          FormBox["0", TraditionalForm]}, {0.1, 
          FormBox["0.1`", TraditionalForm]}, {0.2, 
          FormBox["0.2`", TraditionalForm]}}},
      PlotRange->{{0, 155}, {0, 0.23}},
      PlotRangeClipping->True,
      PlotRangePadding->{Automatic, Automatic}], {576., -116.80842387373012`},
      ImageScaled[{0.5, 0.5}], {360., 222.49223594996212`}]}, {}},
  ContentSelectable->True,
  ImageSize->{1002., Automatic},
  PlotRangePadding->{6, 5}]], "Input",
 CellChangeTimes->{{3.559433127321776*^9, 3.5594331295899057`*^9}, {
  3.559433515425974*^9, 3.559433518692161*^9}}],

Cell[CellGroupData[{

Cell[BoxData[
 RowBox[{"GraphicsGrid", "[", 
  RowBox[{"{", 
   RowBox[{
    RowBox[{"{", 
     RowBox[{"P1", ",", "P6"}], "}"}], ",", 
    RowBox[{"{", 
     RowBox[{"P3", ",", "P4"}], "}"}], ",", 
    RowBox[{"{", 
     RowBox[{"F1", ",", "F2"}], "}"}]}], "}"}], "]"}]], "Input",
 CellChangeTimes->{{3.5594338205034237`*^9, 3.559433832695121*^9}, 
   3.5958703616296587`*^9}],

Cell[BoxData[
 GraphicsBox[{{}, {{InsetBox[
      GraphicsBox[{{}, {}, 
        {RGBColor[0, 0, 1], Thickness[0.008], LineBox[CompressedData["
1:eJwtmXk41N/bxy2lUkl2KrKTfd993mbGMpaxzFjGUsqSbFFC+pYlZC1KKUUl
lKSkVUlIpU2IiCJSJMlaVPR8ftf1+Mf14pwz9/K+73Ofa6S37XQJ4OLg4HjI
zcHxv98/+541yWU2mXP8/09Hkdhei+5i4sGtKqL4mY0hhF9vE+uuJl75+L4f
Fuo1ina63MXd3UhMrFnrORekZLJ2XPTofFc7MS24jzfKhGqaevbSvl/anUTK
RXgek9xl+tfJKGA2u4sYLilaOqV42nQX13PG9Mg7Ir3vtYsZV4PpyA1Pw0nq
e2Jgi4HzS+tB080B36R/FPURKxdiAhJcOc2CV9al/PzvIzGb0xv0PW+DmZx/
atyeywNERHtC2y8eA7P+WsbOma5B4sRfNYdlGU5mBcKi/ruXDhHD3iqDT+UC
zVjh/R5T2p+JhNoAhY7efWZrnl50iPT9Qqz38j585HiO2XOpCMpE9jCR7TvV
lvS82Cwl1tBg5/0RImOpTM53n5tmaONQHR/5StyPKXtwR/ux2R/lZxvDRL4R
ntcf83ZRO81uJ+UKj1HHCK3GI08lzw2ZRfSyeUMivxNrn8t9igqYNlPRlfn3
tWicGAx5b5N1j9P8S9bodNDLH8Rdr3fOHTlrzFt3sWem/5sgHs9wzMyFrTNX
P/sg/IbgJMG3i6sxw0HRPPOF9NddlyeJeXuzZb7bdMxHfqX4aVtMEcnDWsmf
iwhzK7nRD5NdU0SVwHbbYWe6eYkTw+N6+DRx9JrQw6jvTHPO/dXtEUtnCJ5K
5wtX328231wu4qB5ZoZ4/ri8/m36dvPazrinP7RniZ9Nv/hfVEeai3P1W1x7
Nks4ytxtDbOIM49Wp9aG+/4kjhWGiF8zOmje4XlRX/3XTyJPvfDEn9ZMc61D
K69/z/5F3My2Cx8fOmZ++MZOlUq5OcIqb/HxO/kz5mP9b0pD788RzrFdgXY3
L5jTVxluVHWZJ95cWbXMzqXCvMzwTMG3kXmCRW0wkXtUbb4kgEO4Iv43cSde
jTWUXmO+Ndf/SLDIH6IPX34omTaY1z1oXrGp8g+R35dk8GztU/P1o6rJX6l/
iYLmyriYkhbzOJHcxUs9f4nhfHPeCO0O8y7KbGxQ5AJRlC03ydjZY667kz2t
uHyReMyw8YpSHzA/evpB2HDRIpH9RL36uMYX84mn0iNlev8I+B3UEI4dM3eY
SdkW+PIfsSa9xyhSccrclX/P+FEtDkwL7R89sOSXebLCxYqp/zjwkLp3pfDS
BfNq03dBLs0cyDtssaddi4sYcFmpUC3IifVu3w/JVfMQ/DvMPq3dwoni45z6
MiqrCPP4neciL3Ni6FTxd+WAtUTY8fM+bbOcOHF59g5tmzBxpuKNhJYFF16/
zpwTVJEgnjcs7c7J4oLSjRhOkUEpYr7L4PhEFxfuR8TtorvLEne1l/teVOZG
o0FrTPoDRSI6u3vT5n3cUOlxrrnJoUbojlyaFXrFjcS1+X+WX9Aipih7619I
LsGZv6+Fr3npEVWF9MykiCWIfVtbeKTBiAifE3czalwCKa0nnKt/mBOqzNGN
E4JLMTTLdPuZQCFGK+99KwtYimmU9WeutiIuLc+87XNnKXTbYwL3aNgSgX5e
iUIreBCf8mR0y28GIVenYv/CkwdyNvJBo1QX4pPYX5GkKzwYSLlUGRXjShTv
fjlguMiDi0lHZGLk2YRvy5krPxyXIep171NOHx9CUjkspuz8Mqzcp6UeKrqV
eH/QjOIzvQx3H1EKQ9/6EQV9q1cLWS6H4qtE8bDZQMLDqK/r+YnliCTqV++M
DyZE8q4WJ44sR/PXpVcvxYcTneMHwgyNV0DmzuYHeomRRB7d0fBH5gos1xt3
/cYbRbiUSHGXfViB4POZX/mHogn+fz9eeWvwougUzeS4UBzRwq4/KZjIC8md
vk8HS/YTWTdz/J638+KlX9OFyZYEwnbNVvVEuZX4xaBdTltykFgerDVvEL0S
iwfGn++PTSGeNnE2jT9diXRvMU59zTQiVar9cKn4KqzIiX+5XSuToMUVs71D
VoFH7bHx5qTDBFfnLjnBB6tgkWlQXieUS9RrUH8841uN2n2f6xpFjhEHMgTv
JfiuRuyrhpk52+OE6edPyQbVqyGyf/NHxVv5xG/ipuM4Nx/Wr6k97cEuIGoK
kiVKXfkQ7k7dXmZSSMTOsj57XeQD6+W5dxTNc4S+k3yVwDwfjvyagu+X80T1
0ieWCWfWwCD/b6PA01Ii0vcEv8H4GnzkWHfq48+LxEmfG99/SvFjtLjr3XHW
ZeJXxjpmuw0/fjroqEh/ukK43T14tzKSHzrvf1s5lV4jbn3+tiG9gB+a9x4e
l3G8TggJsg76P+JHgnnambyRaqI9TI6xTngtOCaF+3n23ia0Tmfd+Gm2FhHx
Uj+id98lcppnxNoD12KG68zLO7n3iB+z3gcqj6zFi8Xe4rLOWoIh+/hT2t21
ODDe525g8ZCodFKj+w+shYjbFiWVb/XEqgPHrxK8AtCgbKtJtGsknncH7P3p
JYAtWTU3rzs/JpR5WvrakgWQOf4v4Pz8EyJNR59WWSkAPmVhxzP3mwmrwzxr
/P8JwCZ6NlP76Eui9H54FKEkiIEWMbd15S3Ekq9v30k4C6JYj3clc2cr8Yh6
saStWBA+2YLxFp3thObha19/NQsi6VJzmODKDqKo+4665A9BqGc0B3s5dRKx
Yc13g02EoLZK385/ZTfx5U7rQs5WIdzn/tGglfSOYHK9o9w5JIQ9LxzWH+Ht
JdTzv77k7hDC1VUWyrIufcSZgcm1m34LQarm4UH9FR+JFaq/3Zw2CsOmynmt
8fRHYqied+BMqDD8ln6VmP48SBSMqszqLRXB5StNV346DBPL9XSNvVVEsLjh
fcvz5BFiT7xpfJKzCPINpIpuPf1KOAk5rHhdKIJ9Y189x3aNEQ82uzJmH4lg
wzKG6+Pe78Smcp9j60ZFEH9JJbrN+Qex1Dx8Q5C+KCbORz9w0JkkdqVFbzvs
LQqxjvDwKa4p4mP7gYs3k0SxL9pHqfbdFHFv+xEtzteiYK2WLLIunCEicqss
C7aLIWfm4v6x+Dmir/duRn22GG4bvWYFZc0TdgoNr7/cEAN/ENVc4PxvQuF+
G1uHQxw0Xc7R0E9/id6hqbCXJ8WRUfpF8vEwB2w0/lRP1Ylj3IOH1y+HE7f3
cs+JfRbHmt1TNdlmXMjhE0oK0JJAV6DxrbpSblgZ6p1YfCaBmghL+8mrPLiZ
ZNYrNyGBHZPWfez9yyD9ynKjncg6tJZw361yWo6/W90u529bh11RujFMHl5c
z4yp0/yzDhJOjkf2XV2N9f01X7apbkASW9C59q8AOKYjTz5z3gDVnKG+wxmC
GOLZZKsZswFXajRfzksIoVK9oHKhYQMYDV4RZ6nCMD8QF3XSXRLBsfPeTjdF
sWWDCVdLkhT6j5TOtApuAE1r+obuJSnQa+Zkcl9sgJJlRcDpV1IIupKZPJ4i
idjb2f66qzbCocLzkhnnRqBv4Smn+0bY+18Kcs2WRpta3+EzYxsxb9G4/vSg
HJoM7g07/tuIYyml9H4Xedy2OAFuAWk8NHhg5t0kjwJXxtQOA2l8LlylNXdZ
Adv217kaJElD254I25uqhKmXRevbRWWw/ZD3mbAoVQiFbrm8jCqLM9L+UqWZ
2ti07MITJ3dZxC1apAz2aAPFXwZPhcgix3/1haJNOgjtDlunmieLdx4j9PQX
Omii/Zfl9FkWHXfnIj4J6CFqw6nwU4fkcHefZXvsLQO8aWnXVnkpD5e+Zm0p
QzMc1bK6z3BVgtmRaeU1LjRo9LKtzYKUcFDGYSztPxpeJoe9UdmnhIrPJaaz
ZTTwdOd9W35eCft2eYgW/6Fh34FP6x6NKSEjY7O+Xokl/F8k/GeQrIzTsg3a
mZNW0A+4b7bxxiYofp0QKY+h4w3f62d8TzZha5eq+EQRHRF3B10Xujeh3kts
eO0TOi6v5A3vWdyEpxKTvp8EbSFV7VGUZ6sCDLx9d6XSFsv/zS4uH1RBeozP
ovs7O7w7qVk/ya+G87flQ7xXM1DwpmJNtLwaLnHmSd3RYsCTT3HLbyM1qBw7
UtXuysD7gxsWufzUMP5Dl2lbyMDHcF5ToVtq+KX1vkBN2REjtKE7+mx1bLSK
81eTcEJ5/JZl98PUcbWq5R5tkxOC7/W4EUnq+Ek9/cbQ2AljGm2z1hXqMEj8
l3Sb7YQJiTod9oI6XFu+n+bKd8LcRP61fec1cLwkv+E2rzNqVAT//bulgX2X
Kh8nizkjLvAwI/m5Bk5nfXqnquCMv73J37OmNWBlPFjMa+GMhE93hV/LaKLu
lfq6+ShnJLeUMj9GaaI+pM3kUKczhkL89snEayLLNfDI8EdnWK6QvuCfromF
z7OyG8ecwUM7MzVSqAnPqeoH4lwuSKs5mjv5RBMqaUlJqqouyCyJf80lrgVq
/MWShlgX2OruEBCW1cLzLbHVUYkuWN7k4qqopoXzT7mTODJckPxJvtfOQgv2
83PU4gIX/Cfz8kveDi2sY3cfW33PBcbVt5Qv7tbCAa/5kZQGF8xZnA2t2a+F
Brkvr982u2DP1l1TH3K1EDzibM/V5YLwc2KLCve04DFh/D5+0gWqmlwWRk1a
6NTeV1z7ywWjD78dtGvRwr3A+vm2BRds769bETFI2rt5aWDqCiYUdl6yTxrT
QnHY5mT5NUwMLeYeyfuphahOc1qhEBO+kgHCNbzaSNse8kBEignJqwyPF0La
8NnpmCwmx8R7M8PTHyS1sU22ctm0EhMePiuluXS0Ea0iFqCtzYTzmeuqdl7a
eJ7IzuqlMMGvenqnT4A2bPYo00qsmGi5n1y9c6c2djUar7ayZcK2190w76A2
fuzLXC3szMTyEIt9ZdnaMPdV2kZhMfHk96a6u/naeLupgYvuzgRFYpH6oUIb
WYtfgwe9meC4PJz645Y2mk78cd2zhYk6o7ZnnPXa6DN60D6wlYn/nt1bJfRc
G8J7VKcV/ZkwYZc4KnRog0qXeWEdyMTvkeyjhn3aUFy/fadFEBN3Y2M6bUe0
kST/eEYomIno5VvFfKa0IVDIE9EYwoTuSVuvnX+1Udpn9pMexsSUom5RIo8O
JtelFFWEM1F1Z8PAMX4dnJR6kjC8k4lw62VyZRI6YIyM3lyIYEKtayLwrpwO
Hkd9cBmPZGIssKf8uboOfIdO7qrZxcTln4/G3hvq4ItcsdqW3UwEpVZq/KDo
YDp92dl+khVE8ndxOujAdPfIgHEUmb/ShFuC7jqIhv/aSJKL9YLn5LfqwMSr
wCaJZN/HTBPDEB00D9hdCCdZ0tXsgO0eHRyPsSL0SX4/pNDgHa8Dx9sNxu/I
8wui+JfsTNfBFYPZG+4keyz5bZV4TAdbj4s9u07aJ5r3Kf1YoQ6KiJSTw6T9
Yiq3kufKdFBf7xbES7JEY2q8T5UO3L0j+1eT/q5ne8Q11ujgs9ZjsSkyPpIT
ynsUH+lg2JeicYeM38ZDf3ZmvdTB++XvzHxCmZCRfBU82amDFVz3twyR8Ze3
j/C9P6KDr2E1Tie2k/5/svDaOKUDi0GmZ0MAE0pxgm4pf3Sw/Wf5t1d+TKhe
um3nyKcLqseMRBapB3UizeqmqC54JmtmzXyY0HzLthCX1oWv8IO2Nk8mdJYs
6H/S0UWbIGXlOVcyv6dbtGzMdOGtf+lijwsT+trnVCutdLFib82jX45MGPtS
ZWLYuvi5P4Gjh86E6S+hDe+36eLqcQv/s6S+zQ9/EbUI1cWRmcJX1lQmLGrT
V6+M18VYlpYhxZTUL9NreUSaLuoKDeLzDJmgjapyd+bq4k13pdtzXSZsxFrn
ikp0Ie/fThtQZcIxSmRI+7kulqtcXF2/jgmnlSN9+W90oWG85Jm2KBMuxTXv
/r7XRZ4Jr1GGABNurd6vn/zQRbjFyKvh5Uz4qF645ymsh4bTNbzbZlyw+VHU
rYeSeggdyzu/OO4CX0+rKjklPagHJsolfnWBf9rX0nFjPQT5V+cY9rkgZEgj
N8lXD8du9O/e88QFofs4s4Z36GEizbvfsp7sRwJvUu136yHY5HL8Qo0LdiH6
P5FUPVw+sJ9HttIFe8/Ubr9coYfC63UddkddcIhFN2//qYcn3fOhxh4ukLjZ
IsHFqY+O5u7Zb44uuCrI+qW1Uh/lmYU5B61d8LZ9c1WulD4SrtwYDNB3gZxz
lIyzjT4aY9IcFwRc0Ohwlqf1lD4oN8TvXn7qjAWr2ZZXpgZkPFg7ijc6I6cs
rmLBygDnvj38libsDDkejjQ1ZwNckXv125u8X+wf81pkBxjgJW3VjZZpJxRQ
N96wP2wABuWPUf9jJxjCLv9FvwGUr+ksfA10wm6j81ueJZF/vW/ic8bUEbbn
+Gbssgzh4lv3LELOETLL/ktrOW6ITvqcvPYqR7R2uF1/c8kQQQH1ivt7GVCP
WMXd12IIk5z+s+Z7GRgpiymbkjBC66u4DQ3XHeAtxPi+7oYRsuasRyBuD9qP
33Hhn4xR8lz3eFuHDRJNnbdKkHPI10STh3tOUWCzuWjKgGIGqw/d3f3xFPAl
fDvoam+G60UpdZ6BFJx5lFKW42uGZ4NC5w/qUHDX9t43nnQzNHgb7C5rscCE
h2z09DszbMhau5u13AKb98xmvNxnjkV5PqlyIQLy+ZT1oynmOKetbmX9xRxj
d49ULssxhxWH8RL+u+aI+6vcSikxB8/FSCkZb3McP7hZuOalOQQ5Hocxyszw
Mvfp2dINBNpe3wudopjC+OqpmwceElC7qmKUU2QEWlfLwngzgafMDPPcWCMw
OJZYb2kn0Gmm1HzfxQh+LuHviM8E0vNCmrKXGcFqn3R8wlJAw1nxteJuQ0RI
/bxgQY47qVGlKpYuBmjafvb7o2ggUvxP9AlNPdD/Ggn8tw/g3TLTObpGDy05
Hfq6CUC75O7yYLJO3tWsSChJB5Ka1d+MXdXF+MoogZQzAEV49fq/GroQq7Ix
sGoEahVvBNsbk/Pj3GRC82oLbDrindq5UwvGkYEiXwQs4P07wc3HRQvLR3sq
uMUscHzVi14xPS2U9j56ay5jgTBLK16VP5roqzuuekvfAqX+ej/vk3OHY4pR
9/ktFqh/fLZKcqsGJBcrwx76W2DAbUN+iaoGxqJluD/ssMCRH8nNuXPqSAta
qS4WZYGrZyR+ns9VR73dh4OH0yxg/3f60clmNWgLJGrsu26BGz2cAj10VXBk
zjadvG2BOPHF6LZ1qmjhDva8fd8C52xEqzTGVRAy65Iy+dgCV3oux23MU0FJ
t1zv9h4LCF2IdW4f2gSRs82pLG4KiqcshMJPKWNI1Gz9ruUUCO0b+fMqUhnV
OdevH1lNQVeLLX+erTIckwrePxelwC9z4zGXBSWkBYRqW6hSwChfvJm/XQnz
Kvx9aq4ULHmhIWboqIifhRKJOp4UnH/xUTRHXREza+TljLZQ0HRq6h2dTxHj
00bBtB0UbPL9HTPYooDB+34/PfdT8MDc/G0ZSwHP7e7wpZVSsN6Qeyxylzye
Pmi4nn2ZAk0N55KP7vJo0njJOnaNgjVRpgFVZvKoExwoKKqh4GyNyJtdvPKo
7uVVvPWKgrpV2euSLsmhIGQzMThLwYiclVT9T1nkfwgaHP5NgVPGhx9Gg7LI
c9yd8v0fBY470/mEWmRxWCftxdwKKk7zf172tUwWSX+uu6+RpOLw1uEyIR9Z
xIfV/haSpeLPOuULR+xk8V//k0IJJSoeSCQdCTaWRfSj3k/y2lTkvAhcAXFZ
hGQujTC1oqLFao9hUK8MghbWCFLsqOCo3B4y8FIGgTslbls7UbHh7Gv1e3Uy
8GVq/HXxpEJBw0Y/44IMfB4bnfXYQsXo3sWtiSdk4GlAo2z2p2LtkajvXeky
YK1jp+0IpwK7vk0VR8rAOdtPZeduKi5cTGOJBsqA8S+sJSqWCsVC+tCopwxs
PiUJJSRR8bbP3POapQxMK66cO3Hif+tjDa9IyaB3Y8VZy9Ok/21uReXkuyzu
RHnRzFkqhLsWds+vkcGdxLIzLuVUqFTYWORwysDtV8lpzqtUaL+Nken6LY2Z
0AsFVdVUbJYLsYqYId95HudO8tWS8VvbpXxqhHw/virKf1BPhaPcWLvSJ2lE
UAtPhD6m4qLFYi5vnzTW1Jw+vu45Fapyb73M30njqnpB3vMWKp5lZcs1dUjD
oeTksb1vqGCEtPefbpXGmHj+UaVuKniZ/omPX0oj48jx3K73VDh0cS3gmTSU
l+blpA5QEZAZZsX3RBrNcUeP6H2hopjL31ntkTQCJ3IOD41SwWwtXVtUL42l
gUeyj/2g4umhqTjfOmmU9GZnUWbI82pXJEbVSoPqnJU5OUdywibRnnvSGHyS
kXFugYrHXhUauTXSZD9PT3fkomFr23jtqbvS2Fh9KG2Rh4bXfu7Xp++Q72LF
1EOVK2moO279r4jkzYXJqd78NPR+lT51muS/AgdTVgrT0DloE/mV5NNpicn3
xGnw4JaKSyPPM16MP7hDkgbBFp6yWPLzuncfSBKTpSE3wHi4hrQn5ut/iU8V
aViq26tuT9orsmVfQrQqDSXRBWEapD+3OvbGy2vR0H5COc+P9JdlG3ugQ4+G
7wtGx0YapTH9MHr/QWMavIX3e9U9lsZRvT3/aRM0HLAq+TDULA2tit37Bqg0
1Pz25fUm4926cVdcjg0N4af922XJfKxetTN23JmGW+HHZku6pXElMSym0I0G
pA+qb/4gDdtfIdH2XjR4xQzXbx+URtpgUNRlfxoKq5rKQ75LQ9Fj+272DhrG
xmY/BExL48mrgF3Lw2mQ6j8sXzUvjSU12yICY2joUaws110mgwvqW3cKk+90
SQn3R+F8MqCUbAlvSqCBfbvh0pywDOKPeIfKZNCwKkTw0B95GUgu9QppO0zD
7UZRjyh1GdTGsYMTjtFwkyJaamogg98BbkF9Z2gQMab43afL4FQva3v2eRpK
JzKuRDJlYOjMDDQtI+1zWCET4yODaFMn/4JrNLy/8BQ7d8lgUsDW162RBs1d
2V1rz8mgO1SmNfgpDd9mD0fZVsqg/slvIv4lDXHahzb335NBTlyF1KW3NHAI
Lr+woUsGmoOr+udHaRA7cOPsiKAsxEw/M/gmaKDXaTlwyMmC48SDOplZGlTX
nrLZrSuL1/TwIrt/ZHxnSs8Gu8ki/Pprn0JBSwStEl91ukgWbisvvbouZgkn
4+vb0q/LwjwgwezJBkuMqrp8a2uSxWpxrQ0/FC3B0qufjhiTxZWEo+9haom+
smdpg4QcRh1dvYb8LWG8+U3Xzl9yaC9XezG3wxKTSbwi42vkcY+bx2T1TksY
VBh8eKQkj/Q7tyX091qC68YXxz1e8lCSEus5lG2JEPXkwNEmeWwf7/FQuW2J
xcTJtz8uKoBhc6OZuG8Ji91WnK8fK0C/ONOQVW+JjiW9IVxDCuBxMxXb/9wS
upaxIgHSiih7UNjV0mcJn8PJLoLnFDGU5eu2a5kVPjVcUPtwRQnho6oymqus
sENX9kXmKyX8sp7//p3fCrMUYf+EcSXwch9N2SFhBSduyRJjLWVo7n1001fN
CvwP3bvGapSxP0BB0JFpBWmrlIuC3eR9aT72WuWsFXRqspLLLdVw7vTd018v
WGET/62oonA1KM8nb794yQpb87drteWrwfTmhn8y1VbI7y/4PD6qBr9NjuoS
j63wZPrjJa48dVSJVGct/2aFk+lhLVaTGqD/iKF/1rfGo5gX04vBWlivJZm6
3NQaVK5dS1amaGF8V1OjioU15EVWqemd1ULeT37TXXbW2OZ3rGfwjRb6FsrV
/22xhtKSPZNnzMl3+Kr3guLp1lA1WSHgJq6DAmX02fdaQ6jiwQ3xQfLd4rd8
9814G8i56Qg8vG4IKzlRrkONdKxUynvVzwC+brO+ZPKUjlvdt/6d8wGyzscw
Jl7Q8V9TiOiWUOCNZHcBu5MOr/WsvW3knOUrfkpHdYQOy5w/eZlNwF6+dQFt
q20hsPt+v5EROYfMSTavY9uin3LAokySvGcNHMNbfWyxe/W96afkHDG1J14o
ZZstmMa4MWhMgdF0v+94CLne+c8nLncKnnw/N19/wBZbT75rHT1MQf+gjEpg
iS2u5yxIEwsUCLxSOFz1wxbLnBwEtMl7YfGHZunzGVs8STCHG9n3RwVMaofm
bfFB3Vo0nOzrjR6Oo2JL7CBEeaYfS/bh3UMxVolidjhQSDszRaGh40/zorOF
HYYnFvb4kXWdvylk5/RRO7x7unzOY78lkh32pK4+aQfutScNb6ZbIiIivlCx
0A4aHQT133FL2Nw+9sLroh2aN9Kt/K9aYs6iVrHpvh0ORt/4GUjq1pO9+mPe
kB0+I1vW0MQK69OuOenr20N3stbVe9gKl69WPpo3tocNq6LhzYQVDDsr9B8Q
9nDt8dph/NsKLJlL62l0e9gOMDZ1rrJGVu25EWdve2zqzi4z17LGn4nchLAk
e+w++7ztTbQ10kRzpjUP2eOjIccxg3hrUs+HA2cy7bFKz6Aw/ZA1tDMz7Pcd
t8efZS6suXxrBMsfFEu/ZI8dD+JbF+9Yo4cdVVXSYg+fP3pppTPWCErYJRv0
xh4v2lQ/D/+xxs+yiBMq3fb4MBL7VJTbBgIzof9VD9jj6sdXs8RaG9geDrCp
n7HHwAaLn1WqNqhpdPvYK+GAqU77qNW+NrD6ymKelXLAreLHnbKBNuhYw3yy
Tc4BJd9nNRVDbTDh7Xjlq5oDOG+Z1czE2EDpl3XsLzignPeay+XDNjipYsQv
uN0B7qXN4nF3beBq9yqnLsQBk6ce19IekPaEbF0bHOGA6k2bH/5tsEHm5XSB
hr0O0Nk41K77wgYHlHuEdmY5oLbaubHpvQ1M6OHHJXIdIBPjODv/0QZzQVwi
T447oGMqMWz9ZxtEXtokuuGsA3w81ykof7eBv+I+8RfkO6910iR5618bSFuv
KYi+7YBtsX+ucHDQ0Rd4QULmvgOe2K5flc1Nh3vZi3V7mxywW3oiMIyXDlv5
9ZKKXQ54Z5KWbS9KxzLLqqL2Xgesq0/xcpWgo8mfJnXgowOU47S32G2gw7wk
dGPnVwcc8BNb8U+GDi3ZBzIH/zrgfcSNyWQ1OsYpzhfUORk4zDiw95cGHZe3
fZbtWcrAhHmXmbs2HXLFq+W11jAQLb85tU+fjoGG86XvBRnYk3R+DY8RHUUD
egppYgx0PyzslzChQ0x6s2K/NAMHyr/5rCLo6MTUxQwFBgprXdZ+BR1HfVOV
9FUYaNtfKHyDQvaRc1eVs3UZ2HFo2bo1VnQ0P6RcNjRiYGPrB+nz1nQk97/d
NGTGgKcYO3UjnY5FyX8qJtYMFJQ9ixu2o+O++bErX+wYoIQuEdJwoCN2s6La
UScGrmvu3ODPoEP3wP1KM1cG7ty4cjrVkY7JQkf1r2wGlG5tOXbCiY6rDz5d
zdvMQPvMphV5znQEf4jRgB8Dh7Svc8a70KG4sLLq23YGxNWPJ7oz6Rhaf04z
P5S05+Le7A0sOs6b6l6nRJL2W4ltaiN5s3ez1vgeBpaU+PjscqVD4j/v6lNx
DPx4OKbG6UZH1+kJbct4BoQFgov3k5x3P/nGxEFyv0BcwzDJTr1iumfSGOg0
bMgl3OlY/efKTetsBqwXPomnkPxcwkJvOpeBq12pvndJbpW8prAknwEe8Wy/
XpLfymwQEz7DgIdI4e8Rkt8rZK5QOM9A8Vct9QGSBzbN/9YvY2DgyhOeJpK/
qG8fs65gYLZxICuX5DHtzg8eVQzso5g9p5M8pU99veMWA2INNc/GSPvmjK/X
x91jwOWLxYk4khfNpaozHzJwhV1vPE36u4SafeFMEwPXGqUa3Ujmtf6TV/mM
gY/NtgalZHzW2O1IrWth4JGgamkfGU8hx66Y128Y6LO9KsJNsgTTcsfHbgZu
CteeECDjr+Albc/1iYHMKbnxKTJ/qluOmAmOMLD0VUnvIzK/2n4L6nLfGWja
l7o0gcy/Wci7tVa/GIhzoVPv2dJB2WnN7f6XgTOx+ZGGpH5sdt+a2c7piG07
pdcWk/pi7cvtSl/pCMMXjd0GNDo84/81F/A7Yre69Tp/Up++B8PuVQg7omrz
APd/pH5DMumFr6QcYSmt9zfclI6k05x+a3Ud8fKXmrifDh1pZ3eyZIwcwdCY
Fh3XpOPwhQ+WOuaOEHRbpR2gTsepiholVxtHHEksnxVVpqPqfuT4SW9HDNs+
Dsol6/X2w/7+8q2OOP9pYfIAWc+1jxza7gU6oi2KS5hN1vvTF8o330c44gtH
a9gbfrJf9A7s3ZjiiHjKRqdBLlKf/Y4hWhmO2C7tna3/zwajnx54U444Im5e
7kfMHxvMfjtF+J9yxGlv18DGaRus+uu89FKlI9btOKYZ+8kGxusbczTeOmIw
dst8zEMbDMrK9X3tccSLlBz93/dskK6SqlLS7wjOSxcEwm7boNvY9onYV0fs
vyf8Ta7SBjHs9j+cfx1x/Pe1n32nbOBpF6kzyu8E9r/kbZkRNlB3lPG0FnSC
VfTTI1IhNuBivkkoEXaCcrjjrtIAG5R76rVslnDCUd2es6meZD/dMR/0RtYJ
rMCDp85RbXAiLbGoVt8JRaV5llRBGwRnaT8WN3LCWz2bXX9W2cA859O3aBMn
iNbOJpTx2OBzvqWRFpygdio+t3PeGroXV3SU0p0wmZ1SeKrfGu2Pc1cc8XZC
ivmlweeXrMHHXRy1NckJJ5St+bdqW4Nn/iFzMtkJeh/OsWeVrbE4/kE78ZAT
xg3GzfZLW+NHj/jkuSwnEIXxlkH81mitzg37eMIJKyo53a5+t8LRbYmBWyqc
oPVhV7lAmRVEGn09fDqcMFFR2/ePzwqSiVKmbAVnHP2uK36RnPtXyHvfdnnq
jL/FWtGKghSom4lfi/FxQURK1vZrxgRuyO74w+XrgmZaxHSKAgFD3hrrw9tc
MFfEWB4sQIDS5fGxZLsLuqWvR3iNkjNN5Mm17ZEuMNs2Vj1cYI74UtEo1VQX
aJZAv3nRDK2rRYwGrrpg4cDRiOvtpnCdCUgJve6C6r3Zbw7Wm6Kn51bbrxsu
qPOtDQm6aoqhi67BfDUumPF7UBeUYUrOK8dPmzxygb5jQjKdagrpaKHF410u
6FColLx01wS7+gQe2XIwccqFX7eq2hjNT7wfXOZigi/0oDB/iTEkr5Xd4V3K
RMpwh8TB48Z4Hm985fkKJqoUIkeKY40hI73tuK0gE6a6OZMvCGO0+V3fbqvA
xDdBW5/ONiNofnVcZWvPhPWdVDHbpUZIbTvFc5nBhOYSp5O684Z4X/OJg9eZ
CYWeHTm63w2RlhEz+8yV/LzdLip7Og3xUeVsH30LE31GGg2/ywyREz5eRd/F
BFc0JU2WYYgf01mu9JNMRLw7a2FdaYD33efdCguY0HYeXFAuMcDzB7fdJ88w
ofJI4ZPMaQOUHPrIPnWeiYZHYk7u6QbwXKe7+etlJmKGuI++CDTAY0pvYPoD
0j5ZLbsReQNUK05s//CQCXYYp6eWpAHOrVq6Q6uRieF6Kl+uiAHi3qqHvHvC
hJULKzFvmQE0g5N2KrcyEWD0YP2VUX2czlWOfTbIhKDoTIjMLX2kRZvv3fCZ
iRFjOaL7qj6ivZhxkcNMtJ4PWl56SR9O8vv/Ex9jwiW+JOPgGX3w1LQm7Jhl
4p9RyyFWij5mCj8nPvjFhEnfcefGeH0MJP1OWvubjE9Lpax1nD5q7eVSahaZ
MOZe+fX4Tn1EfoxJX7GchdYaaW0bL31sfpyV4cPLwsVGgdhwN33YXz6feX0V
C3enX76tcNaHQtSLbPZaFnw53L+E2Ojj/TKpo+USLPgvn7DjNNDH8zGdYwvr
WbDgZ/h/1NbHnTabPGcpFv7wCOS9VdfH0dO7TszLsqD9ykB/uaI+rDWeFNDV
WKAI/AhJENOHB48Nq1WDhUrNH39ahPTJ+/zZandtFqY5Gm8YrtXH4cxXCf4G
LKyIcjjhw6uPc9scjb8ZsVDE2l8ntkwf1UZt05GmLFSFLPL84NbH2+GOwHgL
FlLbKz+PLehhpM5tIw+NheGvhruE/ujh9/Hud1lWLPxrblnpPqeHDbT39gV2
LBwO63BRm9aD+rrNPNIMFop/n/tZP6EHTPU/vOjEQkmfVt7OcT34n/ukfcuV
hWpjz/INo3qIjgkYM/FgwSuOIbphRA9pjOHSRk8WVM/Vhxh80UOB/I4tdB8W
Ztf0nw8d0sOVv6NirVtYSFbrvlk7qIe6N6HtbttYCAtoOqs4oIfWy+OZH/xJ
+6RrvSr79TDtMbU4uoOFplRP+RUf9LBEM+puZCgL8g8Jmf5ePYgs+xk5F07G
u6q65XWPHpT6YlTiI1nYXOIi0/tOD8a35oeWRrGwfaBOiJNk+6x9RVnRLKhV
nSi06NbDZr8Fd8G9LDz12HvzTJceIozj1xbsY8FRlsdZgOSktZwvNh5g4YP7
++Dit3rIG0lKvpjAQpr56Xl7ksseLjFXP8hCkNTgzFqS755I/XUzhYUTFCfW
ZKcenoctv26SxoLSRPKabyS/p2UEN2awMPBwneQ/ksfXrZKjZ7Nw8ItWtBq5
n2M6+8PrI6R/Tvyrokle+3xNvttRFrrdv77pJlnmfK7Thzwy3x4/GlxJ+3Rj
BXn981loqGQ9HyPZyvH4o9FTLKyvthsoJP3zUBDdH3mGhY56nj9BpP/BCyf1
54pYWNS9u5JBxuu/DomJA+dZqNhxdJkDGc/DFWfKl5awMF7zdDDgvR7OJUn6
ZZWx0JuQkXuSjH81+9x6wXLSXvHVyz/36aFJU+btqQoW/vYlGtt9JPXWJ0+/
WMVCmffKEv9PpN5uXeRSv8GCaMihR6Kf9bAqW7n25i1Sz8Yvw4dIfWiYqGk0
3mPh9EkBteekniBwbcTmAanfznHpT2N6cPmqWfz6IQuBQ0mBwj9IveXrCn9o
YuF4+6Hix6Re66ZN/vxqYeFl8G+CuaiH8y/vbGO2kf5eGHr3v+/pkkt1nl99
w8J/68KFmsn6oLurnAroZkGhNND42Ap9dNyTMHgzwIIzT9CPTSJk/R47UaQ+
ROr7UYtaqrg+CkIFeDK+kPX2n3bxz/X62CLJ24lvpB7fmE+KyOljNHF+19UZ
FkLvZaUydfTxynNPz4pfLMj++tvuRvaHKp1Ji4B5FjqFePrCTfSx5/MI//pF
FgY/a868p+qDg959NX2ZK+4m8sZfc9WHCP+dUX8JV/I9fnjPxv36mB/Rdqlf
7wqBjUsDg5LI/tNwtWadlCsWUwvXNh3Sx/ndZWntsq6wUR9m3j6qD9Wu4wpQ
c4XJufqTyeX6oBRFbVsHV8gkvbh7t0cf8jETz6IprjgkLcavO6CP5U6hWu00
V+xAz7+GYdJ+Tn+OdLor1l/r9RCeJftTALPop4sr9midacjnN0C4qnZPW4Ar
tr7xnJm3NcCeXxK/twS5gnW3esaIaYD/GrklxoNdMRC7yfWwlwEyPTrZvBGu
2LvN5snuUANcSo59R4lzRWPWOlf1IwYYfF/XfeOwK64Or0qmdxvALduu6/gd
V5z/R2tyjDWEj4fuL9l7rjhSPhQ2lGQIf9kNotW1rggxsG5PzzbE7ppxt5YG
VzCL/Zx5LpD34efctzwvXbHQl/GyscUQz826O2M+uiLjQnmxmrIRzMb9O9gr
3DAR76wwPGIEkfvWxbUr3eDEmBpKnDHC+KFNEVJ8biioVK1U5DBGkfTEys8C
bgi0fPbtmKgxFln7qBHr3dDyRWrdmJUxHt7PrU7VcMOyjY7TSReNYZFel3PD
1Q2WGjeuHdxpAks5MYfVxW6wyL8lcVDIDEoJGbGNBu5g1e6fMDUAak1Kl9ob
uyPO7lRNlDng9Ovh0U5Td1ReM7972RKIDZ+9MmLhDhP+AWHyGkKzt+8An707
RNYtO/Y4Aggy0rf18nVH0rkfJx+WA+VTA+tm0txx7sDdleniFtgUYPRQvscd
fk27Vm36boEjMozfB9+7o/FyrdDKaQvM9G/TG+xzx1RorsfwnAXqPLMqij65
oyZSbkfuEgpcnPrzRb+7o/fXePrldRTsNUmJWMHhgeqKJfeGbShoXtsm/V3e
A5EZPxNtz1Kg9vqzt52SB74oed2NL6HgaNbv/PJNHsidU/t5tZwC72VyfIEa
Hrhqu2f7nxsU/Pgb/bvPkFx/bMzErpkCkZH1b1rtyP+nZx16+IOCgLqg5JuR
HujjU/N+ZETFeNhojGWUB6Ka7omlmVMRuyE05G20BzQF02/QqFRk/LfTZW6f
B1wUbviW2lNRZRy90TTVA48oiSXcW6j4e/tg7aMCD4yXQl4tiYrUwKVVrEIP
ELmCnKGpVKwROXTh81kPPJQ5geIMKmT2ZGQsK/XA9Lhoy8xRKqx1cj3srnlA
SY3bS+sCFUevFc20P/LAuy/qyVyNVKzfsnHE74kHfi+s2n/zMRWlfMW9M80e
MI71j/Z5RsXdsNJGkRYPRA8+YOW1UvFB5UqOZze5/kKL4vE+KpQu1agOjnng
54O7J/vmqKh2N9m4+wfJCf5qi3+oMFn2QHDJlAdcrfhihP5RwQis/y3/ywP+
TokS8ktpiJJ72ryDkw2him9Gb/lpeHiuw39SmI1fvSNlUQo0fLSX3hItxsbr
v0Hrp5Ro4JgPY/+RYGMbn0xIoAoNFOdljKUb2dDluJulo0nDE05jA/FNbDxa
2lixxYiG4cpUrSJVNh4c87h9zISG5Z5vVGQ1yP0rJTLrzGigV4duVNNlQ/7m
icw5Cxpebju7wsKcjSOj/TcW6DR85xvjfgI2wiUFPgzb0cB333DRlkrax/O4
qdmBBifB9imWDRvHXp5oCXem4c2jJe+DXNhoXubYZOdBw8xO57ffWWy8rPv2
7hubBqH1Ra273NnI6XpfkeRFg1uUweP/vNn4vqTsYN5mGnrkgq/mBLJRq2r0
x8afhj+tty8J72DD1v3Dt6IAGtbv575QEMKGH8exE98CafDpPJNfEsHGiU2d
G3bsoOFA4tdc5d1sMn/zf08F01Ckpp91dQ95/u6egoYQMp4prxPuxpHr+bjE
ZsNo4NRev89sPxvicR/nOXbSINMXtKcxno0G1Yqz3BE0+OtzBb9MZuMkh57p
90gaUgYZ/s6H2GCNZ+p17KKh7PDpzW/T2bCvXfx1fTcZ7y+6zI+H2Vh+dPsH
5z1kvI8lOgTkssEOnOUSiqZBiWixHj3Gxt8bLT9fkhycv9105iQb/e0HGbKx
NGRSb+rvPU3a32t6q57kKz84tBYL2Tj1RmaStZeGcesC+eUX2Ph45Mr01jga
1sx8kcouZSOt7dvDHpI1z+lICFxi4+bi4VDbfWR+7BOE8i+zYfHW728VyZFz
L/nWV7IhIGq4i+8/Go6WiK84f42NZQnvWreRXO0UyK1Qzca/18LrrpL85m/1
wuWbbPQ+vsecIHnm0r9fGnfYiNt4Yr/yfhq+uFmdS68hz1tadMmN5O4l2Taf
7rMxu6zg5z6Sn1e/mTCtY2Pr09Ydp0i+7ytx6kQ96c9A2pJrJF/h22ox0chG
98zyZ7UkF9Ve/Ep/zMbms/k1jSTnBI/nXnjKhvWesO56kpPE9IwXnrHxdeVG
pTskRz3ZN+j2ko3baoJXSkkOjGrMqGoh62XH7e1ZJHvIrNDhbWPDzXHv5hCS
6a2OvX5v2AgLe3GMQrLxgRMHH3Syoc9cv1KAZFXVDyqi3Wy0Hel9+u5/3+P1
yHZE9JD1Uh376hTJ/GnB/z1/zwavrZ+UC8lc+tfl5PrZGP3M28D1v/h8+vVy
/wBZT8L9tyrIeH/JNd/T9YmND4GOnA4kdxEpG7S+sKEd/KLsC5mv5u8vHmeM
sGF1tbE8luR7pwXCh0bZMGssWc1NctGvs3X5P9hwPzG8lJPMf07pl8DJSbKe
oxTPR5H6SGKqrbGbYSNzC3/FxxgaAq7d27I4x0bw6LBYMakvNx/O5R5/2HhS
b5byi9SjzUqbqusLbBjlZkRYkqy6vZMjgMsTU7wb3j4n9SspvL68bokn9pWH
srlI5n+0zVlsmSdKVZ+GaZN6n5acOP9ipSf8XlR5/UfWx723vFRtYU/QOwae
3wkl85ns/C1T1BN5nEKuN8l6K9I+eeyzuCeOjMTmlZP1mHhYfuikpCcUWsZp
B4JIe6yQ8k/RExf9c7+1+pH5mElVY2/yxNkDM2ePbSPtK37VWa3qicXvppqO
W0m9L3oqBGp54saL7N9VZL94e2vP05fGntgdd7ZViuwvfvIVKwocPLFmK5fb
NXsa4h5vDlZw8sSoe+TnD7Zk/AIEXlS7eIKXuydmCdnfakv3Zr1w90TT7sVG
I0uyPynYrFnY6omG3XxvLcn++EThs5BvtCd6ZFeLfiP77fsnJ/eMxXpCcFjx
VKEyDVOB9m9j93mi7V/3WRtFGqQu3sjPTfBE69QNrzQZGmIVkyQeZXhib5Jv
3DUxGjYpSW1UOOsJWkGcQwk3jRwQ2hOqz3tCMVzc6BMHma+g1AHzEjIfbrOG
6xapOHjpe7F7uScq2AoF0eT98l6pVj79hiecT4sN9Y5RcViZrTL21BO3gy+K
7OigYnLTMf3qCU+cUv8a21FERfdLWApOk/vlLvmlnKaiPnycGTXrCYfyuc1a
J8n91fRI/d+eSFwbcDkul4pNxhxX7nF7wZnGm/HmIBXb6GHSj0S88O+8olTZ
dio6tluv6jD1QiHvAy8+VfJ+LPkzMJvmBe0sHYM5cl7wpMnCRNIbV8b/bv2X
Y4F1YYdq1Ou9MZ7akCLtAxz+F6iX2egNv6SnXzo8AK6jVteHm7xh/F9vJPnM
wujtpeXnnnlDnb9C/q8dcI8j+aTAG2+0mHp8/G0MeOYlxPz87I1lLw8mh4oD
J+/v1atb6YPjVwNCL1cRWMVgX5fg88HPg0PsmksEEj4aqsXw++DESN2+lnME
gpbOyWkK+6B8Qf7oylwCBo7RQsWSPgg507G3PZLA28Fd0ylaPhDoCrtVpEtA
mDf0uoO7D6h2tLLMh+Yooe6Pm2D74G1wIevSHXNo7z9MPebtg5lX+bdbrpmD
MVHV2b3VBw/SWW8Nz5kj9e3svF+oD4giW7vkRHPMFcdT4hJ9cGGv+n9LrczR
Y3LsTVmFD5SVfYIFu8wQtKfkDP2qDyKiplQOtprh59VbAWNVPrhvvtZ38ZkZ
BGS6f2nd9sHuwnaG6AMz2C3fsP5BvQ+eFd053HHBDLUdZf5vOn3wu9z1eupu
M9jy3VWL7vbByV8/56vDzNBt/eynWK8PmvmE/L5tN8PMvW9pmz/64KbmptoE
bzOondes/DrqA99txUfMrcjzeiyis777wGb94sBLkOcJMQmNCR9se1V2druJ
GQIP7WmLmvXB0ivWSY2a5Hn1qQWicz6Y+rLyXpKKGZJ+5/vd++2DpnSlJEcF
M/Drlqv6LJD+Ft0aUJI2Q1HYvdl//3zQ6lPcz7feDP8HcUN/pA==
          "]]}, 
        {RGBColor[1, 0, 0], Thickness[0.008], LineBox[CompressedData["
1:eJw1lwk0VH/Yx5W97Pu+70OM7Mvcr21EYixjGURCJVuFkhb5qyiJEirZskVJ
UqFNKkkKUaGSaJFEWZIW3vue875zzpw5n/O79/d7nu/zfZ65VzkkxiNsORsb
23IO8kv+/hx6/EDt6AMa2/99+gqlEm36S4n/Z4h3hUj11xO9uUvsHO5ChgmM
6lfs/a2E7lfOscHMTmPhSckTC6+eE/uWNaTKixmZvbvlGjP7aoSQWP5tTbWa
nAVdbfztj1fTxOXxEc7TTS8syxiuvleiZ4jzWsc4NI+PWS7bW/88lnOWuFE2
tWyJ44/lrRe7H00ZzhG7E7++Y1unYEU9vPLKt2PzRG1vn9d3k0CrzKsxlEtq
v4jrkoeOWeZttZp411seefMXMe6qGLs2M9GqwqzgzNexBcLzSql02liOFUcY
m3jN/t/EVl9vDZ+4UqsN2aHHIyT+EPsGfxz7T6rO6s7tdl6dS3+IXQZTPJxF
N63kxnVTv9j9JSI0pweeRT+y2i2RvVg1+JfwE2o7Z3um1+qV7dyuzdv+EcV1
LwV+GQ5bGcX4zWjyLBIHtfza3iSNW504ezvqc+EiMXFWW4oInrP6/kh5rMJ4
ifiluGvvQcll1utmD4aEdy4RkR7B1CWuldZMofjJE1Q2OLwQm6jUFLdO1ais
md7DBj9Z/gixcCXrequBzR7tbFjibtylaaBt/d5jpUa96DLYJJx5lU5ZbS20
xXpUOGgZfkh2JCRPWVnT9scUb6teBp11x9T5Khyso06VBPbMLYPShtSvosIM
64KaXhmqzXJseFgW1XnBx7rjHmd/VsZyLJVs/BS1doP1wivTU99fLUehlMWb
Cckt1o2GPMGV2uw4uKv37HDJduuEY/0665PYIRZGGeDfnmRtNFY1J/aUHTb9
n0YsBFKtp20TW54ocMAnuMTnkuQx67pzTkdTYjnQvmKPx7HpHOvoX9Le5q0c
yIs0u/Bi5py1rue40ndRTrTFPPs3b19uPX6p+WtFGCc0/n3NrlhWa13Fc/R6
4A1OOKziPPuH+5p1+Eb/A2K8XBjPu2Nkvva2tdodissTFhdW27O4yh0fWI9K
/ZVIucgFg50erOEvT6xLd3S+N1vkgpLJJfN/0r3Wwc8KLk65ceOXw0DGyaUB
awXtqJ0VJdxwu905rXj6vfWb/6xtA2e4ceINk8fy6mfrM0P8/GIOPFhJ2A8f
ujdl7Ws+9KojlweTitV3KZQ5a4mc2tIDYzwQyRHyUZD4a/1icl+UmQUvRH9z
KKYcXU7LcXIzmzrKC4+jl5O/B/PQPMoU2Sve8uLzcqGiM58FaUJLU08D9FfA
jWmbd/KxGO2ZX0u+6IEVODbL0ee8IEPLaMja2PF8BTyPu2y7E6VMcxbcsOqA
2ko8aRPQuxmtQeOJoC6YJqzEyyB7fpNWXdqjB8seTD5aiW1H/tM3DDSkHVJ8
nlkuzYcts50KToGmNPvdpX4BW/lwJSye+26hNW35i+1qorf5kNrioh56zZbW
om839ViAH2ozHL9WHnOk7Tsi2pwczA/pxzLlOUfX0aw+jqaa1vPj9b3ZiJJd
HrTfRIPbJLsAmo/+yorl9KE1nUmVKWcKoPhOie/c6QDarjmvj/6VAtj8mTdb
5foGmglDvU5kQQCNHcVxR4bCaLPVc7sfOwtibJmxmc9EBK2es80huUAQ5j9t
Ut0PxdK2BecKmU4KQnRYlvrNPI6WH3j1209FIeQrSrIH1u2izR+R9Xy+Rgj/
5bbEvuTfR/Nu/K/x0jYhKP7Oj91AS6Fd+/hVPv2MEKL5eZQokodoYqJe/4Xe
F8KOxPfWqD1C24FbY8SEELokptdvEsmiPY9Sc5UVF4bunk1pHYyTNOrZjKs/
rYXxsG4Fe6VWHi2rfVbqebgwPOqLVYvrz9Km5gL2XToujFdVj04dP1RMc1V9
OJrWKIz7qbIK/RfP0y4x9JxC3wsjK7vnkE9QJY1v36laYoUIflrvLbNqqKFt
rfknKrtaBIeelQkEhtTROvrDEn/6i2Bw7FbwC++rNG2uZ0M9qSLo3HBXXuvR
dVraahP7S5dEsEKxod2jrZn2ObjwQtpLEfDcq2gU3nKXRs/kEgxdEkHXZsvJ
gI2ttPKb0XGEliiczlmpLt/7kMbx5eWAjLsoqD+uZfsJPaaFShDEz0RRSOnu
eKW/6intvl1lWU+pKCrmK6MyZrtpBpmXv8y3i+L+gaoG8929tML+G6sUpkQh
tj75sJzPS9pK1ZYd9uJi6Iydm3h9aoC2K6q9McJSDGbMG+P8tm9pn250/8va
IIaQiFV2mxqGaZ7LB2xvHBZDTXLapCbfKK3F5f3ht5fEcEztp4lO3Ufaqrwv
nex9YrB1/D4pfGGMVvD+h7DObzG8NVzqYLJN0Hh1f3szlMTh7rO3J6dlipaQ
sLwggS4OHn9X+1O/f9A+tKx4XxApjjDt/AEmc5bmsVJU4/4JcfyizNVHz/+k
3WXKbv3SKI4BrZynW8cWaLrFqnWC78QRmb7yRJLBP9qZccqcMacE3pUMmq+N
ZCN4jI0sAigSCPfi/rY6fjkRv99qf4q7BCirx8ZcGzmIkcf2D6p2SuA4jdix
wZKbYIit4+06J4En34f97nOsIG6vZ7rO3ZeA39virSay/ITOhcCTsuMS+GFU
uI7bTojInwnrtxGSxEBO9FSRhgjBSYuW32wiiXPnY67WWokR29MSQjIDJOFd
bVb4OV2CGH6+r7IhRRKWHsoz8qLSxDr5wxODVZIw4qvOePdWlmjedJy6rEsS
B2rql35MKRBa9XkJmnOSMDM8lNCvqUyc+lt0c52sFPZzS+aNL1MlljtWscXZ
SMG+2XD6Ga86EZtd53BmkxSunLM4FG6nSQy9bjzSckwKM1enFkfrtYm1Gve6
Pl2VwnN75xt1AbpEY+xjMf5BKbBx01YXOegTGjd7/FazSWNk9H1AkDmVOMk5
WOinIQ2Rl7bP2mYNCTbGyOh+F2lsLt2pOPHKiHj9YTqqM18aN1Jr5qRUzIk1
+n/qp+9IQ+yE+c6fxy2J64nsv6Q+SkPg+nWnNatphOqDldbEShm83WkpvjwN
RJaAWEoYVQYUYibCRtyWWPSVe3TURwYeIcdzTty3I7aeV+Or3ysDY83Hb5mn
HAi6mXHu4mMZXK93LCi75EQ0pFi/Vvsug8W3XxaKF9YSyk8dlNZKyCKWxmex
Os6VyJR0DdtmJYuOH66pVlkM4u8G7+q8EFnseltU9ZHNg9hycf3U7TRZbBb8
mjx6zJN4+TPc6EOtLN6n7W/lNWcSV47uvGPwRxaDx8/vGfrhSyi83M/uoyyH
vxqv1NrY/YkMpbQ1ex3lcPBoxZlQq0BiISLr2PkoOcymDp5XKwwiwq/lP398
Ug6m2g1VbeIbiL6lYsnvTXIYLTisfmFHCGHjfCFAYlgOL/pmeFTGNxJy75o+
hejKY0a6tyBdYxPBNrMt/7G7PFxuSZnFfNpMfODScTbYKY+m3jdWc/cjiHaZ
kT+5BfJovbSat70lkri06sylf/fkobM7hCtnKJo4YesRFPpZHm/k1j3KOx5L
JHivEH7CpwAmR89F+9ZtBG3f7rh8HwU4r//65GJIHKFywlBjaY8C6up1HyU9
jye4KsZfhZUqQHu/zsxr353Es6csy9XfFHBtqSfzx6XdRP17kW+nRRSxltND
WGP/HiJ3rqOQzUwR4hrxd19u3UcEyVsuf5aiiLbMU+n/uR4g7KkzV42qFPFJ
3HCN8fYUQsuhJuzsU0UM+f0WOFDxH7Hr+rFQIz4lTJo6DPHaHyIiWrbc/qyg
hMAncY9+1B4mAjocJM5SlfD+yRafFr10AkP/Hi3zUYLd++4njREZhOHYgNK1
LUrorhrOu6OTSahNX0vcvEcJa5TW2VgtyyJ4uKIpXSVKkCymF59YzCZ+Czqn
pjQoQe6vWq+C8EliQlrjrfEjJfg/DDepoeYQPXpDmQUTSqhIDf2lUJRLPDBt
/uy2pIQwtsZ5y295xHWbXLCLKOPlRoN97WtPE2eYrtNbTJXRetLx5BOrAiIj
SGetvLMypqUa3Au6zxH7tnCVdQco4z/6/sn8nUVEyN47TNMUZZyuETk3l1xC
eB0+Uzueo4w9/oUloTtKCXp2AndhpTLOt3+c/Bp7ntApX9XE8VQZQlzi8iOZ
5cR0Z6Hcc0kVUPPMzsaFVBMfXu6OP6ijAheZ4aHMphri5bD3MzNrFUTENP12
VLxENM8KJBeFqODE6IF9a/jqiIuL4/0e8SooNfDYnfWyjijkeUTlSlOBg+uj
Lp0LV4j/5PaPRl5SweciH8lNm68SCRr+VkotKrgr+lT+FLOB2Gxgeqr3uQqe
BNXZr3K5RrjYT9EtfqlAPyy3+pH3DUIsMqia204VQ6ebONnHbxI63OfbGD6q
UBB4ubKEfptA6aeR01tVEfPXeJR25Q4R2R8lq5ujimDvu3TpgRYiZccV0/gq
VciF9YzVl90j8gXmPO/cUoVogx+VsquVeGC/J4PxURUTnGqPS00fEIPv7lad
XlBFT9fctKTaQ+L7bvaHI/xqGDHdssVPuo2Qu3LkX5yJGiR+0qfNFduJOPnT
0acPq4FTIdE8qKiTONL45sjIWTW4jlbZqA08JYo9lSopdWqwquxzaJbvIjrT
K9/d7leD9obtVOMP3cSI2tc/XN/UsD/kge7hvB7i191VUoxl6ghRzNTqZDwn
1H5eY4xoq+NJ0a5lt1/0EhbZC5EUmjpE2gYO1ZX0EQxd6/Q4D3W8Uv28pBH3
gtgT8uAeV5I62v+NKxjovSJ6nz03pHSq41z1au+HM4PE2BYJt7hhdfw989hg
dP41scjB2np7Vh09HebVdexvCR3L9+fd5DVQ9Jfz9pzhOyKlckosLloDfKWm
/ia/3xP5tqupt1M0kOzUk6J+boSofZuwjitPAztCKvnS7UeJQdHFg/l3NXA+
MtT6b/EHwjCZb/6WkCak6xXab534TKyRZYhyqWsiVO12wi7/MWL99ZP6buaa
KBxZlUnX/kIcmZDZ/H6DJmKnAs9t7hsnRny1BzivauKLw+OEzxGTxK+ZyDnX
R5rI62/P8Fs/RQgcrxPOf62Jllfy925RvhMWD02ddTi0YPSQQ/2w3g/iBJV+
05WphcAmZmeH1wyh/9rP0XqzFnhNA6K3v5khOlOjeilJWthRJP/8efgswdWf
85WnRAvpi5yvBv+bI5L2jcren9DCYdOLs8/ezRNSWvOVV5a08Mfv6vdl+8j3
0J4VRsUi2uDXFGpVU1wgvqsZuuw108aas5JdnhG/idAnyXtMU7WhlHvEkVv9
H7EsPodHI08b9dXLkje//kcUKlTliFVro/20sfN4ziLRv63r4o8ubdzzcmms
52HDOimFtzWyOkicqBoJz18Gk7Cb1kpXdbBK5LbyfS5O9Ap0PRZo08GvE09k
FfZwIrZxhPmvXwfHNA4b6M1wonrliujBRR0809r0PuoTFxTrfQtznClobjdX
Kn7PA56luUWeEQo4bGisBgo/yqt4j87PUpC09a7u21v8sPWQl/zErYvHJ3vK
290EsKfcXv++ni7a9u95/Xm3IL6vPRm0N1EXnySu2KjMCGEg36Dlh5AeXrye
ph1KE8WZ3hrBBHU9XDry93noJ1GwBDSDfpvrQZ12S5DuIIY3/8kvLt+ohxLJ
mst8XOIYjl5hJXZND90616KOnpTAmP2HGyZ+q1BX3hUu/1Yav77nXU4q0cfR
kONK9zKV0EQRXVq6pg8b36lYx04l7A7PdE3t0Mftt1t99Vco4+/r1G8ZM/oo
SbBfpnBYGcmjjeJdKgZwrOZodT6ogtRn5Z7DcQY4afdtMSZbDUfL9nctl6ZC
qKGuddUbLTgbbRERV6WC02y9lp2yNngeeDA19aioKLTu2xOujdRR9ddrbajQ
/dC66PNDG3tUOj/lbKGiWWQLbzwPBdHFUosazVQsVQoW7bPQg3vBFd21/obY
kCsmUNRlACHdszGBYYbY20d82DdtgGc3U+tjYgwhtYKdYIhT4fzaxyznP0MM
n23Yep9Fha3Mot3bGkNkcpuJdX2gwijf2T/mryEyilcMnZk1hGTOaPrJc6tR
p9aTSf9rBCnKtdRfFatxzfLFTpa0MWRaD+0PrFuN7YeR6mhiDIXv2vGa91dj
tn5rYHWMMdRdYoNvjq0GF+/l48nDxljN8c9kdLURDLpblUeaTGB09hl1jbUR
ZEfbTlr2mcDEsFj3Et0IYrQom9BJE1gE26ns9DOCoYy9prKKKWxupfOv3G+E
Mw83KVkcNoVbnMQHww4jCHz5ELDT0QyMlWNDeb1GcNpY+vLQejN4lDYN/H1j
hG1iJpcC483g3R3Q1TZlhGSD7sagUjME6p5vZokbI6O+zqx6wQxbP+hnpwQb
o96hpoDznDkik5ZlfN5iDLmORysD68wRLdJ7yGWHMW7mB6ok3DfHdiTskThk
DLe1XPITY+ZILLi1qbrGGLFmHV3vDCxw2MuJ9vynMVaxvjvXN1hApuGZzPJl
Jmi4btnq+tACtaJe89SVJlhZ7Hbv3AsLvHy+vi5bkVyvijrnMWcBNfc4Ffc1
JjiQziUmSrVEY93CYrKHCc5EUtUJwhIuQvtf1wWYwPqf+jG5dZbY0ZWeI7TN
BDnvX/4c32SJ1nVFXN2nTTDYnuvfd9oS3pfURpfOm+Dh2tnFtHJLjPNV39Wv
NcFIokzyZJ0lhDsbdh1vNYGo4CmJzjZLlFEsmHc7yf04vLXteyxhdvQudeql
CeLlI6SiXlsi2Llj3PWrCZLqqM09k5aYveD2aN+cCdQD9A7x/7LEYd4X52uX
yPgi7gT9ZrNCbfu7AAExU7xXi0r6LGyFf/S5Z0+tTNGdLC4gYmCFrIrdNf/o
pih5ldPYb2IFNS62ND13cl2jxdbd2gouD1fYHAszhYk2keXrZIVhtSz52zGm
+HykvPizqxV2pIr/nkg0xdXBfXraXlY4Y6d01SXTFJESwwceBFph1fny43vy
TXHT0aJWIcQKrcspkRdLTfFjvZWibrgVvEPq1ry5aIo9X0R4vm2xwpd7xup8
N0wh2nWldEOUFfYo31xmdc8UZsr5ukdirSB0AENbn5hCttNlNHyHFcqGHzaf
fUHud9Ob41e8FcywNu/JO1Ocr/J+ar3LCp1F3Tv+fDHFobfKyWa7rRC8xGRQ
Zk0hPacfOpZkhdn1r3X9F03hEB14b91eKxy+E8x7lMcMs48Ovdu8zwoyCp8+
NouYIWZTGpfFflLPvVtbx+XMoP/txP57JNu+/V4oo2mGseWnziyR/NIqIcmZ
agYV8YQLsyRHFPzx2W1phpAs+cVikv/9STaqdjCDwfvt4xwkZ/lzCQ+6mWF7
XWCLEnme2s2j33hZ5H583b2ze6zQKCPcYR5qBq/7IvsPkPG67M6t2BJtBvhW
yT9KJOsxIPvf6V1mWMUQXdm2k6yHeUnQ4xQzXNB/WbqP1MO5WGB2bYYZjhWH
9SmQeqlw70l7dsoMAevtmCmkngtRX+Tci8wwFPIz/gKpd3ef95XeKjPcNf1+
OCfCClWWDxy8681QFl76xm6TFfaXUgf7b5rBJHHfwxsbyfrG8rEPPTNDSUP/
6Ul/K3C+SswL7jfDvy0VuvU+Vnhj/Zky+p68n+PXeUtPKxxd2eo1NmuGppyS
whLSTyHb9b9ELJoh951Jzz57K1gMFOz9xm2O4qVeuiphhbGKnRXTMuagn5UK
u7/aCnf5P1rEq5njVtt/j+7qWSE3zqNrXs8cXDM73qZqWsHBVu/XX5iDdWo4
L0LGCqVvR5y4N5nDbNfn87X/LJFozxhKjzVH3gGDf7/nLMGoub2db7c59nv9
5hEl+2lpV/5Z4WPmeGjnfK/yrSUCxFy/yV41R7elzL3oZkusTrp5oPCWORx2
fj2vesUSK0a0JJTbzDH2uSq4stISTZfZCY0Bc9S+quWVz7GExNqmLIMlc3Ac
tUzvjLBE9wE1I4e1FpDbdPxNvqAlKsey2x95WSBt74ueSHZL7HNbCnBeb4Hn
X0YcJeYtoCc/eNBtmwUE9n3b/PWtBY40Hn/ll2cBh/jn26ovWMB+6vfu6FEL
3HiSePO1uQUS1+To3JuwwNgKhtRBCjnvSvQGRX9aYN3Xq0Z88haQ8go2b+Kx
xK3KwbXXyLgmGh/Os6+yxNQmrXX7yPl6MiUr7vQuS1jErLWhO5hjRFwj+gG/
FQzsVI4kGZnhgJX7Bhkza0j4qOwXfmUMi9rTDfvuEqD1vIou8zaA/atn/ybb
CZT/KGLtsDWAKxuHY9BzAq5zSWLOqwyw0SN6gPhI4LBG/2VBLgPQk5T3J3MC
ak3hpssi9RGr+PO8DQW49fNKAk1/FR5sKvp2PwH4mSvc2f6QAqe/5iJ7koAK
6juTP0UUPMvqMzFKBk4d0Bum76ZgoIk3uSwdqN4cM6KjT8HkyjiRgwWArAC7
kO4ZHUjVrTGltwLishNctvHaiPz1I7md3wZHxA6K8NhowmJbuMQnERvsG63L
+CirCZ7xwRp2KRs4li2P/vxTA+Wv77+kqdiAGI4S9LukgaE7p3Svmdgg4Unu
/LysBtwOmveXBNlAZ+8FD1s2dRiKHNBPumKDbp5XJx9/VAHb0bkH+ddtcPOx
82TMQxU8Y49gXb9pA967Wd+ty1Wwdc7j4I+HNniPLWruYSoo61d7vWnQBgtl
Xf7Mz8qQKGo/5MVui8XNRiJvppWwQBEa0mPa4liNmuAvNwX8PCdzYDXLFu+b
HLvtZRQwK6iuZh5ki05voQtDH+QxOWMeYb/FFm3MgcSF3fIYubnxJ2uvLfqv
E/4d1XLoWHtDIK3cFuVZzclPpGRxZut6YmTOFm/vaTNa9aSQ93bzyOfftphZ
+a8ta5kUctx2HPy2ZIv9BZHPLryQRObqtCe/eO3A0eiscHOfJFL+XPERVLAD
L6u3xqdPAluPcsZa0e1QHx5Wt/6YOKxqLhbn5tqh0LBy0xNjUbxWqilyOGuH
Y3nkCBQXxe7cC4WzRXZwUFIfOzorghsHKgo8LthB78eNBZsGERj6FucL3LJD
Vfebw0dNRKDNmZN16L0dwu9GbttLF0b77hPHjT/ZYXxbde4RbWGEf8/K/DBu
h9gDi6d7+YRR9vpYhu2sHZ7/OdUn1ScEpfrDaYtc9jguprY2KkwIEkFJyQm6
9ojw8lrhriGIa32J+9Wp9pjO3ZLeNSMAL+dd+/qM7TEmTr3Uek8AJ4zj9xgS
9lhTEKLJFSQAfr6YXZPu9tAcuPPgbyE/OJpCYsN32sPi7tX+ZCM+nF+1IUZ8
jz2sl4xVjXj5YFsWFP0g2R4NF07b+A2txP7jAZEqR+xx/3qR36/0lfgd5r15
qMAe8YvvTh78tAI/RJyDvVvt0fV6s1tTAy/6I1W6Ix7Zw+3Ge/6tx3jR0vab
2N9pj+rQfQNF4bzI2l2jWPXSHgIP7EayZXhhMML3bmHcHn3HOltOpPFAyuqj
q8B38vxDWf98wnjAlnv7jsqcPX4VpUwU2vKgyym6cO2SPeb0jGyvLHIj+kpX
4DlRB3SJRceN7uGG98qqp1ekHEDrePvlSiA3aGHJ1m3yDvB/ajjARnCDX5oq
P6XpgCxmxjlFdm5cTD7xBlYOiCz4zRGYzYVxN6b/h1AHmLI/tW1+yInnF/Se
/NrigMrcAy+TaznRzM5lyR/jgBIK2/jDPE6k37guY5LoAKbUFvknWzmhpSg1
ePiYA4TOBbTfkeaEUOJ3p4ITDtAKCNqaQL5v/Xre3lSX54CexvOtNTMcaD+U
eHqghIzf4qX+8S4ObJoc9KVcd4BA5cEdJsc44Lrmajtx0wFtP0WpA3s5YFJ6
1MyrxQEnMoJnfkVzgMvbSmpvhwNq/BvNL3twYPKyWFp2lwNy9x7Mc3DgwEve
b/PlfQ7ou55zydeMAxW3z716NuSA18Px12YVOZApmeA4OuqAiTC/5L1iHEjY
5npjfswBTnr1TSm8HHBQX8pVmnFAVUWl+fI5dujuf8Vl/MsBhyNMNuz5yg6x
gcsJTv8cEJOj0LR9hB0fMoK9t3PTIUV7d7O3hx3R47oqBnx0jH9e0Xazgx3z
jgvfvgnRcXTx8xPBB+xILn/YVCNOB9+ESEvXbXasYD9xcIsMHS+ONeb9ucGO
nOD17pqKdBxc4b/mZD075O/oyH9UpaM5bc+j3EvsqJCdHyvVokNYv2gF1wV2
GCTebwjWo0NDzYH7fRk7ml8eT1YwpCM/83u9Zgk77IwCXN6Y0MF9SpV98Bw7
OrO1pM5Y0sG/Pvjb/Bl2eE/NjvqAjjVC2psO5LNj2OXeZXEH8n6ljLCEXHZE
VB9L6nWiY39kwduXOeyY5WY5ZrvSMfVdsK30JDv2hmmIunnSkTRXIz54gh1c
96eH+HzpuHzP+P4ekrOU7lZ3BNChcG77wyMky+w7mpC2gQ7vLk1RDvL+stc+
tvRwOsaKZM6PkbzKXE2AYysdod5CkWan2HEj9/vAvRg6/Cyehc6Q8WD2Vvn+
ODp8TkqnSp9mR4d7+jbrRDoUxwRaqs+yw+sy0/rPXjo87ZYJVhay4y2fCm9T
Ch2Do7ybBUrZER4x2ZdwmI6nPLatw+Xs+P6oudgogw76j1YxhWp27FY/HDmd
RYf/m3Lvtlp2sP/naVZ3ig41Xo79A1fZIUGb6KIU0WGklheEu+woPtt49st5
Oi5mLXLmPGSH9kLqpsoqOs4+osV4dLLDqkF+SaWejr6LqzcKvmZHm/B4x/B1
Mn7h9EH+UXYwYq7nFt6kw9pq+WQC6a+NOm6rZB7Ske0lfj/tHzsmDsv+fvWY
jksL6duo3KRfP35+eOoZHVl9r07ZC3PgSHFyoHA/HX/ONEhXa3CgTqI+g+cr
Ga+D0nSsNwcs4vb5tk3RkR7wzjByIwfu9zirpc7S0eaRlNMTS/ZLxujNpX/k
eprcscEMDvxdLv71p5AjvqUdlfzwmAOHgt9fbxB3xIh/kpL+IAcE71xK2S7j
iHP09+Oj4xxQSaTLTKo6QkOp4ugRfk44Te10+mjiiES+1ds7fDghR1U4xGPl
CBlPzq+8UZyY3P6glWLjiI1bHvE+TOFEzk8hq+1rHSHhljR+6TInhv5dWLUU
5IievLQ7joJcqCMYW1XCHHFpMp47RIsL/x34WekQ4YiGZ4T9vA0XtDjtlDPi
HPGpbTntRAIXtvO9EZVOd0TtY0Qd/sgFe9cUhlWmI0w0g3ISlnNDMkvrWNBJ
R9iXiQy8U+TGLdF4ropzjqj88Z2uFMANLlmBBcN6RxxQfLubOciNM9oYcnnt
CLWF5eI7vvEgcusnmdhhR/iLKz+ZFeYFcSnD5+RHRxD+FrGTJrz4YDDQPTDl
CO0G+edrUnixymz7/XCONVjTObKUo7AC9+llVcl6axA10Nm/IWolJjby7GjY
vwa2CUNsa0IEMFlof/tu6hrU5YhL7cgRwNRAMveT9DU44iP4ZMUjAUy7LZx9
f3INZs7uGdqnJ4h5y/EHAlVr8HZzY/22JUEsF+uU2NK9BjI/Dt8vfC0E6QfH
m+WVnZCbnz69vFkEMktPOLQ1nCCbaWaTPSACOQseNyOKE4aTdpgwFkSgUJc8
6mzsBJsNqWZB5qJQK9jGt8vJCTMaf4/fvCkKgzjP9c+3OeHF94gT5o/FQFeT
XH641QmlEleoGZyS+BLiWGX5yAniCvK7zbQkkVGy0/X7Eyd8513g5VkriV6F
/jN+L5yg9VhXUChbEsHSp1frjjlhtVcZ520FKSQKyIb18DtDSuXQN3dI4+Iv
hXZZP2eQb83zWWdkIfJUI7NuyhnHiqhOpeuUIJd2mWFi4gLFZ/4rNYU0UF17
6f6ChQsMjApbLqtrwOxFjcltwgUC2l0KRpYa8FKpkrN3ckGiwV0h/XANZNwq
HnMPcMHyLq3wsZsa+PM9OzkqxQWRrO2D1uGaGPSLqyt75gKGfNF6xWtayKeY
C4luWgf2bUEeG6kUMNc+zbqzdR1K1XqXL9pRILJ1g3BE7Dpo8vJ4pntTcLQ6
XeRe4josjbYZbkuiYJ/2oFhMxjp8usJ94sADCkI1k6SfXFmHOTFT6n+euqCq
3lb57+86rMI+O65QPUzaup9ftcwVSievn9oap4fqkI+qg5yuaNjL9+NWqh7U
SvnVqYKuUDfLtlUt14OU8nrNd8quWC+x/+nvD3pYVFiiWDq6Qv5gS3pT8Cp0
yNgYz2S74qjvQ+lyR310K1zW4MhzhaJpreoub328VJGXEi9wxbTCjmD9MH28
11n4bVLhip1d5lNOKfr4ZXGlZXezK2pF7n2k3NSHhr+yy/JRV0gs7J9/IGoA
3aDj1qJjrnjYZ/93jYwBDDf+W6X2zRXVW54Y3FEygPXWAWH6vCsqV3gvJOkZ
wCsp+1X6Sjd4WXxtsqMbIOXsso3CRm6QSuQpXYgzQFpRjJeKuRvuiburHt1t
gMzzbx1W09zw15upzJ9sgNM1TVrMNW7kXBWKGjligLqb2ybzA9yge/OFcU+R
AYZev09UOugGG3KQNrYZ4MM7t63UI27wnQpxXPfEAOOjtwNsj7shsvlY5PMu
A8x9PU2EnnZD9wnJQxf7DcD3152z6pIbrq565lf0xQAWcq1Z+i/dEB6fYpDE
Q8WIqtrQl0E3vKu/3Nu9kop0yiFK2Ts3vOePp0kJUtFv4dwm9cUNPUP0kD3i
VOz0e/5n2V83JFvtqzytTMVxgzNq69kY2Hx9dO1eNSo2Gq1de3M5AwnPhyo8
NKlYaXUpP56bge3cyrue61LBWrtt9bgQAz4HlrZrmFKxyk2F5SjKgGhN/aU8
cyqWe/Yml4kzEJ9Sfvq3JRUXWMbP1ssw8Gb6dOopUPFry8LmXlUG2D5/LVF0
oqIzqvq4gQYD/rWPNiispaJ4m//1Y1oMaEXGPBdYR4Vj4m32NXoMOFF8nj5g
UJGbRr6OmzCgVnM24KAPFREZhg+lzRnQWbz6QtiPClrW6NcESwauh2oJZLGo
+JjnQEbFwNmIbQ82BFLRePZnUKYtA/y8Ew7X1lORUVR56Ks9A7QmgczfQVQY
VfL2lTsxYKW7MokVQgVPTfPv5S4MlJbf04jfSMWb2q3Kwa4M5BbnlR8IpaKu
Xm7NbQYDckVr/uwPo+K/60+jZTwZWK2aRYkNp8K7ed+pnUwG3tVqW3hsokLn
jv6tPh8GFB5062hspuL5w2ze4wEMhJ40vnd+CxUVj20NJtYzEOkeEb0ugord
T2e8nTYwIFRyhu8Lya49ZXsrNjLgxpFSlLCVCuUXzDL2cAYs3Ad0fpI828/1
JHgzA7NT5+s3RVLR/ubGj9sRDHw/uMrqCckFw5ulZKMYUJZhf6oURUXsB2li
VwwDqVdrIjaTbD/WEfZiGwN8fvUypSRLTSRlGMYxcFW4ZOQpyRNTulePJzDI
+5a1fyX57szbgYld5Pn967v/kHxiPpPNOYkBnlmbZYskh/8hNCv3MtBLMw6e
Jtli6fs6jmQGTtxtne4nWYC9NG5DCgOWe+PuXCGZa+Gu549UBlzV7zTuJHlx
8q3hgcNk/fUeZOuR/PPDH2HhIwzgVqF7L5nP1KD0j+IMBnYW7l62heSxbtNu
g+MMRFllVk+Segy3MS+3ZDNQtijoHUpy/60dmYwc0g/rTPg7SD2767OjhnMZ
eJ5tOqBIcnvVZZfY0wy0r3a+H0bWo6XwKYWtgIHFs2V9Z8l6NeZ8XZFVyMBP
w70SrWQ9rxzhHVcsYUB3w4oT/WS9q5M1H18+T/rzeArjHemH0gSHKqKCAWd1
Of+XpF9OhBwID6phoOtNbtIp0l9HfIscpi4xcIAeURm4gYoU19tq++sYqK6f
cJIIpmKHxcJI4TUGZva+U/Qj/RtpINm6qpGBAY+WLaP+VIRqGJfcaWagVZzq
s570u5fItqChu2Q87uedNMj+cOE5TotuZWAHIR62g0nWd/Gi/OIDUk/uX4wr
nlQYj4+9lu9gwGVdwqMlNyokWoN9A/sYELgvkj3mSNancZ/pt5dkv/qZpd12
IOtTWyCxd4CB//j/NPxnR8X86f6+giFSzzUnR0dppL7bGO5vxsh8mm4unzMi
9d0UbRD5lYFntdvFmYakvoEZgn+/MdDPM9ReoU9Fk1P7U9kZBhSDr7go6lBx
RhnO/v/IfngWHhquQOoluV776xIDKXJvpZiypF78e3iSlruD2dQ2aixFRdLC
jbYz3O6Q8OidfypMRUCPvt2gsDsMV9g88OOgQuGAopWfhjumVdbxTn4yQO0O
HpW3Wu7gu33yneSoAWjhP7g3UNxx+GOrrfE7AwSuvd+72cAdui8Hfzi/MkCB
+KatuyzcYX9YvnWUnN/S1bVn8lzdMf5IsnLgvAHEeq0XXiS4Y2r50nlXpgHK
Hmq880t0x92B1KkVDAOsbhR8+DbJHcseBM7ccjaAx7n3WR+T3WH9uDdqOQyQ
vemg1twRd5QejTUU1zGAwN9OH7Ei8vq3wsN9v/TBqx5w3eORO6TSfsc1GOkj
QppwrnnsjvaO+Vf3tPTRwa8yxN7pjssudqn35PSR8fMz57VudzygaVnmc+hD
oH0HU3LQHW0bleoqeleRzwdHZ19PuGPExl0jNGYV5K40G4aJeKAn/6QMvVAP
q6ylL+8M9MBB/tSQ/mEKtg+J3Hdm88SK+QgLoxFNTM1kMJ3yPXHgsdKcLkMN
b/pLvM+d8UQQtWJUzE4NHbev+/wo8ETnkt4rThM1lB0e9jtd4gkvvhg1djk1
sGSN1n+p9oTImqt5UWOqeGj7Ojz9tieGggzzRP9Txdls7V2PRzxRIFBxdlWL
CtISaInyHz0RFavDsb5BBQn+nru3ffbEn1NnRvKrVMBQ37tHesITrj8qHKnZ
KuBq6k7eMueJb7aV/02GqGDb8M50Xh4v5P+3ee0FHhU46redcdLzguwcX0x2
oDJ8udZ4det7QatgDyPWQxkRbx/z+xh6IVNxNXuQozIyjz5NDjX1whOhWxqR
VGW8/NwXvt/GC3krM30cuZQRWjxqeI3pBReiKlbwqhISdoZNWPp6wTrlo8dM
lRLSXD+Xt7K84By+k3+sUAkX/45LdQd5QfCjzlqOo0qY8Z1eHN/ihVN2jdm8
oUpIEV72RGmfF/SjV67wlFZCzlhKamWyFz5771VaK6SEirsctFX/eaH6Su1X
L24ldETxXLFM88Lt26urLb8qQrhDMM/7hBfGfSsq+SoUUZyisDGjgsyPcepl
gooi7sxY/pl/5oVlzZEjCyYKKOm8EeLZ44XrWVkZ4ToKSC1f3VHb64VNLBXt
WXkFOPlQTof1eyGjWilyO6cC+pplTHvfe0Hj96a4vy/kMX5gYXvtrBdY3ufT
XffK4ykrfpB33gt1iglmXdvlUbf6h03YgheKXVfFbNssj/iPY0Jyi16ICFbN
kfGSB5tTf206NxODY1Nn2PTkISF0YzxUhokMK88jyh/lsDBm6NEix0RjedfE
7TdyeHOvtklWkYlX6+7p7+mTQ8mOirTnqkwwO+U2rn8gB91XpzSgR+53Nqiv
qVwOgnXCmWf1mbCToB4PK5TDdNqxuZ9UJoLrq2xX58nhhsXBB5dMmJC4V1pk
lC4H28K4EFkwYZ8gFtsVLQf1nd8fJ9gy8fwsQ+PoZjnwMCKpz+2ZiBoaGNgc
Ioeny0LZ0p2YqGksoB7xloNvmGfhTw8mZOpDtoVCDpa0Lk4PJhOcVw6907eU
g4Lk2qhLPkxcaU+3kjeRw2i7rVVoAHk9ft4M1JVDtK7hYE8YE1r4fC5eRg7x
8zK/gzYz4Tr6rfyXuBz2tLLLTEYwYZuPpPPCcuRz9Au/FbFM0J+xomJ55XBC
9U5i/nYmXCSyE09wyuHMZMVpjXgmimt0Dd8sk0NV6q4B291MaLtsO/zptywu
u21Y6N7DBEMhXbRyXhbXZZylg/YzUfdkVOf4rCwe1sn6JaUysYJODL6YlEVn
Ekci72Emfg/UbjCakEUf/Vt+XjoTfK9ons1fZDHy5k7/1Uwmjp4552n1URZf
Kit/2WQz8VXztbvZqCy+b8+S6j7JhN9FidP+72XxyzrRbH0uE00d/MoV72Sx
xBPiO5HPxFm2tcOSQ7Lg6nPetfssE9P2wY/r3shCoGh1Pk8hE22nLZ7FvpaF
eIRcY24xEzrLHg37DMpCzpizX+08md/e6emwAVmosk3O15cz0StY/fNMvyx0
nryUtKliwvjm4Nufr2RhmHvXtKuaiaAD284kkmy+ocon8BIT/qH+CqokQzd7
59fLTFiGH/SfeSmLNfOJeYn1ZL7pb+zGSXZrDbnBfY2J18/WPeYmr/c+tvbV
qRtM3DBve7uW5EBfo3nV5v/V03DHdZJDVeUl628x0XUoOcmRjCdyktMUd8l6
RxWMLZK8o2nS+9k9Jh4m77j4hox/d+qrhIAHTMRNTzcOk/mluLXkjrcxsb+q
aGkFqUe6zIXrux4zsUXYLNr/rSyyPma/5OpkollO7kcPqV9e3e6fOc+YZL/X
xEUPy6IwaaOEag+5fz/9o8GILCroLiZXepnI3bxOX/qDLC4JG3sTL8n6+ioS
mp9k0fBGPuFpPxPJp+WW+Y/J4lYlV67/ayZqpcs3NIzLosO6/8XOYSas8l5d
fjUlix6ee3Oco0xc3mGTUDIti/7eC+I5H5lYWHc9I2tOFp+3JDHrxsn+aob/
0B9ZTBqFxtO+MeFFkZiwWpLFzyWXU51TZH/5JuxrWS4HjlyFF2OzTKgFO/uZ
rJDDyg3ccwnzTPh4HN2pJSAHEd3vYpy/mVAdqgYhIgel1nteyktMbLvxJ2aQ
7B/rydA+P15v8nlc4cgDPTlI3HQsvbXSG2c7DnKmGMph8rBOrKKANxbikp+u
N5VDofL3lR9FvBFSqTodbyOHRa8ku1g5b7z27PWW8pHDS+X1wr0K3lD+kLr0
NEAOtZN4Z6zsjR6lqx6l5DxYn8aV9EfdGzprecsryPlx92Z2/SF9b5T1bg2S
TZNDflpc8heqN2wEmYP3M+UQy/RxdTHyBmFgbXfkFBn/lNy4sLk3TpT/3ht7
Xg7JKlXK52y9MTJze6qoRQ426XeyrjK90dSjmxrPJg8Z75L1Er7eoAb67/jB
I08+56TqJrK8odAqfS9dWB6lt5zaaUHeKAmI5xFUlcfy731Ljzd7o/bKtOkW
R3nc9/4aPZzkjdhHAWV2p+ThoCa1jr+UjF/jyLY2ewU0fHuoHFrmjTjpOgF/
hgLUbuz42VzhjUt7izZyByiAw7mraHONN4Q+jt2p2KGA1phD0/cbvFGVdmP+
73kF0G7O5u1+5I0GJbbzX3kUYeLRM/J5whu3PtIyp0YUoZV8ZFerqQ9+Sl78
T3hMCbcsyzldLHwg/Gw/O8cPJTDm7554YeWDQ+ueRi8tKGFX9NzFMRsf6MZ9
rBDiU0Z7QPB7ARcf+NDjZ08bKGOzuYmzf7APLupFtBgmKePC9HvZ2TQfqO95
J/5cXAU6YeZ31Qd9wPHynomHvyrC7mxObdjmixtbz9Ws7FLHZNT4Toc4X5x8
3qx7ZEAdu+Qjt75M8MWn4wIZnB/UcWRPjMevJF+8f5D83/QvddRZJChZHfJF
h0XRhVIVDfy9/t+t+2d8kTxzWs0xXgMnLhfOPr/viw9tGc6LEpqQC1Ia29jm
i9BMh3/jSpooFyh9Pdvuiwfh8hd7dDTRGFXeKvHMF/3aQxUZNE28pVzMYvX7
4prE8UvXwzShVdWkOzLhi4OFGZLt9Zq4W9wX+kPcD1Vd5+LcHbUw7KIclCDl
h6eOtWIUhhbYFqL8/sj4odfrbdxfXy3YunO7cir5QYunwuBQhBballmYSuv4
4e9Tp6urj2mhM6SI14bmh1Nty7o/d2thUC2iNivcD56UX3K27tr40329SnyL
H/Zv6c2Y8dWG3F7282e2+uHKxf7GM8HaCHxRkFcW64dQl6MCHTHaGD7Yldy4
2w/d8lttao5p4/MnI8/hTPL66E9rIx9pY7ZqaV7/hh+Ut4jXHTfUwSdvenF6
kx/Ybm+t2GGmg36OY2tGb/pBxp/FWkfTwc1gmdO5LX7YGdP86r2TDlKkjC3+
PfYDzTSVmhmsA6G0iD0db/xAkRDP/nZUB8tNrqipvfPDdP/VHO1sHcyOznfu
fe8H3qje16xcHbwiDspTP/lhw7Z3UueKdVA4X3Qnb8oPZQ9WZxQ16EB30wu2
sOUs9CeLxOUO6kBBXO7CHQ4WkuWfHFd9R553P8RdipsFD8aqjPJRHcwofC95
spIFs6qfImkTOmh+ucLOUJwFZkxhZ9s/Hayh4+CSJgsdBxSyNRQosJg9pOen
w8L6RI6NS8oU6JY+fVGvywLnbtuOTnUKBBdZGuFUFgLsMlwc9Ch4eS3+UacF
C3Z1dzouWlKwUb2G98w6Fj60vmHz9KZg98P1ERoMFoZ2SNVf96MgK0zkSb0H
CznH1t7mC6TgVnlixhMfFk7IPO49vpECMY01gv82sHDXq7rvRwwFOm1/YtJD
yXx+FEqNbacA4Ze7xTexMH39b2V3PAVRFRInVkWykBuhf35XEgVtGh/FghNY
oBiIjqoeouBNW378xC4WRnum/S6mUTAd7vJyVxIL6vP1QppHKVCsvJqXnczC
6UQhs5njFOzSTJG5f4SF5pEy5qd8CjIfGSe5HWPhZNzva2xnKSjb9OX16+Ms
aDzbwuQ/R0FPJePcbA4LoskxzH/FZLxaikoaRSw82bEi3qyKjLf9eXJ9CQsb
+pW/fLhAgffmQ+9pZeS6J1fZfzUU/Ff1rdTnAgt1JkLTebUUnFlTwv6hhoXv
21QO89dRUDfmFRpbS+q19XV4/BUyH61b6ulXWWiaCVsh10Dm0x5zSPw6uR7N
28u6RgHPFtXPJY0sXGbRp45ep8D4wpGq5tsszL6r03/YSIGLE43XsYWFlvJY
1tMmCkK+/NjS28qCpMnkx0fNZL7afpSJRyxUCzrq5twi833Ml7Grg4WjBxu+
hd2moHlLywTHUxYIRQ55nTsUdPPGrcvuYkF8Zt/tYZI/X9CslX/OQqhk9PP0
uxQsOr0WqO5jYXepTJB6C1nf8cwYk1csXKh+Gn6VZJ0jtt2tAyw40rsnVt8j
9dL5aeD2hoWSo1tnK0j27riQ/XqIRc7rt8l8rRRERgROb3rPQvHxvFOhJKes
EPacHWVBrOWp6WWS86sfXE3+xMLPxKXICZJrnXeJ8X8h/XDwooXcfQoejFPi
T39l4ewFrwoayYNH3r1Qn2RB8/LOa54k/9A5aVL/nYXrgaei/Enu74SD6AwL
Xp+nCrxJbome9IybY2GE4DSmk1wpVBDyYp6FqWlXCx2SM+udtpn8ZoEtg35l
OcnxXvP78/6S+eSGFXaR8QT8LMv8tchCUKE6VzbJdvke5/yW+aNlFds3Osk6
FmwXm9n94dEb7fODzF/4zaVmWS5/FEp+dcoi+dde/8d7ePxhcHiyXZXkd4q8
/W9X+OPEpen+GlLPtnvXP9H4/bHSZOs+LZIvbQydKxL0x2Pnt7dPk/XI4RTh
WCbij/7tGueWyHqFOEUp35fwx80DY54XyPo6fZUxUJP2x/fq66bfyPobHGun
HZT1h10kV586yYvdqgGOSv5YYfXCNZ70y8ftPRFVKv4YzbhgnkH6qVNsfyKv
uj/O/74wl0f67azvYO4TbX+UXxlYOEb6MeX34XJdXX84Wa933UX6NaLAuOHY
Kn+URDRl+JB+NhvO6nFb7Y9V+oXvZkm/921y5Ouz8sfBJ01Hai5ScJN3TsaY
8MfmZrbX1mT/lNaUaufa+KPyWdSah2R/xU79o/vS/UFlVZy+WkEB/86GA2/c
/GFUyjEpQPbnrFRIlrWHP5qDvy85F5L91CxYVOjljyM6g5F7CiioXoy4Fezn
j8XnJxPukv1PP6Q8/yHEH/9kRVUeZVGgp9XFSQ/zR+5AyIfaTNLPHXvEKjf5
IzwtjcjIoGCEv5+6JdIfQXes32mS82b/qczIb/H+cIn+0TC6j4LGsj/v59L8
cerd1I34CApM7OLmnY/6Q3k3z3z7JgquvZ/gKz7mj5EdK1tEwiioVxgydT7h
D91FF5EjQRRczG85VnjWH4OKdhd4vCgozjho7ljrD5MDp2+uI+evAmXRtaDO
Hy9fXhzgN6Pg3OOE0B/1/hDTOyj50IicL1ybj5+94Q8J9wfS0qtIPyQ7f5xq
8QfvZbO1vkoUpMcJZuf3+uOX6R9+K3ZynoimVXx74Y+Kko6e7Us6OHSF7ZZt
vz9+SxX7lvzRQerkj08Tb8jzDO4MfpzRwb7NfVY2n/xxlTt6mP+DDrYHnB77
8ssffeYcMaOtOmDZq8JSIQCPeyz9Znbr4F8fj8B9pQA8SfLt6Y7XQXHY5Gtn
1QA8WKlpVxFL/v8eatrJ0gpA+mYVhnk4ud9jt8uJhgEwKPB9tMxdB0dc9yg0
0gNQydbIo6NO/r/5vvhrFBOAsrIvGx3btSEbdbhpVUsAmg493sv4pwXxFZFX
1vkEovbf1NS99Zoos9u7+7tfIKrZNZPX+2jCcG+m3cmAQOTvKdD846YJ1+91
L/o3BOKOShK3sY0mDr2cW9gYGYiVjZXSl1Q18at0v+3uA4FoiW3rvDOmgUHL
k70VNYEw3dFZ/nmHBjbHlxU41QZiZ9Oe29WRGvhZey1soi4Qe8y1DWLDNCCi
0j9PvR6IKZ8bW5f7aGAtj7zc7ZZAqGlsVaJbaOBWX0Vo74tA5HqX5Pkt04Cz
QKNeQn8gOMaGY5x/q6Pf8fFPqdeB+CsYX0+bUcds89e09cOBOHDu/g3qR3Xo
lRhc+jIeiAIO8aN2j9Vxa9AmIeNbIKSKxfa5t6rDWcyT0P8eCIG2psCNN9UR
fji+J24uEP4UebWTl8j9Wg6dkfwViBOK/1GuVKiT/Zu3sfl3IESONgf3FqlD
yOiCbuC/QPzW+fV8IV8dhVHNc0tLgUi+5p2tdkId/wOPSAFm
          "]]}, 
        {RGBColor[0, 1, 0], Thickness[0.008], LineBox[CompressedData["
1:eJw9l3c81e8f92WWSiUrK8fejpF9zud17L2OcQhJUUZlRakkZCeVQhoS0qA0
ZFW+SFEpFSkRkhBCZvP+/B6P+77PP+fxfFzjvV7X9bneFP89LgHsbGxsgpxs
bP/7n+9rbZbNaKaz/d/f2wsi+xndRcT/Ywi+9Bfpvv3/Odrp2juO7kbiGuE1
0vlvq9q6SeGTS+9eE2M+56oibF5pfap32DP7bpDIk/ukt1fcT9dCdqx3+t0M
sW7DHe3HCz/0l97pnZ56xw69//b83T1lblSttdzvihIHpO87qHh3Mo2ij3Ur
+x7gAGf/S4KveqvRjMn+hmeSnOhKplzU9j1gNFZe+600gAspZ5cXGH+9YfQx
kWbi84MHjPaHx0V5uYwbNEy/t/Ktxve3Av/OD+Qax6Wvr433W42++aXDHbOF
xsZfPifp3V4NjwVDd+mFK8Y/ibuOkxx8eKr2uC2u55Zxzdkk0RI3PtRpf159
ouC+8b451y+br/DB3b2IzTeqwVjXSe4W/xIfjuTtrEzrajGevTYX22qzBquX
rBWUsl8a3+ZqMY8/twae47GdIdWdxuF+Z9bqTa5Bz87sK5eae43zfO5MzG9c
i93LI57VOg8ZL6SLMV9brUVRaX+t5aVvxu7VidXl4WuxMF065FA1Y3zvyzeJ
tLNrwe92sCeaWDIWWO+auL1pLYy1elZ+WGSjRaJ+hBhfCw77eS35em7a612y
DmKC6/DtWOy4vCcfTbMg8848jeSjBmJrqAK07KezIq8D16EDjoPb/hOlfZ/z
jis/vg5UrnM+HDcoNAeZx59Tq9chIsJJosdMgVbupGa9fWAdVnc/lW5IU6et
ijtdQfDyY7lIj9j4kjYt5Pqf9WLa/LglwDSeXW1Ia+sO2D+/mR8NYUUJvNOg
KXG393UkkfMlOQsr5sxpqdq6ZuXl/Jhs/NdcudWO9tXvwtXULn7khz0f67Z2
oVlkca/Z/o8fV2+dXmcb70ErqdsdRSiux9OHupRBCV8a52jXe1Hn9Xg+WtCR
TN9G2y5EEPP710PKrV9LNGUnrcn0SnFH0XqkeDVct1LbQ6Nm3RxdeLoeb3ZY
DcvvjaRd6L6vLvl9PZz12o03GO2jrZRpiDQTFMC1xwtpS2JxtH27nlYHGwmA
fnRdz9ZrCbTh+6/+ZG8VQP3ec5MqIik0Jvt7k/spAthM+WiSk5hJa7AbSOkt
F8Bwx99Lk9knaOq5o8853gogqPK3plP+adq5gel1yj8FEFCXqdEZf5a2QvWn
u5OUIHBP59hdw0JadDT7uWgLQVQWMoyUui7Thhp4B86FCiKtzVNsXKuM5rJy
vXzTSUEcGl8S4Ywppz1yEwsZrRaEh+J3p8avlTTVQplbaz4J4r6B8K/r1fdo
Z8dU5jZxCUHo+GrNLPta2vJNOobeKkKg7dg/tvzZI9rew8aHE5yF8GlkY7CH
ehNtsNWsuSxGCB0qda+uiT6hOQnYr3h5XgicThImsq3PaA983RzmmoQgeUgg
S6fiFU35qs8psTEhhB1dOHfo7xta3o+AbsZaYQjRvPllJt7RuOi7JXbqCqNu
+LxjwemPtIjUaP8sb2GweKpGA1YN0Ppfx125myCMqEr/Oy12QzR7iZTxD2XC
MOtsPr5FeoRWu+O45rKXwsiZndKZLhmnKd7OjVaYE8bLB1ZfjH5O0U7/vlhn
LyaCbTuIyU7hWRq7ZRlbFEMEzQ0vhboeLtDCTtwyP7tDBBJd5aO2XL9pfT3V
6Q3HRPCfQOPE3QQ2uq38fy+H74jg5u7MXxm7OOjVYa0Cqz+IwOLfjHnpW266
fF2HpzbbBji+511l28ZLP8X14YKn/AaczdFYpR+whs7mNPj5sN0G8J8G0eTL
T999dkyxNGIDhuNH0i33CdJ7hmZ2Pc/bAKVaDWKJbwPdSuPX7ZmHG2DPozh4
c5MEvWo/x6LIlw2YbmpvOspGocs0r6QRK0VhKR52/kCzDD2bTyAhQFMU/n5O
59/MytP/ssSfZHiI4iMlQX/vRWV6yGXZVbcPiWJBV4BrVZc6vXtC1bn7sij8
ZO4oZnVp0i30N5352yqKjNaOipxzOvS7CbQe2SlRlAi78t9u1aNTXphL2QqJ
4behNOVwqBE9S9ghINxYDNUVliqfThH031vdr+X6i8FfMC5zVtGEHnTD9/uD
VDHwhS4MBPea0bvmA3WGKsj56ww3vZ+2pJsx9uzn7RTDp+i7AeaRtvTKjJiH
1F9i+CH0syhpjyNdsuswhwdFHFHe52Tu/XSmZ0qlWh2yFEdTT7BeRYYrfSk4
+9jlXeIQmtI9JRvlQQ+8l/e69ZQ4CmebDjx86EV/+69QeKpGHEmuKc6dMb50
hs1Vb6F+cSy5psZEum+lV+RUXjLmlsDAnxfzSlXb6OKfaob9VSUQnkSR6vYP
pLP9CM9rdZZAZfMW6hb3IPoQt7INNUYCdXqTUnWlofSnooO/zpyTgJdNkJGV
Rhi9XP1s+Z//JLBul0rCabMI+kkTly3bv0rg+C9b9+b8KHq0O++6Z6sk8fV9
Tf+/TTF0r+DGRk0tSfR1fPjNS4ml0+Nio/I8JNFzMbwwetshuvRJLfl/ByVh
FSg8aZMYT+cuHXsXUCQJacPXMgnpCfSxmqK0508kYRD++8bS8yR6+wsvI+0J
SfBFFk7MOKXQbw/wT+Tzb8SY2V27gxLp9DNzbRfY9DcidGJH/qLBMXrsikSn
HT4b4cZ6/1nDI5u+RcKIvT1hI0rze390MU7SzTR/3NEp2wgPvuDbo1tz6Irm
1wMKXmzENz6K2OP6M/RVntuE2X9sBN9ur19qrHz6vqpj23VWSUF67N6+PMNz
9OCGoAdfJaXQ1VDk9jv4It27zVyoQFMK7gtXSrbvu0R3eEvZ42AmhfNm/4IU
gy/T0ffnyTIPKWitnXxrebyErjXyXupekBSMvm2I3Dt+hS47c2//zoNS4Npo
Wi+dco0u9PvEa7HjUhhcoExyBJTTl3PvVnl5SQocSSanFSxu0X+usUlKuEuO
j4lm9C67TR/fIN+76YkUDnzP7XcdvUPvk2HXHX0vBcoP+xVFbFX0DrW+rHPj
Ujg41/Tkk201vVmv9qvjPylY0LhXP3pZS69inAEHPwX3QynZTice0MtsI/Kr
ZClIUTrB0WHTQD/r5jATpEeB7PvS7Uem/6NnblG2lbCh4E/eyInDj5rocUHc
xa+8KVhWzsuTX/2YHhY5+DtxDwW8G8uPcfY/ofsfeuiml0DBVEbFo0KDNrpr
ytmKsRwKvLgeHvzS+pxucSKa58IVCl6MHWjRPP2Srl/g4udcS4G6XAm/vlMH
XblEvYbzBQWBnU+T9i6+povf5OWv/kSBXcLEgw0tb+l8NcPBITMUjK4t5afW
d9Fnnl8Qfy0sjeZUja1X1XvoQ12xe48qSyPsj1yL7u1eele/e7s+TRpRwv5v
aLr99KdjWgrjjtKQypwpmb41QK+d5Yu/6C8N7TNbIz1tP9Nv/B3rdtkrjdup
Bd/f8nyhX1j+RJM7VRoxwns9qKPD9ETxw59Dy6VxQ5BRQpH7Ro+W32ws1SCN
Fr4wwbmjE/SdVL3Tb15L45QWp8DHlVN0L8P1k8lfyPWHO137dk/T7cy+Wxgu
kutLRev4J2fodIdnFyd4ZTD2qd8+OmOWTmVdWSyUkIHY6Sg+but5ukDolms8
pjII8JhdE67+k67Mc7nFyUMGAxk5ebqZv+koGh7MD5GB4NeTm3jE/9Hdacr/
Bg/LgPnmnMfwFBsR2r1LTDVHBvsD9lvdCmMnEiIr9faWyeBo9b9ujzWcRB7f
HPNhvQy27r5dpfuSi2g2O5jp9EUGTi3EzKX6FcSHT4/K8pdk8HtgMcr4+0pi
Kpbj8eBqWWy+ZyV11p6P4BayHFCRlsUG2sHcvbvWEuKV6X+idGXhJdYkTH2x
jtCya9/w0EYWEiZzJ4os1xNWX9fp8myRRVZ4HP+9PgEiSiJ/d36KLJxuFdQW
B4sQ6dUf0wcLZGGQnBhQtE2UKGRKXVG5JYtTTlytjUfEiarJbU1RzbKYenrd
N/KJJPE87cqnB92y+GISrpRTIEUMyn77xT0hi+RjrtJvRynE4iN1Eadlcqj3
undi3lGGkJ2/5zSoJAf2TccS+4LkCcMTS6EqdDmMFF0yGZVSJJxUaWlRLnIo
MUtW2zevRAQ+iS95ECiHI93lT4PHVYiD/s3/cR+Qw1PxjLxCTnXi5B+ePsfj
cjg5WcOeIUUlyvJsf+ZdloMUQzJgnYsm8ab9tZbKczm4z9xxfvFDmxgJEnKM
6peDSdHLXzsDNxF/Ob1CHszKwUh2Zlx3WpcQKDyfwr1CHjfjdi+vOa1PKBsN
XHaUkEfBota1vW6GBLpkG/I05bHQrab+Q9OYcA/f+XHAXB6vZbOyq1XpRMKV
7wJRu+UhcE9+doUJg8gz0dZ8kCCP6CLXbUSECVHRG23PnSuPbT/7tZzvmRLN
+2qDHK/L4wm4w3RXmRMf1v89mvdIHqeCLpRz7LMgpioYRQNv5BGVfGfNtyVL
gtvm6EPlEXmst5e6svGUNaEVv2qhfq0CHluEBxFr7QkrMaf13HIK4Nhvlvtw
3oHwrTql4WigAGrtTNXwQScifVx058BWBdhwphc0l7sQhSm+ScrR5PiT2Lr8
PiZRJV1UGJmugDwev6PtUm7EIEvpPdcdBRgvNFn//OhBLP4InXN4ooC4mqxv
jSxPgu/4rXV5PQpYrLzx49SoF2H4WM9GmVMRm3dFJuU5+BJOfgcCI0UUEVxb
KXeE348I/PUwoV5VEfFxKQXBvFuJk5oWdQ5uisiLXLColt5GaPR4WtJ2KuJ8
yjRvIXU78Txp1xuVA4rYlLba5qltAMHdnfNt+SVFPNmkqMp7Ywdx+UhZzMId
Rdw02mjkOrOTgEo9x3CLIvbfE+WmWQUTB+I+izWNKyLyV1LDcbldhIjiwpXK
f4p4bb1f26xiN1HVwatTyK8E2tXHecWyYcSUrJbdIX0lDHEvzyr8GE4cazfv
DrFVQts3M4HhJxGE8j7P7V6+ShAyLOX4/CCS2P4s/qBekhKM64JOX3m2l1i2
N2e5fK4S1pi2qTsPRRMXJMtyBK4pIdpoT0PEin1Ed/jLG9MvlbBbXMSQ80As
sVfss37/oBJCd7vbRj09QPA/nm9un1PCoHDPBZbsIcJeRLL3upgyHKysD7zh
jCfG/tMMOquujL8372sJtsUTqSHmc6kMZQQ33peszD1CND4MXR24QxknRaLu
KtonEroBdTSpO8ro+Vsdw6ucQrzhe9nK16IMRtmw4U/DVCKsetDtT7cyOr8J
e425pxHXVvLu/vBXGYu5yyQdKjMIy3sSP5+uU8FM4o+daVOZxJCvZvJ9WRW4
jlyMczXOIjbeZl3IsVFBXPwN88uHson6zaHKiT4qiN8a/qtY7wThxRVfFR6m
AvbPdj3PF08QOawr7Q5nVODzWxHRJ04Ry//N/V0+qIKDOyYUuGVyiZKyFRkL
sypQKlaumhXPI0xcJISHeVRx4v7SJl6pfOJgiZlGk5oqVnbSUlpNCogNjqy6
SqhCwuvlD+5t54iqxRDLQqYq8juObzl57DwxZXtqy6H9qlALok3sWFZIHJsr
/RaSqYpLqiPf114pJJQv1sZ4XVRFrnfzuwSXS8T2mYHjeo9VYcFiKIXWFRHv
86gN02vVoDbkU6T3oYQ4++b6mmg5NbyTTM8+9LiU8OJT2PLTQA060RIlJjVX
iI+JEn/Zt6nhwR4ONbu6q8T5h3n2KTFqiHxNcRZsu0b4Lq0/vzJTDW5bB9YG
Dl4n+nfzGgvcU8PMy3+FNdQK4tLVoxl5rWrIShRZbrvjJuE/xNYj3qcG1o+3
FBPXW8SQ58J+OR51cLwtiFlTWkmMmA3d1/VUx5LaxH3r7LvE1cNbeOp2qUPk
bxgtzuseEVz7wZ1IUIfxn+yDNipVxLhGx5zldXV8DeB39By4T5QH25k/f6SO
Rxq3SudbqondJU9ynN6qo0lAsP7TnRpiSvShtucfdZxbN57tUlxHVLoZJPau
0wDv5/+0aWX1RET23ddb5TWgFvdVR+fuA2KW63p4sKMGhmfnzQS+PCIWp3Jv
HrikgQjj9NMKrEaiRmX9v3/3NPDI6s5LxT+NRGxglkNSmwZMk3tOcF1pIn73
JE1k/tCAVb+PZ+OKx0T852rBl9JULMkmjiXxPSX646Np69SoGDwpty+n9ynB
kNQJYOpRcTp8/uvu260Eu+fNu+9sqTCp9TjHsfsZkdRewuyPokKxRodqTH1J
DIVsOyB9mIq8uo6iPJFXhPkKyuXtaVT81zi28tC5VwS32bmZkfNUlH/yzmmr
6CBSa06emG6hQsb6Z/euf2+IEXenGu0OKn6e65dWP/+WsJ5dPbC3h4q/ejHL
x+idBK9GGvXndyrch/v2F2Z1ERnFh1+yb9DE8cZbe1S2vidsdIL4BWU0MWzR
peMr8YFY3uzipqCmCT9eOet/vR+IpM9yPbYMTcTdXfPf+9CPxEHp58M5QZro
53uoItz0iTC8fU/pSqQmnK9PE+Eu/cQi42JozSFNJChfz+h93E/s3Rox03tC
Eyq5mfGRdweI3YUif+VrNbFnmzqtuvIzoUplZxg0a+LV94rOeb0hYuzRt0Tb
dk1czR6QWvvfELHj08MVYYOauMI29/BPzxfCTzJAsIZXC231MkXzm0YI53OV
qrabtRBbOIGVSRPEWtWCPT4BWnAZdS4Wo00S7XVJt/fs0UKz6l7v6qVJwqbH
Qz8nUQuRD32JQfoUYSL617T3uhY231Dq034/TbBd+5r8/Z4WFF3Lko6ZzRAP
DTpalzVo4UIQTbGncoYw8ix2lH+rBePWNVuDTv4gdPJsNu/5rQWJ3UiaCZkj
ZhR0Lhzh1sad3WdnMr/OEbfuSwycWquNgeP91tYB84Tau6nAallt3Hdaf4q+
Y4GQF8qNWGavjcl/ocp1R5cI4ZzPaafOa8NivcDKb5p/CRGVe0mLpdrYVvTw
+J4nfwnRxuTDPre0sXrH1/viW/4RklNKexWatCHua6Z/xIYNcnZhfnUj2ihZ
s+NG7bFl0Ob8o/tZWwdWl9Sq3Ww5oVPQrmlF08HMyMi8dxkndLUKVcstdCDP
Tv+Vz80FQz9T6RhPHex9vnuhvoULjPq01SsP6yDj7cRUjxsPHKOEhrTadHD5
Vcw1wUpeOK0c6ct9o4NAw09a7tIr4VJU8/73Rx2wJWyaH8lZCfdX3i9bvuvg
sGDp8ZVxq+CjernWS3ATuE5tv77bjw8hQxonEvw2Ie6HxMNI7XVIcbWmv57f
ROpDOjTgP0GI3m0XZV+mi0+rptmFhYVQsd51QXOlLi4vek1c3iWErte+t05s
1MU+7ZpZJwlhyDpHSTtb6YI7d0vcv2QRNNpf5H6Vr4sD/z2Kf5Uohj8Wc+0v
jPXg5ejvGrKOguzS2Ot/LPTwOkV9NQfZ18hys6WqOeshuJjjAHci2Wc85mUc
C9BDQ4Ig1XGegrOmUnfssvTgr2F/t29AGvqwzX32SQ8zpZ33zj2XRaTBpS2t
CfpYq/AzcNmEImwK+WZtM/Vx82X1rhNqSpDmOZjaflof2XU1nmG7lfDqrXvl
mzJ92H8oMhOZVoJ62CqOvnZyfM2193+WlDFSGlM6I2oAFk9pVdIGNXgLOEyI
3THAf5wNeWseU2H2/Wfs7s+G2Fm6GkWHN2G/VY7yf+OGeGpQ1dhYsgkVl9Q+
rJ83hMAvabOJZ5sg4upnULPcCOwdrnK+IroYr368wKFuBJM/GumFlbo4lZAd
lb/PCDX6CfLUL3oYFJTf3bzaGD55Ta3ldoY4Yuy8VVSfhq5D1+Zj/tJh5Xth
Rs+EhjP7zdtH5QjwxX9LdLOjwTBE+wbdnsC5pqOl2X401GrHfsgqIFBtU/uN
O42Gt9ybwzeLAVMsmegf72kYPuRqZXsH8N07l/78AB067xRM5N8yIJdrIj52
lA6xsmihvV8YpL/Hy3my6eR7T//Z9XkGYn8rvTIppkPhkl7zSxETnE70Fax5
Tod6Q2X12GYTPD/x5GKJBAG9DRdFdHpNYFiRfzfuEYFLpsZBUW2mMHvX/mfy
KQFmmWrf5nemcGDjtNzymoCap81yxSFTbHPZ/Z74QkDoyp6hXX9MYXGAcjie
C4j5Wlx+Xd0MYRvnLzNUgCGdrL6ODDPM3cl+uqQBuHeqa8+eMUOslcpEpQ7g
+u+J4tIlMxwN99OVpgP5z24nXrtvhrNNbU/ZnYHL5b5TVwbM0Lzj4kRTNODU
Vam/qGEO698G/AcPAI+ND2ToG5ijPfutrk48kKfCvszLxBzva1bEF6cBqh7q
3HA1x+TKKP6j54DPDy8cPBNtjshCPj3aJUA7WPlbb5w5FnWubp4rAT7w9M5x
pZiDw7evOOAmsMC1vnjhjDlEblnpWTQCd4rKxrfcM8d5s8+b/7aQ9iWrHl+r
N4f0+0PxVc8Ari8X3nc2mUON/U6rfCdgfj8v9XmHOUxcJbx5RgB+uUtrjMbN
8WTkfvyjcaDzgk9b8ow57A65lMRMA59UXRNvL5rDozRl8utP4L8rO7qvclog
dHE6/ulqBrqG758TFrOAYXig0DA/A/lS6xXeSFlg+diH6xwiDNSwLi3ulLdA
SU9TF12aAYGFO0EymhaIctUP9VZgIKPeZbmVrgVMXtxYFqvKQLV/2aSFkQX6
Hp5WvafLwNirTYVvzCxwQ4+38bURA89ZdhFbrS0QeyvOYwoMSDLe5bfaW0Co
aEeCii0DG7X7FhXdLeB41KD70hYGzpy80SobYAHJv+W7Hm1nIODYsb9Hd1pg
PFqaozeIgbLRseb/QiyQunOlukgUAzFxd9Vawy3gPnC4adN+BgZfdo/lRFlA
1muWxYxjgOs/yRCjGAs02PYmZqUykMOcGxc5aIGsZucNN44xcKx3H69TnAW8
aS0VrScZ2NLNIeMfbwHlKkOzr7kMpJy5beaYYIEl9ZvvOc+T/lvuiBdOssDT
KzJ7pIsYENU6NFp71AJnpPI4cYWBdMvtpwxSLLA9f9VZnxsMRMdknjiVagEt
/iMaByoZ+FYZsPA0zQJsGXPNeVUMzA5v6X6fboF2jmCvqjoGCri/WbZkWODc
wb7vbxoYeHUs2jMr0wIhcy5Hpx8zsOQbQtE6RtZv9xPRNc8YaLqTe7+S5OVf
jW6pvmKg4uwhndVZFujacsvcppMBQvriLTOSi7tle3Z8YGCGFWfGIjnCOT/s
6CcG7OzPL7ciGW2ruS8PkfVaHScoQDKfaUJBwyg5v6wosZ7cv7dunto3ycDx
FXdDGCTf0Alp+fWDgfVt3SNFpH+x5Z82b1hiwL2FKjJA+m8l7zqt+5fUS8+I
0G8yPqGLT5NdOUwwPKzGPkvGPyRME49YboK8x6oLT8n83M6urDy+2gTvXPnX
HyDzF79C3rKc3wSd4SsjeZNJfSSc/dgmbAIrurlODJl/yV98ESPiJvgjPx31
H1mf8chEHm5pE4QI8biPkvVLDQjVYqiaQOiwyuHXZL3d+/qf+GqaQEFbmDcn
ltSHh5vPQV0T5G9TqNPeR+rDip56HyYwvblHkC+S1Md/tyU6zU0QwV29zDqM
1Iehwp0ZGxNMLT98zn8XqQeVtX1qbiZQd8mK0Nphgfnzoke0vUzAzd1ZurjN
ArNr5GQNtpig7Fel/UU/C0z+MAg2CzJBYblxfJanBQbrts17HSL37w7evkie
j09qu/P9EkygdUNOssXcAh8v7jMOTDGBnvrX8L0Msp6JxxLCT5ggRnbfkf36
Fmizvc+XWmICdr2NcWJyFnjy4L/KY9dM4FjwxubnRgs0azx3PXXTBMY3Qr/X
iVrg4fqBsxdqTHDp8vGAkTVkvnt4Fe69MAFrTPXYGHlfnA0h321zJggek9te
89gcub07B7/+NIHl018n3z80R45j5NGJfybYNlxt/+m+ObK0U58trjDFJH+v
xLmr5kj4VemxRtIUXZdPKfVnmCMkgyvM2MIUVOOCq7W25tj5Z816E1tT6Cpc
trc2NUfgHtEqSydTXH/RHNxgaA4/psZvFy9TPAx78XqnkjlcxTxTg3abgqmo
e/0KlzmMr98oPHPGFA2RjrbLa83QI3X9onmBKcaO+6V9ukV+D85cvTB70RSh
z/YsFV8xw/0jpedcrpoi5cgm/l85ZtBiFebx1Zsi1tY/t3u3GZS4crKTB0zx
StYj/uBGMwhtORAfrWqGQSsVk6N7TTHNb+Pn3miGk7f7DkX/YWAo0889gseC
fJW83Z0/ZQzr7zHWX3QtcZ0v8pnuPl2Ia0omLze2xFW30KyrPrqYjGhuVGFY
4qm5qqWaqS5y5tcaR9hagsPW2G0nny76/lxV/7fFEvtDHKsryfdExKqP6zek
WSK9IHb4/jsdnFVCn12PJSKcJpfdtNFGaMiwaFi/Jd59tvt3QksbRHmmx6kv
llC5azydLqqNIer7V++/W2LocI/OozEtqOtHNAVyWsF0OqBVJ1MLTRbFZfFq
Vhj8YMcT9kYT49uWR949bAX6do7705FUTF4we/AoyQqH37lwU7dQ8f19PM+z
NCsMnTg2lmxDxYzjUsHAKSssU1rTGkehYsForJmvzArnqsMStMi+j13guVDQ
Kyt8mEx2E9qhjg3Nx2slKNZ4Nzc42LZBFaL/nnEqyVsjYDV/bfW8CsQNlzvq
qFhDPaPD9uMbFUjeiv9ss8kafs03BR5nqUD2XPiqfdbWaPztFiLFowJqFNP3
dbg1uNJvMQTZlWEhK8ye0miNqB+Chy5QFDHqb1lm9MQa7hLKl9x5FJF5KcZh
6pk1Fj/9W4UJBbyR7D7r2WkN8xThhdIaBfhtyNdWHbHG237xCy2uCtjPJxbQ
sdoGn6dlxz1y5CFub7symd8G3sz2m8qH5NGQcaDSUNgGie5nEzUC5cG94uOf
y1I2WOYpGP9SXx4nOc6fida2gVn2hfagfjncWJR8KuZpgxn2rS1rDOTgqOe4
+5WPDR4ppD/jkZPDzN7DAkf9baDrGRKktU4OBj8++U2G2MB8vDRt45gsWiYK
lxribPBrg6GA1wVZfBqUVgkstkG16/MCt7WySKAwO0Sv2mDftk3ssf9kIO+X
GPOy3AYr2909OiZlENr7uUn/vg1SO2Z6RdplsPiu2Htlmw2mrqW3rTwuA/4X
8lm3vtvgYftuyURRGfz9Ti1pm7UB+z/BvXdWymCM36h+aMmG7Hd+d238I41G
luOYCKctLtNWNt7ol0bkUIzFERGStSQkcq9Jw48nwadAwhZPky1br5yXhp1y
ZtQ9aVvMh388MJstDdmwwqJRVVuMzf3+ztgnjbe/nv51Ztiia+Hc1A1raTRI
vhEMtbBFJNfu0vN0adxg9Kom29ri7aW/jm3a0jiaMu1V62aL8ePlu95JSkN3
veh96WBbPI4P8W1YoEBaV7bdeI8tnpn607InKeDzVP/iHmWLVo/zkwVfKBi+
YLI+I84Wx9h6ywPfUpCrHLLnx0lb9Jv1dDy9S0GS/d7k1Xm28PtgcSi6nIKw
sMPnFc7bIvhX8H9bSimwqjr1bPMVW3ySPzE/lEeBzvvzg3tv2OKq60R3/EkK
pH5fWTpeaYtTAZy6rEwKFhn1Cs11tgh63KFbE0/B0PYWel+DLRSf7XxscoCC
Vymv3BYf2+L9VFUxTzQFV18MJaq+soWhE03FNJSCM1OTZy06bbFsyONBzQ4K
EtYvVfp9sMVX28m9Idso8PJc3Z8zZAsjOyY1fjMFFgeFFypGbSH4Ykr8swcF
WhcpfK2TttAw7OU44kqBZKOK3Ocf5Pyj1HeezhTwftlk/GeR9NeII22XAwXz
PGAK/7VF1tiulfW2FAwq2wRrctghaWOak7k1Be32rkdsl9vh+Y5dNissKagL
880LWG2HBiftbzzmFJSd2nnzML8dqnb8kGWYUpBTFdGSL2wHHsOW0bsMCuLf
H+y9I24HXrdmlW2gIPR38uwLih2ELbh7bQkKWBtPrByRt8PAjMD33XQKzEwK
pNlV7XCqV8T5OY0CakCJgbimHVZHVE5vI1k89aaTrq4dvkzEPdpE8rWK8qYl
Qzs4HDjCT5Cs33ld9wFhh3Xla/7Fktzy6+rVeDM7HNrPFTNKsqt0mbiZtR0G
u+ih6aS9QavS4zwOdmT/mPvKh/QnbE8x+zMXO7yXGD/9P3//ni7am+VhhxWz
whUFZDyZ9YUjzt52CNdZ4OUm4xX9fGGz4FY7yF/nuVBkRuZjxfn27gA7XBLt
cA+3oECXWsA4F2yHHfyQjbCioNk9/+6WPaS9YsZcMdkfuxzKVZCJsoP258bq
FfYU9F8+fXZ4nx1C+2/5FDpS8GvqRPyuBDvM+6bwbHOjIFU4+wc1xQ77OW3G
slgUCNGzAmcz7DBzSy14nNSDVka63YHTdti4Y9UfI1IvDZWpj+hnSf9eP5tQ
I/Xk0J2sxX6RzM/ay5ucQygIlksUSSuzwwlZg1iVKFK/tkcy7Mrt0PzvvsPg
PgqSIw7/XXPbDqyg90pthygoenRg6EydHfqmEi+rplLwwTPqVnG7HRbWLYYZ
XqRgZ3yEzM43dtD7wmsZU0LqqzTsjEq3HVyDh48MXaeAfzb04O0BMp+vbrc6
1lBgkxVg1TBrh8IXmYI7uijovrutLnHJDr5sgymyfRQE9mxVt/xrh+TM38Xr
hsnzoOgr0M5jj05Dr4TYeQpqGt37e0TtIfLfZc2kDdKwGHVlXtxoD+E6Me96
afK+WcNs8Ze1x+pLl4JlVKUx5e14Y1TNHltmSloPEdJQXLDctwB7sOb0yvx2
SpN9oMHa9Tvs8XdcS/hJozTcbF9kPwyxR68d28HL7dLgD9m6LjjMHoF3A02u
f5BGxrU0/v/226Nlj3ui8Q9pxCl9ENiTaY/EjBUP/OVlsF3hwIZnlfYYonVG
Xs6RAcVyzdnoKnuUP+DgU7wsg77Ay6LSdfZokBuV6aqUIfu3Z2L7m+0RunLR
tOKlDGzkxCUV3tkj/rDQOZvVstCUeSCd+Nse42++bxXMlsWkifNl9WUOaMj6
0EK5JItr/l9kPnA5gOL866DbbVnIFq2W01zjAEE2P3OtTlmIUHwVPlEcsJRF
k34gLoe/kv9UjCwdoHTiT8P8bTm0iTI2/TjhAIfqaMdPP+XxSvKmPGeuA6LC
HdK28iugS1pCRPCcA9aLhi9bpayAAeWln7qlDkhkj23r9lTAomFlQ2ytA+5d
/R1tW6cA+c0UO/bPDmCTab7qd1QRCQXLtq3TccTif1s25+sow1C8MVujyxGx
Qx9Yt6bUMCgj2zf6wRGPFFXSVfnUkaaSrFL8yRHUz1vlH6ioo9vQpkVk1BGc
L6dLRMn3Rozn61/LfjuCvrZk8lGfOrxsw7XH1jrhjiX32MEODZxJPXKhXtcJ
fgkft8cPUMHHURS1NcEJTflTxMhnLUge2WjsKe+MHfUczfvN9VARuVy6V9EZ
fL5mQiLueqAHTvNsVXFGeWLVropAPfjYNr3ZSXXGO7vCM40pejgnuCNkn6Ez
MvUC6pNa9bDhWsXZXAdn3GyyqHG01YfAG9pSZ7QzVlpsGV9maYDix/KfPPc7
w1/hw0dPdwNoV6953HuA3C+B4VoSYACX8wPZX+Kd8Tq0wUkoyQAndhxVnEt3
xq6yz+3eDQbg+/3cQ+CiM5zTpOS26BpihZx3lcsTZwSnnsnxETZC8AbC5nqr
M37yPz/wT8aIbO+k+zieO2NPRbDCKaoRMue/ct175Yz2KpWI49ZG4Hsa6Sb8
wRlvJ4yi38cakfrOmO0Zd0bSo3Ba4QcjiFfWagXwu0ApKKl4R5YxDpacb3kg
4AJXz0nzDfnG6M2P9xISdsFBvmLZ2svGuJBgkfBEzAV8XHZurdXGkHJ93aEk
54KqV3+LxAaNIbcwGjap54Iv5xYkj2jSoE7bcDPGxwXPpr+4fmmk4Y5M0C92
PxdMnp9wEHpOgz5vjWWWvwsch9P8NTtpMHnH6i/e4QLukalcua80uIfnrXsd
7oLmNnoaJy8dh0uEo1STXWCVLPws25YOzswdDfdTXSD/0bXGm0lHesT9VaYZ
Ljh9VnNs3WY6cgiPEs9sF6S0fB/UC6aj7P2ZruSzLriVOCkankLHq9VCBgMV
LhjYfPBi9gM63GYDjoZWumC1xbjIeBMdHz7c61i444J1k04MahsdQ1fcgvlq
XGDygJUS0UUn3wOnC4yaXPCZ4DTtm6DjkOKXry2PXcBiq8+K+0EH+5pNOi5P
XTC3QsmLZ4mOVR/fPt/5wgVm9ETWaw4ClGiBv6ffkfFa2QTZixAo9d5uQ/ng
ArqPpLKmBAFV07tnbnx0gZDpZZs/FAK6a101mgZcwP+Aq9BBhYDNtVN+U99c
kLBug3OnMYGX2Z9vHJh0QaOYT/MvEHCN0V7innYBr6VzAq85AV+zNyck5sn1
Pi19/XYEIvr4m2zYmPjyIEMhfDOBpy3eD66xM1F29nlZoS8ByZul93m5mGjR
NEiq20qg7bDhjbYVTFh3qdje2UFAamdSqfIqJhx4DullBxOIdmovTOdjYmv7
8cOsXQSkKf6nbdYzcU/7tdz1CAL7Vtw4fk2QieO3VNM27SXQPj2XxivCxP6K
eqfrMQRiG9Pi2sTJ9eLXRTwPEujYVrnDRp6JCCuOgQdJBOTtfm29pshEl5tt
3eVkAgd1zL15VZjgbJTl35tKQJHrvVObBhPpJTWMDxkE4iakbZW1mHATyJTa
fYzA285Q83QdJpZ26aROZBGIL2UztDFgIsjUjfvmCQJdWTY614yYuGptqjh9
ksx/TI46L52JxrT1o5I5BBK29CkGgwmngXgH/dMEui0VZdpMmJhRs/ClnSGg
To2QUDZnwtxeUlI9l0CSSL1wuiWZX/HmU7x5BD6wcfOPWTMRHjvT/Jpk6qjj
Khs7Jo6abr+fnE8guSOf+5oDEw/d3obJnyXwseYzG68zE/VZf+YrSdYqUvsV
xGRiw/OzjkoFBFLTY+Za3ZiI+hYYn0lyX8R/35VYTCCOcryHZJ3NK8fSvMj6
pXAkCp0jkG7qNjTqzUSmmMt2Gsn9Khf7rLcwMR7pauREsq7AaPfVrUyYPXNe
60hy5m+tNyu2M/Fj84lvBiQPDh18ERTIhLufV+dakvVftDxp3cnEY/7Zzjek
vax7axuVQpgoKi+ZSyB56LxXfdouJqxCqowlSTZMLq4a3cOEUPKuOyVkPNm7
J29ZRzARqM/vv4HkYXf961ejmMir/+a0n8yHMZFQsiKGieX2jNTHZL5OKjy/
GLSfiXWyXmv/kvkdWSN0tvUAEwbL4qelSaYvbslRimNCf5vRJh2yHjn9V7PS
4pnoWKc9rEnWC5W0ROujTAg8SqudIet7Jj/l0NUUJjpnGD/ukfUfP9IRsyKd
iZDekaaAbAJ5LgGhrVmk/4x7HhmkfiYNbwYqnSDPx3dt6rJMAmYyS35pp5gQ
fMR8ti2dwPcfmW7WeWT9VZSivpP6/Nh9yf38WTK/oY6rpI+S5+dBlcf0OSbs
JNidTBIJFKf0e+ZfYsJ3jzaH3WECXmI6vqPXmFh92mTb0WgCVmzWW2jlZH6o
Omfkowhs+uLjd+ImE99fX359L5zA2psp/gZ3mXjqdynvQiiBxyY9gWkPmNDm
PlV+ljyvtxWmdvQ+YuIiYya+nDzPhau4gjQbmfg0JvSogjzvsV3qIe9bmLDd
v/bmQTdSj8EJe5ReMUE3PDhsaUWg4ITSvtZBJvluOLWiTJnUWzR9v8QXJiTN
21eUyZPnfTMzNvwrE5T3Qa650gSc5A4d3DDORBabLpeZKAHumlfxQXNM6BSH
57xbTiC8PyZtxXJXxMnSAuYG6fB9nJnuw+uKGu9bMdO9dNhdu5RRucqVjHvl
m95uOuSjnh3zXOeKefrD4pR2Oj7ybDx5VdQVckJduZQaOiw1Ws5aq7lC3Wja
NC6DDha3lesrDVek/WDbynmUjuDe1tUeWq7IPu9hvT+OjqyMF/Hb9VzBpna6
SyOcjq6vbwMPM1wRe3847LUbHdsLP2vdc3OFxKylIIc4nbxXlz2TinPFsbJN
Ig3naMgZSUi6Eu+K6rBN6xxzaCh9xElXT3TFfy93LLzMoKFt1/JKo1RXpN8y
mL0SS8O6tjW57idd0XxgZ94dDxoKEyS3ZZa6QuThUILzGhoe/jD6tdDuiumh
Y0ZBe41x6fl9f2aHK4ICOnKFQo2RVKLdVvHGFcVNGVW1/saw9lDJD+h2xYJw
U+5XR2O8rRXVezPgis0nP0d0KRlj7MhSRMWsK1QPRKlKfDSC0Nr7Y9tF3bCs
UMJw1tAIu1W1PnQEuOHuM6/2f8MGoE1uf+u5wh37f8+8/DisC6E6y6L6le6g
1w9oNvfoYjJFOWwjnzueLnM5UPFKFxcoUyu/8Ltj/Y0pscxaXfx1PWAaJu4O
5S0187uydPGo7sTtZA13EP/813zS1QUj7WH2HTd3OMS2OizP2ARzWRH71UXu
8N8zP/jMTAd3Jx5Tthe7g/PvAV+6kQ5k70fO15a640nkomu1pg44bV5e3Hnd
HSpCrrONkjpo3JM803TXHUz/a006S9qg183mxj5xR0i9cEfuTW3ounQMfh13
x1BVMxqltVEqdvg+/bs7Po45WjBEtSH4RTXz9LQ7Dmxk5Lau08ZsTOom03l3
JOTwOs6zaeP2eSL1wj939M+oxv/3SQsao+VqbvweYJu+q6V8UQuK8en7GvU8
8OZyfWaunBbqjUq47Aw94Ps7dFmdhBacFh6d7DT2APs/NelvglrYt3vuxgjD
A1/9knLDubXw1NtvgM/OA8qluXkiI5rYaaBrs9nPAx0VbGrvyzXxe9bp3ZA/
OV+Gb+B5qSayb4Vs3x3ggWKDrb9fXNREtcKluCPBHgg7eSN38YQmlgutunMl
ygOFp3nip6I1cXVmQGw21QNtB7crRppqgl7xu+xQhgcOTDyYZdA08TpIWJcn
y4Psj5n/Sepp4me/nZPoKQ9QQqcPs6towubl/SScJ8d39h+PXK+JsevHJjIr
PZDnzvBj/0pF3I6yWKG7Hjj2XmLiLvne5pdp4ims8oBCZPvU3o9UGJ5dpNyp
84DhfacYmddUpKduc3//2AP3+/2M1B5SoRxg8EjugweGL+tdYcun4ri0w8/E
jx64wTfc8zWHitlP/psG+zxw+/qqHz3ZVDz0yrx+4bMH/kzodo2lUuHi9ClX
eMIDY+Xq7Zf3U3F/9ezrvd89IPj4RdTMXirEny3nezvtgdjpFyIOEVQMm2sl
Zc97wCpte6BqCBX7jY6GrWBj4e1NGZejPlT0LeZf38HOQltPp5yxFxUmVRXD
jzlZOO67gZvNg4pVmt3eCStYWLe1bLrCiYpCeRXrX/wsfJbTOnvVjIqn6zoo
E3IkJ63bvF6DCrWXX7xtFVn4dV73dIEqFSczf+ZeVWahhJN/gqpMhTePLF+g
Bgu3oyx/JMhR8f139M8+fRYq5tQtm8WpcK3N2EQzYmHziVTve6JUVMcUhhXQ
WCiYdEy/I0JFwkzrsIcJC2+uJKq+E6BCaET8zStbFqRVlu2vW03FgRJNPg0H
FraP2hCCq6jo97ewPubEgmFvjchBXiqu9e55ZO3Gwtix8mXhPFSsKUj6ecWD
hZ/LhVf/46IiipW/iduLhQxHD9mznFTQ3zReb/RlgRb6K2RhGRWXs98NS21l
ob9bPbeGjYrlDuOUw9tYkDh4K2XdPw28fiqYZ7STBUU6S/3cTw3oJSu/yQ9m
oc/fLjx1UQPnTAm+xVAWal4HF2XNayDg4c6ku+EszE9srx2Z0cDkrrEY8ygW
8s0npzZMa2CfRGhIVzQLD3l/HQn6roFlLyZ8d+xnIbB2KvDdhAbSD+5xWTxA
zu/Qyd82rgEB1WnztDgWPF+o8vN908D5nggD0SMs5Ay5Pesa1YB8xqzq9UQW
qjrq6h+MaOCWYbSUcTILTb+tehq/asBwbGH9i1QW1haWiQ0Pa5B95H4e3wwW
xueORiiQbGf96+fkMRbK9TPfJn/RQNfiwcnD2SwUFQXqcpLsV/Z3YO0pFkR3
N2ReHNLAqEd856XTLOzqNHvOIjmCh71VK4+FUf6Loxok/65KrG86y8Inv9j3
siQnB3Ldcj3PQunSkWw9ktcIpVz+cpGFVOGtHDtJznu8PDe6iMz/bKN8FcnS
e9PTeUpYWHzm8p1C2r8uuyou7woL8u/qnK+TrPP2WLjSNRYeOF01cSH9f5i4
JqD2Bgu8kS1VQmS8ltonWLY3WUgOf160SPKrQX67j5Us2B65/HOBzI/XyRxi
110yvm1zFQJjGvjMENL+W8WC7OGpmw5kfkOnc+WP17AQYNg0UULmf75wg6hU
PQv/fhWwRCc1cNipYHXlQxYSla/2Xyfrd/LmhdnXTWT+d4qukP+hAfEtUiPb
WsjzZt6TxjengRK+op7ZpyzcVEofWb+ggepdJY1C7SwoFYWw7f2lAYaEQtWV
V+Q4x6/8V3800Pa87Kr+GxZCOTYEyZJ67FW5ke3VTerdomzPE3YqAnvUkr59
YGHFbhsbdVLPU+k3Yw72kvFGX3S9TOqdfey274VBFoLvpnfdX06FYlmN6uA4
Wf8UemzaGipuexhJRX5nweYUf5vfOiqMeB6s55wh1+d1/TJfT4VDYMNPuQUW
dHZJ9xoIk+dH9snToGWeKPaMimvZSMXfN1b1Pzk8oWkV+XilNBUpiW03M7g9
sWHS+oKvLBVnB1+cKV/piTnTiF5VJSoeFb7dPi3oCdHsfzuDtcnza0fZEi3i
iaWsU0F8ulSwLe3y/CXqicaI24qP9Mn7ypnHgUvKE7MaLvcs6FS0LDPU26Ds
iaow/2fj1lQ897+4gkH3xI0/WZwZ26iY4BvnaIEnHo+2nZ8LpIKvTv+vjakn
pBeajUODqXBa/3rG1coTXOMrWIfCqXjTxPlxp4sn1A9E5anFU/FBNrgiO9AT
ZwSqvtRepOLXq6oywSBP3NSNfvzpMnn/HuK4fDbEE/n+xj1ryqjw6TyXWxzm
if1OMmEnbpHxHH0ZXx3rCYmK+GsijVR8HdZh9md5wvRhUa0y+X2ZLfu3oHHf
Ewp7w5Lm9TXJfsCiMK2G3P/cHPdyuia6OY9Zfa7zxMz329co5Petzk80/0yD
J0x0a6V32WsiQWST4Z9WT7QVD+ze5q+JtanBB9s+kvu1Xnj73zFNqO7oZAtg
90KdCqfT8KgmtsldX3HW3guqe/WLq+9qIfaxb7C8kxdEJNYozddpITuA/9lt
Fy8Ym1StN2giv/cl+zOfeXiB7/j4i/YOLQjIW635s9ULR3/1Vet910KL/BcB
v2gvXP31LG5SWRvKihul5C96wS6jDDtLtDGtfEr39pQX2HsXnW2KdFBd/Gtg
LnUzKsv9g//s14WuadSCTcZmJC3cW7MYr4t7A+OrCo9txkfb9Ze+p+jitmSf
ns3JzTir/5vZeVoXN/Iajl0o2Iynxc+y9lfqojDzqIFlxWZUXbvDEh3RRVrU
mhN5bzZDgJPDYqeLHpavTy2d6NyMsXWbt46w9JBcyVZv0r0Z+o+/DG3booek
yenh8Y+b0efKvmgXqoe4nW+NGcObYVXsLzR8VA8R3vkjo4ubURI0GqlcrQcv
MxkYSXoDA+dXVoro48/b5XxNUt7Yrz2xavlGfRQGTPbYyHiTeQoSYcnpYzi5
JsZL0RvXe1JFP2vqI6LV8eZ+LW8MaAYnXrbRR7rDQclqC2+k1iqzN8fqo5bV
+VtnjzcMNfe82NSpD5/R2rb6cG88f8Kuk/dBH2yxhXlmUd44WvHAZuaTPiwK
QnRc93vjybOxrcfG9PG6d1loZKI3yo2fK/j+08eYv3pPZa43wrena/krGEBs
V0qNeoM3zNjDROrDDJD1L3BTRqM3en25xmqjDMB+0qLya7M3Zjs+FVbuM8BY
FdfVwlZvZNtJXEuON0AtW1Ie/xtvaLc9O9d+3ABeOfEx81+8UVSQcqbjhgHa
5f1+uIx4QzzT09/ulgFMaog9N8e8cWafx5OHdwyg3Pc3cOd3bxhYeTqk1xpg
SeGQ+4dFcryT/VvdEwPk1e3f9HClD2RMfbWT+w2wysGzUpTPByeTFT7t+2yA
+H59tZi1PmA2rhvzJ9/zO7kWZamC5PyY4vUS4wbQc4wWKJL0QeTFmX1KCwbo
Goz4cVTTBxZ6t0oKVxrCZq/LnkFtHyz7LGW4nM8QD3m0vtF1ffCzp5B3x1pD
lKpODy4Y+qCvXNKDV9AQ0dF7XgeZ+eAql8SOrxKGEOQNrbT38EF4qVP2TzVD
FJseip3y9MEro/mBlVRDaB3KMj3l7YP0iGhNfi1DOEzd6uze6gM/w+nHfzYZ
IrlrbmlbqA8Oh8iWOdEMIbCWp4l7jw+Ulm19voIwRJG1SObVcB8IrT87ch+G
eFRvKPk92gd7vBpW/TA1xGLRYZPYIz7QpQtIfrEm9/uYvVIiyQech0LELWzJ
/YSK3j5K9kHyaWPRc3aGoKY1B3Jl+mAb+0oRBUcy3sZOjbIsH2yo+LrB28kQ
dr+HF21O+IAY/C2Z7GyIoD0rMrLPkP6fPK5bwyTtlYm6auf7gC9w3KbRlbQ3
qCLRVeCDNk/lwAY30l83h5til3xw4iJPbYEHae/4ln0PL/vgSJ394j4Wae9p
GGNrqQ+up45Y2noa4oPRqTel133gxgqRf+lliJ17i89ZV/jg8reftfGbDTFf
cS9g/JYPXjqrhyp4GyJppEX9+B0fGDPfGzeRzC/dvaBZRa6vfqnh6mOIws2j
DW+rfZBg/cXyA8nqp3+mxdT5QPHlRIqbryHq21cyRR/64M66BzOPSbZdLiH+
oMEHqe/lM1S2kP4w1L9safLBmu9/mckk7zxAVLC3+KBSdINTF8nzd51iSp6S
9nebJ4j5kf5MboXVMx+E/QyccCOZXzFyxbcXPngv2nz6KMmFW5NeH3vlgyH9
v4evkaxecLqA+obU14OqW80k178t3f6mk/R3/XHVtyTb8FWrRXf7YKRIcbGb
5G7L1nmRHh/kdMqKvCE58MiHR3W9PpgSkDvRSPJs7bdU335ST21tO66QnDD7
23nZZx94bLlfeITktep8YsVfSH3QMuFM8oUdG4csRnwQ8mLMVohktUvU8tEx
H3jvj3ryioyv/gMjOnPCB1HX2u7Hk2wjwCQ0pnwg0ZZFkSe523778tczPnjE
8F/xH5m/wJS9HVFzPmiKHY50Jnm2Ifms8KIP5MtuBbwj85/wM3db7U/SfsWz
zy4kr9W5qurzxweOXeGz/6vfhV21c//++eDGufnzyiT/H824sug=
          "]]}, 
        {RGBColor[0., 0., 0.5], Thickness[0.005], LineBox[CompressedData["
1:eJwtl3c8le//x+0Rjj2z98xIRuF+GYljHzPOKSkjDZRQGhQllY+GkpWkkkJp
S1IalJS9ZVRGsjITfvf38fj5x+N5zrmu+7pe79f7dV23QkAYLZCFiYlJlI2J
6X//Z3tq3iqfeWvB9P9/TTkSBy3b8gj/vUcrZrkE1kP0S4BEWylhXrTQuFxO
bIhyLWxlbXtDOLAsN6/6bGK27eGnwpVzH4hXys/DKzgTzBzFfh9ZtK4lTELv
xK2++tosy+xUweLhr4QFX3jPVrlpM8Ex8QsLrQ3E8KtJlrxeefOT1wpi5wya
ifwBx+EsY1vzf66mgTPnWolMxjqccgox38fy0fnPUDtx4halY+b7SfOhh74m
k9ZdxGzGfptGthvmWwJ/KYzn9BAe1ReFlQ6Vm4fyVCTOHu4lBK1cKioSG82V
d5w8dKCwj+iOpmWerxsy/1buHDbd2k+sc9VkHTiyZJ4hKr5jP/t3YsNV20+y
pwUsPPZ+85ky+EFQmGVLhjIVLPg/3HaK8P9JdFmHeikP61t8lAu3mjg3SLS4
cnIdirW0SIwxMQ57MUR8E5PVyI1wtUA9k/bY0DAx6fvl+uIQw2JRo0Z+j9gv
gmNJ/N2NbaEWT46fFx21HiVerd2RHpobZRHeuXnVrojfxMsBbWmekeMWWoaK
K8M5Y4RVZt5F0f4Ui59nR/6E1I4TV49UJP4qTLf4um/z9J/DE8QfNfNKmssN
izXXXu59KDxJrA9mGQy5W2Rx5pPC8L7CSUKbVSOLL+iJxdBc4nYDyymif8mh
6V1epYWt8kj3ZOsUMfEvws7Gq9oi39XZ58HeP8R2z1VxMWfrLZiPlDaEs08T
zZRt/zDfZrHljpiTXtY0kWPPavAhuc+ivPnQh3GDGaL83uGuEL8hC0mWb5Yl
NTPEb95pyvFnExZRa6zL9/rPElx8D9qrnsxaNPneNlozN0s4r7nXJHB22UL/
FM+D3+fmiAC7edVnPmxEysMwrSLleSJ0KILHpWsVMfqt8ebuF/NEyBODvJaL
goQ9r4m8Nm2BSFa2Z2qpFyNumWRl/BpaIJzUe+tWdsgQbIFMoneP/SUYMecZ
Tz8qEtvO7/gvVGyROOhY41nZqUZUvKzm1ixaJOaHhYNaRdcQ0iPaCcPW/4iQ
+SsfetoMiENi55cLOv4R1cIPle5EGxOtVjMxIRFLRA3nH8kNvOaEYdjmP2pc
y4SwPZuKfq8lcSHz5Z7BnGXi/IAS/5m+jcTEB4WhW+tWiPelq3/M5lMJp+nE
gKDaFcJw6aITu7Ir4SlwYOyCPhNGm8tDVkW5Ewmqt+9OHWZCuPRWAzY/b6LU
rD2EVs2EobIL08GDfkQfjUe1VJgZySGtgf3p/oTATvMBwa3M+CzfHhl9Zzth
cSwsN6KQGWz89mJMa4OJPWnXGfUzzHisIKDja7OLyLrbKKVvyYIrcs9q7/wO
Iz6+Zm9LPcsCUdV8iknuPmKh1ThtopUFQUdrjD/fPkA8M+Dyv63BihvxB1xH
gg4SUefaNLfEsuLxG4HQT8VHCMOhghmRz6w461HRsGlTPDFldbDykywbrvuH
MVnyJBD3s+3PHA9nw1tZEScW7VPE3nlJL9M35PentjR0lSYT2u4j8hPC7KDn
yV55eyeFGCkq+3UrkB0iVw6lXTt3nijgOvOE8ZQdKV7Xr27gvkQEbfeLF+Hm
wKnG2Zysz5cJ5Qotx0++HOitpaos914lBiT+iR2/x4FVirTVw/bZRN7+2j6T
ZQ786JTIzT6VS/jXZd0bd+HEsq9IAV9WHiGrsSf61nVO6M4X/MfxM5/oOmFu
xfjDCd8Lu7kjdt4mMnr4+EQ2cmFdn0C5j2Yh4WPa0/rxMhce/7jfMKFdRIhd
Ks6LH+KCT8uD6zXr7xPNY0f3mKznRr2T8uktbKXEJXsXk/Ez3AgK5X1xauYh
QcuXY73VzY05CePH1wWeEHWbK9OF41fh0e91b0/WlRFnH6Vu/9iwCqtaPu+g
R70kqPzb1sQr8yBvaeqMrEYlwRWqv2AcxYOE1YNuwaWviQ9vmd+OfeBB3bHj
7dt8qoiTcg0pNyV5IX7Q5Hqw9DvC5lDeZvouXqRPSOp9W3lPVOpaj9dQ+BAo
++bXI81PxNFk4bI4fz6U9t8ZHoj8TJj9GEgwLuUDV45AhvL3L8TzjASpm54U
VB2Lq6/ObCBiZjx++N2mYO/u3lNU/ibCyFXlvtACBdd7mi/rpDcTpezvN8Zl
8SPk/PyrodE2IsL/soDxGD9K63XOKJV1EOmMh79n5QRwYPlwfNK1LsLr2Yln
RRECMCCe5Lzy7SUe//glczpDANwOr0Pu7+8jRIQ9TuyoEsCq3wllHBn9RMMe
ZefVooIQ9BFLlhf4Qehnnn04ay6Ig68Mq46QOZxaPS3RECQI/xnb0LBXg4Sz
0ruBpGeCiM0rO722cIQoctWx39EnCFNVz/4ko1GC92haMbFKCGYpp0yONfwm
PrYFHpz1E8Lg6JSsdPYEocFR11OfIIRK3/pIgxOTRNJaI5uiIiG4nLemnIyY
ImxTOPh3rAjhXXtpkVnwNFFlfTu/Pk8Ym7+typ58Nk/opZQMz1ULo6lvR/Ry
3QKR0/Z0jey4MAy5D50qHP1LxOypfha6QQSK0kHr5yyWiDVXhmtZm0QgZ8gX
2irHjKy+SUHNvyKIW+7NTKxhBrf2Xy9XeVFYB495ckSz4Hvlqr6s3aJoyDRS
2NfNiowRrZl17GJIVC7VDG3lANc6w/V0LTG8VhG/rXGNEweOmR077iaG6Rdp
cudCueAq4sT9JVsMz3StjkvxrgK7xV6ZECNxvFPT9VI8yIfw8/c3ZgRL4HQN
3a04Wgg9nc+SK89JQGVBf6x2RggOqq+//HwogSrL7SFOB4Sh+qJ+81omSUTs
plo5x4ig8/vUntp0SRxqKpxbf04MtibrLi/XSGEmUZL/+LAUpL89/xmgLYO2
9qGpF3yKYPoTkV7jJgOVQ0Iy37wU8Z1Dk6oXLQMFrsKVpWuKKFqTUbT0WgYf
VV/3SBgoweLooch0b1lctFozruGpjK0yG1jqjsthyj1KQeyCKmz0/zw0LJDD
1v/K7Pe3qUJ9493AzM9ySNol8ydGVg0xT87tMOSVxzPBabNdd9SAnqUPzN7y
GJ66PLerTB31Oj0pWaPy4Pl1x0LjnSbeGpcNuqzIQ7LoUy07mxaeWF4Gq5AC
KO0MWXsrLWR4Ok/tNFZAarnp3tlyLQQcqfA0Pq4AsTNM/BcKteFxKqN45JIC
qqt99ajftWF7Pooz57YCCk3/bXWV0YHmzTXP2T4rYH9dm7bZOR1M1eZIN4gr
4ivrj5uOO9bge8uhA4maihheF6Cnm74GLb1edSbmiqhjbW50/LQGZdOUuGsB
inj/b+tTfV1dnJA+NrC7SBH/bKUXw37rIkrVz0y+UhE3Tt2+cJhPDyF6xmmN
DYqYDNgj0KakB0ebcdv184rY+LxDx81FDyK7txZyWith4bbrbbPretDkvPHe
1VsJRf86ZO2f6AF5P/uv7lLCbikZpeaPetjdtme19iUlfI3duzV0Sg/H9z8w
PlCgBBsNweF97PpIp8y4V5Qr4XC2z/0FcX28tTl81vWHEu5Vf3CK36CPjm+v
Cq4uKMFfxqg53lEfE4dY3/XzkXVd3yfOxNCH9IPkpUgjZTztHW0+cFgfkTJX
9149pYz+uw2Bdo/1kfysK7k/Uxkqw/faTN7oI9dd/rbWfWXY+FxQLajTR+3p
299etilj2d7rJttPffQr/1rk+K2MuM6yC1MT+ph/tUbClVkFQzXPB/wX9aE8
+9i1X0MFS596L1RSDLD+/MJuLQsVaHCbzpeKG8BV2/x0JE0FprEvu9XkDRD0
Ie7myyAVSMyn9cqpG+BwwNvXHLEqeOQ5kp2pa4ALS5w9Lv+p4F5l8rNMIwMU
pDv8Tb+hgrtd137Jmxugsa7BQKtWBRXouP7SzgBDO8VcIntV8E6MXtDiZIBl
Nt9dL6f/9zyrlmiaAUTIU42DWxUt6i+487wMoLmh74aLjCq84ruVvHwNgBbl
ynR9Vez7WcmexjCAV0RIV99GVSh3Xkvd6m+A3bz35jV9VSGws7bkSYABjt8e
F4ncq4q7IkOMzB0GSLdaq//yuComre5dpgQZoLg7yonjiiq++zR4CgYb4G1M
2U6Xu6qYEom9kk9yh/ByYvorVWxi/BdQQ/JEsWVeX6Mq3ucHVceRzEFNrNAc
UsWXG9kdn8j5pH9Ud+z/p4q3QvWFdwMNYBDHO1cuoAZvqX0OCuTz7Va7CnOo
qIFzQ0K7Drm+LU8u6rqYqmHHoEBMw1YDRLq1OqQ7qWGch48qQO4veVQqpG+b
GpTT9uwb2myA3FNbEjSj1CBfd16UTurzRDEvd3+yGoa/07btJvWrffmjvDxH
DWfW/k2UcjZAv49GO/tDNVT/LnwYbG+A+T+7Z5w/qMF/U5KUp40BKP/dF0zv
VINA9pvRAQvSD++MqZps6uAWvPV8xID0g39s0H4JdTS/3q8WqE36YbHieLm2
OtIu9/xMVCHrr2/7wtlTHSobj7i8EjOAbufmTeYh6lhwmVnczk+uJ2FPo1as
OuaHkr9WcJJ6tV36xXVdHc/2SbJkzukj9ujA6qpRdVwbHh3kbtKHhPrc7Qcr
6iD2NEQd/qiPJ/WrDHOFNHDlfphvUSXZP8oGjkdMNLDH7TvhfE8fOz7FHTZO
0EDt33u778Tpg/nAJS7VKxrw+K20Q+uAPnJkCy6JFGqA+ki3b/9OfbRFfLk3
+UUDP86pRNDd9OEkIdt9d7Um+uqery+Q1YdR4Atz+YeaSEuYusR1Xw+NlC81
lPea+KmgdCyUzIvwZ/2eS22akKlafT/vgh4KeVbt7VjWxJG8wcKrkXqQK/XJ
uUTVIvv+NV+5kR64VmaWufq1cEtHaGn9Tl20p+tVTgrogGbj8CzNVAcZjXf5
o1R0wMdX92ijkA58KWpb/5Kfn1y4ntMwoo2uEzLLLNt1cM00LDg5Uxu9e1eZ
iTzWgc8n29t5i1oYsvn+1GjzGiQKWTQNP9XE/MSVktjrupC2fxtqqaWO51rC
KyuPdZGcNTNylUUdh4JSnBM+6qLoRHDBUrsa/nUm/D77Rxfnhj2tfyWpIW7g
megXRT38KN/5M3ZQFQl1N917yX3Jz2z84lCggjP5x76wSOpDaOyBV5iFEqiG
O4VElfTxnafBJ0NSCVxvaZ5qOvpQffvk2dC0IhIGVDodLPXx78vR5Mm7ijis
WPvzElmHv0u2vpWrFbE3V2JZtUwfXxoPWxezKMAt64G2g58B4jw2qlJ6ZSCg
nRnGIPso2O/L9/xcGdS9SCgNCzOAtrThw7RtMqB2eptcOmGA2IE1+05+l4aV
1LJ1910DmPCtbSgcWw3DdKpf2D8DyD8Z9FcSkYL4pYHTF7PXwu1zZeG6fDFI
aD1OmL+1Frs0bY5V7BeD1JuTxxj318LdSLXosrUYZCc0DqhVrcUe4fRzht9F
oeIY7v9iaC2sZTuPKWqIYi3bktHAWkOMzCkevP5aGC6RYt8NPhqivyy29LGW
IFx5hnquNBrisbDZ41o2QdDynrf/6zLEjNa4nnaPALy+0r+8HzfEhvD3YVXn
BcDQvlHmK7oOdQ+6ktPm+bHru+754/7rYH/TynSqnA+nPOwtGmbXoVZb/45B
ITekHtVJsTAbISNI+apOCDeKhT3m9HmMIJqZWF+myo2Whi33z8sZgWnH++yk
m1xQdotUdLMzwnhli2z7HU68cbrG8fWqEdyKv15MqmWHV5HywMoNI7y5Qr9r
cZEdI7yFr3SLjcAdOjkX48sOwdpHMf+9MYKXqca9qBE2+FM/jjj/MiLv73u/
HxFgw5LtTN1nM2MIq+7vntvPgtRbh+4u2RojYPGmTZIVC5Q5mJJ03Ixxk+XB
VIogCxzfrbI8F2iMwpULZYv3mZFhLf/QMcUYiW8lNDbMMMEEDlc+fTPGvUCt
XVoqK8R+0+tba46bICo2oY7X6C9BzaVMO5w1QcjPogc+UwuEIufhpLo0E3SU
y/7YWLJAfG3yetBYYALnpur9K5oLxJpwXtaeOhMc+Bj8/bPGPDF0K/rWlJQp
tAhzaoP1LPGK78f6A8qm2NBx3ekW9yxxOZL2ZU7HFI/3bVLn/jpDbLTSmf8H
U9hkX1uK2jJD5HX323MGm6Kk/G1dU/w0QRdx/r36oSmqKxnMxX1TxNrYF/E5
5aYY+y92cbxkiljVry6m8N4UXAm8SvePThHPS1gJ1XZT/H0oq3xbZooQc3ie
qrdiivQXJkae2yaJr/HKhhsd1iO+M/LNm6Vxwmb876G9A+tRFzDj4SD5izho
d0nz9eh6VGSdv2zXOEIUX9fpEJ5dj3tbqLOsKSOEhIe/6XOuDbiDwsoS9hFi
9Nm7OdY1G7DelnbqydIQcfF4auTVmA3QU2O6sJ1/kKju1FAejd+ArneGMQVN
P4l/hlWNFmc2gPZ04OKVjJ9E0OCMwffsDSib6BkMU/9JrHf0m1xTtQESaYk6
Iw4/iH5R1b1v+cwQMp9iLPtggBAPeyUjLm6GvwFlqafiBgjHap/PO+XNcKWr
riPZdYB4cuiMNv9aMwxcPlHlN9VPJH+bGNnsY4bxxcPm/Ob9hMGdF8HjeWbY
r/1qjHOslwhm8RS3umcGG/WOVcXve4ksv7H3lx6b4flY/LW+a70EB0VBdX21
GR58k00Zc+8lOshUSPhthnrRgyNSid+IeDO3bVIm5vCXzSws39dN2G3JmTK2
MofcwDeued1ughL364Snozm+BZ/CrrEuIqsq8Vaqvzlulp1+Nr23i3hGLfvF
cdoc1wurQ6OPdhLHdnMeUb5oDqlz60w9NnaS708eFKtsc5yN/jjoz9dJNNWP
6R15YI653J1lHNc7iAkfpag/7eZYbfh0296WduLpoXBOwe/mSAouqnl0q504
mvUyfc2YOfY6/rdHJaad4O31frGTxQK1byUUT8i2E43MNx1P8VqASkwIhP1p
IzKUprrzxSxg8JVd7ERNG6EWfJapV9MCGyOGmRUPthFjSe3nlwwtYB+3z/Qe
rY14VKiqtJqwQCpftxpDp42wGqvc6OVuAXd223r9n63ElgMzybWxFsh88b0+
N7CVULliJT2SaAFFs4vevnatpH/+K+JMtQCNn0XeVLuVOPRP46tVvgWm7vzy
DZprISxlo7f5F1ugi3Fw+lFPC8GFt1NHnlnAu+XqkvqHFiLtxBbR57UW2Jcm
+Tg+s4Wg37x7q6XFAgEu2qlBp1oIxQ/zxtO9FpBccHSOiGwhhoc21gj+skDg
JVXjvIAW4v6qi766MxZwvSl7ccGthYjW7v3luGKB/pKMwmirFsLCWedIKDcB
VROm99KGLQR7+CFKkjAB5TePdIZVW4ja8x+u3ZQhIODxWLdbqoW4+FBEv0qN
gEXxbtMF/hbCt3nbm159AuYxSlXmHC2Ewlyx+/IGAtcjlTfeXWomhiT+fV9t
S4AtqMzYaraZKFlvH2XqSuAfRU+YdaKZiKJf5vT2JRDB8cRlbKSZMDs6kB65
g0DK8FAY22AzwZqrp3lhL4EKyrio7fdm4uPrIy9KYgh0O/IPP+xvJlIHPjp+
Pk7gw6HUVGeSvdklekbOEvAKe/5QbKCZkFULDOO6QiCQuX6B90cz8cOulEn1
OoF6TtlVBkPNxL3QlfPWdwkErKtNPTnaTOw/66i07TEBu6Gr3jxTzcT64quP
jr4i8DtOcu3r+WbCprVuaayaQJr+/F9xphbCmYlt09YGAt/r3r4/yNVC+GiY
pn7pJDCeZGA9KNhCbKftbSd+EKj9b1p6m3QLsTf2huL9MQKJLlVMQ2otREx+
2y75eQL6W5PyD5P628YqHItjB7jFqnwbXFuIT/zlN0xWAQUqA1xp/i2Ea75X
9QQFuJ8ddTckooXw+3xGcJsEMHLFkd32cgvRu03VSFIGsF+i+7gVthBBs5W+
9QpAdqRaf/irFiJcbvaGpRY5frHbcmK0hZh5mFq9oAvMvZn67cZO+tNO6/cD
QyCEnhP7SbaVSIzwN1K0AD5H8gxxe7YSqzgWfTusAFUOn+yvEa1EakbasQub
gBPBn0dL/2slMqo+VrO4AX+vuu+sq2sl5HwCf5d5Arz/vudwT7QS+aMrgvt9
yfXYMB3bIdRGlIiu8xvYDujfbXY54ttGvA2+9rsqCjhr+cbRZ76NsP9nKnQ4
FvjQ+XSpSLGdqEttMjKMA2qYTDq1nNuJ9ufccfmnAbPSgLj8gnZijCdSKDEL
YN9mUFmwq4PYn0sxNr8OJJjLqW+91kHMG97xm7kJ0EtXNdo2dRCsW3ryA0uA
ndf6rxRbdhIS9+2Mbd+Q+n2TaWPS6iKybQb8lt8Dvgd73QJCugjF9iNxTz4B
rB+jLi7f6iJ0WB7WqDYDiq+/WI2qdRNWHjJ0ziHAO1l9d4VJD7F7fjKums8S
x0rGV99x6CXWRwSJ/RSyxInI/uSx6F6Ca6TjLquEJRxf5p6Zz+8lbnZWtVgo
WmLJV2I3g7mP6KlI035sZIkf1gElcVV9hEuiadv1rZagdojJdu0ZIGSXi/a8
2mGJNXbnT1ffGiBGoxRZu3da4orV6snE3gEiKYRnjUSkJQyZTj6P8vpOVDp0
n0hJssQviyMXbBx/EAZC8bqxDyzx3DLN08B/kGA6M/M2/YklPJkumSbeGiTq
WEN9n7ywBF/z1u2Pfg8Su2ZoiZPvLHGzesKg8OgQkd+m3BncYYmOm32C7HeH
CbFr1Sc9WK2QRVGW/KczSixoCfToeFoh8OPvOauJCWI2Wyp+ra8VnAp3dX+R
nySm+VWUTbda4cnrOvc6t0li7I9pqM1OK6Tt2XRY/vEk0f9i+6zvESssSzFM
ZOKniI8OTylJN63wFje2J6+ZJjJ2bSH6Z6xw72nxqe3f5ogr3SH9g3+tUFlo
HmouO09cctmf+HvFCjpLgSqnGfNEytqkT/Pc1ogfdE450D1PHF984M0va42k
MWmunP4FYtcZ9nAzW2scX//zARvLP8Ls7r3cy5etcUawQ77Ingmd8nevbcy0
xuLiB96de5hw6PKdnOlr1uBJE75FO8+Ep/G3smh3rPEuX1yzuJ0JBj656ZRy
a5xAOHv8bmZosF9KPdlnjadDn/N2ZrBAbGtsXJS2DS45Wl8vEWXHpBDV3+uN
DRSmWvy8D63C97P+Xvs4bXF+8Fm0Q5Ew9o5oK+rx2uKUyLYHNe+EMbdp4fdv
AVtQquNtN/YIYxXrhcSdUrb4LRt3YC2/CPQOVj3y17GFasqu+O/hIjgSqCrs
4m6Lj8WK6lvWikLMYvSL1jVbmPxMu9haKobczGeZwzdsoZavfOboRzFoLCQE
3y6wxXHm81FS/WIweySzolhqiyaFr3J6guLYrumyRuqdLcLFE9I/7RXHfbHS
s1y/bBG7JlIpWU0C9uPR9j+MNuGo+1+J4HOSkNaXPclltgn3cw00mG9KYmzf
2zdalptQl/FpKqFcEpdmBcz2OWxCUX5XnN0vSfQs3VmzsnUT3DkeHX66SQr7
eLuEJU9vwmIv7e/0ohQyNNDj2LkJImX1L9ldpbF710+p8N5NcHvLK+K0QxpE
0Vnviz82YfR8RsqBGGl812v/2j6+Cdr7uzl25kpjjcm+qiA2O1zXt7/WOCaN
Ktv8gjgdO4hNfNZITJTB6Hau/Y+O2aFf53P1SLosxnJsXr5KsEP2v/d/8wpk
Md4ex/nptB3efWa3M34miymXhcy+i3ZI4tme9adFFnMbRt5SCuzwj4OF/amQ
HFhEasV2frWDmWtll/0JObC5cG2LbLbDnmjf/tJUObAn29w91mGH6N+vumay
5cDF9JK4/N0OrfdkNnA/kwNltCikat4OHXnfvgSMyEHy7X9lMgr2KElZd/uH
kjykVj6xaajaY/18/pftGvKQXs/lYqhlj7t736+tWyMP2ftxA9R19igOfJ0U
bCoP5awI3hh7e/BMvqXfdZKHamuR1wlne6QfLt2aTJOHmtBIboq7PT6+7vT1
9JaHZlLAupsMe7A+F5Uv8ZeHXqT7loYIe5z6e0k/Yp88DEr+K+iOssc5H0Gr
kih5rB35NDUUS863p0my/ZA8jPxtTq0k2uPp8HvBiePy2OC47r52hj2qdpx8
p3lBHmanIv4aX7NH4eNtpe/T5GHxpsjGOt8e8eKPHJyvygMmqu2bi+3hVDEd
I58rD1tlcZZTb+yR/WJL0dd78hgO2FSw4YM9eWA177pSIo+z16OdJz7Z42GB
cKRjqTwaZdsyNjfbwy27yT/+qTyiGFyWlA57hA88sWEuI/XLMhl802OPysb8
iLByefhLXl2rPWSPi0VWJWKv5cHqU9PeO2oPh6TTb12q5HHr8sKxtEl7cDl1
aEW/k8eosG/t8l97zER9WEitkcdByurAej4q/jsi2DjxlayHkwPPSSEq2h4P
PctqkEflmdgH68WpoKz3ZDVukgcHd9fSDXkqul8Uthq1yuPOJt58HxUqbj8P
2ZXVJg/Hk2ZUPk0qmpNfR020y+MCa/blqLVUVNz+zbmjSx7rrD6baZlQcedP
2pUT3fJoi1vq/2ZGha/widLzPfI4/Ern9CVLKn6dvMZI+SYPuWWGrr0tFfvq
mrMP9srjjVlK8xKVSr6/CsS498kjKLYittSFisXltZOr++XBXTamEOxBhUWu
MH8jyffmZatXb6biU9JcW8yAPFyMXfZ+ZVDRQ1h48X2Xx9SBYyKJAVQ8dLRN
SSX58qOSMtNgKk4a7U1i+SEP0z/f/Md2UXEhQcRxO8ld+gKcN8KpEK640ltK
clw4irwPUGEb6uU0SbJSSbg77yEqggVKrsr+lMf737kLlUepuG/M9Hk9yTu1
668dOEHF1uCCsY0k8+5ittVMosIrk50DJJfc0R/tOUtFe2mRlAbJtKFtFy6e
p+Lz4Kd1zCTPqF4wsbtMxbgc27Zq8nnpgW96/mVQwWr59+ZRks3ypxIeXKOi
Wo9GUSb5W7+iVlA+FStNJTeekfs7ruBeL3WHXJ/w0zAzklX9T0R/KaKiqp7n
cAmpT03OQ5mEUirqZ9waBEne3T1QZfKUCo9AncPbST35pUVCf7+gYhWH1Yl8
Uv9SXxuBvEoqHr9cO9lE1me+NZ/O85Hc70eqBhtZv0yxZpbKOiryeyq5Wcn6
Wniy34lspEK6/P3hSdIPiQ2BM91dVNw4H2Sf3SEPdcHLmRf6qHg2tK/Ml/RP
rct7y00/qWB8+DPKSfpL6LNqyv1xKra3G7/Tb5bH8rjezY/TVLyUddU81yiP
EaEN5d8XSD3zHEqa60m/+LiMSLA5wNA13nNNnTyKYzczr+V2QGZb0RWLWnlk
5GyXcKI44Kvb3/VmH+Wx/3u0bbyEA76YeYyskP3iz3mckSnjgHuWQpLvyX5y
1Dwb+VjRAUcZbmMHyX5TDs/NG9Z2gA7To/pCsh+bFquX3Swd8Lzyw/a1ZD9X
yjaK7rZ1gAbnwoMQst/vWXZrn3RwwBJ1j/FZMg8ST036lnk6IIiJ3yjnFpk/
wlJPFUMdYH+1WmmCzJMrmrvC/lxwgPZjGRnGEXkkOB04yZfugIpd+3WOHZRH
ePixbLVsB0RWx5elHpCH3ZOLn/xuO4Dg1809voesh2W52tsXDvCbnJ+5QZeH
72a+3kvfHXDLdSJvwpjMp8Pic8XDDnDynBsUWUvm4zUFSs2YAxrQI6RJ5vGq
H+vMlubJ8ZJmsWrK8ngRviU9kM8R0T89zCP4ybxIKnE1MnKE0n329Lvv5VBY
XFS1sN4R6/4rFx19IQeT5rtGLwlHtPzkGBF5IAcPxQJpG3tH5BbLbJDPlMPZ
8twhN7ojNoXUMCnulcPixPm4PcfJ8YPbc2b55dCxOfJ+fp0jPqZFu1BsZBES
t08ppNER2/MzbO8ayWL2VvhlrTZHWBp3Da7TkIXQ9O7DpX2OMLD51yZCkQU1
JdCuctoRZ+9pWC+3yOD5G6/eTiknaEjL374ZKIN0LVMB4WAnWCXzu8ZGS8PT
4XNqxS4n/LkUKx0eIg2hXdsEQ8Od8HWfxUWfzdI4U3ha6PVBJ1xXo6uwb5DG
UY0OkbCzTqiyxo76pdXYoRYr+emBE7ieyPv7xq+GvtJLxRP/nBA7PxjuGC+F
j1KW6/6cdwbbZ2bRsD0SWC/9JlW3xQWPvPeqD5L3o34l5Z7hDhe4Soa37agT
xmmtk1r531zgslpEbvilMNrWU99LDLvAbP/nfvZsYURvblhk/ueC3KgvgRf9
hOHrELF2RMAVjU99rMU7hHA5KT6n3MgV9H/qv491CyL0rME7SVNXdK2szLHX
CcIideBX1AZXEHuk/6RVCOLHlY2m+nDFQxqvTNM1QRje5m66ae+K6pCTU58C
BNHw7jz3f3RX5NxIU6gYEQCFNS9y23FXyLhczLFnFQDHwiv3yQRXJAVdjJYa
4sfyWLdB/ClXbHGxufqqhh/jHZKTuWdd4XIxcfOOc/z4Wnp+T+9lV3DumOaT
EePHhYD4oK13XZF5eIE4oEOB2Bt/H0aTK0LfaW1fjuQF5dlR498trvBaPOWY
5csLjuIssSPtrhAu33yLAV7MXW1ryupxxWc5yY0OvLxoi3B16xpyxavK8YCW
mzzIUADVb8kVf0dz6j59WwXZeDmzzapu+LdXoG51ODeK93Mpdqu7wUysXPmr
LzcsgiY5t2m5Ib0x7ErhRm4wHKoaQ/TcIOUTrduwmhtZosG7Yta7gY3Nsnys
hguShcUZV5zd0OL54UuEDhcKsq7ErXZzw5c/BZ0XpLhg8l9c0DV3N0QU7tvT
yckFn0iawW0fN4wd8ggf6OfEZYvZmicBbmDdvFuoPoMTIo3mC81RbogzGbJb
K8SJ/Heq3zYfdENB3uTRZmZOrH3G/6471g1DeYe8cic5QMvuS/0R54bLxbFq
9+s5cD44UX0m2Q12e7hWnl/kAOVfrbfINTeE7+s2Oy7HgZyxx+bp192Qz80Q
eSzIgTV9OUrS+W54HBRBF2TjgNP78HGlO244kTC4y3aYHWdTRU6tfeiG+VWv
r994zA5uFfoT2gc3lNybU9P3YkeoJEG9W+OGERuFxxUO7PjIp9jDWusGY96o
1+GW5PjZQfbHX93w5l9yoJUOO/lesN9TvMMN8iFXdbI42LG33Gs4rMsNlhMB
PM5LbPhy3/RIdY8bPKxT4pSn2ZB6dSX/4IAbohRrzIh+NrI/z0x3jrqh9l6Y
s3YlG/Zt3ZtkOO4Gz7mb61ifsaHR3U363KQbMpu2vVsuYcMlM3Ebi1k3DER/
6N6eywZxyo2LuStuuPCo5feP42yIYTmptsBMA2PonUh/LBvaZkNeuLHR0ME/
089ygA0Z39YMsHDT4B4aHlkazAbpB2UGgUI0FFfs8qpxZsPhm9nvX4rQcMnu
WvaIHRu6r8b5ionTMHRu4IieNRtyjtse/7CanC+m/J+GCRuWozTE5GVpOLCu
91K3ARu27uItjJGnIbrT4PljHTbIezTUa6jQ8FTwxNVGJTbE2T0OPK5Gw+Qz
fhdJOTb0maUvdGjQcCZ6+MQJKTbkqWxROLuGhuYbLox3gmxQmRsOHzOmoUYn
SHeZmQ0nf9WybVpPg8jYQ9fgZVb8/FaSfs2MhndpJm+n/7KioPpApaslDeGJ
g0mHp1nB9dLH4441DUetLnyOmmTFzgcbhphtaRCoj3RIG2OFZgazwEMquT/H
/naLYVYkp3y/weNEg2dRe3fNT1b8Ov7BeIcLDbUHtzId/M4Kx+jCT+VuNHws
sjRx7GfFvV3ntop60PB3wvKwdS8reP3D/+zxInlEoWpLDyv2eLifeu9DQ4T1
DdacLlbU2RmtlvOjgT3vlCFzJyvWmEuWRDNooBenOia1s+Kh0s5FFn8aNhmF
SUq0scJk1fNNKQGk3tveczW0sOLlBNclyUAasixrKU+aWWHV6tObH0yD2M8n
cm+bWPHhZYG2XigNX7aW6/5rJNebPx/zYjeNvJcJrt1Ccn2y3TvbMBoSs/uk
RxpY4RWRLtgQQQPLs6nuayR3eg8xGJE0XLnzOOgYyf4WJoVDUTTcV8y8nUTy
D+Wk2f0HaShvFD7/guRQnjarlVgatPakCkuQ849Pqv2XfJSGkGvxcjkkR7ZF
d4rG0zAg5XPTiVzf34oPatdP0MCbmpCmSq7/2E3xSO2TNDiXRPeqk/tjOxtc
+TSJBkmNvCiPVrIe+57yWp+hobso0u4OqQf/Zs7NdedIf31zt1XrYMUlwvvm
5lQarvav2lpH6impenvy+wUaDsZEHMvpZkUO75x5eBoNa5UtL135Rvqj/XLL
yQwaHtQwO7OR9dSp/KkolE3uryawNpqsd+kto7DsazSwjkpMCZN+KN/fwvko
nwbxfNrPd6RfLH1VPYjbNIjCMaWT9NN7ROV+vENDz6rYVMkZVnzlEzPtK6Zh
UNjAi/KPFZ7TgYm7H9CQKVU58XaFFR0dj+vnHtLg9tPvwg1WNny/7RlKeU72
6wvu/9p42LAz5eaTqy9o4DCzKl8jwIaxyBkWlQry9+HNl+6JsJH3obTMDVWk
v/t9RmVl2XBE/cfg+3c0pF0JMxcm+4uFf50hrZpGnls6PWvU2cDb1VQb8pkG
7B8r7ST7UyFKZDmtlYbeyRNs3FQ23KLvoCp00LBZy2/NOlc2aFs/unyviwbN
1f96TnmxwUjAQ7eqjwZL89zQ3O1soBZe9J/4RcPL4LSNmcfIvOoRqqIyuWNf
RjF3bgUbqt/TXxayuOO6x/3QtPdskC259XQVuzvK19U3F9ax4eOx9fc+crsj
t3s0ZN03NigqBKRRhd0R3N7a/J6ZHfXbHwRTVd1R+EClrsqRHaqOi9sK1d0R
5H32cxGZz4cNN9JXabkjtFzb4Ik/O9TZ210/6rqjXlSkQuEAO+JuMa2nmroj
/tTlDv9r7NAbduGlOrrjpZrzusAFdpysv8pR6OyOh+J/OdXJV5au5wNMq9zc
cdfk7E5O8vxISo6eqfF0hwH7B//VGhzo1brWY7/VHXd2/iq/5MuB1L1j9+33
uWMN0i7cf8OB8T9nPe3T3aE1d2T9jVuc6Gq77pWd4Y7htpcKux9z4uPLJ96T
We7Imn8a5viWPP9O9W6+et0dPPKRz2nkeem72nDLcKE7DBXuau6T48I7q86g
0y/dweqrGdCdzYXM8xoxNf3uGNnw8b+QQm5s0n2fYa/jAY6361WY//LAh8PO
46uuB3RfNu/S4OdFaHcNn7eBB9JUTP5uU+ZFypnPcTuMPVA/FCzN6sKLlsGm
oGOWHpDWrSteyefFjtwBg8eeHhBd2thS6s6H44LMn+SPeuDp6OGUxDIKKv5s
WJyr88DijsPCg18FsFfboKM+0BOc73oPn00WxoE5qb9bQzwx4ZvVynZZGIff
sEqNhXpil5WxSMx1YZzxad68KtwTSX+Iz87PhFGQENNudcgTAntEYsp+kPfF
roq2hymeWFx78nAkIQKvcw6taU898aynZ7zqtwgYPoZzSmWeOPwjdSJ4XgQ7
lGTES8s94bi1toKVVRT7n4951b32RJ+JY6CihChSf5xv4aj1xOuLJ+wWLEXx
0bytObrXE6nzzyT/XhSF+diOps3cXsgpGvZ+oCcGsReb8sp5vMA3F5maYCqG
sVOa4XIULzyzOejubCWGHIUJnh9CXmAJnzJ95y6GZY9Y63BpL7zM+vzFIkoM
r16cLz2p64W1UT0n3Z+LwfJ0RepDTy+IKh10zzUWh5TX9S1iPl6YFXxFqBPi
mFJM0D7o6wWfgKbJfFtx5JXbV1ts9UJEAu3gYU9xsEw0rdSEeOGAd39D3j5x
VHn92tsb64XFhMMZbwrFsVFZwokvzwsqopyLzEISePT7ncKOfPL3/sw84+IS
UH66f7bslhdSwp34v8pIgI365VrIXS9YEpwNezQk8Cbs5FTVIy/cPZPuKg4J
WLyYvnLogxd4/wtYLb1LAsUJebvra7xQQffrswmXgIyzq6V6rRd+bG7V2HZA
Av967440f/WCPT1QPfKYBMo4tpvrd3hBtllPlfWiBIxo9f2Do15ozd7R8+qp
BG6tPvbUYtwLPcVdCzLlEhD9oX02bdIL9YkUy7BKCUxHJ62znvWC8OAdy1/V
EijNJpJyVrxwT4Erza5dAorBv+kzzN4Y4b1yheiWwHm9TH1HNm+oxU/f0OiT
QHjVbMcClzd0g1RqWoYkoDtcpOMp5I3kRVrTpTkJ5JT6sdwT8cahA3ueKy1K
gHKYu5VF3BtzxZkpN5clMEYJjLu/2htbpIyYj7NL4p6hdCOPijc2Dh74ki0k
CfW45Jg3xt6Y+vfcdaumJMo33GR3XO8N6wIjHm8dSbjOvbrQbOaN240xloSe
JGL2ztwbsvRG6D5Vhb51kqim+/dRHL3h9/Tko1BIgi4Ruzfd2Rv0QxVuP60k
MdGYtqjg5o1pzfDdtI2SkHD4JLrOyxvgcln9z14SIaZGVD9/b7zN8A1Ko0ni
37Rr6/cAcj0PXs9e8pBE6v1dO/YGemOnTAVHopcknqldPxof6o3D/+GWka8k
HAde8PDs8Qb/2QzjeT9J9Oa0pF8K80bLm2ynQoYkuMR4H96O9MbxqfPCvf6S
yKpXhX40qe9MbM32AEnonbP8XHbQG/EbmQXatkvChy168PNRb7T3f/G9ECSJ
0VfnI73jvZFuKhTYFiyJuNh7zH0nvJEy2cfDv1MSd6b6Vk8neeNW+uoNzrsk
YVH8r+DIGW8knT9a47VbEg07xY04U7yhuuLP5LpHEkEqBlWpqaQ+Qa/6TfdK
4m+vo6vURW9QHC/vFwmTREpWcPeNNG9Ir+t//I1kRZ/joTrp3pD1OHgvM1wS
T4Sz555keGNBd9zXLkIS1C9PE5DtDdeQ8vc/SO5JbhD8eM2bvK9EzezfJ4l9
tr9z3PPI9RaXjk6RzMHCpd2dT+qXxVEasF8SGS8Vnwfd9sbyLU6HKpLXHDS3
nbjjDQkLh5cikZJ4Y+jTePCeN77UB1G8Sfaa2OfPWuINjYZx62SSR+6e+332
gTd0SmK3F5N8NLjgkNgjb/S0XdtXRbKQUhVn7hPST68mo2pIvtXTfUnjuTe2
NXBEVZK8PmNe4eELb1gcjzxQQHKdp3CJWQU53uLroXiSAwTXmL2v9IZ9TMkZ
B5Jna+1qXKq8EZdzu4iD5OSk7V7t77whmWX7s5Rcv6zN0YGAam+sdpTd4Epy
6Up6+OhHb6wMP37YQ+7f9sXDpQOfvdG0RdhnC8kdUXXJK1/I+l000/tC6rfX
YFj8dIM3TkYY2+iTzDLGelOo2RvH+rizEkj9NQNNX6l0eGN+tZPxClm//xSd
/57o8gZ1NHffOpKnvwWs6+/xhulowZ8tZL0rfM/ezRkg9Uwe7T1D+kNJ4vrP
fz9IP5Ws9f0vVBJJzY8V/IbI/Qrbrj1J+onm+u2K+G9vdNwekHUm/faUb7rh
wLg3lLYespAj/Sj9iYvSNOkN7x1/Wgd2SOLnRoOE1Fmy3kLJFzaRfj64ITGc
m8kHrzsWFg/SST/MX70bzOKDE4mvng+S/WL1pPjnOzYfCMUs69pvlgSvfhv9
OLcPLJdowYOekshV1bJfFPLBOzarX+edJcH+nUjYLOqDF6EvvXIcJRF63ePV
U3Ef9N859TKHKglD6aPrIqV9sOvw/pxYWzIPBOsVfqv44PLAgyu3zCWh8+UH
3UHdh7xP7Ktx3yCJC2f/Xrmj6YOUdc/NZkzIvOBUpgTp+uBxzgi/qKEkxv9F
/e0x8cFTL/v4Gg1JiA1JN3518MGHikB3irAkYm/qU3SdfXCzMsiFTYDs9wBb
+3OuPgjU0tEZ55VEYXfYK3tPH9SlZj+5wUH2Y+Obu2+2+KD2MJfZ6QUJBFaE
JDyK8MGd6puyrmTeju0Zid4Y6YNTwqOR9mQex8js3tUS5YMwFa6LRs0SSD4c
RpuP9UFbksW20VoJ3F8fJW920gdX6Oz9H16Q58WTE+VVGT6I+7TKxfGKBC6U
5Ew3VPnA//Yi09JGCUhvlR/a/t4HrT7icinkeXSTktc5Xe0Djg/3BUU3SODZ
nptvxOp8IKr1qYxNTwLdWvdSfdt8MO6Yx71HUgLqBc+1+0d9UDi6TStiRByv
cpt2TIpuxkUfildNojh6HRW2RklsRmxh7azXMXEwLezZvCi1GV2DuuzdMeKw
cuN0ZpffDI29NY8adonjPfN6Y0nNzXC8c3JHkJs4agOucVtabMaFtY/1iNXi
6FAOLU4N2owHDVKVpoVimC5YmdN9uhmz/ZF/jj0XxXaVu9wZTr7YGEvd2dYr
jEPvtoSquvpi1ErjU1ubMFIDhT6V0nzB/O3Fm46vwii/efDsJ29fiB+pfTlQ
KQwRVTv+pW2+uORyuI2HvD+9V/0h4h/li1+m1evebhOGprqcvOo1X/znwuvm
9kMIk5oXjUonfFGzNvfuyXlBtNVio/AfX7QnUot/TQqicu+Ye+SML+IvdBZ4
/hJESql9hNFfX+gdlHhk0iMIzfVM98pY/RD58VOw2VtBBNjvUagS84NUzvtt
NucF0RS8ibfJzA/Dt8RM83QF8YJ7Rmod4Ye0mvzXLzQEkXc3T+OypR9el+/N
7FQSRPj4kq2PrR8m4pyC10gIgi/6UXyXix+8o339FZgFYXtSYe57gB/U6uvb
bJoE8Cx/sW8myQ+CjBiTymMCMLKOnKOe8UPH03fH6g4J4HHfKG/uOT+coev0
DRwQQKlsjzH1gh8+rangV94tgHvpledyMv3wzUh25K+PAHLPJppuKvZDwZFT
4VyGApDVWnbOuu8Hy2SPS2d0BZBdE7VjstQPZp+NNohpCSCDI+S/zKd+SL4U
pWmlKIBLcdQf45V+5DmWYDIjIIDTkfzn0xv94PtkZ0rGN35wCSfd+t1Mzhd7
vPJyKz9OPmAqt2rzg9zDpcK8L/xIGJv8Odrlh3ul3+uGX/HjaEiTmeVPP/js
m/E1us6PffSrQ8Pzfjh5Tr/6axA/Jv4KLlss+sFJKfNX7VZ+hF1NFr60ROrd
FrG53Ycfu1tiLSxY6NhxcZuukgM/gly3XLrAQ4d/o2p8rB4/fG2UsEGWjqxx
7Rs2yxQsNXFRquTpiOj0NP4wR0Fu4FgnVYmO1hnEMCYp+HnyebSvOh2+vnTF
d98pZOq4lBw0oEPWpKEivpYCUd91R5jX0cElp7M/7z0Fz0akHE4b03Hw2x/W
1koKlnl+/kw3o4Pt0K4vsY8pSHY+LPvMlg7LydScR9co0Pm2bZSwp+PXsbb3
kRkUfA3bVPbBgQ4blvZpuzQKxM4LebW60iEUdjdK5wwFeY0F52Z96bhkqntl
MJqCMp/mf4ZhdJyvu8FQ9KSAMVz2sTyCjlem+geU3ShgOpSbbhNJR736TPl6
JwpsM3cZehykw4xL9vuNjRQ0dDPv3n+CjiBJljchxhQc2DtouphIh4e6yhle
QwokVmo5TyTR8eUGe8pbPQq2yKffuHCODur37PURmhSMBKzpfHCFDsatBJaX
shSc+yN8xzSDjkrD0d0s0hToJSxEvc6iI9TYhY0uSUHUzbdC9dfpiMq+9dBB
hAJJo8Jen3w63h8Pre4TpKD8/X/FvbfoMOmtZj3LTwHLkC914i4dezmnB6V5
KLgZA4mYYjpk3FPPsXJTYMet+nPlPh3fssPclzkoSNGcjOd/QseHZW4jPVYK
9F+0uFx5RsfXkkz7YGYKmhzKZeRekPrtTNtTusKH1XtOPV9TSQdNILwx4R8f
[truncated: 138,404 more chars]
