# Supplementary material for: Multiplex Eukaryotic Transcription (In)activation: Timing, Bursting and Cycling of a Ratchet Clock Mechanism
Source: PLoS Comput Biol. 2015 Apr 24;11(4):e1004236. doi: 10.1371/journal.pcbi.1004236 (PMC4409292; doi:10.1371/journal.pcbi.1004236)
Supplement: S1 Dataset — (ZIP) [file pcbi.1004236.s019.zip › Modeling files/N=54 Karpova simulation.nb]

(* Content-type: application/mathematica *)

(*** Wolfram Notebook File ***)
(* http://www.wolfram.com/nb *)

(* CreatedBy='Mathematica 7.0' *)

(*CacheID: 234*)
(* Internal cache information:
NotebookFileLineBreakTest
NotebookFileLineBreakTest
NotebookDataPosition[       145,          7]
NotebookDataLength[    273284,       6942]
NotebookOptionsPosition[    271808,       6893]
NotebookOutlinePosition[    272152,       6908]
CellTagsIndexPosition[    272109,       6905]
WindowFrame->Normal*)

(* Beginning of Notebook Content *)
Notebook[{
Cell["Code for generation of variable and ODE lists", "Text",
 CellChangeTimes->{{3.4512751288821583`*^9, 3.451275165650384*^9}, {
   3.451388979954206*^9, 3.451388982362228*^9}, 3.451480397322522*^9},
 FontSize->16,
 FontWeight->"Bold",
 FontColor->GrayLevel[0],
 Background->RGBColor[1, 1, 0]],

Cell[BoxData[{
 RowBox[{
  RowBox[{
   RowBox[{
    RowBox[{"GenerateVars", "[", "Reactions_", "]"}], ":=", 
    RowBox[{"Module", "[", 
     RowBox[{
      RowBox[{"{", "i", "}"}], ",", 
      RowBox[{
       RowBox[{"For", "[", 
        RowBox[{
         RowBox[{
          RowBox[{"Vars", "=", 
           RowBox[{"{", "}"}]}], ";", 
          RowBox[{"j", "=", "0"}]}], ",", 
         RowBox[{"j", "<", 
          RowBox[{"Length", "[", "Reactions", "]"}]}], ",", 
         RowBox[{
          RowBox[{"j", "++"}], ";", 
          RowBox[{"r", "=", 
           RowBox[{
            RowBox[{
            "Reactions", "\[LeftDoubleBracket]", "j", 
             "\[RightDoubleBracket]"}], "\[LeftDoubleBracket]", "2", 
            "\[RightDoubleBracket]"}]}], ";", 
          RowBox[{"For", "[", 
           RowBox[{
            RowBox[{"i", "=", "0"}], ",", 
            RowBox[{"i", "<", 
             RowBox[{"Length", "[", "r", "]"}]}], ",", 
            RowBox[{
             RowBox[{"i", "++"}], ";", 
             RowBox[{"M1", "=", 
              RowBox[{
              "r", "\[LeftDoubleBracket]", "i", "\[RightDoubleBracket]"}]}], 
             ";", 
             RowBox[{"If", "[", 
              RowBox[{
               RowBox[{"StringMatchQ", "[", 
                RowBox[{
                 RowBox[{"ToString", "[", "M1", "]"}], ",", "\"\<-*\>\""}], 
                "]"}], ",", 
               RowBox[{"M1", "=", 
                RowBox[{"-", "M1"}]}], ",", 
               RowBox[{"M1", "=", "M1"}]}], "]"}], ";", 
             RowBox[{"If", "[", 
              RowBox[{
               RowBox[{"StringMatchQ", "[", 
                RowBox[{
                 RowBox[{"ToString", "[", "M1", "]"}], ",", "\"\<*$*\>\""}], 
                "]"}], ",", 
               RowBox[{"Break", "[", "]"}], ",", 
               RowBox[{"If", "[", 
                RowBox[{
                 RowBox[{"TrueQ", "[", 
                  RowBox[{
                   RowBox[{"Head", "[", "M1", "]"}], "\[Equal]", "Times"}], 
                  "]"}], ",", 
                 RowBox[{"AppendTo", "[", 
                  RowBox[{"Vars", ",", 
                   RowBox[{
                   "M1", "\[LeftDoubleBracket]", "2", 
                    "\[RightDoubleBracket]"}]}], "]"}], ",", 
                 RowBox[{"AppendTo", "[", 
                  RowBox[{"Vars", ",", "M1"}], "]"}]}], "]"}]}], "]"}]}]}], 
           "]"}]}]}], "]"}], ";", 
       RowBox[{"For", "[", 
        RowBox[{
         RowBox[{"i", "=", "0"}], ",", 
         RowBox[{"i", "<", 
          RowBox[{"Length", "[", "Vars", "]"}]}], ",", 
         RowBox[{
          RowBox[{"i", "++"}], ";", 
          RowBox[{"If", "[", 
           RowBox[{
            RowBox[{
             RowBox[{"Count", "[", 
              RowBox[{"Vars", ",", 
               RowBox[{
               "Vars", "\[LeftDoubleBracket]", "i", 
                "\[RightDoubleBracket]"}]}], "]"}], ">", "1"}], ",", 
            RowBox[{
             RowBox[{"Vars", "=", 
              RowBox[{"Delete", "[", 
               RowBox[{"Vars", ",", "i"}], "]"}]}], ";", 
             RowBox[{"i", "=", 
              RowBox[{"i", "-", "1"}]}]}], ",", 
            RowBox[{"Vars", "=", "Vars"}]}], "]"}]}]}], "]"}], ";", 
       RowBox[{"Return", "[", "Vars", "]"}]}]}], "]"}]}], ";"}], 
  "\[IndentingNewLine]"}], "\n", 
 RowBox[{
  RowBox[{
   RowBox[{
    RowBox[{"GenerateRates", "[", "Reactions_", "]"}], ":=", 
    RowBox[{"Return", "[", 
     RowBox[{"Table", "[", 
      RowBox[{
       RowBox[{
        RowBox[{
        "Reactions", "\[LeftDoubleBracket]", "i", "\[RightDoubleBracket]"}], 
        "\[LeftDoubleBracket]", "1", "\[RightDoubleBracket]"}], ",", 
       RowBox[{"{", 
        RowBox[{"i", ",", "1", ",", 
         RowBox[{
          RowBox[{"Dimensions", "[", "Reactions", "]"}], 
          "\[LeftDoubleBracket]", "1", "\[RightDoubleBracket]"}]}], "}"}]}], 
      "]"}], "]"}]}], ";"}], "\[IndentingNewLine]"}], "\n", 
 RowBox[{
  RowBox[{
   RowBox[{"StoichiometryMatrix", "[", 
    RowBox[{"Reactions_", ",", "Vars_"}], "]"}], ":=", 
   RowBox[{"Transpose", "[", 
    RowBox[{"-", 
     RowBox[{
      RowBox[{"Normal", "[", 
       RowBox[{"CoefficientArrays", "[", 
        RowBox[{"Reactions", ",", "Vars"}], "]"}], "]"}], 
      "\[LeftDoubleBracket]", "2", "\[RightDoubleBracket]"}]}], "]"}]}], 
  ";"}], "\n", 
 RowBox[{
  RowBox[{
   RowBox[{"Odes", "[", "Reactions_", "]"}], ":=", 
   RowBox[{"Module", "[", 
    RowBox[{
     RowBox[{"{", "}"}], ",", "\[IndentingNewLine]", 
     RowBox[{
      RowBox[{"Vars", "=", 
       RowBox[{"GenerateVars", "[", "Reactions", "]"}]}], ";", 
      "\[IndentingNewLine]", 
      RowBox[{"Rates", "=", 
       RowBox[{"GenerateRates", "[", "Reactions", "]"}]}], ";", 
      "\[IndentingNewLine]", 
      RowBox[{"Nm", "=", 
       RowBox[{"StoichiometryMatrix", "[", 
        RowBox[{"Reactions", ",", "Vars"}], "]"}]}], ";", 
      "\[IndentingNewLine]", 
      RowBox[{"Return", "[", 
       RowBox[{"Table", "[", 
        RowBox[{
         RowBox[{
          RowBox[{
           SuperscriptBox[
            RowBox[{
            "Vars", "\[LeftDoubleBracket]", "i", "\[RightDoubleBracket]"}], 
            "\[Prime]",
            MultilineFunction->None], "[", "t", "]"}], "\[Equal]", 
          RowBox[{
           RowBox[{"(", 
            RowBox[{"Nm", ".", "Rates"}], ")"}], "\[LeftDoubleBracket]", "i", 
           "\[RightDoubleBracket]"}]}], ",", 
         RowBox[{"{", 
          RowBox[{"i", ",", "1", ",", 
           RowBox[{"Length", "[", "Vars", "]"}]}], "}"}]}], "]"}], "]"}]}]}], 
    "]"}]}], ";"}], "\[IndentingNewLine]"}], "Input",
 CellChangeTimes->{{3.4013585726604548`*^9, 3.4013586736057577`*^9}, {
   3.4013587354625807`*^9, 3.4013587372436934`*^9}, 3.4052717080654373`*^9, 
   3.4053169279638977`*^9, 3.4078221279110403`*^9, 3.4086154544789953`*^9, {
   3.41772995425*^9, 3.417729956078125*^9}, {3.4838688748387203`*^9, 
   3.483868875166851*^9}}],

Cell["\<\
 Mass balance, rate equation, parameter, and intial condition lists\
\>", "Text",
 CellChangeTimes->{{3.4512751288821583`*^9, 3.451275165650384*^9}, {
   3.451388979954206*^9, 3.451388982362228*^9}, 3.451480397322522*^9, {
   3.451484332442204*^9, 3.451484346582263*^9}, {3.451484383256847*^9, 
   3.451484521638221*^9}, {3.451548530852634*^9, 3.451548535315453*^9}, {
   3.541574170283415*^9, 3.541574190552574*^9}, {3.5415744132493114`*^9, 
   3.5415744154074354`*^9}, {3.5415744975621347`*^9, 3.5415744992602315`*^9}},
 FontSize->16,
 FontWeight->"Bold",
 FontColor->GrayLevel[0],
 Background->RGBColor[1, 1, 0]],

Cell[BoxData[{
 RowBox[{
  RowBox[{"Balances", "=", 
   RowBox[{"{", 
    RowBox[{
     RowBox[{
      RowBox[{"gf", "[", 
       RowBox[{"1", ",", "1", ",", "1", ",", "5"}], "]"}], "\[Equal]", 
      RowBox[{
       RowBox[{"-", "z1"}], "+", "z1r0", "-", "r0"}]}], ",", 
     RowBox[{
      RowBox[{"gb", "[", 
       RowBox[{"1", ",", "1", ",", "1", ",", "5"}], "]"}], "\[Equal]", 
      RowBox[{"z1", "-", "z1r0", "+", "r0"}]}], ",", 
     RowBox[{
      RowBox[{"gf", "[", 
       RowBox[{"1", ",", "1", ",", "1", ",", "9"}], "]"}], "\[Equal]", 
      RowBox[{
       RowBox[{"-", "z2"}], "+", "z2r0", "-", "r0"}]}], ",", 
     RowBox[{
      RowBox[{"gb", "[", 
       RowBox[{"1", ",", "1", ",", "1", ",", "9"}], "]"}], "\[Equal]", 
      RowBox[{"z2", "-", "z2r0", "+", "r0"}]}], ",", 
     RowBox[{
      RowBox[{"gf", "[", 
       RowBox[{"1", ",", "5", ",", "2", ",", "5"}], "]"}], "\[Equal]", 
      RowBox[{
       RowBox[{"-", "z1"}], "+", "z1z2r0", "-", "z2r0"}]}], ",", 
     RowBox[{
      RowBox[{"gb", "[", 
       RowBox[{"1", ",", "5", ",", "2", ",", "5"}], "]"}], "\[Equal]", 
      RowBox[{"z1", "-", "z1z2r0", "+", "z2r0"}]}], ",", 
     RowBox[{
      RowBox[{"gf", "[", 
       RowBox[{"1", ",", "9", ",", "2", ",", "1"}], "]"}], "\[Equal]", 
      RowBox[{"z1z2r0", "-", "z1r0", "-", "z2"}]}], ",", 
     RowBox[{
      RowBox[{"gb", "[", 
       RowBox[{"1", ",", "9", ",", "2", ",", "1"}], "]"}], "\[Equal]", 
      RowBox[{
       RowBox[{"-", "z1z2r0"}], "+", "z1r0", "+", "z2"}]}], ",", 
     RowBox[{
      RowBox[{"gf", "[", 
       RowBox[{"1", ",", "13", ",", "3", ",", "1"}], "]"}], "\[Equal]", 
      RowBox[{"z1z2p3r0", "-", "z1z2r0", "-", "p3"}]}], ",", 
     RowBox[{
      RowBox[{"gb", "[", 
       RowBox[{"1", ",", "13", ",", "3", ",", "1"}], "]"}], "\[Equal]", 
      RowBox[{
       RowBox[{"-", "z1z2p3r0"}], "+", "z1z2r0", "+", "p3"}]}], ",", 
     RowBox[{
      RowBox[{"gf", "[", 
       RowBox[{"1", ",", "17", ",", "3", ",", "1"}], "]"}], "\[Equal]", 
      RowBox[{"z1z2z4r0", "-", "z1z2r0", "-", "z4"}]}], ",", 
     RowBox[{
      RowBox[{"gb", "[", 
       RowBox[{"1", ",", "17", ",", "3", ",", "1"}], "]"}], "\[Equal]", 
      RowBox[{
       RowBox[{"-", "z1z2z4r0"}], "+", "z1z2r0", "+", "z4"}]}], ",", 
     RowBox[{
      RowBox[{"gf", "[", 
       RowBox[{"1", ",", "13", ",", "4", ",", "5"}], "]"}], "\[Equal]", 
      RowBox[{"z1z2p3z4r0", "-", "z1z2z4r0", "-", "p3"}]}], ",", 
     RowBox[{
      RowBox[{"gb", "[", 
       RowBox[{"1", ",", "13", ",", "4", ",", "5"}], "]"}], "\[Equal]", 
      RowBox[{
       RowBox[{"-", "z1z2p3z4r0"}], "+", "z1z2z4r0", "+", "p3"}]}], ",", 
     RowBox[{
      RowBox[{"gf", "[", 
       RowBox[{"1", ",", "17", ",", "4", ",", "1"}], "]"}], "\[Equal]", 
      RowBox[{"z1z2p3z4r0", "-", "z1z2p3r0", "-", "z4"}]}], ",", 
     RowBox[{
      RowBox[{"gb", "[", 
       RowBox[{"1", ",", "17", ",", "4", ",", "1"}], "]"}], "\[Equal]", 
      RowBox[{
       RowBox[{"-", "z1z2p3z4r0"}], "+", "z1z2p3r0", "+", "z4"}]}], ",", 
     RowBox[{
      RowBox[{"gf", "[", 
       RowBox[{"1", ",", "21", ",", "4", ",", "1"}], "]"}], "\[Equal]", 
      RowBox[{"z1z2p3z5r0", "-", "z1z2p3r0", "-", "z5"}]}], ",", 
     RowBox[{
      RowBox[{"gb", "[", 
       RowBox[{"1", ",", "21", ",", "4", ",", "1"}], "]"}], "\[Equal]", 
      RowBox[{
       RowBox[{"-", "z1z2p3z5r0"}], "+", "z1z2p3r0", "+", "z5"}]}], ",", 
     RowBox[{
      RowBox[{"gf", "[", 
       RowBox[{"1", ",", "21", ",", "4", ",", "5"}], "]"}], "\[Equal]", 
      RowBox[{"z1z2z4z5r0", "-", "z1z2z4r0", "-", "z5"}]}], ",", 
     RowBox[{
      RowBox[{"gb", "[", 
       RowBox[{"1", ",", "21", ",", "4", ",", "5"}], "]"}], "\[Equal]", 
      RowBox[{
       RowBox[{"-", "z1z2z4z5r0"}], "+", "z1z2z4r0", "+", "z5"}]}], ",", 
     RowBox[{
      RowBox[{"gf", "[", 
       RowBox[{"1", ",", "13", ",", "5", ",", "9"}], "]"}], "\[Equal]", 
      RowBox[{"z1z2p3z4z5r0", "-", "z1z2z4z5r0", "-", "p3"}]}], ",", 
     RowBox[{
      RowBox[{"gb", "[", 
       RowBox[{"1", ",", "13", ",", "5", ",", "9"}], "]"}], "\[Equal]", 
      RowBox[{
       RowBox[{"-", "z1z2p3z4z5r0"}], "+", "z1z2z4z5r0", "+", "p3"}]}], ",", 
     RowBox[{
      RowBox[{"gf", "[", 
       RowBox[{"1", ",", "17", ",", "5", ",", "5"}], "]"}], "\[Equal]", 
      RowBox[{"z1z2p3z4z5r0", "-", "z1z2p3z5r0", "-", "z4"}]}], ",", 
     RowBox[{
      RowBox[{"gb", "[", 
       RowBox[{"1", ",", "17", ",", "5", ",", "5"}], "]"}], "\[Equal]", 
      RowBox[{
       RowBox[{"-", "z1z2p3z4z5r0"}], "+", "z1z2p3z5r0", "+", "z4"}]}], ",", 
     RowBox[{
      RowBox[{"gf", "[", 
       RowBox[{"1", ",", "21", ",", "5", ",", "1"}], "]"}], "\[Equal]", 
      RowBox[{"z1z2p3z4z5r0", "-", "z1z2p3z4r0", "-", "z5"}]}], ",", 
     RowBox[{
      RowBox[{"gb", "[", 
       RowBox[{"1", ",", "21", ",", "5", ",", "1"}], "]"}], "\[Equal]", 
      RowBox[{
       RowBox[{"-", "z1z2p3z4z5r0"}], "+", "z1z2p3z4r0", "+", "z5"}]}], ",", 
     RowBox[{"Vf10", "\[Equal]", 
      RowBox[{
       RowBox[{"-", "z1z2p3z4z5r0"}], "+", "z1", "+", "z2", "+", "p3", "+", 
       "z4", "+", "z5", "+", "r02"}]}], ",", "\[IndentingNewLine]", 
     "\[IndentingNewLine]", 
     RowBox[{
      RowBox[{"cf", "[", 
       RowBox[{"1", ",", "1", ",", "1", ",", "5"}], "]"}], "\[Equal]", 
      RowBox[{
       RowBox[{"-", " ", "r02"}], "+", " ", "r02n1", "-", "n1"}]}], ",", 
     RowBox[{
      RowBox[{"cb", "[", 
       RowBox[{"1", ",", "1", ",", "1", ",", "5"}], "]"}], "\[Equal]", " ", 
      RowBox[{"r02", "-", " ", "r02n1", "+", "n1"}]}], ",", 
     RowBox[{
      RowBox[{"cf", "[", 
       RowBox[{"1", ",", "1", ",", "1", ",", "9"}], "]"}], "\[Equal]", 
      RowBox[{
       RowBox[{"-", " ", "r02"}], "+", " ", "r02n2", "-", "n2"}]}], ",", 
     RowBox[{
      RowBox[{"cb", "[", 
       RowBox[{"1", ",", "1", ",", "1", ",", "9"}], "]"}], "\[Equal]", " ", 
      RowBox[{"r02", "-", " ", "r02n2", "+", "n2"}]}], ",", 
     RowBox[{
      RowBox[{"cf", "[", 
       RowBox[{"1", ",", "9", ",", "2", ",", "1"}], "]"}], "\[Equal]", 
      RowBox[{
       RowBox[{"-", " ", "r02n1"}], "+", " ", "r02n1n2", "-", "n2"}]}], ",", 
     RowBox[{
      RowBox[{"cb", "[", 
       RowBox[{"1", ",", "9", ",", "2", ",", "1"}], "]"}], "\[Equal]", " ", 
      RowBox[{"r02n1", "-", " ", "r02n1n2", "+", "n2"}]}], ",", 
     RowBox[{
      RowBox[{"cf", "[", 
       RowBox[{"1", ",", "5", ",", "2", ",", "5"}], "]"}], "\[Equal]", 
      RowBox[{
       RowBox[{"-", "n1"}], "+", " ", "r02n1n2", "-", " ", "r02n2"}]}], ",", 
     RowBox[{
      RowBox[{"cb", "[", 
       RowBox[{"1", ",", "5", ",", "2", ",", "5"}], "]"}], "\[Equal]", 
      RowBox[{"n1", "-", " ", "r02n1n2", "+", " ", "r02n2"}]}], ",", 
     RowBox[{
      RowBox[{"cf", "[", 
       RowBox[{"1", ",", "13", ",", "3", ",", "1"}], "]"}], "\[Equal]", 
      RowBox[{
       RowBox[{"-", " ", "r02n1n2"}], "+", " ", "r02n1n2n3", "-", "n3"}]}], 
     ",", 
     RowBox[{
      RowBox[{"cb", "[", 
       RowBox[{"1", ",", "13", ",", "3", ",", "1"}], "]"}], "\[Equal]", " ", 
      RowBox[{"r02n1n2", "-", " ", "r02n1n2n3", "+", "n3"}]}], ",", 
     RowBox[{
      RowBox[{"cf", "[", 
       RowBox[{"1", ",", "17", ",", "3", ",", "1"}], "]"}], "\[Equal]", 
      RowBox[{
       RowBox[{"-", " ", "r02n1n2"}], "+", " ", "r02n1n2n4", "-", "n4"}]}], 
     ",", 
     RowBox[{
      RowBox[{"cb", "[", 
       RowBox[{"1", ",", "17", ",", "3", ",", "1"}], "]"}], "\[Equal]", " ", 
      RowBox[{"r02n1n2", "-", " ", "r02n1n2n4", "+", "n4"}]}], ",", 
     RowBox[{
      RowBox[{"cf", "[", 
       RowBox[{"1", ",", "13", ",", "4", ",", "5"}], "]"}], "\[Equal]", " ", 
      RowBox[{"r02n1n2n3n4", "-", " ", "r02n1n2n4", "-", "n3"}]}], ",", 
     RowBox[{
      RowBox[{"cb", "[", 
       RowBox[{"1", ",", "13", ",", "4", ",", "5"}], "]"}], "\[Equal]", 
      RowBox[{
       RowBox[{"-", " ", "r02n1n2n3n4"}], "+", " ", "r02n1n2n4", "+", 
       "n3"}]}], ",", 
     RowBox[{
      RowBox[{"cf", "[", 
       RowBox[{"1", ",", "17", ",", "4", ",", "1"}], "]"}], "\[Equal]", 
      RowBox[{
       RowBox[{"-", " ", "r02n1n2n3"}], "+", " ", "r02n1n2n3n4", "-", 
       "n4"}]}], ",", 
     RowBox[{
      RowBox[{"cb", "[", 
       RowBox[{"1", ",", "17", ",", "4", ",", "1"}], "]"}], "\[Equal]", " ", 
      RowBox[{"r02n1n2n3", "-", " ", "r02n1n2n3n4", "+", "n4"}]}], ",", 
     RowBox[{
      RowBox[{"cf", "[", 
       RowBox[{"1", ",", "21", ",", "4", ",", "1"}], "]"}], "\[Equal]", 
      RowBox[{
       RowBox[{"-", " ", "r02n1n2n3"}], "+", " ", "r02n1n2n3Pol", "-", 
       "Pol"}]}], ",", 
     RowBox[{
      RowBox[{"cb", "[", 
       RowBox[{"1", ",", "21", ",", "4", ",", "1"}], "]"}], "\[Equal]", " ", 
      RowBox[{"r02n1n2n3", "-", " ", "r02n1n2n3Pol", "+", "Pol"}]}], ",", 
     RowBox[{
      RowBox[{"cf", "[", 
       RowBox[{"1", ",", "21", ",", "4", ",", "5"}], "]"}], "\[Equal]", 
      RowBox[{
       RowBox[{"-", " ", "r02n1n2n4"}], "+", " ", "r02n1n2n4Pol", "-", 
       "Pol"}]}], ",", 
     RowBox[{
      RowBox[{"cb", "[", 
       RowBox[{"1", ",", "21", ",", "4", ",", "5"}], "]"}], "\[Equal]", " ", 
      RowBox[{"r02n1n2n4", "-", " ", "r02n1n2n4Pol", "+", "Pol"}]}], ",", 
     RowBox[{
      RowBox[{"cf", "[", 
       RowBox[{"1", ",", "13", ",", "5", ",", "9"}], "]"}], "\[Equal]", " ", 
      RowBox[{"r02n1n2n3n4Pol", "-", " ", "r02n1n2n4Pol", "-", "n3"}]}], ",", 
     RowBox[{
      RowBox[{"cb", "[", 
       RowBox[{"1", ",", "13", ",", "5", ",", "9"}], "]"}], "\[Equal]", 
      RowBox[{
       RowBox[{"-", " ", "r02n1n2n3n4Pol"}], "+", " ", "r02n1n2n4Pol", "+", 
       "n3"}]}], ",", 
     RowBox[{
      RowBox[{"cf", "[", 
       RowBox[{"1", ",", "17", ",", "5", ",", "5"}], "]"}], "\[Equal]", " ", 
      RowBox[{"r02n1n2n3n4Pol", "-", " ", "r02n1n2n3Pol", "-", "n4"}]}], ",", 
     RowBox[{
      RowBox[{"cb", "[", 
       RowBox[{"1", ",", "17", ",", "5", ",", "5"}], "]"}], "\[Equal]", 
      RowBox[{
       RowBox[{"-", " ", "r02n1n2n3n4Pol"}], "+", " ", "r02n1n2n3Pol", "+", 
       "n4"}]}], ",", 
     RowBox[{
      RowBox[{"cf", "[", 
       RowBox[{"1", ",", "21", ",", "5", ",", "1"}], "]"}], "\[Equal]", 
      RowBox[{
       RowBox[{"-", " ", "r02n1n2n3n4"}], "+", " ", "r02n1n2n3n4Pol", "-", 
       "Pol"}]}], ",", 
     RowBox[{
      RowBox[{"cb", "[", 
       RowBox[{"1", ",", "21", ",", "5", ",", "1"}], "]"}], "\[Equal]", " ", 
      RowBox[{"r02n1n2n3n4", "-", " ", "r02n1n2n3n4Pol", "+", "Pol"}]}], ",", 
     " ", 
     RowBox[{"Vf20", "\[Equal]", 
      RowBox[{
       RowBox[{"-", " ", "r02n1n2n3n4Pol"}], "+", "r03", "+", "n1", "+", "n2",
        "+", "n3", "+", "n4", "+", " ", 
       RowBox[{"mRNA", "[", "0", "]"}]}]}], ",", "\[IndentingNewLine]", 
     "\[IndentingNewLine]", 
     RowBox[{
      RowBox[{"cfP", "[", 
       RowBox[{"1", ",", "1", ",", "1", ",", "5"}], "]"}], "\[Equal]", 
      RowBox[{
       RowBox[{"-", " ", "r03"}], "+", " ", "r03n1", "-", "n1"}]}], ",", 
     RowBox[{
      RowBox[{"cbP", "[", 
       RowBox[{"1", ",", "1", ",", "1", ",", "5"}], "]"}], "\[Equal]", " ", 
      RowBox[{"r03", "-", " ", "r03n1", "+", "n1"}]}], ",", 
     RowBox[{
      RowBox[{"cfP", "[", 
       RowBox[{"1", ",", "1", ",", "1", ",", "9"}], "]"}], "\[Equal]", 
      RowBox[{
       RowBox[{"-", " ", "r03"}], "+", " ", "r03n2", "-", "n2"}]}], ",", 
     RowBox[{
      RowBox[{"cbP", "[", 
       RowBox[{"1", ",", "1", ",", "1", ",", "9"}], "]"}], "\[Equal]", " ", 
      RowBox[{"r03", "-", " ", "r03n2", "+", "n2"}]}], ",", 
     RowBox[{
      RowBox[{"cfP", "[", 
       RowBox[{"1", ",", "9", ",", "2", ",", "1"}], "]"}], "\[Equal]", 
      RowBox[{
       RowBox[{"-", " ", "r03n1"}], "+", " ", "r03n1n2", "-", "n2"}]}], ",", 
     RowBox[{
      RowBox[{"cbP", "[", 
       RowBox[{"1", ",", "9", ",", "2", ",", "1"}], "]"}], "\[Equal]", " ", 
      RowBox[{"r03n1", "-", " ", "r03n1n2", "+", "n2"}]}], ",", 
     RowBox[{
      RowBox[{"cfP", "[", 
       RowBox[{"1", ",", "5", ",", "2", ",", "5"}], "]"}], "\[Equal]", 
      RowBox[{
       RowBox[{"-", "n1"}], "+", " ", "r03n1n2", "-", " ", "r03n2"}]}], ",", 
     RowBox[{
      RowBox[{"cbP", "[", 
       RowBox[{"1", ",", "5", ",", "2", ",", "5"}], "]"}], "\[Equal]", 
      RowBox[{"n1", "-", " ", "r03n1n2", "+", " ", "r03n2"}]}], ",", 
     RowBox[{
      RowBox[{"cfP", "[", 
       RowBox[{"1", ",", "13", ",", "3", ",", "1"}], "]"}], "\[Equal]", 
      RowBox[{
       RowBox[{"-", " ", "r03n1n2"}], "+", " ", "r03n1n2n3", "-", "n3"}]}], 
     ",", 
     RowBox[{
      RowBox[{"cbP", "[", 
       RowBox[{"1", ",", "13", ",", "3", ",", "1"}], "]"}], "\[Equal]", " ", 
      RowBox[{"r03n1n2", "-", " ", "r03n1n2n3", "+", "n3"}]}], ",", 
     RowBox[{
      RowBox[{"cfP", "[", 
       RowBox[{"1", ",", "17", ",", "3", ",", "1"}], "]"}], "\[Equal]", 
      RowBox[{
       RowBox[{"-", " ", "r03n1n2"}], "+", " ", "r03n1n2n4", "-", "n4"}]}], 
     ",", 
     RowBox[{
      RowBox[{"cbP", "[", 
       RowBox[{"1", ",", "17", ",", "3", ",", "1"}], "]"}], "\[Equal]", " ", 
      RowBox[{"r03n1n2", "-", " ", "r03n1n2n4", "+", "n4"}]}], ",", 
     RowBox[{
      RowBox[{"cfP", "[", 
       RowBox[{"1", ",", "13", ",", "4", ",", "5"}], "]"}], "\[Equal]", " ", 
      RowBox[{"r03n1n2n3n4", "-", " ", "r03n1n2n4", "-", "n3"}]}], ",", 
     RowBox[{
      RowBox[{"cbP", "[", 
       RowBox[{"1", ",", "13", ",", "4", ",", "5"}], "]"}], "\[Equal]", 
      RowBox[{
       RowBox[{"-", " ", "r03n1n2n3n4"}], "+", " ", "r03n1n2n4", "+", 
       "n3"}]}], ",", 
     RowBox[{
      RowBox[{"cfP", "[", 
       RowBox[{"1", ",", "17", ",", "4", ",", "1"}], "]"}], "\[Equal]", 
      RowBox[{
       RowBox[{"-", " ", "r03n1n2n3"}], "+", " ", "r03n1n2n3n4", "-", 
       "n4"}]}], ",", 
     RowBox[{
      RowBox[{"cbP", "[", 
       RowBox[{"1", ",", "17", ",", "4", ",", "1"}], "]"}], "\[Equal]", " ", 
      RowBox[{"r03n1n2n3", "-", " ", "r03n1n2n3n4", "+", "n4"}]}], ",", 
     RowBox[{
      RowBox[{"cfP", "[", 
       RowBox[{"1", ",", "21", ",", "4", ",", "1"}], "]"}], "\[Equal]", 
      RowBox[{
       RowBox[{"-", " ", "r03n1n2n3"}], "+", " ", "r03n1n2n3Pol", "-", 
       "Pol"}]}], ",", 
     RowBox[{
      RowBox[{"cbP", "[", 
       RowBox[{"1", ",", "21", ",", "4", ",", "1"}], "]"}], "\[Equal]", " ", 
      RowBox[{"r03n1n2n3", "-", " ", "r03n1n2n3Pol", "+", "Pol"}]}], ",", 
     RowBox[{
      RowBox[{"cfP", "[", 
       RowBox[{"1", ",", "21", ",", "4", ",", "5"}], "]"}], "\[Equal]", 
      RowBox[{
       RowBox[{"-", " ", "r03n1n2n4"}], "+", " ", "r03n1n2n4Pol", "-", 
       "Pol"}]}], ",", 
     RowBox[{
      RowBox[{"cbP", "[", 
       RowBox[{"1", ",", "21", ",", "4", ",", "5"}], "]"}], "\[Equal]", " ", 
      RowBox[{"r03n1n2n4", "-", " ", "r03n1n2n4Pol", "+", "Pol"}]}], ",", 
     RowBox[{
      RowBox[{"cfP", "[", 
       RowBox[{"1", ",", "13", ",", "5", ",", "9"}], "]"}], "\[Equal]", " ", 
      RowBox[{"r03n1n2n3n4Pol", "-", " ", "r03n1n2n4Pol", "-", "n3"}]}], ",", 
     RowBox[{
      RowBox[{"cbP", "[", 
       RowBox[{"1", ",", "13", ",", "5", ",", "9"}], "]"}], "\[Equal]", 
      RowBox[{
       RowBox[{"-", " ", "r03n1n2n3n4Pol"}], "+", " ", "r03n1n2n4Pol", "+", 
       "n3"}]}], ",", 
     RowBox[{
      RowBox[{"cfP", "[", 
       RowBox[{"1", ",", "17", ",", "5", ",", "5"}], "]"}], "\[Equal]", " ", 
      RowBox[{"r03n1n2n3n4Pol", "-", " ", "r03n1n2n3Pol", "-", "n4"}]}], ",", 
     RowBox[{
      RowBox[{"cbP", "[", 
       RowBox[{"1", ",", "17", ",", "5", ",", "5"}], "]"}], "\[Equal]", 
      RowBox[{
       RowBox[{"-", " ", "r03n1n2n3n4Pol"}], "+", " ", "r03n1n2n3Pol", "+", 
       "n4"}]}], ",", 
     RowBox[{
      RowBox[{"cfP", "[", 
       RowBox[{"1", ",", "21", ",", "5", ",", "1"}], "]"}], "\[Equal]", 
      RowBox[{
       RowBox[{"-", " ", "r03n1n2n3n4"}], "+", " ", "r03n1n2n3n4Pol", "-", 
       "Pol"}]}], ",", 
     RowBox[{
      RowBox[{"cbP", "[", 
       RowBox[{"1", ",", "21", ",", "5", ",", "1"}], "]"}], "\[Equal]", " ", 
      RowBox[{"r03n1n2n3n4", "-", " ", "r03n1n2n3n4Pol", "+", "Pol"}]}], ",", 
     " ", 
     RowBox[{"Vini", "\[Equal]", 
      RowBox[{
       RowBox[{"-", " ", "r03n1n2n3n4Pol"}], "+", " ", "r03", "+", "n1", "+", 
       "n2", "+", "n3", "+", "n4", "+", " ", 
       RowBox[{"mRNA", "[", "0", "]"}]}]}], ",", "\[IndentingNewLine]", 
     "\[IndentingNewLine]", 
     RowBox[{
      RowBox[{"hf", "[", 
       RowBox[{"1", ",", "1", ",", "1", ",", "5"}], "]"}], "\[Equal]", 
      RowBox[{
       RowBox[{"-", "r03"}], "+", "r03m1", "-", "m1"}]}], ",", 
     RowBox[{
      RowBox[{"hb", "[", 
       RowBox[{"1", ",", "1", ",", "1", ",", "5"}], "]"}], "\[Equal]", 
      RowBox[{"r03", "-", "r03m1", "+", "m1"}]}], ",", 
     RowBox[{
      RowBox[{"hf", "[", 
       RowBox[{"1", ",", "1", ",", "1", ",", "9"}], "]"}], "\[Equal]", 
      RowBox[{
       RowBox[{"-", "r03"}], "+", "r03m2", "-", "m2"}]}], ",", 
     RowBox[{
      RowBox[{"hb", "[", 
       RowBox[{"1", ",", "1", ",", "1", ",", "9"}], "]"}], "\[Equal]", 
      RowBox[{"r03", "-", "r03m2", "+", "m2"}]}], ",", 
     RowBox[{
      RowBox[{"hf", "[", 
       RowBox[{"1", ",", "9", ",", "2", ",", "1"}], "]"}], "\[Equal]", 
      RowBox[{
       RowBox[{"-", "r03m1"}], "+", "r03m1m2", "-", "m2"}]}], ",", 
     RowBox[{
      RowBox[{"hb", "[", 
       RowBox[{"1", ",", "9", ",", "2", ",", "1"}], "]"}], "\[Equal]", 
      RowBox[{"r03m1", "-", "r03m1m2", "+", "m2"}]}], ",", 
     RowBox[{
      RowBox[{"hf", "[", 
       RowBox[{"1", ",", "5", ",", "2", ",", "5"}], "]"}], "\[Equal]", 
      RowBox[{
       RowBox[{"-", "m1"}], "+", "r03m1m2", "-", "r03m2"}]}], ",", 
     RowBox[{
      RowBox[{"hb", "[", 
       RowBox[{"1", ",", "5", ",", "2", ",", "5"}], "]"}], "\[Equal]", 
      RowBox[{"m1", "-", "r03m1m2", "+", "r03m2"}]}], ",", 
     RowBox[{
      RowBox[{"hf", "[", 
       RowBox[{"1", ",", "13", ",", "3", ",", "1"}], "]"}], "\[Equal]", 
      RowBox[{
       RowBox[{"-", "r03m1m2"}], "+", "r03m1m2m3", "-", "m3"}]}], ",", 
     RowBox[{
      RowBox[{"hb", "[", 
       RowBox[{"1", ",", "13", ",", "3", ",", "1"}], "]"}], "\[Equal]", 
      RowBox[{"r03m1m2", "-", "r03m1m2m3", "+", "m3"}]}], ",", 
     RowBox[{
      RowBox[{"hf", "[", 
       RowBox[{"1", ",", "17", ",", "3", ",", "1"}], "]"}], "\[Equal]", 
      RowBox[{
       RowBox[{"-", "r03m1m2"}], "+", "r03m1m2m4", "-", "m4"}]}], ",", 
     RowBox[{
      RowBox[{"hb", "[", 
       RowBox[{"1", ",", "17", ",", "3", ",", "1"}], "]"}], "\[Equal]", 
      RowBox[{"r03m1m2", "-", "r03m1m2m4", "+", "m4"}]}], ",", 
     RowBox[{
      RowBox[{"hf", "[", 
       RowBox[{"1", ",", "13", ",", "4", ",", "5"}], "]"}], "\[Equal]", 
      RowBox[{"r03m1m2m3m4", "-", "r03m1m2m4", "-", "m3"}]}], ",", 
     RowBox[{
      RowBox[{"hb", "[", 
       RowBox[{"1", ",", "13", ",", "4", ",", "5"}], "]"}], "\[Equal]", 
      RowBox[{
       RowBox[{"-", "r03m1m2m3m4"}], "+", "r03m1m2m4", "+", "m3"}]}], ",", 
     RowBox[{
      RowBox[{"hf", "[", 
       RowBox[{"1", ",", "17", ",", "4", ",", "1"}], "]"}], "\[Equal]", 
      RowBox[{
       RowBox[{"-", "r03m1m2m3"}], "+", "r03m1m2m3m4", "-", "m4"}]}], ",", 
     RowBox[{
      RowBox[{"hb", "[", 
       RowBox[{"1", ",", "17", ",", "4", ",", "1"}], "]"}], "\[Equal]", 
      RowBox[{"r03m1m2m3", "-", "r03m1m2m3m4", "+", "m4"}]}], ",", 
     RowBox[{
      RowBox[{"hf", "[", 
       RowBox[{"1", ",", "21", ",", "4", ",", "1"}], "]"}], "\[Equal]", 
      RowBox[{
       RowBox[{"-", "r03m1m2m3"}], "+", "r03m1m2m3m5", "-", "m5"}]}], ",", 
     RowBox[{
      RowBox[{"hb", "[", 
       RowBox[{"1", ",", "21", ",", "4", ",", "1"}], "]"}], "\[Equal]", 
      RowBox[{"r03m1m2m3", "-", "r03m1m2m3m5", "+", "m5"}]}], ",", 
     RowBox[{
      RowBox[{"hf", "[", 
       RowBox[{"1", ",", "21", ",", "4", ",", "5"}], "]"}], "\[Equal]", 
      RowBox[{
       RowBox[{"-", "r03m1m2m4"}], "+", "r03m1m2m4m5", "-", "m5"}]}], ",", 
     RowBox[{
      RowBox[{"hb", "[", 
       RowBox[{"1", ",", "21", ",", "4", ",", "5"}], "]"}], "\[Equal]", 
      RowBox[{"r03m1m2m4", "-", "r03m1m2m4m5", "+", "m5"}]}], ",", 
     RowBox[{
      RowBox[{"hf", "[", 
       RowBox[{"1", ",", "13", ",", "5", ",", "9"}], "]"}], "\[Equal]", 
      RowBox[{"r03m1m2m3m4m5", "-", "r03m1m2m4m5", "-", "m3"}]}], ",", 
     RowBox[{
      RowBox[{"hb", "[", 
       RowBox[{"1", ",", "13", ",", "5", ",", "9"}], "]"}], "\[Equal]", 
      RowBox[{
       RowBox[{"-", "r03m1m2m3m4m5"}], "+", "r03m1m2m4m5", "+", "m3"}]}], ",", 
     RowBox[{
      RowBox[{"hf", "[", 
       RowBox[{"1", ",", "17", ",", "5", ",", "5"}], "]"}], "\[Equal]", 
      RowBox[{"r03m1m2m3m4m5", "-", "r03m1m2m3m5", "-", "m4"}]}], ",", 
     RowBox[{
      RowBox[{"hb", "[", 
       RowBox[{"1", ",", "17", ",", "5", ",", "5"}], "]"}], "\[Equal]", 
      RowBox[{
       RowBox[{"-", "r03m1m2m3m4m5"}], "+", "r03m1m2m3m5", "+", "m4"}]}], ",", 
     RowBox[{
      RowBox[{"hf", "[", 
       RowBox[{"1", ",", "21", ",", "5", ",", "1"}], "]"}], "\[Equal]", 
      RowBox[{
       RowBox[{"-", "r03m1m2m3m4"}], "+", "r03m1m2m3m4m5", "-", "m5"}]}], ",", 
     RowBox[{
      RowBox[{"hb", "[", 
       RowBox[{"1", ",", "21", ",", "5", ",", "1"}], "]"}], "\[Equal]", 
      RowBox[{"r03m1m2m3m4", "-", "r03m1m2m3m4m5", "+", "m5"}]}], ",", " ", 
     RowBox[{"Vf30", "\[Equal]", 
      RowBox[{
       RowBox[{"-", "r03m1m2m3m4m5"}], "+", "r04", "+", "m1", "+", "m2", "+", 
       "m3", "+", "m4", "+", "m5"}]}], ",", "\[IndentingNewLine]", 
     "\[IndentingNewLine]", 
     RowBox[{
      RowBox[{"df", "[", 
       RowBox[{"1", ",", "1", ",", "1", ",", "5"}], "]"}], "\[Equal]", 
      RowBox[{
       RowBox[{"-", "x1"}], "+", "x1r04", "-", "r04"}]}], ",", 
     RowBox[{
      RowBox[{"db", "[", 
       RowBox[{"1", ",", "1", ",", "1", ",", "5"}], "]"}], "\[Equal]", 
      RowBox[{"x1", "-", "x1r04", "+", "r04"}]}], ",", 
     RowBox[{
      RowBox[{"df", "[", 
       RowBox[{"1", ",", "1", ",", "1", ",", "9"}], "]"}], "\[Equal]", 
      RowBox[{
       RowBox[{"-", "x2"}], "+", "x2r04", "-", "r04"}]}], ",", 
     RowBox[{
      RowBox[{"db", "[", 
       RowBox[{"1", ",", "1", ",", "1", ",", "9"}], "]"}], "\[Equal]", 
      RowBox[{"x2", "-", "x2r04", "+", "r04"}]}], ",", 
     RowBox[{
      RowBox[{"df", "[", 
       RowBox[{"1", ",", "5", ",", "2", ",", "5"}], "]"}], "\[Equal]", 
      RowBox[{
       RowBox[{"-", "x1"}], "+", "x1x2r04", "-", "x2r04"}]}], ",", 
     RowBox[{
      RowBox[{"db", "[", 
       RowBox[{"1", ",", "5", ",", "2", ",", "5"}], "]"}], "\[Equal]", 
      RowBox[{"x1", "-", "x1x2r04", "+", "x2r04"}]}], ",", 
     RowBox[{
      RowBox[{"df", "[", 
       RowBox[{"1", ",", "9", ",", "2", ",", "1"}], "]"}], "\[Equal]", 
      RowBox[{"x1x2r04", "-", "x1r04", "-", "x2"}]}], ",", 
     RowBox[{
      RowBox[{"db", "[", 
       RowBox[{"1", ",", "9", ",", "2", ",", "1"}], "]"}], "\[Equal]", 
      RowBox[{
       RowBox[{"-", "x1x2r04"}], "+", "x1r04", "+", "x2"}]}], ",", 
     RowBox[{
      RowBox[{"df", "[", 
       RowBox[{"1", ",", "13", ",", "3", ",", "1"}], "]"}], "\[Equal]", 
      RowBox[{"x1x2x3r04", "-", "x1x2r04", "-", "x3"}]}], ",", 
     RowBox[{
      RowBox[{"db", "[", 
       RowBox[{"1", ",", "13", ",", "3", ",", "1"}], "]"}], "\[Equal]", 
      RowBox[{
       RowBox[{"-", "x1x2x3r04"}], "+", "x1x2r04", "+", "x3"}]}], ",", 
     RowBox[{
      RowBox[{"df", "[", 
       RowBox[{"1", ",", "17", ",", "3", ",", "1"}], "]"}], "\[Equal]", 
      RowBox[{"x1x2x4r04", "-", "x1x2r04", "-", "x4"}]}], ",", 
     RowBox[{
      RowBox[{"db", "[", 
       RowBox[{"1", ",", "17", ",", "3", ",", "1"}], "]"}], "\[Equal]", 
      RowBox[{
       RowBox[{"-", "x1x2x4r04"}], "+", "x1x2r04", "+", "x4"}]}], ",", 
     RowBox[{
      RowBox[{"df", "[", 
       RowBox[{"1", ",", "13", ",", "4", ",", "5"}], "]"}], "\[Equal]", 
      RowBox[{"x1x2x3x4r04", "-", "x1x2x4r04", "-", "x3"}]}], ",", 
     RowBox[{
      RowBox[{"db", "[", 
       RowBox[{"1", ",", "13", ",", "4", ",", "5"}], "]"}], "\[Equal]", 
      RowBox[{
       RowBox[{"-", "x1x2x3x4r04"}], "+", "x1x2x4r04", "+", "x3"}]}], ",", 
     RowBox[{
      RowBox[{"df", "[", 
       RowBox[{"1", ",", "17", ",", "4", ",", "1"}], "]"}], "\[Equal]", 
      RowBox[{"x1x2x3x4r04", "-", "x1x2x3r04", "-", "x4"}]}], ",", 
     RowBox[{
      RowBox[{"db", "[", 
       RowBox[{"1", ",", "17", ",", "4", ",", "1"}], "]"}], "\[Equal]", 
      RowBox[{
       RowBox[{"-", "x1x2x3x4r04"}], "+", "x1x2x3r04", "+", "x4"}]}], ",", 
     RowBox[{
      RowBox[{"df", "[", 
       RowBox[{"1", ",", "21", ",", "4", ",", "1"}], "]"}], "\[Equal]", 
      RowBox[{"x1x2x3x5r04", "-", "x1x2x3r04", "-", "x5"}]}], ",", 
     RowBox[{
      RowBox[{"db", "[", 
       RowBox[{"1", ",", "21", ",", "4", ",", "1"}], "]"}], "\[Equal]", 
      RowBox[{
       RowBox[{"-", "x1x2x3x5r04"}], "+", "x1x2x3r04", "+", "x5"}]}], ",", 
     RowBox[{
      RowBox[{"df", "[", 
       RowBox[{"1", ",", "21", ",", "4", ",", "5"}], "]"}], "\[Equal]", 
      RowBox[{"x1x2x4x5r04", "-", "x1x2x4r04", "-", "x5"}]}], ",", 
     RowBox[{
      RowBox[{"db", "[", 
       RowBox[{"1", ",", "21", ",", "4", ",", "5"}], "]"}], "\[Equal]", 
      RowBox[{
       RowBox[{"-", "x1x2x4x5r04"}], "+", "x1x2x4r04", "+", "x5"}]}], ",", 
     RowBox[{
      RowBox[{"df", "[", 
       RowBox[{"1", ",", "13", ",", "5", ",", "9"}], "]"}], "\[Equal]", 
      RowBox[{"x1x2x3x4x5r04", "-", "x1x2x4x5r04", "-", "x3"}]}], ",", 
     RowBox[{
      RowBox[{"db", "[", 
       RowBox[{"1", ",", "13", ",", "5", ",", "9"}], "]"}], "\[Equal]", 
      RowBox[{
       RowBox[{"-", "x1x2x3x4x5r04"}], "+", "x1x2x4x5r04", "+", "x3"}]}], ",", 
     RowBox[{
      RowBox[{"df", "[", 
       RowBox[{"1", ",", "17", ",", "5", ",", "5"}], "]"}], "\[Equal]", 
      RowBox[{"x1x2x3x4x5r04", "-", "x1x2x3x5r04", "-", "x4"}]}], ",", 
     RowBox[{
      RowBox[{"db", "[", 
       RowBox[{"1", ",", "17", ",", "5", ",", "5"}], "]"}], "\[Equal]", 
      RowBox[{
       RowBox[{"-", "x1x2x3x4x5r04"}], "+", "x1x2x3x5r04", "+", "x4"}]}], ",", 
     RowBox[{
      RowBox[{"df", "[", 
       RowBox[{"1", ",", "21", ",", "5", ",", "1"}], "]"}], "\[Equal]", 
      RowBox[{"x1x2x3x4x5r04", "-", "x1x2x3x4r04", "-", "x5"}]}], ",", 
     RowBox[{
      RowBox[{"db", "[", 
       RowBox[{"1", ",", "21", ",", "5", ",", "1"}], "]"}], "\[Equal]", 
      RowBox[{
       RowBox[{"-", "x1x2x3x4x5r04"}], "+", "x1x2x3x4r04", "+", "x5"}]}], ",", 
     RowBox[{"Vf40", "\[Equal]", 
      RowBox[{
       RowBox[{"-", "x1x2x3x4x5r04"}], "+", "x1", "+", "x2", "+", "x3", "+", 
       "x4", "+", "r1", "+", "x5"}]}], ",", "\[IndentingNewLine]", 
     "\[IndentingNewLine]", "\[IndentingNewLine]", 
     RowBox[{
      RowBox[{"vf", "[", 
       RowBox[{"1", ",", "1", ",", "1", ",", "5"}], "]"}], "\[Equal]", 
      RowBox[{
       RowBox[{"-", "p1"}], "+", "p1r1", "-", "r1"}]}], ",", 
     RowBox[{
      RowBox[{"vb", "[", 
       RowBox[{"1", ",", "1", ",", "1", ",", "5"}], "]"}], "\[Equal]", 
      RowBox[{"p1", "-", "p1r1", "+", "r1"}]}], ",", 
     RowBox[{
      RowBox[{"vf", "[", 
       RowBox[{"1", ",", "1", ",", "1", ",", "9"}], "]"}], "\[Equal]", 
      RowBox[{
       RowBox[{"-", "p2"}], "+", "p2r1", "-", "r1"}]}], ",", 
     RowBox[{
      RowBox[{"vb", "[", 
       RowBox[{"1", ",", "1", ",", "1", ",", "9"}], "]"}], "\[Equal]", 
      RowBox[{"p2", "-", "p2r1", "+", "r1"}]}], ",", 
     RowBox[{
      RowBox[{"vf", "[", 
       RowBox[{"1", ",", "5", ",", "2", ",", "5"}], "]"}], "\[Equal]", 
      RowBox[{
       RowBox[{"-", "p1"}], "+", "p1p2r1", "-", "p2r1"}]}], ",", 
     RowBox[{
      RowBox[{"vb", "[", 
       RowBox[{"1", ",", "5", ",", "2", ",", "5"}], "]"}], "\[Equal]", 
      RowBox[{"p1", "-", "p1p2r1", "+", "p2r1"}]}], ",", 
     RowBox[{
      RowBox[{"vf", "[", 
       RowBox[{"1", ",", "9", ",", "2", ",", "1"}], "]"}], "\[Equal]", 
      RowBox[{"p1p2r1", "-", "p1r1", "-", "p2"}]}], ",", 
     RowBox[{
      RowBox[{"vb", "[", 
       RowBox[{"1", ",", "9", ",", "2", ",", "1"}], "]"}], "\[Equal]", 
      RowBox[{
       RowBox[{"-", "p1p2r1"}], "+", "p1r1", "+", "p2"}]}], ",", 
     RowBox[{
      RowBox[{"vf", "[", 
       RowBox[{"1", ",", "13", ",", "3", ",", "1"}], "]"}], "\[Equal]", 
      RowBox[{"p1p2p3r1", "-", "p1p2r1", "-", "p3"}]}], ",", 
     RowBox[{
      RowBox[{"vb", "[", 
       RowBox[{"1", ",", "13", ",", "3", ",", "1"}], "]"}], "\[Equal]", 
      RowBox[{
       RowBox[{"-", "p1p2p3r1"}], "+", "p1p2r1", "+", "p3"}]}], ",", 
     RowBox[{
      RowBox[{"vf", "[", 
       RowBox[{"1", ",", "17", ",", "3", ",", "1"}], "]"}], "\[Equal]", 
      RowBox[{"p1p2p4r1", "-", "p1p2r1", "-", "p4"}]}], ",", 
     RowBox[{
      RowBox[{"vb", "[", 
       RowBox[{"1", ",", "17", ",", "3", ",", "1"}], "]"}], "\[Equal]", 
      RowBox[{
       RowBox[{"-", "p1p2p4r1"}], "+", "p1p2r1", "+", "p4"}]}], ",", 
     RowBox[{
      RowBox[{"vf", "[", 
       RowBox[{"1", ",", "13", ",", "4", ",", "5"}], "]"}], "\[Equal]", 
      RowBox[{"p1p2p3p4r1", "-", "p1p2p4r1", "-", "p3"}]}], ",", 
     RowBox[{
      RowBox[{"vb", "[", 
       RowBox[{"1", ",", "13", ",", "4", ",", "5"}], "]"}], "\[Equal]", 
      RowBox[{
       RowBox[{"-", "p1p2p3p4r1"}], "+", "p1p2p4r1", "+", "p3"}]}], ",", 
     RowBox[{
      RowBox[{"vf", "[", 
       RowBox[{"1", ",", "17", ",", "4", ",", "1"}], "]"}], "\[Equal]", 
      RowBox[{"p1p2p3p4r1", "-", "p1p2p3r1", "-", "p4"}]}], ",", 
     RowBox[{
      RowBox[{"vb", "[", 
       RowBox[{"1", ",", "17", ",", "4", ",", "1"}], "]"}], "\[Equal]", 
      RowBox[{
       RowBox[{"-", "p1p2p3p4r1"}], "+", "p1p2p3r1", "+", "p4"}]}], ",", 
     RowBox[{
      RowBox[{"vf", "[", 
       RowBox[{"1", ",", "21", ",", "4", ",", "1"}], "]"}], "\[Equal]", 
      RowBox[{"p1p2p3p5r1", "-", "p1p2p3r1", "-", "p5"}]}], ",", 
     RowBox[{
      RowBox[{"vb", "[", 
       RowBox[{"1", ",", "21", ",", "4", ",", "1"}], "]"}], "\[Equal]", 
      RowBox[{
       RowBox[{"-", "p1p2p3p5r1"}], "+", "p1p2p3r1", "+", "p5"}]}], ",", 
     RowBox[{
      RowBox[{"vf", "[", 
       RowBox[{"1", ",", "21", ",", "4", ",", "5"}], "]"}], "\[Equal]", 
      RowBox[{"p1p2p4p5r1", "-", "p1p2p4r1", "-", "p5"}]}], ",", 
     RowBox[{
      RowBox[{"vb", "[", 
       RowBox[{"1", ",", "21", ",", "4", ",", "5"}], "]"}], "\[Equal]", 
      RowBox[{
       RowBox[{"-", "p1p2p4p5r1"}], "+", "p1p2p4r1", "+", "p5"}]}], ",", 
     RowBox[{
      RowBox[{"vf", "[", 
       RowBox[{"1", ",", "13", ",", "5", ",", "9"}], "]"}], "\[Equal]", 
      RowBox[{"p1p2p3p4p5r1", "-", "p1p2p4p5r1", "-", "p3"}]}], ",", 
     RowBox[{
      RowBox[{"vb", "[", 
       RowBox[{"1", ",", "13", ",", "5", ",", "9"}], "]"}], "\[Equal]", 
      RowBox[{
       RowBox[{"-", "p1p2p3p4p5r1"}], "+", "p1p2p4p5r1", "+", "p3"}]}], ",", 
     RowBox[{
      RowBox[{"vf", "[", 
       RowBox[{"1", ",", "17", ",", "5", ",", "5"}], "]"}], "\[Equal]", 
      RowBox[{"p1p2p3p4p5r1", "-", "p1p2p3p5r1", "-", "p4"}]}], ",", 
     RowBox[{
      RowBox[{"vb", "[", 
       RowBox[{"1", ",", "17", ",", "5", ",", "5"}], "]"}], "\[Equal]", 
      RowBox[{
       RowBox[{"-", "p1p2p3p4p5r1"}], "+", "p1p2p3p5r1", "+", "p4"}]}], ",", 
     RowBox[{
      RowBox[{"vf", "[", 
       RowBox[{"1", ",", "21", ",", "5", ",", "1"}], "]"}], "\[Equal]", 
      RowBox[{"p1p2p3p4p5r1", "-", "p1p2p3p4r1", "-", "p5"}]}], ",", 
     RowBox[{
      RowBox[{"vb", "[", 
       RowBox[{"1", ",", "21", ",", "5", ",", "1"}], "]"}], "\[Equal]", 
      RowBox[{
       RowBox[{"-", "p1p2p3p4p5r1"}], "+", "p1p2p3p4r1", "+", "p5"}]}], ",", 
     RowBox[{"Vf1", "\[Equal]", 
      RowBox[{
       RowBox[{"-", "p1p2p3p4p5r1"}], "+", "p1", "+", "p2", "+", "p3", "+", 
       "p4", "+", "p5", "+", "r2"}]}], ",", "\[IndentingNewLine]", 
     "\[IndentingNewLine]", 
     RowBox[{
      RowBox[{"af", "[", 
       RowBox[{"1", ",", "1", ",", "1", ",", "5"}], "]"}], "\[Equal]", 
      RowBox[{
       RowBox[{"-", "q1"}], "+", "q1r2", "-", "r2"}]}], ",", 
     RowBox[{
      RowBox[{"ab", "[", 
       RowBox[{"1", ",", "1", ",", "1", ",", "5"}], "]"}], "\[Equal]", 
      RowBox[{"q1", "-", "q1r2", "+", "r2"}]}], ",", 
     RowBox[{
      RowBox[{"af", "[", 
       RowBox[{"1", ",", "1", ",", "1", ",", "9"}], "]"}], "\[Equal]", 
      RowBox[{
       RowBox[{"-", "q2"}], "+", "q2r2", "-", "r2"}]}], ",", 
     RowBox[{
      RowBox[{"ab", "[", 
       RowBox[{"1", ",", "1", ",", "1", ",", "9"}], "]"}], "\[Equal]", 
      RowBox[{"q2", "-", "q2r2", "+", "r2"}]}], ",", 
     RowBox[{
      RowBox[{"af", "[", 
       RowBox[{"1", ",", "5", ",", "2", ",", "5"}], "]"}], "\[Equal]", 
      RowBox[{
       RowBox[{"-", "q1"}], "+", "q1q2r2", "-", "q2r2"}]}], ",", 
     RowBox[{
      RowBox[{"ab", "[", 
       RowBox[{"1", ",", "5", ",", "2", ",", "5"}], "]"}], "\[Equal]", 
      RowBox[{"q1", "-", "q1q2r2", "+", "q2r2"}]}], ",", 
     RowBox[{
      RowBox[{"af", "[", 
       RowBox[{"1", ",", "9", ",", "2", ",", "1"}], "]"}], "\[Equal]", 
      RowBox[{"q1q2r2", "-", "q1r2", "-", "q2"}]}], ",", 
     RowBox[{
      RowBox[{"ab", "[", 
       RowBox[{"1", ",", "9", ",", "2", ",", "1"}], "]"}], "\[Equal]", 
      RowBox[{
       RowBox[{"-", "q1q2r2"}], "+", "q1r2", "+", "q2"}]}], ",", 
     RowBox[{
      RowBox[{"af", "[", 
       RowBox[{"1", ",", "13", ",", "3", ",", "1"}], "]"}], "\[Equal]", 
      RowBox[{"q1q2q3r2", "-", "q1q2r2", "-", "q3"}]}], ",", 
     RowBox[{
      RowBox[{"ab", "[", 
       RowBox[{"1", ",", "13", ",", "3", ",", "1"}], "]"}], "\[Equal]", 
      RowBox[{
       RowBox[{"-", "q1q2q3r2"}], "+", "q1q2r2", "+", "q3"}]}], ",", 
     RowBox[{
      RowBox[{"af", "[", 
       RowBox[{"1", ",", "17", ",", "3", ",", "1"}], "]"}], "\[Equal]", 
      RowBox[{"q1q2q4r2", "-", "q1q2r2", "-", "q4"}]}], ",", 
     RowBox[{
      RowBox[{"ab", "[", 
       RowBox[{"1", ",", "17", ",", "3", ",", "1"}], "]"}], "\[Equal]", 
      RowBox[{
       RowBox[{"-", "q1q2q4r2"}], "+", "q1q2r2", "+", "q4"}]}], ",", 
     RowBox[{
      RowBox[{"af", "[", 
       RowBox[{"1", ",", "13", ",", "4", ",", "5"}], "]"}], "\[Equal]", 
      RowBox[{"q1q2q3q4r2", "-", "q1q2q4r2", "-", "q3"}]}], ",", 
     RowBox[{
      RowBox[{"ab", "[", 
       RowBox[{"1", ",", "13", ",", "4", ",", "5"}], "]"}], "\[Equal]", 
      RowBox[{
       RowBox[{"-", "q1q2q3q4r2"}], "+", "q1q2q4r2", "+", "q3"}]}], ",", 
     RowBox[{
      RowBox[{"af", "[", 
       RowBox[{"1", ",", "17", ",", "4", ",", "1"}], "]"}], "\[Equal]", 
      RowBox[{"q1q2q3q4r2", "-", "q1q2q3r2", "-", "q4"}]}], ",", 
     RowBox[{
      RowBox[{"ab", "[", 
       RowBox[{"1", ",", "17", ",", "4", ",", "1"}], "]"}], "\[Equal]", 
      RowBox[{
       RowBox[{"-", "q1q2q3q4r2"}], "+", "q1q2q3r2", "+", "q4"}]}], ",", 
     RowBox[{
      RowBox[{"af", "[", 
       RowBox[{"1", ",", "21", ",", "4", ",", "1"}], "]"}], "\[Equal]", 
      RowBox[{"q1q2q3q5r2", "-", "q1q2q3r2", "-", "q5"}]}], ",", 
     RowBox[{
      RowBox[{"ab", "[", 
       RowBox[{"1", ",", "21", ",", "4", ",", "1"}], "]"}], "\[Equal]", 
      RowBox[{
       RowBox[{"-", "q1q2q3q5r2"}], "+", "q1q2q3r2", "+", "q5"}]}], ",", 
     RowBox[{
      RowBox[{"af", "[", 
       RowBox[{"1", ",", "21", ",", "4", ",", "5"}], "]"}], "\[Equal]", 
      RowBox[{"q1q2q4q5r2", "-", "q1q2q4r2", "-", "q5"}]}], ",", 
     RowBox[{
      RowBox[{"ab", "[", 
       RowBox[{"1", ",", "21", ",", "4", ",", "5"}], "]"}], "\[Equal]", 
      RowBox[{
       RowBox[{"-", "q1q2q4q5r2"}], "+", "q1q2q4r2", "+", "q5"}]}], ",", 
     RowBox[{
      RowBox[{"af", "[", 
       RowBox[{"1", ",", "13", ",", "5", ",", "9"}], "]"}], "\[Equal]", 
      RowBox[{"q1q2q3q4q5r2", "-", "q1q2q4q5r2", "-", "q3"}]}], ",", 
     RowBox[{
      RowBox[{"ab", "[", 
       RowBox[{"1", ",", "13", ",", "5", ",", "9"}], "]"}], "\[Equal]", 
      RowBox[{
       RowBox[{"-", "q1q2q3q4q5r2"}], "+", "q1q2q4q5r2", "+", "q3"}]}], ",", 
     RowBox[{
      RowBox[{"af", "[", 
       RowBox[{"1", ",", "17", ",", "5", ",", "5"}], "]"}], "\[Equal]", 
      RowBox[{"q1q2q3q4q5r2", "-", "q1q2q3q5r2", "-", "q4"}]}], ",", 
     RowBox[{
      RowBox[{"ab", "[", 
       RowBox[{"1", ",", "17", ",", "5", ",", "5"}], "]"}], "\[Equal]", 
      RowBox[{
       RowBox[{"-", "q1q2q3q4q5r2"}], "+", "q1q2q3q5r2", "+", "q4"}]}], ",", 
     RowBox[{
      RowBox[{"af", "[", 
       RowBox[{"1", ",", "21", ",", "5", ",", "1"}], "]"}], "\[Equal]", 
      RowBox[{"q1q2q3q4q5r2", "-", "q1q2q3q4r2", "-", "q5"}]}], ",", 
     RowBox[{
      RowBox[{"ab", "[", 
       RowBox[{"1", ",", "21", ",", "5", ",", "1"}], "]"}], "\[Equal]", 
      RowBox[{
       RowBox[{"-", "q1q2q3q4q5r2"}], "+", "q1q2q3q4r2", "+", "q5"}]}], ",", 
     RowBox[{"Vf2", "\[Equal]", 
      RowBox[{
       RowBox[{"-", "q1q2q3q4q5r2"}], "+", "q1", "+", "q2", "+", "q3", "+", 
       "q4", "+", "r3", "+", "q5"}]}], ",", "\[IndentingNewLine]", 
     "\[IndentingNewLine]", 
     RowBox[{
      RowBox[{"bf", "[", 
       RowBox[{"1", ",", "1", ",", "1", ",", "5"}], "]"}], "\[Equal]", 
      RowBox[{
       RowBox[{"-", "r3"}], "+", "r3s1", "-", "s1"}]}], ",", 
     RowBox[{
      RowBox[{"bb", "[", 
       RowBox[{"1", ",", "1", ",", "1", ",", "5"}], "]"}], "\[Equal]", 
      RowBox[{"r3", "-", "r3s1", "+", "s1"}]}], ",", 
     RowBox[{
      RowBox[{"bf", "[", 
       RowBox[{"1", ",", "1", ",", "1", ",", "9"}], "]"}], "\[Equal]", 
      RowBox[{
       RowBox[{"-", "r3"}], "+", "r3s2", "-", "s2"}]}], ",", 
     RowBox[{
      RowBox[{"bb", "[", 
       RowBox[{"1", ",", "1", ",", "1", ",", "9"}], "]"}], "\[Equal]", 
      RowBox[{"r3", "-", "r3s2", "+", "s2"}]}], ",", 
     RowBox[{
      RowBox[{"bf", "[", 
       RowBox[{"1", ",", "9", ",", "2", ",", "1"}], "]"}], "\[Equal]", 
      RowBox[{
       RowBox[{"-", "r3s1"}], "+", "r3s1s2", "-", "s2"}]}], ",", 
     RowBox[{
      RowBox[{"bb", "[", 
       RowBox[{"1", ",", "9", ",", "2", ",", "1"}], "]"}], "\[Equal]", 
      RowBox[{"r3s1", "-", "r3s1s2", "+", "s2"}]}], ",", 
     RowBox[{
      RowBox[{"bf", "[", 
       RowBox[{"1", ",", "5", ",", "2", ",", "5"}], "]"}], "\[Equal]", 
      RowBox[{
       RowBox[{"-", "s1"}], "+", "r3s1s2", "-", "r3s2"}]}], ",", 
     RowBox[{
      RowBox[{"bb", "[", 
       RowBox[{"1", ",", "5", ",", "2", ",", "5"}], "]"}], "\[Equal]", 
      RowBox[{"s1", "-", "r3s1s2", "+", "r3s2"}]}], ",", 
     RowBox[{
      RowBox[{"bf", "[", 
       RowBox[{"1", ",", "13", ",", "3", ",", "1"}], "]"}], "\[Equal]", 
      RowBox[{
       RowBox[{"-", "r3s1s2"}], "+", "r3s1s2s3", "-", "s3"}]}], ",", 
     RowBox[{
      RowBox[{"bb", "[", 
       RowBox[{"1", ",", "13", ",", "3", ",", "1"}], "]"}], "\[Equal]", 
      RowBox[{"r3s1s2", "-", "r3s1s2s3", "+", "s3"}]}], ",", 
     RowBox[{
      RowBox[{"bf", "[", 
       RowBox[{"1", ",", "17", ",", "3", ",", "1"}], "]"}], "\[Equal]", 
      RowBox[{
       RowBox[{"-", "r3s1s2"}], "+", "r3s1s2s4", "-", "s4"}]}], ",", 
     RowBox[{
      RowBox[{"bb", "[", 
       RowBox[{"1", ",", "17", ",", "3", ",", "1"}], "]"}], "\[Equal]", 
      RowBox[{"r3s1s2", "-", "r3s1s2s4", "+", "s4"}]}], ",", 
     RowBox[{
      RowBox[{"bf", "[", 
       RowBox[{"1", ",", "13", ",", "4", ",", "5"}], "]"}], "\[Equal]", 
      RowBox[{"r3s1s2s3s4", "-", "r3s1s2s4", "-", "s3"}]}], ",", 
     RowBox[{
      RowBox[{"bb", "[", 
       RowBox[{"1", ",", "13", ",", "4", ",", "5"}], "]"}], "\[Equal]", 
      RowBox[{
       RowBox[{"-", "r3s1s2s3s4"}], "+", "r3s1s2s4", "+", "s3"}]}], ",", 
     RowBox[{
      RowBox[{"bf", "[", 
       RowBox[{"1", ",", "17", ",", "4", ",", "1"}], "]"}], "\[Equal]", 
      RowBox[{
       RowBox[{"-", "r3s1s2s3"}], "+", "r3s1s2s3s4", "-", "s4"}]}], ",", 
     RowBox[{
      RowBox[{"bb", "[", 
       RowBox[{"1", ",", "17", ",", "4", ",", "1"}], "]"}], "\[Equal]", 
      RowBox[{"r3s1s2s3", "-", "r3s1s2s3s4", "+", "s4"}]}], ",", 
     RowBox[{
      RowBox[{"bf", "[", 
       RowBox[{"1", ",", "21", ",", "4", ",", "1"}], "]"}], "\[Equal]", 
      RowBox[{
       RowBox[{"-", "r3s1s2s3"}], "+", "r3s1s2s3s5", "-", "s5"}]}], ",", 
     RowBox[{
      RowBox[{"bb", "[", 
       RowBox[{"1", ",", "21", ",", "4", ",", "1"}], "]"}], "\[Equal]", 
      RowBox[{"r3s1s2s3", "-", "r3s1s2s3s5", "+", "s5"}]}], ",", 
     RowBox[{
      RowBox[{"bf", "[", 
       RowBox[{"1", ",", "21", ",", "4", ",", "5"}], "]"}], "\[Equal]", 
      RowBox[{
       RowBox[{"-", "r3s1s2s4"}], "+", "r3s1s2s4s5", "-", "s5"}]}], ",", 
     RowBox[{
      RowBox[{"bb", "[", 
       RowBox[{"1", ",", "21", ",", "4", ",", "5"}], "]"}], "\[Equal]", 
      RowBox[{"r3s1s2s4", "-", "r3s1s2s4s5", "+", "s5"}]}], ",", 
     RowBox[{
      RowBox[{"bf", "[", 
       RowBox[{"1", ",", "13", ",", "5", ",", "9"}], "]"}], "\[Equal]", 
      RowBox[{"r3s1s2s3s4s5", "-", "r3s1s2s4s5", "-", "s3"}]}], ",", 
     RowBox[{
      RowBox[{"bb", "[", 
       RowBox[{"1", ",", "13", ",", "5", ",", "9"}], "]"}], "\[Equal]", 
      RowBox[{
       RowBox[{"-", "r3s1s2s3s4s5"}], "+", "r3s1s2s4s5", "+", "s3"}]}], ",", 
     RowBox[{
      RowBox[{"bf", "[", 
       RowBox[{"1", ",", "17", ",", "5", ",", "5"}], "]"}], "\[Equal]", 
      RowBox[{"r3s1s2s3s4s5", "-", "r3s1s2s3s5", "-", "s4"}]}], ",", 
     RowBox[{
      RowBox[{"bb", "[", 
       RowBox[{"1", ",", "17", ",", "5", ",", "5"}], "]"}], "\[Equal]", 
      RowBox[{
       RowBox[{"-", "r3s1s2s3s4s5"}], "+", "r3s1s2s3s5", "+", "s4"}]}], ",", 
     RowBox[{
      RowBox[{"bf", "[", 
       RowBox[{"1", ",", "21", ",", "5", ",", "1"}], "]"}], "\[Equal]", 
      RowBox[{
       RowBox[{"-", "r3s1s2s3s4"}], "+", "r3s1s2s3s4s5", "-", "s5"}]}], ",", 
     RowBox[{
      RowBox[{"bb", "[", 
       RowBox[{"1", ",", "21", ",", "5", ",", "1"}], "]"}], "\[Equal]", 
      RowBox[{"r3s1s2s3s4", "-", "r3s1s2s3s4s5", "+", "s5"}]}], ",", " ", 
     RowBox[{"Vf3", "==", " ", 
      RowBox[{
      "r4", "+", "s1", "+", "s2", "+", "s3", "+", "s4", "-", "r3s1s2s3s4s5", 
       "+", "s5"}]}], ",", "\[IndentingNewLine]", "\[IndentingNewLine]", 
     "\[IndentingNewLine]", 
     RowBox[{
      RowBox[{"ef", "[", 
       RowBox[{"1", ",", "1", ",", "1", ",", "5"}], "]"}], "\[Equal]", 
      RowBox[{
       RowBox[{"-", "r4"}], "+", "r4y1", "-", "y1"}]}], ",", 
     RowBox[{
      RowBox[{"eb", "[", 
       RowBox[{"1", ",", "1", ",", "1", ",", "5"}], "]"}], "\[Equal]", 
      RowBox[{"r4", "-", "r4y1", "+", "y1"}]}], ",", 
     RowBox[{
      RowBox[{"ef", "[", 
       RowBox[{"1", ",", "1", ",", "1", ",", "9"}], "]"}], "\[Equal]", 
      RowBox[{
       RowBox[{"-", "r4"}], "+", "r4y2", "-", "y2"}]}], ",", 
     RowBox[{
      RowBox[{"eb", "[", 
       RowBox[{"1", ",", "1", ",", "1", ",", "9"}], "]"}], "\[Equal]", 
      RowBox[{"r4", "-", "r4y2", "+", "y2"}]}], ",", 
     RowBox[{
      RowBox[{"ef", "[", 
       RowBox[{"1", ",", "9", ",", "2", ",", "1"}], "]"}], "\[Equal]", 
      RowBox[{
       RowBox[{"-", "r4y1"}], "+", "r4y1y2", "-", "y2"}]}], ",", 
     RowBox[{
      RowBox[{"eb", "[", 
       RowBox[{"1", ",", "9", ",", "2", ",", "1"}], "]"}], "\[Equal]", 
      RowBox[{"r4y1", "-", "r4y1y2", "+", "y2"}]}], ",", 
     RowBox[{
      RowBox[{"ef", "[", 
       RowBox[{"1", ",", "5", ",", "2", ",", "5"}], "]"}], "\[Equal]", 
      RowBox[{
       RowBox[{"-", "y1"}], "+", "r4y1y2", "-", "r4y2"}]}], ",", 
     RowBox[{
      RowBox[{"eb", "[", 
       RowBox[{"1", ",", "5", ",", "2", ",", "5"}], "]"}], "\[Equal]", 
      RowBox[{"y1", "-", "r4y1y2", "+", "r4y2"}]}], ",", 
     RowBox[{
      RowBox[{"ef", "[", 
       RowBox[{"1", ",", "13", ",", "3", ",", "1"}], "]"}], "\[Equal]", 
      RowBox[{
       RowBox[{"-", "r4y1y2"}], "+", "r4y1y2y3", "-", "y3"}]}], ",", 
     RowBox[{
      RowBox[{"eb", "[", 
       RowBox[{"1", ",", "13", ",", "3", ",", "1"}], "]"}], "\[Equal]", 
      RowBox[{"r4y1y2", "-", "r4y1y2y3", "+", "y3"}]}], ",", 
     RowBox[{
      RowBox[{"ef", "[", 
       RowBox[{"1", ",", "17", ",", "3", ",", "1"}], "]"}], "\[Equal]", 
      RowBox[{
       RowBox[{"-", "r4y1y2"}], "+", "r4y1y2y4", "-", "y4"}]}], ",", 
     RowBox[{
      RowBox[{"eb", "[", 
       RowBox[{"1", ",", "17", ",", "3", ",", "1"}], "]"}], "\[Equal]", 
      RowBox[{"r4y1y2", "-", "r4y1y2y4", "+", "y4"}]}], ",", 
     RowBox[{
      RowBox[{"ef", "[", 
       RowBox[{"1", ",", "13", ",", "4", ",", "5"}], "]"}], "\[Equal]", 
      RowBox[{"r4y1y2y3y4", "-", "r4y1y2y4", "-", "y3"}]}], ",", 
     RowBox[{
      RowBox[{"eb", "[", 
       RowBox[{"1", ",", "13", ",", "4", ",", "5"}], "]"}], "\[Equal]", 
      RowBox[{
       RowBox[{"-", "r4y1y2y3y4"}], "+", "r4y1y2y4", "+", "y3"}]}], ",", 
     RowBox[{
      RowBox[{"ef", "[", 
       RowBox[{"1", ",", "17", ",", "4", ",", "1"}], "]"}], "\[Equal]", 
      RowBox[{
       RowBox[{"-", "r4y1y2y3"}], "+", "r4y1y2y3y4", "-", "y4"}]}], ",", 
     RowBox[{
      RowBox[{"eb", "[", 
       RowBox[{"1", ",", "17", ",", "4", ",", "1"}], "]"}], "\[Equal]", 
      RowBox[{"r4y1y2y3", "-", "r4y1y2y3y4", "+", "y4"}]}], ",", 
     RowBox[{
      RowBox[{"ef", "[", 
       RowBox[{"1", ",", "21", ",", "4", ",", "1"}], "]"}], "\[Equal]", 
      RowBox[{
       RowBox[{"-", "r4y1y2y3"}], "+", "r4y1y2y3y5", "-", "y5"}]}], ",", 
     RowBox[{
      RowBox[{"eb", "[", 
       RowBox[{"1", ",", "21", ",", "4", ",", "1"}], "]"}], "\[Equal]", 
      RowBox[{"r4y1y2y3", "-", "r4y1y2y3y5", "+", "y5"}]}], ",", 
     RowBox[{
      RowBox[{"ef", "[", 
       RowBox[{"1", ",", "21", ",", "4", ",", "5"}], "]"}], "\[Equal]", 
      RowBox[{
       RowBox[{"-", "r4y1y2y4"}], "+", "r4y1y2y4y5", "-", "y5"}]}], ",", 
     RowBox[{
      RowBox[{"eb", "[", 
       RowBox[{"1", ",", "21", ",", "4", ",", "5"}], "]"}], "\[Equal]", 
      RowBox[{"r4y1y2y4", "-", "r4y1y2y4y5", "+", "y5"}]}], ",", 
     RowBox[{
      RowBox[{"ef", "[", 
       RowBox[{"1", ",", "13", ",", "5", ",", "9"}], "]"}], "\[Equal]", 
      RowBox[{"r4y1y2y3y4y5", "-", "r4y1y2y4y5", "-", "y3"}]}], ",", 
     RowBox[{
      RowBox[{"eb", "[", 
       RowBox[{"1", ",", "13", ",", "5", ",", "9"}], "]"}], "\[Equal]", 
      RowBox[{
       RowBox[{"-", "r4y1y2y3y4y5"}], "+", "r4y1y2y4y5", "+", "y3"}]}], ",", 
     RowBox[{
      RowBox[{"ef", "[", 
       RowBox[{"1", ",", "17", ",", "5", ",", "5"}], "]"}], "\[Equal]", 
      RowBox[{"r4y1y2y3y4y5", "-", "r4y1y2y3y5", "-", "y4"}]}], ",", 
     RowBox[{
      RowBox[{"eb", "[", 
       RowBox[{"1", ",", "17", ",", "5", ",", "5"}], "]"}], "\[Equal]", 
      RowBox[{
       RowBox[{"-", "r4y1y2y3y4y5"}], "+", "r4y1y2y3y5", "+", "y4"}]}], ",", 
     RowBox[{
      RowBox[{"ef", "[", 
       RowBox[{"1", ",", "21", ",", "5", ",", "1"}], "]"}], "\[Equal]", 
      RowBox[{
       RowBox[{"-", "r4y1y2y3y4"}], "+", "r4y1y2y3y4y5", "-", "y5"}]}], ",", 
     RowBox[{
      RowBox[{"eb", "[", 
       RowBox[{"1", ",", "21", ",", "5", ",", "1"}], "]"}], "\[Equal]", 
      RowBox[{"r4y1y2y3y4", "-", "r4y1y2y3y4y5", "+", "y5"}]}], ",", " ", 
     RowBox[{"Vf4", "\[Equal]", 
      RowBox[{
       RowBox[{"-", "r4y1y2y3y4y5"}], "+", "r5", "+", "y1", "+", "y2", "+", 
       "y3", "+", "y4", "+", "y5"}]}], ",", "\[IndentingNewLine]", 
     "\[IndentingNewLine]", 
     RowBox[{
      RowBox[{"ff", "[", 
       RowBox[{"1", ",", "1", ",", "1", ",", "5"}], "]"}], "\[Equal]", 
      RowBox[{
       RowBox[{"-", "r5"}], "+", "r5w1", "-", "w1"}]}], ",", 
     RowBox[{
      RowBox[{"fb", "[", 
       RowBox[{"1", ",", "1", ",", "1", ",", "5"}], "]"}], "\[Equal]", 
      RowBox[{"r5", "-", "r5w1", "+", "w1"}]}], ",", 
     RowBox[{
      RowBox[{"ff", "[", 
       RowBox[{"1", ",", "1", ",", "1", ",", "9"}], "]"}], "\[Equal]", 
      RowBox[{
       RowBox[{"-", "r5"}], "+", "r5w2", "-", "w2"}]}], ",", 
     RowBox[{
      RowBox[{"fb", "[", 
       RowBox[{"1", ",", "1", ",", "1", ",", "9"}], "]"}], "\[Equal]", 
      RowBox[{"r5", "-", "r5w2", "+", "w2"}]}], ",", 
     RowBox[{
      RowBox[{"ff", "[", 
       RowBox[{"1", ",", "9", ",", "2", ",", "1"}], "]"}], "\[Equal]", 
      RowBox[{
       RowBox[{"-", "r5w1"}], "+", "r5w1w2", "-", "w2"}]}], ",", 
     RowBox[{
      RowBox[{"fb", "[", 
       RowBox[{"1", ",", "9", ",", "2", ",", "1"}], "]"}], "\[Equal]", 
      RowBox[{"r5w1", "-", "r5w1w2", "+", "w2"}]}], ",", 
     RowBox[{
      RowBox[{"ff", "[", 
       RowBox[{"1", ",", "5", ",", "2", ",", "5"}], "]"}], "\[Equal]", 
      RowBox[{
       RowBox[{"-", "w1"}], "+", "r5w1w2", "-", "r5w2"}]}], ",", 
     RowBox[{
      RowBox[{"fb", "[", 
       RowBox[{"1", ",", "5", ",", "2", ",", "5"}], "]"}], "\[Equal]", 
      RowBox[{"w1", "-", "r5w1w2", "+", "r5w2"}]}], ",", 
     RowBox[{
      RowBox[{"ff", "[", 
       RowBox[{"1", ",", "13", ",", "3", ",", "1"}], "]"}], "\[Equal]", 
      RowBox[{
       RowBox[{"-", "r5w1w2"}], "+", "r5w1w2w3", "-", "w3"}]}], ",", 
     RowBox[{
      RowBox[{"fb", "[", 
       RowBox[{"1", ",", "13", ",", "3", ",", "1"}], "]"}], "\[Equal]", 
      RowBox[{"r5w1w2", "-", "r5w1w2w3", "+", "w3"}]}], ",", 
     RowBox[{
      RowBox[{"ff", "[", 
       RowBox[{"1", ",", "17", ",", "3", ",", "1"}], "]"}], "\[Equal]", 
      RowBox[{
       RowBox[{"-", "r5w1w2"}], "+", "r5w1w2w4", "-", "w4"}]}], ",", 
     RowBox[{
      RowBox[{"fb", "[", 
       RowBox[{"1", ",", "17", ",", "3", ",", "1"}], "]"}], "\[Equal]", 
      RowBox[{"r5w1w2", "-", "r5w1w2w4", "+", "w4"}]}], ",", 
     RowBox[{
      RowBox[{"ff", "[", 
       RowBox[{"1", ",", "13", ",", "4", ",", "5"}], "]"}], "\[Equal]", 
      RowBox[{"r5w1w2w3w4", "-", "r5w1w2w4", "-", "w3"}]}], ",", 
     RowBox[{
      RowBox[{"fb", "[", 
       RowBox[{"1", ",", "13", ",", "4", ",", "5"}], "]"}], "\[Equal]", 
      RowBox[{
       RowBox[{"-", "r5w1w2w3w4"}], "+", "r5w1w2w4", "+", "w3"}]}], ",", 
     RowBox[{
      RowBox[{"ff", "[", 
       RowBox[{"1", ",", "17", ",", "4", ",", "1"}], "]"}], "\[Equal]", 
      RowBox[{
       RowBox[{"-", "r5w1w2w3"}], "+", "r5w1w2w3w4", "-", "w4"}]}], ",", 
     RowBox[{
      RowBox[{"fb", "[", 
       RowBox[{"1", ",", "17", ",", "4", ",", "1"}], "]"}], "\[Equal]", 
      RowBox[{"r5w1w2w3", "-", "r5w1w2w3w4", "+", "w4"}]}], ",", 
     RowBox[{
      RowBox[{"ff", "[", 
       RowBox[{"1", ",", "21", ",", "4", ",", "1"}], "]"}], "\[Equal]", 
      RowBox[{
       RowBox[{"-", "r5w1w2w3"}], "+", "r5w1w2w3w5", "-", "w5"}]}], ",", 
     RowBox[{
      RowBox[{"fb", "[", 
       RowBox[{"1", ",", "21", ",", "4", ",", "1"}], "]"}], "\[Equal]", 
      RowBox[{"r5w1w2w3", "-", "r5w1w2w3w5", "+", "w5"}]}], ",", 
     RowBox[{
      RowBox[{"ff", "[", 
       RowBox[{"1", ",", "21", ",", "4", ",", "5"}], "]"}], "\[Equal]", 
      RowBox[{
       RowBox[{"-", "r5w1w2w4"}], "+", "r5w1w2w4w5", "-", "w5"}]}], ",", 
     RowBox[{
      RowBox[{"fb", "[", 
       RowBox[{"1", ",", "21", ",", "4", ",", "5"}], "]"}], "\[Equal]", 
      RowBox[{"r5w1w2w4", "-", "r5w1w2w4w5", "+", "w5"}]}], ",", 
     RowBox[{
      RowBox[{"ff", "[", 
       RowBox[{"1", ",", "13", ",", "5", ",", "9"}], "]"}], "\[Equal]", 
      RowBox[{"r5w1w2w3w4w5", "-", "r5w1w2w4w5", "-", "w3"}]}], ",", 
     RowBox[{
      RowBox[{"fb", "[", 
       RowBox[{"1", ",", "13", ",", "5", ",", "9"}], "]"}], "\[Equal]", 
      RowBox[{
       RowBox[{"-", "r5w1w2w3w4w5"}], "+", "r5w1w2w4w5", "+", "w3"}]}], ",", 
     RowBox[{
      RowBox[{"ff", "[", 
       RowBox[{"1", ",", "17", ",", "5", ",", "5"}], "]"}], "\[Equal]", 
      RowBox[{"r5w1w2w3w4w5", "-", "r5w1w2w3w5", "-", "w4"}]}], ",", 
     RowBox[{
      RowBox[{"fb", "[", 
       RowBox[{"1", ",", "17", ",", "5", ",", "5"}], "]"}], "\[Equal]", 
      RowBox[{
       RowBox[{"-", "r5w1w2w3w4w5"}], "+", "r5w1w2w3w5", "+", "w4"}]}], ",", 
     RowBox[{
      RowBox[{"ff", "[", 
       RowBox[{"1", ",", "21", ",", "5", ",", "1"}], "]"}], "\[Equal]", 
      RowBox[{
       RowBox[{"-", "r5w1w2w3w4"}], "+", "r5w1w2w3w4w5", "-", "w5"}]}], ",", 
     RowBox[{
      RowBox[{"fb", "[", 
       RowBox[{"1", ",", "21", ",", "5", ",", "1"}], "]"}], "\[Equal]", 
      RowBox[{"r5w1w2w3w4", "-", "r5w1w2w3w4w5", "+", "w5"}]}], ",", 
     RowBox[{"Vf5", "\[Equal]", 
      RowBox[{
      "r0", "+", "w1", "+", "w2", "+", "w3", "+", "w4", "+", "w5", "-", 
       "r5w1w2w3w4w5"}]}], ",", " ", "\[IndentingNewLine]", 
     "\[IndentingNewLine]", 
     RowBox[{
      RowBox[{"m", "[", "1", "]"}], "\[Equal]", 
      RowBox[{
       RowBox[{"-", 
        RowBox[{"mRNA", "[", "0", "]"}]}], "+", 
       RowBox[{"mRNA", "[", "1", "]"}]}]}], ",", 
     RowBox[{
      RowBox[{"m", "[", "2", "]"}], "\[Equal]", 
      RowBox[{
       RowBox[{"-", 
        RowBox[{"mRNA", "[", "1", "]"}]}], "+", 
       RowBox[{"mRNA", "[", "2", "]"}]}]}], ",", 
     RowBox[{
      RowBox[{"m", "[", "3", "]"}], "\[Equal]", 
      RowBox[{
       RowBox[{"-", 
        RowBox[{"mRNA", "[", "2", "]"}]}], "+", 
       RowBox[{"mRNA", "[", "3", "]"}]}]}], ",", 
     RowBox[{
      RowBox[{"m", "[", "4", "]"}], "\[Equal]", 
      RowBox[{
       RowBox[{"-", 
        RowBox[{"mRNA", "[", "3", "]"}]}], "+", 
       RowBox[{"mRNA", "[", "4", "]"}]}]}], ",", 
     RowBox[{
      RowBox[{"m", "[", "5", "]"}], "\[Equal]", 
      RowBox[{
       RowBox[{"-", 
        RowBox[{"mRNA", "[", "4", "]"}]}], "+", 
       RowBox[{"mRNA", "[", "5", "]"}]}]}], ",", 
     RowBox[{
      RowBox[{"m", "[", "6", "]"}], "\[Equal]", 
      RowBox[{
       RowBox[{"-", 
        RowBox[{"mRNA", "[", "5", "]"}]}], "+", 
       RowBox[{"mRNA", "[", "6", "]"}]}]}], ",", 
     RowBox[{
      RowBox[{"m", "[", "7", "]"}], "\[Equal]", 
      RowBox[{
       RowBox[{"-", 
        RowBox[{"mRNA", "[", "6", "]"}]}], "+", 
       RowBox[{"mRNA", "[", "7", "]"}]}]}], ",", 
     RowBox[{
      RowBox[{"m", "[", "8", "]"}], "\[Equal]", 
      RowBox[{
       RowBox[{"-", 
        RowBox[{"mRNA", "[", "7", "]"}]}], "+", 
       RowBox[{"mRNA", "[", "8", "]"}]}]}], ",", 
     RowBox[{
      RowBox[{"m", "[", "9", "]"}], "\[Equal]", 
      RowBox[{
       RowBox[{"-", 
        RowBox[{"mRNA", "[", "8", "]"}]}], "+", 
       RowBox[{"mRNA", "[", "9", "]"}]}]}], ",", 
     RowBox[{
      RowBox[{"m", "[", "10", "]"}], "\[Equal]", 
      RowBox[{
       RowBox[{"-", 
        RowBox[{"mRNA", "[", "9", "]"}]}], "+", 
       RowBox[{"mRNA", "[", "10", "]"}]}]}], ",", 
     RowBox[{
      RowBox[{"m", "[", "11", "]"}], "\[Equal]", 
      RowBox[{
       RowBox[{"-", 
        RowBox[{"mRNA", "[", "10", "]"}]}], "+", 
       RowBox[{"mRNA", "[", "11", "]"}]}]}], ",", 
     RowBox[{
      RowBox[{"m", "[", "12", "]"}], "\[Equal]", 
      RowBox[{
       RowBox[{"-", 
        RowBox[{"mRNA", "[", "11", "]"}]}], "+", 
       RowBox[{"mRNA", "[", "12", "]"}]}]}], ",", 
     RowBox[{
      RowBox[{"m", "[", "13", "]"}], "\[Equal]", 
      RowBox[{
       RowBox[{"-", 
        RowBox[{"mRNA", "[", "12", "]"}]}], "+", 
       RowBox[{"mRNA", "[", "13", "]"}]}]}], ",", 
     RowBox[{
      RowBox[{"m", "[", "14", "]"}], "\[Equal]", 
      RowBox[{
       RowBox[{"-", 
        RowBox[{"mRNA", "[", "13", "]"}]}], "+", 
       RowBox[{"mRNA", "[", "14", "]"}]}]}], ",", 
     RowBox[{
      RowBox[{"m", "[", "15", "]"}], "\[Equal]", 
      RowBox[{
       RowBox[{"-", 
        RowBox[{"mRNA", "[", "14", "]"}]}], "+", 
       RowBox[{"mRNA", "[", "15", "]"}]}]}], ",", 
     RowBox[{
      RowBox[{"m", "[", "16", "]"}], "\[Equal]", 
      RowBox[{
       RowBox[{"-", 
        RowBox[{"mRNA", "[", "15", "]"}]}], "+", 
       RowBox[{"mRNA", "[", "16", "]"}]}]}], ",", 
     RowBox[{
      RowBox[{"m", "[", "17", "]"}], "\[Equal]", 
      RowBox[{
       RowBox[{"-", 
        RowBox[{"mRNA", "[", "16", "]"}]}], "+", 
       RowBox[{"mRNA", "[", "17", "]"}]}]}], ",", 
     RowBox[{
      RowBox[{"m", "[", "18", "]"}], "\[Equal]", 
      RowBox[{
       RowBox[{"-", 
        RowBox[{"mRNA", "[", "17", "]"}]}], "+", 
       RowBox[{"mRNA", "[", "18", "]"}]}]}], ",", 
     RowBox[{
      RowBox[{"m", "[", "19", "]"}], "\[Equal]", 
      RowBox[{
       RowBox[{"-", 
        RowBox[{"mRNA", "[", "18", "]"}]}], "+", 
       RowBox[{"mRNA", "[", "19", "]"}]}]}], ",", 
     RowBox[{
      RowBox[{"m", "[", "20", "]"}], "\[Equal]", 
      RowBox[{
       RowBox[{"-", 
        RowBox[{"mRNA", "[", "19", "]"}]}], "+", 
       RowBox[{"mRNA", "[", "20", "]"}]}]}], ",", 
     RowBox[{
      RowBox[{"m", "[", "21", "]"}], "\[Equal]", 
      RowBox[{
       RowBox[{"-", 
        RowBox[{"mRNA", "[", "20", "]"}]}], "+", 
       RowBox[{"mRNA", "[", "21", "]"}]}]}], ",", 
     RowBox[{
      RowBox[{"m", "[", "22", "]"}], "\[Equal]", 
      RowBox[{
       RowBox[{"-", 
        RowBox[{"mRNA", "[", "21", "]"}]}], "+", 
       RowBox[{"mRNA", "[", "22", "]"}]}]}], ",", 
     RowBox[{
      RowBox[{"m", "[", "23", "]"}], "\[Equal]", 
      RowBox[{
       RowBox[{"-", 
        RowBox[{"mRNA", "[", "22", "]"}]}], "+", 
       RowBox[{"mRNA", "[", "23", "]"}]}]}], ",", 
     RowBox[{
      RowBox[{"m", "[", "24", "]"}], "\[Equal]", 
      RowBox[{
       RowBox[{"-", 
        RowBox[{"mRNA", "[", "23", "]"}]}], "+", 
       RowBox[{"mRNA", "[", "24", "]"}]}]}], ",", 
     RowBox[{
      RowBox[{"m", "[", "25", "]"}], "\[Equal]", 
      RowBox[{
       RowBox[{"-", 
        RowBox[{"mRNA", "[", "24", "]"}]}], "+", 
       RowBox[{"mRNA", "[", "25", "]"}]}]}], ",", 
     RowBox[{
      RowBox[{"m", "[", "26", "]"}], "\[Equal]", 
      RowBox[{
       RowBox[{"-", 
        RowBox[{"mRNA", "[", "25", "]"}]}], "+", 
       RowBox[{"mRNA", "[", "26", "]"}]}]}], ",", 
     RowBox[{
      RowBox[{"m", "[", "27", "]"}], "\[Equal]", 
      RowBox[{
       RowBox[{"-", 
        RowBox[{"mRNA", "[", "26", "]"}]}], "+", 
       RowBox[{"mRNA", "[", "27", "]"}]}]}], ",", 
     RowBox[{
      RowBox[{"m", "[", "28", "]"}], "\[Equal]", 
      RowBox[{
       RowBox[{"-", 
        RowBox[{"mRNA", "[", "27", "]"}]}], "+", 
       RowBox[{"mRNA", "[", "28", "]"}]}]}], ",", 
     RowBox[{
      RowBox[{"m", "[", "29", "]"}], "\[Equal]", 
      RowBox[{
       RowBox[{"-", 
        RowBox[{"mRNA", "[", "28", "]"}]}], "+", 
       RowBox[{"mRNA", "[", "29", "]"}]}]}], ",", 
     RowBox[{
      RowBox[{"m", "[", "30", "]"}], "\[Equal]", 
      RowBox[{"Pol", "+", "mRNAf", "-", 
       RowBox[{"mRNA", "[", "29", "]"}]}]}], ",", " ", 
     RowBox[{
      RowBox[{"p", "[", "1", "]"}], "\[Equal]", 
      RowBox[{
       RowBox[{"-", "mRNAf"}], "+", 
       RowBox[{"mRNAd", "[", "1", "]"}]}]}]}], "}"}]}], ";"}], "\n", 
 RowBox[{
  RowBox[{"RateEqs", "=", 
   RowBox[{"{", 
    RowBox[{
     RowBox[{
      RowBox[{"gf", "[", 
       RowBox[{"1", ",", "1", ",", "1", ",", "5"}], "]"}], "\[Rule]", 
      RowBox[{"z1", " ", "r0", " ", 
       RowBox[{"kf", "[", 
        RowBox[{"1", ",", "1", ",", "1", ",", "5"}], "]"}]}]}], ",", 
     RowBox[{
      RowBox[{"gb", "[", 
       RowBox[{"1", ",", "1", ",", "1", ",", "5"}], "]"}], "\[Rule]", 
      RowBox[{"z1r0", " ", 
       RowBox[{"kb", "[", 
        RowBox[{"1", ",", "1", ",", "1", ",", "5"}], "]"}]}]}], ",", 
     RowBox[{
      RowBox[{"gf", "[", 
       RowBox[{"1", ",", "1", ",", "1", ",", "9"}], "]"}], "\[Rule]", 
      RowBox[{"z2", " ", "r0", " ", 
       RowBox[{"kf", "[", 
        RowBox[{"1", ",", "1", ",", "1", ",", "9"}], "]"}]}]}], ",", 
     RowBox[{
      RowBox[{"gb", "[", 
       RowBox[{"1", ",", "1", ",", "1", ",", "9"}], "]"}], "\[Rule]", 
      RowBox[{"z2r0", " ", 
       RowBox[{"kb", "[", 
        RowBox[{"1", ",", "1", ",", "1", ",", "9"}], "]"}]}]}], ",", 
     RowBox[{
      RowBox[{"gf", "[", 
       RowBox[{"1", ",", "5", ",", "2", ",", "5"}], "]"}], "\[Rule]", 
      RowBox[{"z1", " ", "z2r0", " ", 
       RowBox[{"kf", "[", 
        RowBox[{"1", ",", "5", ",", "2", ",", "5"}], "]"}]}]}], ",", 
     RowBox[{
      RowBox[{"gb", "[", 
       RowBox[{"1", ",", "5", ",", "2", ",", "5"}], "]"}], "\[Rule]", 
      RowBox[{"z1z2r0", " ", 
       RowBox[{"kb", "[", 
        RowBox[{"1", ",", "5", ",", "2", ",", "5"}], "]"}]}]}], ",", 
     RowBox[{
      RowBox[{"gf", "[", 
       RowBox[{"1", ",", "9", ",", "2", ",", "1"}], "]"}], "\[Rule]", 
      RowBox[{"z1r0", " ", "z2", " ", 
       RowBox[{"kf", "[", 
        RowBox[{"1", ",", "9", ",", "2", ",", "1"}], "]"}]}]}], ",", 
     RowBox[{
      RowBox[{"gb", "[", 
       RowBox[{"1", ",", "9", ",", "2", ",", "1"}], "]"}], "\[Rule]", 
      RowBox[{"z1z2r0", " ", 
       RowBox[{"kb", "[", 
        RowBox[{"1", ",", "9", ",", "2", ",", "1"}], "]"}]}]}], ",", 
     RowBox[{
      RowBox[{"gf", "[", 
       RowBox[{"1", ",", "13", ",", "3", ",", "1"}], "]"}], "\[Rule]", 
      RowBox[{"z1z2r0", " ", "p3", " ", 
       RowBox[{"kf", "[", 
        RowBox[{"1", ",", "13", ",", "3", ",", "1"}], "]"}]}]}], ",", 
     RowBox[{
      RowBox[{"gb", "[", 
       RowBox[{"1", ",", "13", ",", "3", ",", "1"}], "]"}], "\[Rule]", 
      RowBox[{"z1z2p3r0", " ", 
       RowBox[{"kb", "[", 
        RowBox[{"1", ",", "13", ",", "3", ",", "1"}], "]"}]}]}], ",", 
     RowBox[{
      RowBox[{"gf", "[", 
       RowBox[{"1", ",", "17", ",", "3", ",", "1"}], "]"}], "\[Rule]", 
      RowBox[{"z1z2r0", " ", "z4", " ", 
       RowBox[{"kf", "[", 
        RowBox[{"1", ",", "17", ",", "3", ",", "1"}], "]"}]}]}], ",", 
     RowBox[{
      RowBox[{"gb", "[", 
       RowBox[{"1", ",", "17", ",", "3", ",", "1"}], "]"}], "\[Rule]", 
      RowBox[{"z1z2z4r0", " ", 
       RowBox[{"kb", "[", 
        RowBox[{"1", ",", "17", ",", "3", ",", "1"}], "]"}]}]}], ",", 
     RowBox[{
      RowBox[{"gf", "[", 
       RowBox[{"1", ",", "13", ",", "4", ",", "5"}], "]"}], "\[Rule]", 
      RowBox[{"z1z2z4r0", " ", "p3", " ", 
       RowBox[{"kf", "[", 
        RowBox[{"1", ",", "13", ",", "4", ",", "5"}], "]"}]}]}], ",", 
     RowBox[{
      RowBox[{"gb", "[", 
       RowBox[{"1", ",", "13", ",", "4", ",", "5"}], "]"}], "\[Rule]", 
      RowBox[{"z1z2p3z4r0", " ", 
       RowBox[{"kb", "[", 
        RowBox[{"1", ",", "13", ",", "4", ",", "5"}], "]"}]}]}], ",", 
     RowBox[{
      RowBox[{"gf", "[", 
       RowBox[{"1", ",", "17", ",", "4", ",", "1"}], "]"}], "\[Rule]", 
      RowBox[{"z1z2p3r0", " ", "z4", " ", 
       RowBox[{"kf", "[", 
        RowBox[{"1", ",", "17", ",", "4", ",", "1"}], "]"}]}]}], ",", 
     RowBox[{
      RowBox[{"gb", "[", 
       RowBox[{"1", ",", "17", ",", "4", ",", "1"}], "]"}], "\[Rule]", 
      RowBox[{"z1z2p3z4r0", " ", 
       RowBox[{"kb", "[", 
        RowBox[{"1", ",", "17", ",", "4", ",", "1"}], "]"}]}]}], ",", 
     RowBox[{
      RowBox[{"gf", "[", 
       RowBox[{"1", ",", "21", ",", "4", ",", "1"}], "]"}], "\[Rule]", 
      RowBox[{"z1z2p3r0", " ", "z5", " ", 
       RowBox[{"kf", "[", 
        RowBox[{"1", ",", "21", ",", "4", ",", "1"}], "]"}]}]}], ",", 
     RowBox[{
      RowBox[{"gb", "[", 
       RowBox[{"1", ",", "21", ",", "4", ",", "1"}], "]"}], "\[Rule]", 
      RowBox[{"z1z2p3z5r0", " ", 
       RowBox[{"kb", "[", 
        RowBox[{"1", ",", "21", ",", "4", ",", "1"}], "]"}]}]}], ",", 
     RowBox[{
      RowBox[{"gf", "[", 
       RowBox[{"1", ",", "21", ",", "4", ",", "5"}], "]"}], "\[Rule]", 
      RowBox[{"z1z2z4r0", " ", "z5", " ", 
       RowBox[{"kf", "[", 
        RowBox[{"1", ",", "21", ",", "4", ",", "5"}], "]"}]}]}], ",", 
     RowBox[{
      RowBox[{"gb", "[", 
       RowBox[{"1", ",", "21", ",", "4", ",", "5"}], "]"}], "\[Rule]", 
      RowBox[{"z1z2z4z5r0", " ", 
       RowBox[{"kb", "[", 
        RowBox[{"1", ",", "21", ",", "4", ",", "5"}], "]"}]}]}], ",", 
     RowBox[{
      RowBox[{"gf", "[", 
       RowBox[{"1", ",", "13", ",", "5", ",", "9"}], "]"}], "\[Rule]", 
      RowBox[{"z1z2z4z5r0", " ", "p3", " ", 
       RowBox[{"kf", "[", 
        RowBox[{"1", ",", "13", ",", "5", ",", "9"}], "]"}]}]}], ",", 
     RowBox[{
      RowBox[{"gb", "[", 
       RowBox[{"1", ",", "13", ",", "5", ",", "9"}], "]"}], "\[Rule]", 
      RowBox[{"z1z2p3z4z5r0", " ", 
       RowBox[{"kb", "[", 
        RowBox[{"1", ",", "13", ",", "5", ",", "9"}], "]"}]}]}], ",", 
     RowBox[{
      RowBox[{"gf", "[", 
       RowBox[{"1", ",", "17", ",", "5", ",", "5"}], "]"}], "\[Rule]", 
      RowBox[{"z1z2p3z5r0", " ", "z4", " ", 
       RowBox[{"kf", "[", 
        RowBox[{"1", ",", "17", ",", "5", ",", "5"}], "]"}]}]}], ",", 
     RowBox[{
      RowBox[{"gb", "[", 
       RowBox[{"1", ",", "17", ",", "5", ",", "5"}], "]"}], "\[Rule]", 
      RowBox[{"z1z2p3z4z5r0", " ", 
       RowBox[{"kb", "[", 
        RowBox[{"1", ",", "17", ",", "5", ",", "5"}], "]"}]}]}], ",", 
     RowBox[{
      RowBox[{"gf", "[", 
       RowBox[{"1", ",", "21", ",", "5", ",", "1"}], "]"}], "\[Rule]", 
      RowBox[{"z1z2p3z4r0", " ", "z5", " ", 
       RowBox[{"kf", "[", 
        RowBox[{"1", ",", "21", ",", "5", ",", "1"}], "]"}]}]}], ",", 
     RowBox[{
      RowBox[{"gb", "[", 
       RowBox[{"1", ",", "21", ",", "5", ",", "1"}], "]"}], "\[Rule]", 
      RowBox[{"z1z2p3z4z5r0", " ", 
       RowBox[{"kb", "[", 
        RowBox[{"1", ",", "21", ",", "5", ",", "1"}], "]"}]}]}], ",", " ", 
     RowBox[{"Vf10", "\[Rule]", 
      RowBox[{"z1z2p3z4z5r0", "  ", "Kf1"}]}], " ", ",", 
     "\[IndentingNewLine]", "\[IndentingNewLine]", 
     RowBox[{
      RowBox[{"cf", "[", 
       RowBox[{"1", ",", "1", ",", "1", ",", "5"}], "]"}], "\[Rule]", " ", 
      RowBox[{"r02", " ", "n1", " ", 
       RowBox[{"kf", "[", 
        RowBox[{"1", ",", "1", ",", "1", ",", "5"}], "]"}]}]}], ",", 
     RowBox[{
      RowBox[{"cb", "[", 
       RowBox[{"1", ",", "1", ",", "1", ",", "5"}], "]"}], "\[Rule]", " ", 
      RowBox[{"r02n1", " ", 
       RowBox[{"kb", "[", 
        RowBox[{"1", ",", "1", ",", "1", ",", "5"}], "]"}]}]}], ",", 
     RowBox[{
      RowBox[{"cf", "[", 
       RowBox[{"1", ",", "1", ",", "1", ",", "9"}], "]"}], "\[Rule]", " ", 
      RowBox[{"r02", " ", "n2", " ", 
       RowBox[{"kf", "[", 
        RowBox[{"1", ",", "1", ",", "1", ",", "9"}], "]"}]}]}], ",", 
     RowBox[{
      RowBox[{"cb", "[", 
       RowBox[{"1", ",", "1", ",", "1", ",", "9"}], "]"}], "\[Rule]", " ", 
      RowBox[{"r02n2", " ", 
       RowBox[{"kb", "[", 
        RowBox[{"1", ",", "1", ",", "1", ",", "9"}], "]"}]}]}], ",", 
     RowBox[{
      RowBox[{"cf", "[", 
       RowBox[{"1", ",", "9", ",", "2", ",", "1"}], "]"}], "\[Rule]", " ", 
      RowBox[{"r02n1", " ", "n2", " ", 
       RowBox[{"kf", "[", 
        RowBox[{"1", ",", "9", ",", "2", ",", "1"}], "]"}]}]}], ",", 
     RowBox[{
      RowBox[{"cb", "[", 
       RowBox[{"1", ",", "9", ",", "2", ",", "1"}], "]"}], "\[Rule]", " ", 
      RowBox[{"r02n1n2", " ", 
       RowBox[{"kb", "[", 
        RowBox[{"1", ",", "9", ",", "2", ",", "1"}], "]"}]}]}], ",", 
     RowBox[{
      RowBox[{"cf", "[", 
       RowBox[{"1", ",", "5", ",", "2", ",", "5"}], "]"}], "\[Rule]", 
      RowBox[{"n1", "  ", "r02n2", " ", 
       RowBox[{"kf", "[", 
        RowBox[{"1", ",", "5", ",", "2", ",", "5"}], "]"}]}]}], ",", 
     RowBox[{
      RowBox[{"cb", "[", 
       RowBox[{"1", ",", "5", ",", "2", ",", "5"}], "]"}], "->", " ", 
      RowBox[{"r02n1n2", " ", 
       RowBox[{"kb", "[", 
        RowBox[{"1", ",", "5", ",", "2", ",", "5"}], "]"}]}]}], ",", 
     RowBox[{
      RowBox[{"cf", "[", 
       RowBox[{"1", ",", "13", ",", "3", ",", "1"}], "]"}], "\[Rule]", " ", 
      RowBox[{"r02n1n2", " ", "n3", " ", 
       RowBox[{"kf", "[", 
        RowBox[{"1", ",", "13", ",", "3", ",", "1"}], "]"}]}]}], ",", 
     RowBox[{
      RowBox[{"cb", "[", 
       RowBox[{"1", ",", "13", ",", "3", ",", "1"}], "]"}], "\[Rule]", " ", 
      RowBox[{"r02n1n2n3", " ", 
       RowBox[{"kb", "[", 
        RowBox[{"1", ",", "13", ",", "3", ",", "1"}], "]"}]}]}], ",", 
     RowBox[{
      RowBox[{"cf", "[", 
       RowBox[{"1", ",", "17", ",", "3", ",", "1"}], "]"}], "\[Rule]", " ", 
      RowBox[{"r02n1n2", " ", "n4", " ", 
       RowBox[{"kf", "[", 
        RowBox[{"1", ",", "17", ",", "3", ",", "1"}], "]"}]}]}], ",", 
     RowBox[{
      RowBox[{"cb", "[", 
       RowBox[{"1", ",", "17", ",", "3", ",", "1"}], "]"}], "\[Rule]", " ", 
      RowBox[{"r02n1n2n4", " ", 
       RowBox[{"kb", "[", 
        RowBox[{"1", ",", "17", ",", "3", ",", "1"}], "]"}]}]}], ",", 
     RowBox[{
      RowBox[{"cf", "[", 
       RowBox[{"1", ",", "13", ",", "4", ",", "5"}], "]"}], "\[Rule]", " ", 
      RowBox[{"r02n1n2n4", " ", "n3", " ", 
       RowBox[{"kf", "[", 
        RowBox[{"1", ",", "13", ",", "4", ",", "5"}], "]"}]}]}], ",", 
     RowBox[{
      RowBox[{"cb", "[", 
       RowBox[{"1", ",", "13", ",", "4", ",", "5"}], "]"}], "\[Rule]", " ", 
      RowBox[{"r02n1n2n3n4", " ", 
       RowBox[{"kb", "[", 
        RowBox[{"1", ",", "13", ",", "4", ",", "5"}], "]"}]}]}], ",", 
     RowBox[{
      RowBox[{"cf", "[", 
       RowBox[{"1", ",", "17", ",", "4", ",", "1"}], "]"}], "\[Rule]", " ", 
      RowBox[{"r02n1n2n3", " ", "n4", " ", 
       RowBox[{"kf", "[", 
        RowBox[{"1", ",", "17", ",", "4", ",", "1"}], "]"}]}]}], ",", 
     RowBox[{
      RowBox[{"cb", "[", 
       RowBox[{"1", ",", "17", ",", "4", ",", "1"}], "]"}], "\[Rule]", " ", 
      RowBox[{"r02n1n2n3n4", " ", 
       RowBox[{"kb", "[", 
        RowBox[{"1", ",", "17", ",", "4", ",", "1"}], "]"}]}]}], ",", 
     RowBox[{
      RowBox[{"cf", "[", 
       RowBox[{"1", ",", "21", ",", "4", ",", "1"}], "]"}], "\[Rule]", " ", 
      RowBox[{"r02n1n2n3", " ", "Pol", " ", 
       RowBox[{"kf", "[", 
        RowBox[{"1", ",", "21", ",", "4", ",", "1"}], "]"}]}]}], ",", 
     RowBox[{
      RowBox[{"cb", "[", 
       RowBox[{"1", ",", "21", ",", "4", ",", "1"}], "]"}], "\[Rule]", " ", 
      RowBox[{"r02n1n2n3Pol", " ", 
       RowBox[{"kb", "[", 
        RowBox[{"1", ",", "21", ",", "4", ",", "1"}], "]"}]}]}], ",", 
     RowBox[{
      RowBox[{"cf", "[", 
       RowBox[{"1", ",", "21", ",", "4", ",", "5"}], "]"}], "\[Rule]", " ", 
      RowBox[{"r02n1n2n4", " ", "Pol", " ", 
       RowBox[{"kf", "[", 
        RowBox[{"1", ",", "21", ",", "4", ",", "5"}], "]"}]}]}], ",", 
     RowBox[{
      RowBox[{"cb", "[", 
       RowBox[{"1", ",", "21", ",", "4", ",", "5"}], "]"}], "\[Rule]", " ", 
      RowBox[{"r02n1n2n4Pol", " ", 
       RowBox[{"kb", "[", 
        RowBox[{"1", ",", "21", ",", "4", ",", "5"}], "]"}]}]}], ",", 
     RowBox[{
      RowBox[{"cf", "[", 
       RowBox[{"1", ",", "13", ",", "5", ",", "9"}], "]"}], "\[Rule]", " ", 
      RowBox[{"r02n1n2n4Pol", " ", "n3", " ", 
       RowBox[{"kf", "[", 
        RowBox[{"1", ",", "13", ",", "5", ",", "9"}], "]"}]}]}], ",", 
     RowBox[{
      RowBox[{"cb", "[", 
       RowBox[{"1", ",", "13", ",", "5", ",", "9"}], "]"}], "\[Rule]", " ", 
      RowBox[{"r02n1n2n3n4Pol", " ", 
       RowBox[{"kb", "[", 
        RowBox[{"1", ",", "13", ",", "5", ",", "9"}], "]"}]}]}], ",", 
     RowBox[{
      RowBox[{"cf", "[", 
       RowBox[{"1", ",", "17", ",", "5", ",", "5"}], "]"}], "\[Rule]", " ", 
      RowBox[{"r02n1n2n3Pol", " ", "n4", " ", 
       RowBox[{"kf", "[", 
        RowBox[{"1", ",", "17", ",", "5", ",", "5"}], "]"}]}]}], ",", 
     RowBox[{
      RowBox[{"cb", "[", 
       RowBox[{"1", ",", "17", ",", "5", ",", "5"}], "]"}], "\[Rule]", " ", 
      RowBox[{"r02n1n2n3n4Pol", " ", 
       RowBox[{"kb", "[", 
        RowBox[{"1", ",", "17", ",", "5", ",", "5"}], "]"}]}]}], ",", 
     RowBox[{
      RowBox[{"cf", "[", 
       RowBox[{"1", ",", "21", ",", "5", ",", "1"}], "]"}], "\[Rule]", " ", 
      RowBox[{"r02n1n2n3n4", " ", "Pol", " ", 
       RowBox[{"kf", "[", 
        RowBox[{"1", ",", "21", ",", "5", ",", "1"}], "]"}]}]}], ",", 
     RowBox[{
      RowBox[{"cb", "[", 
       RowBox[{"1", ",", "21", ",", "5", ",", "1"}], "]"}], "\[Rule]", " ", 
      RowBox[{"r02n1n2n3n4Pol", " ", 
       RowBox[{"kb", "[", 
        RowBox[{"1", ",", "21", ",", "5", ",", "1"}], "]"}]}]}], ",", " ", 
     RowBox[{"Vf20", "\[Rule]", "   ", 
      RowBox[{"r02n1n2n3n4Pol", " ", "Kini"}]}], ",", "\[IndentingNewLine]", 
     "\[IndentingNewLine]", 
     RowBox[{
      RowBox[{"cfP", "[", 
       RowBox[{"1", ",", "1", ",", "1", ",", "5"}], "]"}], "\[Rule]", "  ", 
      RowBox[{"r03", " ", "n1", " ", 
       RowBox[{"kf", "[", 
        RowBox[{"1", ",", "1", ",", "1", ",", "5"}], "]"}]}]}], ",", 
     RowBox[{
      RowBox[{"cbP", "[", 
       RowBox[{"1", ",", "1", ",", "1", ",", "5"}], "]"}], "\[Rule]", "  ", 
      RowBox[{"r03n1", " ", 
       RowBox[{"kb", "[", 
        RowBox[{"1", ",", "1", ",", "1", ",", "5"}], "]"}]}]}], ",", 
     RowBox[{
      RowBox[{"cfP", "[", 
       RowBox[{"1", ",", "1", ",", "1", ",", "9"}], "]"}], "\[Rule]", "  ", 
      RowBox[{"r03", " ", "n2", " ", 
       RowBox[{"kf", "[", 
        RowBox[{"1", ",", "1", ",", "1", ",", "9"}], "]"}]}]}], ",", 
     RowBox[{
      RowBox[{"cbP", "[", 
       RowBox[{"1", ",", "1", ",", "1", ",", "9"}], "]"}], "\[Rule]", "  ", 
      RowBox[{"r03n2", " ", 
       RowBox[{"kb", "[", 
        RowBox[{"1", ",", "1", ",", "1", ",", "9"}], "]"}]}]}], ",", 
     RowBox[{
      RowBox[{"cfP", "[", 
       RowBox[{"1", ",", "9", ",", "2", ",", "1"}], "]"}], "\[Rule]", "  ", 
      RowBox[{"r03n1", " ", "n2", " ", 
       RowBox[{"kf", "[", 
        RowBox[{"1", ",", "9", ",", "2", ",", "1"}], "]"}]}]}], ",", 
     RowBox[{
      RowBox[{"cbP", "[", 
       RowBox[{"1", ",", "9", ",", "2", ",", "1"}], "]"}], "\[Rule]", "  ", 
      RowBox[{"r03n1n2", " ", 
       RowBox[{"kb", "[", 
        RowBox[{"1", ",", "9", ",", "2", ",", "1"}], "]"}]}]}], ",", 
     RowBox[{
      RowBox[{"cfP", "[", 
       RowBox[{"1", ",", "5", ",", "2", ",", "5"}], "]"}], "\[Rule]", 
      RowBox[{"n1", "   ", "r03n2", " ", 
       RowBox[{"kf", "[", 
        RowBox[{"1", ",", "5", ",", "2", ",", "5"}], "]"}]}]}], ",", 
     RowBox[{
      RowBox[{"cbP", "[", 
       RowBox[{"1", ",", "5", ",", "2", ",", "5"}], "]"}], "->", "  ", 
      RowBox[{"r03n1n2", " ", 
       RowBox[{"kb", "[", 
        RowBox[{"1", ",", "5", ",", "2", ",", "5"}], "]"}]}]}], ",", 
     RowBox[{
      RowBox[{"cfP", "[", 
       RowBox[{"1", ",", "13", ",", "3", ",", "1"}], "]"}], "\[Rule]", "  ", 
      RowBox[{"r03n1n2", " ", "n3", " ", 
       RowBox[{"kf", "[", 
        RowBox[{"1", ",", "13", ",", "3", ",", "1"}], "]"}]}]}], ",", 
     RowBox[{
      RowBox[{"cbP", "[", 
       RowBox[{"1", ",", "13", ",", "3", ",", "1"}], "]"}], "\[Rule]", "  ", 
      RowBox[{"r03n1n2n3", " ", 
       RowBox[{"kb", "[", 
        RowBox[{"1", ",", "13", ",", "3", ",", "1"}], "]"}]}]}], ",", 
     RowBox[{
      RowBox[{"cfP", "[", 
       RowBox[{"1", ",", "17", ",", "3", ",", "1"}], "]"}], "\[Rule]", "  ", 
      RowBox[{"r03n1n2", " ", "n4", " ", 
       RowBox[{"kf", "[", 
        RowBox[{"1", ",", "17", ",", "3", ",", "1"}], "]"}]}]}], ",", 
     RowBox[{
      RowBox[{"cbP", "[", 
       RowBox[{"1", ",", "17", ",", "3", ",", "1"}], "]"}], "\[Rule]", "  ", 
      RowBox[{"r03n1n2n4", " ", 
       RowBox[{"kb", "[", 
        RowBox[{"1", ",", "17", ",", "3", ",", "1"}], "]"}]}]}], ",", 
     RowBox[{
      RowBox[{"cfP", "[", 
       RowBox[{"1", ",", "13", ",", "4", ",", "5"}], "]"}], "\[Rule]", "  ", 
      RowBox[{"r03n1n2n4", " ", "n3", " ", 
       RowBox[{"kf", "[", 
        RowBox[{"1", ",", "13", ",", "4", ",", "5"}], "]"}]}]}], ",", 
     RowBox[{
      RowBox[{"cbP", "[", 
       RowBox[{"1", ",", "13", ",", "4", ",", "5"}], "]"}], "\[Rule]", "  ", 
      RowBox[{"r03n1n2n3n4", " ", 
       RowBox[{"kb", "[", 
        RowBox[{"1", ",", "13", ",", "4", ",", "5"}], "]"}]}]}], ",", 
     RowBox[{
      RowBox[{"cfP", "[", 
       RowBox[{"1", ",", "17", ",", "4", ",", "1"}], "]"}], "\[Rule]", "  ", 
      RowBox[{"r03n1n2n3", " ", "n4", " ", 
       RowBox[{"kf", "[", 
        RowBox[{"1", ",", "17", ",", "4", ",", "1"}], "]"}]}]}], ",", 
     RowBox[{
      RowBox[{"cbP", "[", 
       RowBox[{"1", ",", "17", ",", "4", ",", "1"}], "]"}], "\[Rule]", "  ", 
      RowBox[{"r03n1n2n3n4", " ", 
       RowBox[{"kb", "[", 
        RowBox[{"1", ",", "17", ",", "4", ",", "1"}], "]"}]}]}], ",", 
     RowBox[{
      RowBox[{"cfP", "[", 
       RowBox[{"1", ",", "21", ",", "4", ",", "1"}], "]"}], "\[Rule]", "  ", 
      RowBox[{"r03n1n2n3", " ", "Pol", " ", 
       RowBox[{"kf", "[", 
        RowBox[{"1", ",", "21", ",", "4", ",", "1"}], "]"}]}]}], ",", 
     RowBox[{
      RowBox[{"cbP", "[", 
       RowBox[{"1", ",", "21", ",", "4", ",", "1"}], "]"}], "\[Rule]", "  ", 
      RowBox[{"r03n1n2n3Pol", " ", 
       RowBox[{"kb", "[", 
        RowBox[{"1", ",", "21", ",", "4", ",", "1"}], "]"}]}]}], ",", 
     RowBox[{
      RowBox[{"cfP", "[", 
       RowBox[{"1", ",", "21", ",", "4", ",", "5"}], "]"}], "\[Rule]", "  ", 
      RowBox[{"r03n1n2n4", " ", "Pol", " ", 
       RowBox[{"kf", "[", 
        RowBox[{"1", ",", "21", ",", "4", ",", "5"}], "]"}]}]}], ",", 
     RowBox[{
      RowBox[{"cbP", "[", 
       RowBox[{"1", ",", "21", ",", "4", ",", "5"}], "]"}], "\[Rule]", "  ", 
      RowBox[{"r03n1n2n4Pol", " ", 
       RowBox[{"kb", "[", 
        RowBox[{"1", ",", "21", ",", "4", ",", "5"}], "]"}]}]}], ",", 
     RowBox[{
      RowBox[{"cfP", "[", 
       RowBox[{"1", ",", "13", ",", "5", ",", "9"}], "]"}], "\[Rule]", "  ", 
      RowBox[{"r03n1n2n4Pol", " ", "n3", " ", 
       RowBox[{"kf", "[", 
        RowBox[{"1", ",", "13", ",", "5", ",", "9"}], "]"}]}]}], ",", 
     RowBox[{
      RowBox[{"cbP", "[", 
       RowBox[{"1", ",", "13", ",", "5", ",", "9"}], "]"}], "\[Rule]", "  ", 
      RowBox[{"r03n1n2n3n4Pol", " ", 
       RowBox[{"kb", "[", 
        RowBox[{"1", ",", "13", ",", "5", ",", "9"}], "]"}]}]}], ",", 
     RowBox[{
      RowBox[{"cfP", "[", 
       RowBox[{"1", ",", "17", ",", "5", ",", "5"}], "]"}], "\[Rule]", "  ", 
      RowBox[{"r03n1n2n3Pol", " ", "n4", " ", 
       RowBox[{"kf", "[", 
        RowBox[{"1", ",", "17", ",", "5", ",", "5"}], "]"}]}]}], ",", 
     RowBox[{
      RowBox[{"cbP", "[", 
       RowBox[{"1", ",", "17", ",", "5", ",", "5"}], "]"}], "\[Rule]", "  ", 
      RowBox[{"r03n1n2n3n4Pol", " ", 
       RowBox[{"kb", "[", 
        RowBox[{"1", ",", "17", ",", "5", ",", "5"}], "]"}]}]}], ",", 
     RowBox[{
      RowBox[{"cfP", "[", 
       RowBox[{"1", ",", "21", ",", "5", ",", "1"}], "]"}], "\[Rule]", "  ", 
      RowBox[{"r03n1n2n3n4", " ", "Pol", " ", 
       RowBox[{"kf", "[", 
        RowBox[{"1", ",", "21", ",", "5", ",", "1"}], "]"}]}]}], ",", 
     RowBox[{
      RowBox[{"cbP", "[", 
       RowBox[{"1", ",", "21", ",", "5", ",", "1"}], "]"}], "\[Rule]", "  ", 
      RowBox[{"r03n1n2n3n4Pol", " ", 
       RowBox[{"kb", "[", 
        RowBox[{"1", ",", "21", ",", "5", ",", "1"}], "]"}]}]}], ",", " ", 
     RowBox[{"Vini", "\[Rule]", "    ", 
      RowBox[{"r03n1n2n3n4Pol", " ", "Kini"}]}], ",", "\[IndentingNewLine]", 
     "\[IndentingNewLine]", 
     RowBox[{
      RowBox[{"hf", "[", 
       RowBox[{"1", ",", "1", ",", "1", ",", "5"}], "]"}], "\[Rule]", 
      RowBox[{"r03", " ", "m1", " ", 
       RowBox[{"kf", "[", 
        RowBox[{"1", ",", "1", ",", "1", ",", "5"}], "]"}]}]}], ",", 
     RowBox[{
      RowBox[{"hb", "[", 
       RowBox[{"1", ",", "1", ",", "1", ",", "5"}], "]"}], "\[Rule]", 
      RowBox[{"r03m1", " ", 
       RowBox[{"kb", "[", 
        RowBox[{"1", ",", "1", ",", "1", ",", "5"}], "]"}]}]}], ",", 
     RowBox[{
      RowBox[{"hf", "[", 
       RowBox[{"1", ",", "1", ",", "1", ",", "9"}], "]"}], "\[Rule]", 
      RowBox[{"r03", " ", "m2", " ", 
       RowBox[{"kf", "[", 
        RowBox[{"1", ",", "1", ",", "1", ",", "9"}], "]"}]}]}], ",", 
     RowBox[{
      RowBox[{"hb", "[", 
       RowBox[{"1", ",", "1", ",", "1", ",", "9"}], "]"}], "\[Rule]", 
      RowBox[{"r03m2", " ", 
       RowBox[{"kb", "[", 
        RowBox[{"1", ",", "1", ",", "1", ",", "9"}], "]"}]}]}], ",", 
     RowBox[{
      RowBox[{"hf", "[", 
       RowBox[{"1", ",", "9", ",", "2", ",", "1"}], "]"}], "\[Rule]", 
      RowBox[{"r03m1", " ", "m2", " ", 
       RowBox[{"kf", "[", 
        RowBox[{"1", ",", "9", ",", "2", ",", "1"}], "]"}]}]}], ",", 
     RowBox[{
      RowBox[{"hb", "[", 
       RowBox[{"1", ",", "9", ",", "2", ",", "1"}], "]"}], "\[Rule]", 
      RowBox[{"r03m1m2", " ", 
       RowBox[{"kb", "[", 
        RowBox[{"1", ",", "9", ",", "2", ",", "1"}], "]"}]}]}], ",", 
     RowBox[{
      RowBox[{"hf", "[", 
       RowBox[{"1", ",", "5", ",", "2", ",", "5"}], "]"}], "\[Rule]", 
      RowBox[{"m1", " ", "r03m2", " ", 
       RowBox[{"kf", "[", 
        RowBox[{"1", ",", "5", ",", "2", ",", "5"}], "]"}]}]}], ",", 
     RowBox[{
      RowBox[{"hb", "[", 
       RowBox[{"1", ",", "5", ",", "2", ",", "5"}], "]"}], "->", 
      RowBox[{"r03m1m2", " ", 
       RowBox[{"kb", "[", 
        RowBox[{"1", ",", "5", ",", "2", ",", "5"}], "]"}]}]}], ",", 
     RowBox[{
      RowBox[{"hf", "[", 
       RowBox[{"1", ",", "13", ",", "3", ",", "1"}], "]"}], "\[Rule]", 
      RowBox[{"r03m1m2", " ", "m3", " ", 
       RowBox[{"kf", "[", 
        RowBox[{"1", ",", "13", ",", "3", ",", "1"}], "]"}]}]}], ",", 
     RowBox[{
      RowBox[{"hb", "[", 
       RowBox[{"1", ",", "13", ",", "3", ",", "1"}], "]"}], "\[Rule]", 
      RowBox[{"r03m1m2m3", " ", 
       RowBox[{"kb", "[", 
        RowBox[{"1", ",", "13", ",", "3", ",", "1"}], "]"}]}]}], ",", 
     RowBox[{
      RowBox[{"hf", "[", 
       RowBox[{"1", ",", "17", ",", "3", ",", "1"}], "]"}], "\[Rule]", 
      RowBox[{"r03m1m2", " ", "m4", " ", 
       RowBox[{"kf", "[", 
        RowBox[{"1", ",", "17", ",", "3", ",", "1"}], "]"}]}]}], ",", 
     RowBox[{
      RowBox[{"hb", "[", 
       RowBox[{"1", ",", "17", ",", "3", ",", "1"}], "]"}], "\[Rule]", 
      RowBox[{"r03m1m2m4", " ", 
       RowBox[{"kb", "[", 
        RowBox[{"1", ",", "17", ",", "3", ",", "1"}], "]"}]}]}], ",", 
     RowBox[{
      RowBox[{"hf", "[", 
       RowBox[{"1", ",", "13", ",", "4", ",", "5"}], "]"}], "\[Rule]", 
      RowBox[{"r03m1m2m4", " ", "m3", " ", 
       RowBox[{"kf", "[", 
        RowBox[{"1", ",", "13", ",", "4", ",", "5"}], "]"}]}]}], ",", 
     RowBox[{
      RowBox[{"hb", "[", 
       RowBox[{"1", ",", "13", ",", "4", ",", "5"}], "]"}], "\[Rule]", 
      RowBox[{"r03m1m2m3m4", " ", 
       RowBox[{"kb", "[", 
        RowBox[{"1", ",", "13", ",", "4", ",", "5"}], "]"}]}]}], ",", 
     RowBox[{
      RowBox[{"hf", "[", 
       RowBox[{"1", ",", "17", ",", "4", ",", "1"}], "]"}], "\[Rule]", 
      RowBox[{"r03m1m2m3", " ", "m4", " ", 
       RowBox[{"kf", "[", 
        RowBox[{"1", ",", "17", ",", "4", ",", "1"}], "]"}]}]}], ",", 
     RowBox[{
      RowBox[{"hb", "[", 
       RowBox[{"1", ",", "17", ",", "4", ",", "1"}], "]"}], "\[Rule]", 
      RowBox[{"r03m1m2m3m4", " ", 
       RowBox[{"kb", "[", 
        RowBox[{"1", ",", "17", ",", "4", ",", "1"}], "]"}]}]}], ",", 
     RowBox[{
      RowBox[{"hf", "[", 
       RowBox[{"1", ",", "21", ",", "4", ",", "1"}], "]"}], "\[Rule]", 
      RowBox[{"r03m1m2m3", " ", "m5", " ", 
       RowBox[{"kf", "[", 
        RowBox[{"1", ",", "21", ",", "4", ",", "1"}], "]"}]}]}], ",", 
     RowBox[{
      RowBox[{"hb", "[", 
       RowBox[{"1", ",", "21", ",", "4", ",", "1"}], "]"}], "\[Rule]", 
      RowBox[{"r03m1m2m3m5", " ", 
       RowBox[{"kb", "[", 
        RowBox[{"1", ",", "21", ",", "4", ",", "1"}], "]"}]}]}], ",", 
     RowBox[{
      RowBox[{"hf", "[", 
       RowBox[{"1", ",", "21", ",", "4", ",", "5"}], "]"}], "\[Rule]", 
      RowBox[{"r03m1m2m4", " ", "m5", " ", 
       RowBox[{"kf", "[", 
        RowBox[{"1", ",", "21", ",", "4", ",", "5"}], "]"}]}]}], ",", 
     RowBox[{
      RowBox[{"hb", "[", 
       RowBox[{"1", ",", "21", ",", "4", ",", "5"}], "]"}], "\[Rule]", 
      RowBox[{"r03m1m2m4m5", " ", 
       RowBox[{"kb", "[", 
        RowBox[{"1", ",", "21", ",", "4", ",", "5"}], "]"}]}]}], ",", 
     RowBox[{
      RowBox[{"hf", "[", 
       RowBox[{"1", ",", "13", ",", "5", ",", "9"}], "]"}], "\[Rule]", 
      RowBox[{"r03m1m2m4m5", " ", "m3", " ", 
       RowBox[{"kf", "[", 
        RowBox[{"1", ",", "13", ",", "5", ",", "9"}], "]"}]}]}], ",", 
     RowBox[{
      RowBox[{"hb", "[", 
       RowBox[{"1", ",", "13", ",", "5", ",", "9"}], "]"}], "\[Rule]", 
      RowBox[{"r03m1m2m3m4m5", " ", 
       RowBox[{"kb", "[", 
        RowBox[{"1", ",", "13", ",", "5", ",", "9"}], "]"}]}]}], ",", 
     RowBox[{
      RowBox[{"hf", "[", 
       RowBox[{"1", ",", "17", ",", "5", ",", "5"}], "]"}], "\[Rule]", 
      RowBox[{"r03m1m2m3m5", " ", "m4", " ", 
       RowBox[{"kf", "[", 
        RowBox[{"1", ",", "17", ",", "5", ",", "5"}], "]"}]}]}], ",", 
     RowBox[{
      RowBox[{"hb", "[", 
       RowBox[{"1", ",", "17", ",", "5", ",", "5"}], "]"}], "\[Rule]", 
      RowBox[{"r03m1m2m3m4m5", " ", 
       RowBox[{"kb", "[", 
        RowBox[{"1", ",", "17", ",", "5", ",", "5"}], "]"}]}]}], ",", 
     RowBox[{
      RowBox[{"hf", "[", 
       RowBox[{"1", ",", "21", ",", "5", ",", "1"}], "]"}], "\[Rule]", 
      RowBox[{"r03m1m2m3m4", " ", "m5", " ", 
       RowBox[{"kf", "[", 
        RowBox[{"1", ",", "21", ",", "5", ",", "1"}], "]"}]}]}], ",", 
     RowBox[{
      RowBox[{"hb", "[", 
       RowBox[{"1", ",", "21", ",", "5", ",", "1"}], "]"}], "\[Rule]", 
      RowBox[{"r03m1m2m3m4m5", " ", 
       RowBox[{"kb", "[", 
        RowBox[{"1", ",", "21", ",", "5", ",", "1"}], "]"}]}]}], ",", " ", 
     RowBox[{"Vf30", "\[Rule]", 
      RowBox[{"r03m1m2m3m4m5", " ", "Kf3"}]}], ",", "\[IndentingNewLine]", 
     "\[IndentingNewLine]", 
     RowBox[{
      RowBox[{"df", "[", 
       RowBox[{"1", ",", "1", ",", "1", ",", "5"}], "]"}], "\[Rule]", 
      RowBox[{"x1", " ", "r04", " ", 
       RowBox[{"kf", "[", 
        RowBox[{"1", ",", "1", ",", "1", ",", "5"}], "]"}]}]}], ",", 
     RowBox[{
      RowBox[{"db", "[", 
       RowBox[{"1", ",", "1", ",", "1", ",", "5"}], "]"}], "\[Rule]", 
      RowBox[{"x1r04", " ", 
       RowBox[{"kb", "[", 
        RowBox[{"1", ",", "1", ",", "1", ",", "5"}], "]"}]}]}], ",", 
     RowBox[{
      RowBox[{"df", "[", 
       RowBox[{"1", ",", "1", ",", "1", ",", "9"}], "]"}], "\[Rule]", 
      RowBox[{"x2", " ", "r04", " ", 
       RowBox[{"kf", "[", 
        RowBox[{"1", ",", "1", ",", "1", ",", "9"}], "]"}]}]}], ",", 
     RowBox[{
      RowBox[{"db", "[", 
       RowBox[{"1", ",", "1", ",", "1", ",", "9"}], "]"}], "\[Rule]", 
      RowBox[{"x2r04", " ", 
       RowBox[{"kb", "[", 
        RowBox[{"1", ",", "1", ",", "1", ",", "9"}], "]"}]}]}], ",", 
     RowBox[{
      RowBox[{"df", "[", 
       RowBox[{"1", ",", "5", ",", "2", ",", "5"}], "]"}], "\[Rule]", 
      RowBox[{"x1", " ", "x2r04", " ", 
       RowBox[{"kf", "[", 
        RowBox[{"1", ",", "5", ",", "2", ",", "5"}], "]"}]}]}], ",", 
     RowBox[{
      RowBox[{"db", "[", 
       RowBox[{"1", ",", "5", ",", "2", ",", "5"}], "]"}], "\[Rule]", 
      RowBox[{"x1x2r04", " ", 
       RowBox[{"kb", "[", 
        RowBox[{"1", ",", "5", ",", "2", ",", "5"}], "]"}]}]}], ",", 
     RowBox[{
      RowBox[{"df", "[", 
       RowBox[{"1", ",", "9", ",", "2", ",", "1"}], "]"}], "\[Rule]", 
      RowBox[{"x1r04", " ", "x2", " ", 
       RowBox[{"kf", "[", 
        RowBox[{"1", ",", "9", ",", "2", ",", "1"}], "]"}]}]}], ",", 
     RowBox[{
      RowBox[{"db", "[", 
       RowBox[{"1", ",", "9", ",", "2", ",", "1"}], "]"}], "\[Rule]", 
      RowBox[{"x1x2r04", " ", 
       RowBox[{"kb", "[", 
        RowBox[{"1", ",", "9", ",", "2", ",", "1"}], "]"}]}]}], ",", 
     RowBox[{
      RowBox[{"df", "[", 
       RowBox[{"1", ",", "13", ",", "3", ",", "1"}], "]"}], "\[Rule]", 
      RowBox[{"x1x2r04", " ", "x3", " ", 
       RowBox[{"kf", "[", 
        RowBox[{"1", ",", "13", ",", "3", ",", "1"}], "]"}]}]}], ",", 
     RowBox[{
      RowBox[{"db", "[", 
       RowBox[{"1", ",", "13", ",", "3", ",", "1"}], "]"}], "\[Rule]", 
      RowBox[{"x1x2x3r04", " ", 
       RowBox[{"kb", "[", 
        RowBox[{"1", ",", "13", ",", "3", ",", "1"}], "]"}]}]}], ",", 
     RowBox[{
      RowBox[{"df", "[", 
       RowBox[{"1", ",", "17", ",", "3", ",", "1"}], "]"}], "\[Rule]", 
      RowBox[{"x1x2r04", " ", "x4", " ", 
       RowBox[{"kf", "[", 
        RowBox[{"1", ",", "17", ",", "3", ",", "1"}], "]"}]}]}], ",", 
     RowBox[{
      RowBox[{"db", "[", 
       RowBox[{"1", ",", "17", ",", "3", ",", "1"}], "]"}], "\[Rule]", 
      RowBox[{"x1x2x4r04", " ", 
       RowBox[{"kb", "[", 
        RowBox[{"1", ",", "17", ",", "3", ",", "1"}], "]"}]}]}], ",", 
     RowBox[{
      RowBox[{"df", "[", 
       RowBox[{"1", ",", "13", ",", "4", ",", "5"}], "]"}], "\[Rule]", 
      RowBox[{"x1x2x4r04", " ", "x3", " ", 
       RowBox[{"kf", "[", 
        RowBox[{"1", ",", "13", ",", "4", ",", "5"}], "]"}]}]}], ",", 
     RowBox[{
      RowBox[{"db", "[", 
       RowBox[{"1", ",", "13", ",", "4", ",", "5"}], "]"}], "\[Rule]", 
      RowBox[{"x1x2x3x4r04", " ", 
       RowBox[{"kb", "[", 
        RowBox[{"1", ",", "13", ",", "4", ",", "5"}], "]"}]}]}], ",", 
     RowBox[{
      RowBox[{"df", "[", 
       RowBox[{"1", ",", "17", ",", "4", ",", "1"}], "]"}], "\[Rule]", 
      RowBox[{"x1x2x3r04", " ", "x4", " ", 
       RowBox[{"kf", "[", 
        RowBox[{"1", ",", "17", ",", "4", ",", "1"}], "]"}]}]}], ",", 
     RowBox[{
      RowBox[{"db", "[", 
       RowBox[{"1", ",", "17", ",", "4", ",", "1"}], "]"}], "\[Rule]", 
      RowBox[{"x1x2x3x4r04", " ", 
       RowBox[{"kb", "[", 
        RowBox[{"1", ",", "17", ",", "4", ",", "1"}], "]"}]}]}], ",", 
     RowBox[{
      RowBox[{"df", "[", 
       RowBox[{"1", ",", "21", ",", "4", ",", "1"}], "]"}], "\[Rule]", 
      RowBox[{"x1x2x3r04", " ", "x5", " ", 
       RowBox[{"kf", "[", 
        RowBox[{"1", ",", "21", ",", "4", ",", "1"}], "]"}]}]}], ",", 
     RowBox[{
      RowBox[{"db", "[", 
       RowBox[{"1", ",", "21", ",", "4", ",", "1"}], "]"}], "\[Rule]", 
      RowBox[{"x1x2x3x5r04", " ", 
       RowBox[{"kb", "[", 
        RowBox[{"1", ",", "21", ",", "4", ",", "1"}], "]"}]}]}], ",", 
     RowBox[{
      RowBox[{"df", "[", 
       RowBox[{"1", ",", "21", ",", "4", ",", "5"}], "]"}], "\[Rule]", 
      RowBox[{"x1x2x4r04", " ", "x5", " ", 
       RowBox[{"kf", "[", 
        RowBox[{"1", ",", "21", ",", "4", ",", "5"}], "]"}]}]}], ",", 
     RowBox[{
      RowBox[{"db", "[", 
       RowBox[{"1", ",", "21", ",", "4", ",", "5"}], "]"}], "\[Rule]", 
      RowBox[{"x1x2x4x5r04", " ", 
       RowBox[{"kb", "[", 
        RowBox[{"1", ",", "21", ",", "4", ",", "5"}], "]"}]}]}], ",", 
     RowBox[{
      RowBox[{"df", "[", 
       RowBox[{"1", ",", "13", ",", "5", ",", "9"}], "]"}], "\[Rule]", 
      RowBox[{"x1x2x4x5r04", " ", "x3", " ", 
       RowBox[{"kf", "[", 
        RowBox[{"1", ",", "13", ",", "5", ",", "9"}], "]"}]}]}], ",", 
     RowBox[{
      RowBox[{"db", "[", 
       RowBox[{"1", ",", "13", ",", "5", ",", "9"}], "]"}], "\[Rule]", 
      RowBox[{"x1x2x3x4x5r04", " ", 
       RowBox[{"kb", "[", 
        RowBox[{"1", ",", "13", ",", "5", ",", "9"}], "]"}]}]}], ",", 
     RowBox[{
      RowBox[{"df", "[", 
       RowBox[{"1", ",", "17", ",", "5", ",", "5"}], "]"}], "\[Rule]", 
      RowBox[{"x1x2x3x5r04", " ", "x4", " ", 
       RowBox[{"kf", "[", 
        RowBox[{"1", ",", "17", ",", "5", ",", "5"}], "]"}]}]}], ",", 
     RowBox[{
      RowBox[{"db", "[", 
       RowBox[{"1", ",", "17", ",", "5", ",", "5"}], "]"}], "\[Rule]", 
      RowBox[{"x1x2x3x4x5r04", " ", 
       RowBox[{"kb", "[", 
        RowBox[{"1", ",", "17", ",", "5", ",", "5"}], "]"}]}]}], ",", 
     RowBox[{
      RowBox[{"df", "[", 
       RowBox[{"1", ",", "21", ",", "5", ",", "1"}], "]"}], "\[Rule]", 
      RowBox[{"x1x2x3x4r04", " ", "x5", " ", 
       RowBox[{"kf", "[", 
        RowBox[{"1", ",", "21", ",", "5", ",", "1"}], "]"}]}]}], ",", 
     RowBox[{
      RowBox[{"db", "[", 
       RowBox[{"1", ",", "21", ",", "5", ",", "1"}], "]"}], "\[Rule]", 
      RowBox[{"x1x2x3x4x5r04", " ", 
       RowBox[{"kb", "[", 
        RowBox[{"1", ",", "21", ",", "5", ",", "1"}], "]"}]}]}], ",", 
     RowBox[{"Vf40", "\[Rule]", 
      RowBox[{"x1x2x3x4x5r04", " ", "Kf4"}]}], ",", "\[IndentingNewLine]", 
     "\[IndentingNewLine]", 
     RowBox[{
      RowBox[{"vf", "[", 
       RowBox[{"1", ",", "1", ",", "1", ",", "5"}], "]"}], "\[Rule]", 
      RowBox[{"p1", " ", "r1", " ", 
       RowBox[{"kf", "[", 
        RowBox[{"1", ",", "1", ",", "1", ",", "5"}], "]"}]}]}], ",", 
     RowBox[{
      RowBox[{"vb", "[", 
       RowBox[{"1", ",", "1", ",", "1", ",", "5"}], "]"}], "\[Rule]", 
      RowBox[{"p1r1", " ", 
       RowBox[{"kb", "[", 
        RowBox[{"1", ",", "1", ",", "1", ",", "5"}], "]"}]}]}], ",", 
     RowBox[{
      RowBox[{"vf", "[", 
       RowBox[{"1", ",", "1", ",", "1", ",", "9"}], "]"}], "\[Rule]", 
      RowBox[{"p2", " ", "r1", " ", 
       RowBox[{"kf", "[", 
        RowBox[{"1", ",", "1", ",", "1", ",", "9"}], "]"}]}]}], ",", 
     RowBox[{
      RowBox[{"vb", "[", 
       RowBox[{"1", ",", "1", ",", "1", ",", "9"}], "]"}], "\[Rule]", 
      RowBox[{"p2r1", " ", 
       RowBox[{"kb", "[", 
        RowBox[{"1", ",", "1", ",", "1", ",", "9"}], "]"}]}]}], ",", 
     RowBox[{
      RowBox[{"vf", "[", 
       RowBox[{"1", ",", "5", ",", "2", ",", "5"}], "]"}], "\[Rule]", 
      RowBox[{"p1", " ", "p2r1", " ", 
       RowBox[{"kf", "[", 
        RowBox[{"1", ",", "5", ",", "2", ",", "5"}], "]"}]}]}], ",", 
     RowBox[{
      RowBox[{"vb", "[", 
       RowBox[{"1", ",", "5", ",", "2", ",", "5"}], "]"}], "\[Rule]", 
      RowBox[{"p1p2r1", " ", 
       RowBox[{"kb", "[", 
        RowBox[{"1", ",", "5", ",", "2", ",", "5"}], "]"}]}]}], ",", 
     RowBox[{
      RowBox[{"vf", "[", 
       RowBox[{"1", ",", "9", ",", "2", ",", "1"}], "]"}], "\[Rule]", 
      RowBox[{"p1r1", " ", "p2", " ", 
       RowBox[{"kf", "[", 
        RowBox[{"1", ",", "9", ",", "2", ",", "1"}], "]"}]}]}], ",", 
     RowBox[{
      RowBox[{"vb", "[", 
       RowBox[{"1", ",", "9", ",", "2", ",", "1"}], "]"}], "\[Rule]", 
      RowBox[{"p1p2r1", " ", 
       RowBox[{"kb", "[", 
        RowBox[{"1", ",", "9", ",", "2", ",", "1"}], "]"}]}]}], ",", 
     RowBox[{
      RowBox[{"vf", "[", 
       RowBox[{"1", ",", "13", ",", "3", ",", "1"}], "]"}], "\[Rule]", 
      RowBox[{"p1p2r1", " ", "p3", " ", 
       RowBox[{"kf", "[", 
        RowBox[{"1", ",", "13", ",", "3", ",", "1"}], "]"}]}]}], ",", 
     RowBox[{
      RowBox[{"vb", "[", 
       RowBox[{"1", ",", "13", ",", "3", ",", "1"}], "]"}], "\[Rule]", 
      RowBox[{"p1p2p3r1", " ", 
       RowBox[{"kb", "[", 
        RowBox[{"1", ",", "13", ",", "3", ",", "1"}], "]"}]}]}], ",", 
     RowBox[{
      RowBox[{"vf", "[", 
       RowBox[{"1", ",", "17", ",", "3", ",", "1"}], "]"}], "\[Rule]", 
      RowBox[{"p1p2r1", " ", "p4", " ", 
       RowBox[{"kf", "[", 
        RowBox[{"1", ",", "17", ",", "3", ",", "1"}], "]"}]}]}], ",", 
     RowBox[{
      RowBox[{"vb", "[", 
       RowBox[{"1", ",", "17", ",", "3", ",", "1"}], "]"}], "\[Rule]", 
      RowBox[{"p1p2p4r1", " ", 
       RowBox[{"kb", "[", 
        RowBox[{"1", ",", "17", ",", "3", ",", "1"}], "]"}]}]}], ",", 
     RowBox[{
      RowBox[{"vf", "[", 
       RowBox[{"1", ",", "13", ",", "4", ",", "5"}], "]"}], "\[Rule]", 
      RowBox[{"p1p2p4r1", " ", "p3", " ", 
       RowBox[{"kf", "[", 
        RowBox[{"1", ",", "13", ",", "4", ",", "5"}], "]"}]}]}], ",", 
     RowBox[{
      RowBox[{"vb", "[", 
       RowBox[{"1", ",", "13", ",", "4", ",", "5"}], "]"}], "\[Rule]", 
      RowBox[{"p1p2p3p4r1", " ", 
       RowBox[{"kb", "[", 
        RowBox[{"1", ",", "13", ",", "4", ",", "5"}], "]"}]}]}], ",", 
     RowBox[{
      RowBox[{"vf", "[", 
       RowBox[{"1", ",", "17", ",", "4", ",", "1"}], "]"}], "\[Rule]", 
      RowBox[{"p1p2p3r1", " ", "p4", " ", 
       RowBox[{"kf", "[", 
        RowBox[{"1", ",", "17", ",", "4", ",", "1"}], "]"}]}]}], ",", 
     RowBox[{
      RowBox[{"vb", "[", 
       RowBox[{"1", ",", "17", ",", "4", ",", "1"}], "]"}], "\[Rule]", 
      RowBox[{"p1p2p3p4r1", " ", 
       RowBox[{"kb", "[", 
        RowBox[{"1", ",", "17", ",", "4", ",", "1"}], "]"}]}]}], ",", 
     RowBox[{
      RowBox[{"vf", "[", 
       RowBox[{"1", ",", "21", ",", "4", ",", "1"}], "]"}], "\[Rule]", 
      RowBox[{"p1p2p3r1", " ", "p5", " ", 
       RowBox[{"kf", "[", 
        RowBox[{"1", ",", "21", ",", "4", ",", "1"}], "]"}]}]}], ",", 
     RowBox[{
      RowBox[{"vb", "[", 
       RowBox[{"1", ",", "21", ",", "4", ",", "1"}], "]"}], "\[Rule]", 
      RowBox[{"p1p2p3p5r1", " ", 
       RowBox[{"kb", "[", 
        RowBox[{"1", ",", "21", ",", "4", ",", "1"}], "]"}]}]}], ",", 
     RowBox[{
      RowBox[{"vf", "[", 
       RowBox[{"1", ",", "21", ",", "4", ",", "5"}], "]"}], "\[Rule]", 
      RowBox[{"p1p2p4r1", " ", "p5", " ", 
       RowBox[{"kf", "[", 
        RowBox[{"1", ",", "21", ",", "4", ",", "5"}], "]"}]}]}], ",", 
     RowBox[{
      RowBox[{"vb", "[", 
       RowBox[{"1", ",", "21", ",", "4", ",", "5"}], "]"}], "\[Rule]", 
      RowBox[{"p1p2p4p5r1", " ", 
       RowBox[{"kb", "[", 
        RowBox[{"1", ",", "21", ",", "4", ",", "5"}], "]"}]}]}], ",", 
     RowBox[{
      RowBox[{"vf", "[", 
       RowBox[{"1", ",", "13", ",", "5", ",", "9"}], "]"}], "\[Rule]", 
      RowBox[{"p1p2p4p5r1", " ", "p3", " ", 
       RowBox[{"kf", "[", 
        RowBox[{"1", ",", "13", ",", "5", ",", "9"}], "]"}]}]}], ",", 
     RowBox[{
      RowBox[{"vb", "[", 
       RowBox[{"1", ",", "13", ",", "5", ",", "9"}], "]"}], "\[Rule]", 
      RowBox[{"p1p2p3p4p5r1", " ", 
       RowBox[{"kb", "[", 
        RowBox[{"1", ",", "13", ",", "5", ",", "9"}], "]"}]}]}], ",", 
     RowBox[{
      RowBox[{"vf", "[", 
       RowBox[{"1", ",", "17", ",", "5", ",", "5"}], "]"}], "\[Rule]", 
      RowBox[{"p1p2p3p5r1", " ", "p4", " ", 
       RowBox[{"kf", "[", 
        RowBox[{"1", ",", "17", ",", "5", ",", "5"}], "]"}]}]}], ",", 
     RowBox[{
      RowBox[{"vb", "[", 
       RowBox[{"1", ",", "17", ",", "5", ",", "5"}], "]"}], "\[Rule]", 
      RowBox[{"p1p2p3p4p5r1", " ", 
       RowBox[{"kb", "[", 
        RowBox[{"1", ",", "17", ",", "5", ",", "5"}], "]"}]}]}], ",", 
     RowBox[{
      RowBox[{"vf", "[", 
       RowBox[{"1", ",", "21", ",", "5", ",", "1"}], "]"}], "\[Rule]", 
      RowBox[{"p1p2p3p4r1", " ", "p5", " ", 
       RowBox[{"kf", "[", 
        RowBox[{"1", ",", "21", ",", "5", ",", "1"}], "]"}]}]}], ",", 
     RowBox[{
      RowBox[{"vb", "[", 
       RowBox[{"1", ",", "21", ",", "5", ",", "1"}], "]"}], "\[Rule]", 
      RowBox[{"p1p2p3p4p5r1", " ", 
       RowBox[{"kb", "[", 
        RowBox[{"1", ",", "21", ",", "5", ",", "1"}], "]"}]}]}], ",", " ", 
     RowBox[{"Vf1", "\[Rule]", 
      RowBox[{"p1p2p3p4p5r1", "  ", "Kf1"}]}], " ", ",", 
     "\[IndentingNewLine]", "\[IndentingNewLine]", 
     RowBox[{
      RowBox[{"af", "[", 
       RowBox[{"1", ",", "1", ",", "1", ",", "5"}], "]"}], "\[Rule]", 
      RowBox[{"q1", " ", "r2", " ", 
       RowBox[{"kf", "[", 
        RowBox[{"1", ",", "1", ",", "1", ",", "5"}], "]"}]}]}], ",", 
     RowBox[{
      RowBox[{"ab", "[", 
       RowBox[{"1", ",", "1", ",", "1", ",", "5"}], "]"}], "\[Rule]", 
      RowBox[{"q1r2", " ", 
       RowBox[{"kb", "[", 
        RowBox[{"1", ",", "1", ",", "1", ",", "5"}], "]"}]}]}], ",", 
     RowBox[{
      RowBox[{"af", "[", 
       RowBox[{"1", ",", "1", ",", "1", ",", "9"}], "]"}], "\[Rule]", 
      RowBox[{"q2", " ", "r2", " ", 
       RowBox[{"kf", "[", 
        RowBox[{"1", ",", "1", ",", "1", ",", "9"}], "]"}]}]}], ",", 
     RowBox[{
      RowBox[{"ab", "[", 
       RowBox[{"1", ",", "1", ",", "1", ",", "9"}], "]"}], "\[Rule]", 
      RowBox[{"q2r2", " ", 
       RowBox[{"kb", "[", 
        RowBox[{"1", ",", "1", ",", "1", ",", "9"}], "]"}]}]}], ",", 
     RowBox[{
      RowBox[{"af", "[", 
       RowBox[{"1", ",", "5", ",", "2", ",", "5"}], "]"}], "\[Rule]", 
      RowBox[{"q1", " ", "q2r2", " ", 
       RowBox[{"kf", "[", 
        RowBox[{"1", ",", "5", ",", "2", ",", "5"}], "]"}]}]}], ",", 
     RowBox[{
      RowBox[{"ab", "[", 
       RowBox[{"1", ",", "5", ",", "2", ",", "5"}], "]"}], "\[Rule]", 
      RowBox[{"q1q2r2", " ", 
       RowBox[{"kb", "[", 
        RowBox[{"1", ",", "5", ",", "2", ",", "5"}], "]"}]}]}], ",", 
     RowBox[{
      RowBox[{"af", "[", 
       RowBox[{"1", ",", "9", ",", "2", ",", "1"}], "]"}], "\[Rule]", 
      RowBox[{"q1r2", " ", "q2", " ", 
       RowBox[{"kf", "[", 
        RowBox[{"1", ",", "9", ",", "2", ",", "1"}], "]"}]}]}], ",", 
     RowBox[{
      RowBox[{"ab", "[", 
       RowBox[{"1", ",", "9", ",", "2", ",", "1"}], "]"}], "\[Rule]", 
      RowBox[{"q1q2r2", " ", 
       RowBox[{"kb", "[", 
        RowBox[{"1", ",", "9", ",", "2", ",", "1"}], "]"}]}]}], ",", 
     RowBox[{
      RowBox[{"af", "[", 
       RowBox[{"1", ",", "13", ",", "3", ",", "1"}], "]"}], "\[Rule]", 
      RowBox[{"q1q2r2", " ", "q3", " ", 
       RowBox[{"kf", "[", 
        RowBox[{"1", ",", "13", ",", "3", ",", "1"}], "]"}]}]}], ",", 
     RowBox[{
      RowBox[{"ab", "[", 
       RowBox[{"1", ",", "13", ",", "3", ",", "1"}], "]"}], "\[Rule]", 
      RowBox[{"q1q2q3r2", " ", 
       RowBox[{"kb", "[", 
        RowBox[{"1", ",", "13", ",", "3", ",", "1"}], "]"}]}]}], ",", 
     RowBox[{
      RowBox[{"af", "[", 
       RowBox[{"1", ",", "17", ",", "3", ",", "1"}], "]"}], "\[Rule]", 
      RowBox[{"q1q2r2", " ", "q4", " ", 
       RowBox[{"kf", "[", 
        RowBox[{"1", ",", "17", ",", "3", ",", "1"}], "]"}]}]}], ",", 
     RowBox[{
      RowBox[{"ab", "[", 
       RowBox[{"1", ",", "17", ",", "3", ",", "1"}], "]"}], "\[Rule]", 
      RowBox[{"q1q2q4r2", " ", 
       RowBox[{"kb", "[", 
        RowBox[{"1", ",", "17", ",", "3", ",", "1"}], "]"}]}]}], ",", 
     RowBox[{
      RowBox[{"af", "[", 
       RowBox[{"1", ",", "13", ",", "4", ",", "5"}], "]"}], "\[Rule]", 
      RowBox[{"q1q2q4r2", " ", "q3", " ", 
       RowBox[{"kf", "[", 
        RowBox[{"1", ",", "13", ",", "4", ",", "5"}], "]"}]}]}], ",", 
     RowBox[{
      RowBox[{"ab", "[", 
       RowBox[{"1", ",", "13", ",", "4", ",", "5"}], "]"}], "\[Rule]", 
      RowBox[{"q1q2q3q4r2", " ", 
       RowBox[{"kb", "[", 
        RowBox[{"1", ",", "13", ",", "4", ",", "5"}], "]"}]}]}], ",", 
     RowBox[{
      RowBox[{"af", "[", 
       RowBox[{"1", ",", "17", ",", "4", ",", "1"}], "]"}], "\[Rule]", 
      RowBox[{"q1q2q3r2", " ", "q4", " ", 
       RowBox[{"kf", "[", 
        RowBox[{"1", ",", "17", ",", "4", ",", "1"}], "]"}]}]}], ",", 
     RowBox[{
      RowBox[{"ab", "[", 
       RowBox[{"1", ",", "17", ",", "4", ",", "1"}], "]"}], "\[Rule]", 
      RowBox[{"q1q2q3q4r2", " ", 
       RowBox[{"kb", "[", 
        RowBox[{"1", ",", "17", ",", "4", ",", "1"}], "]"}]}]}], ",", 
     RowBox[{
      RowBox[{"af", "[", 
       RowBox[{"1", ",", "21", ",", "4", ",", "1"}], "]"}], "\[Rule]", 
      RowBox[{"q1q2q3r2", " ", "q5", " ", 
       RowBox[{"kf", "[", 
        RowBox[{"1", ",", "21", ",", "4", ",", "1"}], "]"}]}]}], ",", 
     RowBox[{
      RowBox[{"ab", "[", 
       RowBox[{"1", ",", "21", ",", "4", ",", "1"}], "]"}], "\[Rule]", 
      RowBox[{"q1q2q3q5r2", " ", 
       RowBox[{"kb", "[", 
        RowBox[{"1", ",", "21", ",", "4", ",", "1"}], "]"}]}]}], ",", 
     RowBox[{
      RowBox[{"af", "[", 
       RowBox[{"1", ",", "21", ",", "4", ",", "5"}], "]"}], "\[Rule]", 
      RowBox[{"q1q2q4r2", " ", "q5", " ", 
       RowBox[{"kf", "[", 
        RowBox[{"1", ",", "21", ",", "4", ",", "5"}], "]"}]}]}], ",", 
     RowBox[{
      RowBox[{"ab", "[", 
       RowBox[{"1", ",", "21", ",", "4", ",", "5"}], "]"}], "\[Rule]", 
      RowBox[{"q1q2q4q5r2", " ", 
       RowBox[{"kb", "[", 
        RowBox[{"1", ",", "21", ",", "4", ",", "5"}], "]"}]}]}], ",", 
     RowBox[{
      RowBox[{"af", "[", 
       RowBox[{"1", ",", "13", ",", "5", ",", "9"}], "]"}], "\[Rule]", 
      RowBox[{"q1q2q4q5r2", " ", "q3", " ", 
       RowBox[{"kf", "[", 
        RowBox[{"1", ",", "13", ",", "5", ",", "9"}], "]"}]}]}], ",", 
     RowBox[{
      RowBox[{"ab", "[", 
       RowBox[{"1", ",", "13", ",", "5", ",", "9"}], "]"}], "\[Rule]", 
      RowBox[{"q1q2q3q4q5r2", " ", 
       RowBox[{"kb", "[", 
        RowBox[{"1", ",", "13", ",", "5", ",", "9"}], "]"}]}]}], ",", 
     RowBox[{
      RowBox[{"af", "[", 
       RowBox[{"1", ",", "17", ",", "5", ",", "5"}], "]"}], "\[Rule]", 
      RowBox[{"q1q2q3q5r2", " ", "q4", " ", 
       RowBox[{"kf", "[", 
        RowBox[{"1", ",", "17", ",", "5", ",", "5"}], "]"}]}]}], ",", 
     RowBox[{
      RowBox[{"ab", "[", 
       RowBox[{"1", ",", "17", ",", "5", ",", "5"}], "]"}], "\[Rule]", 
      RowBox[{"q1q2q3q4q5r2", " ", 
       RowBox[{"kb", "[", 
        RowBox[{"1", ",", "17", ",", "5", ",", "5"}], "]"}]}]}], ",", 
     RowBox[{
      RowBox[{"af", "[", 
       RowBox[{"1", ",", "21", ",", "5", ",", "1"}], "]"}], "\[Rule]", 
      RowBox[{"q1q2q3q4r2", " ", "q5", " ", 
       RowBox[{"kf", "[", 
        RowBox[{"1", ",", "21", ",", "5", ",", "1"}], "]"}]}]}], ",", 
     RowBox[{
      RowBox[{"ab", "[", 
       RowBox[{"1", ",", "21", ",", "5", ",", "1"}], "]"}], "\[Rule]", 
      RowBox[{"q1q2q3q4q5r2", " ", 
       RowBox[{"kb", "[", 
        RowBox[{"1", ",", "21", ",", "5", ",", "1"}], "]"}]}]}], ",", 
     RowBox[{"Vf2", "\[Rule]", 
      RowBox[{"q1q2q3q4q5r2", " ", "Kf2"}]}], ",", "\[IndentingNewLine]", 
     "\[IndentingNewLine]", 
     RowBox[{
      RowBox[{"bf", "[", 
       RowBox[{"1", ",", "1", ",", "1", ",", "5"}], "]"}], "\[Rule]", 
      RowBox[{"r3", " ", "s1", " ", 
       RowBox[{"kf", "[", 
        RowBox[{"1", ",", "1", ",", "1", ",", "5"}], "]"}]}]}], ",", 
     RowBox[{
      RowBox[{"bb", "[", 
       RowBox[{"1", ",", "1", ",", "1", ",", "5"}], "]"}], "\[Rule]", 
      RowBox[{"r3s1", " ", 
       RowBox[{"kb", "[", 
        RowBox[{"1", ",", "1", ",", "1", ",", "5"}], "]"}]}]}], ",", 
     RowBox[{
      RowBox[{"bf", "[", 
       RowBox[{"1", ",", "1", ",", "1", ",", "9"}], "]"}], "\[Rule]", 
      RowBox[{"r3", " ", "s2", " ", 
       RowBox[{"kf", "[", 
        RowBox[{"1", ",", "1", ",", "1", ",", "9"}], "]"}]}]}], ",", 
     RowBox[{
      RowBox[{"bb", "[", 
       RowBox[{"1", ",", "1", ",", "1", ",", "9"}], "]"}], "\[Rule]", 
      RowBox[{"r3s2", " ", 
       RowBox[{"kb", "[", 
        RowBox[{"1", ",", "1", ",", "1", ",", "9"}], "]"}]}]}], ",", 
     RowBox[{
      RowBox[{"bf", "[", 
       RowBox[{"1", ",", "9", ",", "2", ",", "1"}], "]"}], "\[Rule]", 
      RowBox[{"r3s1", " ", "s2", " ", 
       RowBox[{"kf", "[", 
        RowBox[{"1", ",", "9", ",", "2", ",", "1"}], "]"}]}]}], ",", 
     RowBox[{
      RowBox[{"bb", "[", 
       RowBox[{"1", ",", "9", ",", "2", ",", "1"}], "]"}], "\[Rule]", 
      RowBox[{"r3s1s2", " ", 
       RowBox[{"kb", "[", 
        RowBox[{"1", ",", "9", ",", "2", ",", "1"}], "]"}]}]}], ",", 
     RowBox[{
      RowBox[{"bf", "[", 
       RowBox[{"1", ",", "5", ",", "2", ",", "5"}], "]"}], "->", 
      RowBox[{"s1", " ", "r3s2", " ", 
       RowBox[{"kf", "[", 
        RowBox[{"1", ",", "5", ",", "2", ",", "5"}], "]"}]}]}], ",", 
     RowBox[{
      RowBox[{"bb", "[", 
       RowBox[{"1", ",", "5", ",", "2", ",", "5"}], "]"}], "->", 
      RowBox[{"r3s1s2", " ", 
       RowBox[{"kb", "[", 
        RowBox[{"1", ",", "5", ",", "2", ",", "5"}], "]"}]}]}], ",", 
     RowBox[{
      RowBox[{"bf", "[", 
       RowBox[{"1", ",", "13", ",", "3", ",", "1"}], "]"}], "\[Rule]", 
      RowBox[{"r3s1s2", " ", "s3", " ", 
       RowBox[{"kf", "[", 
        RowBox[{"1", ",", "13", ",", "3", ",", "1"}], "]"}]}]}], ",", 
     RowBox[{
      RowBox[{"bb", "[", 
       RowBox[{"1", ",", "13", ",", "3", ",", "1"}], "]"}], "\[Rule]", 
      RowBox[{"r3s1s2s3", " ", 
       RowBox[{"kb", "[", 
        RowBox[{"1", ",", "13", ",", "3", ",", "1"}], "]"}]}]}], ",", 
     RowBox[{
      RowBox[{"bf", "[", 
       RowBox[{"1", ",", "17", ",", "3", ",", "1"}], "]"}], "\[Rule]", 
      RowBox[{"r3s1s2", " ", "s4", " ", 
       RowBox[{"kf", "[", 
        RowBox[{"1", ",", "17", ",", "3", ",", "1"}], "]"}]}]}], ",", 
     RowBox[{
      RowBox[{"bb", "[", 
       RowBox[{"1", ",", "17", ",", "3", ",", "1"}], "]"}], "\[Rule]", 
      RowBox[{"r3s1s2s4", " ", 
       RowBox[{"kb", "[", 
        RowBox[{"1", ",", "17", ",", "3", ",", "1"}], "]"}]}]}], ",", 
     RowBox[{
      RowBox[{"bf", "[", 
       RowBox[{"1", ",", "13", ",", "4", ",", "5"}], "]"}], "\[Rule]", 
      RowBox[{"r3s1s2s4", " ", "s3", " ", 
       RowBox[{"kf", "[", 
        RowBox[{"1", ",", "13", ",", "4", ",", "5"}], "]"}]}]}], ",", 
     RowBox[{
      RowBox[{"bb", "[", 
       RowBox[{"1", ",", "13", ",", "4", ",", "5"}], "]"}], "\[Rule]", 
      RowBox[{"r3s1s2s3s4", " ", 
       RowBox[{"kb", "[", 
        RowBox[{"1", ",", "13", ",", "4", ",", "5"}], "]"}]}]}], ",", 
     RowBox[{
      RowBox[{"bf", "[", 
       RowBox[{"1", ",", "17", ",", "4", ",", "1"}], "]"}], "\[Rule]", 
      RowBox[{"r3s1s2s3", " ", "s4", " ", 
       RowBox[{"kf", "[", 
        RowBox[{"1", ",", "17", ",", "4", ",", "1"}], "]"}]}]}], ",", 
     RowBox[{
      RowBox[{"bb", "[", 
       RowBox[{"1", ",", "17", ",", "4", ",", "1"}], "]"}], "\[Rule]", 
      RowBox[{"r3s1s2s3s4", " ", 
       RowBox[{"kb", "[", 
        RowBox[{"1", ",", "17", ",", "4", ",", "1"}], "]"}]}]}], ",", 
     RowBox[{
      RowBox[{"bf", "[", 
       RowBox[{"1", ",", "21", ",", "4", ",", "1"}], "]"}], "\[Rule]", 
      RowBox[{"r3s1s2s3", " ", "s5", " ", 
       RowBox[{"kf", "[", 
        RowBox[{"1", ",", "21", ",", "4", ",", "1"}], "]"}]}]}], ",", 
     RowBox[{
      RowBox[{"bb", "[", 
       RowBox[{"1", ",", "21", ",", "4", ",", "1"}], "]"}], "\[Rule]", 
      RowBox[{"r3s1s2s3s5", " ", 
       RowBox[{"kb", "[", 
        RowBox[{"1", ",", "21", ",", "4", ",", "1"}], "]"}]}]}], ",", 
     RowBox[{
      RowBox[{"bf", "[", 
       RowBox[{"1", ",", "21", ",", "4", ",", "5"}], "]"}], "\[Rule]", 
      RowBox[{"r3s1s2s4", " ", "s5", " ", 
       RowBox[{"kf", "[", 
        RowBox[{"1", ",", "21", ",", "4", ",", "5"}], "]"}]}]}], ",", 
     RowBox[{
      RowBox[{"bb", "[", 
       RowBox[{"1", ",", "21", ",", "4", ",", "5"}], "]"}], "\[Rule]", 
      RowBox[{"r3s1s2s4s5", " ", 
       RowBox[{"kb", "[", 
        RowBox[{"1", ",", "21", ",", "4", ",", "5"}], "]"}]}]}], ",", 
     RowBox[{
      RowBox[{"bf", "[", 
       RowBox[{"1", ",", "13", ",", "5", ",", "9"}], "]"}], "\[Rule]", 
      RowBox[{"r3s1s2s4s5", " ", "s3", " ", 
       RowBox[{"kf", "[", 
        RowBox[{"1", ",", "13", ",", "5", ",", "9"}], "]"}]}]}], ",", 
     RowBox[{
      RowBox[{"bb", "[", 
       RowBox[{"1", ",", "13", ",", "5", ",", "9"}], "]"}], "\[Rule]", 
      RowBox[{"r3s1s2s3s4s5", " ", 
       RowBox[{"kb", "[", 
        RowBox[{"1", ",", "13", ",", "5", ",", "9"}], "]"}]}]}], ",", 
     RowBox[{
      RowBox[{"bf", "[", 
       RowBox[{"1", ",", "17", ",", "5", ",", "5"}], "]"}], "\[Rule]", 
      RowBox[{"r3s1s2s3s5", " ", "s4", " ", 
       RowBox[{"kf", "[", 
        RowBox[{"1", ",", "17", ",", "5", ",", "5"}], "]"}]}]}], ",", 
     RowBox[{
      RowBox[{"bb", "[", 
       RowBox[{"1", ",", "17", ",", "5", ",", "5"}], "]"}], "\[Rule]", 
      RowBox[{"r3s1s2s3s4s5", " ", 
       RowBox[{"kb", "[", 
        RowBox[{"1", ",", "17", ",", "5", ",", "5"}], "]"}]}]}], ",", 
     RowBox[{
      RowBox[{"bf", "[", 
       RowBox[{"1", ",", "21", ",", "5", ",", "1"}], "]"}], "\[Rule]", 
      RowBox[{"r3s1s2s3s4", " ", "s5", " ", 
       RowBox[{"kf", "[", 
        RowBox[{"1", ",", "21", ",", "5", ",", "1"}], "]"}]}]}], ",", 
     RowBox[{
      RowBox[{"bb", "[", 
       RowBox[{"1", ",", "21", ",", "5", ",", "1"}], "]"}], "\[Rule]", 
      RowBox[{"r3s1s2s3s4s5", " ", 
       RowBox[{"kb", "[", 
        RowBox[{"1", ",", "21", ",", "5", ",", "1"}], "]"}]}]}], ",", " ", 
     RowBox[{"Vf3", "\[Rule]", 
      RowBox[{"r3s1s2s3s4s5", " ", "Kf3"}]}], ",", "\[IndentingNewLine]", 
     "\[IndentingNewLine]", "\[IndentingNewLine]", 
     RowBox[{
      RowBox[{"ef", "[", 
       RowBox[{"1", ",", "1", ",", "1", ",", "5"}], "]"}], "\[Rule]", 
      RowBox[{"r4", " ", "y1", " ", 
       RowBox[{"kf", "[", 
        RowBox[{"1", ",", "1", ",", "1", ",", "5"}], "]"}]}]}], ",", 
     RowBox[{
      RowBox[{"eb", "[", 
       RowBox[{"1", ",", "1", ",", "1", ",", "5"}], "]"}], "\[Rule]", 
      RowBox[{"r4y1", " ", 
       RowBox[{"kb", "[", 
        RowBox[{"1", ",", "1", ",", "1", ",", "5"}], "]"}]}]}], ",", 
     RowBox[{
      RowBox[{"ef", "[", 
       RowBox[{"1", ",", "1", ",", "1", ",", "9"}], "]"}], "\[Rule]", 
      RowBox[{"r4", " ", "y2", " ", 
       RowBox[{"kf", "[", 
        RowBox[{"1", ",", "1", ",", "1", ",", "9"}], "]"}]}]}], ",", 
     RowBox[{
      RowBox[{"eb", "[", 
       RowBox[{"1", ",", "1", ",", "1", ",", "9"}], "]"}], "\[Rule]", 
      RowBox[{"r4y2", " ", 
       RowBox[{"kb", "[", 
        RowBox[{"1", ",", "1", ",", "1", ",", "9"}], "]"}]}]}], ",", 
     RowBox[{
      RowBox[{"ef", "[", 
       RowBox[{"1", ",", "9", ",", "2", ",", "1"}], "]"}], "\[Rule]", 
      RowBox[{"r4y1", " ", "y2", " ", 
       RowBox[{"kf", "[", 
        RowBox[{"1", ",", "9", ",", "2", ",", "1"}], "]"}]}]}], ",", 
     RowBox[{
      RowBox[{"eb", "[", 
       RowBox[{"1", ",", "9", ",", "2", ",", "1"}], "]"}], "\[Rule]", 
      RowBox[{"r4y1y2", " ", 
       RowBox[{"kb", "[", 
        RowBox[{"1", ",", "9", ",", "2", ",", "1"}], "]"}]}]}], ",", 
     RowBox[{
      RowBox[{"ef", "[", 
       RowBox[{"1", ",", "5", ",", "2", ",", "5"}], "]"}], "->", 
      RowBox[{"y1", " ", "r4y2", " ", 
       RowBox[{"kf", "[", 
        RowBox[{"1", ",", "5", ",", "2", ",", "5"}], "]"}]}]}], ",", 
     RowBox[{
      RowBox[{"eb", "[", 
       RowBox[{"1", ",", "5", ",", "2", ",", "5"}], "]"}], "->", 
      RowBox[{"r4y1y2", " ", 
       RowBox[{"kb", "[", 
        RowBox[{"1", ",", "5", ",", "2", ",", "5"}], "]"}]}]}], ",", 
     RowBox[{
      RowBox[{"ef", "[", 
       RowBox[{"1", ",", "13", ",", "3", ",", "1"}], "]"}], "\[Rule]", 
      RowBox[{"r4y1y2", " ", "y3", " ", 
       RowBox[{"kf", "[", 
        RowBox[{"1", ",", "13", ",", "3", ",", "1"}], "]"}]}]}], ",", 
     RowBox[{
      RowBox[{"eb", "[", 
       RowBox[{"1", ",", "13", ",", "3", ",", "1"}], "]"}], "\[Rule]", 
      RowBox[{"r4y1y2y3", " ", 
       RowBox[{"kb", "[", 
        RowBox[{"1", ",", "13", ",", "3", ",", "1"}], "]"}]}]}], ",", 
     RowBox[{
      RowBox[{"ef", "[", 
       RowBox[{"1", ",", "17", ",", "3", ",", "1"}], "]"}], "\[Rule]", 
      RowBox[{"r4y1y2", " ", "y4", " ", 
       RowBox[{"kf", "[", 
        RowBox[{"1", ",", "17", ",", "3", ",", "1"}], "]"}]}]}], ",", 
     RowBox[{
      RowBox[{"eb", "[", 
       RowBox[{"1", ",", "17", ",", "3", ",", "1"}], "]"}], "\[Rule]", 
      RowBox[{"r4y1y2y4", " ", 
       RowBox[{"kb", "[", 
        RowBox[{"1", ",", "17", ",", "3", ",", "1"}], "]"}]}]}], ",", 
     RowBox[{
      RowBox[{"ef", "[", 
       RowBox[{"1", ",", "13", ",", "4", ",", "5"}], "]"}], "\[Rule]", 
      RowBox[{"r4y1y2y4", " ", "y3", " ", 
       RowBox[{"kf", "[", 
        RowBox[{"1", ",", "13", ",", "4", ",", "5"}], "]"}]}]}], ",", 
     RowBox[{
      RowBox[{"eb", "[", 
       RowBox[{"1", ",", "13", ",", "4", ",", "5"}], "]"}], "\[Rule]", 
      RowBox[{"r4y1y2y3y4", " ", 
       RowBox[{"kb", "[", 
        RowBox[{"1", ",", "13", ",", "4", ",", "5"}], "]"}]}]}], ",", 
     RowBox[{
      RowBox[{"ef", "[", 
       RowBox[{"1", ",", "17", ",", "4", ",", "1"}], "]"}], "\[Rule]", 
      RowBox[{"r4y1y2y3", " ", "y4", " ", 
       RowBox[{"kf", "[", 
        RowBox[{"1", ",", "17", ",", "4", ",", "1"}], "]"}]}]}], ",", 
     RowBox[{
      RowBox[{"eb", "[", 
       RowBox[{"1", ",", "17", ",", "4", ",", "1"}], "]"}], "\[Rule]", 
      RowBox[{"r4y1y2y3y4", " ", 
       RowBox[{"kb", "[", 
        RowBox[{"1", ",", "17", ",", "4", ",", "1"}], "]"}]}]}], ",", 
     RowBox[{
      RowBox[{"ef", "[", 
       RowBox[{"1", ",", "21", ",", "4", ",", "1"}], "]"}], "\[Rule]", 
      RowBox[{"r4y1y2y3", " ", "y5", " ", 
       RowBox[{"kf", "[", 
        RowBox[{"1", ",", "21", ",", "4", ",", "1"}], "]"}]}]}], ",", 
     RowBox[{
      RowBox[{"eb", "[", 
       RowBox[{"1", ",", "21", ",", "4", ",", "1"}], "]"}], "\[Rule]", 
      RowBox[{"r4y1y2y3y5", " ", 
       RowBox[{"kb", "[", 
        RowBox[{"1", ",", "21", ",", "4", ",", "1"}], "]"}]}]}], ",", 
     RowBox[{
      RowBox[{"ef", "[", 
       RowBox[{"1", ",", "21", ",", "4", ",", "5"}], "]"}], "\[Rule]", 
      RowBox[{"r4y1y2y4", " ", "y5", " ", 
       RowBox[{"kf", "[", 
        RowBox[{"1", ",", "21", ",", "4", ",", "5"}], "]"}]}]}], ",", 
     RowBox[{
      RowBox[{"eb", "[", 
       RowBox[{"1", ",", "21", ",", "4", ",", "5"}], "]"}], "\[Rule]", 
      RowBox[{"r4y1y2y4y5", " ", 
       RowBox[{"kb", "[", 
        RowBox[{"1", ",", "21", ",", "4", ",", "5"}], "]"}]}]}], ",", 
     RowBox[{
      RowBox[{"ef", "[", 
       RowBox[{"1", ",", "13", ",", "5", ",", "9"}], "]"}], "\[Rule]", 
      RowBox[{"r4y1y2y4y5", " ", "y3", " ", 
       RowBox[{"kf", "[", 
        RowBox[{"1", ",", "13", ",", "5", ",", "9"}], "]"}]}]}], ",", 
     RowBox[{
      RowBox[{"eb", "[", 
       RowBox[{"1", ",", "13", ",", "5", ",", "9"}], "]"}], "\[Rule]", 
      RowBox[{"r4y1y2y3y4y5", " ", 
       RowBox[{"kb", "[", 
        RowBox[{"1", ",", "13", ",", "5", ",", "9"}], "]"}]}]}], ",", 
     RowBox[{
      RowBox[{"ef", "[", 
       RowBox[{"1", ",", "17", ",", "5", ",", "5"}], "]"}], "\[Rule]", 
      RowBox[{"r4y1y2y3y5", " ", "y4", " ", 
       RowBox[{"kf", "[", 
        RowBox[{"1", ",", "17", ",", "5", ",", "5"}], "]"}]}]}], ",", 
     RowBox[{
      RowBox[{"eb", "[", 
       RowBox[{"1", ",", "17", ",", "5", ",", "5"}], "]"}], "\[Rule]", 
      RowBox[{"r4y1y2y3y4y5", " ", 
       RowBox[{"kb", "[", 
        RowBox[{"1", ",", "17", ",", "5", ",", "5"}], "]"}]}]}], ",", 
     RowBox[{
      RowBox[{"ef", "[", 
       RowBox[{"1", ",", "21", ",", "5", ",", "1"}], "]"}], "\[Rule]", 
      RowBox[{"r4y1y2y3y4", " ", "y5", " ", 
       RowBox[{"kf", "[", 
        RowBox[{"1", ",", "21", ",", "5", ",", "1"}], "]"}]}]}], ",", 
     RowBox[{
      RowBox[{"eb", "[", 
       RowBox[{"1", ",", "21", ",", "5", ",", "1"}], "]"}], "\[Rule]", 
      RowBox[{"r4y1y2y3y4y5", " ", 
       RowBox[{"kb", "[", 
        RowBox[{"1", ",", "21", ",", "5", ",", "1"}], "]"}]}]}], ",", " ", 
     RowBox[{"Vf4", "\[Rule]", "  ", 
      RowBox[{"r4y1y2y3y4y5", " ", "Kf4"}]}], ",", "\[IndentingNewLine]", 
     "\[IndentingNewLine]", 
     RowBox[{
      RowBox[{"ff", "[", 
       RowBox[{"1", ",", "1", ",", "1", ",", "5"}], "]"}], "\[Rule]", 
      RowBox[{"r5", " ", "w1", " ", 
       RowBox[{"kf", "[", 
        RowBox[{"1", ",", "1", ",", "1", ",", "5"}], "]"}]}]}], ",", 
     RowBox[{
      RowBox[{"fb", "[", 
       RowBox[{"1", ",", "1", ",", "1", ",", "5"}], "]"}], "\[Rule]", 
      RowBox[{"r5w1", " ", 
       RowBox[{"kb", "[", 
        RowBox[{"1", ",", "1", ",", "1", ",", "5"}], "]"}]}]}], ",", 
     RowBox[{
      RowBox[{"ff", "[", 
       RowBox[{"1", ",", "1", ",", "1", ",", "9"}], "]"}], "\[Rule]", 
      RowBox[{"r5", " ", "w2", " ", 
       RowBox[{"kf", "[", 
        RowBox[{"1", ",", "1", ",", "1", ",", "9"}], "]"}]}]}], ",", 
     RowBox[{
      RowBox[{"fb", "[", 
       RowBox[{"1", ",", "1", ",", "1", ",", "9"}], "]"}], "\[Rule]", 
      RowBox[{"r5w2", " ", 
       RowBox[{"kb", "[", 
        RowBox[{"1", ",", "1", ",", "1", ",", "9"}], "]"}]}]}], ",", 
     RowBox[{
      RowBox[{"ff", "[", 
       RowBox[{"1", ",", "9", ",", "2", ",", "1"}], "]"}], "\[Rule]", 
      RowBox[{"r5w1", " ", "w2", " ", 
       RowBox[{"kf", "[", 
        RowBox[{"1", ",", "9", ",", "2", ",", "1"}], "]"}]}]}], ",", 
     RowBox[{
      RowBox[{"fb", "[", 
       RowBox[{"1", ",", "9", ",", "2", ",", "1"}], "]"}], "\[Rule]", 
      RowBox[{"r5w1w2", " ", 
       RowBox[{"kb", "[", 
        RowBox[{"1", ",", "9", ",", "2", ",", "1"}], "]"}]}]}], ",", " ", 
     RowBox[{
      RowBox[{"ff", "[", 
       RowBox[{"1", ",", "5", ",", "2", ",", "5"}], "]"}], "\[Rule]", 
      RowBox[{"w1", " ", "r5w2", " ", 
       RowBox[{"kf", "[", 
        RowBox[{"1", ",", "5", ",", "2", ",", "5"}], "]"}]}]}], ",", 
     RowBox[{
      RowBox[{"fb", "[", 
       RowBox[{"1", ",", "5", ",", "2", ",", "5"}], "]"}], "->", 
      RowBox[{"r5w1w2", " ", 
       RowBox[{"kb", "[", 
        RowBox[{"1", ",", "5", ",", "2", ",", "5"}], "]"}]}]}], ",", 
     RowBox[{
      RowBox[{"ff", "[", 
       RowBox[{"1", ",", "13", ",", "3", ",", "1"}], "]"}], "\[Rule]", 
      RowBox[{"r5w1w2", " ", "w3", " ", 
       RowBox[{"kf", "[", 
        RowBox[{"1", ",", "13", ",", "3", ",", "1"}], "]"}]}]}], ",", 
     RowBox[{
      RowBox[{"fb", "[", 
       RowBox[{"1", ",", "13", ",", "3", ",", "1"}], "]"}], "\[Rule]", 
      RowBox[{"r5w1w2w3", " ", 
       RowBox[{"kb", "[", 
        RowBox[{"1", ",", "13", ",", "3", ",", "1"}], "]"}]}]}], ",", 
     RowBox[{
      RowBox[{"ff", "[", 
       RowBox[{"1", ",", "17", ",", "3", ",", "1"}], "]"}], "\[Rule]", 
      RowBox[{"r5w1w2", " ", "w4", " ", 
       RowBox[{"kf", "[", 
        RowBox[{"1", ",", "17", ",", "3", ",", "1"}], "]"}]}]}], ",", 
     RowBox[{
      RowBox[{"fb", "[", 
       RowBox[{"1", ",", "17", ",", "3", ",", "1"}], "]"}], "\[Rule]", 
      RowBox[{"r5w1w2w4", " ", 
       RowBox[{"kb", "[", 
        RowBox[{"1", ",", "17", ",", "3", ",", "1"}], "]"}]}]}], ",", 
     RowBox[{
      RowBox[{"ff", "[", 
       RowBox[{"1", ",", "13", ",", "4", ",", "5"}], "]"}], "\[Rule]", 
      RowBox[{"r5w1w2w4", " ", "w3", " ", 
       RowBox[{"kf", "[", 
        RowBox[{"1", ",", "13", ",", "4", ",", "5"}], "]"}]}]}], ",", 
     RowBox[{
      RowBox[{"fb", "[", 
       RowBox[{"1", ",", "13", ",", "4", ",", "5"}], "]"}], "\[Rule]", 
      RowBox[{"r5w1w2w3w4", " ", 
       RowBox[{"kb", "[", 
        RowBox[{"1", ",", "13", ",", "4", ",", "5"}], "]"}]}]}], ",", 
     RowBox[{
      RowBox[{"ff", "[", 
       RowBox[{"1", ",", "17", ",", "4", ",", "1"}], "]"}], "\[Rule]", 
      RowBox[{"r5w1w2w3", " ", "w4", " ", 
       RowBox[{"kf", "[", 
        RowBox[{"1", ",", "17", ",", "4", ",", "1"}], "]"}]}]}], ",", 
     RowBox[{
      RowBox[{"fb", "[", 
       RowBox[{"1", ",", "17", ",", "4", ",", "1"}], "]"}], "\[Rule]", 
      RowBox[{"r5w1w2w3w4", " ", 
       RowBox[{"kb", "[", 
        RowBox[{"1", ",", "17", ",", "4", ",", "1"}], "]"}]}]}], ",", 
     RowBox[{
      RowBox[{"ff", "[", 
       RowBox[{"1", ",", "21", ",", "4", ",", "1"}], "]"}], "\[Rule]", 
      RowBox[{"r5w1w2w3", " ", "w5", " ", 
       RowBox[{"kf", "[", 
        RowBox[{"1", ",", "21", ",", "4", ",", "1"}], "]"}]}]}], ",", 
     RowBox[{
      RowBox[{"fb", "[", 
       RowBox[{"1", ",", "21", ",", "4", ",", "1"}], "]"}], "\[Rule]", 
      RowBox[{"r5w1w2w3w5", " ", 
       RowBox[{"kb", "[", 
        RowBox[{"1", ",", "21", ",", "4", ",", "1"}], "]"}]}]}], ",", 
     RowBox[{
      RowBox[{"ff", "[", 
       RowBox[{"1", ",", "21", ",", "4", ",", "5"}], "]"}], "\[Rule]", 
      RowBox[{"r5w1w2w4", " ", "w5", " ", 
       RowBox[{"kf", "[", 
        RowBox[{"1", ",", "21", ",", "4", ",", "5"}], "]"}]}]}], ",", 
     RowBox[{
      RowBox[{"fb", "[", 
       RowBox[{"1", ",", "21", ",", "4", ",", "5"}], "]"}], "\[Rule]", 
      RowBox[{"r5w1w2w4w5", " ", 
       RowBox[{"kb", "[", 
        RowBox[{"1", ",", "21", ",", "4", ",", "5"}], "]"}]}]}], ",", 
     RowBox[{
      RowBox[{"ff", "[", 
       RowBox[{"1", ",", "13", ",", "5", ",", "9"}], "]"}], "\[Rule]", 
      RowBox[{"r5w1w2w4w5", " ", "w3", " ", 
       RowBox[{"kf", "[", 
        RowBox[{"1", ",", "13", ",", "5", ",", "9"}], "]"}]}]}], ",", 
     RowBox[{
      RowBox[{"fb", "[", 
       RowBox[{"1", ",", "13", ",", "5", ",", "9"}], "]"}], "\[Rule]", 
      RowBox[{"r5w1w2w3w4w5", " ", 
       RowBox[{"kb", "[", 
        RowBox[{"1", ",", "13", ",", "5", ",", "9"}], "]"}]}]}], ",", 
     RowBox[{
      RowBox[{"ff", "[", 
       RowBox[{"1", ",", "17", ",", "5", ",", "5"}], "]"}], "\[Rule]", 
      RowBox[{"r5w1w2w3w5", " ", "w4", " ", 
       RowBox[{"kf", "[", 
        RowBox[{"1", ",", "17", ",", "5", ",", "5"}], "]"}]}]}], ",", 
     RowBox[{
      RowBox[{"fb", "[", 
       RowBox[{"1", ",", "17", ",", "5", ",", "5"}], "]"}], "\[Rule]", 
      RowBox[{"r5w1w2w3w4w5", " ", 
       RowBox[{"kb", "[", 
        RowBox[{"1", ",", "17", ",", "5", ",", "5"}], "]"}]}]}], ",", 
     RowBox[{
      RowBox[{"ff", "[", 
       RowBox[{"1", ",", "21", ",", "5", ",", "1"}], "]"}], "\[Rule]", 
      RowBox[{"r5w1w2w3w4", " ", "w5", " ", 
       RowBox[{"kf", "[", 
        RowBox[{"1", ",", "21", ",", "5", ",", "1"}], "]"}]}]}], ",", 
     RowBox[{
      RowBox[{"fb", "[", 
       RowBox[{"1", ",", "21", ",", "5", ",", "1"}], "]"}], "\[Rule]", 
      RowBox[{"r5w1w2w3w4w5", " ", 
       RowBox[{"kb", "[", 
        RowBox[{"1", ",", "21", ",", "5", ",", "1"}], "]"}]}]}], ",", " ", 
     RowBox[{"Vf5", "\[Rule]", 
      RowBox[{"r5w1w2w3w4w5", " ", "Kf5"}]}], ",", "\[IndentingNewLine]", 
     "\[IndentingNewLine]", 
     RowBox[{
      RowBox[{"m", "[", "1", "]"}], "\[Rule]", 
      RowBox[{"Km", " ", 
       RowBox[{"mRNA", "[", "0", "]"}]}]}], ",", 
     RowBox[{
      RowBox[{"m", "[", "2", "]"}], "\[Rule]", 
      RowBox[{"Km", " ", 
       RowBox[{"mRNA", "[", "1", "]"}]}]}], ",", 
     RowBox[{
      RowBox[{"m", "[", "3", "]"}], "\[Rule]", 
      RowBox[{"Km", " ", 
       RowBox[{"mRNA", "[", "2", "]"}]}]}], ",", 
     RowBox[{
      RowBox[{"m", "[", "4", "]"}], "\[Rule]", 
      RowBox[{"Km", " ", 
       RowBox[{"mRNA", "[", "3", "]"}]}]}], ",", 
     RowBox[{
      RowBox[{"m", "[", "5", "]"}], "\[Rule]", 
      RowBox[{"Km", " ", 
       RowBox[{"mRNA", "[", "4", "]"}]}]}], ",", 
     RowBox[{
      RowBox[{"m", "[", "6", "]"}], "\[Rule]", 
      RowBox[{"Km", " ", 
       RowBox[{"mRNA", "[", "5", "]"}]}]}], ",", 
     RowBox[{
      RowBox[{"m", "[", "7", "]"}], "\[Rule]", 
      RowBox[{"Km", " ", 
       RowBox[{"mRNA", "[", "6", "]"}]}]}], ",", 
     RowBox[{
      RowBox[{"m", "[", "8", "]"}], "\[Rule]", 
      RowBox[{"Km", " ", 
       RowBox[{"mRNA", "[", "7", "]"}]}]}], ",", 
     RowBox[{
      RowBox[{"m", "[", "9", "]"}], "\[Rule]", 
      RowBox[{"Km", " ", 
       RowBox[{"mRNA", "[", "8", "]"}]}]}], ",", 
     RowBox[{
      RowBox[{"m", "[", "10", "]"}], "\[Rule]", 
      RowBox[{"Km", " ", 
       RowBox[{"mRNA", "[", "9", "]"}]}]}], ",", 
     RowBox[{
      RowBox[{"m", "[", "11", "]"}], "\[Rule]", 
      RowBox[{"Km", " ", 
       RowBox[{"mRNA", "[", "10", "]"}]}]}], ",", 
     RowBox[{
      RowBox[{"m", "[", "12", "]"}], "\[Rule]", 
      RowBox[{"Km", " ", 
       RowBox[{"mRNA", "[", "11", "]"}]}]}], ",", 
     RowBox[{
      RowBox[{"m", "[", "13", "]"}], "\[Rule]", 
      RowBox[{"Km", " ", 
       RowBox[{"mRNA", "[", "12", "]"}]}]}], ",", 
     RowBox[{
      RowBox[{"m", "[", "14", "]"}], "\[Rule]", 
      RowBox[{"Km", " ", 
       RowBox[{"mRNA", "[", "13", "]"}]}]}], ",", 
     RowBox[{
      RowBox[{"m", "[", "15", "]"}], "\[Rule]", 
      RowBox[{"Km", " ", 
       RowBox[{"mRNA", "[", "14", "]"}]}]}], ",", 
     RowBox[{
      RowBox[{"m", "[", "16", "]"}], "\[Rule]", 
      RowBox[{"Km", " ", 
       RowBox[{"mRNA", "[", "15", "]"}]}]}], ",", 
     RowBox[{
      RowBox[{"m", "[", "17", "]"}], "\[Rule]", 
      RowBox[{"Km", " ", 
       RowBox[{"mRNA", "[", "16", "]"}]}]}], ",", 
     RowBox[{
      RowBox[{"m", "[", "18", "]"}], "\[Rule]", 
      RowBox[{"Km", " ", 
       RowBox[{"mRNA", "[", "17", "]"}]}]}], ",", 
     RowBox[{
      RowBox[{"m", "[", "19", "]"}], "\[Rule]", 
      RowBox[{"Km", " ", 
       RowBox[{"mRNA", "[", "18", "]"}]}]}], ",", 
     RowBox[{
      RowBox[{"m", "[", "20", "]"}], "\[Rule]", 
      RowBox[{"Km", " ", 
       RowBox[{"mRNA", "[", "19", "]"}]}]}], ",", 
     RowBox[{
      RowBox[{"m", "[", "21", "]"}], "\[Rule]", 
      RowBox[{"Km", " ", 
       RowBox[{"mRNA", "[", "20", "]"}]}]}], ",", 
     RowBox[{
      RowBox[{"m", "[", "22", "]"}], "\[Rule]", 
      RowBox[{"Km", " ", 
       RowBox[{"mRNA", "[", "21", "]"}]}]}], ",", 
     RowBox[{
      RowBox[{"m", "[", "23", "]"}], "\[Rule]", 
      RowBox[{"Km", " ", 
       RowBox[{"mRNA", "[", "22", "]"}]}]}], ",", 
     RowBox[{
      RowBox[{"m", "[", "24", "]"}], "\[Rule]", 
      RowBox[{"Km", " ", 
       RowBox[{"mRNA", "[", "23", "]"}]}]}], ",", 
     RowBox[{
      RowBox[{"m", "[", "25", "]"}], "\[Rule]", 
      RowBox[{"Km", " ", 
       RowBox[{"mRNA", "[", "24", "]"}]}]}], ",", 
     RowBox[{
      RowBox[{"m", "[", "26", "]"}], "\[Rule]", 
      RowBox[{"Km", " ", 
       RowBox[{"mRNA", "[", "25", "]"}]}]}], ",", 
     RowBox[{
      RowBox[{"m", "[", "27", "]"}], "\[Rule]", 
      RowBox[{"Km", " ", 
       RowBox[{"mRNA", "[", "26", "]"}]}]}], ",", 
     RowBox[{
      RowBox[{"m", "[", "28", "]"}], "\[Rule]", 
      RowBox[{"Km", " ", 
       RowBox[{"mRNA", "[", "27", "]"}]}]}], ",", 
     RowBox[{
      RowBox[{"m", "[", "29", "]"}], "\[Rule]", 
      RowBox[{"Km", " ", 
       RowBox[{"mRNA", "[", "28", "]"}]}]}], ",", 
     RowBox[{
      RowBox[{"m", "[", "30", "]"}], "\[Rule]", 
      RowBox[{"Km", " ", 
       RowBox[{"mRNA", "[", "29", "]"}]}]}], ",", 
     RowBox[{
      RowBox[{"p", "[", "1", "]"}], "\[Rule]", " ", 
      RowBox[{"Kd", " ", "mRNAf"}]}]}], "}"}]}], ";"}], "\n", 
 RowBox[{
  RowBox[{"ParamN", "=", 
   RowBox[{"{", 
    RowBox[{
     RowBox[{
      RowBox[{"kb", "[", 
       RowBox[{"1", ",", "1", ",", "1", ",", "5"}], "]"}], "\[Rule]", 
      "0.4436073`"}], ",", 
     RowBox[{
      RowBox[{"kb", "[", 
       RowBox[{"1", ",", "1", ",", "1", ",", "9"}], "]"}], "\[Rule]", 
      "0.4436073`"}], ",", 
     RowBox[{
      RowBox[{"kb", "[", 
       RowBox[{"1", ",", "5", ",", "2", ",", "5"}], "]"}], "\[Rule]", 
      "0.73287`"}], ",", 
     RowBox[{
      RowBox[{"kb", "[", 
       RowBox[{"1", ",", "9", ",", "2", ",", "1"}], "]"}], "\[Rule]", 
      "0.73287`"}], ",", 
     RowBox[{
      RowBox[{"kb", "[", 
       RowBox[{"1", ",", "13", ",", "3", ",", "1"}], "]"}], "\[Rule]", 
      "0.839997`"}], ",", 
     RowBox[{
      RowBox[{"kb", "[", 
       RowBox[{"1", ",", "17", ",", "3", ",", "1"}], "]"}], "\[Rule]", 
      "0.839997`"}], ",", 
     RowBox[{
      RowBox[{"kb", "[", 
       RowBox[{"1", ",", "13", ",", "4", ",", "5"}], "]"}], "\[Rule]", 
      "0.9166500000000001`"}], ",", 
     RowBox[{
      RowBox[{"kb", "[", 
       RowBox[{"1", ",", "17", ",", "4", ",", "1"}], "]"}], "\[Rule]", 
      "0.9166500000000001`"}], ",", 
     RowBox[{
      RowBox[{"kb", "[", 
       RowBox[{"1", ",", "21", ",", "4", ",", "1"}], "]"}], "\[Rule]", 
      "0.`"}], ",", 
     RowBox[{
      RowBox[{"kb", "[", 
       RowBox[{"1", ",", "21", ",", "4", ",", "5"}], "]"}], "\[Rule]", 
      "0.`"}], ",", 
     RowBox[{
      RowBox[{"kb", "[", 
       RowBox[{"1", ",", "13", ",", "5", ",", "9"}], "]"}], "\[Rule]", 
      "0.`"}], ",", 
     RowBox[{
      RowBox[{"kb", "[", 
       RowBox[{"1", ",", "17", ",", "5", ",", "5"}], "]"}], "\[Rule]", 
      "0.`"}], ",", 
     RowBox[{
      RowBox[{"kb", "[", 
       RowBox[{"1", ",", "21", ",", "5", ",", "1"}], "]"}], "\[Rule]", 
      "0.978453`"}], ",", 
     RowBox[{
      RowBox[{"kf", "[", 
       RowBox[{"1", ",", "1", ",", "1", ",", "5"}], "]"}], "\[Rule]", 
      "0.0005914758`"}], ",", 
     RowBox[{
      RowBox[{"kf", "[", 
       RowBox[{"1", ",", "1", ",", "1", ",", "9"}], "]"}], "\[Rule]", 
      "0.0005914758`"}], ",", 
     RowBox[{
      RowBox[{"kf", "[", 
       RowBox[{"1", ",", "5", ",", "2", ",", "5"}], "]"}], "\[Rule]", 
      "0.00097716`"}], ",", 
     RowBox[{
      RowBox[{"kf", "[", 
       RowBox[{"1", ",", "9", ",", "2", ",", "1"}], "]"}], "\[Rule]", 
      "0.00097716`"}], ",", 
     RowBox[{
      RowBox[{"kf", "[", 
       RowBox[{"1", ",", "13", ",", "3", ",", "1"}], "]"}], "\[Rule]", 
      "0.0011199959999999998`"}], ",", 
     RowBox[{
      RowBox[{"kf", "[", 
       RowBox[{"1", ",", "17", ",", "3", ",", "1"}], "]"}], "\[Rule]", 
      "0.0011199959999999998`"}], ",", 
     RowBox[{
      RowBox[{"kf", "[", 
       RowBox[{"1", ",", "13", ",", "4", ",", "5"}], "]"}], "\[Rule]", 
      "0.0012222`"}], ",", 
     RowBox[{
      RowBox[{"kf", "[", 
       RowBox[{"1", ",", "17", ",", "4", ",", "1"}], "]"}], "\[Rule]", 
      "0.0012222`"}], ",", 
     RowBox[{
      RowBox[{"kf", "[", 
       RowBox[{"1", ",", "21", ",", "4", ",", "1"}], "]"}], "\[Rule]", "0"}], 
     ",", 
     RowBox[{
      RowBox[{"kf", "[", 
       RowBox[{"1", ",", "21", ",", "4", ",", "5"}], "]"}], "\[Rule]", 
      "0.`"}], ",", 
     RowBox[{
      RowBox[{"kf", "[", 
       RowBox[{"1", ",", "13", ",", "5", ",", "9"}], "]"}], "\[Rule]", "0"}], 
     ",", 
     RowBox[{
      RowBox[{"kf", "[", 
       RowBox[{"1", ",", "17", ",", "5", ",", "5"}], "]"}], "\[Rule]", 
      "0.`"}], ",", 
     RowBox[{
      RowBox[{"kf", "[", 
       RowBox[{"1", ",", "21", ",", "5", ",", "1"}], "]"}], "\[Rule]", 
      "0.001304598`"}], ",", 
     RowBox[{"Kpolf", "\[Rule]", "1.36`"}], ",", 
     RowBox[{"Kpolb", "\[Rule]", "1.36`"}], ",", 
     RowBox[{"Kf1", "\[Rule]", "1.36`"}], ",", 
     RowBox[{"Kf2", "\[Rule]", "1.36`"}], ",", 
     RowBox[{"Kf3", "\[Rule]", "1.36`"}], ",", 
     RowBox[{"Kf4", "\[Rule]", "0.7799999999999999`"}], ",", 
     RowBox[{"Kf5", "\[Rule]", "0.7799999999999999`"}], ",", 
     RowBox[{"Kini", "\[Rule]", "60"}], ",", 
     RowBox[{"Km", "\[Rule]", "30.`"}], ",", 
     RowBox[{"Kd", "\[Rule]", "0.2`"}]}], "}"}]}], ";"}], "\n", 
 RowBox[{
  RowBox[{"Init", "=", 
   RowBox[{"{", 
    RowBox[{
     RowBox[{
      RowBox[{"r0", "[", "0", "]"}], "\[Equal]", "1"}], ",", 
     RowBox[{
      RowBox[{"z2r0", "[", "0", "]"}], "\[Equal]", "0"}], ",", 
     RowBox[{
      RowBox[{"z1r0", "[", "0", "]"}], "\[Equal]", "0"}], ",", 
     RowBox[{
      RowBox[{"z1z2r0", "[", "0", "]"}], "\[Equal]", "0"}], ",", 
     RowBox[{
      RowBox[{"z1z2p3r0", "[", "0", "]"}], "\[Equal]", "0"}], ",", 
     RowBox[{
      RowBox[{"z1z2z4r0", "[", "0", "]"}], "\[Equal]", "0"}], ",", 
     RowBox[{
      RowBox[{"z1z2z4z5r0", "[", "0", "]"}], "\[Equal]", "0"}], ",", 
     RowBox[{
      RowBox[{"z1z2p3z5r0", "[", "0", "]"}], "\[Equal]", "0"}], ",", 
     RowBox[{
      RowBox[{"z1z2p3z4r0", "[", "0", "]"}], "\[Equal]", "0"}], ",", 
     RowBox[{
      RowBox[{"z1", "[", "0", "]"}], "\[Equal]", "1500"}], ",", 
     RowBox[{
      RowBox[{"z1z2p3z4z5r0", "[", "0", "]"}], "\[Equal]", "0"}], ",", 
     RowBox[{
      RowBox[{"z2", "[", "0", "]"}], "\[Equal]", "1500"}], ",", 
     RowBox[{
      RowBox[{"z4", "[", "0", "]"}], "\[Equal]", "1500"}], ",", 
     RowBox[{
      RowBox[{"z5", "[", "0", "]"}], "\[Equal]", "1500"}], ",", 
     RowBox[{
      RowBox[{"r02", "[", "0", "]"}], "\[Equal]", "0"}], ",", 
     RowBox[{
      RowBox[{"r02n1", "[", "0", "]"}], "\[Equal]", "0"}], ",", 
     RowBox[{
      RowBox[{"r02n2", "[", "0", "]"}], "\[Equal]", "0"}], ",", 
     RowBox[{
      RowBox[{"r02n1n2", "[", "0", "]"}], "\[Equal]", "0"}], ",", 
     RowBox[{
      RowBox[{"r02n1n2n3", "[", "0", "]"}], "\[Equal]", "0"}], ",", 
     RowBox[{
      RowBox[{"r02n1n2n4", "[", "0", "]"}], "\[Equal]", "0"}], ",", 
     RowBox[{
      RowBox[{"r02n1n2n4Pol", "[", "0", "]"}], "\[Equal]", "0"}], ",", 
     RowBox[{
      RowBox[{"r02n1n2n3Pol", "[", "0", "]"}], "\[Equal]", "0"}], ",", 
     RowBox[{
      RowBox[{"r02n1n2n3n4", "[", "0", "]"}], "\[Equal]", "0"}], ",", 
     RowBox[{
      RowBox[{"r02n1n2n3n4Pol", "[", "0", "]"}], "\[Equal]", "0"}], ",", 
     RowBox[{
      RowBox[{"r03n1", "[", "0", "]"}], "\[Equal]", "0"}], ",", 
     RowBox[{
      RowBox[{"r03n2", "[", "0", "]"}], "\[Equal]", "0"}], ",", 
     RowBox[{
      RowBox[{"r03n1n2", "[", "0", "]"}], "\[Equal]", "0"}], ",", 
     RowBox[{
      RowBox[{"r03n1n2n3", "[", "0", "]"}], "\[Equal]", "0"}], ",", 
     RowBox[{
      RowBox[{"r03n1n2n4", "[", "0", "]"}], "\[Equal]", "0"}], ",", 
     RowBox[{
      RowBox[{"r03n1n2n4Pol", "[", "0", "]"}], "\[Equal]", "0"}], ",", 
     RowBox[{
      RowBox[{"r03n1n2n3Pol", "[", "0", "]"}], "\[Equal]", "0"}], ",", 
     RowBox[{
      RowBox[{"r03n1n2n3n4", "[", "0", "]"}], "\[Equal]", "0"}], ",", 
     RowBox[{
      RowBox[{"n1", "[", "0", "]"}], "\[Equal]", "15000"}], ",", 
     RowBox[{
      RowBox[{"n2", "[", "0", "]"}], "\[Equal]", "15000"}], ",", 
     RowBox[{
      RowBox[{"n3", "[", "0", "]"}], "\[Equal]", "15000"}], ",", 
     RowBox[{
      RowBox[{"n4", "[", "0", "]"}], "\[Equal]", "15000"}], ",", 
     RowBox[{
      RowBox[{"r03n1n2n3n4Pol", "[", "0", "]"}], "\[Equal]", "0"}], ",", 
     RowBox[{
      RowBox[{"r03", "[", "0", "]"}], "\[Equal]", "0"}], ",", 
     RowBox[{
      RowBox[{"r03m1", "[", "0", "]"}], "\[Equal]", "0"}], ",", 
     RowBox[{
      RowBox[{"r03m2", "[", "0", "]"}], "\[Equal]", "0"}], ",", 
     RowBox[{
      RowBox[{"r03m1m2", "[", "0", "]"}], "\[Equal]", "0"}], ",", 
     RowBox[{
      RowBox[{"r03m1m2m3", "[", "0", "]"}], "\[Equal]", "0"}], ",", 
     RowBox[{
      RowBox[{"r03m1m2m4", "[", "0", "]"}], "\[Equal]", "0"}], ",", 
     RowBox[{
      RowBox[{"r03m1m2m4m5", "[", "0", "]"}], "\[Equal]", "0"}], ",", 
     RowBox[{
      RowBox[{"r03m1m2m3m5", "[", "0", "]"}], "\[Equal]", "0"}], ",", 
     RowBox[{
      RowBox[{"r03m1m2m3m4", "[", "0", "]"}], "\[Equal]", "0"}], ",", 
     RowBox[{
      RowBox[{"m1", "[", "0", "]"}], "\[Equal]", "3000"}], ",", 
     RowBox[{
      RowBox[{"m2", "[", "0", "]"}], "\[Equal]", "3000"}], ",", 
     RowBox[{
      RowBox[{"m3", "[", "0", "]"}], "\[Equal]", "3000"}], ",", 
     RowBox[{
      RowBox[{"m4", "[", "0", "]"}], "\[Equal]", "3000"}], ",", 
     RowBox[{
      RowBox[{"m5", "[", "0", "]"}], "\[Equal]", "3000"}], ",", 
     RowBox[{
      RowBox[{"r03m1m2m3m4m5", "[", "0", "]"}], "\[Equal]", "0"}], ",", 
     RowBox[{
      RowBox[{"r04", "[", "0", "]"}], "\[Equal]", "0"}], ",", 
     "\[IndentingNewLine]", 
     RowBox[{
      RowBox[{"x2r04", "[", "0", "]"}], "\[Equal]", "0"}], ",", 
     RowBox[{
      RowBox[{"x1r04", "[", "0", "]"}], "\[Equal]", "0"}], ",", 
     RowBox[{
      RowBox[{"x1x2r04", "[", "0", "]"}], "\[Equal]", "0"}], ",", 
     RowBox[{
      RowBox[{"x1x2x3r04", "[", "0", "]"}], "\[Equal]", "0"}], ",", 
     RowBox[{
      RowBox[{"x1x2x4r04", "[", "0", "]"}], "\[Equal]", "0"}], ",", 
     RowBox[{
      RowBox[{"x1x2x4x5r04", "[", "0", "]"}], "\[Equal]", "0"}], ",", 
     RowBox[{
      RowBox[{"x1x2x3x5r04", "[", "0", "]"}], "\[Equal]", "0"}], ",", 
     RowBox[{
      RowBox[{"x1x2x3x4r04", "[", "0", "]"}], "\[Equal]", "0"}], ",", 
     RowBox[{
      RowBox[{"x1x2x3x4x5r04", "[", "0", "]"}], "\[Equal]", "0"}], ",", 
     RowBox[{
      RowBox[{"x1", "[", "0", "]"}], "\[Equal]", "1500"}], ",", 
     RowBox[{
      RowBox[{"x2", "[", "0", "]"}], "\[Equal]", "1500"}], ",", 
     RowBox[{
      RowBox[{"x3", "[", "0", "]"}], "\[Equal]", "1500"}], ",", 
     RowBox[{
      RowBox[{"x4", "[", "0", "]"}], "\[Equal]", "1500"}], ",", 
     RowBox[{
      RowBox[{"x5", "[", "0", "]"}], "\[Equal]", "1500"}], ",", 
     RowBox[{
      RowBox[{"r1", "[", "0", "]"}], "\[Equal]", "0"}], ",", 
     RowBox[{
      RowBox[{"p1", "[", "0", "]"}], "\[Equal]", "1500"}], ",", 
     RowBox[{
      RowBox[{"p2", "[", "0", "]"}], "\[Equal]", "1500"}], ",", 
     RowBox[{
      RowBox[{"p3", "[", "0", "]"}], "\[Equal]", "1500"}], ",", 
     RowBox[{
      RowBox[{"p4", "[", "0", "]"}], "\[Equal]", "1500"}], ",", 
     RowBox[{
      RowBox[{"p5", "[", "0", "]"}], "\[Equal]", "1500"}], ",", 
     RowBox[{
      RowBox[{"p1r1", "[", "0", "]"}], "\[Equal]", "0"}], ",", 
     RowBox[{
      RowBox[{"p2r1", "[", "0", "]"}], "\[Equal]", "0"}], ",", 
     RowBox[{
      RowBox[{"p1p2r1", "[", "0", "]"}], "\[Equal]", "0"}], ",", 
     RowBox[{
      RowBox[{"p1p2p3r1", "[", "0", "]"}], "\[Equal]", "0"}], ",", 
     RowBox[{
      RowBox[{"p1p2p4r1", "[", "0", "]"}], "\[Equal]", "0"}], ",", 
     RowBox[{
      RowBox[{"p1p2p3p4r1", "[", "0", "]"}], "\[Equal]", "0"}], ",", 
     RowBox[{
      RowBox[{"p1p2p3p5r1", "[", "0", "]"}], "\[Equal]", "0"}], ",", 
     RowBox[{
      RowBox[{"p1p2p4p5r1", "[", "0", "]"}], "\[Equal]", "0"}], ",", 
     RowBox[{
      RowBox[{"p1p2p3p4p5r1", "[", "0", "]"}], "\[Equal]", "0"}], ",", 
     RowBox[{
      RowBox[{"r2", "[", "0", "]"}], "\[Equal]", "0"}], ",", 
     RowBox[{
      RowBox[{"q1", "[", "0", "]"}], "\[Equal]", "1500"}], ",", 
     RowBox[{
      RowBox[{"q2", "[", "0", "]"}], "\[Equal]", "1500"}], ",", 
     RowBox[{
      RowBox[{"q3", "[", "0", "]"}], "\[Equal]", "1500"}], ",", 
     RowBox[{
      RowBox[{"q4", "[", "0", "]"}], "\[Equal]", "1500"}], ",", 
     RowBox[{
      RowBox[{"q5", "[", "0", "]"}], "\[Equal]", "1500"}], ",", 
     RowBox[{
      RowBox[{"q1r2", "[", "0", "]"}], "\[Equal]", "0"}], ",", 
     RowBox[{
      RowBox[{"q2r2", "[", "0", "]"}], "\[Equal]", "0"}], ",", 
     RowBox[{
      RowBox[{"q1q2r2", "[", "0", "]"}], "\[Equal]", "0"}], ",", 
     RowBox[{
      RowBox[{"q1q2q3r2", "[", "0", "]"}], "\[Equal]", "0"}], ",", 
     RowBox[{
      RowBox[{"q1q2q4r2", "[", "0", "]"}], "\[Equal]", "0"}], ",", 
     RowBox[{
      RowBox[{"q1q2q3q4r2", "[", "0", "]"}], "\[Equal]", "0"}], ",", 
     RowBox[{
      RowBox[{"q1q2q3q5r2", "[", "0", "]"}], "\[Equal]", "0"}], ",", 
     RowBox[{
      RowBox[{"q1q2q4q5r2", "[", "0", "]"}], "\[Equal]", "0"}], ",", 
     RowBox[{
      RowBox[{"q1q2q3q4q5r2", "[", "0", "]"}], "\[Equal]", "0"}], ",", 
     RowBox[{
      RowBox[{"r3", "[", "0", "]"}], "\[Equal]", "0"}], ",", 
     RowBox[{
      RowBox[{"s1", "[", "0", "]"}], "\[Equal]", "1500"}], ",", 
     RowBox[{
      RowBox[{"s2", "[", "0", "]"}], "\[Equal]", "1500"}], ",", 
     RowBox[{
      RowBox[{"s3", "[", "0", "]"}], "\[Equal]", "1500"}], ",", 
     RowBox[{
      RowBox[{"s4", "[", "0", "]"}], "\[Equal]", "1500"}], ",", 
     RowBox[{
      RowBox[{"s5", "[", "0", "]"}], "\[Equal]", "1500"}], ",", 
     RowBox[{
      RowBox[{"r3s1", "[", "0", "]"}], "\[Equal]", "0"}], ",", 
     RowBox[{
      RowBox[{"r3s2", "[", "0", "]"}], "\[Equal]", "0"}], ",", 
     RowBox[{
      RowBox[{"r3s1s2", "[", "0", "]"}], "\[Equal]", "0"}], ",", 
     RowBox[{
      RowBox[{"r3s1s2s3", "[", "0", "]"}], "\[Equal]", "0"}], ",", 
     RowBox[{
      RowBox[{"r3s1s2s4", "[", "0", "]"}], "\[Equal]", "0"}], ",", 
     RowBox[{
      RowBox[{"r3s1s2s3s4", "[", "0", "]"}], "\[Equal]", "0"}], ",", 
     RowBox[{
      RowBox[{"r3s1s2s3s5", "[", "0", "]"}], "\[Equal]", "0"}], ",", 
     RowBox[{
      RowBox[{"r3s1s2s4s5", "[", "0", "]"}], "\[Equal]", "0"}], ",", 
     RowBox[{
      RowBox[{"r3s1s2s3s4s5", "[", "0", "]"}], "\[Equal]", "0"}], ",", 
     RowBox[{
      RowBox[{"r4", "[", "0", "]"}], "\[Equal]", "0"}], ",", 
     RowBox[{
      RowBox[{"y1", "[", "0", "]"}], "\[Equal]", "1500"}], ",", 
     RowBox[{
      RowBox[{"y2", "[", "0", "]"}], "\[Equal]", "1500"}], ",", 
     RowBox[{
      RowBox[{"y3", "[", "0", "]"}], "\[Equal]", "1500"}], ",", 
     RowBox[{
      RowBox[{"y4", "[", "0", "]"}], "\[Equal]", "1500"}], ",", 
     RowBox[{
      RowBox[{"y5", "[", "0", "]"}], "\[Equal]", "1500"}], ",", 
     RowBox[{
      RowBox[{"r4y1", "[", "0", "]"}], "\[Equal]", "0"}], ",", 
     RowBox[{
      RowBox[{"r4y2", "[", "0", "]"}], "\[Equal]", "0"}], ",", 
     RowBox[{
      RowBox[{"r4y1y2", "[", "0", "]"}], "\[Equal]", "0"}], ",", 
     RowBox[{
      RowBox[{"r4y1y2y3", "[", "0", "]"}], "\[Equal]", "0"}], ",", 
     RowBox[{
      RowBox[{"r4y1y2y4", "[", "0", "]"}], "\[Equal]", "0"}], ",", 
     RowBox[{
      RowBox[{"r4y1y2y3y4", "[", "0", "]"}], "\[Equal]", "0"}], ",", 
     RowBox[{
      RowBox[{"r4y1y2y3y5", "[", "0", "]"}], "\[Equal]", "0"}], ",", 
     RowBox[{
      RowBox[{"r4y1y2y4y5", "[", "0", "]"}], "\[Equal]", "0"}], ",", 
     RowBox[{
      RowBox[{"r4y1y2y3y4y5", "[", "0", "]"}], "\[Equal]", "0"}], ",", 
     RowBox[{
      RowBox[{"r5", "[", "0", "]"}], "\[Equal]", "0"}], ",", 
     RowBox[{
      RowBox[{"w1", "[", "0", "]"}], "\[Equal]", "1500"}], ",", 
     RowBox[{
      RowBox[{"w2", "[", "0", "]"}], "\[Equal]", "1500"}], ",", 
     RowBox[{
      RowBox[{"w3", "[", "0", "]"}], "\[Equal]", "1500"}], ",", 
     RowBox[{
      RowBox[{"w4", "[", "0", "]"}], "\[Equal]", "1500"}], ",", 
     RowBox[{
      RowBox[{"w5", "[", "0", "]"}], "\[Equal]", "1500"}], ",", 
     RowBox[{
      RowBox[{"r5w1", "[", "0", "]"}], "\[Equal]", "0"}], ",", 
     RowBox[{
      RowBox[{"r5w2", "[", "0", "]"}], "\[Equal]", "0"}], ",", 
     RowBox[{
      RowBox[{"r5w1w2", "[", "0", "]"}], "\[Equal]", "0"}], ",", 
     RowBox[{
      RowBox[{"r5w1w2w3", "[", "0", "]"}], "\[Equal]", "0"}], ",", 
     RowBox[{
      RowBox[{"r5w1w2w4", "[", "0", "]"}], "\[Equal]", "0"}], ",", 
     RowBox[{
      RowBox[{"r5w1w2w3w4", "[", "0", "]"}], "\[Equal]", "0"}], ",", 
     RowBox[{
      RowBox[{"r5w1w2w3w5", "[", "0", "]"}], "\[Equal]", "0"}], ",", 
     RowBox[{
      RowBox[{"r5w1w2w4w5", "[", "0", "]"}], "\[Equal]", "0"}], ",", 
     RowBox[{
      RowBox[{"r5w1w2w3w4w5", "[", "0", "]"}], "\[Equal]", "0"}], ",", 
     RowBox[{
      RowBox[{"Pol", "[", "0", "]"}], "\[Equal]", "15000"}], ",", 
     RowBox[{
      RowBox[{
       RowBox[{"mRNA", "[", "0", "]"}], "[", "0", "]"}], "\[Equal]", "0"}], 
     ",", 
     RowBox[{
      RowBox[{"mRNAf", "[", "0", "]"}], "\[Equal]", "0"}], ",", 
     RowBox[{
      RowBox[{
       RowBox[{"mRNA", "[", "1", "]"}], "[", "0", "]"}], "\[Equal]", "0"}], 
     ",", 
     RowBox[{
      RowBox[{
       RowBox[{"mRNA", "[", "2", "]"}], "[", "0", "]"}], "\[Equal]", "0"}], 
     ",", 
     RowBox[{
      RowBox[{
       RowBox[{"mRNA", "[", "3", "]"}], "[", "0", "]"}], "\[Equal]", "0"}], 
     ",", 
     RowBox[{
      RowBox[{
       RowBox[{"mRNA", "[", "4", "]"}], "[", "0", "]"}], "\[Equal]", "0"}], 
     ",", 
     RowBox[{
      RowBox[{
       RowBox[{"mRNA", "[", "5", "]"}], "[", "0", "]"}], "\[Equal]", "0"}], 
     ",", 
     RowBox[{
      RowBox[{
       RowBox[{"mRNA", "[", "6", "]"}], "[", "0", "]"}], "\[Equal]", "0"}], 
     ",", 
     RowBox[{
      RowBox[{
       RowBox[{"mRNA", "[", "7", "]"}], "[", "0", "]"}], "\[Equal]", "0"}], 
     ",", 
     RowBox[{
      RowBox[{
       RowBox[{"mRNA", "[", "8", "]"}], "[", "0", "]"}], "\[Equal]", "0"}], 
     ",", 
     RowBox[{
      RowBox[{
       RowBox[{"mRNA", "[", "9", "]"}], "[", "0", "]"}], "\[Equal]", "0"}], 
     ",", 
     RowBox[{
      RowBox[{
       RowBox[{"mRNA", "[", "10", "]"}], "[", "0", "]"}], "\[Equal]", "0"}], 
     ",", 
     RowBox[{
      RowBox[{
       RowBox[{"mRNA", "[", "11", "]"}], "[", "0", "]"}], "\[Equal]", "0"}], 
     ",", 
     RowBox[{
      RowBox[{
       RowBox[{"mRNA", "[", "12", "]"}], "[", "0", "]"}], "\[Equal]", "0"}], 
     ",", 
     RowBox[{
      RowBox[{
       RowBox[{"mRNA", "[", "13", "]"}], "[", "0", "]"}], "\[Equal]", "0"}], 
     ",", 
     RowBox[{
      RowBox[{
       RowBox[{"mRNA", "[", "14", "]"}], "[", "0", "]"}], "\[Equal]", "0"}], 
     ",", 
     RowBox[{
      RowBox[{
       RowBox[{"mRNA", "[", "15", "]"}], "[", "0", "]"}], "\[Equal]", "0"}], 
     ",", 
     RowBox[{
      RowBox[{
       RowBox[{"mRNA", "[", "16", "]"}], "[", "0", "]"}], "\[Equal]", "0"}], 
     ",", 
     RowBox[{
      RowBox[{
       RowBox[{"mRNA", "[", "17", "]"}], "[", "0", "]"}], "\[Equal]", "0"}], 
     ",", 
     RowBox[{
      RowBox[{
       RowBox[{"mRNA", "[", "18", "]"}], "[", "0", "]"}], "\[Equal]", "0"}], 
     ",", 
     RowBox[{
      RowBox[{
       RowBox[{"mRNA", "[", "19", "]"}], "[", "0", "]"}], "\[Equal]", "0"}], 
     ",", 
     RowBox[{
      RowBox[{
       RowBox[{"mRNA", "[", "20", "]"}], "[", "0", "]"}], "\[Equal]", "0"}], 
     ",", 
     RowBox[{
      RowBox[{
       RowBox[{"mRNA", "[", "21", "]"}], "[", "0", "]"}], "\[Equal]", "0"}], 
     ",", 
     RowBox[{
      RowBox[{
       RowBox[{"mRNA", "[", "22", "]"}], "[", "0", "]"}], "\[Equal]", "0"}], 
     ",", 
     RowBox[{
      RowBox[{
       RowBox[{"mRNA", "[", "23", "]"}], "[", "0", "]"}], "\[Equal]", "0"}], 
     ",", 
     RowBox[{
      RowBox[{
       RowBox[{"mRNA", "[", "24", "]"}], "[", "0", "]"}], "\[Equal]", "0"}], 
     ",", 
     RowBox[{
      RowBox[{
       RowBox[{"mRNA", "[", "25", "]"}], "[", "0", "]"}], "\[Equal]", "0"}], 
     ",", 
     RowBox[{
      RowBox[{
       RowBox[{"mRNA", "[", "26", "]"}], "[", "0", "]"}], "\[Equal]", "0"}], 
     ",", 
     RowBox[{
      RowBox[{
       RowBox[{"mRNA", "[", "27", "]"}], "[", "0", "]"}], "\[Equal]", "0"}], 
     ",", 
     RowBox[{
      RowBox[{
       RowBox[{"mRNA", "[", "28", "]"}], "[", "0", "]"}], "\[Equal]", "0"}], 
     ",", 
     RowBox[{
      RowBox[{
       RowBox[{"mRNA", "[", "29", "]"}], "[", "0", "]"}], "\[Equal]", "0"}], 
     ",", 
     RowBox[{
      RowBox[{
       RowBox[{"mRNAd", "[", "1", "]"}], "[", "0", "]"}], "\[Equal]", "0"}]}],
     "}"}]}], ";"}]}], "Input",
 CellChangeTimes->{{3.417602998296875*^9, 3.41760309475*^9}, {
   3.41760359028125*^9, 3.417603622375*^9}, {3.41770778171875*^9, 
   3.417707790671875*^9}, {3.4177078365625*^9, 3.41770783765625*^9}, {
   3.41770788365625*^9, 3.417707891859375*^9}, {3.41770857978125*^9, 
   3.417708634*^9}, 3.417709031234375*^9, {3.417710744203125*^9, 
   3.417710770203125*^9}, {3.417710848109375*^9, 3.417710904859375*^9}, {
   3.41771156153125*^9, 3.417711577734375*^9}, {3.417711632171875*^9, 
   3.417711701*^9}, {3.417724502859375*^9, 3.417724573484375*^9}, {
   3.417725176671875*^9, 3.4177252165625*^9}, {3.417725250046875*^9, 
   3.417725269796875*^9}, {3.417727058890625*^9, 3.417727064578125*^9}, {
   3.417727151359375*^9, 3.417727237171875*^9}, {3.41772727784375*^9, 
   3.417727310453125*^9}, {3.417728150796875*^9, 3.417728213109375*^9}, 
   3.417728268984375*^9, {3.417728558828125*^9, 3.417728581828125*^9}, {
   3.417728656875*^9, 3.41772870425*^9}, {3.417729190859375*^9, 
   3.417729303921875*^9}, 3.41772937221875*^9, {3.417730415140625*^9, 
   3.417730422625*^9}, {3.41773212734375*^9, 3.41773212803125*^9}, {
   3.419178083202093*^9, 3.419178087619369*^9}, {3.4191781299906416`*^9, 
   3.4191781842977295`*^9}, {3.4191782212021136`*^9, 
   3.4191782520601935`*^9}, {3.4191784809268975`*^9, 
   3.4191784941316495`*^9}, {3.4191785348893776`*^9, 3.419178634073826*^9}, {
   3.4191786753014736`*^9, 3.4191786887881775`*^9}, {3.4191787444267054`*^9, 
   3.4191787993802605`*^9}, {3.419179250283768*^9, 3.4191792587308865`*^9}, {
   3.4238935003661795`*^9, 3.423893533657523*^9}, {3.423893591965557*^9, 
   3.4238936079363337`*^9}, {3.4238936553436594`*^9, 
   3.4238936576793065`*^9}, {3.4238937675809765`*^9, 3.42389378363066*^9}, {
   3.4238938404354916`*^9, 3.423893908178708*^9}, 3.4238943016739273`*^9, 
   3.423894352787408*^9, {3.423895339841009*^9, 3.423895357216565*^9}, {
   3.423895396983463*^9, 3.42389539845226*^9}, {3.4238954412973804`*^9, 
   3.4238954876582394`*^9}, {3.423895636239893*^9, 3.423895663693369*^9}, {
   3.4238956937250032`*^9, 3.4238957722885094`*^9}, {3.4238959366495767`*^9, 
   3.423895943258994*^9}, {3.4238961132913322`*^9, 3.423896157197863*^9}, {
   3.423896238807335*^9, 3.423896279651085*^9}, 3.423896383463585*^9, {
   3.4238964229479604`*^9, 3.423896456244835*^9}, {3.423912692894292*^9, 
   3.423912714988325*^9}, {3.42391275758262*^9, 3.423912804942601*^9}, {
   3.4239134833106594`*^9, 3.423913485638814*^9}, {3.423915606517699*^9, 
   3.4239156385181084`*^9}, {3.423915934834401*^9, 3.423915993803906*^9}, {
   3.4239160370700846`*^9, 3.4239160459608235`*^9}, 3.482664712970107*^9, {
   3.4826647668094635`*^9, 3.482664947464817*^9}, {3.4838674695674887`*^9, 
   3.4838674938487387`*^9}, {3.4838701038739634`*^9, 
   3.4838701247177134`*^9}, {3.4838723130912533`*^9, 
   3.4838723214671645`*^9}, {3.4838723597994595`*^9, 
   3.4838724452775087`*^9}, {3.4838725061887474`*^9, 3.483872539627531*^9}, {
   3.4838725948952785`*^9, 3.483872713118568*^9}, {3.4839572374375*^9, 
   3.4839573280625*^9}, 3.4839577355*^9, {3.483959971250349*^9, 
   3.48395997276645*^9}, 3.4839603959261475`*^9, {3.4839611279413347`*^9, 
   3.4839611285819597`*^9}, {3.4839616132382097`*^9, 
   3.4839616135038347`*^9}, {3.48506642725*^9, 3.48506642875*^9}, 
   3.485066463890625*^9, {3.485066526171875*^9, 3.485066537921875*^9}, {
   3.486362994821497*^9, 3.486363003400171*^9}, 3.486363230943902*^9, {
   3.4863632951017942`*^9, 3.4863633425248833`*^9}, 3.48636349477855*^9, {
   3.486363583217182*^9, 3.4863635872172337`*^9}, {3.4863637148594923`*^9, 
   3.4863637382035413`*^9}, 3.4863638289543686`*^9, {3.4863729668762217`*^9, 
   3.486372997048483*^9}, {3.4863730654399834`*^9, 3.486373067736888*^9}, {
   3.486373216598168*^9, 3.486373220520093*^9}, {3.486373532619831*^9, 
   3.4863735332917233`*^9}, 3.486374959624318*^9, 3.55943360223794*^9}],

Cell["\<\
Formulation of the ODE system and obtaining time-depdendant solution\
\>", "Text",
 CellChangeTimes->{{3.4512751288821583`*^9, 3.451275165650384*^9}, {
   3.451388979954206*^9, 3.451388982362228*^9}, 3.451480397322522*^9, {
   3.451484332442204*^9, 3.451484346582263*^9}, {3.451484383256847*^9, 
   3.451484521638221*^9}, {3.451548530852634*^9, 3.451548535315453*^9}, {
   3.541574170283415*^9, 3.541574190552574*^9}, {3.5415744132493114`*^9, 
   3.5415744154074354`*^9}, {3.5415744975621347`*^9, 
   3.5415744992602315`*^9}, {3.5415746001069994`*^9, 
   3.5415747015157995`*^9}, {3.54157709710982*^9, 3.5415770972268267`*^9}},
 FontSize->16,
 FontWeight->"Bold",
 FontColor->GrayLevel[0],
 Background->RGBColor[1, 1, 0]],

Cell[BoxData[
 RowBox[{
  RowBox[{"ODESYS", "=", 
   RowBox[{"Odes", "[", "Balances", "]"}]}], ";"}]], "Input",
 CellChangeTimes->{{3.4838689155736675`*^9, 3.4838689197768464`*^9}, {
   3.483869045153451*^9, 3.4838691026073112`*^9}, 3.4838692944364634`*^9, {
   3.4838701611552134`*^9, 3.483870189795839*^9}, {3.4838731306276193`*^9, 
   3.4838731408308744`*^9}}],

Cell[CellGroupData[{

Cell[BoxData["Vars"], "Input",
 CellChangeTimes->{{3.541574476610936*^9, 3.5415744776899977`*^9}}],

Cell[BoxData[
 RowBox[{"{", 
  RowBox[{
  "z2r0", ",", "z1r0", ",", "z1z2r0", ",", "z1z2p3r0", ",", "z1z2z4r0", ",", 
   "z1z2z4z5r0", ",", "z1z2p3z5r0", ",", "z1z2p3z4r0", ",", "z1", ",", 
   "z1z2p3z4z5r0", ",", "z2", ",", "z4", ",", "z5", ",", "r02", ",", "r02n1", 
   ",", "r02n2", ",", "r02n1n2", ",", "r02n1n2n3", ",", "r02n1n2n4", ",", 
   "r02n1n2n4Pol", ",", "r02n1n2n3Pol", ",", "r02n1n2n3n4", ",", 
   "r02n1n2n3n4Pol", ",", "r03n1", ",", "r03n2", ",", "r03n1n2", ",", 
   "r03n1n2n3", ",", "r03n1n2n4", ",", "r03n1n2n4Pol", ",", "r03n1n2n3Pol", 
   ",", "r03n1n2n3n4", ",", "n1", ",", "n2", ",", "n3", ",", "n4", ",", 
   "r03n1n2n3n4Pol", ",", "r03", ",", "r03m1", ",", "r03m2", ",", "r03m1m2", 
   ",", "r03m1m2m3", ",", "r03m1m2m4", ",", "r03m1m2m4m5", ",", "r03m1m2m3m5",
    ",", "r03m1m2m3m4", ",", "m1", ",", "m2", ",", "m3", ",", "m4", ",", "m5",
    ",", "r03m1m2m3m4m5", ",", "r04", ",", "x2r04", ",", "x1r04", ",", 
   "x1x2r04", ",", "x1x2x3r04", ",", "x1x2x4r04", ",", "x1x2x4x5r04", ",", 
   "x1x2x3x5r04", ",", "x1x2x3x4r04", ",", "x1", ",", "x1x2x3x4x5r04", ",", 
   "x2", ",", "x3", ",", "x4", ",", "x5", ",", "r1", ",", "p2r1", ",", "p1r1",
    ",", "p1p2r1", ",", "p1p2p3r1", ",", "p1p2p4r1", ",", "p1p2p4p5r1", ",", 
   "p1p2p3p5r1", ",", "p1p2p3p4r1", ",", "p1", ",", "p1p2p3p4p5r1", ",", "p2",
    ",", "p3", ",", "p4", ",", "p5", ",", "r2", ",", "q2r2", ",", "q1r2", ",",
    "q1q2r2", ",", "q1q2q3r2", ",", "q1q2q4r2", ",", "q1q2q4q5r2", ",", 
   "q1q2q3q5r2", ",", "q1q2q3q4r2", ",", "q1", ",", "q1q2q3q4q5r2", ",", "q2",
    ",", "q3", ",", "q4", ",", "q5", ",", "r3", ",", "r3s1", ",", "r3s2", ",",
    "r3s1s2", ",", "r3s1s2s3", ",", "r3s1s2s4", ",", "r3s1s2s4s5", ",", 
   "r3s1s2s3s5", ",", "r3s1s2s3s4", ",", "r3s1s2s3s4s5", ",", "s1", ",", "s2",
    ",", "s3", ",", "s4", ",", "s5", ",", "r4", ",", "r4y1", ",", "r4y2", ",",
    "r4y1y2", ",", "r4y1y2y3", ",", "r4y1y2y4", ",", "r4y1y2y4y5", ",", 
   "r4y1y2y3y5", ",", "r4y1y2y3y4", ",", "r4y1y2y3y4y5", ",", "y1", ",", "y2",
    ",", "y3", ",", "y4", ",", "y5", ",", "r5", ",", "r5w1", ",", "r5w2", ",",
    "r5w1w2", ",", "r5w1w2w3", ",", "r5w1w2w4", ",", "r5w1w2w4w5", ",", 
   "r5w1w2w3w5", ",", "r5w1w2w3w4", ",", "r0", ",", "r5w1w2w3w4w5", ",", "w1",
    ",", "w2", ",", "w3", ",", "w4", ",", "w5", ",", 
   RowBox[{"mRNA", "[", "0", "]"}], ",", 
   RowBox[{"mRNA", "[", "1", "]"}], ",", 
   RowBox[{"mRNA", "[", "2", "]"}], ",", 
   RowBox[{"mRNA", "[", "3", "]"}], ",", 
   RowBox[{"mRNA", "[", "4", "]"}], ",", 
   RowBox[{"mRNA", "[", "5", "]"}], ",", 
   RowBox[{"mRNA", "[", "6", "]"}], ",", 
   RowBox[{"mRNA", "[", "7", "]"}], ",", 
   RowBox[{"mRNA", "[", "8", "]"}], ",", 
   RowBox[{"mRNA", "[", "9", "]"}], ",", 
   RowBox[{"mRNA", "[", "10", "]"}], ",", 
   RowBox[{"mRNA", "[", "11", "]"}], ",", 
   RowBox[{"mRNA", "[", "12", "]"}], ",", 
   RowBox[{"mRNA", "[", "13", "]"}], ",", 
   RowBox[{"mRNA", "[", "14", "]"}], ",", 
   RowBox[{"mRNA", "[", "15", "]"}], ",", 
   RowBox[{"mRNA", "[", "16", "]"}], ",", 
   RowBox[{"mRNA", "[", "17", "]"}], ",", 
   RowBox[{"mRNA", "[", "18", "]"}], ",", 
   RowBox[{"mRNA", "[", "19", "]"}], ",", 
   RowBox[{"mRNA", "[", "20", "]"}], ",", 
   RowBox[{"mRNA", "[", "21", "]"}], ",", 
   RowBox[{"mRNA", "[", "22", "]"}], ",", 
   RowBox[{"mRNA", "[", "23", "]"}], ",", 
   RowBox[{"mRNA", "[", "24", "]"}], ",", 
   RowBox[{"mRNA", "[", "25", "]"}], ",", 
   RowBox[{"mRNA", "[", "26", "]"}], ",", 
   RowBox[{"mRNA", "[", "27", "]"}], ",", 
   RowBox[{"mRNA", "[", "28", "]"}], ",", "Pol", ",", 
   RowBox[{"mRNA", "[", "29", "]"}], ",", "mRNAf", ",", 
   RowBox[{"mRNAd", "[", "1", "]"}]}], "}"}]], "Output",
 CellChangeTimes->{3.5594332147387757`*^9}]
}, Open  ]],

Cell[BoxData[
 RowBox[{
  RowBox[{"Sub", "=", 
   RowBox[{"Table", "[", 
    RowBox[{
     RowBox[{
      RowBox[{"Vars", "[", 
       RowBox[{"[", "i", "]"}], "]"}], "\[Rule]", " ", 
      RowBox[{
       RowBox[{"Vars", "[", 
        RowBox[{"[", "i", "]"}], "]"}], "[", "t", "]"}]}], ",", " ", 
     RowBox[{"{", 
      RowBox[{"i", ",", "1", ",", 
       RowBox[{"Length", "[", "Vars", "]"}]}], "}"}]}], "]"}]}], 
  ";"}]], "Input",
 CellChangeTimes->{{3.4838689649493*^9, 3.483869023496924*^9}, {
  3.483873218722497*^9, 3.483873222113165*^9}, {3.48506808921875*^9, 
  3.4850680955*^9}}],

Cell[BoxData[
 RowBox[{
  RowBox[{"RateEqsT", "=", 
   RowBox[{"RateEqs", "/.", "Sub"}]}], ";"}]], "Input",
 CellChangeTimes->{{3.483869528639589*^9, 3.4838695760927134`*^9}, {
  3.4838732084567404`*^9, 3.483873228581998*^9}, {3.483960721218306*^9, 
  3.483960728999805*^9}, {3.48506809840625*^9, 3.485068105921875*^9}}],

Cell[BoxData[
 RowBox[{
  RowBox[{"Sys", "=", 
   RowBox[{
    RowBox[{"ODESYS", "/.", "RateEqsT"}], "/.", "ParamN"}]}], ";"}]], "Input",
 CellChangeTimes->{{3.4839634461623535`*^9, 3.4839634860619993`*^9}, 
   3.485068045546875*^9, {3.485068078875*^9, 3.485068131640625*^9}, {
   3.486194670651826*^9, 3.4861946719142356`*^9}, {3.4862033391455564`*^9, 
   3.4862033398171434`*^9}, {3.486203378050742*^9, 3.486203378769184*^9}, {
   3.488024463940369*^9, 3.4880244707685814`*^9}}],

Cell[CellGroupData[{

Cell[BoxData[
 RowBox[{"Sol", "=", 
  RowBox[{"NDSolve", "[", 
   RowBox[{
    RowBox[{"Join", "[", 
     RowBox[{"Sys", ",", " ", "Init"}], "]"}], ",", " ", "Vars", ",", " ", 
    RowBox[{"{", 
     RowBox[{"t", ",", "0", ",", "500"}], "}"}]}], "]"}]}]], "Input",
 CellChangeTimes->{{3.483869461920839*^9, 3.4838694957177134`*^9}, {
   3.4838696148739634`*^9, 3.4838696155927134`*^9}, 3.4838696533427134`*^9, 
   3.4838711668114634`*^9, {3.4838712838427134`*^9, 3.4838712890302134`*^9}, 
   3.486193873052699*^9, 3.4862029000371733`*^9, 3.486202931898384*^9, 
   3.4862029760669365`*^9, 3.4862033427221475`*^9, 3.486367908692238*^9, {
   3.4980702649480844`*^9, 3.4980702859484873`*^9}, 3.5958695670562115`*^9}],

Cell[BoxData[
 RowBox[{"{", 
  RowBox[{"{", 
   RowBox[{
    RowBox[{"z2r0", "\[Rule]", 
     TagBox[
      RowBox[{"InterpolatingFunction", "[", 
       RowBox[{
        RowBox[{"{", 
         RowBox[{"{", 
          RowBox[{"0.`", ",", "500.`"}], "}"}], "}"}], ",", "\<\"<>\"\>"}], 
       "]"}],
      False,
      Editable->False]}], ",", 
    RowBox[{"z1r0", "\[Rule]", 
     TagBox[
      RowBox[{"InterpolatingFunction", "[", 
       RowBox[{
        RowBox[{"{", 
         RowBox[{"{", 
          RowBox[{"0.`", ",", "500.`"}], "}"}], "}"}], ",", "\<\"<>\"\>"}], 
       "]"}],
      False,
      Editable->False]}], ",", 
    RowBox[{"z1z2r0", "\[Rule]", 
     TagBox[
      RowBox[{"InterpolatingFunction", "[", 
       RowBox[{
        RowBox[{"{", 
         RowBox[{"{", 
          RowBox[{"0.`", ",", "500.`"}], "}"}], "}"}], ",", "\<\"<>\"\>"}], 
       "]"}],
      False,
      Editable->False]}], ",", 
    RowBox[{"z1z2p3r0", "\[Rule]", 
     TagBox[
      RowBox[{"InterpolatingFunction", "[", 
       RowBox[{
        RowBox[{"{", 
         RowBox[{"{", 
          RowBox[{"0.`", ",", "500.`"}], "}"}], "}"}], ",", "\<\"<>\"\>"}], 
       "]"}],
      False,
      Editable->False]}], ",", 
    RowBox[{"z1z2z4r0", "\[Rule]", 
     TagBox[
      RowBox[{"InterpolatingFunction", "[", 
       RowBox[{
        RowBox[{"{", 
         RowBox[{"{", 
          RowBox[{"0.`", ",", "500.`"}], "}"}], "}"}], ",", "\<\"<>\"\>"}], 
       "]"}],
      False,
      Editable->False]}], ",", 
    RowBox[{"z1z2z4z5r0", "\[Rule]", 
     TagBox[
      RowBox[{"InterpolatingFunction", "[", 
       RowBox[{
        RowBox[{"{", 
         RowBox[{"{", 
          RowBox[{"0.`", ",", "500.`"}], "}"}], "}"}], ",", "\<\"<>\"\>"}], 
       "]"}],
      False,
      Editable->False]}], ",", 
    RowBox[{"z1z2p3z5r0", "\[Rule]", 
     TagBox[
      RowBox[{"InterpolatingFunction", "[", 
       RowBox[{
        RowBox[{"{", 
         RowBox[{"{", 
          RowBox[{"0.`", ",", "500.`"}], "}"}], "}"}], ",", "\<\"<>\"\>"}], 
       "]"}],
      False,
      Editable->False]}], ",", 
    RowBox[{"z1z2p3z4r0", "\[Rule]", 
     TagBox[
      RowBox[{"InterpolatingFunction", "[", 
       RowBox[{
        RowBox[{"{", 
         RowBox[{"{", 
          RowBox[{"0.`", ",", "500.`"}], "}"}], "}"}], ",", "\<\"<>\"\>"}], 
       "]"}],
      False,
      Editable->False]}], ",", 
    RowBox[{"z1", "\[Rule]", 
     TagBox[
      RowBox[{"InterpolatingFunction", "[", 
       RowBox[{
        RowBox[{"{", 
         RowBox[{"{", 
          RowBox[{"0.`", ",", "500.`"}], "}"}], "}"}], ",", "\<\"<>\"\>"}], 
       "]"}],
      False,
      Editable->False]}], ",", 
    RowBox[{"z1z2p3z4z5r0", "\[Rule]", 
     TagBox[
      RowBox[{"InterpolatingFunction", "[", 
       RowBox[{
        RowBox[{"{", 
         RowBox[{"{", 
          RowBox[{"0.`", ",", "500.`"}], "}"}], "}"}], ",", "\<\"<>\"\>"}], 
       "]"}],
      False,
      Editable->False]}], ",", 
    RowBox[{"z2", "\[Rule]", 
     TagBox[
      RowBox[{"InterpolatingFunction", "[", 
       RowBox[{
        RowBox[{"{", 
         RowBox[{"{", 
          RowBox[{"0.`", ",", "500.`"}], "}"}], "}"}], ",", "\<\"<>\"\>"}], 
       "]"}],
      False,
      Editable->False]}], ",", 
    RowBox[{"z4", "\[Rule]", 
     TagBox[
      RowBox[{"InterpolatingFunction", "[", 
       RowBox[{
        RowBox[{"{", 
         RowBox[{"{", 
          RowBox[{"0.`", ",", "500.`"}], "}"}], "}"}], ",", "\<\"<>\"\>"}], 
       "]"}],
      False,
      Editable->False]}], ",", 
    RowBox[{"z5", "\[Rule]", 
     TagBox[
      RowBox[{"InterpolatingFunction", "[", 
       RowBox[{
        RowBox[{"{", 
         RowBox[{"{", 
          RowBox[{"0.`", ",", "500.`"}], "}"}], "}"}], ",", "\<\"<>\"\>"}], 
       "]"}],
      False,
      Editable->False]}], ",", 
    RowBox[{"r02", "\[Rule]", 
     TagBox[
      RowBox[{"InterpolatingFunction", "[", 
       RowBox[{
        RowBox[{"{", 
         RowBox[{"{", 
          RowBox[{"0.`", ",", "500.`"}], "}"}], "}"}], ",", "\<\"<>\"\>"}], 
       "]"}],
      False,
      Editable->False]}], ",", 
    RowBox[{"r02n1", "\[Rule]", 
     TagBox[
      RowBox[{"InterpolatingFunction", "[", 
       RowBox[{
        RowBox[{"{", 
         RowBox[{"{", 
          RowBox[{"0.`", ",", "500.`"}], "}"}], "}"}], ",", "\<\"<>\"\>"}], 
       "]"}],
      False,
      Editable->False]}], ",", 
    RowBox[{"r02n2", "\[Rule]", 
     TagBox[
      RowBox[{"InterpolatingFunction", "[", 
       RowBox[{
        RowBox[{"{", 
         RowBox[{"{", 
          RowBox[{"0.`", ",", "500.`"}], "}"}], "}"}], ",", "\<\"<>\"\>"}], 
       "]"}],
      False,
      Editable->False]}], ",", 
    RowBox[{"r02n1n2", "\[Rule]", 
     TagBox[
      RowBox[{"InterpolatingFunction", "[", 
       RowBox[{
        RowBox[{"{", 
         RowBox[{"{", 
          RowBox[{"0.`", ",", "500.`"}], "}"}], "}"}], ",", "\<\"<>\"\>"}], 
       "]"}],
      False,
      Editable->False]}], ",", 
    RowBox[{"r02n1n2n3", "\[Rule]", 
     TagBox[
      RowBox[{"InterpolatingFunction", "[", 
       RowBox[{
        RowBox[{"{", 
         RowBox[{"{", 
          RowBox[{"0.`", ",", "500.`"}], "}"}], "}"}], ",", "\<\"<>\"\>"}], 
       "]"}],
      False,
      Editable->False]}], ",", 
    RowBox[{"r02n1n2n4", "\[Rule]", 
     TagBox[
      RowBox[{"InterpolatingFunction", "[", 
       RowBox[{
        RowBox[{"{", 
         RowBox[{"{", 
          RowBox[{"0.`", ",", "500.`"}], "}"}], "}"}], ",", "\<\"<>\"\>"}], 
       "]"}],
      False,
      Editable->False]}], ",", 
    RowBox[{"r02n1n2n4Pol", "\[Rule]", 
     TagBox[
      RowBox[{"InterpolatingFunction", "[", 
       RowBox[{
        RowBox[{"{", 
         RowBox[{"{", 
          RowBox[{"0.`", ",", "500.`"}], "}"}], "}"}], ",", "\<\"<>\"\>"}], 
       "]"}],
      False,
      Editable->False]}], ",", 
    RowBox[{"r02n1n2n3Pol", "\[Rule]", 
     TagBox[
      RowBox[{"InterpolatingFunction", "[", 
       RowBox[{
        RowBox[{"{", 
         RowBox[{"{", 
          RowBox[{"0.`", ",", "500.`"}], "}"}], "}"}], ",", "\<\"<>\"\>"}], 
       "]"}],
      False,
      Editable->False]}], ",", 
    RowBox[{"r02n1n2n3n4", "\[Rule]", 
     TagBox[
      RowBox[{"InterpolatingFunction", "[", 
       RowBox[{
        RowBox[{"{", 
         RowBox[{"{", 
          RowBox[{"0.`", ",", "500.`"}], "}"}], "}"}], ",", "\<\"<>\"\>"}], 
       "]"}],
      False,
      Editable->False]}], ",", 
    RowBox[{"r02n1n2n3n4Pol", "\[Rule]", 
     TagBox[
      RowBox[{"InterpolatingFunction", "[", 
       RowBox[{
        RowBox[{"{", 
         RowBox[{"{", 
          RowBox[{"0.`", ",", "500.`"}], "}"}], "}"}], ",", "\<\"<>\"\>"}], 
       "]"}],
      False,
      Editable->False]}], ",", 
    RowBox[{"r03n1", "\[Rule]", 
     TagBox[
      RowBox[{"InterpolatingFunction", "[", 
       RowBox[{
        RowBox[{"{", 
         RowBox[{"{", 
          RowBox[{"0.`", ",", "500.`"}], "}"}], "}"}], ",", "\<\"<>\"\>"}], 
       "]"}],
      False,
      Editable->False]}], ",", 
    RowBox[{"r03n2", "\[Rule]", 
     TagBox[
      RowBox[{"InterpolatingFunction", "[", 
       RowBox[{
        RowBox[{"{", 
         RowBox[{"{", 
          RowBox[{"0.`", ",", "500.`"}], "}"}], "}"}], ",", "\<\"<>\"\>"}], 
       "]"}],
      False,
      Editable->False]}], ",", 
    RowBox[{"r03n1n2", "\[Rule]", 
     TagBox[
      RowBox[{"InterpolatingFunction", "[", 
       RowBox[{
        RowBox[{"{", 
         RowBox[{"{", 
          RowBox[{"0.`", ",", "500.`"}], "}"}], "}"}], ",", "\<\"<>\"\>"}], 
       "]"}],
      False,
      Editable->False]}], ",", 
    RowBox[{"r03n1n2n3", "\[Rule]", 
     TagBox[
      RowBox[{"InterpolatingFunction", "[", 
       RowBox[{
        RowBox[{"{", 
         RowBox[{"{", 
          RowBox[{"0.`", ",", "500.`"}], "}"}], "}"}], ",", "\<\"<>\"\>"}], 
       "]"}],
      False,
      Editable->False]}], ",", 
    RowBox[{"r03n1n2n4", "\[Rule]", 
     TagBox[
      RowBox[{"InterpolatingFunction", "[", 
       RowBox[{
        RowBox[{"{", 
         RowBox[{"{", 
          RowBox[{"0.`", ",", "500.`"}], "}"}], "}"}], ",", "\<\"<>\"\>"}], 
       "]"}],
      False,
      Editable->False]}], ",", 
    RowBox[{"r03n1n2n4Pol", "\[Rule]", 
     TagBox[
      RowBox[{"InterpolatingFunction", "[", 
       RowBox[{
        RowBox[{"{", 
         RowBox[{"{", 
          RowBox[{"0.`", ",", "500.`"}], "}"}], "}"}], ",", "\<\"<>\"\>"}], 
       "]"}],
      False,
      Editable->False]}], ",", 
    RowBox[{"r03n1n2n3Pol", "\[Rule]", 
     TagBox[
      RowBox[{"InterpolatingFunction", "[", 
       RowBox[{
        RowBox[{"{", 
         RowBox[{"{", 
          RowBox[{"0.`", ",", "500.`"}], "}"}], "}"}], ",", "\<\"<>\"\>"}], 
       "]"}],
      False,
      Editable->False]}], ",", 
    RowBox[{"r03n1n2n3n4", "\[Rule]", 
     TagBox[
      RowBox[{"InterpolatingFunction", "[", 
       RowBox[{
        RowBox[{"{", 
         RowBox[{"{", 
          RowBox[{"0.`", ",", "500.`"}], "}"}], "}"}], ",", "\<\"<>\"\>"}], 
       "]"}],
      False,
      Editable->False]}], ",", 
    RowBox[{"n1", "\[Rule]", 
     TagBox[
      RowBox[{"InterpolatingFunction", "[", 
       RowBox[{
        RowBox[{"{", 
         RowBox[{"{", 
          RowBox[{"0.`", ",", "500.`"}], "}"}], "}"}], ",", "\<\"<>\"\>"}], 
       "]"}],
      False,
      Editable->False]}], ",", 
    RowBox[{"n2", "\[Rule]", 
     TagBox[
      RowBox[{"InterpolatingFunction", "[", 
       RowBox[{
        RowBox[{"{", 
         RowBox[{"{", 
          RowBox[{"0.`", ",", "500.`"}], "}"}], "}"}], ",", "\<\"<>\"\>"}], 
       "]"}],
      False,
      Editable->False]}], ",", 
    RowBox[{"n3", "\[Rule]", 
     TagBox[
      RowBox[{"InterpolatingFunction", "[", 
       RowBox[{
        RowBox[{"{", 
         RowBox[{"{", 
          RowBox[{"0.`", ",", "500.`"}], "}"}], "}"}], ",", "\<\"<>\"\>"}], 
       "]"}],
      False,
      Editable->False]}], ",", 
    RowBox[{"n4", "\[Rule]", 
     TagBox[
      RowBox[{"InterpolatingFunction", "[", 
       RowBox[{
        RowBox[{"{", 
         RowBox[{"{", 
          RowBox[{"0.`", ",", "500.`"}], "}"}], "}"}], ",", "\<\"<>\"\>"}], 
       "]"}],
      False,
      Editable->False]}], ",", 
    RowBox[{"r03n1n2n3n4Pol", "\[Rule]", 
     TagBox[
      RowBox[{"InterpolatingFunction", "[", 
       RowBox[{
        RowBox[{"{", 
         RowBox[{"{", 
          RowBox[{"0.`", ",", "500.`"}], "}"}], "}"}], ",", "\<\"<>\"\>"}], 
       "]"}],
      False,
      Editable->False]}], ",", 
    RowBox[{"r03", "\[Rule]", 
     TagBox[
      RowBox[{"InterpolatingFunction", "[", 
       RowBox[{
        RowBox[{"{", 
         RowBox[{"{", 
          RowBox[{"0.`", ",", "500.`"}], "}"}], "}"}], ",", "\<\"<>\"\>"}], 
       "]"}],
      False,
      Editable->False]}], ",", 
    RowBox[{"r03m1", "\[Rule]", 
     TagBox[
      RowBox[{"InterpolatingFunction", "[", 
       RowBox[{
        RowBox[{"{", 
         RowBox[{"{", 
          RowBox[{"0.`", ",", "500.`"}], "}"}], "}"}], ",", "\<\"<>\"\>"}], 
       "]"}],
      False,
      Editable->False]}], ",", 
    RowBox[{"r03m2", "\[Rule]", 
     TagBox[
      RowBox[{"InterpolatingFunction", "[", 
       RowBox[{
        RowBox[{"{", 
         RowBox[{"{", 
          RowBox[{"0.`", ",", "500.`"}], "}"}], "}"}], ",", "\<\"<>\"\>"}], 
       "]"}],
      False,
      Editable->False]}], ",", 
    RowBox[{"r03m1m2", "\[Rule]", 
     TagBox[
      RowBox[{"InterpolatingFunction", "[", 
       RowBox[{
        RowBox[{"{", 
         RowBox[{"{", 
          RowBox[{"0.`", ",", "500.`"}], "}"}], "}"}], ",", "\<\"<>\"\>"}], 
       "]"}],
      False,
      Editable->False]}], ",", 
    RowBox[{"r03m1m2m3", "\[Rule]", 
     TagBox[
      RowBox[{"InterpolatingFunction", "[", 
       RowBox[{
        RowBox[{"{", 
         RowBox[{"{", 
          RowBox[{"0.`", ",", "500.`"}], "}"}], "}"}], ",", "\<\"<>\"\>"}], 
       "]"}],
      False,
      Editable->False]}], ",", 
    RowBox[{"r03m1m2m4", "\[Rule]", 
     TagBox[
      RowBox[{"InterpolatingFunction", "[", 
       RowBox[{
        RowBox[{"{", 
         RowBox[{"{", 
          RowBox[{"0.`", ",", "500.`"}], "}"}], "}"}], ",", "\<\"<>\"\>"}], 
       "]"}],
      False,
      Editable->False]}], ",", 
    RowBox[{"r03m1m2m4m5", "\[Rule]", 
     TagBox[
      RowBox[{"InterpolatingFunction", "[", 
       RowBox[{
        RowBox[{"{", 
         RowBox[{"{", 
          RowBox[{"0.`", ",", "500.`"}], "}"}], "}"}], ",", "\<\"<>\"\>"}], 
       "]"}],
      False,
      Editable->False]}], ",", 
    RowBox[{"r03m1m2m3m5", "\[Rule]", 
     TagBox[
      RowBox[{"InterpolatingFunction", "[", 
       RowBox[{
        RowBox[{"{", 
         RowBox[{"{", 
          RowBox[{"0.`", ",", "500.`"}], "}"}], "}"}], ",", "\<\"<>\"\>"}], 
       "]"}],
      False,
      Editable->False]}], ",", 
    RowBox[{"r03m1m2m3m4", "\[Rule]", 
     TagBox[
      RowBox[{"InterpolatingFunction", "[", 
       RowBox[{
        RowBox[{"{", 
         RowBox[{"{", 
          RowBox[{"0.`", ",", "500.`"}], "}"}], "}"}], ",", "\<\"<>\"\>"}], 
       "]"}],
      False,
      Editable->False]}], ",", 
    RowBox[{"m1", "\[Rule]", 
     TagBox[
      RowBox[{"InterpolatingFunction", "[", 
       RowBox[{
        RowBox[{"{", 
         RowBox[{"{", 
          RowBox[{"0.`", ",", "500.`"}], "}"}], "}"}], ",", "\<\"<>\"\>"}], 
       "]"}],
      False,
      Editable->False]}], ",", 
    RowBox[{"m2", "\[Rule]", 
     TagBox[
      RowBox[{"InterpolatingFunction", "[", 
       RowBox[{
        RowBox[{"{", 
         RowBox[{"{", 
          RowBox[{"0.`", ",", "500.`"}], "}"}], "}"}], ",", "\<\"<>\"\>"}], 
       "]"}],
      False,
      Editable->False]}], ",", 
    RowBox[{"m3", "\[Rule]", 
     TagBox[
      RowBox[{"InterpolatingFunction", "[", 
       RowBox[{
        RowBox[{"{", 
         RowBox[{"{", 
          RowBox[{"0.`", ",", "500.`"}], "}"}], "}"}], ",", "\<\"<>\"\>"}], 
       "]"}],
      False,
      Editable->False]}], ",", 
    RowBox[{"m4", "\[Rule]", 
     TagBox[
      RowBox[{"InterpolatingFunction", "[", 
       RowBox[{
        RowBox[{"{", 
         RowBox[{"{", 
          RowBox[{"0.`", ",", "500.`"}], "}"}], "}"}], ",", "\<\"<>\"\>"}], 
       "]"}],
      False,
      Editable->False]}], ",", 
    RowBox[{"m5", "\[Rule]", 
     TagBox[
      RowBox[{"InterpolatingFunction", "[", 
       RowBox[{
        RowBox[{"{", 
         RowBox[{"{", 
          RowBox[{"0.`", ",", "500.`"}], "}"}], "}"}], ",", "\<\"<>\"\>"}], 
       "]"}],
      False,
      Editable->False]}], ",", 
    RowBox[{"r03m1m2m3m4m5", "\[Rule]", 
     TagBox[
      RowBox[{"InterpolatingFunction", "[", 
       RowBox[{
        RowBox[{"{", 
         RowBox[{"{", 
          RowBox[{"0.`", ",", "500.`"}], "}"}], "}"}], ",", "\<\"<>\"\>"}], 
       "]"}],
      False,
      Editable->False]}], ",", 
    RowBox[{"r04", "\[Rule]", 
     TagBox[
      RowBox[{"InterpolatingFunction", "[", 
       RowBox[{
        RowBox[{"{", 
         RowBox[{"{", 
          RowBox[{"0.`", ",", "500.`"}], "}"}], "}"}], ",", "\<\"<>\"\>"}], 
       "]"}],
      False,
      Editable->False]}], ",", 
    RowBox[{"x2r04", "\[Rule]", 
     TagBox[
      RowBox[{"InterpolatingFunction", "[", 
       RowBox[{
        RowBox[{"{", 
         RowBox[{"{", 
          RowBox[{"0.`", ",", "500.`"}], "}"}], "}"}], ",", "\<\"<>\"\>"}], 
       "]"}],
      False,
      Editable->False]}], ",", 
    RowBox[{"x1r04", "\[Rule]", 
     TagBox[
      RowBox[{"InterpolatingFunction", "[", 
       RowBox[{
        RowBox[{"{", 
         RowBox[{"{", 
          RowBox[{"0.`", ",", "500.`"}], "}"}], "}"}], ",", "\<\"<>\"\>"}], 
       "]"}],
      False,
      Editable->False]}], ",", 
    RowBox[{"x1x2r04", "\[Rule]", 
     TagBox[
      RowBox[{"InterpolatingFunction", "[", 
       RowBox[{
        RowBox[{"{", 
         RowBox[{"{", 
          RowBox[{"0.`", ",", "500.`"}], "}"}], "}"}], ",", "\<\"<>\"\>"}], 
       "]"}],
      False,
      Editable->False]}], ",", 
    RowBox[{"x1x2x3r04", "\[Rule]", 
     TagBox[
      RowBox[{"InterpolatingFunction", "[", 
       RowBox[{
        RowBox[{"{", 
         RowBox[{"{", 
          RowBox[{"0.`", ",", "500.`"}], "}"}], "}"}], ",", "\<\"<>\"\>"}], 
       "]"}],
      False,
      Editable->False]}], ",", 
    RowBox[{"x1x2x4r04", "\[Rule]", 
     TagBox[
      RowBox[{"InterpolatingFunction", "[", 
       RowBox[{
        RowBox[{"{", 
         RowBox[{"{", 
          RowBox[{"0.`", ",", "500.`"}], "}"}], "}"}], ",", "\<\"<>\"\>"}], 
       "]"}],
      False,
      Editable->False]}], ",", 
    RowBox[{"x1x2x4x5r04", "\[Rule]", 
     TagBox[
      RowBox[{"InterpolatingFunction", "[", 
       RowBox[{
        RowBox[{"{", 
         RowBox[{"{", 
          RowBox[{"0.`", ",", "500.`"}], "}"}], "}"}], ",", "\<\"<>\"\>"}], 
       "]"}],
      False,
      Editable->False]}], ",", 
    RowBox[{"x1x2x3x5r04", "\[Rule]", 
     TagBox[
      RowBox[{"InterpolatingFunction", "[", 
       RowBox[{
        RowBox[{"{", 
         RowBox[{"{", 
          RowBox[{"0.`", ",", "500.`"}], "}"}], "}"}], ",", "\<\"<>\"\>"}], 
       "]"}],
      False,
      Editable->False]}], ",", 
    RowBox[{"x1x2x3x4r04", "\[Rule]", 
     TagBox[
      RowBox[{"InterpolatingFunction", "[", 
       RowBox[{
        RowBox[{"{", 
         RowBox[{"{", 
          RowBox[{"0.`", ",", "500.`"}], "}"}], "}"}], ",", "\<\"<>\"\>"}], 
       "]"}],
      False,
      Editable->False]}], ",", 
    RowBox[{"x1", "\[Rule]", 
     TagBox[
      RowBox[{"InterpolatingFunction", "[", 
       RowBox[{
        RowBox[{"{", 
         RowBox[{"{", 
          RowBox[{"0.`", ",", "500.`"}], "}"}], "}"}], ",", "\<\"<>\"\>"}], 
       "]"}],
      False,
      Editable->False]}], ",", 
    RowBox[{"x1x2x3x4x5r04", "\[Rule]", 
     TagBox[
      RowBox[{"InterpolatingFunction", "[", 
       RowBox[{
        RowBox[{"{", 
         RowBox[{"{", 
          RowBox[{"0.`", ",", "500.`"}], "}"}], "}"}], ",", "\<\"<>\"\>"}], 
       "]"}],
      False,
      Editable->False]}], ",", 
    RowBox[{"x2", "\[Rule]", 
     TagBox[
      RowBox[{"InterpolatingFunction", "[", 
       RowBox[{
        RowBox[{"{", 
         RowBox[{"{", 
          RowBox[{"0.`", ",", "500.`"}], "}"}], "}"}], ",", "\<\"<>\"\>"}], 
       "]"}],
      False,
      Editable->False]}], ",", 
    RowBox[{"x3", "\[Rule]", 
     TagBox[
      RowBox[{"InterpolatingFunction", "[", 
       RowBox[{
        RowBox[{"{", 
         RowBox[{"{", 
          RowBox[{"0.`", ",", "500.`"}], "}"}], "}"}], ",", "\<\"<>\"\>"}], 
       "]"}],
      False,
      Editable->False]}], ",", 
    RowBox[{"x4", "\[Rule]", 
     TagBox[
      RowBox[{"InterpolatingFunction", "[", 
       RowBox[{
        RowBox[{"{", 
         RowBox[{"{", 
          RowBox[{"0.`", ",", "500.`"}], "}"}], "}"}], ",", "\<\"<>\"\>"}], 
       "]"}],
      False,
      Editable->False]}], ",", 
    RowBox[{"x5", "\[Rule]", 
     TagBox[
      RowBox[{"InterpolatingFunction", "[", 
       RowBox[{
        RowBox[{"{", 
         RowBox[{"{", 
          RowBox[{"0.`", ",", "500.`"}], "}"}], "}"}], ",", "\<\"<>\"\>"}], 
       "]"}],
      False,
      Editable->False]}], ",", 
    RowBox[{"r1", "\[Rule]", 
     TagBox[
      RowBox[{"InterpolatingFunction", "[", 
       RowBox[{
        RowBox[{"{", 
         RowBox[{"{", 
          RowBox[{"0.`", ",", "500.`"}], "}"}], "}"}], ",", "\<\"<>\"\>"}], 
       "]"}],
      False,
      Editable->False]}], ",", 
    RowBox[{"p2r1", "\[Rule]", 
     TagBox[
      RowBox[{"InterpolatingFunction", "[", 
       RowBox[{
        RowBox[{"{", 
         RowBox[{"{", 
          RowBox[{"0.`", ",", "500.`"}], "}"}], "}"}], ",", "\<\"<>\"\>"}], 
       "]"}],
      False,
      Editable->False]}], ",", 
    RowBox[{"p1r1", "\[Rule]", 
     TagBox[
      RowBox[{"InterpolatingFunction", "[", 
       RowBox[{
        RowBox[{"{", 
         RowBox[{"{", 
          RowBox[{"0.`", ",", "500.`"}], "}"}], "}"}], ",", "\<\"<>\"\>"}], 
       "]"}],
      False,
      Editable->False]}], ",", 
    RowBox[{"p1p2r1", "\[Rule]", 
     TagBox[
      RowBox[{"InterpolatingFunction", "[", 
       RowBox[{
        RowBox[{"{", 
         RowBox[{"{", 
          RowBox[{"0.`", ",", "500.`"}], "}"}], "}"}], ",", "\<\"<>\"\>"}], 
       "]"}],
      False,
      Editable->False]}], ",", 
    RowBox[{"p1p2p3r1", "\[Rule]", 
     TagBox[
      RowBox[{"InterpolatingFunction", "[", 
       RowBox[{
        RowBox[{"{", 
         RowBox[{"{", 
          RowBox[{"0.`", ",", "500.`"}], "}"}], "}"}], ",", "\<\"<>\"\>"}], 
       "]"}],
      False,
      Editable->False]}], ",", 
    RowBox[{"p1p2p4r1", "\[Rule]", 
     TagBox[
      RowBox[{"InterpolatingFunction", "[", 
       RowBox[{
        RowBox[{"{", 
         RowBox[{"{", 
          RowBox[{"0.`", ",", "500.`"}], "}"}], "}"}], ",", "\<\"<>\"\>"}], 
       "]"}],
      False,
      Editable->False]}], ",", 
    RowBox[{"p1p2p4p5r1", "\[Rule]", 
     TagBox[
      RowBox[{"InterpolatingFunction", "[", 
       RowBox[{
        RowBox[{"{", 
         RowBox[{"{", 
          RowBox[{"0.`", ",", "500.`"}], "}"}], "}"}], ",", "\<\"<>\"\>"}], 
       "]"}],
      False,
      Editable->False]}], ",", 
    RowBox[{"p1p2p3p5r1", "\[Rule]", 
     TagBox[
      RowBox[{"InterpolatingFunction", "[", 
       RowBox[{
        RowBox[{"{", 
         RowBox[{"{", 
          RowBox[{"0.`", ",", "500.`"}], "}"}], "}"}], ",", "\<\"<>\"\>"}], 
       "]"}],
      False,
      Editable->False]}], ",", 
    RowBox[{"p1p2p3p4r1", "\[Rule]", 
     TagBox[
      RowBox[{"InterpolatingFunction", "[", 
       RowBox[{
        RowBox[{"{", 
         RowBox[{"{", 
          RowBox[{"0.`", ",", "500.`"}], "}"}], "}"}], ",", "\<\"<>\"\>"}], 
       "]"}],
      False,
      Editable->False]}], ",", 
    RowBox[{"p1", "\[Rule]", 
     TagBox[
      RowBox[{"InterpolatingFunction", "[", 
       RowBox[{
        RowBox[{"{", 
         RowBox[{"{", 
          RowBox[{"0.`", ",", "500.`"}], "}"}], "}"}], ",", "\<\"<>\"\>"}], 
       "]"}],
      False,
      Editable->False]}], ",", 
    RowBox[{"p1p2p3p4p5r1", "\[Rule]", 
     TagBox[
      RowBox[{"InterpolatingFunction", "[", 
       RowBox[{
        RowBox[{"{", 
         RowBox[{"{", 
          RowBox[{"0.`", ",", "500.`"}], "}"}], "}"}], ",", "\<\"<>\"\>"}], 
       "]"}],
      False,
      Editable->False]}], ",", 
    RowBox[{"p2", "\[Rule]", 
     TagBox[
      RowBox[{"InterpolatingFunction", "[", 
       RowBox[{
        RowBox[{"{", 
         RowBox[{"{", 
          RowBox[{"0.`", ",", "500.`"}], "}"}], "}"}], ",", "\<\"<>\"\>"}], 
       "]"}],
      False,
      Editable->False]}], ",", 
    RowBox[{"p3", "\[Rule]", 
     TagBox[
      RowBox[{"InterpolatingFunction", "[", 
       RowBox[{
        RowBox[{"{", 
         RowBox[{"{", 
          RowBox[{"0.`", ",", "500.`"}], "}"}], "}"}], ",", "\<\"<>\"\>"}], 
       "]"}],
      False,
      Editable->False]}], ",", 
    RowBox[{"p4", "\[Rule]", 
     TagBox[
      RowBox[{"InterpolatingFunction", "[", 
       RowBox[{
        RowBox[{"{", 
         RowBox[{"{", 
          RowBox[{"0.`", ",", "500.`"}], "}"}], "}"}], ",", "\<\"<>\"\>"}], 
       "]"}],
      False,
      Editable->False]}], ",", 
    RowBox[{"p5", "\[Rule]", 
     TagBox[
      RowBox[{"InterpolatingFunction", "[", 
       RowBox[{
        RowBox[{"{", 
         RowBox[{"{", 
          RowBox[{"0.`", ",", "500.`"}], "}"}], "}"}], ",", "\<\"<>\"\>"}], 
       "]"}],
      False,
      Editable->False]}], ",", 
    RowBox[{"r2", "\[Rule]", 
     TagBox[
      RowBox[{"InterpolatingFunction", "[", 
       RowBox[{
        RowBox[{"{", 
         RowBox[{"{", 
          RowBox[{"0.`", ",", "500.`"}], "}"}], "}"}], ",", "\<\"<>\"\>"}], 
       "]"}],
      False,
      Editable->False]}], ",", 
    RowBox[{"q2r2", "\[Rule]", 
     TagBox[
      RowBox[{"InterpolatingFunction", "[", 
       RowBox[{
        RowBox[{"{", 
         RowBox[{"{", 
          RowBox[{"0.`", ",", "500.`"}], "}"}], "}"}], ",", "\<\"<>\"\>"}], 
       "]"}],
      False,
      Editable->False]}], ",", 
    RowBox[{"q1r2", "\[Rule]", 
     TagBox[
      RowBox[{"InterpolatingFunction", "[", 
       RowBox[{
        RowBox[{"{", 
         RowBox[{"{", 
          RowBox[{"0.`", ",", "500.`"}], "}"}], "}"}], ",", "\<\"<>\"\>"}], 
       "]"}],
      False,
      Editable->False]}], ",", 
    RowBox[{"q1q2r2", "\[Rule]", 
     TagBox[
      RowBox[{"InterpolatingFunction", "[", 
       RowBox[{
        RowBox[{"{", 
         RowBox[{"{", 
          RowBox[{"0.`", ",", "500.`"}], "}"}], "}"}], ",", "\<\"<>\"\>"}], 
       "]"}],
      False,
      Editable->False]}], ",", 
    RowBox[{"q1q2q3r2", "\[Rule]", 
     TagBox[
      RowBox[{"InterpolatingFunction", "[", 
       RowBox[{
        RowBox[{"{", 
         RowBox[{"{", 
          RowBox[{"0.`", ",", "500.`"}], "}"}], "}"}], ",", "\<\"<>\"\>"}], 
       "]"}],
      False,
      Editable->False]}], ",", 
    RowBox[{"q1q2q4r2", "\[Rule]", 
     TagBox[
      RowBox[{"InterpolatingFunction", "[", 
       RowBox[{
        RowBox[{"{", 
         RowBox[{"{", 
          RowBox[{"0.`", ",", "500.`"}], "}"}], "}"}], ",", "\<\"<>\"\>"}], 
       "]"}],
      False,
      Editable->False]}], ",", 
    RowBox[{"q1q2q4q5r2", "\[Rule]", 
     TagBox[
      RowBox[{"InterpolatingFunction", "[", 
       RowBox[{
        RowBox[{"{", 
         RowBox[{"{", 
          RowBox[{"0.`", ",", "500.`"}], "}"}], "}"}], ",", "\<\"<>\"\>"}], 
       "]"}],
      False,
      Editable->False]}], ",", 
    RowBox[{"q1q2q3q5r2", "\[Rule]", 
     TagBox[
      RowBox[{"InterpolatingFunction", "[", 
       RowBox[{
        RowBox[{"{", 
         RowBox[{"{", 
          RowBox[{"0.`", ",", "500.`"}], "}"}], "}"}], ",", "\<\"<>\"\>"}], 
       "]"}],
      False,
      Editable->False]}], ",", 
    RowBox[{"q1q2q3q4r2", "\[Rule]", 
     TagBox[
      RowBox[{"InterpolatingFunction", "[", 
       RowBox[{
        RowBox[{"{", 
         RowBox[{"{", 
          RowBox[{"0.`", ",", "500.`"}], "}"}], "}"}], ",", "\<\"<>\"\>"}], 
       "]"}],
      False,
      Editable->False]}], ",", 
    RowBox[{"q1", "\[Rule]", 
     TagBox[
      RowBox[{"InterpolatingFunction", "[", 
       RowBox[{
        RowBox[{"{", 
         RowBox[{"{", 
          RowBox[{"0.`", ",", "500.`"}], "}"}], "}"}], ",", "\<\"<>\"\>"}], 
       "]"}],
      False,
      Editable->False]}], ",", 
    RowBox[{"q1q2q3q4q5r2", "\[Rule]", 
     TagBox[
      RowBox[{"InterpolatingFunction", "[", 
       RowBox[{
        RowBox[{"{", 
         RowBox[{"{", 
          RowBox[{"0.`", ",", "500.`"}], "}"}], "}"}], ",", "\<\"<>\"\>"}], 
       "]"}],
      False,
      Editable->False]}], ",", 
    RowBox[{"q2", "\[Rule]", 
     TagBox[
      RowBox[{"InterpolatingFunction", "[", 
       RowBox[{
        RowBox[{"{", 
         RowBox[{"{", 
          RowBox[{"0.`", ",", "500.`"}], "}"}], "}"}], ",", "\<\"<>\"\>"}], 
       "]"}],
      False,
      Editable->False]}], ",", 
    RowBox[{"q3", "\[Rule]", 
     TagBox[
      RowBox[{"InterpolatingFunction", "[", 
       RowBox[{
        RowBox[{"{", 
         RowBox[{"{", 
          RowBox[{"0.`", ",", "500.`"}], "}"}], "}"}], ",", "\<\"<>\"\>"}], 
       "]"}],
      False,
      Editable->False]}], ",", 
    RowBox[{"q4", "\[Rule]", 
     TagBox[
      RowBox[{"InterpolatingFunction", "[", 
       RowBox[{
        RowBox[{"{", 
         RowBox[{"{", 
          RowBox[{"0.`", ",", "500.`"}], "}"}], "}"}], ",", "\<\"<>\"\>"}], 
       "]"}],
      False,
      Editable->False]}], ",", 
    RowBox[{"q5", "\[Rule]", 
     TagBox[
      RowBox[{"InterpolatingFunction", "[", 
       RowBox[{
        RowBox[{"{", 
         RowBox[{"{", 
          RowBox[{"0.`", ",", "500.`"}], "}"}], "}"}], ",", "\<\"<>\"\>"}], 
       "]"}],
      False,
      Editable->False]}], ",", 
    RowBox[{"r3", "\[Rule]", 
     TagBox[
      RowBox[{"InterpolatingFunction", "[", 
       RowBox[{
        RowBox[{"{", 
         RowBox[{"{", 
          RowBox[{"0.`", ",", "500.`"}], "}"}], "}"}], ",", "\<\"<>\"\>"}], 
       "]"}],
      False,
      Editable->False]}], ",", 
    RowBox[{"r3s1", "\[Rule]", 
     TagBox[
      RowBox[{"InterpolatingFunction", "[", 
       RowBox[{
        RowBox[{"{", 
         RowBox[{"{", 
          RowBox[{"0.`", ",", "500.`"}], "}"}], "}"}], ",", "\<\"<>\"\>"}], 
       "]"}],
      False,
      Editable->False]}], ",", 
    RowBox[{"r3s2", "\[Rule]", 
     TagBox[
      RowBox[{"InterpolatingFunction", "[", 
       RowBox[{
        RowBox[{"{", 
         RowBox[{"{", 
          RowBox[{"0.`", ",", "500.`"}], "}"}], "}"}], ",", "\<\"<>\"\>"}], 
       "]"}],
      False,
      Editable->False]}], ",", 
    RowBox[{"r3s1s2", "\[Rule]", 
     TagBox[
      RowBox[{"InterpolatingFunction", "[", 
       RowBox[{
        RowBox[{"{", 
         RowBox[{"{", 
          RowBox[{"0.`", ",", "500.`"}], "}"}], "}"}], ",", "\<\"<>\"\>"}], 
       "]"}],
      False,
      Editable->False]}], ",", 
    RowBox[{"r3s1s2s3", "\[Rule]", 
     TagBox[
      RowBox[{"InterpolatingFunction", "[", 
       RowBox[{
        RowBox[{"{", 
         RowBox[{"{", 
          RowBox[{"0.`", ",", "500.`"}], "}"}], "}"}], ",", "\<\"<>\"\>"}], 
       "]"}],
      False,
      Editable->False]}], ",", 
    RowBox[{"r3s1s2s4", "\[Rule]", 
     TagBox[
      RowBox[{"InterpolatingFunction", "[", 
       RowBox[{
        RowBox[{"{", 
         RowBox[{"{", 
          RowBox[{"0.`", ",", "500.`"}], "}"}], "}"}], ",", "\<\"<>\"\>"}], 
       "]"}],
      False,
      Editable->False]}], ",", 
    RowBox[{"r3s1s2s4s5", "\[Rule]", 
     TagBox[
      RowBox[{"InterpolatingFunction", "[", 
       RowBox[{
        RowBox[{"{", 
         RowBox[{"{", 
          RowBox[{"0.`", ",", "500.`"}], "}"}], "}"}], ",", "\<\"<>\"\>"}], 
       "]"}],
      False,
      Editable->False]}], ",", 
    RowBox[{"r3s1s2s3s5", "\[Rule]", 
     TagBox[
      RowBox[{"InterpolatingFunction", "[", 
       RowBox[{
        RowBox[{"{", 
         RowBox[{"{", 
          RowBox[{"0.`", ",", "500.`"}], "}"}], "}"}], ",", "\<\"<>\"\>"}], 
       "]"}],
      False,
      Editable->False]}], ",", 
    RowBox[{"r3s1s2s3s4", "\[Rule]", 
     TagBox[
      RowBox[{"InterpolatingFunction", "[", 
       RowBox[{
        RowBox[{"{", 
         RowBox[{"{", 
          RowBox[{"0.`", ",", "500.`"}], "}"}], "}"}], ",", "\<\"<>\"\>"}], 
       "]"}],
      False,
      Editable->False]}], ",", 
    RowBox[{"r3s1s2s3s4s5", "\[Rule]", 
     TagBox[
      RowBox[{"InterpolatingFunction", "[", 
       RowBox[{
        RowBox[{"{", 
         RowBox[{"{", 
          RowBox[{"0.`", ",", "500.`"}], "}"}], "}"}], ",", "\<\"<>\"\>"}], 
       "]"}],
      False,
      Editable->False]}], ",", 
    RowBox[{"s1", "\[Rule]", 
     TagBox[
      RowBox[{"InterpolatingFunction", "[", 
       RowBox[{
        RowBox[{"{", 
         RowBox[{"{", 
          RowBox[{"0.`", ",", "500.`"}], "}"}], "}"}], ",", "\<\"<>\"\>"}], 
       "]"}],
      False,
      Editable->False]}], ",", 
    RowBox[{"s2", "\[Rule]", 
     TagBox[
      RowBox[{"InterpolatingFunction", "[", 
       RowBox[{
        RowBox[{"{", 
         RowBox[{"{", 
          RowBox[{"0.`", ",", "500.`"}], "}"}], "}"}], ",", "\<\"<>\"\>"}], 
       "]"}],
      False,
      Editable->False]}], ",", 
    RowBox[{"s3", "\[Rule]", 
     TagBox[
      RowBox[{"InterpolatingFunction", "[", 
       RowBox[{
        RowBox[{"{", 
         RowBox[{"{", 
          RowBox[{"0.`", ",", "500.`"}], "}"}], "}"}], ",", "\<\"<>\"\>"}], 
       "]"}],
      False,
      Editable->False]}], ",", 
    RowBox[{"s4", "\[Rule]", 
     TagBox[
      RowBox[{"InterpolatingFunction", "[", 
       RowBox[{
        RowBox[{"{", 
         RowBox[{"{", 
          RowBox[{"0.`", ",", "500.`"}], "}"}], "}"}], ",", "\<\"<>\"\>"}], 
       "]"}],
      False,
      Editable->False]}], ",", 
    RowBox[{"s5", "\[Rule]", 
     TagBox[
      RowBox[{"InterpolatingFunction", "[", 
       RowBox[{
        RowBox[{"{", 
         RowBox[{"{", 
          RowBox[{"0.`", ",", "500.`"}], "}"}], "}"}], ",", "\<\"<>\"\>"}], 
       "]"}],
      False,
      Editable->False]}], ",", 
    RowBox[{"r4", "\[Rule]", 
     TagBox[
      RowBox[{"InterpolatingFunction", "[", 
       RowBox[{
        RowBox[{"{", 
         RowBox[{"{", 
          RowBox[{"0.`", ",", "500.`"}], "}"}], "}"}], ",", "\<\"<>\"\>"}], 
       "]"}],
      False,
      Editable->False]}], ",", 
    RowBox[{"r4y1", "\[Rule]", 
     TagBox[
      RowBox[{"InterpolatingFunction", "[", 
       RowBox[{
        RowBox[{"{", 
         RowBox[{"{", 
          RowBox[{"0.`", ",", "500.`"}], "}"}], "}"}], ",", "\<\"<>\"\>"}], 
       "]"}],
      False,
      Editable->False]}], ",", 
    RowBox[{"r4y2", "\[Rule]", 
     TagBox[
      RowBox[{"InterpolatingFunction", "[", 
       RowBox[{
        RowBox[{"{", 
         RowBox[{"{", 
          RowBox[{"0.`", ",", "500.`"}], "}"}], "}"}], ",", "\<\"<>\"\>"}], 
       "]"}],
      False,
      Editable->False]}], ",", 
    RowBox[{"r4y1y2", "\[Rule]", 
     TagBox[
      RowBox[{"InterpolatingFunction", "[", 
       RowBox[{
        RowBox[{"{", 
         RowBox[{"{", 
          RowBox[{"0.`", ",", "500.`"}], "}"}], "}"}], ",", "\<\"<>\"\>"}], 
       "]"}],
      False,
      Editable->False]}], ",", 
    RowBox[{"r4y1y2y3", "\[Rule]", 
     TagBox[
      RowBox[{"InterpolatingFunction", "[", 
       RowBox[{
        RowBox[{"{", 
         RowBox[{"{", 
          RowBox[{"0.`", ",", "500.`"}], "}"}], "}"}], ",", "\<\"<>\"\>"}], 
       "]"}],
      False,
      Editable->False]}], ",", 
    RowBox[{"r4y1y2y4", "\[Rule]", 
     TagBox[
      RowBox[{"InterpolatingFunction", "[", 
       RowBox[{
        RowBox[{"{", 
         RowBox[{"{", 
          RowBox[{"0.`", ",", "500.`"}], "}"}], "}"}], ",", "\<\"<>\"\>"}], 
       "]"}],
      False,
      Editable->False]}], ",", 
    RowBox[{"r4y1y2y4y5", "\[Rule]", 
     TagBox[
      RowBox[{"InterpolatingFunction", "[", 
       RowBox[{
        RowBox[{"{", 
         RowBox[{"{", 
          RowBox[{"0.`", ",", "500.`"}], "}"}], "}"}], ",", "\<\"<>\"\>"}], 
       "]"}],
      False,
      Editable->False]}], ",", 
    RowBox[{"r4y1y2y3y5", "\[Rule]", 
     TagBox[
      RowBox[{"InterpolatingFunction", "[", 
       RowBox[{
        RowBox[{"{", 
         RowBox[{"{", 
          RowBox[{"0.`", ",", "500.`"}], "}"}], "}"}], ",", "\<\"<>\"\>"}], 
       "]"}],
      False,
      Editable->False]}], ",", 
    RowBox[{"r4y1y2y3y4", "\[Rule]", 
     TagBox[
      RowBox[{"InterpolatingFunction", "[", 
       RowBox[{
        RowBox[{"{", 
         RowBox[{"{", 
          RowBox[{"0.`", ",", "500.`"}], "}"}], "}"}], ",", "\<\"<>\"\>"}], 
       "]"}],
      False,
      Editable->False]}], ",", 
    RowBox[{"r4y1y2y3y4y5", "\[Rule]", 
     TagBox[
      RowBox[{"InterpolatingFunction", "[", 
       RowBox[{
        RowBox[{"{", 
         RowBox[{"{", 
          RowBox[{"0.`", ",", "500.`"}], "}"}], "}"}], ",", "\<\"<>\"\>"}], 
       "]"}],
      False,
      Editable->False]}], ",", 
    RowBox[{"y1", "\[Rule]", 
     TagBox[
      RowBox[{"InterpolatingFunction", "[", 
       RowBox[{
        RowBox[{"{", 
         RowBox[{"{", 
          RowBox[{"0.`", ",", "500.`"}], "}"}], "}"}], ",", "\<\"<>\"\>"}], 
       "]"}],
      False,
      Editable->False]}], ",", 
    RowBox[{"y2", "\[Rule]", 
     TagBox[
      RowBox[{"InterpolatingFunction", "[", 
       RowBox[{
        RowBox[{"{", 
         RowBox[{"{", 
          RowBox[{"0.`", ",", "500.`"}], "}"}], "}"}], ",", "\<\"<>\"\>"}], 
       "]"}],
      False,
      Editable->False]}], ",", 
    RowBox[{"y3", "\[Rule]", 
     TagBox[
      RowBox[{"InterpolatingFunction", "[", 
       RowBox[{
        RowBox[{"{", 
         RowBox[{"{", 
          RowBox[{"0.`", ",", "500.`"}], "}"}], "}"}], ",", "\<\"<>\"\>"}], 
       "]"}],
      False,
      Editable->False]}], ",", 
    RowBox[{"y4", "\[Rule]", 
     TagBox[
      RowBox[{"InterpolatingFunction", "[", 
       RowBox[{
        RowBox[{"{", 
         RowBox[{"{", 
          RowBox[{"0.`", ",", "500.`"}], "}"}], "}"}], ",", "\<\"<>\"\>"}], 
       "]"}],
      False,
      Editable->False]}], ",", 
    RowBox[{"y5", "\[Rule]", 
     TagBox[
      RowBox[{"InterpolatingFunction", "[", 
       RowBox[{
        RowBox[{"{", 
         RowBox[{"{", 
          RowBox[{"0.`", ",", "500.`"}], "}"}], "}"}], ",", "\<\"<>\"\>"}], 
       "]"}],
      False,
      Editable->False]}], ",", 
    RowBox[{"r5", "\[Rule]", 
     TagBox[
      RowBox[{"InterpolatingFunction", "[", 
       RowBox[{
        RowBox[{"{", 
         RowBox[{"{", 
          RowBox[{"0.`", ",", "500.`"}], "}"}], "}"}], ",", "\<\"<>\"\>"}], 
       "]"}],
      False,
      Editable->False]}], ",", 
    RowBox[{"r5w1", "\[Rule]", 
     TagBox[
      RowBox[{"InterpolatingFunction", "[", 
       RowBox[{
        RowBox[{"{", 
         RowBox[{"{", 
          RowBox[{"0.`", ",", "500.`"}], "}"}], "}"}], ",", "\<\"<>\"\>"}], 
       "]"}],
      False,
      Editable->False]}], ",", 
    RowBox[{"r5w2", "\[Rule]", 
     TagBox[
      RowBox[{"InterpolatingFunction", "[", 
       RowBox[{
        RowBox[{"{", 
         RowBox[{"{", 
          RowBox[{"0.`", ",", "500.`"}], "}"}], "}"}], ",", "\<\"<>\"\>"}], 
       "]"}],
      False,
      Editable->False]}], ",", 
    RowBox[{"r5w1w2", "\[Rule]", 
     TagBox[
      RowBox[{"InterpolatingFunction", "[", 
       RowBox[{
        RowBox[{"{", 
         RowBox[{"{", 
          RowBox[{"0.`", ",", "500.`"}], "}"}], "}"}], ",", "\<\"<>\"\>"}], 
       "]"}],
      False,
      Editable->False]}], ",", 
    RowBox[{"r5w1w2w3", "\[Rule]", 
     TagBox[
      RowBox[{"InterpolatingFunction", "[", 
       RowBox[{
        RowBox[{"{", 
         RowBox[{"{", 
          RowBox[{"0.`", ",", "500.`"}], "}"}], "}"}], ",", "\<\"<>\"\>"}], 
       "]"}],
      False,
      Editable->False]}], ",", 
    RowBox[{"r5w1w2w4", "\[Rule]", 
     TagBox[
      RowBox[{"InterpolatingFunction", "[", 
       RowBox[{
        RowBox[{"{", 
         RowBox[{"{", 
          RowBox[{"0.`", ",", "500.`"}], "}"}], "}"}], ",", "\<\"<>\"\>"}], 
       "]"}],
      False,
      Editable->False]}], ",", 
    RowBox[{"r5w1w2w4w5", "\[Rule]", 
     TagBox[
      RowBox[{"InterpolatingFunction", "[", 
       RowBox[{
        RowBox[{"{", 
         RowBox[{"{", 
          RowBox[{"0.`", ",", "500.`"}], "}"}], "}"}], ",", "\<\"<>\"\>"}], 
       "]"}],
      False,
      Editable->False]}], ",", 
    RowBox[{"r5w1w2w3w5", "\[Rule]", 
     TagBox[
      RowBox[{"InterpolatingFunction", "[", 
       RowBox[{
        RowBox[{"{", 
         RowBox[{"{", 
          RowBox[{"0.`", ",", "500.`"}], "}"}], "}"}], ",", "\<\"<>\"\>"}], 
       "]"}],
      False,
      Editable->False]}], ",", 
    RowBox[{"r5w1w2w3w4", "\[Rule]", 
     TagBox[
      RowBox[{"InterpolatingFunction", "[", 
       RowBox[{
        RowBox[{"{", 
         RowBox[{"{", 
          RowBox[{"0.`", ",", "500.`"}], "}"}], "}"}], ",", "\<\"<>\"\>"}], 
       "]"}],
      False,
      Editable->False]}], ",", 
    RowBox[{"r0", "\[Rule]", 
     TagBox[
      RowBox[{"InterpolatingFunction", "[", 
       RowBox[{
        RowBox[{"{", 
         RowBox[{"{", 
          RowBox[{"0.`", ",", "500.`"}], "}"}], "}"}], ",", "\<\"<>\"\>"}], 
       "]"}],
      False,
      Editable->False]}], ",", 
    RowBox[{"r5w1w2w3w4w5", "\[Rule]", 
     TagBox[
      RowBox[{"InterpolatingFunction", "[", 
       RowBox[{
        RowBox[{"{", 
         RowBox[{"{", 
          RowBox[{"0.`", ",", "500.`"}], "}"}], "}"}], ",", "\<\"<>\"\>"}], 
       "]"}],
      False,
      Editable->False]}], ",", 
    RowBox[{"w1", "\[Rule]", 
     TagBox[
      RowBox[{"InterpolatingFunction", "[", 
       RowBox[{
        RowBox[{"{", 
         RowBox[{"{", 
          RowBox[{"0.`", ",", "500.`"}], "}"}], "}"}], ",", "\<\"<>\"\>"}], 
       "]"}],
      False,
      Editable->False]}], ",", 
    RowBox[{"w2", "\[Rule]", 
     TagBox[
      RowBox[{"InterpolatingFunction", "[", 
       RowBox[{
        RowBox[{"{", 
         RowBox[{"{", 
          RowBox[{"0.`", ",", "500.`"}], "}"}], "}"}], ",", "\<\"<>\"\>"}], 
       "]"}],
      False,
      Editable->False]}], ",", 
    RowBox[{"w3", "\[Rule]", 
     TagBox[
      RowBox[{"InterpolatingFunction", "[", 
       RowBox[{
        RowBox[{"{", 
         RowBox[{"{", 
          RowBox[{"0.`", ",", "500.`"}], "}"}], "}"}], ",", "\<\"<>\"\>"}], 
       "]"}],
      False,
      Editable->False]}], ",", 
    RowBox[{"w4", "\[Rule]", 
     TagBox[
      RowBox[{"InterpolatingFunction", "[", 
       RowBox[{
        RowBox[{"{", 
         RowBox[{"{", 
          RowBox[{"0.`", ",", "500.`"}], "}"}], "}"}], ",", "\<\"<>\"\>"}], 
       "]"}],
      False,
      Editable->False]}], ",", 
    RowBox[{"w5", "\[Rule]", 
     TagBox[
      RowBox[{"InterpolatingFunction", "[", 
       RowBox[{
        RowBox[{"{", 
         RowBox[{"{", 
          RowBox[{"0.`", ",", "500.`"}], "}"}], "}"}], ",", "\<\"<>\"\>"}], 
       "]"}],
      False,
      Editable->False]}], ",", 
    RowBox[{
     RowBox[{"mRNA", "[", "0", "]"}], "\[Rule]", 
     TagBox[
      RowBox[{"InterpolatingFunction", "[", 
       RowBox[{
        RowBox[{"{", 
         RowBox[{"{", 
          RowBox[{"0.`", ",", "500.`"}], "}"}], "}"}], ",", "\<\"<>\"\>"}], 
       "]"}],
      False,
      Editable->False]}], ",", 
    RowBox[{
     RowBox[{"mRNA", "[", "1", "]"}], "\[Rule]", 
     TagBox[
      RowBox[{"InterpolatingFunction", "[", 
       RowBox[{
        RowBox[{"{", 
         RowBox[{"{", 
          RowBox[{"0.`", ",", "500.`"}], "}"}], "}"}], ",", "\<\"<>\"\>"}], 
       "]"}],
      False,
      Editable->False]}], ",", 
    RowBox[{
     RowBox[{"mRNA", "[", "2", "]"}], "\[Rule]", 
     TagBox[
      RowBox[{"InterpolatingFunction", "[", 
       RowBox[{
        RowBox[{"{", 
         RowBox[{"{", 
          RowBox[{"0.`", ",", "500.`"}], "}"}], "}"}], ",", "\<\"<>\"\>"}], 
       "]"}],
      False,
      Editable->False]}], ",", 
    RowBox[{
     RowBox[{"mRNA", "[", "3", "]"}], "\[Rule]", 
     TagBox[
      RowBox[{"InterpolatingFunction", "[", 
       RowBox[{
        RowBox[{"{", 
         RowBox[{"{", 
          RowBox[{"0.`", ",", "500.`"}], "}"}], "}"}], ",", "\<\"<>\"\>"}], 
       "]"}],
      False,
      Editable->False]}], ",", 
    RowBox[{
     RowBox[{"mRNA", "[", "4", "]"}], "\[Rule]", 
     TagBox[
      RowBox[{"InterpolatingFunction", "[", 
       RowBox[{
        RowBox[{"{", 
         RowBox[{"{", 
          RowBox[{"0.`", ",", "500.`"}], "}"}], "}"}], ",", "\<\"<>\"\>"}], 
       "]"}],
      False,
      Editable->False]}], ",", 
    RowBox[{
     RowBox[{"mRNA", "[", "5", "]"}], "\[Rule]", 
     TagBox[
      RowBox[{"InterpolatingFunction", "[", 
       RowBox[{
        RowBox[{"{", 
         RowBox[{"{", 
          RowBox[{"0.`", ",", "500.`"}], "}"}], "}"}], ",", "\<\"<>\"\>"}], 
       "]"}],
      False,
      Editable->False]}], ",", 
    RowBox[{
     RowBox[{"mRNA", "[", "6", "]"}], "\[Rule]", 
     TagBox[
      RowBox[{"InterpolatingFunction", "[", 
       RowBox[{
        RowBox[{"{", 
         RowBox[{"{", 
          RowBox[{"0.`", ",", "500.`"}], "}"}], "}"}], ",", "\<\"<>\"\>"}], 
       "]"}],
      False,
      Editable->False]}], ",", 
    RowBox[{
     RowBox[{"mRNA", "[", "7", "]"}], "\[Rule]", 
     TagBox[
      RowBox[{"InterpolatingFunction", "[", 
       RowBox[{
        RowBox[{"{", 
         RowBox[{"{", 
          RowBox[{"0.`", ",", "500.`"}], "}"}], "}"}], ",", "\<\"<>\"\>"}], 
       "]"}],
      False,
      Editable->False]}], ",", 
    RowBox[{
     RowBox[{"mRNA", "[", "8", "]"}], "\[Rule]", 
     TagBox[
      RowBox[{"InterpolatingFunction", "[", 
       RowBox[{
        RowBox[{"{", 
         RowBox[{"{", 
          RowBox[{"0.`", ",", "500.`"}], "}"}], "}"}], ",", "\<\"<>\"\>"}], 
       "]"}],
      False,
      Editable->False]}], ",", 
    RowBox[{
     RowBox[{"mRNA", "[", "9", "]"}], "\[Rule]", 
     TagBox[
      RowBox[{"InterpolatingFunction", "[", 
       RowBox[{
        RowBox[{"{", 
         RowBox[{"{", 
          RowBox[{"0.`", ",", "500.`"}], "}"}], "}"}], ",", "\<\"<>\"\>"}], 
       "]"}],
      False,
      Editable->False]}], ",", 
    RowBox[{
     RowBox[{"mRNA", "[", "10", "]"}], "\[Rule]", 
     TagBox[
      RowBox[{"InterpolatingFunction", "[", 
       RowBox[{
        RowBox[{"{", 
         RowBox[{"{", 
          RowBox[{"0.`", ",", "500.`"}], "}"}], "}"}], ",", "\<\"<>\"\>"}], 
       "]"}],
      False,
      Editable->False]}], ",", 
    RowBox[{
     RowBox[{"mRNA", "[", "11", "]"}], "\[Rule]", 
     TagBox[
      RowBox[{"InterpolatingFunction", "[", 
       RowBox[{
        RowBox[{"{", 
         RowBox[{"{", 
          RowBox[{"0.`", ",", "500.`"}], "}"}], "}"}], ",", "\<\"<>\"\>"}], 
       "]"}],
      False,
      Editable->False]}], ",", 
    RowBox[{
     RowBox[{"mRNA", "[", "12", "]"}], "\[Rule]", 
     TagBox[
      RowBox[{"InterpolatingFunction", "[", 
       RowBox[{
        RowBox[{"{", 
         RowBox[{"{", 
          RowBox[{"0.`", ",", "500.`"}], "}"}], "}"}], ",", "\<\"<>\"\>"}], 
       "]"}],
      False,
      Editable->False]}], ",", 
    RowBox[{
     RowBox[{"mRNA", "[", "13", "]"}], "\[Rule]", 
     TagBox[
      RowBox[{"InterpolatingFunction", "[", 
       RowBox[{
        RowBox[{"{", 
         RowBox[{"{", 
          RowBox[{"0.`", ",", "500.`"}], "}"}], "}"}], ",", "\<\"<>\"\>"}], 
       "]"}],
      False,
      Editable->False]}], ",", 
    RowBox[{
     RowBox[{"mRNA", "[", "14", "]"}], "\[Rule]", 
     TagBox[
      RowBox[{"InterpolatingFunction", "[", 
       RowBox[{
        RowBox[{"{", 
         RowBox[{"{", 
          RowBox[{"0.`", ",", "500.`"}], "}"}], "}"}], ",", "\<\"<>\"\>"}], 
       "]"}],
      False,
      Editable->False]}], ",", 
    RowBox[{
     RowBox[{"mRNA", "[", "15", "]"}], "\[Rule]", 
     TagBox[
      RowBox[{"InterpolatingFunction", "[", 
       RowBox[{
        RowBox[{"{", 
         RowBox[{"{", 
          RowBox[{"0.`", ",", "500.`"}], "}"}], "}"}], ",", "\<\"<>\"\>"}], 
       "]"}],
      False,
      Editable->False]}], ",", 
    RowBox[{
     RowBox[{"mRNA", "[", "16", "]"}], "\[Rule]", 
     TagBox[
      RowBox[{"InterpolatingFunction", "[", 
       RowBox[{
        RowBox[{"{", 
         RowBox[{"{", 
          RowBox[{"0.`", ",", "500.`"}], "}"}], "}"}], ",", "\<\"<>\"\>"}], 
       "]"}],
      False,
      Editable->False]}], ",", 
    RowBox[{
     RowBox[{"mRNA", "[", "17", "]"}], "\[Rule]", 
     TagBox[
      RowBox[{"InterpolatingFunction", "[", 
       RowBox[{
        RowBox[{"{", 
         RowBox[{"{", 
          RowBox[{"0.`", ",", "500.`"}], "}"}], "}"}], ",", "\<\"<>\"\>"}], 
       "]"}],
      False,
      Editable->False]}], ",", 
    RowBox[{
     RowBox[{"mRNA", "[", "18", "]"}], "\[Rule]", 
     TagBox[
      RowBox[{"InterpolatingFunction", "[", 
       RowBox[{
        RowBox[{"{", 
         RowBox[{"{", 
          RowBox[{"0.`", ",", "500.`"}], "}"}], "}"}], ",", "\<\"<>\"\>"}], 
       "]"}],
      False,
      Editable->False]}], ",", 
    RowBox[{
     RowBox[{"mRNA", "[", "19", "]"}], "\[Rule]", 
     TagBox[
      RowBox[{"InterpolatingFunction", "[", 
       RowBox[{
        RowBox[{"{", 
         RowBox[{"{", 
          RowBox[{"0.`", ",", "500.`"}], "}"}], "}"}], ",", "\<\"<>\"\>"}], 
       "]"}],
      False,
      Editable->False]}], ",", 
    RowBox[{
     RowBox[{"mRNA", "[", "20", "]"}], "\[Rule]", 
     TagBox[
      RowBox[{"InterpolatingFunction", "[", 
       RowBox[{
        RowBox[{"{", 
         RowBox[{"{", 
          RowBox[{"0.`", ",", "500.`"}], "}"}], "}"}], ",", "\<\"<>\"\>"}], 
       "]"}],
      False,
      Editable->False]}], ",", 
    RowBox[{
     RowBox[{"mRNA", "[", "21", "]"}], "\[Rule]", 
     TagBox[
      RowBox[{"InterpolatingFunction", "[", 
       RowBox[{
        RowBox[{"{", 
         RowBox[{"{", 
          RowBox[{"0.`", ",", "500.`"}], "}"}], "}"}], ",", "\<\"<>\"\>"}], 
       "]"}],
      False,
      Editable->False]}], ",", 
    RowBox[{
     RowBox[{"mRNA", "[", "22", "]"}], "\[Rule]", 
     TagBox[
      RowBox[{"InterpolatingFunction", "[", 
       RowBox[{
        RowBox[{"{", 
         RowBox[{"{", 
          RowBox[{"0.`", ",", "500.`"}], "}"}], "}"}], ",", "\<\"<>\"\>"}], 
       "]"}],
      False,
      Editable->False]}], ",", 
    RowBox[{
     RowBox[{"mRNA", "[", "23", "]"}], "\[Rule]", 
     TagBox[
      RowBox[{"InterpolatingFunction", "[", 
       RowBox[{
        RowBox[{"{", 
         RowBox[{"{", 
          RowBox[{"0.`", ",", "500.`"}], "}"}], "}"}], ",", "\<\"<>\"\>"}], 
       "]"}],
      False,
      Editable->False]}], ",", 
    RowBox[{
     RowBox[{"mRNA", "[", "24", "]"}], "\[Rule]", 
     TagBox[
      RowBox[{"InterpolatingFunction", "[", 
       RowBox[{
        RowBox[{"{", 
         RowBox[{"{", 
          RowBox[{"0.`", ",", "500.`"}], "}"}], "}"}], ",", "\<\"<>\"\>"}], 
       "]"}],
      False,
      Editable->False]}], ",", 
    RowBox[{
     RowBox[{"mRNA", "[", "25", "]"}], "\[Rule]", 
     TagBox[
      RowBox[{"InterpolatingFunction", "[", 
       RowBox[{
        RowBox[{"{", 
         RowBox[{"{", 
          RowBox[{"0.`", ",", "500.`"}], "}"}], "}"}], ",", "\<\"<>\"\>"}], 
       "]"}],
      False,
      Editable->False]}], ",", 
    RowBox[{
     RowBox[{"mRNA", "[", "26", "]"}], "\[Rule]", 
     TagBox[
      RowBox[{"InterpolatingFunction", "[", 
       RowBox[{
        RowBox[{"{", 
         RowBox[{"{", 
          RowBox[{"0.`", ",", "500.`"}], "}"}], "}"}], ",", "\<\"<>\"\>"}], 
       "]"}],
      False,
      Editable->False]}], ",", 
    RowBox[{
     RowBox[{"mRNA", "[", "27", "]"}], "\[Rule]", 
     TagBox[
      RowBox[{"InterpolatingFunction", "[", 
       RowBox[{
        RowBox[{"{", 
         RowBox[{"{", 
          RowBox[{"0.`", ",", "500.`"}], "}"}], "}"}], ",", "\<\"<>\"\>"}], 
       "]"}],
      False,
      Editable->False]}], ",", 
    RowBox[{
     RowBox[{"mRNA", "[", "28", "]"}], "\[Rule]", 
     TagBox[
      RowBox[{"InterpolatingFunction", "[", 
       RowBox[{
        RowBox[{"{", 
         RowBox[{"{", 
          RowBox[{"0.`", ",", "500.`"}], "}"}], "}"}], ",", "\<\"<>\"\>"}], 
       "]"}],
      False,
      Editable->False]}], ",", 
    RowBox[{"Pol", "\[Rule]", 
     TagBox[
      RowBox[{"InterpolatingFunction", "[", 
       RowBox[{
        RowBox[{"{", 
         RowBox[{"{", 
          RowBox[{"0.`", ",", "500.`"}], "}"}], "}"}], ",", "\<\"<>\"\>"}], 
       "]"}],
      False,
      Editable->False]}], ",", 
    RowBox[{
     RowBox[{"mRNA", "[", "29", "]"}], "\[Rule]", 
     TagBox[
      RowBox[{"InterpolatingFunction", "[", 
       RowBox[{
        RowBox[{"{", 
         RowBox[{"{", 
          RowBox[{"0.`", ",", "500.`"}], "}"}], "}"}], ",", "\<\"<>\"\>"}], 
       "]"}],
      False,
      Editable->False]}], ",", 
    RowBox[{"mRNAf", "\[Rule]", 
     TagBox[
      RowBox[{"InterpolatingFunction", "[", 
       RowBox[{
        RowBox[{"{", 
         RowBox[{"{", 
          RowBox[{"0.`", ",", "500.`"}], "}"}], "}"}], ",", "\<\"<>\"\>"}], 
       "]"}],
      False,
      Editable->False]}], ",", 
    RowBox[{
     RowBox[{"mRNAd", "[", "1", "]"}], "\[Rule]", 
     TagBox[
      RowBox[{"InterpolatingFunction", "[", 
       RowBox[{
        RowBox[{"{", 
         RowBox[{"{", 
          RowBox[{"0.`", ",", "500.`"}], "}"}], "}"}], ",", "\<\"<>\"\>"}], 
       "]"}],
      False,
      Editable->False]}]}], "}"}], "}"}]], "Output",
 CellChangeTimes->{3.595869567450234*^9, 3.595869604478352*^9, 
  3.5958702855603075`*^9}]
}, Open  ]],

Cell["\<\
Plot of simulation of time-dependant changes in mRNA concentration  \
\>", "Text",
 CellChangeTimes->{{3.4512751288821583`*^9, 3.451275165650384*^9}, {
   3.451388979954206*^9, 3.451388982362228*^9}, 3.451480397322522*^9, {
   3.451484332442204*^9, 3.451484346582263*^9}, {3.451484383256847*^9, 
   3.451484521638221*^9}, {3.451548530852634*^9, 3.451548535315453*^9}, {
   3.541574170283415*^9, 3.541574190552574*^9}, {3.5415744132493114`*^9, 
   3.5415744154074354`*^9}, {3.5415744975621347`*^9, 
   3.5415744992602315`*^9}, {3.5415746001069994`*^9, 3.54157477023273*^9}, {
   3.541574819746562*^9, 3.541574847104127*^9}, {3.541576967876428*^9, 
   3.541577010092843*^9}},
 FontSize->16,
 FontWeight->"Bold",
 FontColor->GrayLevel[0],
 Background->RGBColor[1, 1, 0]],

Cell[CellGroupData[{

Cell[BoxData[
 RowBox[{"P3", "=", 
  RowBox[{"Plot", "[", 
   RowBox[{
    RowBox[{"{", 
     RowBox[{"(", 
      RowBox[{
       RowBox[{"mRNAf", "[", "t", "]"}], "/.", "Sol"}], ")"}], "}"}], ",", 
    " ", 
    RowBox[{"{", 
     RowBox[{"t", ",", "0", ",", "80"}], "}"}], ",", 
    RowBox[{"Frame", "\[Rule]", 
     RowBox[{"{", 
      RowBox[{"True", ",", "True", ",", " ", "True", ",", " ", "True"}], 
      "}"}]}], ",", 
    RowBox[{"FrameStyle", "\[Rule]", 
     RowBox[{"Thickness", "[", "0.0055", "]"}]}], ",", " ", 
    RowBox[{"FrameTicks", "\[Rule]", " ", 
     RowBox[{"{", 
      RowBox[{
       RowBox[{"{", 
        RowBox[{
        "0", ",", "10", ",", "20", ",", "30", ",", "40", ",", "50", ",", "60",
          ",", "70", ",", "80"}], "}"}], ",", " ", 
       RowBox[{"{", 
        RowBox[{
        "0", ",", " ", "0.5", ",", "1", ",", "1.5", ",", "2", ",", " ", 
         "2.5"}], "}"}], ",", " ", "False", ",", " ", "False"}], "}"}]}], ",", 
    RowBox[{"PlotStyle", "\[Rule]", 
     RowBox[{"{", 
      RowBox[{
       RowBox[{"{", 
        RowBox[{"Red", ",", 
         RowBox[{"Thickness", "[", "0.005", "]"}]}], "}"}], ",", 
       RowBox[{"{", 
        RowBox[{
         RowBox[{"Lighter", "[", 
          RowBox[{"Black", ",", " ", "0.05"}], "]"}], ",", 
         RowBox[{"Thickness", "[", "0.008", "]"}]}], "}"}], ",", 
       RowBox[{"{", 
        RowBox[{"Green", ",", 
         RowBox[{"Thickness", "[", "0.008", "]"}]}], "}"}], ",", 
       RowBox[{"{", 
        RowBox[{
         RowBox[{"Darker", "[", 
          RowBox[{"Blue", ",", " ", "0.5"}], "]"}], ",", 
         RowBox[{"Thickness", "[", "0.005", "]"}]}], "}"}], ",", 
       RowBox[{"{", 
        RowBox[{
         RowBox[{"Darker", "[", 
          RowBox[{"Green", ",", "0.5"}], "]"}], ",", 
         RowBox[{"Thickness", "[", "0.005", "]"}]}], "}"}], ",", 
       RowBox[{"{", 
        RowBox[{"Purple", ",", 
         RowBox[{"Thickness", "[", "0.005", "]"}]}], "}"}]}], "}"}]}], ",", 
    RowBox[{"BaseStyle", "\[Rule]", 
     RowBox[{"{", 
      RowBox[{
       RowBox[{"FontSize", "\[Rule]", "18"}], ",", 
       RowBox[{"FontFamily", "\[Rule]", "\"\<Arial\>\""}], ",", 
       RowBox[{"FontWeight", "\[Rule]", "\"\<Bold\>\""}]}], "}"}]}], ",", 
    RowBox[{"FrameLabel", "\[Rule]", " ", 
     RowBox[{"{", 
      RowBox[{"\"\<t, min\>\"", ",", " ", "\"\<# mRNA\>\""}], "}"}]}], ",", 
    " ", 
    RowBox[{"PlotRange", "\[Rule]", " ", "All"}]}], "  ", "]"}]}]], "Input",
 CellChangeTimes->{{3.4839610510975847`*^9, 3.4839610690507097`*^9}, {
   3.4839612956444597`*^9, 3.4839613018163347`*^9}, {3.4839618247225847`*^9, 
   3.4839618595507097`*^9}, {3.4839623689153357`*^9, 3.483962462640767*^9}, {
   3.4839626176586156`*^9, 3.483962639255682*^9}, {3.483962696598001*^9, 
   3.4839627069670916`*^9}, {3.4839627788167677`*^9, 
   3.4839627914658084`*^9}, {3.4839631826841393`*^9, 
   3.4839632126674356`*^9}, {3.483963257579914*^9, 3.4839633441254487`*^9}, {
   3.483963393379259*^9, 3.483963425142813*^9}, 3.4839639928577833`*^9, 
   3.485068296828125*^9, 3.485068387828125*^9, {3.485247104985775*^9, 
   3.485247105829514*^9}, {3.4852474796997285`*^9, 3.4852474801059732`*^9}, {
   3.485247543027043*^9, 3.485247602213785*^9}, {3.4852476340727525`*^9, 
   3.485247635963353*^9}, {3.485247689353295*^9, 3.4852477058530836`*^9}, {
   3.48524775649306*^9, 3.4852477569461794`*^9}, {3.485247817555025*^9, 
   3.4852478215862494`*^9}, {3.485247870851559*^9, 3.4852478784296355`*^9}, {
   3.4852479128825397`*^9, 3.4852479570541325`*^9}, {3.485248080678341*^9, 
   3.485248109318783*^9}, 3.4852483311611133`*^9, {3.4852484553634434`*^9, 
   3.4852485564252963`*^9}, {3.485248590253205*^9, 3.4852486002218914`*^9}, {
   3.4852488898137875`*^9, 3.4852489085792923`*^9}, {3.485250719059496*^9, 
   3.485250735137518*^9}, 3.486194147249546*^9, {3.486194766114694*^9, 
   3.4861947707592626`*^9}, {3.4861954011928387`*^9, 
   3.4861954024397182`*^9}, {3.4861954619314804`*^9, 3.4861954654695024`*^9}, 
   3.4862008437976437`*^9, {3.4862018234749746`*^9, 3.48620183228065*^9}, {
   3.4862019044122486`*^9, 3.486201907097667*^9}, {3.486202565014452*^9, 
   3.486202565264335*^9}, {3.486202629937752*^9, 3.4862026514907293`*^9}, {
   3.4862026913012667`*^9, 3.4862026996725683`*^9}, {3.4862027501971216`*^9, 
   3.4862027865872946`*^9}, {3.48620284334347*^9, 3.4862028474822664`*^9}, {
   3.4862029263538876`*^9, 3.4862029439869485`*^9}, {3.486203681124954*^9, 
   3.486203681890256*^9}, {3.4863685667006598`*^9, 3.4863685818883543`*^9}, {
   3.4863688279540043`*^9, 3.486368871688939*^9}, {3.4863703873900795`*^9, 
   3.486370402421522*^9}, {3.4863745941352654`*^9, 3.4863745987134485`*^9}, 
   3.486374859935542*^9, {3.486375684524222*^9, 3.48637575663452*^9}, {
   3.4863758279479327`*^9, 3.4863758295104527`*^9}, {3.4863761145609765`*^9, 
   3.486376114826605*^9}, {3.4863761448269887`*^9, 3.4863761554521246`*^9}, {
   3.4863764039553056`*^9, 3.4863764140960608`*^9}, {3.4863764547528305`*^9, 
   3.486376454909083*^9}, {3.4863765272381334`*^9, 3.4863765657230015`*^9}, 
   3.487570649381657*^9, {3.487570685746045*^9, 3.487570699259096*^9}, {
   3.498070353309156*^9, 3.4980703784346385`*^9}, 3.559433628578446*^9, {
   3.5958696125298123`*^9, 3.595869658136421*^9}}],

Cell[BoxData[
 GraphicsBox[{{}, {}, 
   {RGBColor[1, 0, 0], Thickness[0.005], LineBox[CompressedData["
1:eJw91Xk41F/0OHAMJVRIIkt2skf25ZyxbzNoUEkqKcq+pIjqI6VQpJRsCS2U
kpSs2fesCaWyk3XsIXzn+zy/33f+eM/zet4z995z7rnnCjt5HTrDQEdH10x7
/O938hWnLQeci3Tp/t+nqkPI4rDQY/j/3qwpvS4klPl/Ti67s49JqOD/7K5z
wWN5Xz3wcDjyKyosqXasuT6g7usB722xuaKBW7UDagUVZ959h5hpDVtCGFF7
7/2vjVP6vXDwzT2jzWZ/7VLHCJfJzp9Q5nPfqDoxVdtJGgkTLr/hrcXd6zve
1GgzrAW1LAT3gVtB0fHDipPaX/tsBRYM++HGDl7+CQqLzvMaRbf5HQPwK2ne
S+uqjM6l16wFc10DwK5e3dMpYqhjFjuyZS51EAL6yR4Tt5x1+C+V28yeG4J4
Bx7WJIcwnenjSWlUpWG4wvLzUwLlkU6Z/kXqzNowaKr9TNL6L00ndv8h3Zmq
EUh4bHs+v6pUx3mnXNT0nVFw6OI+d/Bbm47q4tbvU3ZjMGa1p/tiz5DO1h8D
klP7/kCBFdsY1/iSTndZyYXJsT9Qs1da5f1+Zt2s5/GVE+/G4XqCoIzoEx7d
4Cg/jomgCZDwQUzTldIl+5JPjOtPwsfbUQyegmq6Qkf2Z/9hm4JsTjqxp/6G
unM6jGtjnVPgnPF5g2pP0a0S/W0yljINRXEV8eS5k7oPtxU+HHWZgYQfLkdk
Vtx18y6a+frxUEEzfnj/e69LuknjarzzwVRwHkv3+ckZpnvjuHiZbz8VSqhD
hjZMMbqerZwuc4azUML9z19kz2Pdw/p0O3yzaLbgDjJ1TdfFj1N5szvmQJrw
4U6Jd7bu/v0/jvn4zUFKV8/K5NIHXc6kOobZrjk4v5AYmyxcpru242Omt/Y8
cL7/s+Ph4Vrdof/Sraip83Cuikco6Xmr7peFmGUvpgWguPYuH/bq0v3ociVl
5twCFK8bv6SY9Ok++e5m6NW8AO8Gx8yfHh3RvUU6OjmttAjOh0k/sq2ndX3K
jO57PlqEr6OvtSTtFnTtlQ9qTq8twm4eHSMK3Zqu/nPhfo+TS+B9rZuk9pke
ZHl33pqqWoJdf0+pHd+7FXZH/ZP32L8Mls1mLGe+bIeNjT+dk3eWYT1aZ4xp
xy4Y9ekKdp9bBo2TP6fX9vNA61CV6KTdXyhtPFIfeFYQPh3ObXAr+gtiZdsn
vFZF4GnDE5+JfSugaWDAIXZTEhbiP0j/jlqBsKiSc9YX5MDIpXGwfWUFNMzl
WIkkJXis0p9Uc3YVSowuRL6MVYVJwrJtYccqnPf0CWd/pgXQzrbzDa4BHago
+7cixKaK1D3NXoPTVRaPbh0ygGFP9f/i9v4DNVPBNLdzJqCuQ9a8Hf4PGPIC
R5clSBDJ6jwfvPAPumsTdghYWsOvnsDX3qfWgenkuYlPPjZw4GX0GefmdZDN
E8tn2HIEwgKeCR7R2oD7b9U2dfY4QJdBUZf5yw2If+xklHzkJEjvaouB3Ztw
Pe7EVkmqE4T0j5gqh27CsfvzXS+7z0Dr238MkjObwGaheqyO5xxwwjbH7fJ0
KMJV4uuc7w5aEg80w53p0P3tc7e6497gvH3fHvpEOtwaBNrGD33h7kLmfFAb
HTLZ6DWNMl+ATz8Oti5spUcGJ9EJv4KL0F/x+bWnLj0G/h4Rq38VBCxZZrfH
/OlRP8O6onUwBA7e6zzj9Ioe87V8ectyr4HjpZN6vf30+MZP9KlbQiiEn5gQ
tONhwCtOJm+mssIgxyhgrYXMgH3T5XbmIzfhuxx9t+kNBtxy3DcqgnwbCLuj
8iqLGJBhIn80ZzgSZP9x39OZY0Db4L4LFdl34WqDrNmBEwT8ZuF3wMY9Fl6+
y5d4FUfAGVZP14J9D6A9Xo8g3kTABgHi1tszcSDmcqSYR4MRuej7DmmOPQYy
eTA+1osRAxREC1Y5k+CiiucFtueMWHdOU33geAo0EMLk6XYxISgebOh89RQW
xnewBpky4Zku934hxnQQaH88On+VCaP3dGore2aAd+rb1NFJJsziHWLRDXwB
CeGaIadEt6DZmW2Ri3szodKz+uiPo1swO2nw52xLFnDr/OBsqdmC0gESwdsv
vAEUOztjsr4FRV7dsBxRyoFzrLONFcpb0dM0Q/qWyjso7tly42PqVnxE/RfP
Z/8eRsrunVLs2ooBG0GGFsF5sPMlv27WdmYsDXIz18n8AE4BSsvJQcy4fLrx
TY3oJ4g6XtKx5x0zRjcEZEX5FMAHA5Oce6PMSLegoe7ZUAjMuxzP3bDZhlUM
J5lqk0vgzdvbP9zlWXDA+lLL7pFyGOccjzI7xYKTxlmZA68qQDLATFfqAQtS
wpUVMwMqIVWb9engCgumxshTRPmqIbY+6qx9NSsqD7oKpT+pg2bZqT3qf1lR
aNKhkPdOPbDGkOp3y7Dhxk8p7YtXGyDMbodsWwwbcl851dvi2wQBg9Gzxg7b
8Vb3zw8Jpq2Qa0RNE4/ejlrsrFaxHa0wk2llQ6jYjspWebd/nWgDV2+O/FLJ
Hfj69dDGiavtYL8eG6wyvwMvaArEnu35Ck9YG69zGLJj0g/nyLL5HtDVuexw
zZEdnXh7lnalfodeTxmVmYvseDDJ7COZ/AN42iNHmrLYMZ8xJOpITi/ci7cw
vcXOgbrOB/0ab/+G6+LNOzZ/cGDGNOGhSPUAuEDb40nfXfhh/9lMP/gDdGlL
hT8idyEp3cNva+YfiGfk723I2IVi0mnXFzjHoa7+rGDmt12475TB6brRcZCy
+Zd2RpML332Pzu55MAljrpKvf9HvRstfU9cb/87A+diQ0tYYblwRUgpyPTMP
DItpvz9ncmN7w4d9LxPnIeFwHd3bCm4MvEh27Wibhwb+Xfp3FrgxSv0W/YjO
Asi8eFlremQPbqnQ6GziWoTJoo7Win08mH6EGaF4CTyH9w/mveFF8lONu72j
K9Dn2MNcXs+Lko1Lo838q0DpviX/ZYgXRStPDlywXgX1xtHA4b17ccuiZFFv
wSoQ3j1j5w7fizPHrllO3lyD+GBh3Ysn+DCqpOzKPo51YFlqPX09iA/1K4of
f8V1CPG6djs6jg8P/w56IOe9Dk5Ov7++aOTDuPqWf7VfaH3RJNmtW40fiYtf
9t8O24DyXbyPNdgF8O6FtrmXvzfh4J26UkMZARwNp+hnMNLh8y2XhqyNBFC6
be4v8tJh1Mo3hfPBAjiUvKbXR6RDu98PahLGBDBN/TDHuxg6HM9iX1grE8TC
3LOygWL06CBWxsvcK4hC1btvEVTpsSXZC7iWBbEk61b0EWN6zItpjpCV24fs
Fb2uTufo8WpAlPDxx/sw0JxLdyGLHlmEwyR/qwvhvIfFk+1iDFinfU/hiqEQ
tpKSjCwPMODNIylqAoeE0E3W7ZKTLq2vxXwyPuYmhJtMui/XDzPg6sakS1ey
ENo5ymwy32bAT3tXvQKyhNDmtcrD7gcMGKC69dLufCEsZzbWCkplwDkP4VuU
ViGU1Lyy/WA+A0702r5sYRBG7XpBt7ABBsz665TjuVMYH3D82T06yYCuXN6f
tvMLY6jHSiL/MgMOmUfUmasI4wox5C0dKwF7C0vHal2EUSdN+3SOIgGb4iX3
lzUJ4901utImPwJG5B08cKJHGJ/66w24XyagSStRY2NYGEOIJOGBUAJWbXUw
1d4URs4PvkkW9whYHBBz7tMBETzq/8xI4jUBg2KTfQ7rimB+VPRW/1wCqr/J
ClwyE8GT1YvG8Z8ImDdcdfugswh2cz+jP1NFwGyblcychyLo3WmewPWdgO7e
W3It00Vw/PZKLN9vAkpH7SqcfiuC+30/Ra8OEvB5pVyDbL0I9msFnyJOEdD5
t2Z7Y6cIVt1zT8mcJaDImvH38wMiKK/O8GZ8kYApSk7jL9dEMFl2levvOgEd
yF5zxsyiuH82oLOKnhH3ng9eHeESReejz7XcmBjx4dOHLOLyovj64GSrIRsj
2pSkc1ZpimKi2rhb0E5G5OzJ2XvaWBSZZi+G3eZkxLvsjdJPT4riu/Q5FnUe
RixQE/hA9hRFdo+MkB18jDjk6AX/Lovi1RexkwUCjMh+s7w+87YoFnl6pWgK
MaJW9i6bw49E0f+e4vcYEUY8+/XML8ZnoiiYxThWLMaIsWv5rrm5ouiuocj+
WYIRS0RY5k+UiWJywFzCIylGHDN1CNneLIqT8RGtRtK0e8/nzdaiH6JIf0Jn
pUmGESGeLtb1jyg+S+N0lJZjxPOfD/FzL4ti+OR/JifkafGOZDyvZBTDx5Z/
6N0VGLF8+7KiD6cYNvx63mGlyIiTB02LBIXEcFs2z9YdBxiRxyHRsElODHtI
3cPpNOtfn2oJ1BJDgoZsIacSI3pmgb2kqRimvlNstqc5oe3e0Fc72v99NtyC
aa7+O+gZ6iyG8Ypvfl6kmbpPdUXBVwyjI054kGjmN751/edVMbzMlntmnTa+
sef37ZF3xDDfSIvjFs2+cbLx6oliaB/gVzhFW19K8RWRkZdiGNTd/kqe5vrB
1tf3P4qhbFabgjktngUWUTVilRj+Et9zT58Wr5DShfLpNjFcbAvay0PLh/nR
WvOk32Lo6h3GXU/LV8A13m+mU2J4vbOgxY6Wz7QXbieXV8UwtjM1ppyW77+L
Oy8c4hbHyrE5ioI4I4oKOG1uioqj+a7ICSVRRiQb5N3OPiCOjx9253EJM+Kz
2CMpzCRxzDtXwOTPz4itBVlSH+3FkTqyLjzHy4j/+v7lnnYVR3q1fY8t9zDi
IYWntaXXxfF+p/jnTA5GvGI3b+1+TxzTClPpX+xgxMwQw17eJ+IYeEqmJoyV
Eema/lD9C8Wxn2l5bYCREbNdlfbKzIqjmLMYr9ISAbujwzK6N8SRP0HZS2uO
gIz53+RvskngJL1RtOQ0Ae2ZLuv3S0og27Mt5MxhAjKnVbo/cpRAPpaVDPsO
AirX7142cJfA9LQfkqHNBHSkuvw3FyiBpol87+7WE/CDLttDUpwEjgidnjv8
mYBOP2w+E5ok0Ini9C03k4Asif0ePj0S+HTT9KdYBgFz7T35f49IYEv93fUr
KQQkfA8PLKSXxNaTLlGTsQTM6C5U9lGTRG2K+J/3QQQc6RR6+StNEv36N0Rl
jAh4Ny7bziJHEtuO5TzSBgKq2moyFZZIovV15V2a6gQM/0pxiuuWRNETFVyr
+wko1XGT32KHFLIzhXQ+YCPg+dbJmIJAKdTMafzo2syAnDGBIBkuhSvGf7zt
ahiw0HLL9IMHUqj+70OPcikDsrbsM/d+K4Vz5in3S7MZ8PWXQ0ySw1IYMBH7
ijeKAacbPgU+sNqPAmVR0buNGNCnOszJS1Iac6+b10Xm0KPgkNGWJWVpJE8q
+Aa/oMdGhm1ZwSiNs9z8551T6FEc78zePiqN9ts1e/ZG0WNPYdy1jEhpbD99
5bW4Cz0Sc56n9MxI48Z/Dlvb+eiRI7Huu/4nGczeYxHjfY0O33mzUXhM5fB2
z+nWt0Eb8PSy27jiYUWUUrmpHzL3F0Kf/LNemDyAZ2qfY4rEAlgpfvKRmT+A
9f8ShalcCyBY7nfPaeUAbo7/fmVOWIDCgfHWViYlvLFX8Me+vnmYE++xzBZU
womvq5d1EubB6fUH0lkrJXxkb/CXwj4PxAJP0+73SqjsQ+XbwzgHdB19WByk
jG3mO39+Y6FC2J/Sp0H/KaOZJPPz4YUZ2EaXzKBxSxmPXV6PUv06A5xyR6s+
xCmju4yDlej9GRAPbzN+m6OM9W4GlVKcM2CmVUFOG1HGXTauxQNc03A/Pd3h
1qGDtLr7S2KUmwQJ/7OXbKRVsEw3s5P6fAzkNH9TniiqYHLu0du7747BQboj
CuOqKsgnpztMvjAGelGmI1f1VTBk99iFTf0xcMyQtXnloIJprU/5Dw+MwsOv
cwoM0Sr4NGTevEdkFJhUro6+nVdBeVaHTxO5w8C2tlyxuqKCdJdn5h4kDQNn
uXeKIZ0qDlYrFVrfHAYhkpPtDzZVnF1IqWWyHwbtM4aVWyRU8ZxuUqMdwzD4
x7E+OX5EFdWOa2TetxuCocVHdqwlqlhubByguH0Q0ojKfj8rVZEh4ht35PIA
nLjTHP22QRXpbSel1voH4LsYUz2lWxWVXgWd58sfgDaKr1bSvCry2Yv+tnca
gNJ3FkJy0mr4hWpqWV/cD4886MfJj9TQxnSrCf1/fWBTkLRFOEUNw5g7f017
9AEnk7rofIYaft1xQ4Rq3wd3kzwdHuWqYRYjXpRT6YOwxh/Nv7+oYdPH6xGi
nb/Be//H996M6nhUfaxl7N0vMBs+HxLro457UvcfvBzeC0Yhoq8NLqmj/5j/
yedne0Fvd+/3pSvqeOXq/LYFw17QNCSpH4tSx5AmxvNLjL0g/UxhXvSFOhY+
S/F/EPYDWM8suH7oVUfzH1ZhghHfoWkoxKbbWAPlhxxvvM/uhrpg1esRZA1c
YVI5uxbTDVVcM++0bTVQ0XDHdSf/big2OLnzqZMGNiRYsd7V6obXGXoN50I0
kNdO++Hhxi6447wV13Jp78NahlOo34A8FCMjKKiJ7hM8FRTrTmiSGfrqIKaJ
NZXuE/SanWDup3YlUVoTMx6QUupEOsGE4Vcrj5om0l8Zs3uy8BX0hGQCdllp
YvYa807vx19BxaG6jDlUE7/vvnb97mgH8H9dsZ0f1kTr98yH9OLaIYGPtHlg
UhMLLz3O+nWtHXhPp770ntPEyxMVNvfc24F7zmhtakMTbaSOOmgYtAM7+4PU
sT1amLQ47BG70AYEC/mJn6ZamOVja2l/tA3GK52u1WVr4f0vHPXtSq2w7173
+bt5WnjJavh24r5WsHEk29oUaaGvnjgEs7VC6V8N6b46LdQzEQ5i+dICsXIc
X5cHtfC/aD9xF7UW0Hr0WVJyrzbO3HeTG+Jqhqjz/C03bmrj6zNZTRuzjVCu
Fltgfkcb01aO6pm1NcISI3MGxwNtXOCq8izPaYSTT+YvJT/VRvnLlV5K3o1w
8GuDyIdibVQfu/GTb7YBfuoEBgzNaeOt5ICA+dV6kOf4JqB/QgfPi56XWZKr
g5E7I6FxZ3Rwt1ycpi1XHSSzLI+OuulgKOH9ha7VWmBj5MmNuqSDvJ3sYoZ1
tTC+dNTo2z0d3E48alnpXAvPen96nqvSwW3UpFnNjBrgfzn8OXq/Lj70LVNJ
066Gr2JLYgMKuqiSqb9sIFkNkU+3RBxU1UXOFot2Zs5qWE2QtOnRo71XY0uc
H62C7jvnxkQcdPEJX+A2m7gquO83xf7xri7+Z3FUQWWpElhg8VTvPG1807Y9
4q0VcIkoxfxxVRcz8k5snCqpgBH9Y2+i6QE3b1TurMqqgAqT8lW9nYCV/8Rv
Lt+ogKBDd+5nSgN+TmMP36tbARNnxKsDTgFu1HhdNf5QDvauR9ysXAFHx3S3
t2eUQ935SA5pL8Du4FXR/x6UQ4bX7PGfwYBrA3Z1Fv7l4BBYsqQfT/u9m91K
vEo5NEXZSnG0AD44IVa5UVoGmtG3msc7AUlal7Sac8rg5b0i/6pewBNs1Nry
tDIIeyhcfnEcUD96cMvu8DIQbF2SnWFAjAjdkeRmXQbfeiqqbQURj/5lNsvq
+Qzbj/XGVwgjCsY/P1xb/hkMehfdFMQRQ3fqMcpmfYbcX1Kc22QR561ZxZsu
f4a7g3cdizUQt33mmjkr8hmMp+yXRWwRizNlkhlCSiGF63rH1SOI8leUrGfP
lcKC1qu3vccQ+TV0vokdLoXUiDWXh06IxLqPFvZKpbAqmdS9zRvRARw/b0yU
gJVlVd5ZP0QCvVrnrh8l8DxgMqYyAHG9OT7fo6EEKNXapiEhiOGXlkdnMkvg
tdPPAmoEYqSjkLC8ewkwRDA9JN1F1P+N1eeOl8CRd3K+WfcQH+mME8fJJcBE
d0XaOR7Ra8KjqUCpBByTBRO7niE+/pEfc3+9GPKqjC4ezES06vhGWaIWA8uk
J+Xe6//NXz9bylAx5Gt+ZjV/j9hgZONT3FQM7N0ngkvLELXzqgNVUovh7Gb4
Eb4qxKsMHmfL4oqhWCLn4KVaxBNxLd4xkcVw7gLd1IFmRLvofSubF4uhLEmq
/m4bYnKgRtgTz2LgrrJ6NvEVcfiNi3HYmWKo4Hx6/NkPxDY6+xgBm2Lg0azX
YPiN+CzVTLTdvBg8T83uPjGA2HXvJXOTfjHw5RCbef4gql7aHIo+WAz+pAHd
qCXafjJwlx3hLYYGfxa+PyuILvm8Req7ikEoSWnZcB1xl7iCqeP2YvgyHvp2
k0DEb2UkYhBDMYhxvop02ErEFY2Pxd7rRRCk0eFSwELEf/QzU6//FoHELVEh
Pw4iJtDdebA0UwTBb83/tXAREfpY+Bkni6D9m1+3LA8R3wrYXzk8VgRSG4l5
t/mIeHJfQTV1qAiuilfFjAgSscH87L+W/iL4ZjHpri9CROdtqbKLv4pA1p/L
NFWciC9KM06e7C2C0ERt8XUpIrK056ZxfC+C7gpnentZIhKymNeZu4uASvy+
N0SBiGSdHaFO34pga7nlwVQlIg4JOPGufC0CQawmVaoQcW+AbWNTRxGoftZ0
GVEnokCUZurP9iIg6+Zc26ZNxKa4jVQZms+UiCfIAhGlO3m7PrbR4tNOfG+p
R8T6L0PmV2l+UMT+xdeQiLqET8w3aH6teXMkzoQ23soEdx3NlQVrm5/Mibiq
1HPVhDbed3Uf3l4yEV0Pdltsoc0/lz+itGlNxPVrxHB62vq2qTlYiNgS0TzJ
Q12zswiEPradMTxCxNFtH87l0OJRVzG+6nqMiGdI3mLOtHgt84rjIx2JeGR8
2ceWlo+zykq5b04R0dY541gYLV9Xcl80tjkTUXz16ziVls+4AwLDCy5EnHc4
vj+Rlu/XObEbe9xo+amxEb5O248qBWYeLU8i3q9u7305WgQ/3oQccPQh4uOR
6TNsE0XAku3qnHGRiLtrTmy7M1cEIrK/QmqDiFj2ZFAta6kINF5RHo2H0PLV
ftqBaa0IXDN1GxTDiJh5Mf/tBcZiuCaVN0gJp83PVDgXsa0YHr3Yvx4QQdtv
0T02v3YUQ80zLsWSGCLWZiskwN5i+CUWYdp3n4jsqb73SULFsJi+6UR4RETL
MY6vjyVo9Zk2HmeaTEQFUw7bKeVi0BY++dY9lYjbTI2zFjSLgZLaWRedTkQr
jxvemnrFEJpSttaZScTk2erA/6yLIUFAdffKayL+Vk9pCz1aDO+SXsnz5xCR
wU+6quJUMfQlPDzl9JGI3a+50zd8i0H3kXvtdAURjX+b+rjEF4Md90AfRw0R
9xzzrnZMKwaPuMOrB+uJ+PCcFXPc62JIuq8nd7mFNr8uQ1hpeTGsRvPc39pL
RN6q6ItbZorhw60qR6FFIm74FLj62ZbAS7NGnvC/ROxIuRV4x7kEEtja26fW
iFje2W4851cC12J+GxUx6KETc7VV0v0SsIhflbdj18O820+v+n0rgYEXipuR
MnpY9OuGiMb5Uug8p1YwJ6+H3cw8VMYrpVAno+t3VEkPC8VfI39sKWS/NR+V
0NDDutPUBLmiUriUf7al3EgPD/3HG9rL/hl21CY9WT6lh9fojcP8Gz4D/e30
o45n9HBNwb5ifeAzLJhl7ap21UMBjQDFjrXP0NOcHx7rpYd8DCtOB/aUQca3
di+5ED18Lhe4EmFOu79GmPF0vB6WjKmMnCsqg7NMF/qam/VQbLrUcTa/HPbu
q+9aa9NDr37Fbb9qy6FZXaBFqlMPW09xkSa7ykHVvbok9IceUkiGmR5/y2FL
x+5E1TE9/PH52hhBqwKepX60TaHXR89iAeOrNRUwpPW3weOgPmYWKEXk0e77
eFuLigQ1fSRvvBvuZKkCC6/UglpNfTws9LifZ18V5KWZvBQm0nziwEeCSRWE
bXt8o5Okj8lO5e/dE6tArEsDdVz0kehRZxxhUg2nfS9/YEvQRx+PqW+/impA
VenXh/3J+rgRFL6R11EDLHP40ShVHxeujnO/mqiBHJ8t+dee62NxAm5d5quF
f973Pi3k6qMTPHXafqUWHnq9KOpt1Eex92nPFEzqoN69o/z1uj7uvTuyg3+h
HpJkVSvq6QzQPsB0amhnA3hPxleMEAzQb3F6qkmmAbjdHSuFWAwwVp9dcvV0
Azi5/al6wG2AfV5hdnWdDfDv3GZtsIIB9sgwcMh+bgQFF5lmi1MGmCdC+FL7
8gv8OrfPK9vZABvz9w6yN36BKPdd7DtcDZA3QJEQMvUF/visWbd4GuCrLZFi
pUrNkB7c2GkdbIDHBPfyDZQ2w55Yt592jwxw6dpI5NOfLbBZ/Gry5BcD7HrW
s6m9tw1aOGVZL2gYok36kND5px1Q9CY0UZZghI8cNHgiZrvhMr20VdNPIzxl
9CbO+PhvYOkNMvHMM0almx4SHoRBGH4u/OBJsAmaTeQc1xIagQdSvIwFtqZ4
qEpUU93uD8QknK09JWSG19t0yr4zT8LFgFC/YFEzPPT7sGIO5yQ4HkrZ90jC
DC9u32NxlX8SZFm+XWySNcMCuwxPFsVJqA80lFLTMMM5765PHXaTwHBU7Dbb
ITOMJIRJyaVPwoU9A2b5183wn0vr1g7VKXCYX19qu2mGa9zPU9thCgxaeNMn
b5vhwK40+UaTKeAMt14TjjHDwJIru1/YT8GbpbJXUUlmeOolU9i2K1Mw1vmE
zemDGU4zWt31r5wC+wfHm9lGzVD6u8WZcpNp4H/Pwuc2boZJX3SGb1hPw++2
fJf6KTOMns50IdpPg/NOTvqbC2b4Vs/ueLLbNHhG1Chv0pujx3Mtv7E70xB6
TeHxLL85Kvqxj9S0TkOmO73zt0PmqOoGXaGWM+Ae+SbnoJ05zsZXLwocngH5
rGPrsUfNcZLZ5spbxxnIHf3w0PKkOfovBRV/8JiBYqfz9XUe5kjeYRxIjpyB
1iMd8kW3zPHq2YOV2VUz8Nfg2cqTUnMsKPuSysRDheCiJ9erys1RmOFo2eZe
KtApJWz/U2WOuy8Xhi0KUGHrvmhhpUZztNxiv9whSgXulUumVV3mWDLJ4+yg
QAXlbIvHY1RzDG84EJ5gSIWPosai2xfM8cgr00CyCRU0E4jZB5bNsbi9g27D
jAp64arlQevmaMVY2GRpRQWrU0J/2FgscIj1IJTaU8Fz94L6AVELbJNvHK/2
pMJc5HSFrYQF3q0b+qbkQ4ULDH8sgvZboIKKCCnRj7b+mZ8nKxUsUC4ztdPx
EhUi62tv2WpboMv4V8Oc/6jwMiSxO9DWAg1b/ykE36fC4LDepYpwC3z270T9
h/e09TxpTpOOtMAdMbzsRR+okHrE/kvsXQuM7/ZgK8qngmOjj8jpOAuMcYwT
f1VEhe85qU2EdAu8zvWyy7ySCu2XN4QMSy3QinNYKbqNCgdUIsyzyy3wINdq
C3RQIWZ6d8Duagtsz70vOvGVCuRTco3DjRaYRbGZOdBNhQYjhws3eyxwmp5Z
6NovKlRwFNbXLligY/phyX3jVBBuNFxQ+GuBzsJ3rC5PUOFaWJtg/JoFans6
qLZPUkF3eczPlYGE0Z/ZNL1nqFDYu0dwGzsJ+SxjD3gsUIH3YbqJzy4S0h3y
t3yySIVLlgp+Pdwk5Cm8JN+0RAXVCqO6TAES1qwdU+JeoULuiwu+ZjIkDHAs
d3VbpwLHKfrkXHkSKsiKP/PboIL33ju1e5VIKOt1IDNgkwrydzL4J9RJyLz7
M6sH/Sxk+XbURBqRcFyIg8LHNAvbZE/MzpuS0Kln7/AKza7D43wOJBKah1cZ
dmyZBYkjDD6yNiS8ePVqQADzLKTpHOD7coqE6U8T8q6wzkIFmeX6mjMJfy4X
MEixzcLAicHx/a4kJGs4tTXRLBoaV3jTk4QfQ0UXmHfMgsF9T5EPPiQUuCNp
lkqzc4ZxxKA/CRPCI8SUd85CRs3KUbxMwnxr/fPm7LNQ1dVe7nmFhLWiYV2t
NA+Nvdqf/B8Jv4yvNFlzzIIYq+PKSjgJHzvY2xhx0sbnVzslFUnClm2KYwU0
O8ux19vdJaGWzS7m/btm4ZllRfz7BySs1LhDXaG55mQi3cAjEnIJ3C06xjUL
Iz7+ruyJtPUUHdlTQLPEAwl1j6ckrAgSunl29ywYPdt8kphBwgz9W4kfaT77
sXtrwwsSavJEGzFwz8Lz7oguiTckpFexdIqiuebPabB9R0Jfcb/OBppHVrVf
XM8j4R5f1kHGPbOwhY17Z24+Cdm9SFGaNEsKzAT0FZIwxNuz3Y1mE/m6XztK
SXilIf1jPM2u8NRIp5yESm0imuU037IKeuNWRcLCbiHHYZpfnqJwJ9SSUEWl
Q5SJZxbqfGWv1DWQcGejV5QQzWPXmUaWvpDQ+YfhYzWameN+kcTbSFjkVmVu
RrPU8/wPlK8k1LB3eHaEZpP8GIHQLhIy3bjywolm17pzN3K+k9CgIZHiSvOt
Hr2pXz9p9cws/uoczZnjfLbb+0n4jj/y7VmaG9YWirWGSCgzout0guZxtmax
86MkWr99V0WhmUXwRVT8OK3+2Cnd+jRLK1xbqJki4Xm5uBQFms3wqMMilYRT
F8d49tB83lqpSnSBhBzNJSartHgjnFhlDy2TcHX7TYUemrP8hu5fWyVh6+7c
5vc0N4SVrL1Zp9VTZa5kBM3jcQ9P/6QjY+fiXy0HmlleeDWyMpLRKmKRTZpm
mU8myppbyRjhyZs0T9svi3rhRFcWMj55ODz+iWb376sMj7aT8duz9dVAml//
e90+v4uMq8nvzszQ6qFp+01NkT1k3PU4uTKd5knBE2lWe8mY9uTCHwrNskQO
32whMgbO377/glZfFofGe36IknHyEDefOc3upyuJLJJklBmQ9xmn1Wf2jQsc
LnJkdM7LiOaneVL7eOgNRTJeOvH49jtafcsuGMynK5Mxt4Y/VI/mLCeuzj4N
Mo7u23HhCO18vIT38fZGZGwcsblrQztfY0sJ2wJNyVhfl/6ynnb+JN+EBj2y
IOPOQ0eaNWl+zn/I4eshMs4xUvU4ttPO4wp1H/kEGfPj6umjWWjnL6c7xt2J
jOHHVF4ObaOdb9cy+sgzZHwhwOCqSnPat+jBWjcy2hCLNZu3zsKT9/IviJfI
yJSTdryFcRYSPNzlVe6R0cngrxgvrV99F7N5QnlARqVZdtUDtH7G26vF7vuI
jGeqH4QY/qNCvBnr3JtkMvoJROQ7rVIhTjLrg1QWGcsE+9m8af0xpn9Um7+S
jG+c+se7pqjQGt+SrVlDxkqLdZM8Wv/daZUveLSejO83b/+LovXnu6U36R62
kDHy5SF35T9UiEoUr9rZS8bmkzKZNkNUCLc9bU5YpM1HJLmP91AhzbLX4cxf
Ms5Qkh28aPdBsamtZ+0aGaXYVcWo32j3n47xvUgGS3RqntIfpt0nDhIyXbvY
LTHgoy17yhcqKC3POYnJWOJ9ugZrizIq/IoPDTI8ZYnN7KZP36ZRYSV2LfKF
syV6nAuk5qVSgeuOf/I2V0vk+lDm+zGFCqb/nS374mmJYm0d/G8SqJB3zmyL
XbAl/vpS7+AdS4UITc7Ys48sMfbsgIY+7T5V6X2aGf7FEnnOjG1Rd6ACu7zr
37ettPeXvazmj1Jh8qq8cXeHJfrFnH766jAVMkSLhqS+W2JiLYPzLgptfrev
+xpGLHFiXO7DZ1MqrAYTzLfQWeFaWWPbHVUq9LCqlpvwWqGByo3PnDto+7M/
MfuLuRWmmUYScs7PwMK80bPrJCtcWVXiPOw8A5alc0kalla4+6BE+d/jM7CF
Yhb17JAVmrZm88taz8CF4JXzIUet8Pf7i/cpajNwqOWwlJyLFZoTn9e/YpgB
tgtc6VGhVrgY4NjyPm4arpbdiTcvsELJGy5vPr2ZAhKf7bMGMWtUXR3yqqqY
AKJn7TGO29Z4XdmkuPrnH3jC7yTWtGiNNUOSi0pNoyBW+eIh+dghPGst/WXf
zDDEyFVIt5cewpGk1Nlq7SE4O8/YVi9Nwd9PXAb7EwbAMcug2UGWginWAzaG
cQNgdyqscUaOgj99o+6+jh4AoxZCze4DFNSqaT99M2wAJF4xFJ1So6Ak/UCX
i+cADDvRPVvRp+Ah0s/5Qb0BcG5fu7T/OAXj9L8ztk33g8NtrYBiRwrOLNLN
vPvTDzZ42c/yJAUjZy+OPRzqB4M3qx4XTlOwNy6Ww+N7P4hFrDiVn6OghIVA
gFlNPwwSly2OBlDQ+/Yr68aUfnB6Nyd0O5qCVR0Ac4f6wT2U8s/sHgXFu6T3
t5L64QIlr4vtPgXN5Vrc35v0w63FC3djHlKQwrCXNUK3H95orKw9SqagW77C
4EXpflgp3/z2/BUFC20IrYcJ/RDTznanqpaCpvO5E6oFfZCQ7uF6s56C8io1
glV5fZDu36xv0kjB454uE3Y5ffCRO2a1sZmCpxWnDt950Qe99rtcOzopSO1S
e63zsA8kB3n1BwYpeP7J4ffZ/n2gmBckmDFMwRdH2Q3jvPtA88aPlTOjFLwS
LRYR6t4HFpLJOX/Gafux7qDs6dwHvm5CgrOzFExs/ScWYdMHwdr/reTOU7DF
5pr/E6s+uLF94Kv/IgUb/ez/K7Tog/i36ZF//1LwJQd7N71hH6RdY3QpXKXF
f+S8mDyxD15Zn9EL/kdB+3oe5ZM6fZAnUiOgu0HBp3X2TPEafVA6L7GyuUlB
1kKvpE6VPvgfuZW1vg==
     "]]}},
  AspectRatio->NCache[GoldenRatio^(-1), 0.6180339887498948],
  Axes->True,
  AxesOrigin->{0, 0},
  BaseStyle->{FontSize -> 18, FontFamily -> "Arial", FontWeight -> "Bold"},
  Frame->{True, True, True, True},
  FrameLabel->{
    FormBox["\"t, min\"", TraditionalForm], 
    FormBox["\"# mRNA\"", TraditionalForm]},
  FrameStyle->Thickness[0.0055],
  FrameTicks->{{{0, 
      FormBox["0", TraditionalForm]}, {10, 
      FormBox["10", TraditionalForm]}, {20, 
      FormBox["20", TraditionalForm]}, {30, 
      FormBox["30", TraditionalForm]}, {40, 
      FormBox["40", TraditionalForm]}, {50, 
      FormBox["50", TraditionalForm]}, {60, 
      FormBox["60", TraditionalForm]}, {70, 
      FormBox["70", TraditionalForm]}, {80, 
      FormBox["80", TraditionalForm]}}, {{0, 
      FormBox["0", TraditionalForm]}, {0.5, 
      FormBox["0.5`", TraditionalForm]}, {1, 
      FormBox["1", TraditionalForm]}, {1.5, 
      FormBox["1.5`", TraditionalForm]}, {2, 
      FormBox["2", TraditionalForm]}, {2.5, 
      FormBox["2.5`", TraditionalForm]}}, False, False},
  ImageSize->{626., Automatic},
  PlotRange->{All, All},
  PlotRangeClipping->True,
  PlotRangePadding->{Automatic, Automatic}]], "Output",
 CellChangeTimes->{
  3.485247605401244*^9, 3.4852476389789395`*^9, {3.4852476908845253`*^9, 
   3.485247706837446*^9}, 3.485247760649257*^9, 3.4852478862264605`*^9, 
   3.4852479240230937`*^9, 3.4852479630072193`*^9, 3.485248111943766*^9, {
   3.485248522097391*^9, 3.4852485389254084`*^9}, 3.485248602581251*^9, 
   3.485248675549534*^9, 3.4852489120636454`*^9, {3.4852507209501085`*^9, 
   3.4852507378718753`*^9}, 3.486194172416737*^9, {3.4861947575269184`*^9, 
   3.486194773471192*^9}, 3.486194867360051*^9, 3.4861954213143644`*^9, 
   3.486195468758148*^9, 3.486200846902062*^9, 3.4862010326886816`*^9, 
   3.486201835965295*^9, 3.4862019135926332`*^9, 3.486202568544052*^9, {
   3.486202633436206*^9, 3.4862026549579477`*^9}, 3.486202704951486*^9, {
   3.486202768392208*^9, 3.486202791179016*^9}, 3.486202851558591*^9, {
   3.4862029388797646`*^9, 3.4862029501249404`*^9}, {3.4862033618077097`*^9, 
   3.486203386484624*^9}, 3.4862034689648666`*^9, 3.4862036855449615`*^9, 
   3.486368584122758*^9, 3.4863686570455666`*^9, {3.4863688337197027`*^9, 
   3.486368873017081*^9}, 3.4863704052809334`*^9, 3.486374599666586*^9, {
   3.4863746445577855`*^9, 3.4863746534016485`*^9}, {3.486374826247611*^9, 
   3.4863748736232176`*^9}, 3.4863754981624613`*^9, {3.486375532209772*^9, 
   3.4863755621476555`*^9}, {3.4863756856023607`*^9, 
   3.4863757571657767`*^9}, {3.4863758181509323`*^9, 3.4863758819173737`*^9}, 
   3.4863759979501085`*^9, 3.486376080951171*^9, 3.486376156170884*^9, 
   3.486376415252325*^9, 3.486376455268462*^9, {3.4863765416914434`*^9, 
   3.4863765661605067`*^9}, 3.4875705727135363`*^9, 3.4875706507941713`*^9, {
   3.4875706863738294`*^9, 3.4875706997770176`*^9}, 3.488024447158904*^9, {
   3.488024479112438*^9, 3.48802450694092*^9}, {3.488024568051077*^9, 
   3.4880245820200057`*^9}, 3.4980702902766953`*^9, {3.4980703553248196`*^9, 
   3.498070379840915*^9}, 3.5415745239336424`*^9, 3.541577064908978*^9, 
   3.5594332206431136`*^9, {3.5594336147296543`*^9, 3.559433629187481*^9}, {
   3.5958696092256236`*^9, 3.595869658594447*^9}, 3.5958702917626624`*^9}]
}, Open  ]],

Cell["\<\
Plot of experimental time-dependant changes in mRNA fold change  (Karpova et \
al, 2008)\
\>", "Text",
 CellChangeTimes->{{3.4512751288821583`*^9, 3.451275165650384*^9}, {
   3.451388979954206*^9, 3.451388982362228*^9}, 3.451480397322522*^9, {
   3.451484332442204*^9, 3.451484346582263*^9}, {3.451484383256847*^9, 
   3.451484521638221*^9}, {3.451548530852634*^9, 3.451548535315453*^9}, {
   3.541574170283415*^9, 3.541574190552574*^9}, {3.5415744132493114`*^9, 
   3.5415744154074354`*^9}, {3.5415744975621347`*^9, 
   3.5415744992602315`*^9}, {3.5415746001069994`*^9, 3.54157477023273*^9}, {
   3.541574819746562*^9, 3.5415749346321335`*^9}, {3.5415769922658234`*^9, 
   3.541577020918462*^9}},
 FontSize->16,
 FontWeight->"Bold",
 FontColor->GrayLevel[0],
 Background->RGBColor[1, 1, 0]],

Cell[CellGroupData[{

Cell[BoxData[
 RowBox[{"Needs", "[", "\"\<ErrorBarPlots`\>\"", "]"}]], "Input"],

Cell[BoxData[
 RowBox[{
  StyleBox[
   RowBox[{"ErrorBar", "::", "shdw"}], "MessageName"], 
  RowBox[{
  ":", " "}], "\<\"Symbol \[NoBreak]\\!\\(\\\"ErrorBar\\\"\\)\[NoBreak] \
appears in multiple contexts \[NoBreak]\\!\\({\\\"ErrorBarPlots`\\\", \
\\\"Global`\\\"}\\)\[NoBreak]; definitions in context \
\[NoBreak]\\!\\(\\\"ErrorBarPlots`\\\"\\)\[NoBreak] may shadow or be shadowed \
by other definitions. \\!\\(\\*ButtonBox[\\\"\[RightSkeleton]\\\", \
ButtonStyle->\\\"Link\\\", ButtonFrame->None, \
ButtonData:>\\\"paclet:ref/message/General/shdw\\\", ButtonNote -> \
\\\"ErrorBarPlots`ErrorBar::shdw\\\"]\\)\"\>"}]], "Message", "MSG",
 CellChangeTimes->{3.5958696913783226`*^9}],

Cell[BoxData[
 RowBox[{
  StyleBox[
   RowBox[{"ErrorListPlot", "::", "shdw"}], "MessageName"], 
  RowBox[{
  ":", " "}], "\<\"Symbol \[NoBreak]\\!\\(\\\"ErrorListPlot\\\"\\)\[NoBreak] \
appears in multiple contexts \[NoBreak]\\!\\({\\\"ErrorBarPlots`\\\", \
\\\"Global`\\\"}\\)\[NoBreak]; definitions in context \
\[NoBreak]\\!\\(\\\"ErrorBarPlots`\\\"\\)\[NoBreak] may shadow or be shadowed \
by other definitions. \\!\\(\\*ButtonBox[\\\"\[RightSkeleton]\\\", \
ButtonStyle->\\\"Link\\\", ButtonFrame->None, \
ButtonData:>\\\"paclet:ref/message/General/shdw\\\", ButtonNote -> \
\\\"ErrorBarPlots`ErrorListPlot::shdw\\\"]\\)\"\>"}]], "Message", "MSG",
 CellChangeTimes->{3.5958696914663277`*^9}]
}, Open  ]],

Cell[BoxData[
 RowBox[{
  RowBox[{"Data", "=", 
   RowBox[{"{", 
    RowBox[{
     RowBox[{"{", 
      RowBox[{
       RowBox[{"{", 
        RowBox[{"0", ",", "0.01"}], "}"}], ",", " ", 
       RowBox[{"ErrorBar", "[", "0", "]"}]}], "}"}], ",", " ", 
     RowBox[{"{", 
      RowBox[{
       RowBox[{"{", 
        RowBox[{"10", ",", "1.6"}], "}"}], ",", " ", 
       RowBox[{"ErrorBar", "[", "0.5", "]"}]}], "}"}], ",", " ", 
     RowBox[{"{", 
      RowBox[{
       RowBox[{"{", 
        RowBox[{"20", ",", "0.6"}], "}"}], ",", " ", 
       RowBox[{"ErrorBar", "[", "0.25", "]"}]}], "}"}], ",", "  ", 
     RowBox[{"{", 
      RowBox[{
       RowBox[{"{", 
        RowBox[{"30", ",", "0.05"}], "}"}], ",", " ", 
       RowBox[{"ErrorBar", "[", "0", "]"}]}], "}"}], ",", "  ", 
     RowBox[{"{", 
      RowBox[{
       RowBox[{"{", 
        RowBox[{"40", ",", "0.02"}], "}"}], ",", " ", 
       RowBox[{"ErrorBar", "[", "0", "]"}]}], "}"}], ",", "   ", 
     RowBox[{"{", 
      RowBox[{
       RowBox[{"{", 
        RowBox[{"50", ",", "0.2"}], "}"}], ",", " ", 
       RowBox[{"ErrorBar", "[", "0.01", "]"}]}], "}"}], ",", " ", 
     RowBox[{"{", 
      RowBox[{
       RowBox[{"{", 
        RowBox[{"60", ",", "0.55"}], "}"}], ",", " ", 
       RowBox[{"ErrorBar", "[", "0.05", "]"}]}], "}"}], ",", " ", 
     RowBox[{"{", 
      RowBox[{
       RowBox[{"{", 
        RowBox[{"70", ",", "0.35"}], "}"}], ",", " ", 
       RowBox[{"ErrorBar", "[", "0.07", "]"}]}], "}"}]}], "}"}]}], 
  ";"}]], "Input",
 CellChangeTimes->{{3.487568108140625*^9, 3.487568155734375*^9}, {
  3.487568478703125*^9, 3.487568577421875*^9}, {3.4875692643125*^9, 
  3.4875692690625*^9}, {3.487569607171875*^9, 3.487569764640625*^9}, {
  3.487570222893445*^9, 3.487570250369525*^9}}],

Cell[CellGroupData[{

Cell[BoxData[
 RowBox[{"P4", "=", 
  RowBox[{"ErrorListPlot", "[", 
   RowBox[{"Data", ",", " ", 
    RowBox[{"Frame", "\[Rule]", 
     RowBox[{"{", 
      RowBox[{"True", ",", "True", ",", " ", "True", ",", " ", "True"}], 
      "}"}]}], ",", 
    RowBox[{"FrameStyle", "\[Rule]", 
     RowBox[{"Thickness", "[", "0.0055", "]"}]}], ",", 
    RowBox[{"Joined", "\[Rule]", " ", "True"}], ",", " ", 
    RowBox[{"PlotStyle", "\[Rule]", 
     RowBox[{"{", 
      RowBox[{"Red", ",", 
       RowBox[{"Thickness", "[", "0.005", "]"}]}], "}"}]}], ",", 
    RowBox[{"FrameTicks", "\[Rule]", " ", 
     RowBox[{"{", 
      RowBox[{
       RowBox[{"{", 
        RowBox[{
        "0", ",", "10", ",", "20", ",", "30", ",", "40", ",", "50", ",", "60",
          ",", "70"}], "}"}], ",", " ", 
       RowBox[{"{", 
        RowBox[{"0", ",", " ", "0.5", ",", "1", ",", "1.5", ",", "2"}], "}"}],
        ",", " ", "False", ",", " ", "False"}], "}"}]}], ",", 
    RowBox[{"PlotRange", "\[Rule]", " ", 
     RowBox[{"{", 
      RowBox[{"0", ",", "2.25"}], "}"}]}], ",", 
    RowBox[{"BaseStyle", "\[Rule]", 
     RowBox[{"{", 
      RowBox[{
       RowBox[{"FontSize", "\[Rule]", "19"}], ",", 
       RowBox[{"FontFamily", "\[Rule]", "\"\<Arial\>\""}], ",", 
       RowBox[{"FontWeight", "\[Rule]", "\"\<Bold\>\""}]}], "}"}]}], ",", 
    RowBox[{"FrameTicks", "\[Rule]", " ", 
     RowBox[{"{", 
      RowBox[{
       RowBox[{"Table", "[", 
        RowBox[{"i", ",", " ", 
         RowBox[{"{", 
          RowBox[{"i", ",", "0", ",", "120", ",", "10"}], "}"}]}], "]"}], ",",
        " ", "Automatic"}], "}"}]}], ",", " ", 
    RowBox[{"FrameLabel", "\[Rule]", " ", 
     RowBox[{"{", 
      RowBox[{"\"\<t, min\>\"", ",", " ", "\"\<fold change\>\""}], "}"}]}]}], 
   "]"}]}]], "Input",
 CellChangeTimes->{{3.487569792765625*^9, 3.487569794796875*^9}, {
   3.487569828390625*^9, 3.487569835328125*^9}, {3.48756989675*^9, 
   3.487569945859375*^9}, {3.4875700888909864`*^9, 3.4875701279231825`*^9}, {
   3.48757028849916*^9, 3.487570455620556*^9}, {3.487570602392025*^9, 
   3.4875706032395334`*^9}, {3.487570974136979*^9, 3.4875710022702227`*^9}, 
   3.4880245959889345`*^9, {3.5415749419255505`*^9, 3.541574943094617*^9}, {
   3.559433620148964*^9, 3.559433632159651*^9}, {3.5958696703171177`*^9, 
   3.5958696869620695`*^9}}],

Cell[BoxData[
 GraphicsBox[
  {RGBColor[1, 0, 0], Thickness[0.005], 
   LineBox[{{0., 0.01}, {10., 1.6}, {20., 0.6}, {30., 0.05}, {40., 0.02}, {
    50., 0.2}, {60., 0.55}, {70., 
    0.35}}], {{}, {LineBox[{{10., 2.1}, {10., 1.1}}], 
     LineBox[{Offset[{1.5, 0}, {10., 2.1}], Offset[{-1.5, 0}, {10., 2.1}]}], 
     LineBox[{Offset[{1.5, 0}, {10., 1.1}], 
       Offset[{-1.5, 0}, {10., 1.1}]}]}, {LineBox[{{20., 0.85}, {20., 0.35}}],
      LineBox[{
      Offset[{1.5, 0}, {20., 0.85}], Offset[{-1.5, 0}, {20., 0.85}]}], 
     LineBox[{Offset[{1.5, 0}, {20., 0.35}], 
       Offset[{-1.5, 0}, {20., 0.35}]}]}, {}, {}, {
     LineBox[{{50., 0.21000000000000002`}, {50., 0.19}}], 
     LineBox[{Offset[{1.5, 0}, {50., 0.21000000000000002`}], 
       Offset[{-1.5, 0}, {50., 0.21000000000000002`}]}], 
     LineBox[{Offset[{1.5, 0}, {50., 0.19}], 
       Offset[{-1.5, 0}, {50., 0.19}]}]}, {
     LineBox[{{60., 0.6000000000000001}, {60., 0.5}}], 
     LineBox[{Offset[{1.5, 0}, {60., 0.6000000000000001}], 
       Offset[{-1.5, 0}, {60., 0.6000000000000001}]}], 
     LineBox[{Offset[{1.5, 0}, {60., 0.5}], 
       Offset[{-1.5, 0}, {60., 0.5}]}]}, {
     LineBox[{{70., 0.42}, {70., 0.27999999999999997`}}], 
     LineBox[{Offset[{1.5, 0}, {70., 0.42}], Offset[{-1.5, 0}, {70., 0.42}]}],
      LineBox[{
      Offset[{1.5, 0}, {70., 0.27999999999999997`}], 
       Offset[{-1.5, 0}, {70., 0.27999999999999997`}]}]}}},
  AspectRatio->NCache[GoldenRatio^(-1), 0.6180339887498948],
  Axes->True,
  BaseStyle->{FontSize -> 19, FontFamily -> "Arial", FontWeight -> "Bold"},
  Frame->{True, True, True, True},
  FrameLabel->{
    FormBox["\"t, min\"", TraditionalForm], 
    FormBox["\"fold change\"", TraditionalForm]},
  FrameStyle->Thickness[0.0055],
  FrameTicks->{{{0, 
      FormBox["0", TraditionalForm]}, {10, 
      FormBox["10", TraditionalForm]}, {20, 
      FormBox["20", TraditionalForm]}, {30, 
      FormBox["30", TraditionalForm]}, {40, 
      FormBox["40", TraditionalForm]}, {50, 
      FormBox["50", TraditionalForm]}, {60, 
      FormBox["60", TraditionalForm]}, {70, 
      FormBox["70", TraditionalForm]}}, {{0, 
      FormBox["0", TraditionalForm]}, {0.5, 
      FormBox["0.5`", TraditionalForm]}, {1, 
      FormBox["1", TraditionalForm]}, {1.5, 
      FormBox["1.5`", TraditionalForm]}, {2, 
      FormBox["2", TraditionalForm]}}, False, False},
  PlotRange->{0, 2.25},
  PlotRangeClipping->True]], "Output",
 CellChangeTimes->{
  3.4875706038045387`*^9, {3.4875709752324867`*^9, 3.4875710025361624`*^9}, 
   3.4880245965514417`*^9, 3.49806733299642*^9, 3.4980702993706207`*^9, 
   3.4980703969662437`*^9, 3.5415749434766393`*^9, 3.541577028628903*^9, 
   3.559433159247602*^9, {3.5594336210860176`*^9, 3.559433633057702*^9}, 
   3.595869474589923*^9, {3.595869688062133*^9, 3.5958696933554354`*^9}, 
   3.595870299289093*^9}]
}, Open  ]],

Cell[CellGroupData[{

Cell[BoxData[
 RowBox[{"Fig7CD", "=", 
  RowBox[{"GraphicsGrid", "[", 
   RowBox[{"{", 
    RowBox[{"{", 
     RowBox[{"P3", ",", " ", "P4"}], "}"}], "}"}], "]"}]}]], "Input",
 CellChangeTimes->{{3.498070311808359*^9, 3.4980703178240995`*^9}, {
  3.541574951083074*^9, 3.541574974041387*^9}, {3.559433636544902*^9, 
  3.559433638682024*^9}}],

Cell[BoxData[
 GraphicsBox[{{}, {InsetBox[
     GraphicsBox[{{}, {}, 
       {RGBColor[1, 0, 0], Thickness[0.005], LineBox[CompressedData["
1:eJw91Xk41F/0OHAMJVRIIkt2skf25ZyxbzNoUEkqKcq+pIjqI6VQpJRsCS2U
kpSs2fesCaWyk3XsIXzn+zy/33f+eM/zet4z995z7rnnCjt5HTrDQEdH10x7
/O938hWnLQeci3Tp/t+nqkPI4rDQY/j/3qwpvS4klPl/Ti67s49JqOD/7K5z
wWN5Xz3wcDjyKyosqXasuT6g7usB722xuaKBW7UDagUVZ959h5hpDVtCGFF7
7/2vjVP6vXDwzT2jzWZ/7VLHCJfJzp9Q5nPfqDoxVdtJGgkTLr/hrcXd6zve
1GgzrAW1LAT3gVtB0fHDipPaX/tsBRYM++HGDl7+CQqLzvMaRbf5HQPwK2ne
S+uqjM6l16wFc10DwK5e3dMpYqhjFjuyZS51EAL6yR4Tt5x1+C+V28yeG4J4
Bx7WJIcwnenjSWlUpWG4wvLzUwLlkU6Z/kXqzNowaKr9TNL6L00ndv8h3Zmq
EUh4bHs+v6pUx3mnXNT0nVFw6OI+d/Bbm47q4tbvU3ZjMGa1p/tiz5DO1h8D
klP7/kCBFdsY1/iSTndZyYXJsT9Qs1da5f1+Zt2s5/GVE+/G4XqCoIzoEx7d
4Cg/jomgCZDwQUzTldIl+5JPjOtPwsfbUQyegmq6Qkf2Z/9hm4JsTjqxp/6G
unM6jGtjnVPgnPF5g2pP0a0S/W0yljINRXEV8eS5k7oPtxU+HHWZgYQfLkdk
Vtx18y6a+frxUEEzfnj/e69LuknjarzzwVRwHkv3+ckZpnvjuHiZbz8VSqhD
hjZMMbqerZwuc4azUML9z19kz2Pdw/p0O3yzaLbgDjJ1TdfFj1N5szvmQJrw
4U6Jd7bu/v0/jvn4zUFKV8/K5NIHXc6kOobZrjk4v5AYmyxcpru242Omt/Y8
cL7/s+Ph4Vrdof/Sraip83Cuikco6Xmr7peFmGUvpgWguPYuH/bq0v3ociVl
5twCFK8bv6SY9Ok++e5m6NW8AO8Gx8yfHh3RvUU6OjmttAjOh0k/sq2ndX3K
jO57PlqEr6OvtSTtFnTtlQ9qTq8twm4eHSMK3Zqu/nPhfo+TS+B9rZuk9pke
ZHl33pqqWoJdf0+pHd+7FXZH/ZP32L8Mls1mLGe+bIeNjT+dk3eWYT1aZ4xp
xy4Y9ekKdp9bBo2TP6fX9vNA61CV6KTdXyhtPFIfeFYQPh3ObXAr+gtiZdsn
vFZF4GnDE5+JfSugaWDAIXZTEhbiP0j/jlqBsKiSc9YX5MDIpXGwfWUFNMzl
WIkkJXis0p9Uc3YVSowuRL6MVYVJwrJtYccqnPf0CWd/pgXQzrbzDa4BHago
+7cixKaK1D3NXoPTVRaPbh0ygGFP9f/i9v4DNVPBNLdzJqCuQ9a8Hf4PGPIC
R5clSBDJ6jwfvPAPumsTdghYWsOvnsDX3qfWgenkuYlPPjZw4GX0GefmdZDN
E8tn2HIEwgKeCR7R2oD7b9U2dfY4QJdBUZf5yw2If+xklHzkJEjvaouB3Ztw
Pe7EVkmqE4T0j5gqh27CsfvzXS+7z0Dr238MkjObwGaheqyO5xxwwjbH7fJ0
KMJV4uuc7w5aEg80w53p0P3tc7e6497gvH3fHvpEOtwaBNrGD33h7kLmfFAb
HTLZ6DWNMl+ATz8Oti5spUcGJ9EJv4KL0F/x+bWnLj0G/h4Rq38VBCxZZrfH
/OlRP8O6onUwBA7e6zzj9Ioe87V8ectyr4HjpZN6vf30+MZP9KlbQiiEn5gQ
tONhwCtOJm+mssIgxyhgrYXMgH3T5XbmIzfhuxx9t+kNBtxy3DcqgnwbCLuj
8iqLGJBhIn80ZzgSZP9x39OZY0Db4L4LFdl34WqDrNmBEwT8ZuF3wMY9Fl6+
y5d4FUfAGVZP14J9D6A9Xo8g3kTABgHi1tszcSDmcqSYR4MRuej7DmmOPQYy
eTA+1osRAxREC1Y5k+CiiucFtueMWHdOU33geAo0EMLk6XYxISgebOh89RQW
xnewBpky4Zku934hxnQQaH88On+VCaP3dGore2aAd+rb1NFJJsziHWLRDXwB
CeGaIadEt6DZmW2Ri3szodKz+uiPo1swO2nw52xLFnDr/OBsqdmC0gESwdsv
vAEUOztjsr4FRV7dsBxRyoFzrLONFcpb0dM0Q/qWyjso7tly42PqVnxE/RfP
Z/8eRsrunVLs2ooBG0GGFsF5sPMlv27WdmYsDXIz18n8AE4BSsvJQcy4fLrx
TY3oJ4g6XtKx5x0zRjcEZEX5FMAHA5Oce6PMSLegoe7ZUAjMuxzP3bDZhlUM
J5lqk0vgzdvbP9zlWXDA+lLL7pFyGOccjzI7xYKTxlmZA68qQDLATFfqAQtS
wpUVMwMqIVWb9engCgumxshTRPmqIbY+6qx9NSsqD7oKpT+pg2bZqT3qf1lR
aNKhkPdOPbDGkOp3y7Dhxk8p7YtXGyDMbodsWwwbcl851dvi2wQBg9Gzxg7b
8Vb3zw8Jpq2Qa0RNE4/ejlrsrFaxHa0wk2llQ6jYjspWebd/nWgDV2+O/FLJ
Hfj69dDGiavtYL8eG6wyvwMvaArEnu35Ck9YG69zGLJj0g/nyLL5HtDVuexw
zZEdnXh7lnalfodeTxmVmYvseDDJ7COZ/AN42iNHmrLYMZ8xJOpITi/ci7cw
vcXOgbrOB/0ab/+G6+LNOzZ/cGDGNOGhSPUAuEDb40nfXfhh/9lMP/gDdGlL
hT8idyEp3cNva+YfiGfk723I2IVi0mnXFzjHoa7+rGDmt12475TB6brRcZCy
+Zd2RpML332Pzu55MAljrpKvf9HvRstfU9cb/87A+diQ0tYYblwRUgpyPTMP
DItpvz9ncmN7w4d9LxPnIeFwHd3bCm4MvEh27Wibhwb+Xfp3FrgxSv0W/YjO
Asi8eFlremQPbqnQ6GziWoTJoo7Win08mH6EGaF4CTyH9w/mveFF8lONu72j
K9Dn2MNcXs+Lko1Lo838q0DpviX/ZYgXRStPDlywXgX1xtHA4b17ccuiZFFv
wSoQ3j1j5w7fizPHrllO3lyD+GBh3Ysn+DCqpOzKPo51YFlqPX09iA/1K4of
f8V1CPG6djs6jg8P/w56IOe9Dk5Ov7++aOTDuPqWf7VfaH3RJNmtW40fiYtf
9t8O24DyXbyPNdgF8O6FtrmXvzfh4J26UkMZARwNp+hnMNLh8y2XhqyNBFC6
be4v8tJh1Mo3hfPBAjiUvKbXR6RDu98PahLGBDBN/TDHuxg6HM9iX1grE8TC
3LOygWL06CBWxsvcK4hC1btvEVTpsSXZC7iWBbEk61b0EWN6zItpjpCV24fs
Fb2uTufo8WpAlPDxx/sw0JxLdyGLHlmEwyR/qwvhvIfFk+1iDFinfU/hiqEQ
tpKSjCwPMODNIylqAoeE0E3W7ZKTLq2vxXwyPuYmhJtMui/XDzPg6sakS1ey
ENo5ymwy32bAT3tXvQKyhNDmtcrD7gcMGKC69dLufCEsZzbWCkplwDkP4VuU
ViGU1Lyy/WA+A0702r5sYRBG7XpBt7ABBsz665TjuVMYH3D82T06yYCuXN6f
tvMLY6jHSiL/MgMOmUfUmasI4wox5C0dKwF7C0vHal2EUSdN+3SOIgGb4iX3
lzUJ4901utImPwJG5B08cKJHGJ/66w24XyagSStRY2NYGEOIJOGBUAJWbXUw
1d4URs4PvkkW9whYHBBz7tMBETzq/8xI4jUBg2KTfQ7rimB+VPRW/1wCqr/J
ClwyE8GT1YvG8Z8ImDdcdfugswh2cz+jP1NFwGyblcychyLo3WmewPWdgO7e
W3It00Vw/PZKLN9vAkpH7SqcfiuC+30/Ra8OEvB5pVyDbL0I9msFnyJOEdD5
t2Z7Y6cIVt1zT8mcJaDImvH38wMiKK/O8GZ8kYApSk7jL9dEMFl2levvOgEd
yF5zxsyiuH82oLOKnhH3ng9eHeESReejz7XcmBjx4dOHLOLyovj64GSrIRsj
2pSkc1ZpimKi2rhb0E5G5OzJ2XvaWBSZZi+G3eZkxLvsjdJPT4riu/Q5FnUe
RixQE/hA9hRFdo+MkB18jDjk6AX/Lovi1RexkwUCjMh+s7w+87YoFnl6pWgK
MaJW9i6bw49E0f+e4vcYEUY8+/XML8ZnoiiYxThWLMaIsWv5rrm5ouiuocj+
WYIRS0RY5k+UiWJywFzCIylGHDN1CNneLIqT8RGtRtK0e8/nzdaiH6JIf0Jn
pUmGESGeLtb1jyg+S+N0lJZjxPOfD/FzL4ti+OR/JifkafGOZDyvZBTDx5Z/
6N0VGLF8+7KiD6cYNvx63mGlyIiTB02LBIXEcFs2z9YdBxiRxyHRsElODHtI
3cPpNOtfn2oJ1BJDgoZsIacSI3pmgb2kqRimvlNstqc5oe3e0Fc72v99NtyC
aa7+O+gZ6iyG8Ypvfl6kmbpPdUXBVwyjI054kGjmN751/edVMbzMlntmnTa+
sef37ZF3xDDfSIvjFs2+cbLx6oliaB/gVzhFW19K8RWRkZdiGNTd/kqe5vrB
1tf3P4qhbFabgjktngUWUTVilRj+Et9zT58Wr5DShfLpNjFcbAvay0PLh/nR
WvOk32Lo6h3GXU/LV8A13m+mU2J4vbOgxY6Wz7QXbieXV8UwtjM1ppyW77+L
Oy8c4hbHyrE5ioI4I4oKOG1uioqj+a7ICSVRRiQb5N3OPiCOjx9253EJM+Kz
2CMpzCRxzDtXwOTPz4itBVlSH+3FkTqyLjzHy4j/+v7lnnYVR3q1fY8t9zDi
IYWntaXXxfF+p/jnTA5GvGI3b+1+TxzTClPpX+xgxMwQw17eJ+IYeEqmJoyV
Eema/lD9C8Wxn2l5bYCREbNdlfbKzIqjmLMYr9ISAbujwzK6N8SRP0HZS2uO
gIz53+RvskngJL1RtOQ0Ae2ZLuv3S0og27Mt5MxhAjKnVbo/cpRAPpaVDPsO
AirX7142cJfA9LQfkqHNBHSkuvw3FyiBpol87+7WE/CDLttDUpwEjgidnjv8
mYBOP2w+E5ok0Ini9C03k4Asif0ePj0S+HTT9KdYBgFz7T35f49IYEv93fUr
KQQkfA8PLKSXxNaTLlGTsQTM6C5U9lGTRG2K+J/3QQQc6RR6+StNEv36N0Rl
jAh4Ny7bziJHEtuO5TzSBgKq2moyFZZIovV15V2a6gQM/0pxiuuWRNETFVyr
+wko1XGT32KHFLIzhXQ+YCPg+dbJmIJAKdTMafzo2syAnDGBIBkuhSvGf7zt
ahiw0HLL9IMHUqj+70OPcikDsrbsM/d+K4Vz5in3S7MZ8PWXQ0ySw1IYMBH7
ijeKAacbPgU+sNqPAmVR0buNGNCnOszJS1Iac6+b10Xm0KPgkNGWJWVpJE8q
+Aa/oMdGhm1ZwSiNs9z8551T6FEc78zePiqN9ts1e/ZG0WNPYdy1jEhpbD99
5bW4Cz0Sc56n9MxI48Z/Dlvb+eiRI7Huu/4nGczeYxHjfY0O33mzUXhM5fB2
z+nWt0Eb8PSy27jiYUWUUrmpHzL3F0Kf/LNemDyAZ2qfY4rEAlgpfvKRmT+A
9f8ShalcCyBY7nfPaeUAbo7/fmVOWIDCgfHWViYlvLFX8Me+vnmYE++xzBZU
womvq5d1EubB6fUH0lkrJXxkb/CXwj4PxAJP0+73SqjsQ+XbwzgHdB19WByk
jG3mO39+Y6FC2J/Sp0H/KaOZJPPz4YUZ2EaXzKBxSxmPXV6PUv06A5xyR6s+
xCmju4yDlej9GRAPbzN+m6OM9W4GlVKcM2CmVUFOG1HGXTauxQNc03A/Pd3h
1qGDtLr7S2KUmwQJ/7OXbKRVsEw3s5P6fAzkNH9TniiqYHLu0du7747BQboj
CuOqKsgnpztMvjAGelGmI1f1VTBk99iFTf0xcMyQtXnloIJprU/5Dw+MwsOv
cwoM0Sr4NGTevEdkFJhUro6+nVdBeVaHTxO5w8C2tlyxuqKCdJdn5h4kDQNn
uXeKIZ0qDlYrFVrfHAYhkpPtDzZVnF1IqWWyHwbtM4aVWyRU8ZxuUqMdwzD4
x7E+OX5EFdWOa2TetxuCocVHdqwlqlhubByguH0Q0ojKfj8rVZEh4ht35PIA
nLjTHP22QRXpbSel1voH4LsYUz2lWxWVXgWd58sfgDaKr1bSvCry2Yv+tnca
gNJ3FkJy0mr4hWpqWV/cD4886MfJj9TQxnSrCf1/fWBTkLRFOEUNw5g7f017
9AEnk7rofIYaft1xQ4Rq3wd3kzwdHuWqYRYjXpRT6YOwxh/Nv7+oYdPH6xGi
nb/Be//H996M6nhUfaxl7N0vMBs+HxLro457UvcfvBzeC0Yhoq8NLqmj/5j/
yedne0Fvd+/3pSvqeOXq/LYFw17QNCSpH4tSx5AmxvNLjL0g/UxhXvSFOhY+
S/F/EPYDWM8suH7oVUfzH1ZhghHfoWkoxKbbWAPlhxxvvM/uhrpg1esRZA1c
YVI5uxbTDVVcM++0bTVQ0XDHdSf/big2OLnzqZMGNiRYsd7V6obXGXoN50I0
kNdO++Hhxi6447wV13Jp78NahlOo34A8FCMjKKiJ7hM8FRTrTmiSGfrqIKaJ
NZXuE/SanWDup3YlUVoTMx6QUupEOsGE4Vcrj5om0l8Zs3uy8BX0hGQCdllp
YvYa807vx19BxaG6jDlUE7/vvnb97mgH8H9dsZ0f1kTr98yH9OLaIYGPtHlg
UhMLLz3O+nWtHXhPp770ntPEyxMVNvfc24F7zmhtakMTbaSOOmgYtAM7+4PU
sT1amLQ47BG70AYEC/mJn6ZamOVja2l/tA3GK52u1WVr4f0vHPXtSq2w7173
+bt5WnjJavh24r5WsHEk29oUaaGvnjgEs7VC6V8N6b46LdQzEQ5i+dICsXIc
X5cHtfC/aD9xF7UW0Hr0WVJyrzbO3HeTG+Jqhqjz/C03bmrj6zNZTRuzjVCu
Fltgfkcb01aO6pm1NcISI3MGxwNtXOCq8izPaYSTT+YvJT/VRvnLlV5K3o1w
8GuDyIdibVQfu/GTb7YBfuoEBgzNaeOt5ICA+dV6kOf4JqB/QgfPi56XWZKr
g5E7I6FxZ3Rwt1ycpi1XHSSzLI+OuulgKOH9ha7VWmBj5MmNuqSDvJ3sYoZ1
tTC+dNTo2z0d3E48alnpXAvPen96nqvSwW3UpFnNjBrgfzn8OXq/Lj70LVNJ
066Gr2JLYgMKuqiSqb9sIFkNkU+3RBxU1UXOFot2Zs5qWE2QtOnRo71XY0uc
H62C7jvnxkQcdPEJX+A2m7gquO83xf7xri7+Z3FUQWWpElhg8VTvPG1807Y9
4q0VcIkoxfxxVRcz8k5snCqpgBH9Y2+i6QE3b1TurMqqgAqT8lW9nYCV/8Rv
Lt+ogKBDd+5nSgN+TmMP36tbARNnxKsDTgFu1HhdNf5QDvauR9ysXAFHx3S3
t2eUQ935SA5pL8Du4FXR/x6UQ4bX7PGfwYBrA3Z1Fv7l4BBYsqQfT/u9m91K
vEo5NEXZSnG0AD44IVa5UVoGmtG3msc7AUlal7Sac8rg5b0i/6pewBNs1Nry
tDIIeyhcfnEcUD96cMvu8DIQbF2SnWFAjAjdkeRmXQbfeiqqbQURj/5lNsvq
+Qzbj/XGVwgjCsY/P1xb/hkMehfdFMQRQ3fqMcpmfYbcX1Kc22QR561ZxZsu
f4a7g3cdizUQt33mmjkr8hmMp+yXRWwRizNlkhlCSiGF63rH1SOI8leUrGfP
lcKC1qu3vccQ+TV0vokdLoXUiDWXh06IxLqPFvZKpbAqmdS9zRvRARw/b0yU
gJVlVd5ZP0QCvVrnrh8l8DxgMqYyAHG9OT7fo6EEKNXapiEhiOGXlkdnMkvg
tdPPAmoEYqSjkLC8ewkwRDA9JN1F1P+N1eeOl8CRd3K+WfcQH+mME8fJJcBE
d0XaOR7Ra8KjqUCpBByTBRO7niE+/pEfc3+9GPKqjC4ezES06vhGWaIWA8uk
J+Xe6//NXz9bylAx5Gt+ZjV/j9hgZONT3FQM7N0ngkvLELXzqgNVUovh7Gb4
Eb4qxKsMHmfL4oqhWCLn4KVaxBNxLd4xkcVw7gLd1IFmRLvofSubF4uhLEmq
/m4bYnKgRtgTz2LgrrJ6NvEVcfiNi3HYmWKo4Hx6/NkPxDY6+xgBm2Lg0azX
YPiN+CzVTLTdvBg8T83uPjGA2HXvJXOTfjHw5RCbef4gql7aHIo+WAz+pAHd
qCXafjJwlx3hLYYGfxa+PyuILvm8Req7ikEoSWnZcB1xl7iCqeP2YvgyHvp2
k0DEb2UkYhBDMYhxvop02ErEFY2Pxd7rRRCk0eFSwELEf/QzU6//FoHELVEh
Pw4iJtDdebA0UwTBb83/tXAREfpY+Bkni6D9m1+3LA8R3wrYXzk8VgRSG4l5
t/mIeHJfQTV1qAiuilfFjAgSscH87L+W/iL4ZjHpri9CROdtqbKLv4pA1p/L
NFWciC9KM06e7C2C0ERt8XUpIrK056ZxfC+C7gpnentZIhKymNeZu4uASvy+
N0SBiGSdHaFO34pga7nlwVQlIg4JOPGufC0CQawmVaoQcW+AbWNTRxGoftZ0
GVEnokCUZurP9iIg6+Zc26ZNxKa4jVQZms+UiCfIAhGlO3m7PrbR4tNOfG+p
R8T6L0PmV2l+UMT+xdeQiLqET8w3aH6teXMkzoQ23soEdx3NlQVrm5/Mibiq
1HPVhDbed3Uf3l4yEV0Pdltsoc0/lz+itGlNxPVrxHB62vq2qTlYiNgS0TzJ
Q12zswiEPradMTxCxNFtH87l0OJRVzG+6nqMiGdI3mLOtHgt84rjIx2JeGR8
2ceWlo+zykq5b04R0dY541gYLV9Xcl80tjkTUXz16ziVls+4AwLDCy5EnHc4
vj+Rlu/XObEbe9xo+amxEb5O248qBWYeLU8i3q9u7305WgQ/3oQccPQh4uOR
6TNsE0XAku3qnHGRiLtrTmy7M1cEIrK/QmqDiFj2ZFAta6kINF5RHo2H0PLV
ftqBaa0IXDN1GxTDiJh5Mf/tBcZiuCaVN0gJp83PVDgXsa0YHr3Yvx4QQdtv
0T02v3YUQ80zLsWSGCLWZiskwN5i+CUWYdp3n4jsqb73SULFsJi+6UR4RETL
MY6vjyVo9Zk2HmeaTEQFUw7bKeVi0BY++dY9lYjbTI2zFjSLgZLaWRedTkQr
jxvemnrFEJpSttaZScTk2erA/6yLIUFAdffKayL+Vk9pCz1aDO+SXsnz5xCR
wU+6quJUMfQlPDzl9JGI3a+50zd8i0H3kXvtdAURjX+b+rjEF4Md90AfRw0R
9xzzrnZMKwaPuMOrB+uJ+PCcFXPc62JIuq8nd7mFNr8uQ1hpeTGsRvPc39pL
RN6q6ItbZorhw60qR6FFIm74FLj62ZbAS7NGnvC/ROxIuRV4x7kEEtja26fW
iFje2W4851cC12J+GxUx6KETc7VV0v0SsIhflbdj18O820+v+n0rgYEXipuR
MnpY9OuGiMb5Uug8p1YwJ6+H3cw8VMYrpVAno+t3VEkPC8VfI39sKWS/NR+V
0NDDutPUBLmiUriUf7al3EgPD/3HG9rL/hl21CY9WT6lh9fojcP8Gz4D/e30
o45n9HBNwb5ifeAzLJhl7ap21UMBjQDFjrXP0NOcHx7rpYd8DCtOB/aUQca3
di+5ED18Lhe4EmFOu79GmPF0vB6WjKmMnCsqg7NMF/qam/VQbLrUcTa/HPbu
q+9aa9NDr37Fbb9qy6FZXaBFqlMPW09xkSa7ykHVvbok9IceUkiGmR5/y2FL
x+5E1TE9/PH52hhBqwKepX60TaHXR89iAeOrNRUwpPW3weOgPmYWKEXk0e77
eFuLigQ1fSRvvBvuZKkCC6/UglpNfTws9LifZ18V5KWZvBQm0nziwEeCSRWE
bXt8o5Okj8lO5e/dE6tArEsDdVz0kehRZxxhUg2nfS9/YEvQRx+PqW+/impA
VenXh/3J+rgRFL6R11EDLHP40ShVHxeujnO/mqiBHJ8t+dee62NxAm5d5quF
f973Pi3k6qMTPHXafqUWHnq9KOpt1Eex92nPFEzqoN69o/z1uj7uvTuyg3+h
HpJkVSvq6QzQPsB0amhnA3hPxleMEAzQb3F6qkmmAbjdHSuFWAwwVp9dcvV0
Azi5/al6wG2AfV5hdnWdDfDv3GZtsIIB9sgwcMh+bgQFF5lmi1MGmCdC+FL7
8gv8OrfPK9vZABvz9w6yN36BKPdd7DtcDZA3QJEQMvUF/visWbd4GuCrLZFi
pUrNkB7c2GkdbIDHBPfyDZQ2w55Yt592jwxw6dpI5NOfLbBZ/Gry5BcD7HrW
s6m9tw1aOGVZL2gYok36kND5px1Q9CY0UZZghI8cNHgiZrvhMr20VdNPIzxl
9CbO+PhvYOkNMvHMM0almx4SHoRBGH4u/OBJsAmaTeQc1xIagQdSvIwFtqZ4
qEpUU93uD8QknK09JWSG19t0yr4zT8LFgFC/YFEzPPT7sGIO5yQ4HkrZ90jC
DC9u32NxlX8SZFm+XWySNcMCuwxPFsVJqA80lFLTMMM5765PHXaTwHBU7Dbb
ITOMJIRJyaVPwoU9A2b5183wn0vr1g7VKXCYX19qu2mGa9zPU9thCgxaeNMn
b5vhwK40+UaTKeAMt14TjjHDwJIru1/YT8GbpbJXUUlmeOolU9i2K1Mw1vmE
zemDGU4zWt31r5wC+wfHm9lGzVD6u8WZcpNp4H/Pwuc2boZJX3SGb1hPw++2
fJf6KTOMns50IdpPg/NOTvqbC2b4Vs/ueLLbNHhG1Chv0pujx3Mtv7E70xB6
TeHxLL85Kvqxj9S0TkOmO73zt0PmqOoGXaGWM+Ae+SbnoJ05zsZXLwocngH5
rGPrsUfNcZLZ5spbxxnIHf3w0PKkOfovBRV/8JiBYqfz9XUe5kjeYRxIjpyB
1iMd8kW3zPHq2YOV2VUz8Nfg2cqTUnMsKPuSysRDheCiJ9erys1RmOFo2eZe
KtApJWz/U2WOuy8Xhi0KUGHrvmhhpUZztNxiv9whSgXulUumVV3mWDLJ4+yg
QAXlbIvHY1RzDG84EJ5gSIWPosai2xfM8cgr00CyCRU0E4jZB5bNsbi9g27D
jAp64arlQevmaMVY2GRpRQWrU0J/2FgscIj1IJTaU8Fz94L6AVELbJNvHK/2
pMJc5HSFrYQF3q0b+qbkQ4ULDH8sgvZboIKKCCnRj7b+mZ8nKxUsUC4ztdPx
EhUi62tv2WpboMv4V8Oc/6jwMiSxO9DWAg1b/ykE36fC4LDepYpwC3z270T9
h/e09TxpTpOOtMAdMbzsRR+okHrE/kvsXQuM7/ZgK8qngmOjj8jpOAuMcYwT
f1VEhe85qU2EdAu8zvWyy7ySCu2XN4QMSy3QinNYKbqNCgdUIsyzyy3wINdq
C3RQIWZ6d8Duagtsz70vOvGVCuRTco3DjRaYRbGZOdBNhQYjhws3eyxwmp5Z
6NovKlRwFNbXLligY/phyX3jVBBuNFxQ+GuBzsJ3rC5PUOFaWJtg/JoFans6
qLZPUkF3eczPlYGE0Z/ZNL1nqFDYu0dwGzsJ+SxjD3gsUIH3YbqJzy4S0h3y
t3yySIVLlgp+Pdwk5Cm8JN+0RAXVCqO6TAES1qwdU+JeoULuiwu+ZjIkDHAs
d3VbpwLHKfrkXHkSKsiKP/PboIL33ju1e5VIKOt1IDNgkwrydzL4J9RJyLz7
M6sH/Sxk+XbURBqRcFyIg8LHNAvbZE/MzpuS0Kln7/AKza7D43wOJBKah1cZ
dmyZBYkjDD6yNiS8ePVqQADzLKTpHOD7coqE6U8T8q6wzkIFmeX6mjMJfy4X
MEixzcLAicHx/a4kJGs4tTXRLBoaV3jTk4QfQ0UXmHfMgsF9T5EPPiQUuCNp
lkqzc4ZxxKA/CRPCI8SUd85CRs3KUbxMwnxr/fPm7LNQ1dVe7nmFhLWiYV2t
NA+Nvdqf/B8Jv4yvNFlzzIIYq+PKSjgJHzvY2xhx0sbnVzslFUnClm2KYwU0
O8ux19vdJaGWzS7m/btm4ZllRfz7BySs1LhDXaG55mQi3cAjEnIJ3C06xjUL
Iz7+ruyJtPUUHdlTQLPEAwl1j6ckrAgSunl29ywYPdt8kphBwgz9W4kfaT77
sXtrwwsSavJEGzFwz8Lz7oguiTckpFexdIqiuebPabB9R0Jfcb/OBppHVrVf
XM8j4R5f1kHGPbOwhY17Z24+Cdm9SFGaNEsKzAT0FZIwxNuz3Y1mE/m6XztK
SXilIf1jPM2u8NRIp5yESm0imuU037IKeuNWRcLCbiHHYZpfnqJwJ9SSUEWl
Q5SJZxbqfGWv1DWQcGejV5QQzWPXmUaWvpDQ+YfhYzWameN+kcTbSFjkVmVu
RrPU8/wPlK8k1LB3eHaEZpP8GIHQLhIy3bjywolm17pzN3K+k9CgIZHiSvOt
Hr2pXz9p9cws/uoczZnjfLbb+0n4jj/y7VmaG9YWirWGSCgzout0guZxtmax
86MkWr99V0WhmUXwRVT8OK3+2Cnd+jRLK1xbqJki4Xm5uBQFms3wqMMilYRT
F8d49tB83lqpSnSBhBzNJSartHgjnFhlDy2TcHX7TYUemrP8hu5fWyVh6+7c
5vc0N4SVrL1Zp9VTZa5kBM3jcQ9P/6QjY+fiXy0HmlleeDWyMpLRKmKRTZpm
mU8myppbyRjhyZs0T9svi3rhRFcWMj55ODz+iWb376sMj7aT8duz9dVAml//
e90+v4uMq8nvzszQ6qFp+01NkT1k3PU4uTKd5knBE2lWe8mY9uTCHwrNskQO
32whMgbO377/glZfFofGe36IknHyEDefOc3upyuJLJJklBmQ9xmn1Wf2jQsc
LnJkdM7LiOaneVL7eOgNRTJeOvH49jtafcsuGMynK5Mxt4Y/VI/mLCeuzj4N
Mo7u23HhCO18vIT38fZGZGwcsblrQztfY0sJ2wJNyVhfl/6ynnb+JN+EBj2y
IOPOQ0eaNWl+zn/I4eshMs4xUvU4ttPO4wp1H/kEGfPj6umjWWjnL6c7xt2J
jOHHVF4ObaOdb9cy+sgzZHwhwOCqSnPat+jBWjcy2hCLNZu3zsKT9/IviJfI
yJSTdryFcRYSPNzlVe6R0cngrxgvrV99F7N5QnlARqVZdtUDtH7G26vF7vuI
jGeqH4QY/qNCvBnr3JtkMvoJROQ7rVIhTjLrg1QWGcsE+9m8af0xpn9Um7+S
jG+c+se7pqjQGt+SrVlDxkqLdZM8Wv/daZUveLSejO83b/+LovXnu6U36R62
kDHy5SF35T9UiEoUr9rZS8bmkzKZNkNUCLc9bU5YpM1HJLmP91AhzbLX4cxf
Ms5Qkh28aPdBsamtZ+0aGaXYVcWo32j3n47xvUgGS3RqntIfpt0nDhIyXbvY
LTHgoy17yhcqKC3POYnJWOJ9ugZrizIq/IoPDTI8ZYnN7KZP36ZRYSV2LfKF
syV6nAuk5qVSgeuOf/I2V0vk+lDm+zGFCqb/nS374mmJYm0d/G8SqJB3zmyL
XbAl/vpS7+AdS4UITc7Ys48sMfbsgIY+7T5V6X2aGf7FEnnOjG1Rd6ACu7zr
37ettPeXvazmj1Jh8qq8cXeHJfrFnH766jAVMkSLhqS+W2JiLYPzLgptfrev
+xpGLHFiXO7DZ1MqrAYTzLfQWeFaWWPbHVUq9LCqlpvwWqGByo3PnDto+7M/
MfuLuRWmmUYScs7PwMK80bPrJCtcWVXiPOw8A5alc0kalla4+6BE+d/jM7CF
Yhb17JAVmrZm88taz8CF4JXzIUet8Pf7i/cpajNwqOWwlJyLFZoTn9e/YpgB
tgtc6VGhVrgY4NjyPm4arpbdiTcvsELJGy5vPr2ZAhKf7bMGMWtUXR3yqqqY
AKJn7TGO29Z4XdmkuPrnH3jC7yTWtGiNNUOSi0pNoyBW+eIh+dghPGst/WXf
zDDEyFVIt5cewpGk1Nlq7SE4O8/YVi9Nwd9PXAb7EwbAMcug2UGWginWAzaG
cQNgdyqscUaOgj99o+6+jh4AoxZCze4DFNSqaT99M2wAJF4xFJ1So6Ak/UCX
i+cADDvRPVvRp+Ah0s/5Qb0BcG5fu7T/OAXj9L8ztk33g8NtrYBiRwrOLNLN
vPvTDzZ42c/yJAUjZy+OPRzqB4M3qx4XTlOwNy6Ww+N7P4hFrDiVn6OghIVA
gFlNPwwSly2OBlDQ+/Yr68aUfnB6Nyd0O5qCVR0Ac4f6wT2U8s/sHgXFu6T3
t5L64QIlr4vtPgXN5Vrc35v0w63FC3djHlKQwrCXNUK3H95orKw9SqagW77C
4EXpflgp3/z2/BUFC20IrYcJ/RDTznanqpaCpvO5E6oFfZCQ7uF6s56C8io1
glV5fZDu36xv0kjB454uE3Y5ffCRO2a1sZmCpxWnDt950Qe99rtcOzopSO1S
e63zsA8kB3n1BwYpeP7J4ffZ/n2gmBckmDFMwRdH2Q3jvPtA88aPlTOjFLwS
LRYR6t4HFpLJOX/Gafux7qDs6dwHvm5CgrOzFExs/ScWYdMHwdr/reTOU7DF
5pr/E6s+uLF94Kv/IgUb/ez/K7Tog/i36ZF//1LwJQd7N71hH6RdY3QpXKXF
f+S8mDyxD15Zn9EL/kdB+3oe5ZM6fZAnUiOgu0HBp3X2TPEafVA6L7GyuUlB
1kKvpE6VPvgfuZW1vg==
         "]]}},
      AspectRatio->NCache[GoldenRatio^(-1), 0.6180339887498948],
      Axes->True,
      AxesOrigin->{0, 0},
      BaseStyle->{FontSize -> 18, FontFamily -> "Arial", FontWeight -> "Bold"},
      Frame->{True, True, True, True},
      FrameLabel->{
        FormBox["\"t, min\"", TraditionalForm], 
        FormBox["\"# mRNA\"", TraditionalForm]},
      FrameStyle->Thickness[0.0055],
      FrameTicks->{{{0, 
          FormBox["0", TraditionalForm]}, {10, 
          FormBox["10", TraditionalForm]}, {20, 
          FormBox["20", TraditionalForm]}, {30, 
          FormBox["30", TraditionalForm]}, {40, 
          FormBox["40", TraditionalForm]}, {50, 
          FormBox["50", TraditionalForm]}, {60, 
          FormBox["60", TraditionalForm]}, {70, 
          FormBox["70", TraditionalForm]}, {80, 
          FormBox["80", TraditionalForm]}}, {{0, 
          FormBox["0", TraditionalForm]}, {0.5, 
          FormBox["0.5`", TraditionalForm]}, {1, 
          FormBox["1", TraditionalForm]}, {1.5, 
          FormBox["1.5`", TraditionalForm]}, {2, 
          FormBox["2", TraditionalForm]}, {2.5, 
          FormBox["2.5`", TraditionalForm]}}, False, False},
      PlotRange->{All, All},
      PlotRangeClipping->True,
      PlotRangePadding->{Automatic, Automatic}], {192., -116.80842387373012`},
      ImageScaled[{0.5, 0.5}], {360., 222.49223594996212`}], InsetBox[
     GraphicsBox[
      {RGBColor[1, 0, 0], Thickness[0.005], 
       LineBox[{{0., 0.01}, {10., 1.6}, {20., 0.6}, {30., 0.05}, {40., 
        0.02}, {50., 0.2}, {60., 0.55}, {70., 
        0.35}}], {{}, {LineBox[{{10., 2.1}, {10., 1.1}}], 
         LineBox[{
          Offset[{1.5, 0}, {10., 2.1}], Offset[{-1.5, 0}, {10., 2.1}]}], 
         LineBox[{
          Offset[{1.5, 0}, {10., 1.1}], Offset[{-1.5, 0}, {10., 1.1}]}]}, {
         LineBox[{{20., 0.85}, {20., 0.35}}], 
         LineBox[{
          Offset[{1.5, 0}, {20., 0.85}], Offset[{-1.5, 0}, {20., 0.85}]}], 
         LineBox[{
          Offset[{1.5, 0}, {20., 0.35}], 
           Offset[{-1.5, 0}, {20., 0.35}]}]}, {}, {}, {
         LineBox[{{50., 0.21000000000000002`}, {50., 0.19}}], 
         LineBox[{
          Offset[{1.5, 0}, {50., 0.21000000000000002`}], 
           Offset[{-1.5, 0}, {50., 0.21000000000000002`}]}], 
         LineBox[{
          Offset[{1.5, 0}, {50., 0.19}], Offset[{-1.5, 0}, {50., 0.19}]}]}, {
         LineBox[{{60., 0.6000000000000001}, {60., 0.5}}], 
         LineBox[{
          Offset[{1.5, 0}, {60., 0.6000000000000001}], 
           Offset[{-1.5, 0}, {60., 0.6000000000000001}]}], 
         LineBox[{
          Offset[{1.5, 0}, {60., 0.5}], Offset[{-1.5, 0}, {60., 0.5}]}]}, {
         LineBox[{{70., 0.42}, {70., 0.27999999999999997`}}], 
         LineBox[{
          Offset[{1.5, 0}, {70., 0.42}], Offset[{-1.5, 0}, {70., 0.42}]}], 
         LineBox[{
          Offset[{1.5, 0}, {70., 0.27999999999999997`}], 
           Offset[{-1.5, 0}, {70., 0.27999999999999997`}]}]}}},
      AspectRatio->NCache[GoldenRatio^(-1), 0.6180339887498948],
      Axes->True,
      BaseStyle->{FontSize -> 19, FontFamily -> "Arial", FontWeight -> "Bold"},
      Frame->{True, True, True, True},
      FrameLabel->{
        FormBox["\"t, min\"", TraditionalForm], 
        FormBox["\"fold change\"", TraditionalForm]},
      FrameStyle->Thickness[0.0055],
      FrameTicks->{{{0, 
          FormBox["0", TraditionalForm]}, {10, 
          FormBox["10", TraditionalForm]}, {20, 
          FormBox["20", TraditionalForm]}, {30, 
          FormBox["30", TraditionalForm]}, {40, 
          FormBox["40", TraditionalForm]}, {50, 
          FormBox["50", TraditionalForm]}, {60, 
          FormBox["60", TraditionalForm]}, {70, 
          FormBox["70", TraditionalForm]}}, {{0, 
          FormBox["0", TraditionalForm]}, {0.5, 
          FormBox["0.5`", TraditionalForm]}, {1, 
          FormBox["1", TraditionalForm]}, {1.5, 
          FormBox["1.5`", TraditionalForm]}, {2, 
          FormBox["2", TraditionalForm]}}, False, False},
      PlotRange->{0, 2.25},
      PlotRangeClipping->True], {576., -116.80842387373012`}, 
     ImageScaled[{0.5, 0.5}], {360., 222.49223594996212`}]}, {}},
  ContentSelectable->True,
  ImageSize->{1092., Automatic},
  PlotRangePadding->{6, 5}]], "Output",
 CellChangeTimes->{3.498070318589739*^9, 3.498070398872531*^9, 
  3.5415749748984365`*^9, 3.541577031532069*^9, 3.5415770683581753`*^9, 
  3.559433141882609*^9, 3.559433225419387*^9, 3.559433639437067*^9, 
  3.5958696988207483`*^9, 3.595870302662286*^9}]
}, Open  ]]
},
WindowSize->{1272, 730},
WindowMargins->{{-6, Automatic}, {Automatic, 0}},
FrontEndVersion->"8.0 for Microsoft Windows (64-bit) (November 7, 2010)",
StyleDefinitions->"Default.nb"
]
(* End of Notebook Content *)

(* Internal cache information *)
(*CellTagsOutline
CellTagsIndex->{}
*)
(*CellTagsIndex
CellTagsIndex->{}
*)
(*NotebookFileOutline
Notebook[{
Cell[545, 20, 295, 6, 49, "Text"],
Cell[843, 28, 5969, 158, 312, "Input"],
Cell[6815, 188, 625, 12, 49, "Text"],
Cell[7443, 202, 152119, 3736, 4572, "Input"],
Cell[159565, 3940, 731, 14, 49, "Text"],
Cell[160299, 3956, 363, 7, 31, "Input"],
Cell[CellGroupData[{
Cell[160687, 3967, 98, 1, 31, "Input"],
Cell[160788, 3970, 3712, 64, 202, "Output"]
}, Open  ]],
Cell[164515, 4037, 592, 17, 31, "Input"],
Cell[165110, 4056, 320, 6, 31, "Input"],
Cell[165433, 4064, 480, 9, 31, "Input"],
Cell[CellGroupData[{
Cell[165938, 4077, 712, 13, 31, "Input"],
Cell[166653, 4092, 51676, 1786, 1133, "Output"]
}, Open  ]],
Cell[218344, 5881, 777, 15, 49, "Text"],
Cell[CellGroupData[{
Cell[219146, 5900, 5261, 103, 112, "Input"],
Cell[224410, 6005, 18247, 305, 420, "Output"]
}, Open  ]],
Cell[242672, 6313, 801, 16, 49, "Text"],
Cell[CellGroupData[{
Cell[243498, 6333, 79, 1, 31, "Input"],
Cell[243580, 6336, 682, 13, 21, "Message"],
Cell[244265, 6351, 697, 13, 21, "Message"]
}, Open  ]],
Cell[244977, 6367, 1758, 49, 52, "Input"],
Cell[CellGroupData[{
Cell[246760, 6420, 2310, 53, 72, "Input"],
Cell[249073, 6475, 2847, 58, 253, "Output"]
}, Open  ]],
Cell[CellGroupData[{
Cell[251957, 6538, 341, 8, 31, "Input"],
Cell[252301, 6548, 19491, 342, 373, "Output"]
}, Open  ]]
}
]
*)

(* End of internal cache information *)
