# Supplementary material for: Multiplex Eukaryotic Transcription (In)activation: Timing, Bursting and Cycling of a Ratchet Clock Mechanism
Source: PLoS Comput Biol. 2015 Apr 24;11(4):e1004236. doi: 10.1371/journal.pcbi.1004236 (PMC4409292; doi:10.1371/journal.pcbi.1004236)
Supplement: S1 Dataset — (ZIP) [file pcbi.1004236.s019.zip › Modeling files/N=54 Metivier simulation.nb]

(* Content-type: application/mathematica *)

(*** Wolfram Notebook File ***)
(* http://www.wolfram.com/nb *)

(* CreatedBy='Mathematica 7.0' *)

(*CacheID: 234*)
(* Internal cache information:
NotebookFileLineBreakTest
NotebookFileLineBreakTest
NotebookDataPosition[       145,          7]
NotebookDataLength[    494570,      10194]
NotebookOptionsPosition[    493158,      10149]
NotebookOutlinePosition[    493501,      10164]
CellTagsIndexPosition[    493458,      10161]
WindowFrame->Normal*)

(* Beginning of Notebook Content *)
Notebook[{
Cell["Code for generation of variable and ODE lists", "Text",
 CellChangeTimes->{{3.4512751288821583`*^9, 3.451275165650384*^9}, {
   3.451388979954206*^9, 3.451388982362228*^9}, 3.451480397322522*^9},
 FontSize->16,
 FontWeight->"Bold",
 FontColor->GrayLevel[0],
 Background->RGBColor[1, 1, 0]],

Cell[BoxData[{
 RowBox[{
  RowBox[{
   RowBox[{
    RowBox[{"GenerateVars", "[", "Reactions_", "]"}], ":=", 
    RowBox[{"Module", "[", 
     RowBox[{
      RowBox[{"{", "i", "}"}], ",", 
      RowBox[{
       RowBox[{"For", "[", 
        RowBox[{
         RowBox[{
          RowBox[{"Vars", "=", 
           RowBox[{"{", "}"}]}], ";", 
          RowBox[{"j", "=", "0"}]}], ",", 
         RowBox[{"j", "<", 
          RowBox[{"Length", "[", "Reactions", "]"}]}], ",", 
         RowBox[{
          RowBox[{"j", "++"}], ";", 
          RowBox[{"r", "=", 
           RowBox[{
            RowBox[{
            "Reactions", "\[LeftDoubleBracket]", "j", 
             "\[RightDoubleBracket]"}], "\[LeftDoubleBracket]", "2", 
            "\[RightDoubleBracket]"}]}], ";", 
          RowBox[{"For", "[", 
           RowBox[{
            RowBox[{"i", "=", "0"}], ",", 
            RowBox[{"i", "<", 
             RowBox[{"Length", "[", "r", "]"}]}], ",", 
            RowBox[{
             RowBox[{"i", "++"}], ";", 
             RowBox[{"M1", "=", 
              RowBox[{
              "r", "\[LeftDoubleBracket]", "i", "\[RightDoubleBracket]"}]}], 
             ";", 
             RowBox[{"If", "[", 
              RowBox[{
               RowBox[{"StringMatchQ", "[", 
                RowBox[{
                 RowBox[{"ToString", "[", "M1", "]"}], ",", "\"\<-*\>\""}], 
                "]"}], ",", 
               RowBox[{"M1", "=", 
                RowBox[{"-", "M1"}]}], ",", 
               RowBox[{"M1", "=", "M1"}]}], "]"}], ";", 
             RowBox[{"If", "[", 
              RowBox[{
               RowBox[{"StringMatchQ", "[", 
                RowBox[{
                 RowBox[{"ToString", "[", "M1", "]"}], ",", "\"\<*$*\>\""}], 
                "]"}], ",", 
               RowBox[{"Break", "[", "]"}], ",", 
               RowBox[{"If", "[", 
                RowBox[{
                 RowBox[{"TrueQ", "[", 
                  RowBox[{
                   RowBox[{"Head", "[", "M1", "]"}], "\[Equal]", "Times"}], 
                  "]"}], ",", 
                 RowBox[{"AppendTo", "[", 
                  RowBox[{"Vars", ",", 
                   RowBox[{
                   "M1", "\[LeftDoubleBracket]", "2", 
                    "\[RightDoubleBracket]"}]}], "]"}], ",", 
                 RowBox[{"AppendTo", "[", 
                  RowBox[{"Vars", ",", "M1"}], "]"}]}], "]"}]}], "]"}]}]}], 
           "]"}]}]}], "]"}], ";", 
       RowBox[{"For", "[", 
        RowBox[{
         RowBox[{"i", "=", "0"}], ",", 
         RowBox[{"i", "<", 
          RowBox[{"Length", "[", "Vars", "]"}]}], ",", 
         RowBox[{
          RowBox[{"i", "++"}], ";", 
          RowBox[{"If", "[", 
           RowBox[{
            RowBox[{
             RowBox[{"Count", "[", 
              RowBox[{"Vars", ",", 
               RowBox[{
               "Vars", "\[LeftDoubleBracket]", "i", 
                "\[RightDoubleBracket]"}]}], "]"}], ">", "1"}], ",", 
            RowBox[{
             RowBox[{"Vars", "=", 
              RowBox[{"Delete", "[", 
               RowBox[{"Vars", ",", "i"}], "]"}]}], ";", 
             RowBox[{"i", "=", 
              RowBox[{"i", "-", "1"}]}]}], ",", 
            RowBox[{"Vars", "=", "Vars"}]}], "]"}]}]}], "]"}], ";", 
       RowBox[{"Return", "[", "Vars", "]"}]}]}], "]"}]}], ";"}], 
  "\[IndentingNewLine]"}], "\n", 
 RowBox[{
  RowBox[{
   RowBox[{
    RowBox[{"GenerateRates", "[", "Reactions_", "]"}], ":=", 
    RowBox[{"Return", "[", 
     RowBox[{"Table", "[", 
      RowBox[{
       RowBox[{
        RowBox[{
        "Reactions", "\[LeftDoubleBracket]", "i", "\[RightDoubleBracket]"}], 
        "\[LeftDoubleBracket]", "1", "\[RightDoubleBracket]"}], ",", 
       RowBox[{"{", 
        RowBox[{"i", ",", "1", ",", 
         RowBox[{
          RowBox[{"Dimensions", "[", "Reactions", "]"}], 
          "\[LeftDoubleBracket]", "1", "\[RightDoubleBracket]"}]}], "}"}]}], 
      "]"}], "]"}]}], ";"}], "\[IndentingNewLine]"}], "\n", 
 RowBox[{
  RowBox[{
   RowBox[{"StoichiometryMatrix", "[", 
    RowBox[{"Reactions_", ",", "Vars_"}], "]"}], ":=", 
   RowBox[{"Transpose", "[", 
    RowBox[{"-", 
     RowBox[{
      RowBox[{"Normal", "[", 
       RowBox[{"CoefficientArrays", "[", 
        RowBox[{"Reactions", ",", "Vars"}], "]"}], "]"}], 
      "\[LeftDoubleBracket]", "2", "\[RightDoubleBracket]"}]}], "]"}]}], 
  ";"}], "\n", 
 RowBox[{
  RowBox[{
   RowBox[{"Odes", "[", "Reactions_", "]"}], ":=", 
   RowBox[{"Module", "[", 
    RowBox[{
     RowBox[{"{", "}"}], ",", "\[IndentingNewLine]", 
     RowBox[{
      RowBox[{"Vars", "=", 
       RowBox[{"GenerateVars", "[", "Reactions", "]"}]}], ";", 
      "\[IndentingNewLine]", 
      RowBox[{"Rates", "=", 
       RowBox[{"GenerateRates", "[", "Reactions", "]"}]}], ";", 
      "\[IndentingNewLine]", 
      RowBox[{"Nm", "=", 
       RowBox[{"StoichiometryMatrix", "[", 
        RowBox[{"Reactions", ",", "Vars"}], "]"}]}], ";", 
      "\[IndentingNewLine]", 
      RowBox[{"Return", "[", 
       RowBox[{"Table", "[", 
        RowBox[{
         RowBox[{
          RowBox[{
           SuperscriptBox[
            RowBox[{
            "Vars", "\[LeftDoubleBracket]", "i", "\[RightDoubleBracket]"}], 
            "\[Prime]",
            MultilineFunction->None], "[", "t", "]"}], "\[Equal]", 
          RowBox[{
           RowBox[{"(", 
            RowBox[{"Nm", ".", "Rates"}], ")"}], "\[LeftDoubleBracket]", "i", 
           "\[RightDoubleBracket]"}]}], ",", 
         RowBox[{"{", 
          RowBox[{"i", ",", "1", ",", 
           RowBox[{"Length", "[", "Vars", "]"}]}], "}"}]}], "]"}], "]"}]}]}], 
    "]"}]}], ";"}], "\[IndentingNewLine]"}], "Input",
 CellChangeTimes->{{3.4013585726604548`*^9, 3.4013586736057577`*^9}, {
   3.4013587354625807`*^9, 3.4013587372436934`*^9}, 3.4052717080654373`*^9, 
   3.4053169279638977`*^9, 3.4078221279110403`*^9, 3.4086154544789953`*^9, {
   3.41772995425*^9, 3.417729956078125*^9}, {3.4838688748387203`*^9, 
   3.483868875166851*^9}}],

Cell["\<\
 Mass balance, rate equation, parameter, and intial condition lists\
\>", "Text",
 CellChangeTimes->{{3.4512751288821583`*^9, 3.451275165650384*^9}, {
   3.451388979954206*^9, 3.451388982362228*^9}, 3.451480397322522*^9, {
   3.451484332442204*^9, 3.451484346582263*^9}, {3.451484383256847*^9, 
   3.451484521638221*^9}, {3.451548530852634*^9, 3.451548535315453*^9}, {
   3.541574170283415*^9, 3.541574190552574*^9}, {3.5415744132493114`*^9, 
   3.5415744154074354`*^9}, {3.5415744975621347`*^9, 3.5415744992602315`*^9}},
 FontSize->16,
 FontWeight->"Bold",
 FontColor->GrayLevel[0],
 Background->RGBColor[1, 1, 0]],

Cell[BoxData[{
 RowBox[{
  RowBox[{"Balances", "=", 
   RowBox[{"{", 
    RowBox[{
     RowBox[{
      RowBox[{"gf", "[", 
       RowBox[{"1", ",", "1", ",", "1", ",", "5"}], "]"}], "\[Equal]", 
      RowBox[{
       RowBox[{"-", "z1"}], "+", "z1r0", "-", "r0"}]}], ",", 
     RowBox[{
      RowBox[{"gb", "[", 
       RowBox[{"1", ",", "1", ",", "1", ",", "5"}], "]"}], "\[Equal]", 
      RowBox[{"z1", "-", "z1r0", "+", "r0"}]}], ",", 
     RowBox[{
      RowBox[{"gf", "[", 
       RowBox[{"1", ",", "1", ",", "1", ",", "9"}], "]"}], "\[Equal]", 
      RowBox[{
       RowBox[{"-", "z2"}], "+", "z2r0", "-", "r0"}]}], ",", 
     RowBox[{
      RowBox[{"gb", "[", 
       RowBox[{"1", ",", "1", ",", "1", ",", "9"}], "]"}], "\[Equal]", 
      RowBox[{"z2", "-", "z2r0", "+", "r0"}]}], ",", 
     RowBox[{
      RowBox[{"gf", "[", 
       RowBox[{"1", ",", "5", ",", "2", ",", "5"}], "]"}], "\[Equal]", 
      RowBox[{
       RowBox[{"-", "z1"}], "+", "z1z2r0", "-", "z2r0"}]}], ",", 
     RowBox[{
      RowBox[{"gb", "[", 
       RowBox[{"1", ",", "5", ",", "2", ",", "5"}], "]"}], "\[Equal]", 
      RowBox[{"z1", "-", "z1z2r0", "+", "z2r0"}]}], ",", 
     RowBox[{
      RowBox[{"gf", "[", 
       RowBox[{"1", ",", "9", ",", "2", ",", "1"}], "]"}], "\[Equal]", 
      RowBox[{"z1z2r0", "-", "z1r0", "-", "z2"}]}], ",", 
     RowBox[{
      RowBox[{"gb", "[", 
       RowBox[{"1", ",", "9", ",", "2", ",", "1"}], "]"}], "\[Equal]", 
      RowBox[{
       RowBox[{"-", "z1z2r0"}], "+", "z1r0", "+", "z2"}]}], ",", 
     RowBox[{
      RowBox[{"gf", "[", 
       RowBox[{"1", ",", "13", ",", "3", ",", "1"}], "]"}], "\[Equal]", 
      RowBox[{"z1z2p3r0", "-", "z1z2r0", "-", "p3"}]}], ",", 
     RowBox[{
      RowBox[{"gb", "[", 
       RowBox[{"1", ",", "13", ",", "3", ",", "1"}], "]"}], "\[Equal]", 
      RowBox[{
       RowBox[{"-", "z1z2p3r0"}], "+", "z1z2r0", "+", "p3"}]}], ",", 
     RowBox[{
      RowBox[{"gf", "[", 
       RowBox[{"1", ",", "17", ",", "3", ",", "1"}], "]"}], "\[Equal]", 
      RowBox[{"z1z2z4r0", "-", "z1z2r0", "-", "z4"}]}], ",", 
     RowBox[{
      RowBox[{"gb", "[", 
       RowBox[{"1", ",", "17", ",", "3", ",", "1"}], "]"}], "\[Equal]", 
      RowBox[{
       RowBox[{"-", "z1z2z4r0"}], "+", "z1z2r0", "+", "z4"}]}], ",", 
     RowBox[{
      RowBox[{"gf", "[", 
       RowBox[{"1", ",", "13", ",", "4", ",", "5"}], "]"}], "\[Equal]", 
      RowBox[{"z1z2p3z4r0", "-", "z1z2z4r0", "-", "p3"}]}], ",", 
     RowBox[{
      RowBox[{"gb", "[", 
       RowBox[{"1", ",", "13", ",", "4", ",", "5"}], "]"}], "\[Equal]", 
      RowBox[{
       RowBox[{"-", "z1z2p3z4r0"}], "+", "z1z2z4r0", "+", "p3"}]}], ",", 
     RowBox[{
      RowBox[{"gf", "[", 
       RowBox[{"1", ",", "17", ",", "4", ",", "1"}], "]"}], "\[Equal]", 
      RowBox[{"z1z2p3z4r0", "-", "z1z2p3r0", "-", "z4"}]}], ",", 
     RowBox[{
      RowBox[{"gb", "[", 
       RowBox[{"1", ",", "17", ",", "4", ",", "1"}], "]"}], "\[Equal]", 
      RowBox[{
       RowBox[{"-", "z1z2p3z4r0"}], "+", "z1z2p3r0", "+", "z4"}]}], ",", 
     RowBox[{
      RowBox[{"gf", "[", 
       RowBox[{"1", ",", "21", ",", "4", ",", "1"}], "]"}], "\[Equal]", 
      RowBox[{"z1z2p3z5r0", "-", "z1z2p3r0", "-", "z5"}]}], ",", 
     RowBox[{
      RowBox[{"gb", "[", 
       RowBox[{"1", ",", "21", ",", "4", ",", "1"}], "]"}], "\[Equal]", 
      RowBox[{
       RowBox[{"-", "z1z2p3z5r0"}], "+", "z1z2p3r0", "+", "z5"}]}], ",", 
     RowBox[{
      RowBox[{"gf", "[", 
       RowBox[{"1", ",", "21", ",", "4", ",", "5"}], "]"}], "\[Equal]", 
      RowBox[{"z1z2z4z5r0", "-", "z1z2z4r0", "-", "z5"}]}], ",", 
     RowBox[{
      RowBox[{"gb", "[", 
       RowBox[{"1", ",", "21", ",", "4", ",", "5"}], "]"}], "\[Equal]", 
      RowBox[{
       RowBox[{"-", "z1z2z4z5r0"}], "+", "z1z2z4r0", "+", "z5"}]}], ",", 
     RowBox[{
      RowBox[{"gf", "[", 
       RowBox[{"1", ",", "13", ",", "5", ",", "9"}], "]"}], "\[Equal]", 
      RowBox[{"z1z2p3z4z5r0", "-", "z1z2z4z5r0", "-", "p3"}]}], ",", 
     RowBox[{
      RowBox[{"gb", "[", 
       RowBox[{"1", ",", "13", ",", "5", ",", "9"}], "]"}], "\[Equal]", 
      RowBox[{
       RowBox[{"-", "z1z2p3z4z5r0"}], "+", "z1z2z4z5r0", "+", "p3"}]}], ",", 
     RowBox[{
      RowBox[{"gf", "[", 
       RowBox[{"1", ",", "17", ",", "5", ",", "5"}], "]"}], "\[Equal]", 
      RowBox[{"z1z2p3z4z5r0", "-", "z1z2p3z5r0", "-", "z4"}]}], ",", 
     RowBox[{
      RowBox[{"gb", "[", 
       RowBox[{"1", ",", "17", ",", "5", ",", "5"}], "]"}], "\[Equal]", 
      RowBox[{
       RowBox[{"-", "z1z2p3z4z5r0"}], "+", "z1z2p3z5r0", "+", "z4"}]}], ",", 
     RowBox[{
      RowBox[{"gf", "[", 
       RowBox[{"1", ",", "21", ",", "5", ",", "1"}], "]"}], "\[Equal]", 
      RowBox[{"z1z2p3z4z5r0", "-", "z1z2p3z4r0", "-", "z5"}]}], ",", 
     RowBox[{
      RowBox[{"gb", "[", 
       RowBox[{"1", ",", "21", ",", "5", ",", "1"}], "]"}], "\[Equal]", 
      RowBox[{
       RowBox[{"-", "z1z2p3z4z5r0"}], "+", "z1z2p3z4r0", "+", "z5"}]}], ",", 
     RowBox[{"Vf10", "\[Equal]", 
      RowBox[{
       RowBox[{"-", "z1z2p3z4z5r0"}], "+", "z1", "+", "z2", "+", "p3", "+", 
       "z4", "+", "z5", "+", "r02"}]}], ",", "\[IndentingNewLine]", 
     "\[IndentingNewLine]", 
     RowBox[{
      RowBox[{"df", "[", 
       RowBox[{"1", ",", "1", ",", "1", ",", "5"}], "]"}], "\[Equal]", 
      RowBox[{
       RowBox[{"-", "x1"}], "+", "x1r02", "-", "r02"}]}], ",", 
     RowBox[{
      RowBox[{"db", "[", 
       RowBox[{"1", ",", "1", ",", "1", ",", "5"}], "]"}], "\[Equal]", 
      RowBox[{"x1", "-", "x1r02", "+", "r02"}]}], ",", 
     RowBox[{
      RowBox[{"df", "[", 
       RowBox[{"1", ",", "1", ",", "1", ",", "9"}], "]"}], "\[Equal]", 
      RowBox[{
       RowBox[{"-", "x2"}], "+", "x2r02", "-", "r02"}]}], ",", 
     RowBox[{
      RowBox[{"db", "[", 
       RowBox[{"1", ",", "1", ",", "1", ",", "9"}], "]"}], "\[Equal]", 
      RowBox[{"x2", "-", "x2r02", "+", "r02"}]}], ",", 
     RowBox[{
      RowBox[{"df", "[", 
       RowBox[{"1", ",", "5", ",", "2", ",", "5"}], "]"}], "\[Equal]", 
      RowBox[{
       RowBox[{"-", "x1"}], "+", "x1x2r02", "-", "x2r02"}]}], ",", 
     RowBox[{
      RowBox[{"db", "[", 
       RowBox[{"1", ",", "5", ",", "2", ",", "5"}], "]"}], "\[Equal]", 
      RowBox[{"x1", "-", "x1x2r02", "+", "x2r02"}]}], ",", 
     RowBox[{
      RowBox[{"df", "[", 
       RowBox[{"1", ",", "9", ",", "2", ",", "1"}], "]"}], "\[Equal]", 
      RowBox[{"x1x2r02", "-", "x1r02", "-", "x2"}]}], ",", 
     RowBox[{
      RowBox[{"db", "[", 
       RowBox[{"1", ",", "9", ",", "2", ",", "1"}], "]"}], "\[Equal]", 
      RowBox[{
       RowBox[{"-", "x1x2r02"}], "+", "x1r02", "+", "x2"}]}], ",", 
     RowBox[{
      RowBox[{"df", "[", 
       RowBox[{"1", ",", "13", ",", "3", ",", "1"}], "]"}], "\[Equal]", 
      RowBox[{"x1x2x3r02", "-", "x1x2r02", "-", "x3"}]}], ",", 
     RowBox[{
      RowBox[{"db", "[", 
       RowBox[{"1", ",", "13", ",", "3", ",", "1"}], "]"}], "\[Equal]", 
      RowBox[{
       RowBox[{"-", "x1x2x3r02"}], "+", "x1x2r02", "+", "x3"}]}], ",", 
     RowBox[{
      RowBox[{"df", "[", 
       RowBox[{"1", ",", "17", ",", "3", ",", "1"}], "]"}], "\[Equal]", 
      RowBox[{"x1x2x4r02", "-", "x1x2r02", "-", "x4"}]}], ",", 
     RowBox[{
      RowBox[{"db", "[", 
       RowBox[{"1", ",", "17", ",", "3", ",", "1"}], "]"}], "\[Equal]", 
      RowBox[{
       RowBox[{"-", "x1x2x4r02"}], "+", "x1x2r02", "+", "x4"}]}], ",", 
     RowBox[{
      RowBox[{"df", "[", 
       RowBox[{"1", ",", "13", ",", "4", ",", "5"}], "]"}], "\[Equal]", 
      RowBox[{"x1x2x3x4r02", "-", "x1x2x4r02", "-", "x3"}]}], ",", 
     RowBox[{
      RowBox[{"db", "[", 
       RowBox[{"1", ",", "13", ",", "4", ",", "5"}], "]"}], "\[Equal]", 
      RowBox[{
       RowBox[{"-", "x1x2x3x4r02"}], "+", "x1x2x4r02", "+", "x3"}]}], ",", 
     RowBox[{
      RowBox[{"df", "[", 
       RowBox[{"1", ",", "17", ",", "4", ",", "1"}], "]"}], "\[Equal]", 
      RowBox[{"x1x2x3x4r02", "-", "x1x2x3r02", "-", "x4"}]}], ",", 
     RowBox[{
      RowBox[{"db", "[", 
       RowBox[{"1", ",", "17", ",", "4", ",", "1"}], "]"}], "\[Equal]", 
      RowBox[{
       RowBox[{"-", "x1x2x3x4r02"}], "+", "x1x2x3r02", "+", "x4"}]}], ",", 
     RowBox[{
      RowBox[{"df", "[", 
       RowBox[{"1", ",", "21", ",", "4", ",", "1"}], "]"}], "\[Equal]", 
      RowBox[{"x1x2x3x5r02", "-", "x1x2x3r02", "-", "x5"}]}], ",", 
     RowBox[{
      RowBox[{"db", "[", 
       RowBox[{"1", ",", "21", ",", "4", ",", "1"}], "]"}], "\[Equal]", 
      RowBox[{
       RowBox[{"-", "x1x2x3x5r02"}], "+", "x1x2x3r02", "+", "x5"}]}], ",", 
     RowBox[{
      RowBox[{"df", "[", 
       RowBox[{"1", ",", "21", ",", "4", ",", "5"}], "]"}], "\[Equal]", 
      RowBox[{"x1x2x4x5r02", "-", "x1x2x4r02", "-", "x5"}]}], ",", 
     RowBox[{
      RowBox[{"db", "[", 
       RowBox[{"1", ",", "21", ",", "4", ",", "5"}], "]"}], "\[Equal]", 
      RowBox[{
       RowBox[{"-", "x1x2x4x5r02"}], "+", "x1x2x4r02", "+", "x5"}]}], ",", 
     RowBox[{
      RowBox[{"df", "[", 
       RowBox[{"1", ",", "13", ",", "5", ",", "9"}], "]"}], "\[Equal]", 
      RowBox[{"x1x2x3x4x5r02", "-", "x1x2x4x5r02", "-", "x3"}]}], ",", 
     RowBox[{
      RowBox[{"db", "[", 
       RowBox[{"1", ",", "13", ",", "5", ",", "9"}], "]"}], "\[Equal]", 
      RowBox[{
       RowBox[{"-", "x1x2x3x4x5r02"}], "+", "x1x2x4x5r02", "+", "x3"}]}], ",", 
     RowBox[{
      RowBox[{"df", "[", 
       RowBox[{"1", ",", "17", ",", "5", ",", "5"}], "]"}], "\[Equal]", 
      RowBox[{"x1x2x3x4x5r02", "-", "x1x2x3x5r02", "-", "x4"}]}], ",", 
     RowBox[{
      RowBox[{"db", "[", 
       RowBox[{"1", ",", "17", ",", "5", ",", "5"}], "]"}], "\[Equal]", 
      RowBox[{
       RowBox[{"-", "x1x2x3x4x5r02"}], "+", "x1x2x3x5r02", "+", "x4"}]}], ",", 
     RowBox[{
      RowBox[{"df", "[", 
       RowBox[{"1", ",", "21", ",", "5", ",", "1"}], "]"}], "\[Equal]", 
      RowBox[{"x1x2x3x4x5r02", "-", "x1x2x3x4r02", "-", "x5"}]}], ",", 
     RowBox[{
      RowBox[{"db", "[", 
       RowBox[{"1", ",", "21", ",", "5", ",", "1"}], "]"}], "\[Equal]", 
      RowBox[{
       RowBox[{"-", "x1x2x3x4x5r02"}], "+", "x1x2x3x4r02", "+", "x5"}]}], ",", 
     RowBox[{"Vf20", "\[Equal]", 
      RowBox[{
       RowBox[{"-", "x1x2x3x4x5r02"}], "+", "x1", "+", "x2", "+", "x3", "+", 
       "x4", "+", "r03", "+", "x5"}]}], ",", "\[IndentingNewLine]", 
     "\[IndentingNewLine]", 
     RowBox[{
      RowBox[{"hf", "[", 
       RowBox[{"1", ",", "1", ",", "1", ",", "5"}], "]"}], "\[Equal]", 
      RowBox[{
       RowBox[{"-", "r03"}], "+", "r03m1", "-", "m1"}]}], ",", 
     RowBox[{
      RowBox[{"hb", "[", 
       RowBox[{"1", ",", "1", ",", "1", ",", "5"}], "]"}], "\[Equal]", 
      RowBox[{"r03", "-", "r03m1", "+", "m1"}]}], ",", 
     RowBox[{
      RowBox[{"hf", "[", 
       RowBox[{"1", ",", "1", ",", "1", ",", "9"}], "]"}], "\[Equal]", 
      RowBox[{
       RowBox[{"-", "r03"}], "+", "r03m2", "-", "m2"}]}], ",", 
     RowBox[{
      RowBox[{"hb", "[", 
       RowBox[{"1", ",", "1", ",", "1", ",", "9"}], "]"}], "\[Equal]", 
      RowBox[{"r03", "-", "r03m2", "+", "m2"}]}], ",", 
     RowBox[{
      RowBox[{"hf", "[", 
       RowBox[{"1", ",", "9", ",", "2", ",", "1"}], "]"}], "\[Equal]", 
      RowBox[{
       RowBox[{"-", "r03m1"}], "+", "r03m1m2", "-", "m2"}]}], ",", 
     RowBox[{
      RowBox[{"hb", "[", 
       RowBox[{"1", ",", "9", ",", "2", ",", "1"}], "]"}], "\[Equal]", 
      RowBox[{"r03m1", "-", "r03m1m2", "+", "m2"}]}], ",", 
     RowBox[{
      RowBox[{"hf", "[", 
       RowBox[{"1", ",", "5", ",", "2", ",", "5"}], "]"}], "\[Equal]", 
      RowBox[{
       RowBox[{"-", "m1"}], "+", "r03m1m2", "-", "r03m2"}]}], ",", 
     RowBox[{
      RowBox[{"hb", "[", 
       RowBox[{"1", ",", "5", ",", "2", ",", "5"}], "]"}], "\[Equal]", 
      RowBox[{"m1", "-", "r03m1m2", "+", "r03m2"}]}], ",", 
     RowBox[{
      RowBox[{"hf", "[", 
       RowBox[{"1", ",", "13", ",", "3", ",", "1"}], "]"}], "\[Equal]", 
      RowBox[{
       RowBox[{"-", "r03m1m2"}], "+", "r03m1m2m3", "-", "m3"}]}], ",", 
     RowBox[{
      RowBox[{"hb", "[", 
       RowBox[{"1", ",", "13", ",", "3", ",", "1"}], "]"}], "\[Equal]", 
      RowBox[{"r03m1m2", "-", "r03m1m2m3", "+", "m3"}]}], ",", 
     RowBox[{
      RowBox[{"hf", "[", 
       RowBox[{"1", ",", "17", ",", "3", ",", "1"}], "]"}], "\[Equal]", 
      RowBox[{
       RowBox[{"-", "r03m1m2"}], "+", "r03m1m2m4", "-", "m4"}]}], ",", 
     RowBox[{
      RowBox[{"hb", "[", 
       RowBox[{"1", ",", "17", ",", "3", ",", "1"}], "]"}], "\[Equal]", 
      RowBox[{"r03m1m2", "-", "r03m1m2m4", "+", "m4"}]}], ",", 
     RowBox[{
      RowBox[{"hf", "[", 
       RowBox[{"1", ",", "13", ",", "4", ",", "5"}], "]"}], "\[Equal]", 
      RowBox[{"r03m1m2m3m4", "-", "r03m1m2m4", "-", "m3"}]}], ",", 
     RowBox[{
      RowBox[{"hb", "[", 
       RowBox[{"1", ",", "13", ",", "4", ",", "5"}], "]"}], "\[Equal]", 
      RowBox[{
       RowBox[{"-", "r03m1m2m3m4"}], "+", "r03m1m2m4", "+", "m3"}]}], ",", 
     RowBox[{
      RowBox[{"hf", "[", 
       RowBox[{"1", ",", "17", ",", "4", ",", "1"}], "]"}], "\[Equal]", 
      RowBox[{
       RowBox[{"-", "r03m1m2m3"}], "+", "r03m1m2m3m4", "-", "m4"}]}], ",", 
     RowBox[{
      RowBox[{"hb", "[", 
       RowBox[{"1", ",", "17", ",", "4", ",", "1"}], "]"}], "\[Equal]", 
      RowBox[{"r03m1m2m3", "-", "r03m1m2m3m4", "+", "m4"}]}], ",", 
     RowBox[{
      RowBox[{"hf", "[", 
       RowBox[{"1", ",", "21", ",", "4", ",", "1"}], "]"}], "\[Equal]", 
      RowBox[{
       RowBox[{"-", "r03m1m2m3"}], "+", "r03m1m2m3m5", "-", "m5"}]}], ",", 
     RowBox[{
      RowBox[{"hb", "[", 
       RowBox[{"1", ",", "21", ",", "4", ",", "1"}], "]"}], "\[Equal]", 
      RowBox[{"r03m1m2m3", "-", "r03m1m2m3m5", "+", "m5"}]}], ",", 
     RowBox[{
      RowBox[{"hf", "[", 
       RowBox[{"1", ",", "21", ",", "4", ",", "5"}], "]"}], "\[Equal]", 
      RowBox[{
       RowBox[{"-", "r03m1m2m4"}], "+", "r03m1m2m4m5", "-", "m5"}]}], ",", 
     RowBox[{
      RowBox[{"hb", "[", 
       RowBox[{"1", ",", "21", ",", "4", ",", "5"}], "]"}], "\[Equal]", 
      RowBox[{"r03m1m2m4", "-", "r03m1m2m4m5", "+", "m5"}]}], ",", 
     RowBox[{
      RowBox[{"hf", "[", 
       RowBox[{"1", ",", "13", ",", "5", ",", "9"}], "]"}], "\[Equal]", 
      RowBox[{"r03m1m2m3m4m5", "-", "r03m1m2m4m5", "-", "m3"}]}], ",", 
     RowBox[{
      RowBox[{"hb", "[", 
       RowBox[{"1", ",", "13", ",", "5", ",", "9"}], "]"}], "\[Equal]", 
      RowBox[{
       RowBox[{"-", "r03m1m2m3m4m5"}], "+", "r03m1m2m4m5", "+", "m3"}]}], ",", 
     RowBox[{
      RowBox[{"hf", "[", 
       RowBox[{"1", ",", "17", ",", "5", ",", "5"}], "]"}], "\[Equal]", 
      RowBox[{"r03m1m2m3m4m5", "-", "r03m1m2m3m5", "-", "m4"}]}], ",", 
     RowBox[{
      RowBox[{"hb", "[", 
       RowBox[{"1", ",", "17", ",", "5", ",", "5"}], "]"}], "\[Equal]", 
      RowBox[{
       RowBox[{"-", "r03m1m2m3m4m5"}], "+", "r03m1m2m3m5", "+", "m4"}]}], ",", 
     RowBox[{
      RowBox[{"hf", "[", 
       RowBox[{"1", ",", "21", ",", "5", ",", "1"}], "]"}], "\[Equal]", 
      RowBox[{
       RowBox[{"-", "r03m1m2m3m4"}], "+", "r03m1m2m3m4m5", "-", "m5"}]}], ",", 
     RowBox[{
      RowBox[{"hb", "[", 
       RowBox[{"1", ",", "21", ",", "5", ",", "1"}], "]"}], "\[Equal]", 
      RowBox[{"r03m1m2m3m4", "-", "r03m1m2m3m4m5", "+", "m5"}]}], ",", " ", 
     RowBox[{"Vf30", "\[Equal]", 
      RowBox[{
       RowBox[{"-", "r03m1m2m3m4m5"}], "+", "r04", "+", "m1", "+", "m2", "+", 
       "m3", "+", "m4", "+", "m5"}]}], ",", "\[IndentingNewLine]", 
     "\[IndentingNewLine]", "\[IndentingNewLine]", 
     RowBox[{
      RowBox[{"cf", "[", 
       RowBox[{"1", ",", "1", ",", "1", ",", "5"}], "]"}], "\[Equal]", 
      RowBox[{
       RowBox[{"-", "r04"}], "+", "r04n1", "-", "n1"}]}], ",", 
     RowBox[{
      RowBox[{"cb", "[", 
       RowBox[{"1", ",", "1", ",", "1", ",", "5"}], "]"}], "\[Equal]", 
      RowBox[{"r04", "-", "r04n1", "+", "n1"}]}], ",", 
     RowBox[{
      RowBox[{"cf", "[", 
       RowBox[{"1", ",", "1", ",", "1", ",", "9"}], "]"}], "\[Equal]", 
      RowBox[{
       RowBox[{"-", "r04"}], "+", "r04n2", "-", "n2"}]}], ",", 
     RowBox[{
      RowBox[{"cb", "[", 
       RowBox[{"1", ",", "1", ",", "1", ",", "9"}], "]"}], "\[Equal]", 
      RowBox[{"r04", "-", "r04n2", "+", "n2"}]}], ",", 
     RowBox[{
      RowBox[{"cf", "[", 
       RowBox[{"1", ",", "9", ",", "2", ",", "1"}], "]"}], "\[Equal]", 
      RowBox[{
       RowBox[{"-", "r04n1"}], "+", "r04n1n2", "-", "n2"}]}], ",", 
     RowBox[{
      RowBox[{"cb", "[", 
       RowBox[{"1", ",", "9", ",", "2", ",", "1"}], "]"}], "\[Equal]", 
      RowBox[{"r04n1", "-", "r04n1n2", "+", "n2"}]}], ",", 
     RowBox[{
      RowBox[{"cf", "[", 
       RowBox[{"1", ",", "5", ",", "2", ",", "5"}], "]"}], "\[Equal]", 
      RowBox[{
       RowBox[{"-", "n1"}], "+", "r04n1n2", "-", "r04n2"}]}], ",", 
     RowBox[{
      RowBox[{"cb", "[", 
       RowBox[{"1", ",", "5", ",", "2", ",", "5"}], "]"}], "\[Equal]", 
      RowBox[{"n1", "-", "r04n1n2", "+", "r04n2"}]}], ",", 
     RowBox[{
      RowBox[{"cf", "[", 
       RowBox[{"1", ",", "13", ",", "3", ",", "1"}], "]"}], "\[Equal]", 
      RowBox[{
       RowBox[{"-", "r04n1n2"}], "+", "r04n1n2n3", "-", "n3"}]}], ",", 
     RowBox[{
      RowBox[{"cb", "[", 
       RowBox[{"1", ",", "13", ",", "3", ",", "1"}], "]"}], "\[Equal]", 
      RowBox[{"r04n1n2", "-", "r04n1n2n3", "+", "n3"}]}], ",", 
     RowBox[{
      RowBox[{"cf", "[", 
       RowBox[{"1", ",", "17", ",", "3", ",", "1"}], "]"}], "\[Equal]", 
      RowBox[{
       RowBox[{"-", "r04n1n2"}], "+", "r04n1n2n4", "-", "n4"}]}], ",", 
     RowBox[{
      RowBox[{"cb", "[", 
       RowBox[{"1", ",", "17", ",", "3", ",", "1"}], "]"}], "\[Equal]", 
      RowBox[{"r04n1n2", "-", "r04n1n2n4", "+", "n4"}]}], ",", 
     RowBox[{
      RowBox[{"cf", "[", 
       RowBox[{"1", ",", "13", ",", "4", ",", "5"}], "]"}], "\[Equal]", 
      RowBox[{"r04n1n2n3n4", "-", "r04n1n2n4", "-", "n3"}]}], ",", 
     RowBox[{
      RowBox[{"cb", "[", 
       RowBox[{"1", ",", "13", ",", "4", ",", "5"}], "]"}], "\[Equal]", 
      RowBox[{
       RowBox[{"-", "r04n1n2n3n4"}], "+", "r04n1n2n4", "+", "n3"}]}], ",", 
     RowBox[{
      RowBox[{"cf", "[", 
       RowBox[{"1", ",", "17", ",", "4", ",", "1"}], "]"}], "\[Equal]", 
      RowBox[{
       RowBox[{"-", "r04n1n2n3"}], "+", "r04n1n2n3n4", "-", "n4"}]}], ",", 
     RowBox[{
      RowBox[{"cb", "[", 
       RowBox[{"1", ",", "17", ",", "4", ",", "1"}], "]"}], "\[Equal]", 
      RowBox[{"r04n1n2n3", "-", "r04n1n2n3n4", "+", "n4"}]}], ",", 
     RowBox[{
      RowBox[{"cf", "[", 
       RowBox[{"1", ",", "21", ",", "4", ",", "1"}], "]"}], "\[Equal]", 
      RowBox[{
       RowBox[{"-", "r04n1n2n3"}], "+", "r04n1n2n3n5", "-", "n5"}]}], ",", 
     RowBox[{
      RowBox[{"cb", "[", 
       RowBox[{"1", ",", "21", ",", "4", ",", "1"}], "]"}], "\[Equal]", 
      RowBox[{"r04n1n2n3", "-", "r04n1n2n3n5", "+", "n5"}]}], ",", 
     RowBox[{
      RowBox[{"cf", "[", 
       RowBox[{"1", ",", "21", ",", "4", ",", "5"}], "]"}], "\[Equal]", 
      RowBox[{
       RowBox[{"-", "r04n1n2n4"}], "+", "r04n1n2n4n5", "-", "n5"}]}], ",", 
     RowBox[{
      RowBox[{"cb", "[", 
       RowBox[{"1", ",", "21", ",", "4", ",", "5"}], "]"}], "\[Equal]", 
      RowBox[{"r04n1n2n4", "-", "r04n1n2n4n5", "+", "n5"}]}], ",", 
     RowBox[{
      RowBox[{"cf", "[", 
       RowBox[{"1", ",", "13", ",", "5", ",", "9"}], "]"}], "\[Equal]", 
      RowBox[{"r04n1n2n3n4n5", "-", "r04n1n2n4n5", "-", "n3"}]}], ",", 
     RowBox[{
      RowBox[{"cb", "[", 
       RowBox[{"1", ",", "13", ",", "5", ",", "9"}], "]"}], "\[Equal]", 
      RowBox[{
       RowBox[{"-", "r04n1n2n3n4n5"}], "+", "r04n1n2n4n5", "+", "n3"}]}], ",", 
     RowBox[{
      RowBox[{"cf", "[", 
       RowBox[{"1", ",", "17", ",", "5", ",", "5"}], "]"}], "\[Equal]", 
      RowBox[{"r04n1n2n3n4n5", "-", "r04n1n2n3n5", "-", "n4"}]}], ",", 
     RowBox[{
      RowBox[{"cb", "[", 
       RowBox[{"1", ",", "17", ",", "5", ",", "5"}], "]"}], "\[Equal]", 
      RowBox[{
       RowBox[{"-", "r04n1n2n3n4n5"}], "+", "r04n1n2n3n5", "+", "n4"}]}], ",", 
     RowBox[{
      RowBox[{"cf", "[", 
       RowBox[{"1", ",", "21", ",", "5", ",", "1"}], "]"}], "\[Equal]", 
      RowBox[{
       RowBox[{"-", "r04n1n2n3n4"}], "+", "r04n1n2n3n4n5", "-", "n5"}]}], ",", 
     RowBox[{
      RowBox[{"cb", "[", 
       RowBox[{"1", ",", "21", ",", "5", ",", "1"}], "]"}], "\[Equal]", 
      RowBox[{"r04n1n2n3n4", "-", "r04n1n2n3n4n5", "+", "n5"}]}], ",", " ", 
     RowBox[{"Vf40", "\[Equal]", 
      RowBox[{
       RowBox[{"-", "r04n1n2n3n4n5"}], "+", "r1", "+", "n1", "+", "n2", "+", 
       "n3", "+", "n4", "+", "n5"}]}], ",", "\[IndentingNewLine]", 
     "\[IndentingNewLine]", 
     RowBox[{
      RowBox[{"vf", "[", 
       RowBox[{"1", ",", "1", ",", "1", ",", "5"}], "]"}], "\[Equal]", 
      RowBox[{
       RowBox[{"-", "p1"}], "+", "p1r1", "-", "r1"}]}], ",", 
     RowBox[{
      RowBox[{"vb", "[", 
       RowBox[{"1", ",", "1", ",", "1", ",", "5"}], "]"}], "\[Equal]", 
      RowBox[{"p1", "-", "p1r1", "+", "r1"}]}], ",", 
     RowBox[{
      RowBox[{"vf", "[", 
       RowBox[{"1", ",", "1", ",", "1", ",", "9"}], "]"}], "\[Equal]", 
      RowBox[{
       RowBox[{"-", "p2"}], "+", "p2r1", "-", "r1"}]}], ",", 
     RowBox[{
      RowBox[{"vb", "[", 
       RowBox[{"1", ",", "1", ",", "1", ",", "9"}], "]"}], "\[Equal]", 
      RowBox[{"p2", "-", "p2r1", "+", "r1"}]}], ",", 
     RowBox[{
      RowBox[{"vf", "[", 
       RowBox[{"1", ",", "5", ",", "2", ",", "5"}], "]"}], "\[Equal]", 
      RowBox[{
       RowBox[{"-", "p1"}], "+", "p1p2r1", "-", "p2r1"}]}], ",", 
     RowBox[{
      RowBox[{"vb", "[", 
       RowBox[{"1", ",", "5", ",", "2", ",", "5"}], "]"}], "\[Equal]", 
      RowBox[{"p1", "-", "p1p2r1", "+", "p2r1"}]}], ",", 
     RowBox[{
      RowBox[{"vf", "[", 
       RowBox[{"1", ",", "9", ",", "2", ",", "1"}], "]"}], "\[Equal]", 
      RowBox[{"p1p2r1", "-", "p1r1", "-", "p2"}]}], ",", 
     RowBox[{
      RowBox[{"vb", "[", 
       RowBox[{"1", ",", "9", ",", "2", ",", "1"}], "]"}], "\[Equal]", 
      RowBox[{
       RowBox[{"-", "p1p2r1"}], "+", "p1r1", "+", "p2"}]}], ",", 
     RowBox[{
      RowBox[{"vf", "[", 
       RowBox[{"1", ",", "13", ",", "3", ",", "1"}], "]"}], "\[Equal]", 
      RowBox[{"p1p2p3r1", "-", "p1p2r1", "-", "p3"}]}], ",", 
     RowBox[{
      RowBox[{"vb", "[", 
       RowBox[{"1", ",", "13", ",", "3", ",", "1"}], "]"}], "\[Equal]", 
      RowBox[{
       RowBox[{"-", "p1p2p3r1"}], "+", "p1p2r1", "+", "p3"}]}], ",", 
     RowBox[{
      RowBox[{"vf", "[", 
       RowBox[{"1", ",", "17", ",", "3", ",", "1"}], "]"}], "\[Equal]", 
      RowBox[{"p1p2p4r1", "-", "p1p2r1", "-", "p4"}]}], ",", 
     RowBox[{
      RowBox[{"vb", "[", 
       RowBox[{"1", ",", "17", ",", "3", ",", "1"}], "]"}], "\[Equal]", 
      RowBox[{
       RowBox[{"-", "p1p2p4r1"}], "+", "p1p2r1", "+", "p4"}]}], ",", 
     RowBox[{
      RowBox[{"vf", "[", 
       RowBox[{"1", ",", "13", ",", "4", ",", "5"}], "]"}], "\[Equal]", 
      RowBox[{"p1p2p3p4r1", "-", "p1p2p4r1", "-", "p3"}]}], ",", 
     RowBox[{
      RowBox[{"vb", "[", 
       RowBox[{"1", ",", "13", ",", "4", ",", "5"}], "]"}], "\[Equal]", 
      RowBox[{
       RowBox[{"-", "p1p2p3p4r1"}], "+", "p1p2p4r1", "+", "p3"}]}], ",", 
     RowBox[{
      RowBox[{"vf", "[", 
       RowBox[{"1", ",", "17", ",", "4", ",", "1"}], "]"}], "\[Equal]", 
      RowBox[{"p1p2p3p4r1", "-", "p1p2p3r1", "-", "p4"}]}], ",", 
     RowBox[{
      RowBox[{"vb", "[", 
       RowBox[{"1", ",", "17", ",", "4", ",", "1"}], "]"}], "\[Equal]", 
      RowBox[{
       RowBox[{"-", "p1p2p3p4r1"}], "+", "p1p2p3r1", "+", "p4"}]}], ",", 
     RowBox[{
      RowBox[{"vf", "[", 
       RowBox[{"1", ",", "21", ",", "4", ",", "1"}], "]"}], "\[Equal]", 
      RowBox[{"p1p2p3p5r1", "-", "p1p2p3r1", "-", "p5"}]}], ",", 
     RowBox[{
      RowBox[{"vb", "[", 
       RowBox[{"1", ",", "21", ",", "4", ",", "1"}], "]"}], "\[Equal]", 
      RowBox[{
       RowBox[{"-", "p1p2p3p5r1"}], "+", "p1p2p3r1", "+", "p5"}]}], ",", 
     RowBox[{
      RowBox[{"vf", "[", 
       RowBox[{"1", ",", "21", ",", "4", ",", "5"}], "]"}], "\[Equal]", 
      RowBox[{"p1p2p4p5r1", "-", "p1p2p4r1", "-", "p5"}]}], ",", 
     RowBox[{
      RowBox[{"vb", "[", 
       RowBox[{"1", ",", "21", ",", "4", ",", "5"}], "]"}], "\[Equal]", 
      RowBox[{
       RowBox[{"-", "p1p2p4p5r1"}], "+", "p1p2p4r1", "+", "p5"}]}], ",", 
     RowBox[{
      RowBox[{"vf", "[", 
       RowBox[{"1", ",", "13", ",", "5", ",", "9"}], "]"}], "\[Equal]", 
      RowBox[{"p1p2p3p4p5r1", "-", "p1p2p4p5r1", "-", "p3"}]}], ",", 
     RowBox[{
      RowBox[{"vb", "[", 
       RowBox[{"1", ",", "13", ",", "5", ",", "9"}], "]"}], "\[Equal]", 
      RowBox[{
       RowBox[{"-", "p1p2p3p4p5r1"}], "+", "p1p2p4p5r1", "+", "p3"}]}], ",", 
     RowBox[{
      RowBox[{"vf", "[", 
       RowBox[{"1", ",", "17", ",", "5", ",", "5"}], "]"}], "\[Equal]", 
      RowBox[{"p1p2p3p4p5r1", "-", "p1p2p3p5r1", "-", "p4"}]}], ",", 
     RowBox[{
      RowBox[{"vb", "[", 
       RowBox[{"1", ",", "17", ",", "5", ",", "5"}], "]"}], "\[Equal]", 
      RowBox[{
       RowBox[{"-", "p1p2p3p4p5r1"}], "+", "p1p2p3p5r1", "+", "p4"}]}], ",", 
     RowBox[{
      RowBox[{"vf", "[", 
       RowBox[{"1", ",", "21", ",", "5", ",", "1"}], "]"}], "\[Equal]", 
      RowBox[{"p1p2p3p4p5r1", "-", "p1p2p3p4r1", "-", "p5"}]}], ",", 
     RowBox[{
      RowBox[{"vb", "[", 
       RowBox[{"1", ",", "21", ",", "5", ",", "1"}], "]"}], "\[Equal]", 
      RowBox[{
       RowBox[{"-", "p1p2p3p4p5r1"}], "+", "p1p2p3p4r1", "+", "p5"}]}], ",", 
     RowBox[{"Vf1", "\[Equal]", 
      RowBox[{
       RowBox[{"-", "p1p2p3p4p5r1"}], "+", "p1", "+", "p2", "+", "p3", "+", 
       "p4", "+", "p5", "+", "r2"}]}], ",", "\[IndentingNewLine]", 
     "\[IndentingNewLine]", 
     RowBox[{
      RowBox[{"af", "[", 
       RowBox[{"1", ",", "1", ",", "1", ",", "5"}], "]"}], "\[Equal]", 
      RowBox[{
       RowBox[{"-", "q1"}], "+", "q1r2", "-", "r2"}]}], ",", 
     RowBox[{
      RowBox[{"ab", "[", 
       RowBox[{"1", ",", "1", ",", "1", ",", "5"}], "]"}], "\[Equal]", 
      RowBox[{"q1", "-", "q1r2", "+", "r2"}]}], ",", 
     RowBox[{
      RowBox[{"af", "[", 
       RowBox[{"1", ",", "1", ",", "1", ",", "9"}], "]"}], "\[Equal]", 
      RowBox[{
       RowBox[{"-", "q2"}], "+", "q2r2", "-", "r2"}]}], ",", 
     RowBox[{
      RowBox[{"ab", "[", 
       RowBox[{"1", ",", "1", ",", "1", ",", "9"}], "]"}], "\[Equal]", 
      RowBox[{"q2", "-", "q2r2", "+", "r2"}]}], ",", 
     RowBox[{
      RowBox[{"af", "[", 
       RowBox[{"1", ",", "5", ",", "2", ",", "5"}], "]"}], "\[Equal]", 
      RowBox[{
       RowBox[{"-", "q1"}], "+", "q1q2r2", "-", "q2r2"}]}], ",", 
     RowBox[{
      RowBox[{"ab", "[", 
       RowBox[{"1", ",", "5", ",", "2", ",", "5"}], "]"}], "\[Equal]", 
      RowBox[{"q1", "-", "q1q2r2", "+", "q2r2"}]}], ",", 
     RowBox[{
      RowBox[{"af", "[", 
       RowBox[{"1", ",", "9", ",", "2", ",", "1"}], "]"}], "\[Equal]", 
      RowBox[{"q1q2r2", "-", "q1r2", "-", "q2"}]}], ",", 
     RowBox[{
      RowBox[{"ab", "[", 
       RowBox[{"1", ",", "9", ",", "2", ",", "1"}], "]"}], "\[Equal]", 
      RowBox[{
       RowBox[{"-", "q1q2r2"}], "+", "q1r2", "+", "q2"}]}], ",", 
     RowBox[{
      RowBox[{"af", "[", 
       RowBox[{"1", ",", "13", ",", "3", ",", "1"}], "]"}], "\[Equal]", 
      RowBox[{"q1q2q3r2", "-", "q1q2r2", "-", "q3"}]}], ",", 
     RowBox[{
      RowBox[{"ab", "[", 
       RowBox[{"1", ",", "13", ",", "3", ",", "1"}], "]"}], "\[Equal]", 
      RowBox[{
       RowBox[{"-", "q1q2q3r2"}], "+", "q1q2r2", "+", "q3"}]}], ",", 
     RowBox[{
      RowBox[{"af", "[", 
       RowBox[{"1", ",", "17", ",", "3", ",", "1"}], "]"}], "\[Equal]", 
      RowBox[{"q1q2q4r2", "-", "q1q2r2", "-", "q4"}]}], ",", 
     RowBox[{
      RowBox[{"ab", "[", 
       RowBox[{"1", ",", "17", ",", "3", ",", "1"}], "]"}], "\[Equal]", 
      RowBox[{
       RowBox[{"-", "q1q2q4r2"}], "+", "q1q2r2", "+", "q4"}]}], ",", 
     RowBox[{
      RowBox[{"af", "[", 
       RowBox[{"1", ",", "13", ",", "4", ",", "5"}], "]"}], "\[Equal]", 
      RowBox[{"q1q2q3q4r2", "-", "q1q2q4r2", "-", "q3"}]}], ",", 
     RowBox[{
      RowBox[{"ab", "[", 
       RowBox[{"1", ",", "13", ",", "4", ",", "5"}], "]"}], "\[Equal]", 
      RowBox[{
       RowBox[{"-", "q1q2q3q4r2"}], "+", "q1q2q4r2", "+", "q3"}]}], ",", 
     RowBox[{
      RowBox[{"af", "[", 
       RowBox[{"1", ",", "17", ",", "4", ",", "1"}], "]"}], "\[Equal]", 
      RowBox[{"q1q2q3q4r2", "-", "q1q2q3r2", "-", "q4"}]}], ",", 
     RowBox[{
      RowBox[{"ab", "[", 
       RowBox[{"1", ",", "17", ",", "4", ",", "1"}], "]"}], "\[Equal]", 
      RowBox[{
       RowBox[{"-", "q1q2q3q4r2"}], "+", "q1q2q3r2", "+", "q4"}]}], ",", 
     RowBox[{
      RowBox[{"af", "[", 
       RowBox[{"1", ",", "21", ",", "4", ",", "1"}], "]"}], "\[Equal]", 
      RowBox[{"q1q2q3q5r2", "-", "q1q2q3r2", "-", "q5"}]}], ",", 
     RowBox[{
      RowBox[{"ab", "[", 
       RowBox[{"1", ",", "21", ",", "4", ",", "1"}], "]"}], "\[Equal]", 
      RowBox[{
       RowBox[{"-", "q1q2q3q5r2"}], "+", "q1q2q3r2", "+", "q5"}]}], ",", 
     RowBox[{
      RowBox[{"af", "[", 
       RowBox[{"1", ",", "21", ",", "4", ",", "5"}], "]"}], "\[Equal]", 
      RowBox[{"q1q2q4q5r2", "-", "q1q2q4r2", "-", "q5"}]}], ",", 
     RowBox[{
      RowBox[{"ab", "[", 
       RowBox[{"1", ",", "21", ",", "4", ",", "5"}], "]"}], "\[Equal]", 
      RowBox[{
       RowBox[{"-", "q1q2q4q5r2"}], "+", "q1q2q4r2", "+", "q5"}]}], ",", 
     RowBox[{
      RowBox[{"af", "[", 
       RowBox[{"1", ",", "13", ",", "5", ",", "9"}], "]"}], "\[Equal]", 
      RowBox[{"q1q2q3q4q5r2", "-", "q1q2q4q5r2", "-", "q3"}]}], ",", 
     RowBox[{
      RowBox[{"ab", "[", 
       RowBox[{"1", ",", "13", ",", "5", ",", "9"}], "]"}], "\[Equal]", 
      RowBox[{
       RowBox[{"-", "q1q2q3q4q5r2"}], "+", "q1q2q4q5r2", "+", "q3"}]}], ",", 
     RowBox[{
      RowBox[{"af", "[", 
       RowBox[{"1", ",", "17", ",", "5", ",", "5"}], "]"}], "\[Equal]", 
      RowBox[{"q1q2q3q4q5r2", "-", "q1q2q3q5r2", "-", "q4"}]}], ",", 
     RowBox[{
      RowBox[{"ab", "[", 
       RowBox[{"1", ",", "17", ",", "5", ",", "5"}], "]"}], "\[Equal]", 
      RowBox[{
       RowBox[{"-", "q1q2q3q4q5r2"}], "+", "q1q2q3q5r2", "+", "q4"}]}], ",", 
     RowBox[{
      RowBox[{"af", "[", 
       RowBox[{"1", ",", "21", ",", "5", ",", "1"}], "]"}], "\[Equal]", 
      RowBox[{"q1q2q3q4q5r2", "-", "q1q2q3q4r2", "-", "q5"}]}], ",", 
     RowBox[{
      RowBox[{"ab", "[", 
       RowBox[{"1", ",", "21", ",", "5", ",", "1"}], "]"}], "\[Equal]", 
      RowBox[{
       RowBox[{"-", "q1q2q3q4q5r2"}], "+", "q1q2q3q4r2", "+", "q5"}]}], ",", 
     RowBox[{"Vf2", "\[Equal]", 
      RowBox[{
       RowBox[{"-", "q1q2q3q4q5r2"}], "+", "q1", "+", "q2", "+", "q3", "+", 
       "q4", "+", "r3", "+", "q5"}]}], ",", "\[IndentingNewLine]", 
     "\[IndentingNewLine]", 
     RowBox[{
      RowBox[{"bf", "[", 
       RowBox[{"1", ",", "1", ",", "1", ",", "5"}], "]"}], "\[Equal]", 
      RowBox[{
       RowBox[{"-", "r3"}], "+", "r3s1", "-", "s1"}]}], ",", 
     RowBox[{
      RowBox[{"bb", "[", 
       RowBox[{"1", ",", "1", ",", "1", ",", "5"}], "]"}], "\[Equal]", 
      RowBox[{"r3", "-", "r3s1", "+", "s1"}]}], ",", 
     RowBox[{
      RowBox[{"bf", "[", 
       RowBox[{"1", ",", "1", ",", "1", ",", "9"}], "]"}], "\[Equal]", 
      RowBox[{
       RowBox[{"-", "r3"}], "+", "r3s2", "-", "s2"}]}], ",", 
     RowBox[{
      RowBox[{"bb", "[", 
       RowBox[{"1", ",", "1", ",", "1", ",", "9"}], "]"}], "\[Equal]", 
      RowBox[{"r3", "-", "r3s2", "+", "s2"}]}], ",", 
     RowBox[{
      RowBox[{"bf", "[", 
       RowBox[{"1", ",", "9", ",", "2", ",", "1"}], "]"}], "\[Equal]", 
      RowBox[{
       RowBox[{"-", "r3s1"}], "+", "r3s1s2", "-", "s2"}]}], ",", 
     RowBox[{
      RowBox[{"bb", "[", 
       RowBox[{"1", ",", "9", ",", "2", ",", "1"}], "]"}], "\[Equal]", 
      RowBox[{"r3s1", "-", "r3s1s2", "+", "s2"}]}], ",", 
     RowBox[{
      RowBox[{"bf", "[", 
       RowBox[{"1", ",", "5", ",", "2", ",", "5"}], "]"}], "\[Equal]", 
      RowBox[{
       RowBox[{"-", "s1"}], "+", "r3s1s2", "-", "r3s2"}]}], ",", 
     RowBox[{
      RowBox[{"bb", "[", 
       RowBox[{"1", ",", "5", ",", "2", ",", "5"}], "]"}], "\[Equal]", 
      RowBox[{"s1", "-", "r3s1s2", "+", "r3s2"}]}], ",", 
     RowBox[{
      RowBox[{"bf", "[", 
       RowBox[{"1", ",", "13", ",", "3", ",", "1"}], "]"}], "\[Equal]", 
      RowBox[{
       RowBox[{"-", "r3s1s2"}], "+", "r3s1s2s3", "-", "s3"}]}], ",", 
     RowBox[{
      RowBox[{"bb", "[", 
       RowBox[{"1", ",", "13", ",", "3", ",", "1"}], "]"}], "\[Equal]", 
      RowBox[{"r3s1s2", "-", "r3s1s2s3", "+", "s3"}]}], ",", 
     RowBox[{
      RowBox[{"bf", "[", 
       RowBox[{"1", ",", "17", ",", "3", ",", "1"}], "]"}], "\[Equal]", 
      RowBox[{
       RowBox[{"-", "r3s1s2"}], "+", "r3s1s2s4", "-", "s4"}]}], ",", 
     RowBox[{
      RowBox[{"bb", "[", 
       RowBox[{"1", ",", "17", ",", "3", ",", "1"}], "]"}], "\[Equal]", 
      RowBox[{"r3s1s2", "-", "r3s1s2s4", "+", "s4"}]}], ",", 
     RowBox[{
      RowBox[{"bf", "[", 
       RowBox[{"1", ",", "13", ",", "4", ",", "5"}], "]"}], "\[Equal]", 
      RowBox[{"r3s1s2s3s4", "-", "r3s1s2s4", "-", "s3"}]}], ",", 
     RowBox[{
      RowBox[{"bb", "[", 
       RowBox[{"1", ",", "13", ",", "4", ",", "5"}], "]"}], "\[Equal]", 
      RowBox[{
       RowBox[{"-", "r3s1s2s3s4"}], "+", "r3s1s2s4", "+", "s3"}]}], ",", 
     RowBox[{
      RowBox[{"bf", "[", 
       RowBox[{"1", ",", "17", ",", "4", ",", "1"}], "]"}], "\[Equal]", 
      RowBox[{
       RowBox[{"-", "r3s1s2s3"}], "+", "r3s1s2s3s4", "-", "s4"}]}], ",", 
     RowBox[{
      RowBox[{"bb", "[", 
       RowBox[{"1", ",", "17", ",", "4", ",", "1"}], "]"}], "\[Equal]", 
      RowBox[{"r3s1s2s3", "-", "r3s1s2s3s4", "+", "s4"}]}], ",", 
     RowBox[{
      RowBox[{"bf", "[", 
       RowBox[{"1", ",", "21", ",", "4", ",", "1"}], "]"}], "\[Equal]", 
      RowBox[{
       RowBox[{"-", "r3s1s2s3"}], "+", "r3s1s2s3s5", "-", "s5"}]}], ",", 
     RowBox[{
      RowBox[{"bb", "[", 
       RowBox[{"1", ",", "21", ",", "4", ",", "1"}], "]"}], "\[Equal]", 
      RowBox[{"r3s1s2s3", "-", "r3s1s2s3s5", "+", "s5"}]}], ",", 
     RowBox[{
      RowBox[{"bf", "[", 
       RowBox[{"1", ",", "21", ",", "4", ",", "5"}], "]"}], "\[Equal]", 
      RowBox[{
       RowBox[{"-", "r3s1s2s4"}], "+", "r3s1s2s4s5", "-", "s5"}]}], ",", 
     RowBox[{
      RowBox[{"bb", "[", 
       RowBox[{"1", ",", "21", ",", "4", ",", "5"}], "]"}], "\[Equal]", 
      RowBox[{"r3s1s2s4", "-", "r3s1s2s4s5", "+", "s5"}]}], ",", 
     RowBox[{
      RowBox[{"bf", "[", 
       RowBox[{"1", ",", "13", ",", "5", ",", "9"}], "]"}], "\[Equal]", 
      RowBox[{"r3s1s2s3s4s5", "-", "r3s1s2s4s5", "-", "s3"}]}], ",", 
     RowBox[{
      RowBox[{"bb", "[", 
       RowBox[{"1", ",", "13", ",", "5", ",", "9"}], "]"}], "\[Equal]", 
      RowBox[{
       RowBox[{"-", "r3s1s2s3s4s5"}], "+", "r3s1s2s4s5", "+", "s3"}]}], ",", 
     RowBox[{
      RowBox[{"bf", "[", 
       RowBox[{"1", ",", "17", ",", "5", ",", "5"}], "]"}], "\[Equal]", 
      RowBox[{"r3s1s2s3s4s5", "-", "r3s1s2s3s5", "-", "s4"}]}], ",", 
     RowBox[{
      RowBox[{"bb", "[", 
       RowBox[{"1", ",", "17", ",", "5", ",", "5"}], "]"}], "\[Equal]", 
      RowBox[{
       RowBox[{"-", "r3s1s2s3s4s5"}], "+", "r3s1s2s3s5", "+", "s4"}]}], ",", 
     RowBox[{
      RowBox[{"bf", "[", 
       RowBox[{"1", ",", "21", ",", "5", ",", "1"}], "]"}], "\[Equal]", 
      RowBox[{
       RowBox[{"-", "r3s1s2s3s4"}], "+", "r3s1s2s3s4s5", "-", "s5"}]}], ",", 
     RowBox[{
      RowBox[{"bb", "[", 
       RowBox[{"1", ",", "21", ",", "5", ",", "1"}], "]"}], "\[Equal]", 
      RowBox[{"r3s1s2s3s4", "-", "r3s1s2s3s4s5", "+", "s5"}]}], ",", " ", 
     RowBox[{"Vf3", "==", " ", 
      RowBox[{
      "r4", "+", "s1", "+", "s2", "+", "s3", "+", "s4", "-", "r3s1s2s3s4s5", 
       "+", "s5"}]}], ",", "\[IndentingNewLine]", "\[IndentingNewLine]", 
     RowBox[{"Vpolf", "\[Equal]", 
      RowBox[{
       RowBox[{"-", "r1"}], "-", "Pol", "+", "r1Pol"}]}], ",", " ", 
     RowBox[{"Vpolb", "\[Equal]", 
      RowBox[{
       RowBox[{"+", "r1"}], "+", "Pol", "-", "r1Pol"}]}], ",", " ", 
     RowBox[{"Vini", "\[Equal]", 
      RowBox[{
       RowBox[{"-", "r1Pol"}], "+", "r1", "+", 
       RowBox[{"mRNA", "[", "0", "]"}]}]}], ",", "\[IndentingNewLine]", 
     "\[IndentingNewLine]", 
     RowBox[{
      RowBox[{"ef", "[", 
       RowBox[{"1", ",", "1", ",", "1", ",", "5"}], "]"}], "\[Equal]", 
      RowBox[{
       RowBox[{"-", "r4"}], "+", "r4y1", "-", "y1"}]}], ",", 
     RowBox[{
      RowBox[{"eb", "[", 
       RowBox[{"1", ",", "1", ",", "1", ",", "5"}], "]"}], "\[Equal]", 
      RowBox[{"r4", "-", "r4y1", "+", "y1"}]}], ",", 
     RowBox[{
      RowBox[{"ef", "[", 
       RowBox[{"1", ",", "1", ",", "1", ",", "9"}], "]"}], "\[Equal]", 
      RowBox[{
       RowBox[{"-", "r4"}], "+", "r4y2", "-", "y2"}]}], ",", 
     RowBox[{
      RowBox[{"eb", "[", 
       RowBox[{"1", ",", "1", ",", "1", ",", "9"}], "]"}], "\[Equal]", 
      RowBox[{"r4", "-", "r4y2", "+", "y2"}]}], ",", 
     RowBox[{
      RowBox[{"ef", "[", 
       RowBox[{"1", ",", "9", ",", "2", ",", "1"}], "]"}], "\[Equal]", 
      RowBox[{
       RowBox[{"-", "r4y1"}], "+", "r4y1y2", "-", "y2"}]}], ",", 
     RowBox[{
      RowBox[{"eb", "[", 
       RowBox[{"1", ",", "9", ",", "2", ",", "1"}], "]"}], "\[Equal]", 
      RowBox[{"r4y1", "-", "r4y1y2", "+", "y2"}]}], ",", 
     RowBox[{
      RowBox[{"ef", "[", 
       RowBox[{"1", ",", "5", ",", "2", ",", "5"}], "]"}], "\[Equal]", 
      RowBox[{
       RowBox[{"-", "y1"}], "+", "r4y1y2", "-", "r4y2"}]}], ",", 
     RowBox[{
      RowBox[{"eb", "[", 
       RowBox[{"1", ",", "5", ",", "2", ",", "5"}], "]"}], "\[Equal]", 
      RowBox[{"y1", "-", "r4y1y2", "+", "r4y2"}]}], ",", 
     RowBox[{
      RowBox[{"ef", "[", 
       RowBox[{"1", ",", "13", ",", "3", ",", "1"}], "]"}], "\[Equal]", 
      RowBox[{
       RowBox[{"-", "r4y1y2"}], "+", "r4y1y2y3", "-", "y3"}]}], ",", 
     RowBox[{
      RowBox[{"eb", "[", 
       RowBox[{"1", ",", "13", ",", "3", ",", "1"}], "]"}], "\[Equal]", 
      RowBox[{"r4y1y2", "-", "r4y1y2y3", "+", "y3"}]}], ",", 
     RowBox[{
      RowBox[{"ef", "[", 
       RowBox[{"1", ",", "17", ",", "3", ",", "1"}], "]"}], "\[Equal]", 
      RowBox[{
       RowBox[{"-", "r4y1y2"}], "+", "r4y1y2y4", "-", "y4"}]}], ",", 
     RowBox[{
      RowBox[{"eb", "[", 
       RowBox[{"1", ",", "17", ",", "3", ",", "1"}], "]"}], "\[Equal]", 
      RowBox[{"r4y1y2", "-", "r4y1y2y4", "+", "y4"}]}], ",", 
     RowBox[{
      RowBox[{"ef", "[", 
       RowBox[{"1", ",", "13", ",", "4", ",", "5"}], "]"}], "\[Equal]", 
      RowBox[{"r4y1y2y3y4", "-", "r4y1y2y4", "-", "y3"}]}], ",", 
     RowBox[{
      RowBox[{"eb", "[", 
       RowBox[{"1", ",", "13", ",", "4", ",", "5"}], "]"}], "\[Equal]", 
      RowBox[{
       RowBox[{"-", "r4y1y2y3y4"}], "+", "r4y1y2y4", "+", "y3"}]}], ",", 
     RowBox[{
      RowBox[{"ef", "[", 
       RowBox[{"1", ",", "17", ",", "4", ",", "1"}], "]"}], "\[Equal]", 
      RowBox[{
       RowBox[{"-", "r4y1y2y3"}], "+", "r4y1y2y3y4", "-", "y4"}]}], ",", 
     RowBox[{
      RowBox[{"eb", "[", 
       RowBox[{"1", ",", "17", ",", "4", ",", "1"}], "]"}], "\[Equal]", 
      RowBox[{"r4y1y2y3", "-", "r4y1y2y3y4", "+", "y4"}]}], ",", 
     RowBox[{
      RowBox[{"ef", "[", 
       RowBox[{"1", ",", "21", ",", "4", ",", "1"}], "]"}], "\[Equal]", 
      RowBox[{
       RowBox[{"-", "r4y1y2y3"}], "+", "r4y1y2y3y5", "-", "y5"}]}], ",", 
     RowBox[{
      RowBox[{"eb", "[", 
       RowBox[{"1", ",", "21", ",", "4", ",", "1"}], "]"}], "\[Equal]", 
      RowBox[{"r4y1y2y3", "-", "r4y1y2y3y5", "+", "y5"}]}], ",", 
     RowBox[{
      RowBox[{"ef", "[", 
       RowBox[{"1", ",", "21", ",", "4", ",", "5"}], "]"}], "\[Equal]", 
      RowBox[{
       RowBox[{"-", "r4y1y2y4"}], "+", "r4y1y2y4y5", "-", "y5"}]}], ",", 
     RowBox[{
      RowBox[{"eb", "[", 
       RowBox[{"1", ",", "21", ",", "4", ",", "5"}], "]"}], "\[Equal]", 
      RowBox[{"r4y1y2y4", "-", "r4y1y2y4y5", "+", "y5"}]}], ",", 
     RowBox[{
      RowBox[{"ef", "[", 
       RowBox[{"1", ",", "13", ",", "5", ",", "9"}], "]"}], "\[Equal]", 
      RowBox[{"r4y1y2y3y4y5", "-", "r4y1y2y4y5", "-", "y3"}]}], ",", 
     RowBox[{
      RowBox[{"eb", "[", 
       RowBox[{"1", ",", "13", ",", "5", ",", "9"}], "]"}], "\[Equal]", 
      RowBox[{
       RowBox[{"-", "r4y1y2y3y4y5"}], "+", "r4y1y2y4y5", "+", "y3"}]}], ",", 
     RowBox[{
      RowBox[{"ef", "[", 
       RowBox[{"1", ",", "17", ",", "5", ",", "5"}], "]"}], "\[Equal]", 
      RowBox[{"r4y1y2y3y4y5", "-", "r4y1y2y3y5", "-", "y4"}]}], ",", 
     RowBox[{
      RowBox[{"eb", "[", 
       RowBox[{"1", ",", "17", ",", "5", ",", "5"}], "]"}], "\[Equal]", 
      RowBox[{
       RowBox[{"-", "r4y1y2y3y4y5"}], "+", "r4y1y2y3y5", "+", "y4"}]}], ",", 
     RowBox[{
      RowBox[{"ef", "[", 
       RowBox[{"1", ",", "21", ",", "5", ",", "1"}], "]"}], "\[Equal]", 
      RowBox[{
       RowBox[{"-", "r4y1y2y3y4"}], "+", "r4y1y2y3y4y5", "-", "y5"}]}], ",", 
     RowBox[{
      RowBox[{"eb", "[", 
       RowBox[{"1", ",", "21", ",", "5", ",", "1"}], "]"}], "\[Equal]", 
      RowBox[{"r4y1y2y3y4", "-", "r4y1y2y3y4y5", "+", "y5"}]}], ",", " ", 
     RowBox[{"Vf4", "\[Equal]", 
      RowBox[{
       RowBox[{"-", "r4y1y2y3y4y5"}], "+", "r5", "+", "y1", "+", "y2", "+", 
       "y3", "+", "y4", "+", "y5"}]}], ",", "\[IndentingNewLine]", 
     "\[IndentingNewLine]", 
     RowBox[{
      RowBox[{"ff", "[", 
       RowBox[{"1", ",", "1", ",", "1", ",", "5"}], "]"}], "\[Equal]", 
      RowBox[{
       RowBox[{"-", "r5"}], "+", "r5w1", "-", "w1"}]}], ",", 
     RowBox[{
      RowBox[{"fb", "[", 
       RowBox[{"1", ",", "1", ",", "1", ",", "5"}], "]"}], "\[Equal]", 
      RowBox[{"r5", "-", "r5w1", "+", "w1"}]}], ",", 
     RowBox[{
      RowBox[{"ff", "[", 
       RowBox[{"1", ",", "1", ",", "1", ",", "9"}], "]"}], "\[Equal]", 
      RowBox[{
       RowBox[{"-", "r5"}], "+", "r5w2", "-", "w2"}]}], ",", 
     RowBox[{
      RowBox[{"fb", "[", 
       RowBox[{"1", ",", "1", ",", "1", ",", "9"}], "]"}], "\[Equal]", 
      RowBox[{"r5", "-", "r5w2", "+", "w2"}]}], ",", 
     RowBox[{
      RowBox[{"ff", "[", 
       RowBox[{"1", ",", "9", ",", "2", ",", "1"}], "]"}], "\[Equal]", 
      RowBox[{
       RowBox[{"-", "r5w1"}], "+", "r5w1w2", "-", "w2"}]}], ",", 
     RowBox[{
      RowBox[{"fb", "[", 
       RowBox[{"1", ",", "9", ",", "2", ",", "1"}], "]"}], "\[Equal]", 
      RowBox[{"r5w1", "-", "r5w1w2", "+", "w2"}]}], ",", 
     RowBox[{
      RowBox[{"ff", "[", 
       RowBox[{"1", ",", "5", ",", "2", ",", "5"}], "]"}], "\[Equal]", 
      RowBox[{
       RowBox[{"-", "w1"}], "+", "r5w1w2", "-", "r5w2"}]}], ",", 
     RowBox[{
      RowBox[{"fb", "[", 
       RowBox[{"1", ",", "5", ",", "2", ",", "5"}], "]"}], "\[Equal]", 
      RowBox[{"w1", "-", "r5w1w2", "+", "r5w2"}]}], ",", 
     RowBox[{
      RowBox[{"ff", "[", 
       RowBox[{"1", ",", "13", ",", "3", ",", "1"}], "]"}], "\[Equal]", 
      RowBox[{
       RowBox[{"-", "r5w1w2"}], "+", "r5w1w2w3", "-", "w3"}]}], ",", 
     RowBox[{
      RowBox[{"fb", "[", 
       RowBox[{"1", ",", "13", ",", "3", ",", "1"}], "]"}], "\[Equal]", 
      RowBox[{"r5w1w2", "-", "r5w1w2w3", "+", "w3"}]}], ",", 
     RowBox[{
      RowBox[{"ff", "[", 
       RowBox[{"1", ",", "17", ",", "3", ",", "1"}], "]"}], "\[Equal]", 
      RowBox[{
       RowBox[{"-", "r5w1w2"}], "+", "r5w1w2w4", "-", "w4"}]}], ",", 
     RowBox[{
      RowBox[{"fb", "[", 
       RowBox[{"1", ",", "17", ",", "3", ",", "1"}], "]"}], "\[Equal]", 
      RowBox[{"r5w1w2", "-", "r5w1w2w4", "+", "w4"}]}], ",", 
     RowBox[{
      RowBox[{"ff", "[", 
       RowBox[{"1", ",", "13", ",", "4", ",", "5"}], "]"}], "\[Equal]", 
      RowBox[{"r5w1w2w3w4", "-", "r5w1w2w4", "-", "w3"}]}], ",", 
     RowBox[{
      RowBox[{"fb", "[", 
       RowBox[{"1", ",", "13", ",", "4", ",", "5"}], "]"}], "\[Equal]", 
      RowBox[{
       RowBox[{"-", "r5w1w2w3w4"}], "+", "r5w1w2w4", "+", "w3"}]}], ",", 
     RowBox[{
      RowBox[{"ff", "[", 
       RowBox[{"1", ",", "17", ",", "4", ",", "1"}], "]"}], "\[Equal]", 
      RowBox[{
       RowBox[{"-", "r5w1w2w3"}], "+", "r5w1w2w3w4", "-", "w4"}]}], ",", 
     RowBox[{
      RowBox[{"fb", "[", 
       RowBox[{"1", ",", "17", ",", "4", ",", "1"}], "]"}], "\[Equal]", 
      RowBox[{"r5w1w2w3", "-", "r5w1w2w3w4", "+", "w4"}]}], ",", 
     RowBox[{
      RowBox[{"ff", "[", 
       RowBox[{"1", ",", "21", ",", "4", ",", "1"}], "]"}], "\[Equal]", 
      RowBox[{
       RowBox[{"-", "r5w1w2w3"}], "+", "r5w1w2w3w5", "-", "w5"}]}], ",", 
     RowBox[{
      RowBox[{"fb", "[", 
       RowBox[{"1", ",", "21", ",", "4", ",", "1"}], "]"}], "\[Equal]", 
      RowBox[{"r5w1w2w3", "-", "r5w1w2w3w5", "+", "w5"}]}], ",", 
     RowBox[{
      RowBox[{"ff", "[", 
       RowBox[{"1", ",", "21", ",", "4", ",", "5"}], "]"}], "\[Equal]", 
      RowBox[{
       RowBox[{"-", "r5w1w2w4"}], "+", "r5w1w2w4w5", "-", "w5"}]}], ",", 
     RowBox[{
      RowBox[{"fb", "[", 
       RowBox[{"1", ",", "21", ",", "4", ",", "5"}], "]"}], "\[Equal]", 
      RowBox[{"r5w1w2w4", "-", "r5w1w2w4w5", "+", "w5"}]}], ",", 
     RowBox[{
      RowBox[{"ff", "[", 
       RowBox[{"1", ",", "13", ",", "5", ",", "9"}], "]"}], "\[Equal]", 
      RowBox[{"r5w1w2w3w4w5", "-", "r5w1w2w4w5", "-", "w3"}]}], ",", 
     RowBox[{
      RowBox[{"fb", "[", 
       RowBox[{"1", ",", "13", ",", "5", ",", "9"}], "]"}], "\[Equal]", 
      RowBox[{
       RowBox[{"-", "r5w1w2w3w4w5"}], "+", "r5w1w2w4w5", "+", "w3"}]}], ",", 
     RowBox[{
      RowBox[{"ff", "[", 
       RowBox[{"1", ",", "17", ",", "5", ",", "5"}], "]"}], "\[Equal]", 
      RowBox[{"r5w1w2w3w4w5", "-", "r5w1w2w3w5", "-", "w4"}]}], ",", 
     RowBox[{
      RowBox[{"fb", "[", 
       RowBox[{"1", ",", "17", ",", "5", ",", "5"}], "]"}], "\[Equal]", 
      RowBox[{
       RowBox[{"-", "r5w1w2w3w4w5"}], "+", "r5w1w2w3w5", "+", "w4"}]}], ",", 
     RowBox[{
      RowBox[{"ff", "[", 
       RowBox[{"1", ",", "21", ",", "5", ",", "1"}], "]"}], "\[Equal]", 
      RowBox[{
       RowBox[{"-", "r5w1w2w3w4"}], "+", "r5w1w2w3w4w5", "-", "w5"}]}], ",", 
     RowBox[{
      RowBox[{"fb", "[", 
       RowBox[{"1", ",", "21", ",", "5", ",", "1"}], "]"}], "\[Equal]", 
      RowBox[{"r5w1w2w3w4", "-", "r5w1w2w3w4w5", "+", "w5"}]}], ",", 
     RowBox[{"Vf5", "\[Equal]", 
      RowBox[{
      "r0", "+", "w1", "+", "w2", "+", "w3", "+", "w4", "+", "w5", "-", 
       "r5w1w2w3w4w5"}]}], ",", " ", "\[IndentingNewLine]", 
     "\[IndentingNewLine]", 
     RowBox[{
      RowBox[{"m", "[", "1", "]"}], "\[Equal]", 
      RowBox[{
       RowBox[{"-", 
        RowBox[{"mRNA", "[", "0", "]"}]}], "+", 
       RowBox[{"mRNA", "[", "1", "]"}]}]}], ",", 
     RowBox[{
      RowBox[{"m", "[", "2", "]"}], "\[Equal]", 
      RowBox[{
       RowBox[{"-", 
        RowBox[{"mRNA", "[", "1", "]"}]}], "+", 
       RowBox[{"mRNA", "[", "2", "]"}]}]}], ",", 
     RowBox[{
      RowBox[{"m", "[", "3", "]"}], "\[Equal]", 
      RowBox[{
       RowBox[{"-", 
        RowBox[{"mRNA", "[", "2", "]"}]}], "+", 
       RowBox[{"mRNA", "[", "3", "]"}]}]}], ",", 
     RowBox[{
      RowBox[{"m", "[", "4", "]"}], "\[Equal]", 
      RowBox[{
       RowBox[{"-", 
        RowBox[{"mRNA", "[", "3", "]"}]}], "+", 
       RowBox[{"mRNA", "[", "4", "]"}]}]}], ",", 
     RowBox[{
      RowBox[{"m", "[", "5", "]"}], "\[Equal]", 
      RowBox[{
       RowBox[{"-", 
        RowBox[{"mRNA", "[", "4", "]"}]}], "+", 
       RowBox[{"mRNA", "[", "5", "]"}]}]}], ",", 
     RowBox[{
      RowBox[{"m", "[", "6", "]"}], "\[Equal]", 
      RowBox[{
       RowBox[{"-", 
        RowBox[{"mRNA", "[", "5", "]"}]}], "+", 
       RowBox[{"mRNA", "[", "6", "]"}]}]}], ",", 
     RowBox[{
      RowBox[{"m", "[", "7", "]"}], "\[Equal]", 
      RowBox[{
       RowBox[{"-", 
        RowBox[{"mRNA", "[", "6", "]"}]}], "+", 
       RowBox[{"mRNA", "[", "7", "]"}]}]}], ",", 
     RowBox[{
      RowBox[{"m", "[", "8", "]"}], "\[Equal]", 
      RowBox[{
       RowBox[{"-", 
        RowBox[{"mRNA", "[", "7", "]"}]}], "+", 
       RowBox[{"mRNA", "[", "8", "]"}]}]}], ",", 
     RowBox[{
      RowBox[{"m", "[", "9", "]"}], "\[Equal]", 
      RowBox[{
       RowBox[{"-", 
        RowBox[{"mRNA", "[", "8", "]"}]}], "+", 
       RowBox[{"mRNA", "[", "9", "]"}]}]}], ",", 
     RowBox[{
      RowBox[{"m", "[", "10", "]"}], "\[Equal]", 
      RowBox[{
       RowBox[{"-", 
        RowBox[{"mRNA", "[", "9", "]"}]}], "+", 
       RowBox[{"mRNA", "[", "10", "]"}]}]}], ",", 
     RowBox[{
      RowBox[{"m", "[", "11", "]"}], "\[Equal]", 
      RowBox[{
       RowBox[{"-", 
        RowBox[{"mRNA", "[", "10", "]"}]}], "+", 
       RowBox[{"mRNA", "[", "11", "]"}]}]}], ",", 
     RowBox[{
      RowBox[{"m", "[", "12", "]"}], "\[Equal]", 
      RowBox[{
       RowBox[{"-", 
        RowBox[{"mRNA", "[", "11", "]"}]}], "+", 
       RowBox[{"mRNA", "[", "12", "]"}]}]}], ",", 
     RowBox[{
      RowBox[{"m", "[", "13", "]"}], "\[Equal]", 
      RowBox[{
       RowBox[{"-", 
        RowBox[{"mRNA", "[", "12", "]"}]}], "+", 
       RowBox[{"mRNA", "[", "13", "]"}]}]}], ",", 
     RowBox[{
      RowBox[{"m", "[", "14", "]"}], "\[Equal]", 
      RowBox[{
       RowBox[{"-", 
        RowBox[{"mRNA", "[", "13", "]"}]}], "+", 
       RowBox[{"mRNA", "[", "14", "]"}]}]}], ",", 
     RowBox[{
      RowBox[{"m", "[", "15", "]"}], "\[Equal]", 
      RowBox[{
       RowBox[{"-", 
        RowBox[{"mRNA", "[", "14", "]"}]}], "+", 
       RowBox[{"mRNA", "[", "15", "]"}]}]}], ",", 
     RowBox[{
      RowBox[{"m", "[", "16", "]"}], "\[Equal]", 
      RowBox[{
       RowBox[{"-", 
        RowBox[{"mRNA", "[", "15", "]"}]}], "+", 
       RowBox[{"mRNA", "[", "16", "]"}]}]}], ",", 
     RowBox[{
      RowBox[{"m", "[", "17", "]"}], "\[Equal]", 
      RowBox[{
       RowBox[{"-", 
        RowBox[{"mRNA", "[", "16", "]"}]}], "+", 
       RowBox[{"mRNA", "[", "17", "]"}]}]}], ",", 
     RowBox[{
      RowBox[{"m", "[", "18", "]"}], "\[Equal]", 
      RowBox[{
       RowBox[{"-", 
        RowBox[{"mRNA", "[", "17", "]"}]}], "+", 
       RowBox[{"mRNA", "[", "18", "]"}]}]}], ",", 
     RowBox[{
      RowBox[{"m", "[", "19", "]"}], "\[Equal]", 
      RowBox[{
       RowBox[{"-", 
        RowBox[{"mRNA", "[", "18", "]"}]}], "+", 
       RowBox[{"mRNA", "[", "19", "]"}]}]}], ",", 
     RowBox[{
      RowBox[{"m", "[", "20", "]"}], "\[Equal]", 
      RowBox[{
       RowBox[{"-", 
        RowBox[{"mRNA", "[", "19", "]"}]}], "+", 
       RowBox[{"mRNA", "[", "20", "]"}]}]}], ",", 
     RowBox[{
      RowBox[{"m", "[", "21", "]"}], "\[Equal]", 
      RowBox[{
       RowBox[{"-", 
        RowBox[{"mRNA", "[", "20", "]"}]}], "+", 
       RowBox[{"mRNA", "[", "21", "]"}]}]}], ",", 
     RowBox[{
      RowBox[{"m", "[", "22", "]"}], "\[Equal]", 
      RowBox[{
       RowBox[{"-", 
        RowBox[{"mRNA", "[", "21", "]"}]}], "+", 
       RowBox[{"mRNA", "[", "22", "]"}]}]}], ",", 
     RowBox[{
      RowBox[{"m", "[", "23", "]"}], "\[Equal]", 
      RowBox[{
       RowBox[{"-", 
        RowBox[{"mRNA", "[", "22", "]"}]}], "+", 
       RowBox[{"mRNA", "[", "23", "]"}]}]}], ",", 
     RowBox[{
      RowBox[{"m", "[", "24", "]"}], "\[Equal]", 
      RowBox[{
       RowBox[{"-", 
        RowBox[{"mRNA", "[", "23", "]"}]}], "+", 
       RowBox[{"mRNA", "[", "24", "]"}]}]}], ",", 
     RowBox[{
      RowBox[{"m", "[", "25", "]"}], "\[Equal]", 
      RowBox[{
       RowBox[{"-", 
        RowBox[{"mRNA", "[", "24", "]"}]}], "+", 
       RowBox[{"mRNA", "[", "25", "]"}]}]}], ",", 
     RowBox[{
      RowBox[{"m", "[", "26", "]"}], "\[Equal]", 
      RowBox[{
       RowBox[{"-", 
        RowBox[{"mRNA", "[", "25", "]"}]}], "+", 
       RowBox[{"mRNA", "[", "26", "]"}]}]}], ",", 
     RowBox[{
      RowBox[{"m", "[", "27", "]"}], "\[Equal]", 
      RowBox[{
       RowBox[{"-", 
        RowBox[{"mRNA", "[", "26", "]"}]}], "+", 
       RowBox[{"mRNA", "[", "27", "]"}]}]}], ",", 
     RowBox[{
      RowBox[{"m", "[", "28", "]"}], "\[Equal]", 
      RowBox[{
       RowBox[{"-", 
        RowBox[{"mRNA", "[", "27", "]"}]}], "+", 
       RowBox[{"mRNA", "[", "28", "]"}]}]}], ",", 
     RowBox[{
      RowBox[{"m", "[", "29", "]"}], "\[Equal]", 
      RowBox[{
       RowBox[{"-", 
        RowBox[{"mRNA", "[", "28", "]"}]}], "+", 
       RowBox[{"mRNA", "[", "29", "]"}]}]}], ",", 
     RowBox[{
      RowBox[{"m", "[", "30", "]"}], "\[Equal]", 
      RowBox[{"mRNAf", "-", 
       RowBox[{"mRNA", "[", "29", "]"}]}]}], ",", " ", 
     RowBox[{
      RowBox[{"p", "[", "1", "]"}], "\[Equal]", 
      RowBox[{
       RowBox[{"-", "mRNAf"}], "+", 
       RowBox[{"mRNAd", "[", "1", "]"}]}]}], ",", " ", 
     RowBox[{
      RowBox[{"p", "[", "2", "]"}], "\[Equal]", 
      RowBox[{
       RowBox[{"-", 
        RowBox[{"mRNAd", "[", "1", "]"}]}], "+", 
       RowBox[{"mRNAd", "[", "2", "]"}]}]}], ",", 
     RowBox[{
      RowBox[{"p", "[", "3", "]"}], "\[Equal]", 
      RowBox[{
       RowBox[{"-", 
        RowBox[{"mRNAd", "[", "2", "]"}]}], "+", 
       RowBox[{"mRNAd", "[", "3", "]"}]}]}], ",", 
     RowBox[{
      RowBox[{"p", "[", "4", "]"}], "\[Equal]", 
      RowBox[{
       RowBox[{"-", 
        RowBox[{"mRNAd", "[", "3", "]"}]}], "+", 
       RowBox[{"mRNAd", "[", "4", "]"}]}]}], ",", 
     RowBox[{
      RowBox[{"p", "[", "5", "]"}], "\[Equal]", 
      RowBox[{
       RowBox[{"-", 
        RowBox[{"mRNAd", "[", "4", "]"}]}], "+", 
       RowBox[{"mRNAd", "[", "5", "]"}]}]}], ",", 
     RowBox[{
      RowBox[{"p", "[", "6", "]"}], "\[Equal]", 
      RowBox[{
       RowBox[{"-", 
        RowBox[{"mRNAd", "[", "5", "]"}]}], "+", 
       RowBox[{"mRNAd", "[", "6", "]"}]}]}], ",", 
     RowBox[{
      RowBox[{"p", "[", "7", "]"}], "\[Equal]", 
      RowBox[{
       RowBox[{"-", 
        RowBox[{"mRNAd", "[", "6", "]"}]}], "+", 
       RowBox[{"mRNAd", "[", "7", "]"}]}]}], ",", 
     RowBox[{
      RowBox[{"p", "[", "8", "]"}], "\[Equal]", 
      RowBox[{
       RowBox[{"-", 
        RowBox[{"mRNAd", "[", "7", "]"}]}], "+", 
       RowBox[{"mRNAd", "[", "8", "]"}]}]}], ",", 
     RowBox[{
      RowBox[{"p", "[", "9", "]"}], "\[Equal]", 
      RowBox[{
       RowBox[{"-", 
        RowBox[{"mRNAd", "[", "8", "]"}]}], "+", 
       RowBox[{"mRNAd", "[", "9", "]"}]}]}], ",", 
     RowBox[{
      RowBox[{"p", "[", "10", "]"}], "\[Equal]", 
      RowBox[{
       RowBox[{"-", 
        RowBox[{"mRNAd", "[", "9", "]"}]}], "+", 
       RowBox[{"mRNAd", "[", "10", "]"}]}]}], ",", 
     RowBox[{
      RowBox[{"p", "[", "11", "]"}], "\[Equal]", 
      RowBox[{
       RowBox[{"-", 
        RowBox[{"mRNAd", "[", "10", "]"}]}], "+", 
       RowBox[{"mRNAd", "[", "11", "]"}]}]}], ",", 
     RowBox[{
      RowBox[{"p", "[", "12", "]"}], "\[Equal]", 
      RowBox[{
       RowBox[{"-", 
        RowBox[{"mRNAd", "[", "11", "]"}]}], "+", 
       RowBox[{"mRNAd", "[", "12", "]"}]}]}], ",", 
     RowBox[{
      RowBox[{"p", "[", "13", "]"}], "\[Equal]", 
      RowBox[{
       RowBox[{"-", 
        RowBox[{"mRNAd", "[", "12", "]"}]}], "+", 
       RowBox[{"mRNAd", "[", "13", "]"}]}]}], ",", 
     RowBox[{
      RowBox[{"p", "[", "14", "]"}], "\[Equal]", 
      RowBox[{
       RowBox[{"-", 
        RowBox[{"mRNAd", "[", "13", "]"}]}], "+", 
       RowBox[{"mRNAd", "[", "14", "]"}]}]}], ",", 
     RowBox[{
      RowBox[{"p", "[", "15", "]"}], "\[Equal]", 
      RowBox[{
       RowBox[{"-", 
        RowBox[{"mRNAd", "[", "14", "]"}]}], "+", 
       RowBox[{"mRNAd", "[", "15", "]"}]}]}], ",", 
     RowBox[{
      RowBox[{"p", "[", "16", "]"}], "\[Equal]", 
      RowBox[{
       RowBox[{"-", 
        RowBox[{"mRNAd", "[", "15", "]"}]}], "+", 
       RowBox[{"mRNAd", "[", "16", "]"}]}]}], ",", 
     RowBox[{
      RowBox[{"p", "[", "17", "]"}], "\[Equal]", 
      RowBox[{
       RowBox[{"-", 
        RowBox[{"mRNAd", "[", "16", "]"}]}], "+", 
       RowBox[{"mRNAd", "[", "17", "]"}]}]}], ",", 
     RowBox[{
      RowBox[{"p", "[", "18", "]"}], "\[Equal]", 
      RowBox[{
       RowBox[{"-", 
        RowBox[{"mRNAd", "[", "17", "]"}]}], "+", 
       RowBox[{"mRNAd", "[", "18", "]"}]}]}], ",", 
     RowBox[{
      RowBox[{"p", "[", "19", "]"}], "\[Equal]", 
      RowBox[{
       RowBox[{"-", 
        RowBox[{"mRNAd", "[", "18", "]"}]}], "+", "mRNAdt"}]}]}], "}"}]}], 
  ";"}], "\n", 
 RowBox[{
  RowBox[{"RateEqs", "=", 
   RowBox[{"{", 
    RowBox[{
     RowBox[{
      RowBox[{"gf", "[", 
       RowBox[{"1", ",", "1", ",", "1", ",", "5"}], "]"}], "\[Rule]", 
      RowBox[{"z1", " ", "r0", " ", 
       RowBox[{"kf", "[", 
        RowBox[{"1", ",", "1", ",", "1", ",", "5"}], "]"}]}]}], ",", 
     RowBox[{
      RowBox[{"gb", "[", 
       RowBox[{"1", ",", "1", ",", "1", ",", "5"}], "]"}], "\[Rule]", 
      RowBox[{"z1r0", " ", 
       RowBox[{"kb", "[", 
        RowBox[{"1", ",", "1", ",", "1", ",", "5"}], "]"}]}]}], ",", 
     RowBox[{
      RowBox[{"gf", "[", 
       RowBox[{"1", ",", "1", ",", "1", ",", "9"}], "]"}], "\[Rule]", 
      RowBox[{"z2", " ", "r0", " ", 
       RowBox[{"kf", "[", 
        RowBox[{"1", ",", "1", ",", "1", ",", "9"}], "]"}]}]}], ",", 
     RowBox[{
      RowBox[{"gb", "[", 
       RowBox[{"1", ",", "1", ",", "1", ",", "9"}], "]"}], "\[Rule]", 
      RowBox[{"z2r0", " ", 
       RowBox[{"kb", "[", 
        RowBox[{"1", ",", "1", ",", "1", ",", "9"}], "]"}]}]}], ",", 
     RowBox[{
      RowBox[{"gf", "[", 
       RowBox[{"1", ",", "5", ",", "2", ",", "5"}], "]"}], "\[Rule]", 
      RowBox[{"z1", " ", "z2r0", " ", 
       RowBox[{"kf", "[", 
        RowBox[{"1", ",", "5", ",", "2", ",", "5"}], "]"}]}]}], ",", 
     RowBox[{
      RowBox[{"gb", "[", 
       RowBox[{"1", ",", "5", ",", "2", ",", "5"}], "]"}], "\[Rule]", 
      RowBox[{"z1z2r0", " ", 
       RowBox[{"kb", "[", 
        RowBox[{"1", ",", "5", ",", "2", ",", "5"}], "]"}]}]}], ",", 
     RowBox[{
      RowBox[{"gf", "[", 
       RowBox[{"1", ",", "9", ",", "2", ",", "1"}], "]"}], "\[Rule]", 
      RowBox[{"z1r0", " ", "z2", " ", 
       RowBox[{"kf", "[", 
        RowBox[{"1", ",", "9", ",", "2", ",", "1"}], "]"}]}]}], ",", 
     RowBox[{
      RowBox[{"gb", "[", 
       RowBox[{"1", ",", "9", ",", "2", ",", "1"}], "]"}], "\[Rule]", 
      RowBox[{"z1z2r0", " ", 
       RowBox[{"kb", "[", 
        RowBox[{"1", ",", "9", ",", "2", ",", "1"}], "]"}]}]}], ",", 
     RowBox[{
      RowBox[{"gf", "[", 
       RowBox[{"1", ",", "13", ",", "3", ",", "1"}], "]"}], "\[Rule]", 
      RowBox[{"z1z2r0", " ", "p3", " ", 
       RowBox[{"kf", "[", 
        RowBox[{"1", ",", "13", ",", "3", ",", "1"}], "]"}]}]}], ",", 
     RowBox[{
      RowBox[{"gb", "[", 
       RowBox[{"1", ",", "13", ",", "3", ",", "1"}], "]"}], "\[Rule]", 
      RowBox[{"z1z2p3r0", " ", 
       RowBox[{"kb", "[", 
        RowBox[{"1", ",", "13", ",", "3", ",", "1"}], "]"}]}]}], ",", 
     RowBox[{
      RowBox[{"gf", "[", 
       RowBox[{"1", ",", "17", ",", "3", ",", "1"}], "]"}], "\[Rule]", 
      RowBox[{"z1z2r0", " ", "z4", " ", 
       RowBox[{"kf", "[", 
        RowBox[{"1", ",", "17", ",", "3", ",", "1"}], "]"}]}]}], ",", 
     RowBox[{
      RowBox[{"gb", "[", 
       RowBox[{"1", ",", "17", ",", "3", ",", "1"}], "]"}], "\[Rule]", 
      RowBox[{"z1z2z4r0", " ", 
       RowBox[{"kb", "[", 
        RowBox[{"1", ",", "17", ",", "3", ",", "1"}], "]"}]}]}], ",", 
     RowBox[{
      RowBox[{"gf", "[", 
       RowBox[{"1", ",", "13", ",", "4", ",", "5"}], "]"}], "\[Rule]", 
      RowBox[{"z1z2z4r0", " ", "p3", " ", 
       RowBox[{"kf", "[", 
        RowBox[{"1", ",", "13", ",", "4", ",", "5"}], "]"}]}]}], ",", 
     RowBox[{
      RowBox[{"gb", "[", 
       RowBox[{"1", ",", "13", ",", "4", ",", "5"}], "]"}], "\[Rule]", 
      RowBox[{"z1z2p3z4r0", " ", 
       RowBox[{"kb", "[", 
        RowBox[{"1", ",", "13", ",", "4", ",", "5"}], "]"}]}]}], ",", 
     RowBox[{
      RowBox[{"gf", "[", 
       RowBox[{"1", ",", "17", ",", "4", ",", "1"}], "]"}], "\[Rule]", 
      RowBox[{"z1z2p3r0", " ", "z4", " ", 
       RowBox[{"kf", "[", 
        RowBox[{"1", ",", "17", ",", "4", ",", "1"}], "]"}]}]}], ",", 
     RowBox[{
      RowBox[{"gb", "[", 
       RowBox[{"1", ",", "17", ",", "4", ",", "1"}], "]"}], "\[Rule]", 
      RowBox[{"z1z2p3z4r0", " ", 
       RowBox[{"kb", "[", 
        RowBox[{"1", ",", "17", ",", "4", ",", "1"}], "]"}]}]}], ",", 
     RowBox[{
      RowBox[{"gf", "[", 
       RowBox[{"1", ",", "21", ",", "4", ",", "1"}], "]"}], "\[Rule]", 
      RowBox[{"z1z2p3r0", " ", "z5", " ", 
       RowBox[{"kf", "[", 
        RowBox[{"1", ",", "21", ",", "4", ",", "1"}], "]"}]}]}], ",", 
     RowBox[{
      RowBox[{"gb", "[", 
       RowBox[{"1", ",", "21", ",", "4", ",", "1"}], "]"}], "\[Rule]", 
      RowBox[{"z1z2p3z5r0", " ", 
       RowBox[{"kb", "[", 
        RowBox[{"1", ",", "21", ",", "4", ",", "1"}], "]"}]}]}], ",", 
     RowBox[{
      RowBox[{"gf", "[", 
       RowBox[{"1", ",", "21", ",", "4", ",", "5"}], "]"}], "\[Rule]", 
      RowBox[{"z1z2z4r0", " ", "z5", " ", 
       RowBox[{"kf", "[", 
        RowBox[{"1", ",", "21", ",", "4", ",", "5"}], "]"}]}]}], ",", 
     RowBox[{
      RowBox[{"gb", "[", 
       RowBox[{"1", ",", "21", ",", "4", ",", "5"}], "]"}], "\[Rule]", 
      RowBox[{"z1z2z4z5r0", " ", 
       RowBox[{"kb", "[", 
        RowBox[{"1", ",", "21", ",", "4", ",", "5"}], "]"}]}]}], ",", 
     RowBox[{
      RowBox[{"gf", "[", 
       RowBox[{"1", ",", "13", ",", "5", ",", "9"}], "]"}], "\[Rule]", 
      RowBox[{"z1z2z4z5r0", " ", "p3", " ", 
       RowBox[{"kf", "[", 
        RowBox[{"1", ",", "13", ",", "5", ",", "9"}], "]"}]}]}], ",", 
     RowBox[{
      RowBox[{"gb", "[", 
       RowBox[{"1", ",", "13", ",", "5", ",", "9"}], "]"}], "\[Rule]", 
      RowBox[{"z1z2p3z4z5r0", " ", 
       RowBox[{"kb", "[", 
        RowBox[{"1", ",", "13", ",", "5", ",", "9"}], "]"}]}]}], ",", 
     RowBox[{
      RowBox[{"gf", "[", 
       RowBox[{"1", ",", "17", ",", "5", ",", "5"}], "]"}], "\[Rule]", 
      RowBox[{"z1z2p3z5r0", " ", "z4", " ", 
       RowBox[{"kf", "[", 
        RowBox[{"1", ",", "17", ",", "5", ",", "5"}], "]"}]}]}], ",", 
     RowBox[{
      RowBox[{"gb", "[", 
       RowBox[{"1", ",", "17", ",", "5", ",", "5"}], "]"}], "\[Rule]", 
      RowBox[{"z1z2p3z4z5r0", " ", 
       RowBox[{"kb", "[", 
        RowBox[{"1", ",", "17", ",", "5", ",", "5"}], "]"}]}]}], ",", 
     RowBox[{
      RowBox[{"gf", "[", 
       RowBox[{"1", ",", "21", ",", "5", ",", "1"}], "]"}], "\[Rule]", 
      RowBox[{"z1z2p3z4r0", " ", "z5", " ", 
       RowBox[{"kf", "[", 
        RowBox[{"1", ",", "21", ",", "5", ",", "1"}], "]"}]}]}], ",", 
     RowBox[{
      RowBox[{"gb", "[", 
       RowBox[{"1", ",", "21", ",", "5", ",", "1"}], "]"}], "\[Rule]", 
      RowBox[{"z1z2p3z4z5r0", " ", 
       RowBox[{"kb", "[", 
        RowBox[{"1", ",", "21", ",", "5", ",", "1"}], "]"}]}]}], ",", " ", 
     RowBox[{"Vf10", "\[Rule]", 
      RowBox[{"z1z2p3z4z5r0", "  ", "Kf1"}]}], " ", ",", 
     "\[IndentingNewLine]", "\[IndentingNewLine]", 
     RowBox[{
      RowBox[{"df", "[", 
       RowBox[{"1", ",", "1", ",", "1", ",", "5"}], "]"}], "\[Rule]", 
      RowBox[{"x1", " ", "r02", " ", 
       RowBox[{"kf", "[", 
        RowBox[{"1", ",", "1", ",", "1", ",", "5"}], "]"}]}]}], ",", 
     RowBox[{
      RowBox[{"db", "[", 
       RowBox[{"1", ",", "1", ",", "1", ",", "5"}], "]"}], "\[Rule]", 
      RowBox[{"x1r02", " ", 
       RowBox[{"kb", "[", 
        RowBox[{"1", ",", "1", ",", "1", ",", "5"}], "]"}]}]}], ",", 
     RowBox[{
      RowBox[{"df", "[", 
       RowBox[{"1", ",", "1", ",", "1", ",", "9"}], "]"}], "\[Rule]", 
      RowBox[{"x2", " ", "r02", " ", 
       RowBox[{"kf", "[", 
        RowBox[{"1", ",", "1", ",", "1", ",", "9"}], "]"}]}]}], ",", 
     RowBox[{
      RowBox[{"db", "[", 
       RowBox[{"1", ",", "1", ",", "1", ",", "9"}], "]"}], "\[Rule]", 
      RowBox[{"x2r02", " ", 
       RowBox[{"kb", "[", 
        RowBox[{"1", ",", "1", ",", "1", ",", "9"}], "]"}]}]}], ",", 
     RowBox[{
      RowBox[{"df", "[", 
       RowBox[{"1", ",", "5", ",", "2", ",", "5"}], "]"}], "\[Rule]", 
      RowBox[{"x1", " ", "x2r02", " ", 
       RowBox[{"kf", "[", 
        RowBox[{"1", ",", "5", ",", "2", ",", "5"}], "]"}]}]}], ",", 
     RowBox[{
      RowBox[{"db", "[", 
       RowBox[{"1", ",", "5", ",", "2", ",", "5"}], "]"}], "\[Rule]", 
      RowBox[{"x1x2r02", " ", 
       RowBox[{"kb", "[", 
        RowBox[{"1", ",", "5", ",", "2", ",", "5"}], "]"}]}]}], ",", 
     RowBox[{
      RowBox[{"df", "[", 
       RowBox[{"1", ",", "9", ",", "2", ",", "1"}], "]"}], "\[Rule]", 
      RowBox[{"x1r02", " ", "x2", " ", 
       RowBox[{"kf", "[", 
        RowBox[{"1", ",", "9", ",", "2", ",", "1"}], "]"}]}]}], ",", 
     RowBox[{
      RowBox[{"db", "[", 
       RowBox[{"1", ",", "9", ",", "2", ",", "1"}], "]"}], "\[Rule]", 
      RowBox[{"x1x2r02", " ", 
       RowBox[{"kb", "[", 
        RowBox[{"1", ",", "9", ",", "2", ",", "1"}], "]"}]}]}], ",", 
     RowBox[{
      RowBox[{"df", "[", 
       RowBox[{"1", ",", "13", ",", "3", ",", "1"}], "]"}], "\[Rule]", 
      RowBox[{"x1x2r02", " ", "x3", " ", 
       RowBox[{"kf", "[", 
        RowBox[{"1", ",", "13", ",", "3", ",", "1"}], "]"}]}]}], ",", 
     RowBox[{
      RowBox[{"db", "[", 
       RowBox[{"1", ",", "13", ",", "3", ",", "1"}], "]"}], "\[Rule]", 
      RowBox[{"x1x2x3r02", " ", 
       RowBox[{"kb", "[", 
        RowBox[{"1", ",", "13", ",", "3", ",", "1"}], "]"}]}]}], ",", 
     RowBox[{
      RowBox[{"df", "[", 
       RowBox[{"1", ",", "17", ",", "3", ",", "1"}], "]"}], "\[Rule]", 
      RowBox[{"x1x2r02", " ", "x4", " ", 
       RowBox[{"kf", "[", 
        RowBox[{"1", ",", "17", ",", "3", ",", "1"}], "]"}]}]}], ",", 
     RowBox[{
      RowBox[{"db", "[", 
       RowBox[{"1", ",", "17", ",", "3", ",", "1"}], "]"}], "\[Rule]", 
      RowBox[{"x1x2x4r02", " ", 
       RowBox[{"kb", "[", 
        RowBox[{"1", ",", "17", ",", "3", ",", "1"}], "]"}]}]}], ",", 
     RowBox[{
      RowBox[{"df", "[", 
       RowBox[{"1", ",", "13", ",", "4", ",", "5"}], "]"}], "\[Rule]", 
      RowBox[{"x1x2x4r02", " ", "x3", " ", 
       RowBox[{"kf", "[", 
        RowBox[{"1", ",", "13", ",", "4", ",", "5"}], "]"}]}]}], ",", 
     RowBox[{
      RowBox[{"db", "[", 
       RowBox[{"1", ",", "13", ",", "4", ",", "5"}], "]"}], "\[Rule]", 
      RowBox[{"x1x2x3x4r02", " ", 
       RowBox[{"kb", "[", 
        RowBox[{"1", ",", "13", ",", "4", ",", "5"}], "]"}]}]}], ",", 
     RowBox[{
      RowBox[{"df", "[", 
       RowBox[{"1", ",", "17", ",", "4", ",", "1"}], "]"}], "\[Rule]", 
      RowBox[{"x1x2x3r02", " ", "x4", " ", 
       RowBox[{"kf", "[", 
        RowBox[{"1", ",", "17", ",", "4", ",", "1"}], "]"}]}]}], ",", 
     RowBox[{
      RowBox[{"db", "[", 
       RowBox[{"1", ",", "17", ",", "4", ",", "1"}], "]"}], "\[Rule]", 
      RowBox[{"x1x2x3x4r02", " ", 
       RowBox[{"kb", "[", 
        RowBox[{"1", ",", "17", ",", "4", ",", "1"}], "]"}]}]}], ",", 
     RowBox[{
      RowBox[{"df", "[", 
       RowBox[{"1", ",", "21", ",", "4", ",", "1"}], "]"}], "\[Rule]", 
      RowBox[{"x1x2x3r02", " ", "x5", " ", 
       RowBox[{"kf", "[", 
        RowBox[{"1", ",", "21", ",", "4", ",", "1"}], "]"}]}]}], ",", 
     RowBox[{
      RowBox[{"db", "[", 
       RowBox[{"1", ",", "21", ",", "4", ",", "1"}], "]"}], "\[Rule]", 
      RowBox[{"x1x2x3x5r02", " ", 
       RowBox[{"kb", "[", 
        RowBox[{"1", ",", "21", ",", "4", ",", "1"}], "]"}]}]}], ",", 
     RowBox[{
      RowBox[{"df", "[", 
       RowBox[{"1", ",", "21", ",", "4", ",", "5"}], "]"}], "\[Rule]", 
      RowBox[{"x1x2x4r02", " ", "x5", " ", 
       RowBox[{"kf", "[", 
        RowBox[{"1", ",", "21", ",", "4", ",", "5"}], "]"}]}]}], ",", 
     RowBox[{
      RowBox[{"db", "[", 
       RowBox[{"1", ",", "21", ",", "4", ",", "5"}], "]"}], "\[Rule]", 
      RowBox[{"x1x2x4x5r02", " ", 
       RowBox[{"kb", "[", 
        RowBox[{"1", ",", "21", ",", "4", ",", "5"}], "]"}]}]}], ",", 
     RowBox[{
      RowBox[{"df", "[", 
       RowBox[{"1", ",", "13", ",", "5", ",", "9"}], "]"}], "\[Rule]", 
      RowBox[{"x1x2x4x5r02", " ", "x3", " ", 
       RowBox[{"kf", "[", 
        RowBox[{"1", ",", "13", ",", "5", ",", "9"}], "]"}]}]}], ",", 
     RowBox[{
      RowBox[{"db", "[", 
       RowBox[{"1", ",", "13", ",", "5", ",", "9"}], "]"}], "\[Rule]", 
      RowBox[{"x1x2x3x4x5r02", " ", 
       RowBox[{"kb", "[", 
        RowBox[{"1", ",", "13", ",", "5", ",", "9"}], "]"}]}]}], ",", 
     RowBox[{
      RowBox[{"df", "[", 
       RowBox[{"1", ",", "17", ",", "5", ",", "5"}], "]"}], "\[Rule]", 
      RowBox[{"x1x2x3x5r02", " ", "x4", " ", 
       RowBox[{"kf", "[", 
        RowBox[{"1", ",", "17", ",", "5", ",", "5"}], "]"}]}]}], ",", 
     RowBox[{
      RowBox[{"db", "[", 
       RowBox[{"1", ",", "17", ",", "5", ",", "5"}], "]"}], "\[Rule]", 
      RowBox[{"x1x2x3x4x5r02", " ", 
       RowBox[{"kb", "[", 
        RowBox[{"1", ",", "17", ",", "5", ",", "5"}], "]"}]}]}], ",", 
     RowBox[{
      RowBox[{"df", "[", 
       RowBox[{"1", ",", "21", ",", "5", ",", "1"}], "]"}], "\[Rule]", 
      RowBox[{"x1x2x3x4r02", " ", "x5", " ", 
       RowBox[{"kf", "[", 
        RowBox[{"1", ",", "21", ",", "5", ",", "1"}], "]"}]}]}], ",", 
     RowBox[{
      RowBox[{"db", "[", 
       RowBox[{"1", ",", "21", ",", "5", ",", "1"}], "]"}], "\[Rule]", 
      RowBox[{"x1x2x3x4x5r02", " ", 
       RowBox[{"kb", "[", 
        RowBox[{"1", ",", "21", ",", "5", ",", "1"}], "]"}]}]}], ",", 
     RowBox[{"Vf20", "\[Rule]", 
      RowBox[{"x1x2x3x4x5r02", " ", "Kf2"}]}], ",", "\[IndentingNewLine]", 
     "\[IndentingNewLine]", 
     RowBox[{
      RowBox[{"hf", "[", 
       RowBox[{"1", ",", "1", ",", "1", ",", "5"}], "]"}], "\[Rule]", 
      RowBox[{"r03", " ", "m1", " ", 
       RowBox[{"kf", "[", 
        RowBox[{"1", ",", "1", ",", "1", ",", "5"}], "]"}]}]}], ",", 
     RowBox[{
      RowBox[{"hb", "[", 
       RowBox[{"1", ",", "1", ",", "1", ",", "5"}], "]"}], "\[Rule]", 
      RowBox[{"r03m1", " ", 
       RowBox[{"kb", "[", 
        RowBox[{"1", ",", "1", ",", "1", ",", "5"}], "]"}]}]}], ",", 
     RowBox[{
      RowBox[{"hf", "[", 
       RowBox[{"1", ",", "1", ",", "1", ",", "9"}], "]"}], "\[Rule]", 
      RowBox[{"r03", " ", "m2", " ", 
       RowBox[{"kf", "[", 
        RowBox[{"1", ",", "1", ",", "1", ",", "9"}], "]"}]}]}], ",", 
     RowBox[{
      RowBox[{"hb", "[", 
       RowBox[{"1", ",", "1", ",", "1", ",", "9"}], "]"}], "\[Rule]", 
      RowBox[{"r03m2", " ", 
       RowBox[{"kb", "[", 
        RowBox[{"1", ",", "1", ",", "1", ",", "9"}], "]"}]}]}], ",", 
     RowBox[{
      RowBox[{"hf", "[", 
       RowBox[{"1", ",", "9", ",", "2", ",", "1"}], "]"}], "\[Rule]", 
      RowBox[{"r03m1", " ", "m2", " ", 
       RowBox[{"kf", "[", 
        RowBox[{"1", ",", "9", ",", "2", ",", "1"}], "]"}]}]}], ",", 
     RowBox[{
      RowBox[{"hb", "[", 
       RowBox[{"1", ",", "9", ",", "2", ",", "1"}], "]"}], "\[Rule]", 
      RowBox[{"r03m1m2", " ", 
       RowBox[{"kb", "[", 
        RowBox[{"1", ",", "9", ",", "2", ",", "1"}], "]"}]}]}], ",", 
     RowBox[{
      RowBox[{"hf", "[", 
       RowBox[{"1", ",", "5", ",", "2", ",", "5"}], "]"}], "\[Rule]", 
      RowBox[{"m1", " ", "r03m2", " ", 
       RowBox[{"kf", "[", 
        RowBox[{"1", ",", "5", ",", "2", ",", "5"}], "]"}]}]}], ",", 
     RowBox[{
      RowBox[{"hb", "[", 
       RowBox[{"1", ",", "5", ",", "2", ",", "5"}], "]"}], "->", 
      RowBox[{"r03m1m2", " ", 
       RowBox[{"kb", "[", 
        RowBox[{"1", ",", "5", ",", "2", ",", "5"}], "]"}]}]}], ",", 
     RowBox[{
      RowBox[{"hf", "[", 
       RowBox[{"1", ",", "13", ",", "3", ",", "1"}], "]"}], "\[Rule]", 
      RowBox[{"r03m1m2", " ", "m3", " ", 
       RowBox[{"kf", "[", 
        RowBox[{"1", ",", "13", ",", "3", ",", "1"}], "]"}]}]}], ",", 
     RowBox[{
      RowBox[{"hb", "[", 
       RowBox[{"1", ",", "13", ",", "3", ",", "1"}], "]"}], "\[Rule]", 
      RowBox[{"r03m1m2m3", " ", 
       RowBox[{"kb", "[", 
        RowBox[{"1", ",", "13", ",", "3", ",", "1"}], "]"}]}]}], ",", 
     RowBox[{
      RowBox[{"hf", "[", 
       RowBox[{"1", ",", "17", ",", "3", ",", "1"}], "]"}], "\[Rule]", 
      RowBox[{"r03m1m2", " ", "m4", " ", 
       RowBox[{"kf", "[", 
        RowBox[{"1", ",", "17", ",", "3", ",", "1"}], "]"}]}]}], ",", 
     RowBox[{
      RowBox[{"hb", "[", 
       RowBox[{"1", ",", "17", ",", "3", ",", "1"}], "]"}], "\[Rule]", 
      RowBox[{"r03m1m2m4", " ", 
       RowBox[{"kb", "[", 
        RowBox[{"1", ",", "17", ",", "3", ",", "1"}], "]"}]}]}], ",", 
     RowBox[{
      RowBox[{"hf", "[", 
       RowBox[{"1", ",", "13", ",", "4", ",", "5"}], "]"}], "\[Rule]", 
      RowBox[{"r03m1m2m4", " ", "m3", " ", 
       RowBox[{"kf", "[", 
        RowBox[{"1", ",", "13", ",", "4", ",", "5"}], "]"}]}]}], ",", 
     RowBox[{
      RowBox[{"hb", "[", 
       RowBox[{"1", ",", "13", ",", "4", ",", "5"}], "]"}], "\[Rule]", 
      RowBox[{"r03m1m2m3m4", " ", 
       RowBox[{"kb", "[", 
        RowBox[{"1", ",", "13", ",", "4", ",", "5"}], "]"}]}]}], ",", 
     RowBox[{
      RowBox[{"hf", "[", 
       RowBox[{"1", ",", "17", ",", "4", ",", "1"}], "]"}], "\[Rule]", 
      RowBox[{"r03m1m2m3", " ", "m4", " ", 
       RowBox[{"kf", "[", 
        RowBox[{"1", ",", "17", ",", "4", ",", "1"}], "]"}]}]}], ",", 
     RowBox[{
      RowBox[{"hb", "[", 
       RowBox[{"1", ",", "17", ",", "4", ",", "1"}], "]"}], "\[Rule]", 
      RowBox[{"r03m1m2m3m4", " ", 
       RowBox[{"kb", "[", 
        RowBox[{"1", ",", "17", ",", "4", ",", "1"}], "]"}]}]}], ",", 
     RowBox[{
      RowBox[{"hf", "[", 
       RowBox[{"1", ",", "21", ",", "4", ",", "1"}], "]"}], "\[Rule]", 
      RowBox[{"r03m1m2m3", " ", "m5", " ", 
       RowBox[{"kf", "[", 
        RowBox[{"1", ",", "21", ",", "4", ",", "1"}], "]"}]}]}], ",", 
     RowBox[{
      RowBox[{"hb", "[", 
       RowBox[{"1", ",", "21", ",", "4", ",", "1"}], "]"}], "\[Rule]", 
      RowBox[{"r03m1m2m3m5", " ", 
       RowBox[{"kb", "[", 
        RowBox[{"1", ",", "21", ",", "4", ",", "1"}], "]"}]}]}], ",", 
     RowBox[{
      RowBox[{"hf", "[", 
       RowBox[{"1", ",", "21", ",", "4", ",", "5"}], "]"}], "\[Rule]", 
      RowBox[{"r03m1m2m4", " ", "m5", " ", 
       RowBox[{"kf", "[", 
        RowBox[{"1", ",", "21", ",", "4", ",", "5"}], "]"}]}]}], ",", 
     RowBox[{
      RowBox[{"hb", "[", 
       RowBox[{"1", ",", "21", ",", "4", ",", "5"}], "]"}], "\[Rule]", 
      RowBox[{"r03m1m2m4m5", " ", 
       RowBox[{"kb", "[", 
        RowBox[{"1", ",", "21", ",", "4", ",", "5"}], "]"}]}]}], ",", 
     RowBox[{
      RowBox[{"hf", "[", 
       RowBox[{"1", ",", "13", ",", "5", ",", "9"}], "]"}], "\[Rule]", 
      RowBox[{"r03m1m2m4m5", " ", "m3", " ", 
       RowBox[{"kf", "[", 
        RowBox[{"1", ",", "13", ",", "5", ",", "9"}], "]"}]}]}], ",", 
     RowBox[{
      RowBox[{"hb", "[", 
       RowBox[{"1", ",", "13", ",", "5", ",", "9"}], "]"}], "\[Rule]", 
      RowBox[{"r03m1m2m3m4m5", " ", 
       RowBox[{"kb", "[", 
        RowBox[{"1", ",", "13", ",", "5", ",", "9"}], "]"}]}]}], ",", 
     RowBox[{
      RowBox[{"hf", "[", 
       RowBox[{"1", ",", "17", ",", "5", ",", "5"}], "]"}], "\[Rule]", 
      RowBox[{"r03m1m2m3m5", " ", "m4", " ", 
       RowBox[{"kf", "[", 
        RowBox[{"1", ",", "17", ",", "5", ",", "5"}], "]"}]}]}], ",", 
     RowBox[{
      RowBox[{"hb", "[", 
       RowBox[{"1", ",", "17", ",", "5", ",", "5"}], "]"}], "\[Rule]", 
      RowBox[{"r03m1m2m3m4m5", " ", 
       RowBox[{"kb", "[", 
        RowBox[{"1", ",", "17", ",", "5", ",", "5"}], "]"}]}]}], ",", 
     RowBox[{
      RowBox[{"hf", "[", 
       RowBox[{"1", ",", "21", ",", "5", ",", "1"}], "]"}], "\[Rule]", 
      RowBox[{"r03m1m2m3m4", " ", "m5", " ", 
       RowBox[{"kf", "[", 
        RowBox[{"1", ",", "21", ",", "5", ",", "1"}], "]"}]}]}], ",", 
     RowBox[{
      RowBox[{"hb", "[", 
       RowBox[{"1", ",", "21", ",", "5", ",", "1"}], "]"}], "\[Rule]", 
      RowBox[{"r03m1m2m3m4m5", " ", 
       RowBox[{"kb", "[", 
        RowBox[{"1", ",", "21", ",", "5", ",", "1"}], "]"}]}]}], ",", " ", 
     RowBox[{"Vf30", "\[Rule]", 
      RowBox[{"r03m1m2m3m4m5", " ", "Kf3"}]}], ",", "\[IndentingNewLine]", 
     "\[IndentingNewLine]", 
     RowBox[{
      RowBox[{"cf", "[", 
       RowBox[{"1", ",", "1", ",", "1", ",", "5"}], "]"}], "\[Rule]", 
      RowBox[{"r04", " ", "n1", " ", 
       RowBox[{"kf", "[", 
        RowBox[{"1", ",", "1", ",", "1", ",", "5"}], "]"}]}]}], ",", 
     RowBox[{
      RowBox[{"cb", "[", 
       RowBox[{"1", ",", "1", ",", "1", ",", "5"}], "]"}], "\[Rule]", 
      RowBox[{"r04n1", " ", 
       RowBox[{"kb", "[", 
        RowBox[{"1", ",", "1", ",", "1", ",", "5"}], "]"}]}]}], ",", 
     RowBox[{
      RowBox[{"cf", "[", 
       RowBox[{"1", ",", "1", ",", "1", ",", "9"}], "]"}], "\[Rule]", 
      RowBox[{"r04", " ", "n2", " ", 
       RowBox[{"kf", "[", 
        RowBox[{"1", ",", "1", ",", "1", ",", "9"}], "]"}]}]}], ",", 
     RowBox[{
      RowBox[{"cb", "[", 
       RowBox[{"1", ",", "1", ",", "1", ",", "9"}], "]"}], "\[Rule]", 
      RowBox[{"r04n2", " ", 
       RowBox[{"kb", "[", 
        RowBox[{"1", ",", "1", ",", "1", ",", "9"}], "]"}]}]}], ",", 
     RowBox[{
      RowBox[{"cf", "[", 
       RowBox[{"1", ",", "9", ",", "2", ",", "1"}], "]"}], "\[Rule]", 
      RowBox[{"r04n1", " ", "n2", " ", 
       RowBox[{"kf", "[", 
        RowBox[{"1", ",", "9", ",", "2", ",", "1"}], "]"}]}]}], ",", 
     RowBox[{
      RowBox[{"cb", "[", 
       RowBox[{"1", ",", "9", ",", "2", ",", "1"}], "]"}], "\[Rule]", 
      RowBox[{"r04n1n2", " ", 
       RowBox[{"kb", "[", 
        RowBox[{"1", ",", "9", ",", "2", ",", "1"}], "]"}]}]}], ",", 
     RowBox[{
      RowBox[{"cf", "[", 
       RowBox[{"1", ",", "5", ",", "2", ",", "5"}], "]"}], "\[Rule]", 
      RowBox[{"n1", " ", "r04n2", " ", 
       RowBox[{"kf", "[", 
        RowBox[{"1", ",", "5", ",", "2", ",", "5"}], "]"}]}]}], ",", 
     RowBox[{
      RowBox[{"cb", "[", 
       RowBox[{"1", ",", "5", ",", "2", ",", "5"}], "]"}], "->", 
      RowBox[{"r04n1n2", " ", 
       RowBox[{"kb", "[", 
        RowBox[{"1", ",", "5", ",", "2", ",", "5"}], "]"}]}]}], ",", 
     RowBox[{
      RowBox[{"cf", "[", 
       RowBox[{"1", ",", "13", ",", "3", ",", "1"}], "]"}], "\[Rule]", 
      RowBox[{"r04n1n2", " ", "n3", " ", 
       RowBox[{"kf", "[", 
        RowBox[{"1", ",", "13", ",", "3", ",", "1"}], "]"}]}]}], ",", 
     RowBox[{
      RowBox[{"cb", "[", 
       RowBox[{"1", ",", "13", ",", "3", ",", "1"}], "]"}], "\[Rule]", 
      RowBox[{"r04n1n2n3", " ", 
       RowBox[{"kb", "[", 
        RowBox[{"1", ",", "13", ",", "3", ",", "1"}], "]"}]}]}], ",", 
     RowBox[{
      RowBox[{"cf", "[", 
       RowBox[{"1", ",", "17", ",", "3", ",", "1"}], "]"}], "\[Rule]", 
      RowBox[{"r04n1n2", " ", "n4", " ", 
       RowBox[{"kf", "[", 
        RowBox[{"1", ",", "17", ",", "3", ",", "1"}], "]"}]}]}], ",", 
     RowBox[{
      RowBox[{"cb", "[", 
       RowBox[{"1", ",", "17", ",", "3", ",", "1"}], "]"}], "\[Rule]", 
      RowBox[{"r04n1n2n4", " ", 
       RowBox[{"kb", "[", 
        RowBox[{"1", ",", "17", ",", "3", ",", "1"}], "]"}]}]}], ",", 
     RowBox[{
      RowBox[{"cf", "[", 
       RowBox[{"1", ",", "13", ",", "4", ",", "5"}], "]"}], "\[Rule]", 
      RowBox[{"r04n1n2n4", " ", "n3", " ", 
       RowBox[{"kf", "[", 
        RowBox[{"1", ",", "13", ",", "4", ",", "5"}], "]"}]}]}], ",", 
     RowBox[{
      RowBox[{"cb", "[", 
       RowBox[{"1", ",", "13", ",", "4", ",", "5"}], "]"}], "\[Rule]", 
      RowBox[{"r04n1n2n3n4", " ", 
       RowBox[{"kb", "[", 
        RowBox[{"1", ",", "13", ",", "4", ",", "5"}], "]"}]}]}], ",", 
     RowBox[{
      RowBox[{"cf", "[", 
       RowBox[{"1", ",", "17", ",", "4", ",", "1"}], "]"}], "\[Rule]", 
      RowBox[{"r04n1n2n3", " ", "n4", " ", 
       RowBox[{"kf", "[", 
        RowBox[{"1", ",", "17", ",", "4", ",", "1"}], "]"}]}]}], ",", 
     RowBox[{
      RowBox[{"cb", "[", 
       RowBox[{"1", ",", "17", ",", "4", ",", "1"}], "]"}], "\[Rule]", 
      RowBox[{"r04n1n2n3n4", " ", 
       RowBox[{"kb", "[", 
        RowBox[{"1", ",", "17", ",", "4", ",", "1"}], "]"}]}]}], ",", 
     RowBox[{
      RowBox[{"cf", "[", 
       RowBox[{"1", ",", "21", ",", "4", ",", "1"}], "]"}], "\[Rule]", 
      RowBox[{"r04n1n2n3", " ", "n5", " ", 
       RowBox[{"kf", "[", 
        RowBox[{"1", ",", "21", ",", "4", ",", "1"}], "]"}]}]}], ",", 
     RowBox[{
      RowBox[{"cb", "[", 
       RowBox[{"1", ",", "21", ",", "4", ",", "1"}], "]"}], "\[Rule]", 
      RowBox[{"r04n1n2n3n5", " ", 
       RowBox[{"kb", "[", 
        RowBox[{"1", ",", "21", ",", "4", ",", "1"}], "]"}]}]}], ",", 
     RowBox[{
      RowBox[{"cf", "[", 
       RowBox[{"1", ",", "21", ",", "4", ",", "5"}], "]"}], "\[Rule]", 
      RowBox[{"r04n1n2n4", " ", "n5", " ", 
       RowBox[{"kf", "[", 
        RowBox[{"1", ",", "21", ",", "4", ",", "5"}], "]"}]}]}], ",", 
     RowBox[{
      RowBox[{"cb", "[", 
       RowBox[{"1", ",", "21", ",", "4", ",", "5"}], "]"}], "\[Rule]", 
      RowBox[{"r04n1n2n4n5", " ", 
       RowBox[{"kb", "[", 
        RowBox[{"1", ",", "21", ",", "4", ",", "5"}], "]"}]}]}], ",", 
     RowBox[{
      RowBox[{"cf", "[", 
       RowBox[{"1", ",", "13", ",", "5", ",", "9"}], "]"}], "\[Rule]", 
      RowBox[{"r04n1n2n4n5", " ", "n3", " ", 
       RowBox[{"kf", "[", 
        RowBox[{"1", ",", "13", ",", "5", ",", "9"}], "]"}]}]}], ",", 
     RowBox[{
      RowBox[{"cb", "[", 
       RowBox[{"1", ",", "13", ",", "5", ",", "9"}], "]"}], "\[Rule]", 
      RowBox[{"r04n1n2n3n4n5", " ", 
       RowBox[{"kb", "[", 
        RowBox[{"1", ",", "13", ",", "5", ",", "9"}], "]"}]}]}], ",", 
     RowBox[{
      RowBox[{"cf", "[", 
       RowBox[{"1", ",", "17", ",", "5", ",", "5"}], "]"}], "\[Rule]", 
      RowBox[{"r04n1n2n3n5", " ", "n4", " ", 
       RowBox[{"kf", "[", 
        RowBox[{"1", ",", "17", ",", "5", ",", "5"}], "]"}]}]}], ",", 
     RowBox[{
      RowBox[{"cb", "[", 
       RowBox[{"1", ",", "17", ",", "5", ",", "5"}], "]"}], "\[Rule]", 
      RowBox[{"r04n1n2n3n4n5", " ", 
       RowBox[{"kb", "[", 
        RowBox[{"1", ",", "17", ",", "5", ",", "5"}], "]"}]}]}], ",", 
     RowBox[{
      RowBox[{"cf", "[", 
       RowBox[{"1", ",", "21", ",", "5", ",", "1"}], "]"}], "\[Rule]", 
      RowBox[{"r04n1n2n3n4", " ", "n5", " ", 
       RowBox[{"kf", "[", 
        RowBox[{"1", ",", "21", ",", "5", ",", "1"}], "]"}]}]}], ",", 
     RowBox[{
      RowBox[{"cb", "[", 
       RowBox[{"1", ",", "21", ",", "5", ",", "1"}], "]"}], "\[Rule]", 
      RowBox[{"r04n1n2n3n4n5", " ", 
       RowBox[{"kb", "[", 
        RowBox[{"1", ",", "21", ",", "5", ",", "1"}], "]"}]}]}], ",", " ", 
     RowBox[{"Vf40", "\[Rule]", "  ", 
      RowBox[{"r04n1n2n3n4n5", " ", "Kf4"}]}], ",", "\[IndentingNewLine]", 
     "\[IndentingNewLine]", 
     RowBox[{
      RowBox[{"vf", "[", 
       RowBox[{"1", ",", "1", ",", "1", ",", "5"}], "]"}], "\[Rule]", 
      RowBox[{"p1", " ", "r1", " ", 
       RowBox[{"kf", "[", 
        RowBox[{"1", ",", "1", ",", "1", ",", "5"}], "]"}]}]}], ",", 
     RowBox[{
      RowBox[{"vb", "[", 
       RowBox[{"1", ",", "1", ",", "1", ",", "5"}], "]"}], "\[Rule]", 
      RowBox[{"p1r1", " ", 
       RowBox[{"kb", "[", 
        RowBox[{"1", ",", "1", ",", "1", ",", "5"}], "]"}]}]}], ",", 
     RowBox[{
      RowBox[{"vf", "[", 
       RowBox[{"1", ",", "1", ",", "1", ",", "9"}], "]"}], "\[Rule]", 
      RowBox[{"p2", " ", "r1", " ", 
       RowBox[{"kf", "[", 
        RowBox[{"1", ",", "1", ",", "1", ",", "9"}], "]"}]}]}], ",", 
     RowBox[{
      RowBox[{"vb", "[", 
       RowBox[{"1", ",", "1", ",", "1", ",", "9"}], "]"}], "\[Rule]", 
      RowBox[{"p2r1", " ", 
       RowBox[{"kb", "[", 
        RowBox[{"1", ",", "1", ",", "1", ",", "9"}], "]"}]}]}], ",", 
     RowBox[{
      RowBox[{"vf", "[", 
       RowBox[{"1", ",", "5", ",", "2", ",", "5"}], "]"}], "\[Rule]", 
      RowBox[{"p1", " ", "p2r1", " ", 
       RowBox[{"kf", "[", 
        RowBox[{"1", ",", "5", ",", "2", ",", "5"}], "]"}]}]}], ",", 
     RowBox[{
      RowBox[{"vb", "[", 
       RowBox[{"1", ",", "5", ",", "2", ",", "5"}], "]"}], "\[Rule]", 
      RowBox[{"p1p2r1", " ", 
       RowBox[{"kb", "[", 
        RowBox[{"1", ",", "5", ",", "2", ",", "5"}], "]"}]}]}], ",", 
     RowBox[{
      RowBox[{"vf", "[", 
       RowBox[{"1", ",", "9", ",", "2", ",", "1"}], "]"}], "\[Rule]", 
      RowBox[{"p1r1", " ", "p2", " ", 
       RowBox[{"kf", "[", 
        RowBox[{"1", ",", "9", ",", "2", ",", "1"}], "]"}]}]}], ",", 
     RowBox[{
      RowBox[{"vb", "[", 
       RowBox[{"1", ",", "9", ",", "2", ",", "1"}], "]"}], "\[Rule]", 
      RowBox[{"p1p2r1", " ", 
       RowBox[{"kb", "[", 
        RowBox[{"1", ",", "9", ",", "2", ",", "1"}], "]"}]}]}], ",", 
     RowBox[{
      RowBox[{"vf", "[", 
       RowBox[{"1", ",", "13", ",", "3", ",", "1"}], "]"}], "\[Rule]", 
      RowBox[{"p1p2r1", " ", "p3", " ", 
       RowBox[{"kf", "[", 
        RowBox[{"1", ",", "13", ",", "3", ",", "1"}], "]"}]}]}], ",", 
     RowBox[{
      RowBox[{"vb", "[", 
       RowBox[{"1", ",", "13", ",", "3", ",", "1"}], "]"}], "\[Rule]", 
      RowBox[{"p1p2p3r1", " ", 
       RowBox[{"kb", "[", 
        RowBox[{"1", ",", "13", ",", "3", ",", "1"}], "]"}]}]}], ",", 
     RowBox[{
      RowBox[{"vf", "[", 
       RowBox[{"1", ",", "17", ",", "3", ",", "1"}], "]"}], "\[Rule]", 
      RowBox[{"p1p2r1", " ", "p4", " ", 
       RowBox[{"kf", "[", 
        RowBox[{"1", ",", "17", ",", "3", ",", "1"}], "]"}]}]}], ",", 
     RowBox[{
      RowBox[{"vb", "[", 
       RowBox[{"1", ",", "17", ",", "3", ",", "1"}], "]"}], "\[Rule]", 
      RowBox[{"p1p2p4r1", " ", 
       RowBox[{"kb", "[", 
        RowBox[{"1", ",", "17", ",", "3", ",", "1"}], "]"}]}]}], ",", 
     RowBox[{
      RowBox[{"vf", "[", 
       RowBox[{"1", ",", "13", ",", "4", ",", "5"}], "]"}], "\[Rule]", 
      RowBox[{"p1p2p4r1", " ", "p3", " ", 
       RowBox[{"kf", "[", 
        RowBox[{"1", ",", "13", ",", "4", ",", "5"}], "]"}]}]}], ",", 
     RowBox[{
      RowBox[{"vb", "[", 
       RowBox[{"1", ",", "13", ",", "4", ",", "5"}], "]"}], "\[Rule]", 
      RowBox[{"p1p2p3p4r1", " ", 
       RowBox[{"kb", "[", 
        RowBox[{"1", ",", "13", ",", "4", ",", "5"}], "]"}]}]}], ",", 
     RowBox[{
      RowBox[{"vf", "[", 
       RowBox[{"1", ",", "17", ",", "4", ",", "1"}], "]"}], "\[Rule]", 
      RowBox[{"p1p2p3r1", " ", "p4", " ", 
       RowBox[{"kf", "[", 
        RowBox[{"1", ",", "17", ",", "4", ",", "1"}], "]"}]}]}], ",", 
     RowBox[{
      RowBox[{"vb", "[", 
       RowBox[{"1", ",", "17", ",", "4", ",", "1"}], "]"}], "\[Rule]", 
      RowBox[{"p1p2p3p4r1", " ", 
       RowBox[{"kb", "[", 
        RowBox[{"1", ",", "17", ",", "4", ",", "1"}], "]"}]}]}], ",", 
     RowBox[{
      RowBox[{"vf", "[", 
       RowBox[{"1", ",", "21", ",", "4", ",", "1"}], "]"}], "\[Rule]", 
      RowBox[{"p1p2p3r1", " ", "p5", " ", 
       RowBox[{"kf", "[", 
        RowBox[{"1", ",", "21", ",", "4", ",", "1"}], "]"}]}]}], ",", 
     RowBox[{
      RowBox[{"vb", "[", 
       RowBox[{"1", ",", "21", ",", "4", ",", "1"}], "]"}], "\[Rule]", 
      RowBox[{"p1p2p3p5r1", " ", 
       RowBox[{"kb", "[", 
        RowBox[{"1", ",", "21", ",", "4", ",", "1"}], "]"}]}]}], ",", 
     RowBox[{
      RowBox[{"vf", "[", 
       RowBox[{"1", ",", "21", ",", "4", ",", "5"}], "]"}], "\[Rule]", 
      RowBox[{"p1p2p4r1", " ", "p5", " ", 
       RowBox[{"kf", "[", 
        RowBox[{"1", ",", "21", ",", "4", ",", "5"}], "]"}]}]}], ",", 
     RowBox[{
      RowBox[{"vb", "[", 
       RowBox[{"1", ",", "21", ",", "4", ",", "5"}], "]"}], "\[Rule]", 
      RowBox[{"p1p2p4p5r1", " ", 
       RowBox[{"kb", "[", 
        RowBox[{"1", ",", "21", ",", "4", ",", "5"}], "]"}]}]}], ",", 
     RowBox[{
      RowBox[{"vf", "[", 
       RowBox[{"1", ",", "13", ",", "5", ",", "9"}], "]"}], "\[Rule]", 
      RowBox[{"p1p2p4p5r1", " ", "p3", " ", 
       RowBox[{"kf", "[", 
        RowBox[{"1", ",", "13", ",", "5", ",", "9"}], "]"}]}]}], ",", 
     RowBox[{
      RowBox[{"vb", "[", 
       RowBox[{"1", ",", "13", ",", "5", ",", "9"}], "]"}], "\[Rule]", 
      RowBox[{"p1p2p3p4p5r1", " ", 
       RowBox[{"kb", "[", 
        RowBox[{"1", ",", "13", ",", "5", ",", "9"}], "]"}]}]}], ",", 
     RowBox[{
      RowBox[{"vf", "[", 
       RowBox[{"1", ",", "17", ",", "5", ",", "5"}], "]"}], "\[Rule]", 
      RowBox[{"p1p2p3p5r1", " ", "p4", " ", 
       RowBox[{"kf", "[", 
        RowBox[{"1", ",", "17", ",", "5", ",", "5"}], "]"}]}]}], ",", 
     RowBox[{
      RowBox[{"vb", "[", 
       RowBox[{"1", ",", "17", ",", "5", ",", "5"}], "]"}], "\[Rule]", 
      RowBox[{"p1p2p3p4p5r1", " ", 
       RowBox[{"kb", "[", 
        RowBox[{"1", ",", "17", ",", "5", ",", "5"}], "]"}]}]}], ",", 
     RowBox[{
      RowBox[{"vf", "[", 
       RowBox[{"1", ",", "21", ",", "5", ",", "1"}], "]"}], "\[Rule]", 
      RowBox[{"p1p2p3p4r1", " ", "p5", " ", 
       RowBox[{"kf", "[", 
        RowBox[{"1", ",", "21", ",", "5", ",", "1"}], "]"}]}]}], ",", 
     RowBox[{
      RowBox[{"vb", "[", 
       RowBox[{"1", ",", "21", ",", "5", ",", "1"}], "]"}], "\[Rule]", 
      RowBox[{"p1p2p3p4p5r1", " ", 
       RowBox[{"kb", "[", 
        RowBox[{"1", ",", "21", ",", "5", ",", "1"}], "]"}]}]}], ",", " ", 
     RowBox[{"Vf1", "\[Rule]", 
      RowBox[{"p1p2p3p4p5r1", "  ", "Kf1"}]}], " ", ",", 
     "\[IndentingNewLine]", "\[IndentingNewLine]", 
     RowBox[{
      RowBox[{"af", "[", 
       RowBox[{"1", ",", "1", ",", "1", ",", "5"}], "]"}], "\[Rule]", 
      RowBox[{"q1", " ", "r2", " ", 
       RowBox[{"kf", "[", 
        RowBox[{"1", ",", "1", ",", "1", ",", "5"}], "]"}]}]}], ",", 
     RowBox[{
      RowBox[{"ab", "[", 
       RowBox[{"1", ",", "1", ",", "1", ",", "5"}], "]"}], "\[Rule]", 
      RowBox[{"q1r2", " ", 
       RowBox[{"kb", "[", 
        RowBox[{"1", ",", "1", ",", "1", ",", "5"}], "]"}]}]}], ",", 
     RowBox[{
      RowBox[{"af", "[", 
       RowBox[{"1", ",", "1", ",", "1", ",", "9"}], "]"}], "\[Rule]", 
      RowBox[{"q2", " ", "r2", " ", 
       RowBox[{"kf", "[", 
        RowBox[{"1", ",", "1", ",", "1", ",", "9"}], "]"}]}]}], ",", 
     RowBox[{
      RowBox[{"ab", "[", 
       RowBox[{"1", ",", "1", ",", "1", ",", "9"}], "]"}], "\[Rule]", 
      RowBox[{"q2r2", " ", 
       RowBox[{"kb", "[", 
        RowBox[{"1", ",", "1", ",", "1", ",", "9"}], "]"}]}]}], ",", 
     RowBox[{
      RowBox[{"af", "[", 
       RowBox[{"1", ",", "5", ",", "2", ",", "5"}], "]"}], "\[Rule]", 
      RowBox[{"q1", " ", "q2r2", " ", 
       RowBox[{"kf", "[", 
        RowBox[{"1", ",", "5", ",", "2", ",", "5"}], "]"}]}]}], ",", 
     RowBox[{
      RowBox[{"ab", "[", 
       RowBox[{"1", ",", "5", ",", "2", ",", "5"}], "]"}], "\[Rule]", 
      RowBox[{"q1q2r2", " ", 
       RowBox[{"kb", "[", 
        RowBox[{"1", ",", "5", ",", "2", ",", "5"}], "]"}]}]}], ",", 
     RowBox[{
      RowBox[{"af", "[", 
       RowBox[{"1", ",", "9", ",", "2", ",", "1"}], "]"}], "\[Rule]", 
      RowBox[{"q1r2", " ", "q2", " ", 
       RowBox[{"kf", "[", 
        RowBox[{"1", ",", "9", ",", "2", ",", "1"}], "]"}]}]}], ",", 
     RowBox[{
      RowBox[{"ab", "[", 
       RowBox[{"1", ",", "9", ",", "2", ",", "1"}], "]"}], "\[Rule]", 
      RowBox[{"q1q2r2", " ", 
       RowBox[{"kb", "[", 
        RowBox[{"1", ",", "9", ",", "2", ",", "1"}], "]"}]}]}], ",", 
     RowBox[{
      RowBox[{"af", "[", 
       RowBox[{"1", ",", "13", ",", "3", ",", "1"}], "]"}], "\[Rule]", 
      RowBox[{"q1q2r2", " ", "q3", " ", 
       RowBox[{"kf", "[", 
        RowBox[{"1", ",", "13", ",", "3", ",", "1"}], "]"}]}]}], ",", 
     RowBox[{
      RowBox[{"ab", "[", 
       RowBox[{"1", ",", "13", ",", "3", ",", "1"}], "]"}], "\[Rule]", 
      RowBox[{"q1q2q3r2", " ", 
       RowBox[{"kb", "[", 
        RowBox[{"1", ",", "13", ",", "3", ",", "1"}], "]"}]}]}], ",", 
     RowBox[{
      RowBox[{"af", "[", 
       RowBox[{"1", ",", "17", ",", "3", ",", "1"}], "]"}], "\[Rule]", 
      RowBox[{"q1q2r2", " ", "q4", " ", 
       RowBox[{"kf", "[", 
        RowBox[{"1", ",", "17", ",", "3", ",", "1"}], "]"}]}]}], ",", 
     RowBox[{
      RowBox[{"ab", "[", 
       RowBox[{"1", ",", "17", ",", "3", ",", "1"}], "]"}], "\[Rule]", 
      RowBox[{"q1q2q4r2", " ", 
       RowBox[{"kb", "[", 
        RowBox[{"1", ",", "17", ",", "3", ",", "1"}], "]"}]}]}], ",", 
     RowBox[{
      RowBox[{"af", "[", 
       RowBox[{"1", ",", "13", ",", "4", ",", "5"}], "]"}], "\[Rule]", 
      RowBox[{"q1q2q4r2", " ", "q3", " ", 
       RowBox[{"kf", "[", 
        RowBox[{"1", ",", "13", ",", "4", ",", "5"}], "]"}]}]}], ",", 
     RowBox[{
      RowBox[{"ab", "[", 
       RowBox[{"1", ",", "13", ",", "4", ",", "5"}], "]"}], "\[Rule]", 
      RowBox[{"q1q2q3q4r2", " ", 
       RowBox[{"kb", "[", 
        RowBox[{"1", ",", "13", ",", "4", ",", "5"}], "]"}]}]}], ",", 
     RowBox[{
      RowBox[{"af", "[", 
       RowBox[{"1", ",", "17", ",", "4", ",", "1"}], "]"}], "\[Rule]", 
      RowBox[{"q1q2q3r2", " ", "q4", " ", 
       RowBox[{"kf", "[", 
        RowBox[{"1", ",", "17", ",", "4", ",", "1"}], "]"}]}]}], ",", 
     RowBox[{
      RowBox[{"ab", "[", 
       RowBox[{"1", ",", "17", ",", "4", ",", "1"}], "]"}], "\[Rule]", 
      RowBox[{"q1q2q3q4r2", " ", 
       RowBox[{"kb", "[", 
        RowBox[{"1", ",", "17", ",", "4", ",", "1"}], "]"}]}]}], ",", 
     RowBox[{
      RowBox[{"af", "[", 
       RowBox[{"1", ",", "21", ",", "4", ",", "1"}], "]"}], "\[Rule]", 
      RowBox[{"q1q2q3r2", " ", "q5", " ", 
       RowBox[{"kf", "[", 
        RowBox[{"1", ",", "21", ",", "4", ",", "1"}], "]"}]}]}], ",", 
     RowBox[{
      RowBox[{"ab", "[", 
       RowBox[{"1", ",", "21", ",", "4", ",", "1"}], "]"}], "\[Rule]", 
      RowBox[{"q1q2q3q5r2", " ", 
       RowBox[{"kb", "[", 
        RowBox[{"1", ",", "21", ",", "4", ",", "1"}], "]"}]}]}], ",", 
     RowBox[{
      RowBox[{"af", "[", 
       RowBox[{"1", ",", "21", ",", "4", ",", "5"}], "]"}], "\[Rule]", 
      RowBox[{"q1q2q4r2", " ", "q5", " ", 
       RowBox[{"kf", "[", 
        RowBox[{"1", ",", "21", ",", "4", ",", "5"}], "]"}]}]}], ",", 
     RowBox[{
      RowBox[{"ab", "[", 
       RowBox[{"1", ",", "21", ",", "4", ",", "5"}], "]"}], "\[Rule]", 
      RowBox[{"q1q2q4q5r2", " ", 
       RowBox[{"kb", "[", 
        RowBox[{"1", ",", "21", ",", "4", ",", "5"}], "]"}]}]}], ",", 
     RowBox[{
      RowBox[{"af", "[", 
       RowBox[{"1", ",", "13", ",", "5", ",", "9"}], "]"}], "\[Rule]", 
      RowBox[{"q1q2q4q5r2", " ", "q3", " ", 
       RowBox[{"kf", "[", 
        RowBox[{"1", ",", "13", ",", "5", ",", "9"}], "]"}]}]}], ",", 
     RowBox[{
      RowBox[{"ab", "[", 
       RowBox[{"1", ",", "13", ",", "5", ",", "9"}], "]"}], "\[Rule]", 
      RowBox[{"q1q2q3q4q5r2", " ", 
       RowBox[{"kb", "[", 
        RowBox[{"1", ",", "13", ",", "5", ",", "9"}], "]"}]}]}], ",", 
     RowBox[{
      RowBox[{"af", "[", 
       RowBox[{"1", ",", "17", ",", "5", ",", "5"}], "]"}], "\[Rule]", 
      RowBox[{"q1q2q3q5r2", " ", "q4", " ", 
       RowBox[{"kf", "[", 
        RowBox[{"1", ",", "17", ",", "5", ",", "5"}], "]"}]}]}], ",", 
     RowBox[{
      RowBox[{"ab", "[", 
       RowBox[{"1", ",", "17", ",", "5", ",", "5"}], "]"}], "\[Rule]", 
      RowBox[{"q1q2q3q4q5r2", " ", 
       RowBox[{"kb", "[", 
        RowBox[{"1", ",", "17", ",", "5", ",", "5"}], "]"}]}]}], ",", 
     RowBox[{
      RowBox[{"af", "[", 
       RowBox[{"1", ",", "21", ",", "5", ",", "1"}], "]"}], "\[Rule]", 
      RowBox[{"q1q2q3q4r2", " ", "q5", " ", 
       RowBox[{"kf", "[", 
        RowBox[{"1", ",", "21", ",", "5", ",", "1"}], "]"}]}]}], ",", 
     RowBox[{
      RowBox[{"ab", "[", 
       RowBox[{"1", ",", "21", ",", "5", ",", "1"}], "]"}], "\[Rule]", 
      RowBox[{"q1q2q3q4q5r2", " ", 
       RowBox[{"kb", "[", 
        RowBox[{"1", ",", "21", ",", "5", ",", "1"}], "]"}]}]}], ",", 
     RowBox[{"Vf2", "\[Rule]", 
      RowBox[{"q1q2q3q4q5r2", " ", "Kf2"}]}], ",", "\[IndentingNewLine]", 
     "\[IndentingNewLine]", 
     RowBox[{
      RowBox[{"bf", "[", 
       RowBox[{"1", ",", "1", ",", "1", ",", "5"}], "]"}], "\[Rule]", 
      RowBox[{"r3", " ", "s1", " ", 
       RowBox[{"kf", "[", 
        RowBox[{"1", ",", "1", ",", "1", ",", "5"}], "]"}]}]}], ",", 
     RowBox[{
      RowBox[{"bb", "[", 
       RowBox[{"1", ",", "1", ",", "1", ",", "5"}], "]"}], "\[Rule]", 
      RowBox[{"r3s1", " ", 
       RowBox[{"kb", "[", 
        RowBox[{"1", ",", "1", ",", "1", ",", "5"}], "]"}]}]}], ",", 
     RowBox[{
      RowBox[{"bf", "[", 
       RowBox[{"1", ",", "1", ",", "1", ",", "9"}], "]"}], "\[Rule]", 
      RowBox[{"r3", " ", "s2", " ", 
       RowBox[{"kf", "[", 
        RowBox[{"1", ",", "1", ",", "1", ",", "9"}], "]"}]}]}], ",", 
     RowBox[{
      RowBox[{"bb", "[", 
       RowBox[{"1", ",", "1", ",", "1", ",", "9"}], "]"}], "\[Rule]", 
      RowBox[{"r3s2", " ", 
       RowBox[{"kb", "[", 
        RowBox[{"1", ",", "1", ",", "1", ",", "9"}], "]"}]}]}], ",", 
     RowBox[{
      RowBox[{"bf", "[", 
       RowBox[{"1", ",", "9", ",", "2", ",", "1"}], "]"}], "\[Rule]", 
      RowBox[{"r3s1", " ", "s2", " ", 
       RowBox[{"kf", "[", 
        RowBox[{"1", ",", "9", ",", "2", ",", "1"}], "]"}]}]}], ",", 
     RowBox[{
      RowBox[{"bb", "[", 
       RowBox[{"1", ",", "9", ",", "2", ",", "1"}], "]"}], "\[Rule]", 
      RowBox[{"r3s1s2", " ", 
       RowBox[{"kb", "[", 
        RowBox[{"1", ",", "9", ",", "2", ",", "1"}], "]"}]}]}], ",", 
     RowBox[{
      RowBox[{"bf", "[", 
       RowBox[{"1", ",", "5", ",", "2", ",", "5"}], "]"}], "->", 
      RowBox[{"s1", " ", "r3s2", " ", 
       RowBox[{"kf", "[", 
        RowBox[{"1", ",", "5", ",", "2", ",", "5"}], "]"}]}]}], ",", 
     RowBox[{
      RowBox[{"bb", "[", 
       RowBox[{"1", ",", "5", ",", "2", ",", "5"}], "]"}], "->", 
      RowBox[{"r3s1s2", " ", 
       RowBox[{"kb", "[", 
        RowBox[{"1", ",", "5", ",", "2", ",", "5"}], "]"}]}]}], ",", 
     RowBox[{
      RowBox[{"bf", "[", 
       RowBox[{"1", ",", "13", ",", "3", ",", "1"}], "]"}], "\[Rule]", 
      RowBox[{"r3s1s2", " ", "s3", " ", 
       RowBox[{"kf", "[", 
        RowBox[{"1", ",", "13", ",", "3", ",", "1"}], "]"}]}]}], ",", 
     RowBox[{
      RowBox[{"bb", "[", 
       RowBox[{"1", ",", "13", ",", "3", ",", "1"}], "]"}], "\[Rule]", 
      RowBox[{"r3s1s2s3", " ", 
       RowBox[{"kb", "[", 
        RowBox[{"1", ",", "13", ",", "3", ",", "1"}], "]"}]}]}], ",", 
     RowBox[{
      RowBox[{"bf", "[", 
       RowBox[{"1", ",", "17", ",", "3", ",", "1"}], "]"}], "\[Rule]", 
      RowBox[{"r3s1s2", " ", "s4", " ", 
       RowBox[{"kf", "[", 
        RowBox[{"1", ",", "17", ",", "3", ",", "1"}], "]"}]}]}], ",", 
     RowBox[{
      RowBox[{"bb", "[", 
       RowBox[{"1", ",", "17", ",", "3", ",", "1"}], "]"}], "\[Rule]", 
      RowBox[{"r3s1s2s4", " ", 
       RowBox[{"kb", "[", 
        RowBox[{"1", ",", "17", ",", "3", ",", "1"}], "]"}]}]}], ",", 
     RowBox[{
      RowBox[{"bf", "[", 
       RowBox[{"1", ",", "13", ",", "4", ",", "5"}], "]"}], "\[Rule]", 
      RowBox[{"r3s1s2s4", " ", "s3", " ", 
       RowBox[{"kf", "[", 
        RowBox[{"1", ",", "13", ",", "4", ",", "5"}], "]"}]}]}], ",", 
     RowBox[{
      RowBox[{"bb", "[", 
       RowBox[{"1", ",", "13", ",", "4", ",", "5"}], "]"}], "\[Rule]", 
      RowBox[{"r3s1s2s3s4", " ", 
       RowBox[{"kb", "[", 
        RowBox[{"1", ",", "13", ",", "4", ",", "5"}], "]"}]}]}], ",", 
     RowBox[{
      RowBox[{"bf", "[", 
       RowBox[{"1", ",", "17", ",", "4", ",", "1"}], "]"}], "\[Rule]", 
      RowBox[{"r3s1s2s3", " ", "s4", " ", 
       RowBox[{"kf", "[", 
        RowBox[{"1", ",", "17", ",", "4", ",", "1"}], "]"}]}]}], ",", 
     RowBox[{
      RowBox[{"bb", "[", 
       RowBox[{"1", ",", "17", ",", "4", ",", "1"}], "]"}], "\[Rule]", 
      RowBox[{"r3s1s2s3s4", " ", 
       RowBox[{"kb", "[", 
        RowBox[{"1", ",", "17", ",", "4", ",", "1"}], "]"}]}]}], ",", 
     RowBox[{
      RowBox[{"bf", "[", 
       RowBox[{"1", ",", "21", ",", "4", ",", "1"}], "]"}], "\[Rule]", 
      RowBox[{"r3s1s2s3", " ", "s5", " ", 
       RowBox[{"kf", "[", 
        RowBox[{"1", ",", "21", ",", "4", ",", "1"}], "]"}]}]}], ",", 
     RowBox[{
      RowBox[{"bb", "[", 
       RowBox[{"1", ",", "21", ",", "4", ",", "1"}], "]"}], "\[Rule]", 
      RowBox[{"r3s1s2s3s5", " ", 
       RowBox[{"kb", "[", 
        RowBox[{"1", ",", "21", ",", "4", ",", "1"}], "]"}]}]}], ",", 
     RowBox[{
      RowBox[{"bf", "[", 
       RowBox[{"1", ",", "21", ",", "4", ",", "5"}], "]"}], "\[Rule]", 
      RowBox[{"r3s1s2s4", " ", "s5", " ", 
       RowBox[{"kf", "[", 
        RowBox[{"1", ",", "21", ",", "4", ",", "5"}], "]"}]}]}], ",", 
     RowBox[{
      RowBox[{"bb", "[", 
       RowBox[{"1", ",", "21", ",", "4", ",", "5"}], "]"}], "\[Rule]", 
      RowBox[{"r3s1s2s4s5", " ", 
       RowBox[{"kb", "[", 
        RowBox[{"1", ",", "21", ",", "4", ",", "5"}], "]"}]}]}], ",", 
     RowBox[{
      RowBox[{"bf", "[", 
       RowBox[{"1", ",", "13", ",", "5", ",", "9"}], "]"}], "\[Rule]", 
      RowBox[{"r3s1s2s4s5", " ", "s3", " ", 
       RowBox[{"kf", "[", 
        RowBox[{"1", ",", "13", ",", "5", ",", "9"}], "]"}]}]}], ",", 
     RowBox[{
      RowBox[{"bb", "[", 
       RowBox[{"1", ",", "13", ",", "5", ",", "9"}], "]"}], "\[Rule]", 
      RowBox[{"r3s1s2s3s4s5", " ", 
       RowBox[{"kb", "[", 
        RowBox[{"1", ",", "13", ",", "5", ",", "9"}], "]"}]}]}], ",", 
     RowBox[{
      RowBox[{"bf", "[", 
       RowBox[{"1", ",", "17", ",", "5", ",", "5"}], "]"}], "\[Rule]", 
      RowBox[{"r3s1s2s3s5", " ", "s4", " ", 
       RowBox[{"kf", "[", 
        RowBox[{"1", ",", "17", ",", "5", ",", "5"}], "]"}]}]}], ",", 
     RowBox[{
      RowBox[{"bb", "[", 
       RowBox[{"1", ",", "17", ",", "5", ",", "5"}], "]"}], "\[Rule]", 
      RowBox[{"r3s1s2s3s4s5", " ", 
       RowBox[{"kb", "[", 
        RowBox[{"1", ",", "17", ",", "5", ",", "5"}], "]"}]}]}], ",", 
     RowBox[{
      RowBox[{"bf", "[", 
       RowBox[{"1", ",", "21", ",", "5", ",", "1"}], "]"}], "\[Rule]", 
      RowBox[{"r3s1s2s3s4", " ", "s5", " ", 
       RowBox[{"kf", "[", 
        RowBox[{"1", ",", "21", ",", "5", ",", "1"}], "]"}]}]}], ",", 
     RowBox[{
      RowBox[{"bb", "[", 
       RowBox[{"1", ",", "21", ",", "5", ",", "1"}], "]"}], "\[Rule]", 
      RowBox[{"r3s1s2s3s4s5", " ", 
       RowBox[{"kb", "[", 
        RowBox[{"1", ",", "21", ",", "5", ",", "1"}], "]"}]}]}], ",", " ", 
     RowBox[{"Vf3", "\[Rule]", 
      RowBox[{"r3s1s2s3s4s5", " ", "Kf3"}]}], ",", "\[IndentingNewLine]", 
     "\[IndentingNewLine]", 
     RowBox[{"Vpolf", "\[Rule]", " ", 
      RowBox[{"Kpolf", "*", "r1", "*", "Pol"}]}], ",", " ", 
     RowBox[{"Vpolb", "\[Rule]", 
      RowBox[{"Kpolb", "*", "r1Pol"}]}], ",", " ", 
     RowBox[{"Vini", "->", 
      RowBox[{"Kini", "*", "r1Pol"}]}], ",", "\[IndentingNewLine]", 
     "\[IndentingNewLine]", 
     RowBox[{
      RowBox[{"ef", "[", 
       RowBox[{"1", ",", "1", ",", "1", ",", "5"}], "]"}], "\[Rule]", 
      RowBox[{"r4", " ", "y1", " ", 
       RowBox[{"kf", "[", 
        RowBox[{"1", ",", "1", ",", "1", ",", "5"}], "]"}]}]}], ",", 
     RowBox[{
      RowBox[{"eb", "[", 
       RowBox[{"1", ",", "1", ",", "1", ",", "5"}], "]"}], "\[Rule]", 
      RowBox[{"r4y1", " ", 
       RowBox[{"kb", "[", 
        RowBox[{"1", ",", "1", ",", "1", ",", "5"}], "]"}]}]}], ",", 
     RowBox[{
      RowBox[{"ef", "[", 
       RowBox[{"1", ",", "1", ",", "1", ",", "9"}], "]"}], "\[Rule]", 
      RowBox[{"r4", " ", "y2", " ", 
       RowBox[{"kf", "[", 
        RowBox[{"1", ",", "1", ",", "1", ",", "9"}], "]"}]}]}], ",", 
     RowBox[{
      RowBox[{"eb", "[", 
       RowBox[{"1", ",", "1", ",", "1", ",", "9"}], "]"}], "\[Rule]", 
      RowBox[{"r4y2", " ", 
       RowBox[{"kb", "[", 
        RowBox[{"1", ",", "1", ",", "1", ",", "9"}], "]"}]}]}], ",", 
     RowBox[{
      RowBox[{"ef", "[", 
       RowBox[{"1", ",", "9", ",", "2", ",", "1"}], "]"}], "\[Rule]", 
      RowBox[{"r4y1", " ", "y2", " ", 
       RowBox[{"kf", "[", 
        RowBox[{"1", ",", "9", ",", "2", ",", "1"}], "]"}]}]}], ",", 
     RowBox[{
      RowBox[{"eb", "[", 
       RowBox[{"1", ",", "9", ",", "2", ",", "1"}], "]"}], "\[Rule]", 
      RowBox[{"r4y1y2", " ", 
       RowBox[{"kb", "[", 
        RowBox[{"1", ",", "9", ",", "2", ",", "1"}], "]"}]}]}], ",", 
     RowBox[{
      RowBox[{"ef", "[", 
       RowBox[{"1", ",", "5", ",", "2", ",", "5"}], "]"}], "->", 
      RowBox[{"y1", " ", "r4y2", " ", 
       RowBox[{"kf", "[", 
        RowBox[{"1", ",", "5", ",", "2", ",", "5"}], "]"}]}]}], ",", 
     RowBox[{
      RowBox[{"eb", "[", 
       RowBox[{"1", ",", "5", ",", "2", ",", "5"}], "]"}], "->", 
      RowBox[{"r4y1y2", " ", 
       RowBox[{"kb", "[", 
        RowBox[{"1", ",", "5", ",", "2", ",", "5"}], "]"}]}]}], ",", 
     RowBox[{
      RowBox[{"ef", "[", 
       RowBox[{"1", ",", "13", ",", "3", ",", "1"}], "]"}], "\[Rule]", 
      RowBox[{"r4y1y2", " ", "y3", " ", 
       RowBox[{"kf", "[", 
        RowBox[{"1", ",", "13", ",", "3", ",", "1"}], "]"}]}]}], ",", 
     RowBox[{
      RowBox[{"eb", "[", 
       RowBox[{"1", ",", "13", ",", "3", ",", "1"}], "]"}], "\[Rule]", 
      RowBox[{"r4y1y2y3", " ", 
       RowBox[{"kb", "[", 
        RowBox[{"1", ",", "13", ",", "3", ",", "1"}], "]"}]}]}], ",", 
     RowBox[{
      RowBox[{"ef", "[", 
       RowBox[{"1", ",", "17", ",", "3", ",", "1"}], "]"}], "\[Rule]", 
      RowBox[{"r4y1y2", " ", "y4", " ", 
       RowBox[{"kf", "[", 
        RowBox[{"1", ",", "17", ",", "3", ",", "1"}], "]"}]}]}], ",", 
     RowBox[{
      RowBox[{"eb", "[", 
       RowBox[{"1", ",", "17", ",", "3", ",", "1"}], "]"}], "\[Rule]", 
      RowBox[{"r4y1y2y4", " ", 
       RowBox[{"kb", "[", 
        RowBox[{"1", ",", "17", ",", "3", ",", "1"}], "]"}]}]}], ",", 
     RowBox[{
      RowBox[{"ef", "[", 
       RowBox[{"1", ",", "13", ",", "4", ",", "5"}], "]"}], "\[Rule]", 
      RowBox[{"r4y1y2y4", " ", "y3", " ", 
       RowBox[{"kf", "[", 
        RowBox[{"1", ",", "13", ",", "4", ",", "5"}], "]"}]}]}], ",", 
     RowBox[{
      RowBox[{"eb", "[", 
       RowBox[{"1", ",", "13", ",", "4", ",", "5"}], "]"}], "\[Rule]", 
      RowBox[{"r4y1y2y3y4", " ", 
       RowBox[{"kb", "[", 
        RowBox[{"1", ",", "13", ",", "4", ",", "5"}], "]"}]}]}], ",", 
     RowBox[{
      RowBox[{"ef", "[", 
       RowBox[{"1", ",", "17", ",", "4", ",", "1"}], "]"}], "\[Rule]", 
      RowBox[{"r4y1y2y3", " ", "y4", " ", 
       RowBox[{"kf", "[", 
        RowBox[{"1", ",", "17", ",", "4", ",", "1"}], "]"}]}]}], ",", 
     RowBox[{
      RowBox[{"eb", "[", 
       RowBox[{"1", ",", "17", ",", "4", ",", "1"}], "]"}], "\[Rule]", 
      RowBox[{"r4y1y2y3y4", " ", 
       RowBox[{"kb", "[", 
        RowBox[{"1", ",", "17", ",", "4", ",", "1"}], "]"}]}]}], ",", 
     RowBox[{
      RowBox[{"ef", "[", 
       RowBox[{"1", ",", "21", ",", "4", ",", "1"}], "]"}], "\[Rule]", 
      RowBox[{"r4y1y2y3", " ", "y5", " ", 
       RowBox[{"kf", "[", 
        RowBox[{"1", ",", "21", ",", "4", ",", "1"}], "]"}]}]}], ",", 
     RowBox[{
      RowBox[{"eb", "[", 
       RowBox[{"1", ",", "21", ",", "4", ",", "1"}], "]"}], "\[Rule]", 
      RowBox[{"r4y1y2y3y5", " ", 
       RowBox[{"kb", "[", 
        RowBox[{"1", ",", "21", ",", "4", ",", "1"}], "]"}]}]}], ",", 
     RowBox[{
      RowBox[{"ef", "[", 
       RowBox[{"1", ",", "21", ",", "4", ",", "5"}], "]"}], "\[Rule]", 
      RowBox[{"r4y1y2y4", " ", "y5", " ", 
       RowBox[{"kf", "[", 
        RowBox[{"1", ",", "21", ",", "4", ",", "5"}], "]"}]}]}], ",", 
     RowBox[{
      RowBox[{"eb", "[", 
       RowBox[{"1", ",", "21", ",", "4", ",", "5"}], "]"}], "\[Rule]", 
      RowBox[{"r4y1y2y4y5", " ", 
       RowBox[{"kb", "[", 
        RowBox[{"1", ",", "21", ",", "4", ",", "5"}], "]"}]}]}], ",", 
     RowBox[{
      RowBox[{"ef", "[", 
       RowBox[{"1", ",", "13", ",", "5", ",", "9"}], "]"}], "\[Rule]", 
      RowBox[{"r4y1y2y4y5", " ", "y3", " ", 
       RowBox[{"kf", "[", 
        RowBox[{"1", ",", "13", ",", "5", ",", "9"}], "]"}]}]}], ",", 
     RowBox[{
      RowBox[{"eb", "[", 
       RowBox[{"1", ",", "13", ",", "5", ",", "9"}], "]"}], "\[Rule]", 
      RowBox[{"r4y1y2y3y4y5", " ", 
       RowBox[{"kb", "[", 
        RowBox[{"1", ",", "13", ",", "5", ",", "9"}], "]"}]}]}], ",", 
     RowBox[{
      RowBox[{"ef", "[", 
       RowBox[{"1", ",", "17", ",", "5", ",", "5"}], "]"}], "\[Rule]", 
      RowBox[{"r4y1y2y3y5", " ", "y4", " ", 
       RowBox[{"kf", "[", 
        RowBox[{"1", ",", "17", ",", "5", ",", "5"}], "]"}]}]}], ",", 
     RowBox[{
      RowBox[{"eb", "[", 
       RowBox[{"1", ",", "17", ",", "5", ",", "5"}], "]"}], "\[Rule]", 
      RowBox[{"r4y1y2y3y4y5", " ", 
       RowBox[{"kb", "[", 
        RowBox[{"1", ",", "17", ",", "5", ",", "5"}], "]"}]}]}], ",", 
     RowBox[{
      RowBox[{"ef", "[", 
       RowBox[{"1", ",", "21", ",", "5", ",", "1"}], "]"}], "\[Rule]", 
      RowBox[{"r4y1y2y3y4", " ", "y5", " ", 
       RowBox[{"kf", "[", 
        RowBox[{"1", ",", "21", ",", "5", ",", "1"}], "]"}]}]}], ",", 
     RowBox[{
      RowBox[{"eb", "[", 
       RowBox[{"1", ",", "21", ",", "5", ",", "1"}], "]"}], "\[Rule]", 
      RowBox[{"r4y1y2y3y4y5", " ", 
       RowBox[{"kb", "[", 
        RowBox[{"1", ",", "21", ",", "5", ",", "1"}], "]"}]}]}], ",", " ", 
     RowBox[{"Vf4", "\[Rule]", "  ", 
      RowBox[{"r4y1y2y3y4y5", " ", "Kf4"}]}], ",", "\[IndentingNewLine]", 
     "\[IndentingNewLine]", 
     RowBox[{
      RowBox[{"ff", "[", 
       RowBox[{"1", ",", "1", ",", "1", ",", "5"}], "]"}], "\[Rule]", 
      RowBox[{"r5", " ", "w1", " ", 
       RowBox[{"kf", "[", 
        RowBox[{"1", ",", "1", ",", "1", ",", "5"}], "]"}]}]}], ",", 
     RowBox[{
      RowBox[{"fb", "[", 
       RowBox[{"1", ",", "1", ",", "1", ",", "5"}], "]"}], "\[Rule]", 
      RowBox[{"r5w1", " ", 
       RowBox[{"kb", "[", 
        RowBox[{"1", ",", "1", ",", "1", ",", "5"}], "]"}]}]}], ",", 
     RowBox[{
      RowBox[{"ff", "[", 
       RowBox[{"1", ",", "1", ",", "1", ",", "9"}], "]"}], "\[Rule]", 
      RowBox[{"r5", " ", "w2", " ", 
       RowBox[{"kf", "[", 
        RowBox[{"1", ",", "1", ",", "1", ",", "9"}], "]"}]}]}], ",", 
     RowBox[{
      RowBox[{"fb", "[", 
       RowBox[{"1", ",", "1", ",", "1", ",", "9"}], "]"}], "\[Rule]", 
      RowBox[{"r5w2", " ", 
       RowBox[{"kb", "[", 
        RowBox[{"1", ",", "1", ",", "1", ",", "9"}], "]"}]}]}], ",", 
     RowBox[{
      RowBox[{"ff", "[", 
       RowBox[{"1", ",", "9", ",", "2", ",", "1"}], "]"}], "\[Rule]", 
      RowBox[{"r5w1", " ", "w2", " ", 
       RowBox[{"kf", "[", 
        RowBox[{"1", ",", "9", ",", "2", ",", "1"}], "]"}]}]}], ",", 
     RowBox[{
      RowBox[{"fb", "[", 
       RowBox[{"1", ",", "9", ",", "2", ",", "1"}], "]"}], "\[Rule]", 
      RowBox[{"r5w1w2", " ", 
       RowBox[{"kb", "[", 
        RowBox[{"1", ",", "9", ",", "2", ",", "1"}], "]"}]}]}], ",", " ", 
     RowBox[{
      RowBox[{"ff", "[", 
       RowBox[{"1", ",", "5", ",", "2", ",", "5"}], "]"}], "\[Rule]", 
      RowBox[{"w1", " ", "r5w2", " ", 
       RowBox[{"kf", "[", 
        RowBox[{"1", ",", "5", ",", "2", ",", "5"}], "]"}]}]}], ",", 
     RowBox[{
      RowBox[{"fb", "[", 
       RowBox[{"1", ",", "5", ",", "2", ",", "5"}], "]"}], "->", 
      RowBox[{"r5w1w2", " ", 
       RowBox[{"kb", "[", 
        RowBox[{"1", ",", "5", ",", "2", ",", "5"}], "]"}]}]}], ",", 
     RowBox[{
      RowBox[{"ff", "[", 
       RowBox[{"1", ",", "13", ",", "3", ",", "1"}], "]"}], "\[Rule]", 
      RowBox[{"r5w1w2", " ", "w3", " ", 
       RowBox[{"kf", "[", 
        RowBox[{"1", ",", "13", ",", "3", ",", "1"}], "]"}]}]}], ",", 
     RowBox[{
      RowBox[{"fb", "[", 
       RowBox[{"1", ",", "13", ",", "3", ",", "1"}], "]"}], "\[Rule]", 
      RowBox[{"r5w1w2w3", " ", 
       RowBox[{"kb", "[", 
        RowBox[{"1", ",", "13", ",", "3", ",", "1"}], "]"}]}]}], ",", 
     RowBox[{
      RowBox[{"ff", "[", 
       RowBox[{"1", ",", "17", ",", "3", ",", "1"}], "]"}], "\[Rule]", 
      RowBox[{"r5w1w2", " ", "w4", " ", 
       RowBox[{"kf", "[", 
        RowBox[{"1", ",", "17", ",", "3", ",", "1"}], "]"}]}]}], ",", 
     RowBox[{
      RowBox[{"fb", "[", 
       RowBox[{"1", ",", "17", ",", "3", ",", "1"}], "]"}], "\[Rule]", 
      RowBox[{"r5w1w2w4", " ", 
       RowBox[{"kb", "[", 
        RowBox[{"1", ",", "17", ",", "3", ",", "1"}], "]"}]}]}], ",", 
     RowBox[{
      RowBox[{"ff", "[", 
       RowBox[{"1", ",", "13", ",", "4", ",", "5"}], "]"}], "\[Rule]", 
      RowBox[{"r5w1w2w4", " ", "w3", " ", 
       RowBox[{"kf", "[", 
        RowBox[{"1", ",", "13", ",", "4", ",", "5"}], "]"}]}]}], ",", 
     RowBox[{
      RowBox[{"fb", "[", 
       RowBox[{"1", ",", "13", ",", "4", ",", "5"}], "]"}], "\[Rule]", 
      RowBox[{"r5w1w2w3w4", " ", 
       RowBox[{"kb", "[", 
        RowBox[{"1", ",", "13", ",", "4", ",", "5"}], "]"}]}]}], ",", 
     RowBox[{
      RowBox[{"ff", "[", 
       RowBox[{"1", ",", "17", ",", "4", ",", "1"}], "]"}], "\[Rule]", 
      RowBox[{"r5w1w2w3", " ", "w4", " ", 
       RowBox[{"kf", "[", 
        RowBox[{"1", ",", "17", ",", "4", ",", "1"}], "]"}]}]}], ",", 
     RowBox[{
      RowBox[{"fb", "[", 
       RowBox[{"1", ",", "17", ",", "4", ",", "1"}], "]"}], "\[Rule]", 
      RowBox[{"r5w1w2w3w4", " ", 
       RowBox[{"kb", "[", 
        RowBox[{"1", ",", "17", ",", "4", ",", "1"}], "]"}]}]}], ",", 
     RowBox[{
      RowBox[{"ff", "[", 
       RowBox[{"1", ",", "21", ",", "4", ",", "1"}], "]"}], "\[Rule]", 
      RowBox[{"r5w1w2w3", " ", "w5", " ", 
       RowBox[{"kf", "[", 
        RowBox[{"1", ",", "21", ",", "4", ",", "1"}], "]"}]}]}], ",", 
     RowBox[{
      RowBox[{"fb", "[", 
       RowBox[{"1", ",", "21", ",", "4", ",", "1"}], "]"}], "\[Rule]", 
      RowBox[{"r5w1w2w3w5", " ", 
       RowBox[{"kb", "[", 
        RowBox[{"1", ",", "21", ",", "4", ",", "1"}], "]"}]}]}], ",", 
     RowBox[{
      RowBox[{"ff", "[", 
       RowBox[{"1", ",", "21", ",", "4", ",", "5"}], "]"}], "\[Rule]", 
      RowBox[{"r5w1w2w4", " ", "w5", " ", 
       RowBox[{"kf", "[", 
        RowBox[{"1", ",", "21", ",", "4", ",", "5"}], "]"}]}]}], ",", 
     RowBox[{
      RowBox[{"fb", "[", 
       RowBox[{"1", ",", "21", ",", "4", ",", "5"}], "]"}], "\[Rule]", 
      RowBox[{"r5w1w2w4w5", " ", 
       RowBox[{"kb", "[", 
        RowBox[{"1", ",", "21", ",", "4", ",", "5"}], "]"}]}]}], ",", 
     RowBox[{
      RowBox[{"ff", "[", 
       RowBox[{"1", ",", "13", ",", "5", ",", "9"}], "]"}], "\[Rule]", 
      RowBox[{"r5w1w2w4w5", " ", "w3", " ", 
       RowBox[{"kf", "[", 
        RowBox[{"1", ",", "13", ",", "5", ",", "9"}], "]"}]}]}], ",", 
     RowBox[{
      RowBox[{"fb", "[", 
       RowBox[{"1", ",", "13", ",", "5", ",", "9"}], "]"}], "\[Rule]", 
      RowBox[{"r5w1w2w3w4w5", " ", 
       RowBox[{"kb", "[", 
        RowBox[{"1", ",", "13", ",", "5", ",", "9"}], "]"}]}]}], ",", 
     RowBox[{
      RowBox[{"ff", "[", 
       RowBox[{"1", ",", "17", ",", "5", ",", "5"}], "]"}], "\[Rule]", 
      RowBox[{"r5w1w2w3w5", " ", "w4", " ", 
       RowBox[{"kf", "[", 
        RowBox[{"1", ",", "17", ",", "5", ",", "5"}], "]"}]}]}], ",", 
     RowBox[{
      RowBox[{"fb", "[", 
       RowBox[{"1", ",", "17", ",", "5", ",", "5"}], "]"}], "\[Rule]", 
      RowBox[{"r5w1w2w3w4w5", " ", 
       RowBox[{"kb", "[", 
        RowBox[{"1", ",", "17", ",", "5", ",", "5"}], "]"}]}]}], ",", 
     RowBox[{
      RowBox[{"ff", "[", 
       RowBox[{"1", ",", "21", ",", "5", ",", "1"}], "]"}], "\[Rule]", 
      RowBox[{"r5w1w2w3w4", " ", "w5", " ", 
       RowBox[{"kf", "[", 
        RowBox[{"1", ",", "21", ",", "5", ",", "1"}], "]"}]}]}], ",", 
     RowBox[{
      RowBox[{"fb", "[", 
       RowBox[{"1", ",", "21", ",", "5", ",", "1"}], "]"}], "\[Rule]", 
      RowBox[{"r5w1w2w3w4w5", " ", 
       RowBox[{"kb", "[", 
        RowBox[{"1", ",", "21", ",", "5", ",", "1"}], "]"}]}]}], ",", " ", 
     RowBox[{"Vf5", "\[Rule]", 
      RowBox[{"r5w1w2w3w4w5", " ", "Kf5"}]}], ",", "\[IndentingNewLine]", 
     "\[IndentingNewLine]", 
     RowBox[{
      RowBox[{"m", "[", "1", "]"}], "\[Rule]", 
      RowBox[{"Km", " ", 
       RowBox[{"mRNA", "[", "0", "]"}]}]}], ",", 
     RowBox[{
      RowBox[{"m", "[", "2", "]"}], "\[Rule]", 
      RowBox[{"Km", " ", 
       RowBox[{"mRNA", "[", "1", "]"}]}]}], ",", 
     RowBox[{
      RowBox[{"m", "[", "3", "]"}], "\[Rule]", 
      RowBox[{"Km", " ", 
       RowBox[{"mRNA", "[", "2", "]"}]}]}], ",", 
     RowBox[{
      RowBox[{"m", "[", "4", "]"}], "\[Rule]", 
      RowBox[{"Km", " ", 
       RowBox[{"mRNA", "[", "3", "]"}]}]}], ",", 
     RowBox[{
      RowBox[{"m", "[", "5", "]"}], "\[Rule]", 
      RowBox[{"Km", " ", 
       RowBox[{"mRNA", "[", "4", "]"}]}]}], ",", 
     RowBox[{
      RowBox[{"m", "[", "6", "]"}], "\[Rule]", 
      RowBox[{"Km", " ", 
       RowBox[{"mRNA", "[", "5", "]"}]}]}], ",", 
     RowBox[{
      RowBox[{"m", "[", "7", "]"}], "\[Rule]", 
      RowBox[{"Km", " ", 
       RowBox[{"mRNA", "[", "6", "]"}]}]}], ",", 
     RowBox[{
      RowBox[{"m", "[", "8", "]"}], "\[Rule]", 
      RowBox[{"Km", " ", 
       RowBox[{"mRNA", "[", "7", "]"}]}]}], ",", 
     RowBox[{
      RowBox[{"m", "[", "9", "]"}], "\[Rule]", 
      RowBox[{"Km", " ", 
       RowBox[{"mRNA", "[", "8", "]"}]}]}], ",", 
     RowBox[{
      RowBox[{"m", "[", "10", "]"}], "\[Rule]", 
      RowBox[{"Km", " ", 
       RowBox[{"mRNA", "[", "9", "]"}]}]}], ",", 
     RowBox[{
      RowBox[{"m", "[", "11", "]"}], "\[Rule]", 
      RowBox[{"Km", " ", 
       RowBox[{"mRNA", "[", "10", "]"}]}]}], ",", 
     RowBox[{
      RowBox[{"m", "[", "12", "]"}], "\[Rule]", 
      RowBox[{"Km", " ", 
       RowBox[{"mRNA", "[", "11", "]"}]}]}], ",", 
     RowBox[{
      RowBox[{"m", "[", "13", "]"}], "\[Rule]", 
      RowBox[{"Km", " ", 
       RowBox[{"mRNA", "[", "12", "]"}]}]}], ",", 
     RowBox[{
      RowBox[{"m", "[", "14", "]"}], "\[Rule]", 
      RowBox[{"Km", " ", 
       RowBox[{"mRNA", "[", "13", "]"}]}]}], ",", 
     RowBox[{
      RowBox[{"m", "[", "15", "]"}], "\[Rule]", 
      RowBox[{"Km", " ", 
       RowBox[{"mRNA", "[", "14", "]"}]}]}], ",", 
     RowBox[{
      RowBox[{"m", "[", "16", "]"}], "\[Rule]", 
      RowBox[{"Km", " ", 
       RowBox[{"mRNA", "[", "15", "]"}]}]}], ",", 
     RowBox[{
      RowBox[{"m", "[", "17", "]"}], "\[Rule]", 
      RowBox[{"Km", " ", 
       RowBox[{"mRNA", "[", "16", "]"}]}]}], ",", 
     RowBox[{
      RowBox[{"m", "[", "18", "]"}], "\[Rule]", 
      RowBox[{"Km", " ", 
       RowBox[{"mRNA", "[", "17", "]"}]}]}], ",", 
     RowBox[{
      RowBox[{"m", "[", "19", "]"}], "\[Rule]", 
      RowBox[{"Km", " ", 
       RowBox[{"mRNA", "[", "18", "]"}]}]}], ",", 
     RowBox[{
      RowBox[{"m", "[", "20", "]"}], "\[Rule]", 
      RowBox[{"Km", " ", 
       RowBox[{"mRNA", "[", "19", "]"}]}]}], ",", 
     RowBox[{
      RowBox[{"m", "[", "21", "]"}], "\[Rule]", 
      RowBox[{"Km", " ", 
       RowBox[{"mRNA", "[", "20", "]"}]}]}], ",", 
     RowBox[{
      RowBox[{"m", "[", "22", "]"}], "\[Rule]", 
      RowBox[{"Km", " ", 
       RowBox[{"mRNA", "[", "21", "]"}]}]}], ",", 
     RowBox[{
      RowBox[{"m", "[", "23", "]"}], "\[Rule]", 
      RowBox[{"Km", " ", 
       RowBox[{"mRNA", "[", "22", "]"}]}]}], ",", 
     RowBox[{
      RowBox[{"m", "[", "24", "]"}], "\[Rule]", 
      RowBox[{"Km", " ", 
       RowBox[{"mRNA", "[", "23", "]"}]}]}], ",", 
     RowBox[{
      RowBox[{"m", "[", "25", "]"}], "\[Rule]", 
      RowBox[{"Km", " ", 
       RowBox[{"mRNA", "[", "24", "]"}]}]}], ",", 
     RowBox[{
      RowBox[{"m", "[", "26", "]"}], "\[Rule]", 
      RowBox[{"Km", " ", 
       RowBox[{"mRNA", "[", "25", "]"}]}]}], ",", 
     RowBox[{
      RowBox[{"m", "[", "27", "]"}], "\[Rule]", 
      RowBox[{"Km", " ", 
       RowBox[{"mRNA", "[", "26", "]"}]}]}], ",", 
     RowBox[{
      RowBox[{"m", "[", "28", "]"}], "\[Rule]", 
      RowBox[{"Km", " ", 
       RowBox[{"mRNA", "[", "27", "]"}]}]}], ",", 
     RowBox[{
      RowBox[{"m", "[", "29", "]"}], "\[Rule]", 
      RowBox[{"Km", " ", 
       RowBox[{"mRNA", "[", "28", "]"}]}]}], ",", 
     RowBox[{
      RowBox[{"m", "[", "30", "]"}], "\[Rule]", 
      RowBox[{"Km", " ", 
       RowBox[{"mRNA", "[", "29", "]"}]}]}], ",", 
     RowBox[{
      RowBox[{"p", "[", "1", "]"}], "\[Rule]", " ", 
      RowBox[{"Kd", " ", "mRNAf"}]}], ",", 
     RowBox[{
      RowBox[{"p", "[", "2", "]"}], "\[Rule]", 
      RowBox[{"Kd", " ", 
       RowBox[{"mRNAd", "[", "1", "]"}]}]}], ",", 
     RowBox[{
      RowBox[{"p", "[", "3", "]"}], "\[Rule]", 
      RowBox[{"Kd", " ", 
       RowBox[{"mRNAd", "[", "2", "]"}]}]}], ",", 
     RowBox[{
      RowBox[{"p", "[", "4", "]"}], "\[Rule]", 
      RowBox[{"Kd", " ", 
       RowBox[{"mRNAd", "[", "3", "]"}]}]}], ",", 
     RowBox[{
      RowBox[{"p", "[", "5", "]"}], "\[Rule]", 
      RowBox[{"Kd", " ", 
       RowBox[{"mRNAd", "[", "4", "]"}]}]}], ",", 
     RowBox[{
      RowBox[{"p", "[", "6", "]"}], "\[Rule]", 
      RowBox[{"Kd", " ", 
       RowBox[{"mRNAd", "[", "5", "]"}]}]}], ",", 
     RowBox[{
      RowBox[{"p", "[", "7", "]"}], "\[Rule]", 
      RowBox[{"Kd", " ", 
       RowBox[{"mRNAd", "[", "6", "]"}]}]}], ",", 
     RowBox[{
      RowBox[{"p", "[", "8", "]"}], "\[Rule]", 
      RowBox[{"Kd", " ", 
       RowBox[{"mRNAd", "[", "7", "]"}]}]}], ",", 
     RowBox[{
      RowBox[{"p", "[", "9", "]"}], "\[Rule]", 
      RowBox[{"Kd", " ", 
       RowBox[{"mRNAd", "[", "8", "]"}]}]}], ",", 
     RowBox[{
      RowBox[{"p", "[", "10", "]"}], "\[Rule]", 
      RowBox[{"Kd", " ", 
       RowBox[{"mRNAd", "[", "9", "]"}]}]}], ",", 
     RowBox[{
      RowBox[{"p", "[", "11", "]"}], "\[Rule]", 
      RowBox[{"Kd", " ", 
       RowBox[{"mRNAd", "[", "10", "]"}]}]}], ",", 
     RowBox[{
      RowBox[{"p", "[", "12", "]"}], "\[Rule]", 
      RowBox[{"Kd", " ", 
       RowBox[{"mRNAd", "[", "11", "]"}]}]}], ",", 
     RowBox[{
      RowBox[{"p", "[", "13", "]"}], "\[Rule]", 
      RowBox[{"Kd", " ", 
       RowBox[{"mRNAd", "[", "12", "]"}]}]}], ",", 
     RowBox[{
      RowBox[{"p", "[", "14", "]"}], "\[Rule]", 
      RowBox[{"Kd", " ", 
       RowBox[{"mRNAd", "[", "13", "]"}]}]}], ",", 
     RowBox[{
      RowBox[{"p", "[", "15", "]"}], "\[Rule]", 
      RowBox[{"Kd", " ", 
       RowBox[{"mRNAd", "[", "14", "]"}]}]}], ",", 
     RowBox[{
      RowBox[{"p", "[", "16", "]"}], "\[Rule]", 
      RowBox[{"Kd", " ", 
       RowBox[{"mRNAd", "[", "15", "]"}]}]}], ",", 
     RowBox[{
      RowBox[{"p", "[", "17", "]"}], "\[Rule]", 
      RowBox[{"Kd", " ", 
       RowBox[{"mRNAd", "[", "16", "]"}]}]}], ",", 
     RowBox[{
      RowBox[{"p", "[", "18", "]"}], "\[Rule]", 
      RowBox[{"Kd", " ", 
       RowBox[{"mRNAd", "[", "17", "]"}]}]}], ",", 
     RowBox[{
      RowBox[{"p", "[", "19", "]"}], "\[Rule]", 
      RowBox[{"Kd", " ", 
       RowBox[{"mRNAd", "[", "18", "]"}]}]}]}], "}"}]}], ";"}], "\n", 
 RowBox[{
  RowBox[{"ParamN", "=", 
   RowBox[{"{", 
    RowBox[{
     RowBox[{
      RowBox[{"kb", "[", 
       RowBox[{"1", ",", "1", ",", "1", ",", "5"}], "]"}], "\[Rule]", 
      "0.4436073`"}], ",", 
     RowBox[{
      RowBox[{"kb", "[", 
       RowBox[{"1", ",", "1", ",", "1", ",", "9"}], "]"}], "\[Rule]", 
      "0.4436073`"}], ",", 
     RowBox[{
      RowBox[{"kb", "[", 
       RowBox[{"1", ",", "5", ",", "2", ",", "5"}], "]"}], "\[Rule]", 
      "0.73287`"}], ",", 
     RowBox[{
      RowBox[{"kb", "[", 
       RowBox[{"1", ",", "9", ",", "2", ",", "1"}], "]"}], "\[Rule]", 
      "0.73287`"}], ",", 
     RowBox[{
      RowBox[{"kb", "[", 
       RowBox[{"1", ",", "13", ",", "3", ",", "1"}], "]"}], "\[Rule]", 
      "0.839997`"}], ",", 
     RowBox[{
      RowBox[{"kb", "[", 
       RowBox[{"1", ",", "17", ",", "3", ",", "1"}], "]"}], "\[Rule]", 
      "0.839997`"}], ",", 
     RowBox[{
      RowBox[{"kb", "[", 
       RowBox[{"1", ",", "13", ",", "4", ",", "5"}], "]"}], "\[Rule]", 
      "0.9166500000000001`"}], ",", 
     RowBox[{
      RowBox[{"kb", "[", 
       RowBox[{"1", ",", "17", ",", "4", ",", "1"}], "]"}], "\[Rule]", 
      "0.9166500000000001`"}], ",", 
     RowBox[{
      RowBox[{"kb", "[", 
       RowBox[{"1", ",", "21", ",", "4", ",", "1"}], "]"}], "\[Rule]", 
      "0.`"}], ",", 
     RowBox[{
      RowBox[{"kb", "[", 
       RowBox[{"1", ",", "21", ",", "4", ",", "5"}], "]"}], "\[Rule]", 
      "0.`"}], ",", 
     RowBox[{
      RowBox[{"kb", "[", 
       RowBox[{"1", ",", "13", ",", "5", ",", "9"}], "]"}], "\[Rule]", 
      "0.`"}], ",", 
     RowBox[{
      RowBox[{"kb", "[", 
       RowBox[{"1", ",", "17", ",", "5", ",", "5"}], "]"}], "\[Rule]", 
      "0.`"}], ",", 
     RowBox[{
      RowBox[{"kb", "[", 
       RowBox[{"1", ",", "21", ",", "5", ",", "1"}], "]"}], "\[Rule]", 
      "0.978453`"}], ",", 
     RowBox[{"Kpolb", "\[Rule]", "0.4436073`"}], ",", 
     RowBox[{
      RowBox[{"kf", "[", 
       RowBox[{"1", ",", "1", ",", "1", ",", "5"}], "]"}], "\[Rule]", 
      "0.0005914758`"}], ",", 
     RowBox[{
      RowBox[{"kf", "[", 
       RowBox[{"1", ",", "1", ",", "1", ",", "9"}], "]"}], "\[Rule]", 
      "0.0005914758`"}], ",", 
     RowBox[{
      RowBox[{"kf", "[", 
       RowBox[{"1", ",", "5", ",", "2", ",", "5"}], "]"}], "\[Rule]", 
      "0.00097716`"}], ",", 
     RowBox[{
      RowBox[{"kf", "[", 
       RowBox[{"1", ",", "9", ",", "2", ",", "1"}], "]"}], "\[Rule]", 
      "0.00097716`"}], ",", 
     RowBox[{
      RowBox[{"kf", "[", 
       RowBox[{"1", ",", "13", ",", "3", ",", "1"}], "]"}], "\[Rule]", 
      "0.0011199959999999998`"}], ",", 
     RowBox[{
      RowBox[{"kf", "[", 
       RowBox[{"1", ",", "17", ",", "3", ",", "1"}], "]"}], "\[Rule]", 
      "0.0011199959999999998`"}], ",", 
     RowBox[{
      RowBox[{"kf", "[", 
       RowBox[{"1", ",", "13", ",", "4", ",", "5"}], "]"}], "\[Rule]", 
      "0.0012222`"}], ",", 
     RowBox[{
      RowBox[{"kf", "[", 
       RowBox[{"1", ",", "17", ",", "4", ",", "1"}], "]"}], "\[Rule]", 
      "0.0012222`"}], ",", 
     RowBox[{
      RowBox[{"kf", "[", 
       RowBox[{"1", ",", "21", ",", "4", ",", "1"}], "]"}], "\[Rule]", "0"}], 
     ",", 
     RowBox[{
      RowBox[{"kf", "[", 
       RowBox[{"1", ",", "21", ",", "4", ",", "5"}], "]"}], "\[Rule]", 
      "0.`"}], ",", 
     RowBox[{
      RowBox[{"kf", "[", 
       RowBox[{"1", ",", "13", ",", "5", ",", "9"}], "]"}], "\[Rule]", "0"}], 
     ",", 
     RowBox[{
      RowBox[{"kf", "[", 
       RowBox[{"1", ",", "17", ",", "5", ",", "5"}], "]"}], "\[Rule]", 
      "0.`"}], ",", 
     RowBox[{
      RowBox[{"kf", "[", 
       RowBox[{"1", ",", "21", ",", "5", ",", "1"}], "]"}], "\[Rule]", 
      "0.001304598`"}], ",", 
     RowBox[{"Kpolf", "\[Rule]", "0.0005914758`"}], ",", 
     RowBox[{"Kf1", "\[Rule]", "1.36`"}], ",", 
     RowBox[{"Kf2", "\[Rule]", "1.36`"}], ",", 
     RowBox[{"Kf3", "\[Rule]", "1.36`"}], ",", 
     RowBox[{"Kf4", "\[Rule]", "1.36`"}], ",", 
     RowBox[{"Kf5", "\[Rule]", "1.36`"}], ",", 
     RowBox[{"Kini", "\[Rule]", "60"}], ",", 
     RowBox[{"Km", "\[Rule]", "30.`"}], ",", 
     RowBox[{"Kd", "\[Rule]", "2.4`"}]}], "}"}]}], ";"}], "\n", 
 RowBox[{
  RowBox[{"Init", "=", 
   RowBox[{"{", 
    RowBox[{
     RowBox[{
      RowBox[{"r0", "[", "0", "]"}], "\[Equal]", "1"}], ",", 
     RowBox[{
      RowBox[{"z2r0", "[", "0", "]"}], "\[Equal]", "0"}], ",", 
     RowBox[{
      RowBox[{"z1r0", "[", "0", "]"}], "\[Equal]", "0"}], ",", 
     RowBox[{
      RowBox[{"z1z2r0", "[", "0", "]"}], "\[Equal]", "0"}], ",", 
     RowBox[{
      RowBox[{"z1z2p3r0", "[", "0", "]"}], "\[Equal]", "0"}], ",", 
     RowBox[{
      RowBox[{"z1z2z4r0", "[", "0", "]"}], "\[Equal]", "0"}], ",", 
     RowBox[{
      RowBox[{"z1z2z4z5r0", "[", "0", "]"}], "\[Equal]", "0"}], ",", 
     RowBox[{
      RowBox[{"z1z2p3z5r0", "[", "0", "]"}], "\[Equal]", "0"}], ",", 
     RowBox[{
      RowBox[{"z1z2p3z4r0", "[", "0", "]"}], "\[Equal]", "0"}], ",", 
     RowBox[{
      RowBox[{"z1", "[", "0", "]"}], "\[Equal]", "1800"}], ",", 
     RowBox[{
      RowBox[{"z1z2p3z4z5r0", "[", "0", "]"}], "\[Equal]", "0"}], ",", 
     RowBox[{
      RowBox[{"z2", "[", "0", "]"}], "\[Equal]", "1800"}], ",", 
     RowBox[{
      RowBox[{"z4", "[", "0", "]"}], "\[Equal]", "1800"}], ",", 
     RowBox[{
      RowBox[{"z5", "[", "0", "]"}], "\[Equal]", "1800"}], ",", 
     RowBox[{
      RowBox[{"r02", "[", "0", "]"}], "\[Equal]", "0"}], ",", 
     RowBox[{
      RowBox[{"x2r02", "[", "0", "]"}], "\[Equal]", "0"}], ",", 
     RowBox[{
      RowBox[{"x1r02", "[", "0", "]"}], "\[Equal]", "0"}], ",", 
     RowBox[{
      RowBox[{"x1x2r02", "[", "0", "]"}], "\[Equal]", "0"}], ",", 
     RowBox[{
      RowBox[{"x1x2x3r02", "[", "0", "]"}], "\[Equal]", "0"}], ",", 
     RowBox[{
      RowBox[{"x1x2x4r02", "[", "0", "]"}], "\[Equal]", "0"}], ",", 
     RowBox[{
      RowBox[{"x1x2x4x5r02", "[", "0", "]"}], "\[Equal]", "0"}], ",", 
     RowBox[{
      RowBox[{"x1x2x3x5r02", "[", "0", "]"}], "\[Equal]", "0"}], ",", 
     RowBox[{
      RowBox[{"x1x2x3x4r02", "[", "0", "]"}], "\[Equal]", "0"}], ",", 
     RowBox[{
      RowBox[{"x1", "[", "0", "]"}], "\[Equal]", "1800"}], ",", 
     RowBox[{
      RowBox[{"x1x2x3x4x5r02", "[", "0", "]"}], "\[Equal]", "0"}], ",", 
     RowBox[{
      RowBox[{"x2", "[", "0", "]"}], "\[Equal]", "1800"}], ",", 
     RowBox[{
      RowBox[{"x3", "[", "0", "]"}], "\[Equal]", "1800"}], ",", 
     RowBox[{
      RowBox[{"x4", "[", "0", "]"}], "\[Equal]", "1800"}], ",", 
     RowBox[{
      RowBox[{"x5", "[", "0", "]"}], "\[Equal]", "1800"}], ",", 
     RowBox[{
      RowBox[{"r03", "[", "0", "]"}], "\[Equal]", "0"}], ",", 
     RowBox[{
      RowBox[{"r03m1", "[", "0", "]"}], "\[Equal]", "0"}], ",", 
     RowBox[{
      RowBox[{"r03m2", "[", "0", "]"}], "\[Equal]", "0"}], ",", 
     RowBox[{
      RowBox[{"r03m1m2", "[", "0", "]"}], "\[Equal]", "0"}], ",", 
     RowBox[{
      RowBox[{"r03m1m2m3", "[", "0", "]"}], "\[Equal]", "0"}], ",", 
     RowBox[{
      RowBox[{"r03m1m2m4", "[", "0", "]"}], "\[Equal]", "0"}], ",", 
     RowBox[{
      RowBox[{"r03m1m2m4m5", "[", "0", "]"}], "\[Equal]", "0"}], ",", 
     RowBox[{
      RowBox[{"r03m1m2m3m5", "[", "0", "]"}], "\[Equal]", "0"}], ",", 
     RowBox[{
      RowBox[{"r03m1m2m3m4", "[", "0", "]"}], "\[Equal]", "0"}], ",", 
     RowBox[{
      RowBox[{"m1", "[", "0", "]"}], "\[Equal]", "1800"}], ",", 
     RowBox[{
      RowBox[{"m2", "[", "0", "]"}], "\[Equal]", "1800"}], ",", 
     RowBox[{
      RowBox[{"m3", "[", "0", "]"}], "\[Equal]", "1800"}], ",", 
     RowBox[{
      RowBox[{"m4", "[", "0", "]"}], "\[Equal]", "1800"}], ",", 
     RowBox[{
      RowBox[{"m5", "[", "0", "]"}], "\[Equal]", "1800"}], ",", 
     RowBox[{
      RowBox[{"r03m1m2m3m4m5", "[", "0", "]"}], "\[Equal]", "0"}], ",", 
     RowBox[{
      RowBox[{"r04", "[", "0", "]"}], "\[Equal]", "0"}], ",", 
     RowBox[{
      RowBox[{"r04n1", "[", "0", "]"}], "\[Equal]", "0"}], ",", 
     RowBox[{
      RowBox[{"r04n2", "[", "0", "]"}], "\[Equal]", "0"}], ",", 
     RowBox[{
      RowBox[{"r04n1n2", "[", "0", "]"}], "\[Equal]", "0"}], ",", 
     RowBox[{
      RowBox[{"r04n1n2n3", "[", "0", "]"}], "\[Equal]", "0"}], ",", 
     RowBox[{
      RowBox[{"r04n1n2n4", "[", "0", "]"}], "\[Equal]", "0"}], ",", 
     RowBox[{
      RowBox[{"r04n1n2n4n5", "[", "0", "]"}], "\[Equal]", "0"}], ",", 
     RowBox[{
      RowBox[{"r04n1n2n3n5", "[", "0", "]"}], "\[Equal]", "0"}], ",", 
     RowBox[{
      RowBox[{"r04n1n2n3n4", "[", "0", "]"}], "\[Equal]", "0"}], ",", 
     RowBox[{
      RowBox[{"n1", "[", "0", "]"}], "\[Equal]", "1800"}], ",", 
     RowBox[{
      RowBox[{"n2", "[", "0", "]"}], "\[Equal]", "1800"}], ",", 
     RowBox[{
      RowBox[{"n3", "[", "0", "]"}], "\[Equal]", "1800"}], ",", 
     RowBox[{
      RowBox[{"n4", "[", "0", "]"}], "\[Equal]", "1800"}], ",", 
     RowBox[{
      RowBox[{"n5", "[", "0", "]"}], "\[Equal]", "1800"}], ",", 
     RowBox[{
      RowBox[{"r04n1n2n3n4n5", "[", "0", "]"}], "\[Equal]", "0"}], ",", 
     RowBox[{
      RowBox[{"r1", "[", "0", "]"}], "\[Equal]", "0"}], ",", 
     RowBox[{
      RowBox[{"p1", "[", "0", "]"}], "\[Equal]", "1800"}], ",", 
     RowBox[{
      RowBox[{"p2", "[", "0", "]"}], "\[Equal]", "1800"}], ",", 
     RowBox[{
      RowBox[{"p3", "[", "0", "]"}], "\[Equal]", "1800"}], ",", 
     RowBox[{
      RowBox[{"p4", "[", "0", "]"}], "\[Equal]", "1800"}], ",", 
     RowBox[{
      RowBox[{"p5", "[", "0", "]"}], "\[Equal]", "1800"}], ",", 
     RowBox[{
      RowBox[{"p1r1", "[", "0", "]"}], "\[Equal]", "0"}], ",", 
     RowBox[{
      RowBox[{"p2r1", "[", "0", "]"}], "\[Equal]", "0"}], ",", 
     RowBox[{
      RowBox[{"p1p2r1", "[", "0", "]"}], "\[Equal]", "0"}], ",", 
     RowBox[{
      RowBox[{"p1p2p3r1", "[", "0", "]"}], "\[Equal]", "0"}], ",", 
     RowBox[{
      RowBox[{"p1p2p4r1", "[", "0", "]"}], "\[Equal]", "0"}], ",", 
     RowBox[{
      RowBox[{"p1p2p3p4r1", "[", "0", "]"}], "\[Equal]", "0"}], ",", 
     RowBox[{
      RowBox[{"p1p2p3p5r1", "[", "0", "]"}], "\[Equal]", "0"}], ",", 
     RowBox[{
      RowBox[{"p1p2p4p5r1", "[", "0", "]"}], "\[Equal]", "0"}], ",", 
     RowBox[{
      RowBox[{"p1p2p3p4p5r1", "[", "0", "]"}], "\[Equal]", "0"}], ",", 
     RowBox[{
      RowBox[{"r2", "[", "0", "]"}], "\[Equal]", "0"}], ",", 
     RowBox[{
      RowBox[{"q1", "[", "0", "]"}], "\[Equal]", "1800"}], ",", 
     RowBox[{
      RowBox[{"q2", "[", "0", "]"}], "\[Equal]", "1800"}], ",", 
     RowBox[{
      RowBox[{"q3", "[", "0", "]"}], "\[Equal]", "1800"}], ",", 
     RowBox[{
      RowBox[{"q4", "[", "0", "]"}], "\[Equal]", "1800"}], ",", 
     RowBox[{
      RowBox[{"q5", "[", "0", "]"}], "\[Equal]", "1800"}], ",", 
     RowBox[{
      RowBox[{"q1r2", "[", "0", "]"}], "\[Equal]", "0"}], ",", 
     RowBox[{
      RowBox[{"q2r2", "[", "0", "]"}], "\[Equal]", "0"}], ",", 
     RowBox[{
      RowBox[{"q1q2r2", "[", "0", "]"}], "\[Equal]", "0"}], ",", 
     RowBox[{
      RowBox[{"q1q2q3r2", "[", "0", "]"}], "\[Equal]", "0"}], ",", 
     RowBox[{
      RowBox[{"q1q2q4r2", "[", "0", "]"}], "\[Equal]", "0"}], ",", 
     RowBox[{
      RowBox[{"q1q2q3q4r2", "[", "0", "]"}], "\[Equal]", "0"}], ",", 
     RowBox[{
      RowBox[{"q1q2q3q5r2", "[", "0", "]"}], "\[Equal]", "0"}], ",", 
     RowBox[{
      RowBox[{"q1q2q4q5r2", "[", "0", "]"}], "\[Equal]", "0"}], ",", 
     RowBox[{
      RowBox[{"q1q2q3q4q5r2", "[", "0", "]"}], "\[Equal]", "0"}], ",", 
     RowBox[{
      RowBox[{"r3", "[", "0", "]"}], "\[Equal]", "0"}], ",", 
     RowBox[{
      RowBox[{"s1", "[", "0", "]"}], "\[Equal]", "1800"}], ",", 
     RowBox[{
      RowBox[{"s2", "[", "0", "]"}], "\[Equal]", "1800"}], ",", 
     RowBox[{
      RowBox[{"s3", "[", "0", "]"}], "\[Equal]", "1800"}], ",", 
     RowBox[{
      RowBox[{"s4", "[", "0", "]"}], "\[Equal]", "1800"}], ",", 
     RowBox[{
      RowBox[{"s5", "[", "0", "]"}], "\[Equal]", "1800"}], ",", 
     RowBox[{
      RowBox[{"r3s1", "[", "0", "]"}], "\[Equal]", "0"}], ",", 
     RowBox[{
      RowBox[{"r3s2", "[", "0", "]"}], "\[Equal]", "0"}], ",", 
     RowBox[{
      RowBox[{"r3s1s2", "[", "0", "]"}], "\[Equal]", "0"}], ",", 
     RowBox[{
      RowBox[{"r3s1s2s3", "[", "0", "]"}], "\[Equal]", "0"}], ",", 
     RowBox[{
      RowBox[{"r3s1s2s4", "[", "0", "]"}], "\[Equal]", "0"}], ",", 
     RowBox[{
      RowBox[{"r3s1s2s3s4", "[", "0", "]"}], "\[Equal]", "0"}], ",", 
     RowBox[{
      RowBox[{"r3s1s2s3s5", "[", "0", "]"}], "\[Equal]", "0"}], ",", 
     RowBox[{
      RowBox[{"r3s1s2s4s5", "[", "0", "]"}], "\[Equal]", "0"}], ",", 
     RowBox[{
      RowBox[{"r3s1s2s3s4s5", "[", "0", "]"}], "\[Equal]", "0"}], ",", 
     RowBox[{
      RowBox[{"r4", "[", "0", "]"}], "\[Equal]", "0"}], ",", 
     RowBox[{
      RowBox[{"y1", "[", "0", "]"}], "\[Equal]", "1800"}], ",", 
     RowBox[{
      RowBox[{"y2", "[", "0", "]"}], "\[Equal]", "1800"}], ",", 
     RowBox[{
      RowBox[{"y3", "[", "0", "]"}], "\[Equal]", "1800"}], ",", 
     RowBox[{
      RowBox[{"y4", "[", "0", "]"}], "\[Equal]", "1800"}], ",", 
     RowBox[{
      RowBox[{"y5", "[", "0", "]"}], "\[Equal]", "1800"}], ",", 
     RowBox[{
      RowBox[{"r4y1", "[", "0", "]"}], "\[Equal]", "0"}], ",", 
     RowBox[{
      RowBox[{"r4y2", "[", "0", "]"}], "\[Equal]", "0"}], ",", 
     RowBox[{
      RowBox[{"r4y1y2", "[", "0", "]"}], "\[Equal]", "0"}], ",", 
     RowBox[{
      RowBox[{"r4y1y2y3", "[", "0", "]"}], "\[Equal]", "0"}], ",", 
     RowBox[{
      RowBox[{"r4y1y2y4", "[", "0", "]"}], "\[Equal]", "0"}], ",", 
     RowBox[{
      RowBox[{"r4y1y2y3y4", "[", "0", "]"}], "\[Equal]", "0"}], ",", 
     RowBox[{
      RowBox[{"r4y1y2y3y5", "[", "0", "]"}], "\[Equal]", "0"}], ",", 
     RowBox[{
      RowBox[{"r4y1y2y4y5", "[", "0", "]"}], "\[Equal]", "0"}], ",", 
     RowBox[{
      RowBox[{"r4y1y2y3y4y5", "[", "0", "]"}], "\[Equal]", "0"}], ",", 
     RowBox[{
      RowBox[{"r5", "[", "0", "]"}], "\[Equal]", "0"}], ",", 
     RowBox[{
      RowBox[{"w1", "[", "0", "]"}], "\[Equal]", "1800"}], ",", 
     RowBox[{
      RowBox[{"w2", "[", "0", "]"}], "\[Equal]", "1800"}], ",", 
     RowBox[{
      RowBox[{"w3", "[", "0", "]"}], "\[Equal]", "1800"}], ",", 
     RowBox[{
      RowBox[{"w4", "[", "0", "]"}], "\[Equal]", "1800"}], ",", 
     RowBox[{
      RowBox[{"w5", "[", "0", "]"}], "\[Equal]", "1800"}], ",", 
     RowBox[{
      RowBox[{"r5w1", "[", "0", "]"}], "\[Equal]", "0"}], ",", 
     RowBox[{
      RowBox[{"r5w2", "[", "0", "]"}], "\[Equal]", "0"}], ",", 
     RowBox[{
      RowBox[{"r5w1w2", "[", "0", "]"}], "\[Equal]", "0"}], ",", 
     RowBox[{
      RowBox[{"r5w1w2w3", "[", "0", "]"}], "\[Equal]", "0"}], ",", 
     RowBox[{
      RowBox[{"r5w1w2w4", "[", "0", "]"}], "\[Equal]", "0"}], ",", 
     RowBox[{
      RowBox[{"r5w1w2w3w4", "[", "0", "]"}], "\[Equal]", "0"}], ",", 
     RowBox[{
      RowBox[{"r5w1w2w3w5", "[", "0", "]"}], "\[Equal]", "0"}], ",", 
     RowBox[{
      RowBox[{"r5w1w2w4w5", "[", "0", "]"}], "\[Equal]", "0"}], ",", 
     RowBox[{
      RowBox[{"r5w1w2w3w4w5", "[", "0", "]"}], "\[Equal]", "0"}], ",", 
     RowBox[{
      RowBox[{"Pol", "[", "0", "]"}], "\[Equal]", "10000"}], ",", 
     RowBox[{
      RowBox[{"r1Pol", "[", "0", "]"}], "\[Equal]", "0"}], ",", 
     RowBox[{
      RowBox[{
       RowBox[{"mRNA", "[", "0", "]"}], "[", "0", "]"}], "\[Equal]", "0"}], 
     ",", 
     RowBox[{
      RowBox[{"mRNAf", "[", "0", "]"}], "\[Equal]", "0"}], ",", 
     RowBox[{
      RowBox[{
       RowBox[{"mRNA", "[", "1", "]"}], "[", "0", "]"}], "\[Equal]", "0"}], 
     ",", 
     RowBox[{
      RowBox[{
       RowBox[{"mRNA", "[", "2", "]"}], "[", "0", "]"}], "\[Equal]", "0"}], 
     ",", 
     RowBox[{
      RowBox[{
       RowBox[{"mRNA", "[", "3", "]"}], "[", "0", "]"}], "\[Equal]", "0"}], 
     ",", 
     RowBox[{
      RowBox[{
       RowBox[{"mRNA", "[", "4", "]"}], "[", "0", "]"}], "\[Equal]", "0"}], 
     ",", 
     RowBox[{
      RowBox[{
       RowBox[{"mRNA", "[", "5", "]"}], "[", "0", "]"}], "\[Equal]", "0"}], 
     ",", 
     RowBox[{
      RowBox[{
       RowBox[{"mRNA", "[", "6", "]"}], "[", "0", "]"}], "\[Equal]", "0"}], 
     ",", 
     RowBox[{
      RowBox[{
       RowBox[{"mRNA", "[", "7", "]"}], "[", "0", "]"}], "\[Equal]", "0"}], 
     ",", 
     RowBox[{
      RowBox[{
       RowBox[{"mRNA", "[", "8", "]"}], "[", "0", "]"}], "\[Equal]", "0"}], 
     ",", 
     RowBox[{
      RowBox[{
       RowBox[{"mRNA", "[", "9", "]"}], "[", "0", "]"}], "\[Equal]", "0"}], 
     ",", 
     RowBox[{
      RowBox[{
       RowBox[{"mRNA", "[", "10", "]"}], "[", "0", "]"}], "\[Equal]", "0"}], 
     ",", 
     RowBox[{
      RowBox[{
       RowBox[{"mRNA", "[", "11", "]"}], "[", "0", "]"}], "\[Equal]", "0"}], 
     ",", 
     RowBox[{
      RowBox[{
       RowBox[{"mRNA", "[", "12", "]"}], "[", "0", "]"}], "\[Equal]", "0"}], 
     ",", 
     RowBox[{
      RowBox[{
       RowBox[{"mRNA", "[", "13", "]"}], "[", "0", "]"}], "\[Equal]", "0"}], 
     ",", 
     RowBox[{
      RowBox[{
       RowBox[{"mRNA", "[", "14", "]"}], "[", "0", "]"}], "\[Equal]", "0"}], 
     ",", 
     RowBox[{
      RowBox[{
       RowBox[{"mRNA", "[", "15", "]"}], "[", "0", "]"}], "\[Equal]", "0"}], 
     ",", 
     RowBox[{
      RowBox[{
       RowBox[{"mRNA", "[", "16", "]"}], "[", "0", "]"}], "\[Equal]", "0"}], 
     ",", 
     RowBox[{
      RowBox[{
       RowBox[{"mRNA", "[", "17", "]"}], "[", "0", "]"}], "\[Equal]", "0"}], 
     ",", 
     RowBox[{
      RowBox[{
       RowBox[{"mRNA", "[", "18", "]"}], "[", "0", "]"}], "\[Equal]", "0"}], 
     ",", 
     RowBox[{
      RowBox[{
       RowBox[{"mRNA", "[", "19", "]"}], "[", "0", "]"}], "\[Equal]", "0"}], 
     ",", 
     RowBox[{
      RowBox[{
       RowBox[{"mRNA", "[", "20", "]"}], "[", "0", "]"}], "\[Equal]", "0"}], 
     ",", 
     RowBox[{
      RowBox[{
       RowBox[{"mRNA", "[", "21", "]"}], "[", "0", "]"}], "\[Equal]", "0"}], 
     ",", 
     RowBox[{
      RowBox[{
       RowBox[{"mRNA", "[", "22", "]"}], "[", "0", "]"}], "\[Equal]", "0"}], 
     ",", 
     RowBox[{
      RowBox[{
       RowBox[{"mRNA", "[", "23", "]"}], "[", "0", "]"}], "\[Equal]", "0"}], 
     ",", 
     RowBox[{
      RowBox[{
       RowBox[{"mRNA", "[", "24", "]"}], "[", "0", "]"}], "\[Equal]", "0"}], 
     ",", 
     RowBox[{
      RowBox[{
       RowBox[{"mRNA", "[", "25", "]"}], "[", "0", "]"}], "\[Equal]", "0"}], 
     ",", 
     RowBox[{
      RowBox[{
       RowBox[{"mRNA", "[", "26", "]"}], "[", "0", "]"}], "\[Equal]", "0"}], 
     ",", 
     RowBox[{
      RowBox[{
       RowBox[{"mRNA", "[", "27", "]"}], "[", "0", "]"}], "\[Equal]", "0"}], 
     ",", 
     RowBox[{
      RowBox[{
       RowBox[{"mRNA", "[", "28", "]"}], "[", "0", "]"}], "\[Equal]", "0"}], 
     ",", 
     RowBox[{
      RowBox[{
       RowBox[{"mRNA", "[", "29", "]"}], "[", "0", "]"}], "\[Equal]", "0"}], 
     ",", 
     RowBox[{
      RowBox[{
       RowBox[{"mRNAd", "[", "1", "]"}], "[", "0", "]"}], "\[Equal]", "0"}], 
     ",", 
     RowBox[{
      RowBox[{
       RowBox[{"mRNAd", "[", "2", "]"}], "[", "0", "]"}], "\[Equal]", "0"}], 
     ",", 
     RowBox[{
      RowBox[{
       RowBox[{"mRNAd", "[", "3", "]"}], "[", "0", "]"}], "\[Equal]", "0"}], 
     ",", 
     RowBox[{
      RowBox[{
       RowBox[{"mRNAd", "[", "4", "]"}], "[", "0", "]"}], "\[Equal]", "0"}], 
     ",", 
     RowBox[{
      RowBox[{
       RowBox[{"mRNAd", "[", "5", "]"}], "[", "0", "]"}], "\[Equal]", "0"}], 
     ",", 
     RowBox[{
      RowBox[{
       RowBox[{"mRNAd", "[", "6", "]"}], "[", "0", "]"}], "\[Equal]", "0"}], 
     ",", 
     RowBox[{
      RowBox[{
       RowBox[{"mRNAd", "[", "7", "]"}], "[", "0", "]"}], "\[Equal]", "0"}], 
     ",", 
     RowBox[{
      RowBox[{
       RowBox[{"mRNAd", "[", "8", "]"}], "[", "0", "]"}], "\[Equal]", "0"}], 
     ",", 
     RowBox[{
      RowBox[{
       RowBox[{"mRNAd", "[", "9", "]"}], "[", "0", "]"}], "\[Equal]", "0"}], 
     ",", 
     RowBox[{
      RowBox[{
       RowBox[{"mRNAd", "[", "10", "]"}], "[", "0", "]"}], "\[Equal]", "0"}], 
     ",", 
     RowBox[{
      RowBox[{
       RowBox[{"mRNAd", "[", "11", "]"}], "[", "0", "]"}], "\[Equal]", "0"}], 
     ",", 
     RowBox[{
      RowBox[{
       RowBox[{"mRNAd", "[", "12", "]"}], "[", "0", "]"}], "\[Equal]", "0"}], 
     ",", 
     RowBox[{
      RowBox[{
       RowBox[{"mRNAd", "[", "13", "]"}], "[", "0", "]"}], "\[Equal]", "0"}], 
     ",", 
     RowBox[{
      RowBox[{
       RowBox[{"mRNAd", "[", "14", "]"}], "[", "0", "]"}], "\[Equal]", "0"}], 
     ",", 
     RowBox[{
      RowBox[{
       RowBox[{"mRNAd", "[", "15", "]"}], "[", "0", "]"}], "\[Equal]", "0"}], 
     ",", 
     RowBox[{
      RowBox[{
       RowBox[{"mRNAd", "[", "16", "]"}], "[", "0", "]"}], "\[Equal]", "0"}], 
     ",", 
     RowBox[{
      RowBox[{
       RowBox[{"mRNAd", "[", "17", "]"}], "[", "0", "]"}], "\[Equal]", "0"}], 
     ",", 
     RowBox[{
      RowBox[{
       RowBox[{"mRNAd", "[", "18", "]"}], "[", "0", "]"}], "\[Equal]", "0"}], 
     ",", 
     RowBox[{
      RowBox[{"mRNAdt", "[", "0", "]"}], "\[Equal]", "0"}]}], "}"}]}], 
  ";"}]}], "Input",
 CellChangeTimes->{{3.417602998296875*^9, 3.41760309475*^9}, {
   3.41760359028125*^9, 3.417603622375*^9}, {3.41770778171875*^9, 
   3.417707790671875*^9}, {3.4177078365625*^9, 3.41770783765625*^9}, {
   3.41770788365625*^9, 3.417707891859375*^9}, {3.41770857978125*^9, 
   3.417708634*^9}, 3.417709031234375*^9, {3.417710744203125*^9, 
   3.417710770203125*^9}, {3.417710848109375*^9, 3.417710904859375*^9}, {
   3.41771156153125*^9, 3.417711577734375*^9}, {3.417711632171875*^9, 
   3.417711701*^9}, {3.417724502859375*^9, 3.417724573484375*^9}, {
   3.417725176671875*^9, 3.4177252165625*^9}, {3.417725250046875*^9, 
   3.417725269796875*^9}, {3.417727058890625*^9, 3.417727064578125*^9}, {
   3.417727151359375*^9, 3.417727237171875*^9}, {3.41772727784375*^9, 
   3.417727310453125*^9}, {3.417728150796875*^9, 3.417728213109375*^9}, 
   3.417728268984375*^9, {3.417728558828125*^9, 3.417728581828125*^9}, {
   3.417728656875*^9, 3.41772870425*^9}, {3.417729190859375*^9, 
   3.417729303921875*^9}, 3.41772937221875*^9, {3.417730415140625*^9, 
   3.417730422625*^9}, {3.41773212734375*^9, 3.41773212803125*^9}, {
   3.419178083202093*^9, 3.419178087619369*^9}, {3.4191781299906416`*^9, 
   3.4191781842977295`*^9}, {3.4191782212021136`*^9, 
   3.4191782520601935`*^9}, {3.4191784809268975`*^9, 
   3.4191784941316495`*^9}, {3.4191785348893776`*^9, 3.419178634073826*^9}, {
   3.4191786753014736`*^9, 3.4191786887881775`*^9}, {3.4191787444267054`*^9, 
   3.4191787993802605`*^9}, {3.419179250283768*^9, 3.4191792587308865`*^9}, {
   3.4238935003661795`*^9, 3.423893533657523*^9}, {3.423893591965557*^9, 
   3.4238936079363337`*^9}, {3.4238936553436594`*^9, 
   3.4238936576793065`*^9}, {3.4238937675809765`*^9, 3.42389378363066*^9}, {
   3.4238938404354916`*^9, 3.423893908178708*^9}, 3.4238943016739273`*^9, 
   3.423894352787408*^9, {3.423895339841009*^9, 3.423895357216565*^9}, {
   3.423895396983463*^9, 3.42389539845226*^9}, {3.4238954412973804`*^9, 
   3.4238954876582394`*^9}, {3.423895636239893*^9, 3.423895663693369*^9}, {
   3.4238956937250032`*^9, 3.4238957722885094`*^9}, {3.4238959366495767`*^9, 
   3.423895943258994*^9}, {3.4238961132913322`*^9, 3.423896157197863*^9}, {
   3.423896238807335*^9, 3.423896279651085*^9}, 3.423896383463585*^9, {
   3.4238964229479604`*^9, 3.423896456244835*^9}, {3.423912692894292*^9, 
   3.423912714988325*^9}, {3.42391275758262*^9, 3.423912804942601*^9}, {
   3.4239134833106594`*^9, 3.423913485638814*^9}, {3.423915606517699*^9, 
   3.4239156385181084`*^9}, {3.423915934834401*^9, 3.423915993803906*^9}, {
   3.4239160370700846`*^9, 3.4239160459608235`*^9}, 3.482664712970107*^9, {
   3.4826647668094635`*^9, 3.482664947464817*^9}, {3.4838674695674887`*^9, 
   3.4838674938487387`*^9}, {3.4838701038739634`*^9, 
   3.4838701247177134`*^9}, {3.4838723130912533`*^9, 
   3.4838723214671645`*^9}, {3.4838723597994595`*^9, 
   3.4838724452775087`*^9}, {3.4838725061887474`*^9, 3.483872539627531*^9}, {
   3.4838725948952785`*^9, 3.483872713118568*^9}, {3.4839572374375*^9, 
   3.4839573280625*^9}, 3.4839577355*^9, {3.483959971250349*^9, 
   3.48395997276645*^9}, 3.4839603959261475`*^9, {3.4839611279413347`*^9, 
   3.4839611285819597`*^9}, {3.4839616132382097`*^9, 
   3.4839616135038347`*^9}, {3.48506642725*^9, 3.48506642875*^9}, 
   3.485066463890625*^9, {3.485066526171875*^9, 3.485066537921875*^9}, 
   3.5594335492859106`*^9}],

Cell["\<\
Formulation of the ODE system and obtaining time-depdendent solution\
\>", "Text",
 CellChangeTimes->{{3.4512751288821583`*^9, 3.451275165650384*^9}, {
   3.451388979954206*^9, 3.451388982362228*^9}, 3.451480397322522*^9, {
   3.451484332442204*^9, 3.451484346582263*^9}, {3.451484383256847*^9, 
   3.451484521638221*^9}, {3.451548530852634*^9, 3.451548535315453*^9}, {
   3.541574170283415*^9, 3.541574190552574*^9}, {3.5415744132493114`*^9, 
   3.5415744154074354`*^9}, {3.5415744975621347`*^9, 
   3.5415744992602315`*^9}, {3.5415746001069994`*^9, 3.5415747015157995`*^9}},
 FontSize->16,
 FontWeight->"Bold",
 FontColor->GrayLevel[0],
 Background->RGBColor[1, 1, 0]],

Cell[BoxData[
 RowBox[{
  RowBox[{"ODESYS", "=", 
   RowBox[{"Odes", "[", "Balances", "]"}]}], ";"}]], "Input",
 CellChangeTimes->{{3.4838689155736675`*^9, 3.4838689197768464`*^9}, {
   3.483869045153451*^9, 3.4838691026073112`*^9}, 3.4838692944364634`*^9, {
   3.4838701611552134`*^9, 3.483870189795839*^9}, {3.4838731306276193`*^9, 
   3.4838731408308744`*^9}, {3.540625772591975*^9, 3.540625794065203*^9}, {
   3.54157530662541*^9, 3.5415753090465484`*^9}, 3.54157555558665*^9}],

Cell[CellGroupData[{

Cell[BoxData["Vars"], "Input",
 CellChangeTimes->{{3.541575535726514*^9, 3.541575536392552*^9}}],

Cell[BoxData[
 RowBox[{"{", 
  RowBox[{
  "z2r0", ",", "z1r0", ",", "z1z2r0", ",", "z1z2p3r0", ",", "z1z2z4r0", ",", 
   "z1z2z4z5r0", ",", "z1z2p3z5r0", ",", "z1z2p3z4r0", ",", "z1", ",", 
   "z1z2p3z4z5r0", ",", "z2", ",", "z4", ",", "z5", ",", "r02", ",", "x2r02", 
   ",", "x1r02", ",", "x1x2r02", ",", "x1x2x3r02", ",", "x1x2x4r02", ",", 
   "x1x2x4x5r02", ",", "x1x2x3x5r02", ",", "x1x2x3x4r02", ",", "x1", ",", 
   "x1x2x3x4x5r02", ",", "x2", ",", "x3", ",", "x4", ",", "x5", ",", "r03", 
   ",", "r03m1", ",", "r03m2", ",", "r03m1m2", ",", "r03m1m2m3", ",", 
   "r03m1m2m4", ",", "r03m1m2m4m5", ",", "r03m1m2m3m5", ",", "r03m1m2m3m4", 
   ",", "m1", ",", "m2", ",", "m3", ",", "m4", ",", "m5", ",", 
   "r03m1m2m3m4m5", ",", "r04", ",", "r04n1", ",", "r04n2", ",", "r04n1n2", 
   ",", "r04n1n2n3", ",", "r04n1n2n4", ",", "r04n1n2n4n5", ",", "r04n1n2n3n5",
    ",", "r04n1n2n3n4", ",", "n1", ",", "n2", ",", "n3", ",", "n4", ",", "n5",
    ",", "r04n1n2n3n4n5", ",", "p2r1", ",", "p1r1", ",", "p1p2r1", ",", 
   "p1p2p3r1", ",", "p1p2p4r1", ",", "p1p2p4p5r1", ",", "p1p2p3p5r1", ",", 
   "p1p2p3p4r1", ",", "p1", ",", "p1p2p3p4p5r1", ",", "p2", ",", "p3", ",", 
   "p4", ",", "p5", ",", "r2", ",", "q2r2", ",", "q1r2", ",", "q1q2r2", ",", 
   "q1q2q3r2", ",", "q1q2q4r2", ",", "q1q2q4q5r2", ",", "q1q2q3q5r2", ",", 
   "q1q2q3q4r2", ",", "q1", ",", "q1q2q3q4q5r2", ",", "q2", ",", "q3", ",", 
   "q4", ",", "q5", ",", "r3", ",", "r3s1", ",", "r3s2", ",", "r3s1s2", ",", 
   "r3s1s2s3", ",", "r3s1s2s4", ",", "r3s1s2s4s5", ",", "r3s1s2s3s5", ",", 
   "r3s1s2s3s4", ",", "r3s1s2s3s4s5", ",", "s1", ",", "s2", ",", "s3", ",", 
   "s4", ",", "s5", ",", "Pol", ",", "r1", ",", "r1Pol", ",", "r4", ",", 
   "r4y1", ",", "r4y2", ",", "r4y1y2", ",", "r4y1y2y3", ",", "r4y1y2y4", ",", 
   "r4y1y2y4y5", ",", "r4y1y2y3y5", ",", "r4y1y2y3y4", ",", "r4y1y2y3y4y5", 
   ",", "y1", ",", "y2", ",", "y3", ",", "y4", ",", "y5", ",", "r5", ",", 
   "r5w1", ",", "r5w2", ",", "r5w1w2", ",", "r5w1w2w3", ",", "r5w1w2w4", ",", 
   "r5w1w2w4w5", ",", "r5w1w2w3w5", ",", "r5w1w2w3w4", ",", "r0", ",", 
   "r5w1w2w3w4w5", ",", "w1", ",", "w2", ",", "w3", ",", "w4", ",", "w5", ",", 
   RowBox[{"mRNA", "[", "0", "]"}], ",", 
   RowBox[{"mRNA", "[", "1", "]"}], ",", 
   RowBox[{"mRNA", "[", "2", "]"}], ",", 
   RowBox[{"mRNA", "[", "3", "]"}], ",", 
   RowBox[{"mRNA", "[", "4", "]"}], ",", 
   RowBox[{"mRNA", "[", "5", "]"}], ",", 
   RowBox[{"mRNA", "[", "6", "]"}], ",", 
   RowBox[{"mRNA", "[", "7", "]"}], ",", 
   RowBox[{"mRNA", "[", "8", "]"}], ",", 
   RowBox[{"mRNA", "[", "9", "]"}], ",", 
   RowBox[{"mRNA", "[", "10", "]"}], ",", 
   RowBox[{"mRNA", "[", "11", "]"}], ",", 
   RowBox[{"mRNA", "[", "12", "]"}], ",", 
   RowBox[{"mRNA", "[", "13", "]"}], ",", 
   RowBox[{"mRNA", "[", "14", "]"}], ",", 
   RowBox[{"mRNA", "[", "15", "]"}], ",", 
   RowBox[{"mRNA", "[", "16", "]"}], ",", 
   RowBox[{"mRNA", "[", "17", "]"}], ",", 
   RowBox[{"mRNA", "[", "18", "]"}], ",", 
   RowBox[{"mRNA", "[", "19", "]"}], ",", 
   RowBox[{"mRNA", "[", "20", "]"}], ",", 
   RowBox[{"mRNA", "[", "21", "]"}], ",", 
   RowBox[{"mRNA", "[", "22", "]"}], ",", 
   RowBox[{"mRNA", "[", "23", "]"}], ",", 
   RowBox[{"mRNA", "[", "24", "]"}], ",", 
   RowBox[{"mRNA", "[", "25", "]"}], ",", 
   RowBox[{"mRNA", "[", "26", "]"}], ",", 
   RowBox[{"mRNA", "[", "27", "]"}], ",", 
   RowBox[{"mRNA", "[", "28", "]"}], ",", 
   RowBox[{"mRNA", "[", "29", "]"}], ",", "mRNAf", ",", 
   RowBox[{"mRNAd", "[", "1", "]"}], ",", 
   RowBox[{"mRNAd", "[", "2", "]"}], ",", 
   RowBox[{"mRNAd", "[", "3", "]"}], ",", 
   RowBox[{"mRNAd", "[", "4", "]"}], ",", 
   RowBox[{"mRNAd", "[", "5", "]"}], ",", 
   RowBox[{"mRNAd", "[", "6", "]"}], ",", 
   RowBox[{"mRNAd", "[", "7", "]"}], ",", 
   RowBox[{"mRNAd", "[", "8", "]"}], ",", 
   RowBox[{"mRNAd", "[", "9", "]"}], ",", 
   RowBox[{"mRNAd", "[", "10", "]"}], ",", 
   RowBox[{"mRNAd", "[", "11", "]"}], ",", 
   RowBox[{"mRNAd", "[", "12", "]"}], ",", 
   RowBox[{"mRNAd", "[", "13", "]"}], ",", 
   RowBox[{"mRNAd", "[", "14", "]"}], ",", 
   RowBox[{"mRNAd", "[", "15", "]"}], ",", 
   RowBox[{"mRNAd", "[", "16", "]"}], ",", 
   RowBox[{"mRNAd", "[", "17", "]"}], ",", "mRNAdt", ",", 
   RowBox[{"mRNAd", "[", "18", "]"}]}], "}"}]], "Output",
 CellChangeTimes->{3.541575536940583*^9, 3.5594330714095783`*^9}]
}, Open  ]],

Cell[BoxData[
 RowBox[{
  RowBox[{"Sub", "=", 
   RowBox[{"Table", "[", 
    RowBox[{
     RowBox[{
      RowBox[{"Vars", "[", 
       RowBox[{"[", "i", "]"}], "]"}], "\[Rule]", " ", 
      RowBox[{
       RowBox[{"Vars", "[", 
        RowBox[{"[", "i", "]"}], "]"}], "[", "t", "]"}]}], ",", " ", 
     RowBox[{"{", 
      RowBox[{"i", ",", "1", ",", 
       RowBox[{"Length", "[", "Vars", "]"}]}], "}"}]}], "]"}]}], 
  ";"}]], "Input",
 CellChangeTimes->{{3.4838689649493*^9, 3.483869023496924*^9}, {
  3.483873218722497*^9, 3.483873222113165*^9}, {3.48506808921875*^9, 
  3.4850680955*^9}}],

Cell[BoxData[
 RowBox[{
  RowBox[{"RateEqsT", "=", 
   RowBox[{"RateEqs", "/.", "Sub"}]}], ";"}]], "Input",
 CellChangeTimes->{{3.483869528639589*^9, 3.4838695760927134`*^9}, {
  3.4838732084567404`*^9, 3.483873228581998*^9}, {3.483960721218306*^9, 
  3.483960728999805*^9}, {3.48506809840625*^9, 3.485068105921875*^9}, {
  3.540625816696498*^9, 3.540625819590663*^9}}],

Cell[BoxData[
 RowBox[{
  RowBox[{"Sys", "=", 
   RowBox[{
    RowBox[{"ODESYS", "/.", "RateEqsT"}], "/.", "ParamN"}]}], ";"}]], "Input",
 CellChangeTimes->{{3.4839634461623535`*^9, 3.4839634860619993`*^9}, 
   3.485068045546875*^9, {3.485068078875*^9, 3.485068131640625*^9}, {
   3.486194670651826*^9, 3.4861946719142356`*^9}, {3.4862033391455564`*^9, 
   3.4862033398171434`*^9}, {3.486203378050742*^9, 3.486203378769184*^9}, {
   3.5406258246859546`*^9, 3.540625846998231*^9}, {3.55943303980877*^9, 
   3.559433045452093*^9}}],

Cell[BoxData[
 RowBox[{
  RowBox[{"Sol", "=", 
   RowBox[{"NDSolve", "[", 
    RowBox[{
     RowBox[{"Join", "[", 
      RowBox[{"Sys", ",", " ", "Init"}], "]"}], ",", " ", "Vars", ",", " ", 
     RowBox[{"{", 
      RowBox[{"t", ",", "0", ",", "500"}], "}"}]}], "]"}]}], ";"}]], "Input",
 CellChangeTimes->{{3.483869461920839*^9, 3.4838694957177134`*^9}, {
   3.4838696148739634`*^9, 3.4838696155927134`*^9}, 3.4838696533427134`*^9, 
   3.4838711668114634`*^9, {3.4838712838427134`*^9, 3.4838712890302134`*^9}, 
   3.486193873052699*^9, 3.4862029000371733`*^9, 3.486202931898384*^9, 
   3.4862029760669365`*^9, 3.4862033427221475`*^9, 3.4863818598453197`*^9, 
   3.4863824163211927`*^9, {3.4863957934047976`*^9, 3.4863957945766797`*^9}, 
   3.48799959471875*^9, {3.487999679625*^9, 3.48799968278125*^9}, 
   3.4880022481145463`*^9}],

Cell[BoxData[
 RowBox[{
  RowBox[{"VarsS", "=", 
   RowBox[{"Table", "[", 
    RowBox[{
     RowBox[{"ToString", "[", 
      RowBox[{"Vars", "[", 
       RowBox[{"[", "i", "]"}], "]"}], "]"}], ",", " ", 
     RowBox[{"{", 
      RowBox[{"i", ",", "1", ",", 
       RowBox[{"Length", "[", "Vars", "]"}]}], "}"}]}], "]"}]}], 
  ";"}]], "Input",
 CellChangeTimes->{{3.485246590692114*^9, 3.485246610706458*^9}, {
  3.49390119259375*^9, 3.493901208125*^9}, {3.49390133884375*^9, 
  3.493901368296875*^9}}],

Cell[BoxData[
 RowBox[{
  RowBox[{"VarsT", "=", 
   RowBox[{"Vars", "/.", "Sub"}]}], ";"}]], "Input",
 CellChangeTimes->{{3.4838698217489634`*^9, 3.483869822139589*^9}, {
   3.4838709267177134`*^9, 3.4838709579364634`*^9}, 3.4862027956457925`*^9, 
   3.493901164296875*^9, 3.49390137146875*^9}],

Cell["\<\
Plot of simulation of time-dependant changes in % of cells with promotors \
occupied with respective proteins\
\>", "Text",
 CellChangeTimes->{{3.4512751288821583`*^9, 3.451275165650384*^9}, {
   3.451388979954206*^9, 3.451388982362228*^9}, 3.451480397322522*^9, {
   3.451484332442204*^9, 3.451484346582263*^9}, {3.451484383256847*^9, 
   3.451484521638221*^9}, {3.451548530852634*^9, 3.451548535315453*^9}, {
   3.541574170283415*^9, 3.541574190552574*^9}, {3.5415744132493114`*^9, 
   3.5415744154074354`*^9}, {3.5415744975621347`*^9, 
   3.5415744992602315`*^9}, {3.5415746001069994`*^9, 3.54157477023273*^9}, {
   3.541574819746562*^9, 3.541574847104127*^9}, {3.541575578207944*^9, 
   3.541575580855095*^9}, {3.5415757489717107`*^9, 3.541575767823789*^9}},
 FontSize->16,
 FontWeight->"Bold",
 FontColor->GrayLevel[0],
 Background->RGBColor[1, 1, 0]],

Cell[BoxData[
 RowBox[{
  RowBox[{"VarList", "[", "x_", "]"}], ":=", 
  RowBox[{"Block", "[", 
   RowBox[{
    RowBox[{"{", 
     RowBox[{"patt", ",", " ", "list"}], "}"}], ",", "\[IndentingNewLine]", 
    RowBox[{
     RowBox[{"patt", "=", 
      RowBox[{"StringJoin", "[", 
       RowBox[{"\"\<*\>\"", ",", 
        RowBox[{"ToString", "[", "x", "]"}], ",", "\"\<*\>\""}], "]"}]}], ";",
      "\[IndentingNewLine]", 
     RowBox[{"list", "=", 
      RowBox[{
       RowBox[{"Drop", "[", 
        RowBox[{
         RowBox[{"Reap", "[", 
          RowBox[{"Do", "[", 
           RowBox[{
            RowBox[{"If", "[", 
             RowBox[{
              RowBox[{"StringMatchQ", "[", 
               RowBox[{
                RowBox[{"VarsS", "[", 
                 RowBox[{"[", "i", "]"}], "]"}], ",", "patt"}], "]"}], ",", 
              RowBox[{"Sow", "[", "i", "]"}], ",", " ", 
              RowBox[{"Continue", "[", "]"}]}], "]"}], ",", " ", 
            RowBox[{"{", 
             RowBox[{"i", ",", "1", ",", 
              RowBox[{"Length", "[", "Vars", "]"}]}], "}"}]}], "]"}], "]"}], 
         ",", "1"}], "]"}], "//", "Flatten"}]}], ";", "\[IndentingNewLine]", 
     RowBox[{"Plus", "@@", 
      RowBox[{"Table", "[", 
       RowBox[{
        RowBox[{"VarsT", "[", 
         RowBox[{"[", 
          RowBox[{"list", "[", 
           RowBox[{"[", "i", "]"}], "]"}], "]"}], "]"}], ",", " ", 
        RowBox[{"{", 
         RowBox[{"i", ",", "1", ",", 
          RowBox[{"Length", "[", "list", "]"}]}], "}"}]}], "]"}]}]}]}], 
   "]"}]}]], "Input",
 CellChangeTimes->{{3.4852468497260456`*^9, 3.485246870866129*^9}, {
  3.485247014753071*^9, 3.4852470185498486`*^9}, {3.4936571404375*^9, 
  3.493657286671875*^9}}],

Cell[BoxData[{
 RowBox[{
  RowBox[{"Act1", "=", 
   RowBox[{
    RowBox[{"z1r0", "[", "t", "]"}], "+", 
    RowBox[{"z1z2p3r0", "[", "t", "]"}], "+", 
    RowBox[{"z1z2p3z4r0", "[", "t", "]"}], "+", 
    RowBox[{"z1z2p3z4z5r0", "[", "t", "]"}], "+", 
    RowBox[{"z1z2p3z5r0", "[", "t", "]"}], "+", 
    RowBox[{"z1z2r0", "[", "t", "]"}], "+", 
    RowBox[{"z1z2z4r0", "[", "t", "]"}], "+", 
    RowBox[{"z1z2z4z5r0", "[", "t", "]"}], "+", 
    RowBox[{"z2r0", "[", "t", "]"}]}]}], ";"}], "\n", 
 RowBox[{
  RowBox[{"Act2", "=", 
   RowBox[{"VarList", "[", "r02", "]"}]}], ";"}], "\n", 
 RowBox[{
  RowBox[{"Act3", "=", 
   RowBox[{"VarList", "[", "r03", "]"}]}], ";"}], "\n", 
 RowBox[{
  RowBox[{"subAct2", "=", 
   RowBox[{
    RowBox[{"x1x2x3x4r02", "[", "t", "]"}], "+", 
    RowBox[{"x1x2x4r02", "[", "t", "]"}], "+", 
    RowBox[{"+", 
     RowBox[{"x1x2x3x4x5r02", "[", "t", "]"}]}]}]}], 
  ";"}], "\[IndentingNewLine]", 
 RowBox[{
  RowBox[{"subAct1", "=", 
   RowBox[{
    RowBox[{"z1z2p3z4r0", "[", "t", "]"}], "+", 
    RowBox[{"z1z2z4r0", "[", "t", "]"}], "+", 
    RowBox[{"z1z2p3z4z5r0", "[", "t", "]"}]}]}], ";"}], "\n", 
 RowBox[{
  RowBox[{"subAct3", "=", 
   RowBox[{
    RowBox[{"r03m1m2m3", "[", "t", "]"}], "+", 
    RowBox[{"r03m1m2m3m4", "[", "t", "]"}], "+", 
    RowBox[{"r03m1m2m3m4m5", "[", "t", "]"}]}]}], 
  ";"}], "\[IndentingNewLine]", 
 RowBox[{
  RowBox[{"subDea2", "=", 
   RowBox[{
    RowBox[{"r3s1s2s3s4s5", "[", "t", "]"}], "+", 
    RowBox[{"r3s1s2s3", "[", "t", "]"}], "+", 
    RowBox[{"r3s1s2s3s4", "[", "t", "]"}]}]}], ";"}], "\n", 
 RowBox[{
  RowBox[{"Act4", "=", 
   RowBox[{"VarList", "[", "r04", "]"}]}], ";"}], "\n", 
 RowBox[{
  RowBox[{"Ini", "=", 
   RowBox[{
    RowBox[{"p1p2p3p4p5r1", "[", "t", "]"}], "+", 
    RowBox[{"p1p2p3p4r1", "[", "t", "]"}], "+", 
    RowBox[{"p1p2p3p5r1", "[", "t", "]"}], "+", 
    RowBox[{"p1p2p3r1", "[", "t", "]"}], "+", 
    RowBox[{"p1p2p4p5r1", "[", "t", "]"}], "+", 
    RowBox[{"p1p2p4r1", "[", "t", "]"}], "+", 
    RowBox[{"p1p2r1", "[", "t", "]"}], "+", 
    RowBox[{"p1r1", "[", "t", "]"}], "+", 
    RowBox[{"p2r1", "[", "t", "]"}], "+", 
    RowBox[{"r1", "[", "t", "]"}]}]}], ";"}], "\n", 
 RowBox[{
  RowBox[{"Dea1", "=", 
   RowBox[{"VarList", "[", "r2", "]"}]}], ";"}], "\[IndentingNewLine]", 
 RowBox[{
  RowBox[{"Dea2", "=", 
   RowBox[{"VarList", "[", "r3", "]"}]}], ";"}], "\[IndentingNewLine]", 
 RowBox[{
  RowBox[{"Dea3", "=", 
   RowBox[{"VarList", "[", "r4", "]"}]}], ";"}], "\[IndentingNewLine]", 
 RowBox[{
  RowBox[{"Dea4", "=", 
   RowBox[{"VarList", "[", "r5", "]"}]}], ";"}], "\[IndentingNewLine]", 
 RowBox[{
  RowBox[{"Pp1", "=", 
   RowBox[{"VarList", "[", "r1", "]"}]}], ";"}]}], "Input",
 CellChangeTimes->{{3.485246782618388*^9, 3.4852468120395103`*^9}, {
   3.4852470265808926`*^9, 3.485247026784013*^9}, {3.485247116282505*^9, 
   3.48524713036045*^9}, {3.485247180234812*^9, 3.485247206671973*^9}, 
   3.49795017650532*^9, 3.5415754647854567`*^9}],

Cell[CellGroupData[{

Cell[BoxData[
 RowBox[{"P1", "=", 
  RowBox[{"Plot", "[", 
   RowBox[{
    RowBox[{"{", 
     RowBox[{
      RowBox[{
       RowBox[{"100", "*", 
        RowBox[{"(", 
         RowBox[{"Act4", "+", "Ini", "+", "Dea1"}], ")"}]}], "/.", "Sol"}], 
      ",", 
      RowBox[{
       RowBox[{"100", "*", " ", "Dea1"}], "/.", "Sol"}], ",", " ", 
      RowBox[{
       RowBox[{"100", "*", 
        RowBox[{"(", 
         RowBox[{"Dea3", "+", "Dea4"}], ")"}]}], "/.", "Sol"}], ",", 
      RowBox[{
       RowBox[{"100", "*", " ", "subAct3"}], "/.", "Sol"}], ",", 
      RowBox[{
       RowBox[{"100", "*", "Dea3"}], "/.", "Sol"}], ",", 
      RowBox[{
       RowBox[{"100", "*", "subAct2"}], "/.", "Sol"}]}], "}"}], ",", " ", 
    RowBox[{"{", 
     RowBox[{"t", ",", "0", ",", "120"}], "}"}], ",", 
    RowBox[{"Frame", "\[Rule]", 
     RowBox[{"{", 
      RowBox[{"True", ",", "True", ",", " ", "True", ",", " ", "True"}], 
      "}"}]}], ",", 
    RowBox[{"FrameStyle", "\[Rule]", 
     RowBox[{"Thickness", "[", "0.0055", "]"}]}], ",", " ", 
    RowBox[{"FrameTicks", "\[Rule]", " ", 
     RowBox[{"{", 
      RowBox[{
       RowBox[{"{", 
        RowBox[{
         RowBox[{"{", 
          RowBox[{"5", ",", "40"}], "}"}], ",", " ", 
         RowBox[{"{", 
          RowBox[{"25", ",", "60"}], "}"}], ",", " ", 
         RowBox[{"{", 
          RowBox[{"45", ",", " ", "80"}], "}"}], ",", " ", 
         RowBox[{"{", 
          RowBox[{"65", ",", " ", "100"}], "}"}], ",", " ", 
         RowBox[{"{", 
          RowBox[{"85", ",", " ", "120"}], "}"}], ",", " ", 
         RowBox[{"{", 
          RowBox[{"105", ",", " ", "140"}], "}"}]}], "}"}], ",", " ", 
       RowBox[{"{", 
        RowBox[{
        "0", ",", "20", ",", " ", "40", ",", " ", "60", ",", " ", "80"}], 
        "}"}], ",", " ", "False", ",", " ", "False"}], "}"}]}], ",", 
    RowBox[{"PlotStyle", "\[Rule]", 
     RowBox[{"{", 
      RowBox[{
       RowBox[{"{", 
        RowBox[{"Blue", ",", 
         RowBox[{"Thickness", "[", "0.008", "]"}]}], "}"}], ",", 
       RowBox[{"{", 
        RowBox[{"Red", ",", 
         RowBox[{"Thickness", "[", "0.008", "]"}]}], "}"}], ",", 
       RowBox[{"{", 
        RowBox[{"Green", ",", 
         RowBox[{"Thickness", "[", "0.008", "]"}]}], "}"}], ",", 
       RowBox[{"{", 
        RowBox[{
         RowBox[{"Darker", "[", 
          RowBox[{"Blue", ",", " ", "0.5"}], "]"}], ",", 
         RowBox[{"Thickness", "[", "0.005", "]"}]}], "}"}], ",", 
       RowBox[{"{", 
        RowBox[{
         RowBox[{"Darker", "[", 
          RowBox[{"Green", ",", "0.5"}], "]"}], ",", 
         RowBox[{"Thickness", "[", "0.005", "]"}]}], "}"}], ",", 
       RowBox[{"{", 
        RowBox[{"Purple", ",", 
         RowBox[{"Thickness", "[", "0.005", "]"}]}], "}"}]}], "}"}]}], ",", 
    RowBox[{"BaseStyle", "\[Rule]", 
     RowBox[{"{", 
      RowBox[{
       RowBox[{"FontSize", "\[Rule]", "18"}], ",", 
       RowBox[{"FontFamily", "\[Rule]", "\"\<Arial\>\""}], ",", 
       RowBox[{"FontWeight", "\[Rule]", "\"\<Bold\>\""}]}], "}"}]}], ",", 
    RowBox[{"FrameLabel", "\[Rule]", " ", 
     RowBox[{"{", 
      RowBox[{"\"\<t, min\>\"", ",", " ", "\"\<% of cells\>\""}], "}"}]}], 
    ",", " ", 
    RowBox[{"PlotRange", "\[Rule]", " ", "All"}]}], "  ", "]"}]}]], "Input",
 CellChangeTimes->{{3.4839610510975847`*^9, 3.4839610690507097`*^9}, {
   3.4839612956444597`*^9, 3.4839613018163347`*^9}, {3.4839618247225847`*^9, 
   3.4839618595507097`*^9}, {3.4839623689153357`*^9, 3.483962462640767*^9}, {
   3.4839626176586156`*^9, 3.483962639255682*^9}, {3.483962696598001*^9, 
   3.4839627069670916`*^9}, {3.4839627788167677`*^9, 
   3.4839627914658084`*^9}, {3.4839631826841393`*^9, 
   3.4839632126674356`*^9}, {3.483963257579914*^9, 3.4839633441254487`*^9}, {
   3.483963393379259*^9, 3.483963425142813*^9}, 3.4839639928577833`*^9, 
   3.485068296828125*^9, 3.485068387828125*^9, {3.485247104985775*^9, 
   3.485247105829514*^9}, {3.4852474796997285`*^9, 3.4852474801059732`*^9}, {
   3.485247543027043*^9, 3.485247602213785*^9}, {3.4852476340727525`*^9, 
   3.485247635963353*^9}, {3.485247689353295*^9, 3.4852477058530836`*^9}, {
   3.48524775649306*^9, 3.4852477569461794`*^9}, {3.485247817555025*^9, 
   3.4852478215862494`*^9}, {3.485247870851559*^9, 3.4852478784296355`*^9}, {
   3.4852479128825397`*^9, 3.4852479570541325`*^9}, {3.485248080678341*^9, 
   3.485248109318783*^9}, 3.4852483311611133`*^9, {3.4852484553634434`*^9, 
   3.4852485564252963`*^9}, {3.485248590253205*^9, 3.4852486002218914`*^9}, {
   3.4852488898137875`*^9, 3.4852489085792923`*^9}, {3.485250719059496*^9, 
   3.485250735137518*^9}, 3.486194147249546*^9, {3.486194766114694*^9, 
   3.4861947707592626`*^9}, {3.4861954011928387`*^9, 
   3.4861954024397182`*^9}, {3.4861954619314804`*^9, 3.4861954654695024`*^9}, 
   3.4862008437976437`*^9, {3.4862018234749746`*^9, 3.48620183228065*^9}, {
   3.4862019044122486`*^9, 3.486201907097667*^9}, {3.486202565014452*^9, 
   3.486202565264335*^9}, {3.486202629937752*^9, 3.4862026514907293`*^9}, {
   3.4862026913012667`*^9, 3.4862026996725683`*^9}, {3.4862027501971216`*^9, 
   3.4862027865872946`*^9}, {3.48620284334347*^9, 3.4862028474822664`*^9}, {
   3.4862029263538876`*^9, 3.4862029439869485`*^9}, {3.486203681124954*^9, 
   3.486203681890256*^9}, {3.48638272235636*^9, 3.486382723840754*^9}, {
   3.488000367875*^9, 3.488000371421875*^9}, {3.488001471*^9, 
   3.48800148946875*^9}, {3.488001872390625*^9, 3.488001883453125*^9}, {
   3.4880019339375*^9, 3.48800196034375*^9}, {3.48800203196875*^9, 
   3.488002040515625*^9}, {3.488002072875*^9, 3.488002073765625*^9}, {
   3.4980706256581345`*^9, 3.4980706457053947`*^9}, {3.541575429391432*^9, 
   3.5415754297884545`*^9}, {3.595869840093828*^9, 3.595869866627346*^9}}],

Cell[BoxData[
 GraphicsBox[{{}, {}, 
   {RGBColor[0, 0, 1], Thickness[0.008], LineBox[CompressedData["
1:eJwtmXk41N/bxy2lUkl2KrKTfd993mbGMpaxzFjGUsqSbFFC+pYlZC1KKUUl
lKSkVUlIpU2IiCJSJMlaVPR8ftf1+Mf14pwz9/K+73Ofa6S37XQJ4OLg4HjI
zcHxv98/+541yWU2mXP8/09Hkdhei+5i4sGtKqL4mY0hhF9vE+uuJl75+L4f
Fuo1ina63MXd3UhMrFnrORekZLJ2XPTofFc7MS24jzfKhGqaevbSvl/anUTK
RXgek9xl+tfJKGA2u4sYLilaOqV42nQX13PG9Mg7Ir3vtYsZV4PpyA1Pw0nq
e2Jgi4HzS+tB080B36R/FPURKxdiAhJcOc2CV9al/PzvIzGb0xv0PW+DmZx/
atyeywNERHtC2y8eA7P+WsbOma5B4sRfNYdlGU5mBcKi/ruXDhHD3iqDT+UC
zVjh/R5T2p+JhNoAhY7efWZrnl50iPT9Qqz38j585HiO2XOpCMpE9jCR7TvV
lvS82Cwl1tBg5/0RImOpTM53n5tmaONQHR/5StyPKXtwR/ux2R/lZxvDRL4R
ntcf83ZRO81uJ+UKj1HHCK3GI08lzw2ZRfSyeUMivxNrn8t9igqYNlPRlfn3
tWicGAx5b5N1j9P8S9bodNDLH8Rdr3fOHTlrzFt3sWem/5sgHs9wzMyFrTNX
P/sg/IbgJMG3i6sxw0HRPPOF9NddlyeJeXuzZb7bdMxHfqX4aVtMEcnDWsmf
iwhzK7nRD5NdU0SVwHbbYWe6eYkTw+N6+DRx9JrQw6jvTHPO/dXtEUtnCJ5K
5wtX328231wu4qB5ZoZ4/ri8/m36dvPazrinP7RniZ9Nv/hfVEeai3P1W1x7
Nks4ytxtDbOIM49Wp9aG+/4kjhWGiF8zOmje4XlRX/3XTyJPvfDEn9ZMc61D
K69/z/5F3My2Cx8fOmZ++MZOlUq5OcIqb/HxO/kz5mP9b0pD788RzrFdgXY3
L5jTVxluVHWZJ95cWbXMzqXCvMzwTMG3kXmCRW0wkXtUbb4kgEO4Iv43cSde
jTWUXmO+Ndf/SLDIH6IPX34omTaY1z1oXrGp8g+R35dk8GztU/P1o6rJX6l/
iYLmyriYkhbzOJHcxUs9f4nhfHPeCO0O8y7KbGxQ5AJRlC03ydjZY667kz2t
uHyReMyw8YpSHzA/evpB2HDRIpH9RL36uMYX84mn0iNlev8I+B3UEI4dM3eY
SdkW+PIfsSa9xyhSccrclX/P+FEtDkwL7R89sOSXebLCxYqp/zjwkLp3pfDS
BfNq03dBLs0cyDtssaddi4sYcFmpUC3IifVu3w/JVfMQ/DvMPq3dwoni45z6
MiqrCPP4neciL3Ni6FTxd+WAtUTY8fM+bbOcOHF59g5tmzBxpuKNhJYFF16/
zpwTVJEgnjcs7c7J4oLSjRhOkUEpYr7L4PhEFxfuR8TtorvLEne1l/teVOZG
o0FrTPoDRSI6u3vT5n3cUOlxrrnJoUbojlyaFXrFjcS1+X+WX9Aipih7619I
LsGZv6+Fr3npEVWF9MykiCWIfVtbeKTBiAifE3czalwCKa0nnKt/mBOqzNGN
E4JLMTTLdPuZQCFGK+99KwtYimmU9WeutiIuLc+87XNnKXTbYwL3aNgSgX5e
iUIreBCf8mR0y28GIVenYv/CkwdyNvJBo1QX4pPYX5GkKzwYSLlUGRXjShTv
fjlguMiDi0lHZGLk2YRvy5krPxyXIep171NOHx9CUjkspuz8Mqzcp6UeKrqV
eH/QjOIzvQx3H1EKQ9/6EQV9q1cLWS6H4qtE8bDZQMLDqK/r+YnliCTqV++M
DyZE8q4WJ44sR/PXpVcvxYcTneMHwgyNV0DmzuYHeomRRB7d0fBH5gos1xt3
/cYbRbiUSHGXfViB4POZX/mHogn+fz9eeWvwougUzeS4UBzRwq4/KZjIC8md
vk8HS/YTWTdz/J638+KlX9OFyZYEwnbNVvVEuZX4xaBdTltykFgerDVvEL0S
iwfGn++PTSGeNnE2jT9diXRvMU59zTQiVar9cKn4KqzIiX+5XSuToMUVs71D
VoFH7bHx5qTDBFfnLjnBB6tgkWlQXieUS9RrUH8841uN2n2f6xpFjhEHMgTv
JfiuRuyrhpk52+OE6edPyQbVqyGyf/NHxVv5xG/ipuM4Nx/Wr6k97cEuIGoK
kiVKXfkQ7k7dXmZSSMTOsj57XeQD6+W5dxTNc4S+k3yVwDwfjvyagu+X80T1
0ieWCWfWwCD/b6PA01Ii0vcEv8H4GnzkWHfq48+LxEmfG99/SvFjtLjr3XHW
ZeJXxjpmuw0/fjroqEh/ukK43T14tzKSHzrvf1s5lV4jbn3+tiG9gB+a9x4e
l3G8TggJsg76P+JHgnnambyRaqI9TI6xTngtOCaF+3n23ia0Tmfd+Gm2FhHx
Uj+id98lcppnxNoD12KG68zLO7n3iB+z3gcqj6zFi8Xe4rLOWoIh+/hT2t21
ODDe525g8ZCodFKj+w+shYjbFiWVb/XEqgPHrxK8AtCgbKtJtGsknncH7P3p
JYAtWTU3rzs/JpR5WvrakgWQOf4v4Pz8EyJNR59WWSkAPmVhxzP3mwmrwzxr
/P8JwCZ6NlP76Eui9H54FKEkiIEWMbd15S3Ekq9v30k4C6JYj3clc2cr8Yh6
saStWBA+2YLxFp3thObha19/NQsi6VJzmODKDqKo+4665A9BqGc0B3s5dRKx
Yc13g02EoLZK385/ZTfx5U7rQs5WIdzn/tGglfSOYHK9o9w5JIQ9LxzWH+Ht
JdTzv77k7hDC1VUWyrIufcSZgcm1m34LQarm4UH9FR+JFaq/3Zw2CsOmynmt
8fRHYqied+BMqDD8ln6VmP48SBSMqszqLRXB5StNV346DBPL9XSNvVVEsLjh
fcvz5BFiT7xpfJKzCPINpIpuPf1KOAk5rHhdKIJ9Y189x3aNEQ82uzJmH4lg
wzKG6+Pe78Smcp9j60ZFEH9JJbrN+Qex1Dx8Q5C+KCbORz9w0JkkdqVFbzvs
LQqxjvDwKa4p4mP7gYs3k0SxL9pHqfbdFHFv+xEtzteiYK2WLLIunCEicqss
C7aLIWfm4v6x+Dmir/duRn22GG4bvWYFZc0TdgoNr7/cEAN/ENVc4PxvQuF+
G1uHQxw0Xc7R0E9/id6hqbCXJ8WRUfpF8vEwB2w0/lRP1Ylj3IOH1y+HE7f3
cs+JfRbHmt1TNdlmXMjhE0oK0JJAV6DxrbpSblgZ6p1YfCaBmghL+8mrPLiZ
ZNYrNyGBHZPWfez9yyD9ynKjncg6tJZw361yWo6/W90u529bh11RujFMHl5c
z4yp0/yzDhJOjkf2XV2N9f01X7apbkASW9C59q8AOKYjTz5z3gDVnKG+wxmC
GOLZZKsZswFXajRfzksIoVK9oHKhYQMYDV4RZ6nCMD8QF3XSXRLBsfPeTjdF
sWWDCVdLkhT6j5TOtApuAE1r+obuJSnQa+Zkcl9sgJJlRcDpV1IIupKZPJ4i
idjb2f66qzbCocLzkhnnRqBv4Smn+0bY+18Kcs2WRpta3+EzYxsxb9G4/vSg
HJoM7g07/tuIYyml9H4Xedy2OAFuAWk8NHhg5t0kjwJXxtQOA2l8LlylNXdZ
Adv217kaJElD254I25uqhKmXRevbRWWw/ZD3mbAoVQiFbrm8jCqLM9L+UqWZ
2ti07MITJ3dZxC1apAz2aAPFXwZPhcgix3/1haJNOgjtDlunmieLdx4j9PQX
Omii/Zfl9FkWHXfnIj4J6CFqw6nwU4fkcHefZXvsLQO8aWnXVnkpD5e+Zm0p
QzMc1bK6z3BVgtmRaeU1LjRo9LKtzYKUcFDGYSztPxpeJoe9UdmnhIrPJaaz
ZTTwdOd9W35eCft2eYgW/6Fh34FP6x6NKSEjY7O+Xokl/F8k/GeQrIzTsg3a
mZNW0A+4b7bxxiYofp0QKY+h4w3f62d8TzZha5eq+EQRHRF3B10Xujeh3kts
eO0TOi6v5A3vWdyEpxKTvp8EbSFV7VGUZ6sCDLx9d6XSFsv/zS4uH1RBeozP
ovs7O7w7qVk/ya+G87flQ7xXM1DwpmJNtLwaLnHmSd3RYsCTT3HLbyM1qBw7
UtXuysD7gxsWufzUMP5Dl2lbyMDHcF5ToVtq+KX1vkBN2REjtKE7+mx1bLSK
81eTcEJ5/JZl98PUcbWq5R5tkxOC7/W4EUnq+Ek9/cbQ2AljGm2z1hXqMEj8
l3Sb7YQJiTod9oI6XFu+n+bKd8LcRP61fec1cLwkv+E2rzNqVAT//bulgX2X
Kh8nizkjLvAwI/m5Bk5nfXqnquCMv73J37OmNWBlPFjMa+GMhE93hV/LaKLu
lfq6+ShnJLeUMj9GaaI+pM3kUKczhkL89snEayLLNfDI8EdnWK6QvuCfromF
z7OyG8ecwUM7MzVSqAnPqeoH4lwuSKs5mjv5RBMqaUlJqqouyCyJf80lrgVq
/MWShlgX2OruEBCW1cLzLbHVUYkuWN7k4qqopoXzT7mTODJckPxJvtfOQgv2
83PU4gIX/Cfz8kveDi2sY3cfW33PBcbVt5Qv7tbCAa/5kZQGF8xZnA2t2a+F
Brkvr982u2DP1l1TH3K1EDzibM/V5YLwc2KLCve04DFh/D5+0gWqmlwWRk1a
6NTeV1z7ywWjD78dtGvRwr3A+vm2BRds769bETFI2rt5aWDqCiYUdl6yTxrT
QnHY5mT5NUwMLeYeyfuphahOc1qhEBO+kgHCNbzaSNse8kBEignJqwyPF0La
8NnpmCwmx8R7M8PTHyS1sU22ctm0EhMePiuluXS0Ea0iFqCtzYTzmeuqdl7a
eJ7IzuqlMMGvenqnT4A2bPYo00qsmGi5n1y9c6c2djUar7ayZcK2190w76A2
fuzLXC3szMTyEIt9ZdnaMPdV2kZhMfHk96a6u/naeLupgYvuzgRFYpH6oUIb
WYtfgwe9meC4PJz645Y2mk78cd2zhYk6o7ZnnPXa6DN60D6wlYn/nt1bJfRc
G8J7VKcV/ZkwYZc4KnRog0qXeWEdyMTvkeyjhn3aUFy/fadFEBN3Y2M6bUe0
kST/eEYomIno5VvFfKa0IVDIE9EYwoTuSVuvnX+1Udpn9pMexsSUom5RIo8O
JtelFFWEM1F1Z8PAMX4dnJR6kjC8k4lw62VyZRI6YIyM3lyIYEKtayLwrpwO
Hkd9cBmPZGIssKf8uboOfIdO7qrZxcTln4/G3hvq4ItcsdqW3UwEpVZq/KDo
YDp92dl+khVE8ndxOujAdPfIgHEUmb/ShFuC7jqIhv/aSJKL9YLn5LfqwMSr
wCaJZN/HTBPDEB00D9hdCCdZ0tXsgO0eHRyPsSL0SX4/pNDgHa8Dx9sNxu/I
8wui+JfsTNfBFYPZG+4keyz5bZV4TAdbj4s9u07aJ5r3Kf1YoQ6KiJSTw6T9
Yiq3kufKdFBf7xbES7JEY2q8T5UO3L0j+1eT/q5ne8Q11ujgs9ZjsSkyPpIT
ynsUH+lg2JeicYeM38ZDf3ZmvdTB++XvzHxCmZCRfBU82amDFVz3twyR8Ze3
j/C9P6KDr2E1Tie2k/5/svDaOKUDi0GmZ0MAE0pxgm4pf3Sw/Wf5t1d+TKhe
um3nyKcLqseMRBapB3UizeqmqC54JmtmzXyY0HzLthCX1oWv8IO2Nk8mdJYs
6H/S0UWbIGXlOVcyv6dbtGzMdOGtf+lijwsT+trnVCutdLFib82jX45MGPtS
ZWLYuvi5P4Gjh86E6S+hDe+36eLqcQv/s6S+zQ9/EbUI1cWRmcJX1lQmLGrT
V6+M18VYlpYhxZTUL9NreUSaLuoKDeLzDJmgjapyd+bq4k13pdtzXSZsxFrn
ikp0Ie/fThtQZcIxSmRI+7kulqtcXF2/jgmnlSN9+W90oWG85Jm2KBMuxTXv
/r7XRZ4Jr1GGABNurd6vn/zQRbjFyKvh5Uz4qF645ymsh4bTNbzbZlyw+VHU
rYeSeggdyzu/OO4CX0+rKjklPagHJsolfnWBf9rX0nFjPQT5V+cY9rkgZEgj
N8lXD8du9O/e88QFofs4s4Z36GEizbvfsp7sRwJvUu136yHY5HL8Qo0LdiH6
P5FUPVw+sJ9HttIFe8/Ubr9coYfC63UddkddcIhFN2//qYcn3fOhxh4ukLjZ
IsHFqY+O5u7Zb44uuCrI+qW1Uh/lmYU5B61d8LZ9c1WulD4SrtwYDNB3gZxz
lIyzjT4aY9IcFwRc0Ohwlqf1lD4oN8TvXn7qjAWr2ZZXpgZkPFg7ijc6I6cs
rmLBygDnvj38libsDDkejjQ1ZwNckXv125u8X+wf81pkBxjgJW3VjZZpJxRQ
N96wP2wABuWPUf9jJxjCLv9FvwGUr+ksfA10wm6j81ueJZF/vW/ic8bUEbbn
+Gbssgzh4lv3LELOETLL/ktrOW6ITvqcvPYqR7R2uF1/c8kQQQH1ivt7GVCP
WMXd12IIk5z+s+Z7GRgpiymbkjBC66u4DQ3XHeAtxPi+7oYRsuasRyBuD9qP
33Hhn4xR8lz3eFuHDRJNnbdKkHPI10STh3tOUWCzuWjKgGIGqw/d3f3xFPAl
fDvoam+G60UpdZ6BFJx5lFKW42uGZ4NC5w/qUHDX9t43nnQzNHgb7C5rscCE
h2z09DszbMhau5u13AKb98xmvNxnjkV5PqlyIQLy+ZT1oynmOKetbmX9xRxj
d49ULssxhxWH8RL+u+aI+6vcSikxB8/FSCkZb3McP7hZuOalOQQ5Hocxyszw
Mvfp2dINBNpe3wudopjC+OqpmwceElC7qmKUU2QEWlfLwngzgafMDPPcWCMw
OJZYb2kn0Gmm1HzfxQh+LuHviM8E0vNCmrKXGcFqn3R8wlJAw1nxteJuQ0RI
/bxgQY47qVGlKpYuBmjafvb7o2ggUvxP9AlNPdD/Ggn8tw/g3TLTObpGDy05
Hfq6CUC75O7yYLJO3tWsSChJB5Ka1d+MXdXF+MoogZQzAEV49fq/GroQq7Ix
sGoEahVvBNsbk/Pj3GRC82oLbDrindq5UwvGkYEiXwQs4P07wc3HRQvLR3sq
uMUscHzVi14xPS2U9j56ay5jgTBLK16VP5roqzuuekvfAqX+ej/vk3OHY4pR
9/ktFqh/fLZKcqsGJBcrwx76W2DAbUN+iaoGxqJluD/ssMCRH8nNuXPqSAta
qS4WZYGrZyR+ns9VR73dh4OH0yxg/3f60clmNWgLJGrsu26BGz2cAj10VXBk
zjadvG2BOPHF6LZ1qmjhDva8fd8C52xEqzTGVRAy65Iy+dgCV3oux23MU0FJ
t1zv9h4LCF2IdW4f2gSRs82pLG4KiqcshMJPKWNI1Gz9ruUUCO0b+fMqUhnV
OdevH1lNQVeLLX+erTIckwrePxelwC9z4zGXBSWkBYRqW6hSwChfvJm/XQnz
Kvx9aq4ULHmhIWboqIifhRKJOp4UnH/xUTRHXREza+TljLZQ0HRq6h2dTxHj
00bBtB0UbPL9HTPYooDB+34/PfdT8MDc/G0ZSwHP7e7wpZVSsN6Qeyxylzye
Pmi4nn2ZAk0N55KP7vJo0njJOnaNgjVRpgFVZvKoExwoKKqh4GyNyJtdvPKo
7uVVvPWKgrpV2euSLsmhIGQzMThLwYiclVT9T1nkfwgaHP5NgVPGhx9Gg7LI
c9yd8v0fBY470/mEWmRxWCftxdwKKk7zf172tUwWSX+uu6+RpOLw1uEyIR9Z
xIfV/haSpeLPOuULR+xk8V//k0IJJSoeSCQdCTaWRfSj3k/y2lTkvAhcAXFZ
hGQujTC1oqLFao9hUK8MghbWCFLsqOCo3B4y8FIGgTslbls7UbHh7Gv1e3Uy
8GVq/HXxpEJBw0Y/44IMfB4bnfXYQsXo3sWtiSdk4GlAo2z2p2LtkajvXeky
YK1jp+0IpwK7vk0VR8rAOdtPZeduKi5cTGOJBsqA8S+sJSqWCsVC+tCopwxs
PiUJJSRR8bbP3POapQxMK66cO3Hif+tjDa9IyaB3Y8VZy9Ok/21uReXkuyzu
RHnRzFkqhLsWds+vkcGdxLIzLuVUqFTYWORwysDtV8lpzqtUaL+Nken6LY2Z
0AsFVdVUbJYLsYqYId95HudO8tWS8VvbpXxqhHw/virKf1BPhaPcWLvSJ2lE
UAtPhD6m4qLFYi5vnzTW1Jw+vu45Fapyb73M30njqnpB3vMWKp5lZcs1dUjD
oeTksb1vqGCEtPefbpXGmHj+UaVuKniZ/omPX0oj48jx3K73VDh0cS3gmTSU
l+blpA5QEZAZZsX3RBrNcUeP6H2hopjL31ntkTQCJ3IOD41SwWwtXVtUL42l
gUeyj/2g4umhqTjfOmmU9GZnUWbI82pXJEbVSoPqnJU5OUdywibRnnvSGHyS
kXFugYrHXhUauTXSZD9PT3fkomFr23jtqbvS2Fh9KG2Rh4bXfu7Xp++Q72LF
1EOVK2moO279r4jkzYXJqd78NPR+lT51muS/AgdTVgrT0DloE/mV5NNpicn3
xGnw4JaKSyPPM16MP7hDkgbBFp6yWPLzuncfSBKTpSE3wHi4hrQn5ut/iU8V
aViq26tuT9orsmVfQrQqDSXRBWEapD+3OvbGy2vR0H5COc+P9JdlG3ugQ4+G
7wtGx0YapTH9MHr/QWMavIX3e9U9lsZRvT3/aRM0HLAq+TDULA2tit37Bqg0
1Pz25fUm4926cVdcjg0N4af922XJfKxetTN23JmGW+HHZku6pXElMSym0I0G
pA+qb/4gDdtfIdH2XjR4xQzXbx+URtpgUNRlfxoKq5rKQ75LQ9Fj+272DhrG
xmY/BExL48mrgF3Lw2mQ6j8sXzUvjSU12yICY2joUaws110mgwvqW3cKk+90
SQn3R+F8MqCUbAlvSqCBfbvh0pywDOKPeIfKZNCwKkTw0B95GUgu9QppO0zD
7UZRjyh1GdTGsYMTjtFwkyJaamogg98BbkF9Z2gQMab43afL4FQva3v2eRpK
JzKuRDJlYOjMDDQtI+1zWCET4yODaFMn/4JrNLy/8BQ7d8lgUsDW162RBs1d
2V1rz8mgO1SmNfgpDd9mD0fZVsqg/slvIv4lDXHahzb335NBTlyF1KW3NHAI
Lr+woUsGmoOr+udHaRA7cOPsiKAsxEw/M/gmaKDXaTlwyMmC48SDOplZGlTX
nrLZrSuL1/TwIrt/ZHxnSs8Gu8ki/Pprn0JBSwStEl91ukgWbisvvbouZgkn
4+vb0q/LwjwgwezJBkuMqrp8a2uSxWpxrQ0/FC3B0qufjhiTxZWEo+9haom+
smdpg4QcRh1dvYb8LWG8+U3Xzl9yaC9XezG3wxKTSbwi42vkcY+bx2T1TksY
VBh8eKQkj/Q7tyX091qC68YXxz1e8lCSEus5lG2JEPXkwNEmeWwf7/FQuW2J
xcTJtz8uKoBhc6OZuG8Ji91WnK8fK0C/ONOQVW+JjiW9IVxDCuBxMxXb/9wS
upaxIgHSiih7UNjV0mcJn8PJLoLnFDGU5eu2a5kVPjVcUPtwRQnho6oymqus
sENX9kXmKyX8sp7//p3fCrMUYf+EcSXwch9N2SFhBSduyRJjLWVo7n1001fN
CvwP3bvGapSxP0BB0JFpBWmrlIuC3eR9aT72WuWsFXRqspLLLdVw7vTd018v
WGET/62oonA1KM8nb794yQpb87drteWrwfTmhn8y1VbI7y/4PD6qBr9NjuoS
j63wZPrjJa48dVSJVGct/2aFk+lhLVaTGqD/iKF/1rfGo5gX04vBWlivJZm6
3NQaVK5dS1amaGF8V1OjioU15EVWqemd1ULeT37TXXbW2OZ3rGfwjRb6FsrV
/22xhtKSPZNnzMl3+Kr3guLp1lA1WSHgJq6DAmX02fdaQ6jiwQ3xQfLd4rd8
9814G8i56Qg8vG4IKzlRrkONdKxUynvVzwC+brO+ZPKUjlvdt/6d8wGyzscw
Jl7Q8V9TiOiWUOCNZHcBu5MOr/WsvW3knOUrfkpHdYQOy5w/eZlNwF6+dQFt
q20hsPt+v5EROYfMSTavY9uin3LAokySvGcNHMNbfWyxe/W96afkHDG1J14o
ZZstmMa4MWhMgdF0v+94CLne+c8nLncKnnw/N19/wBZbT75rHT1MQf+gjEpg
iS2u5yxIEwsUCLxSOFz1wxbLnBwEtMl7YfGHZunzGVs8STCHG9n3RwVMaofm
bfFB3Vo0nOzrjR6Oo2JL7CBEeaYfS/bh3UMxVolidjhQSDszRaGh40/zorOF
HYYnFvb4kXWdvylk5/RRO7x7unzOY78lkh32pK4+aQfutScNb6ZbIiIivlCx
0A4aHQT133FL2Nw+9sLroh2aN9Kt/K9aYs6iVrHpvh0ORt/4GUjq1pO9+mPe
kB0+I1vW0MQK69OuOenr20N3stbVe9gKl69WPpo3tocNq6LhzYQVDDsr9B8Q
9nDt8dph/NsKLJlL62l0e9gOMDZ1rrJGVu25EWdve2zqzi4z17LGn4nchLAk
e+w++7ztTbQ10kRzpjUP2eOjIccxg3hrUs+HA2cy7bFKz6Aw/ZA1tDMz7Pcd
t8efZS6suXxrBMsfFEu/ZI8dD+JbF+9Yo4cdVVXSYg+fP3pppTPWCErYJRv0
xh4v2lQ/D/+xxs+yiBMq3fb4MBL7VJTbBgIzof9VD9jj6sdXs8RaG9geDrCp
n7HHwAaLn1WqNqhpdPvYK+GAqU77qNW+NrD6ymKelXLAreLHnbKBNuhYw3yy
Tc4BJd9nNRVDbTDh7Xjlq5oDOG+Z1czE2EDpl3XsLzignPeay+XDNjipYsQv
uN0B7qXN4nF3beBq9yqnLsQBk6ce19IekPaEbF0bHOGA6k2bH/5tsEHm5XSB
hr0O0Nk41K77wgYHlHuEdmY5oLbaubHpvQ1M6OHHJXIdIBPjODv/0QZzQVwi
T447oGMqMWz9ZxtEXtokuuGsA3w81ykof7eBv+I+8RfkO6910iR5618bSFuv
KYi+7YBtsX+ucHDQ0Rd4QULmvgOe2K5flc1Nh3vZi3V7mxywW3oiMIyXDlv5
9ZKKXQ54Z5KWbS9KxzLLqqL2Xgesq0/xcpWgo8mfJnXgowOU47S32G2gw7wk
dGPnVwcc8BNb8U+GDi3ZBzIH/zrgfcSNyWQ1OsYpzhfUORk4zDiw95cGHZe3
fZbtWcrAhHmXmbs2HXLFq+W11jAQLb85tU+fjoGG86XvBRnYk3R+DY8RHUUD
egppYgx0PyzslzChQ0x6s2K/NAMHyr/5rCLo6MTUxQwFBgprXdZ+BR1HfVOV
9FUYaNtfKHyDQvaRc1eVs3UZ2HFo2bo1VnQ0P6RcNjRiYGPrB+nz1nQk97/d
NGTGgKcYO3UjnY5FyX8qJtYMFJQ9ixu2o+O++bErX+wYoIQuEdJwoCN2s6La
UScGrmvu3ODPoEP3wP1KM1cG7ty4cjrVkY7JQkf1r2wGlG5tOXbCiY6rDz5d
zdvMQPvMphV5znQEf4jRgB8Dh7Svc8a70KG4sLLq23YGxNWPJ7oz6Rhaf04z
P5S05+Le7A0sOs6b6l6nRJL2W4ltaiN5s3ez1vgeBpaU+PjscqVD4j/v6lNx
DPx4OKbG6UZH1+kJbct4BoQFgov3k5x3P/nGxEFyv0BcwzDJTr1iumfSGOg0
bMgl3OlY/efKTetsBqwXPomnkPxcwkJvOpeBq12pvndJbpW8prAknwEe8Wy/
XpLfymwQEz7DgIdI4e8Rkt8rZK5QOM9A8Vct9QGSBzbN/9YvY2DgyhOeJpK/
qG8fs65gYLZxICuX5DHtzg8eVQzso5g9p5M8pU99veMWA2INNc/GSPvmjK/X
x91jwOWLxYk4khfNpaozHzJwhV1vPE36u4SafeFMEwPXGqUa3Ujmtf6TV/mM
gY/NtgalZHzW2O1IrWth4JGgamkfGU8hx66Y128Y6LO9KsJNsgTTcsfHbgZu
CteeECDjr+Albc/1iYHMKbnxKTJ/qluOmAmOMLD0VUnvIzK/2n4L6nLfGWja
l7o0gcy/Wci7tVa/GIhzoVPv2dJB2WnN7f6XgTOx+ZGGpH5sdt+a2c7piG07
pdcWk/pi7cvtSl/pCMMXjd0GNDo84/81F/A7Yre69Tp/Up++B8PuVQg7omrz
APd/pH5DMumFr6QcYSmt9zfclI6k05x+a3Ud8fKXmrifDh1pZ3eyZIwcwdCY
Fh3XpOPwhQ+WOuaOEHRbpR2gTsepiholVxtHHEksnxVVpqPqfuT4SW9HDNs+
Dsol6/X2w/7+8q2OOP9pYfIAWc+1jxza7gU6oi2KS5hN1vvTF8o330c44gtH
a9gbfrJf9A7s3ZjiiHjKRqdBLlKf/Y4hWhmO2C7tna3/zwajnx54U444Im5e
7kfMHxvMfjtF+J9yxGlv18DGaRus+uu89FKlI9btOKYZ+8kGxusbczTeOmIw
dst8zEMbDMrK9X3tccSLlBz93/dskK6SqlLS7wjOSxcEwm7boNvY9onYV0fs
vyf8Ta7SBjHs9j+cfx1x/Pe1n32nbOBpF6kzyu8E9r/kbZkRNlB3lPG0FnSC
VfTTI1IhNuBivkkoEXaCcrjjrtIAG5R76rVslnDCUd2es6meZD/dMR/0RtYJ
rMCDp85RbXAiLbGoVt8JRaV5llRBGwRnaT8WN3LCWz2bXX9W2cA859O3aBMn
iNbOJpTx2OBzvqWRFpygdio+t3PeGroXV3SU0p0wmZ1SeKrfGu2Pc1cc8XZC
ivmlweeXrMHHXRy1NckJJ5St+bdqW4Nn/iFzMtkJeh/OsWeVrbE4/kE78ZAT
xg3GzfZLW+NHj/jkuSwnEIXxlkH81mitzg37eMIJKyo53a5+t8LRbYmBWyqc
oPVhV7lAmRVEGn09fDqcMFFR2/ePzwqSiVKmbAVnHP2uK36RnPtXyHvfdnnq
jL/FWtGKghSom4lfi/FxQURK1vZrxgRuyO74w+XrgmZaxHSKAgFD3hrrw9tc
MFfEWB4sQIDS5fGxZLsLuqWvR3iNkjNN5Mm17ZEuMNs2Vj1cYI74UtEo1VQX
aJZAv3nRDK2rRYwGrrpg4cDRiOvtpnCdCUgJve6C6r3Zbw7Wm6Kn51bbrxsu
qPOtDQm6aoqhi67BfDUumPF7UBeUYUrOK8dPmzxygb5jQjKdagrpaKHF410u
6FColLx01wS7+gQe2XIwccqFX7eq2hjNT7wfXOZigi/0oDB/iTEkr5Xd4V3K
RMpwh8TB48Z4Hm985fkKJqoUIkeKY40hI73tuK0gE6a6OZMvCGO0+V3fbqvA
xDdBW5/ONiNofnVcZWvPhPWdVDHbpUZIbTvFc5nBhOYSp5O684Z4X/OJg9eZ
CYWeHTm63w2RlhEz+8yV/LzdLip7Og3xUeVsH30LE31GGg2/ywyREz5eRd/F
BFc0JU2WYYgf01mu9JNMRLw7a2FdaYD33efdCguY0HYeXFAuMcDzB7fdJ88w
ofJI4ZPMaQOUHPrIPnWeiYZHYk7u6QbwXKe7+etlJmKGuI++CDTAY0pvYPoD
0j5ZLbsReQNUK05s//CQCXYYp6eWpAHOrVq6Q6uRieF6Kl+uiAHi3qqHvHvC
hJULKzFvmQE0g5N2KrcyEWD0YP2VUX2czlWOfTbIhKDoTIjMLX2kRZvv3fCZ
iRFjOaL7qj6ivZhxkcNMtJ4PWl56SR9O8vv/Ex9jwiW+JOPgGX3w1LQm7Jhl
4p9RyyFWij5mCj8nPvjFhEnfcefGeH0MJP1OWvubjE9Lpax1nD5q7eVSahaZ
MOZe+fX4Tn1EfoxJX7GchdYaaW0bL31sfpyV4cPLwsVGgdhwN33YXz6feX0V
C3enX76tcNaHQtSLbPZaFnw53L+E2Ojj/TKpo+USLPgvn7DjNNDH8zGdYwvr
WbDgZ/h/1NbHnTabPGcpFv7wCOS9VdfH0dO7TszLsqD9ykB/uaI+rDWeFNDV
WKAI/AhJENOHB48Nq1WDhUrNH39ahPTJ+/zZandtFqY5Gm8YrtXH4cxXCf4G
LKyIcjjhw6uPc9scjb8ZsVDE2l8ntkwf1UZt05GmLFSFLPL84NbH2+GOwHgL
FlLbKz+PLehhpM5tIw+NheGvhruE/ujh9/Hud1lWLPxrblnpPqeHDbT39gV2
LBwO63BRm9aD+rrNPNIMFop/n/tZP6EHTPU/vOjEQkmfVt7OcT34n/ukfcuV
hWpjz/INo3qIjgkYM/FgwSuOIbphRA9pjOHSRk8WVM/Vhxh80UOB/I4tdB8W
Ztf0nw8d0sOVv6NirVtYSFbrvlk7qIe6N6HtbttYCAtoOqs4oIfWy+OZH/xJ
+6RrvSr79TDtMbU4uoOFplRP+RUf9LBEM+puZCgL8g8Jmf5ePYgs+xk5F07G
u6q65XWPHpT6YlTiI1nYXOIi0/tOD8a35oeWRrGwfaBOiJNk+6x9RVnRLKhV
nSi06NbDZr8Fd8G9LDz12HvzTJceIozj1xbsY8FRlsdZgOSktZwvNh5g4YP7
++Dit3rIG0lKvpjAQpr56Xl7ksseLjFXP8hCkNTgzFqS755I/XUzhYUTFCfW
ZKcenoctv26SxoLSRPKabyS/p2UEN2awMPBwneQ/ksfXrZKjZ7Nw8ItWtBq5
n2M6+8PrI6R/Tvyrokle+3xNvttRFrrdv77pJlnmfK7Thzwy3x4/GlxJ+3Rj
BXn981loqGQ9HyPZyvH4o9FTLKyvthsoJP3zUBDdH3mGhY56nj9BpP/BCyf1
54pYWNS9u5JBxuu/DomJA+dZqNhxdJkDGc/DFWfKl5awMF7zdDDgvR7OJUn6
ZZWx0JuQkXuSjH81+9x6wXLSXvHVyz/36aFJU+btqQoW/vYlGtt9JPXWJ0+/
WMVCmffKEv9PpN5uXeRSv8GCaMihR6Kf9bAqW7n25i1Sz8Yvw4dIfWiYqGk0
3mPh9EkBteekniBwbcTmAanfznHpT2N6cPmqWfz6IQuBQ0mBwj9IveXrCn9o
YuF4+6Hix6Re66ZN/vxqYeFl8G+CuaiH8y/vbGO2kf5eGHr3v+/pkkt1nl99
w8J/68KFmsn6oLurnAroZkGhNND42Ap9dNyTMHgzwIIzT9CPTSJk/R47UaQ+
ROr7UYtaqrg+CkIFeDK+kPX2n3bxz/X62CLJ24lvpB7fmE+KyOljNHF+19UZ
FkLvZaUydfTxynNPz4pfLMj++tvuRvaHKp1Ji4B5FjqFePrCTfSx5/MI//pF
FgY/a868p+qDg959NX2ZK+4m8sZfc9WHCP+dUX8JV/I9fnjPxv36mB/Rdqlf
7wqBjUsDg5LI/tNwtWadlCsWUwvXNh3Sx/ndZWntsq6wUR9m3j6qD9Wu4wpQ
c4XJufqTyeX6oBRFbVsHV8gkvbh7t0cf8jETz6IprjgkLcavO6CP5U6hWu00
V+xAz7+GYdJ+Tn+OdLor1l/r9RCeJftTALPop4sr9midacjnN0C4qnZPW4Ar
tr7xnJm3NcCeXxK/twS5gnW3esaIaYD/GrklxoNdMRC7yfWwlwEyPTrZvBGu
2LvN5snuUANcSo59R4lzRWPWOlf1IwYYfF/XfeOwK64Or0qmdxvALduu6/gd
V5z/R2tyjDWEj4fuL9l7rjhSPhQ2lGQIf9kNotW1rggxsG5PzzbE7ppxt5YG
VzCL/Zx5LpD34efctzwvXbHQl/GyscUQz826O2M+uiLjQnmxmrIRzMb9O9gr
3DAR76wwPGIEkfvWxbUr3eDEmBpKnDHC+KFNEVJ8biioVK1U5DBGkfTEys8C
bgi0fPbtmKgxFln7qBHr3dDyRWrdmJUxHt7PrU7VcMOyjY7TSReNYZFel3PD
1Q2WGjeuHdxpAks5MYfVxW6wyL8lcVDIDEoJGbGNBu5g1e6fMDUAak1Kl9ob
uyPO7lRNlDng9Ovh0U5Td1ReM7972RKIDZ+9MmLhDhP+AWHyGkKzt+8An707
RNYtO/Y4Aggy0rf18nVH0rkfJx+WA+VTA+tm0txx7sDdleniFtgUYPRQvscd
fk27Vm36boEjMozfB9+7o/FyrdDKaQvM9G/TG+xzx1RorsfwnAXqPLMqij65
oyZSbkfuEgpcnPrzRb+7o/fXePrldRTsNUmJWMHhgeqKJfeGbShoXtsm/V3e
A5EZPxNtz1Kg9vqzt52SB74oed2NL6HgaNbv/PJNHsidU/t5tZwC72VyfIEa
Hrhqu2f7nxsU/Pgb/bvPkFx/bMzErpkCkZH1b1rtyP+nZx16+IOCgLqg5JuR
HujjU/N+ZETFeNhojGWUB6Ka7omlmVMRuyE05G20BzQF02/QqFRk/LfTZW6f
B1wUbviW2lNRZRy90TTVA48oiSXcW6j4e/tg7aMCD4yXQl4tiYrUwKVVrEIP
ELmCnKGpVKwROXTh81kPPJQ5geIMKmT2ZGQsK/XA9Lhoy8xRKqx1cj3srnlA
SY3bS+sCFUevFc20P/LAuy/qyVyNVKzfsnHE74kHfi+s2n/zMRWlfMW9M80e
MI71j/Z5RsXdsNJGkRYPRA8+YOW1UvFB5UqOZze5/kKL4vE+KpQu1agOjnng
54O7J/vmqKh2N9m4+wfJCf5qi3+oMFn2QHDJlAdcrfhihP5RwQis/y3/ywP+
TokS8ktpiJJ72ryDkw2him9Gb/lpeHiuw39SmI1fvSNlUQo0fLSX3hItxsbr
v0Hrp5Ro4JgPY/+RYGMbn0xIoAoNFOdljKUb2dDluJulo0nDE05jA/FNbDxa
2lixxYiG4cpUrSJVNh4c87h9zISG5Z5vVGQ1yP0rJTLrzGigV4duVNNlQ/7m
icw5Cxpebju7wsKcjSOj/TcW6DR85xvjfgI2wiUFPgzb0cB333DRlkrax/O4
qdmBBifB9imWDRvHXp5oCXem4c2jJe+DXNhoXubYZOdBw8xO57ffWWy8rPv2
7hubBqH1Ra273NnI6XpfkeRFg1uUweP/vNn4vqTsYN5mGnrkgq/mBLJRq2r0
x8afhj+tty8J72DD1v3Dt6IAGtbv575QEMKGH8exE98CafDpPJNfEsHGiU2d
G3bsoOFA4tdc5d1sMn/zf08F01Ckpp91dQ95/u6egoYQMp4prxPuxpHr+bjE
ZsNo4NRev89sPxvicR/nOXbSINMXtKcxno0G1Yqz3BE0+OtzBb9MZuMkh57p
90gaUgYZ/s6H2GCNZ+p17KKh7PDpzW/T2bCvXfx1fTcZ7y+6zI+H2Vh+dPsH
5z1kvI8lOgTkssEOnOUSiqZBiWixHj3Gxt8bLT9fkhycv9105iQb/e0HGbKx
NGRSb+rvPU3a32t6q57kKz84tBYL2Tj1RmaStZeGcesC+eUX2Ph45Mr01jga
1sx8kcouZSOt7dvDHpI1z+lICFxi4+bi4VDbfWR+7BOE8i+zYfHW728VyZFz
L/nWV7IhIGq4i+8/Go6WiK84f42NZQnvWreRXO0UyK1Qzca/18LrrpL85m/1
wuWbbPQ+vsecIHnm0r9fGnfYiNt4Yr/yfhq+uFmdS68hz1tadMmN5O4l2Taf
7rMxu6zg5z6Sn1e/mTCtY2Pr09Ydp0i+7ytx6kQ96c9A2pJrJF/h22ox0chG
98zyZ7UkF9Ve/Ep/zMbms/k1jSTnBI/nXnjKhvWesO56kpPE9IwXnrHxdeVG
pTskRz3ZN+j2ko3baoJXSkkOjGrMqGoh62XH7e1ZJHvIrNDhbWPDzXHv5hCS
6a2OvX5v2AgLe3GMQrLxgRMHH3Syoc9cv1KAZFXVDyqi3Wy0Hel9+u5/3+P1
yHZE9JD1Uh376hTJ/GnB/z1/zwavrZ+UC8lc+tfl5PrZGP3M28D1v/h8+vVy
/wBZT8L9tyrIeH/JNd/T9YmND4GOnA4kdxEpG7S+sKEd/KLsC5mv5u8vHmeM
sGF1tbE8luR7pwXCh0bZMGssWc1NctGvs3X5P9hwPzG8lJPMf07pl8DJSbKe
oxTPR5H6SGKqrbGbYSNzC3/FxxgaAq7d27I4x0bw6LBYMakvNx/O5R5/2HhS
b5byi9SjzUqbqusLbBjlZkRYkqy6vZMjgMsTU7wb3j4n9SspvL68bokn9pWH
srlI5n+0zVlsmSdKVZ+GaZN6n5acOP9ipSf8XlR5/UfWx723vFRtYU/QOwae
3wkl85ns/C1T1BN5nEKuN8l6K9I+eeyzuCeOjMTmlZP1mHhYfuikpCcUWsZp
B4JIe6yQ8k/RExf9c7+1+pH5mElVY2/yxNkDM2ePbSPtK37VWa3qicXvppqO
W0m9L3oqBGp54saL7N9VZL94e2vP05fGntgdd7ZViuwvfvIVKwocPLFmK5fb
NXsa4h5vDlZw8sSoe+TnD7Zk/AIEXlS7eIKXuydmCdnfakv3Zr1w90TT7sVG
I0uyPynYrFnY6omG3XxvLcn++EThs5BvtCd6ZFeLfiP77fsnJ/eMxXpCcFjx
VKEyDVOB9m9j93mi7V/3WRtFGqQu3sjPTfBE69QNrzQZGmIVkyQeZXhib5Jv
3DUxGjYpSW1UOOsJWkGcQwk3jRwQ2hOqz3tCMVzc6BMHma+g1AHzEjIfbrOG
6xapOHjpe7F7uScq2AoF0eT98l6pVj79hiecT4sN9Y5RcViZrTL21BO3gy+K
7OigYnLTMf3qCU+cUv8a21FERfdLWApOk/vlLvmlnKaiPnycGTXrCYfyuc1a
J8n91fRI/d+eSFwbcDkul4pNxhxX7nF7wZnGm/HmIBXb6GHSj0S88O+8olTZ
dio6tluv6jD1QiHvAy8+VfJ+LPkzMJvmBe0sHYM5cl7wpMnCRNIbV8b/bv2X
Y4F1YYdq1Ou9MZ7akCLtAxz+F6iX2egNv6SnXzo8AK6jVteHm7xh/F9vJPnM
wujtpeXnnnlDnb9C/q8dcI8j+aTAG2+0mHp8/G0MeOYlxPz87I1lLw8mh4oD
J+/v1atb6YPjVwNCL1cRWMVgX5fg88HPg0PsmksEEj4aqsXw++DESN2+lnME
gpbOyWkK+6B8Qf7oylwCBo7RQsWSPgg507G3PZLA28Fd0ylaPhDoCrtVpEtA
mDf0uoO7D6h2tLLMh+Yooe6Pm2D74G1wIevSHXNo7z9MPebtg5lX+bdbrpmD
MVHV2b3VBw/SWW8Nz5kj9e3svF+oD4giW7vkRHPMFcdT4hJ9cGGv+n9LrczR
Y3LsTVmFD5SVfYIFu8wQtKfkDP2qDyKiplQOtprh59VbAWNVPrhvvtZ38ZkZ
BGS6f2nd9sHuwnaG6AMz2C3fsP5BvQ+eFd053HHBDLUdZf5vOn3wu9z1eupu
M9jy3VWL7vbByV8/56vDzNBt/eynWK8PmvmE/L5tN8PMvW9pmz/64KbmptoE
bzOondes/DrqA99txUfMrcjzeiyis777wGb94sBLkOcJMQmNCR9se1V2druJ
GQIP7WmLmvXB0ivWSY2a5Hn1qQWicz6Y+rLyXpKKGZJ+5/vd++2DpnSlJEcF
M/Drlqv6LJD+Ft0aUJI2Q1HYvdl//3zQ6lPcz7feDP8HcUN/pA==
     "]]}, 
   {RGBColor[1, 0, 0], Thickness[0.008], LineBox[CompressedData["
1:eJw1lwk0VH/Yx5W97Pu+70OM7Mvcr21EYixjGURCJVuFkhb5qyiJEirZskVJ
UqFNKkkKUaGSaJFEWZIW3vue875zzpw5n/O79/d7nu/zfZ65VzkkxiNsORsb
23IO8kv+/hx6/EDt6AMa2/99+gqlEm36S4n/Z4h3hUj11xO9uUvsHO5ChgmM
6lfs/a2E7lfOscHMTmPhSckTC6+eE/uWNaTKixmZvbvlGjP7aoSQWP5tTbWa
nAVdbfztj1fTxOXxEc7TTS8syxiuvleiZ4jzWsc4NI+PWS7bW/88lnOWuFE2
tWyJ44/lrRe7H00ZzhG7E7++Y1unYEU9vPLKt2PzRG1vn9d3k0CrzKsxlEtq
v4jrkoeOWeZttZp411seefMXMe6qGLs2M9GqwqzgzNexBcLzSql02liOFUcY
m3jN/t/EVl9vDZ+4UqsN2aHHIyT+EPsGfxz7T6rO6s7tdl6dS3+IXQZTPJxF
N63kxnVTv9j9JSI0pweeRT+y2i2RvVg1+JfwE2o7Z3um1+qV7dyuzdv+EcV1
LwV+GQ5bGcX4zWjyLBIHtfza3iSNW504ezvqc+EiMXFWW4oInrP6/kh5rMJ4
ifiluGvvQcll1utmD4aEdy4RkR7B1CWuldZMofjJE1Q2OLwQm6jUFLdO1ais
md7DBj9Z/gixcCXrequBzR7tbFjibtylaaBt/d5jpUa96DLYJJx5lU5ZbS20
xXpUOGgZfkh2JCRPWVnT9scUb6teBp11x9T5Khyso06VBPbMLYPShtSvosIM
64KaXhmqzXJseFgW1XnBx7rjHmd/VsZyLJVs/BS1doP1wivTU99fLUehlMWb
Cckt1o2GPMGV2uw4uKv37HDJduuEY/0665PYIRZGGeDfnmRtNFY1J/aUHTb9
n0YsBFKtp20TW54ocMAnuMTnkuQx67pzTkdTYjnQvmKPx7HpHOvoX9Le5q0c
yIs0u/Bi5py1rue40ndRTrTFPPs3b19uPX6p+WtFGCc0/n3NrlhWa13Fc/R6
4A1OOKziPPuH+5p1+Eb/A2K8XBjPu2Nkvva2tdodissTFhdW27O4yh0fWI9K
/ZVIucgFg50erOEvT6xLd3S+N1vkgpLJJfN/0r3Wwc8KLk65ceOXw0DGyaUB
awXtqJ0VJdxwu905rXj6vfWb/6xtA2e4ceINk8fy6mfrM0P8/GIOPFhJ2A8f
ujdl7Ws+9KojlweTitV3KZQ5a4mc2tIDYzwQyRHyUZD4a/1icl+UmQUvRH9z
KKYcXU7LcXIzmzrKC4+jl5O/B/PQPMoU2Sve8uLzcqGiM58FaUJLU08D9FfA
jWmbd/KxGO2ZX0u+6IEVODbL0ee8IEPLaMja2PF8BTyPu2y7E6VMcxbcsOqA
2ko8aRPQuxmtQeOJoC6YJqzEyyB7fpNWXdqjB8seTD5aiW1H/tM3DDSkHVJ8
nlkuzYcts50KToGmNPvdpX4BW/lwJSye+26hNW35i+1qorf5kNrioh56zZbW
om839ViAH2ozHL9WHnOk7Tsi2pwczA/pxzLlOUfX0aw+jqaa1vPj9b3ZiJJd
HrTfRIPbJLsAmo/+yorl9KE1nUmVKWcKoPhOie/c6QDarjmvj/6VAtj8mTdb
5foGmglDvU5kQQCNHcVxR4bCaLPVc7sfOwtibJmxmc9EBK2es80huUAQ5j9t
Ut0PxdK2BecKmU4KQnRYlvrNPI6WH3j1209FIeQrSrIH1u2izR+R9Xy+Rgj/
5bbEvuTfR/Nu/K/x0jYhKP7Oj91AS6Fd+/hVPv2MEKL5eZQokodoYqJe/4Xe
F8KOxPfWqD1C24FbY8SEELokptdvEsmiPY9Sc5UVF4bunk1pHYyTNOrZjKs/
rYXxsG4Fe6VWHi2rfVbqebgwPOqLVYvrz9Km5gL2XToujFdVj04dP1RMc1V9
OJrWKIz7qbIK/RfP0y4x9JxC3wsjK7vnkE9QJY1v36laYoUIflrvLbNqqKFt
rfknKrtaBIeelQkEhtTROvrDEn/6i2Bw7FbwC++rNG2uZ0M9qSLo3HBXXuvR
dVraahP7S5dEsEKxod2jrZn2ObjwQtpLEfDcq2gU3nKXRs/kEgxdEkHXZsvJ
gI2ttPKb0XGEliiczlmpLt/7kMbx5eWAjLsoqD+uZfsJPaaFShDEz0RRSOnu
eKW/6intvl1lWU+pKCrmK6MyZrtpBpmXv8y3i+L+gaoG8929tML+G6sUpkQh
tj75sJzPS9pK1ZYd9uJi6Iydm3h9aoC2K6q9McJSDGbMG+P8tm9pn250/8va
IIaQiFV2mxqGaZ7LB2xvHBZDTXLapCbfKK3F5f3ht5fEcEztp4lO3Ufaqrwv
nex9YrB1/D4pfGGMVvD+h7DObzG8NVzqYLJN0Hh1f3szlMTh7rO3J6dlipaQ
sLwggS4OHn9X+1O/f9A+tKx4XxApjjDt/AEmc5bmsVJU4/4JcfyizNVHz/+k
3WXKbv3SKI4BrZynW8cWaLrFqnWC78QRmb7yRJLBP9qZccqcMacE3pUMmq+N
ZCN4jI0sAigSCPfi/rY6fjkRv99qf4q7BCirx8ZcGzmIkcf2D6p2SuA4jdix
wZKbYIit4+06J4En34f97nOsIG6vZ7rO3ZeA39virSay/ITOhcCTsuMS+GFU
uI7bTojInwnrtxGSxEBO9FSRhgjBSYuW32wiiXPnY67WWokR29MSQjIDJOFd
bVb4OV2CGH6+r7IhRRKWHsoz8qLSxDr5wxODVZIw4qvOePdWlmjedJy6rEsS
B2rql35MKRBa9XkJmnOSMDM8lNCvqUyc+lt0c52sFPZzS+aNL1MlljtWscXZ
SMG+2XD6Ga86EZtd53BmkxSunLM4FG6nSQy9bjzSckwKM1enFkfrtYm1Gve6
Pl2VwnN75xt1AbpEY+xjMf5BKbBx01YXOegTGjd7/FazSWNk9H1AkDmVOMk5
WOinIQ2Rl7bP2mYNCTbGyOh+F2lsLt2pOPHKiHj9YTqqM18aN1Jr5qRUzIk1
+n/qp+9IQ+yE+c6fxy2J64nsv6Q+SkPg+nWnNatphOqDldbEShm83WkpvjwN
RJaAWEoYVQYUYibCRtyWWPSVe3TURwYeIcdzTty3I7aeV+Or3ysDY83Hb5mn
HAi6mXHu4mMZXK93LCi75EQ0pFi/Vvsug8W3XxaKF9YSyk8dlNZKyCKWxmex
Os6VyJR0DdtmJYuOH66pVlkM4u8G7+q8EFnseltU9ZHNg9hycf3U7TRZbBb8
mjx6zJN4+TPc6EOtLN6n7W/lNWcSV47uvGPwRxaDx8/vGfrhSyi83M/uoyyH
vxqv1NrY/YkMpbQ1ex3lcPBoxZlQq0BiISLr2PkoOcymDp5XKwwiwq/lP398
Ug6m2g1VbeIbiL6lYsnvTXIYLTisfmFHCGHjfCFAYlgOL/pmeFTGNxJy75o+
hejKY0a6tyBdYxPBNrMt/7G7PFxuSZnFfNpMfODScTbYKY+m3jdWc/cjiHaZ
kT+5BfJovbSat70lkri06sylf/fkobM7hCtnKJo4YesRFPpZHm/k1j3KOx5L
JHivEH7CpwAmR89F+9ZtBG3f7rh8HwU4r//65GJIHKFywlBjaY8C6up1HyU9
jye4KsZfhZUqQHu/zsxr353Es6csy9XfFHBtqSfzx6XdRP17kW+nRRSxltND
WGP/HiJ3rqOQzUwR4hrxd19u3UcEyVsuf5aiiLbMU+n/uR4g7KkzV42qFPFJ
3HCN8fYUQsuhJuzsU0UM+f0WOFDxH7Hr+rFQIz4lTJo6DPHaHyIiWrbc/qyg
hMAncY9+1B4mAjocJM5SlfD+yRafFr10AkP/Hi3zUYLd++4njREZhOHYgNK1
LUrorhrOu6OTSahNX0vcvEcJa5TW2VgtyyJ4uKIpXSVKkCymF59YzCZ+Czqn
pjQoQe6vWq+C8EliQlrjrfEjJfg/DDepoeYQPXpDmQUTSqhIDf2lUJRLPDBt
/uy2pIQwtsZ5y295xHWbXLCLKOPlRoN97WtPE2eYrtNbTJXRetLx5BOrAiIj
SGetvLMypqUa3Au6zxH7tnCVdQco4z/6/sn8nUVEyN47TNMUZZyuETk3l1xC
eB0+Uzueo4w9/oUloTtKCXp2AndhpTLOt3+c/Bp7ntApX9XE8VQZQlzi8iOZ
5cR0Z6Hcc0kVUPPMzsaFVBMfXu6OP6ijAheZ4aHMphri5bD3MzNrFUTENP12
VLxENM8KJBeFqODE6IF9a/jqiIuL4/0e8SooNfDYnfWyjijkeUTlSlOBg+uj
Lp0LV4j/5PaPRl5SweciH8lNm68SCRr+VkotKrgr+lT+FLOB2Gxgeqr3uQqe
BNXZr3K5RrjYT9EtfqlAPyy3+pH3DUIsMqia204VQ6ebONnHbxI63OfbGD6q
UBB4ubKEfptA6aeR01tVEfPXeJR25Q4R2R8lq5ujimDvu3TpgRYiZccV0/gq
VciF9YzVl90j8gXmPO/cUoVogx+VsquVeGC/J4PxURUTnGqPS00fEIPv7lad
XlBFT9fctKTaQ+L7bvaHI/xqGDHdssVPuo2Qu3LkX5yJGiR+0qfNFduJOPnT
0acPq4FTIdE8qKiTONL45sjIWTW4jlbZqA08JYo9lSopdWqwquxzaJbvIjrT
K9/d7leD9obtVOMP3cSI2tc/XN/UsD/kge7hvB7i191VUoxl6ghRzNTqZDwn
1H5eY4xoq+NJ0a5lt1/0EhbZC5EUmjpE2gYO1ZX0EQxd6/Q4D3W8Uv28pBH3
gtgT8uAeV5I62v+NKxjovSJ6nz03pHSq41z1au+HM4PE2BYJt7hhdfw989hg
dP41scjB2np7Vh09HebVdexvCR3L9+fd5DVQ9Jfz9pzhOyKlckosLloDfKWm
/ia/3xP5tqupt1M0kOzUk6J+boSofZuwjitPAztCKvnS7UeJQdHFg/l3NXA+
MtT6b/EHwjCZb/6WkCak6xXab534TKyRZYhyqWsiVO12wi7/MWL99ZP6buaa
KBxZlUnX/kIcmZDZ/H6DJmKnAs9t7hsnRny1BzivauKLw+OEzxGTxK+ZyDnX
R5rI62/P8Fs/RQgcrxPOf62Jllfy925RvhMWD02ddTi0YPSQQ/2w3g/iBJV+
05WphcAmZmeH1wyh/9rP0XqzFnhNA6K3v5khOlOjeilJWthRJP/8efgswdWf
85WnRAvpi5yvBv+bI5L2jcren9DCYdOLs8/ezRNSWvOVV5a08Mfv6vdl+8j3
0J4VRsUi2uDXFGpVU1wgvqsZuuw108aas5JdnhG/idAnyXtMU7WhlHvEkVv9
H7EsPodHI08b9dXLkje//kcUKlTliFVro/20sfN4ziLRv63r4o8ubdzzcmms
52HDOimFtzWyOkicqBoJz18Gk7Cb1kpXdbBK5LbyfS5O9Ap0PRZo08GvE09k
FfZwIrZxhPmvXwfHNA4b6M1wonrliujBRR0809r0PuoTFxTrfQtznClobjdX
Kn7PA56luUWeEQo4bGisBgo/yqt4j87PUpC09a7u21v8sPWQl/zErYvHJ3vK
290EsKfcXv++ni7a9u95/Xm3IL6vPRm0N1EXnySu2KjMCGEg36Dlh5AeXrye
ph1KE8WZ3hrBBHU9XDry93noJ1GwBDSDfpvrQZ12S5DuIIY3/8kvLt+ohxLJ
mst8XOIYjl5hJXZND90616KOnpTAmP2HGyZ+q1BX3hUu/1Yav77nXU4q0cfR
kONK9zKV0EQRXVq6pg8b36lYx04l7A7PdE3t0Mftt1t99Vco4+/r1G8ZM/oo
SbBfpnBYGcmjjeJdKgZwrOZodT6ogtRn5Z7DcQY4afdtMSZbDUfL9nctl6ZC
qKGuddUbLTgbbRERV6WC02y9lp2yNngeeDA19aioKLTu2xOujdRR9ddrbajQ
/dC66PNDG3tUOj/lbKGiWWQLbzwPBdHFUosazVQsVQoW7bPQg3vBFd21/obY
kCsmUNRlACHdszGBYYbY20d82DdtgGc3U+tjYgwhtYKdYIhT4fzaxyznP0MM
n23Yep9Fha3Mot3bGkNkcpuJdX2gwijf2T/mryEyilcMnZk1hGTOaPrJc6tR
p9aTSf9rBCnKtdRfFatxzfLFTpa0MWRaD+0PrFuN7YeR6mhiDIXv2vGa91dj
tn5rYHWMMdRdYoNvjq0GF+/l48nDxljN8c9kdLURDLpblUeaTGB09hl1jbUR
ZEfbTlr2mcDEsFj3Et0IYrQom9BJE1gE26ns9DOCoYy9prKKKWxupfOv3G+E
Mw83KVkcNoVbnMQHww4jCHz5ELDT0QyMlWNDeb1GcNpY+vLQejN4lDYN/H1j
hG1iJpcC483g3R3Q1TZlhGSD7sagUjME6p5vZokbI6O+zqx6wQxbP+hnpwQb
o96hpoDznDkik5ZlfN5iDLmORysD68wRLdJ7yGWHMW7mB6ok3DfHdiTskThk
DLe1XPITY+ZILLi1qbrGGLFmHV3vDCxw2MuJ9vynMVaxvjvXN1hApuGZzPJl
Jmi4btnq+tACtaJe89SVJlhZ7Hbv3AsLvHy+vi5bkVyvijrnMWcBNfc4Ffc1
JjiQziUmSrVEY93CYrKHCc5EUtUJwhIuQvtf1wWYwPqf+jG5dZbY0ZWeI7TN
BDnvX/4c32SJ1nVFXN2nTTDYnuvfd9oS3pfURpfOm+Dh2tnFtHJLjPNV39Wv
NcFIokzyZJ0lhDsbdh1vNYGo4CmJzjZLlFEsmHc7yf04vLXteyxhdvQudeql
CeLlI6SiXlsi2Llj3PWrCZLqqM09k5aYveD2aN+cCdQD9A7x/7LEYd4X52uX
yPgi7gT9ZrNCbfu7AAExU7xXi0r6LGyFf/S5Z0+tTNGdLC4gYmCFrIrdNf/o
pih5ldPYb2IFNS62ND13cl2jxdbd2gouD1fYHAszhYk2keXrZIVhtSz52zGm
+HykvPizqxV2pIr/nkg0xdXBfXraXlY4Y6d01SXTFJESwwceBFph1fny43vy
TXHT0aJWIcQKrcspkRdLTfFjvZWibrgVvEPq1ry5aIo9X0R4vm2xwpd7xup8
N0wh2nWldEOUFfYo31xmdc8UZsr5ukdirSB0AENbn5hCttNlNHyHFcqGHzaf
fUHud9Ob41e8FcywNu/JO1Ocr/J+ar3LCp1F3Tv+fDHFobfKyWa7rRC8xGRQ
Zk0hPacfOpZkhdn1r3X9F03hEB14b91eKxy+E8x7lMcMs48Ovdu8zwoyCp8+
NouYIWZTGpfFflLPvVtbx+XMoP/txP57JNu+/V4oo2mGseWnziyR/NIqIcmZ
agYV8YQLsyRHFPzx2W1phpAs+cVikv/9STaqdjCDwfvt4xwkZ/lzCQ+6mWF7
XWCLEnme2s2j33hZ5H583b2ze6zQKCPcYR5qBq/7IvsPkPG67M6t2BJtBvhW
yT9KJOsxIPvf6V1mWMUQXdm2k6yHeUnQ4xQzXNB/WbqP1MO5WGB2bYYZjhWH
9SmQeqlw70l7dsoMAevtmCmkngtRX+Tci8wwFPIz/gKpd3ef95XeKjPcNf1+
OCfCClWWDxy8681QFl76xm6TFfaXUgf7b5rBJHHfwxsbyfrG8rEPPTNDSUP/
6Ul/K3C+SswL7jfDvy0VuvU+Vnhj/Zky+p68n+PXeUtPKxxd2eo1NmuGppyS
whLSTyHb9b9ELJoh951Jzz57K1gMFOz9xm2O4qVeuiphhbGKnRXTMuagn5UK
u7/aCnf5P1rEq5njVtt/j+7qWSE3zqNrXs8cXDM73qZqWsHBVu/XX5iDdWo4
L0LGCqVvR5y4N5nDbNfn87X/LJFozxhKjzVH3gGDf7/nLMGoub2db7c59nv9
5hEl+2lpV/5Z4WPmeGjnfK/yrSUCxFy/yV41R7elzL3oZkusTrp5oPCWORx2
fj2vesUSK0a0JJTbzDH2uSq4stISTZfZCY0Bc9S+quWVz7GExNqmLIMlc3Ac
tUzvjLBE9wE1I4e1FpDbdPxNvqAlKsey2x95WSBt74ueSHZL7HNbCnBeb4Hn
X0YcJeYtoCc/eNBtmwUE9n3b/PWtBY40Hn/ll2cBh/jn26ovWMB+6vfu6FEL
3HiSePO1uQUS1+To3JuwwNgKhtRBCjnvSvQGRX9aYN3Xq0Z88haQ8go2b+Kx
xK3KwbXXyLgmGh/Os6+yxNQmrXX7yPl6MiUr7vQuS1jErLWhO5hjRFwj+gG/
FQzsVI4kGZnhgJX7Bhkza0j4qOwXfmUMi9rTDfvuEqD1vIou8zaA/atn/ybb
CZT/KGLtsDWAKxuHY9BzAq5zSWLOqwyw0SN6gPhI4LBG/2VBLgPQk5T3J3MC
ak3hpssi9RGr+PO8DQW49fNKAk1/FR5sKvp2PwH4mSvc2f6QAqe/5iJ7koAK
6juTP0UUPMvqMzFKBk4d0Bum76ZgoIk3uSwdqN4cM6KjT8HkyjiRgwWArAC7
kO4ZHUjVrTGltwLishNctvHaiPz1I7md3wZHxA6K8NhowmJbuMQnERvsG63L
+CirCZ7xwRp2KRs4li2P/vxTA+Wv77+kqdiAGI4S9LukgaE7p3Svmdgg4Unu
/LysBtwOmveXBNlAZ+8FD1s2dRiKHNBPumKDbp5XJx9/VAHb0bkH+ddtcPOx
82TMQxU8Y49gXb9pA967Wd+ty1Wwdc7j4I+HNniPLWruYSoo61d7vWnQBgtl
Xf7Mz8qQKGo/5MVui8XNRiJvppWwQBEa0mPa4liNmuAvNwX8PCdzYDXLFu+b
HLvtZRQwK6iuZh5ki05voQtDH+QxOWMeYb/FFm3MgcSF3fIYubnxJ2uvLfqv
E/4d1XLoWHtDIK3cFuVZzclPpGRxZut6YmTOFm/vaTNa9aSQ93bzyOfftphZ
+a8ta5kUctx2HPy2ZIv9BZHPLryQRObqtCe/eO3A0eiscHOfJFL+XPERVLAD
L6u3xqdPAluPcsZa0e1QHx5Wt/6YOKxqLhbn5tqh0LBy0xNjUbxWqilyOGuH
Y3nkCBQXxe7cC4WzRXZwUFIfOzorghsHKgo8LthB78eNBZsGERj6FucL3LJD
Vfebw0dNRKDNmZN16L0dwu9GbttLF0b77hPHjT/ZYXxbde4RbWGEf8/K/DBu
h9gDi6d7+YRR9vpYhu2sHZ7/OdUn1ScEpfrDaYtc9jguprY2KkwIEkFJyQm6
9ojw8lrhriGIa32J+9Wp9pjO3ZLeNSMAL+dd+/qM7TEmTr3Uek8AJ4zj9xgS
9lhTEKLJFSQAfr6YXZPu9tAcuPPgbyE/OJpCYsN32sPi7tX+ZCM+nF+1IUZ8
jz2sl4xVjXj5YFsWFP0g2R4NF07b+A2txP7jAZEqR+xx/3qR36/0lfgd5r15
qMAe8YvvTh78tAI/RJyDvVvt0fV6s1tTAy/6I1W6Ix7Zw+3Ge/6tx3jR0vab
2N9pj+rQfQNF4bzI2l2jWPXSHgIP7EayZXhhMML3bmHcHn3HOltOpPFAyuqj
q8B38vxDWf98wnjAlnv7jsqcPX4VpUwU2vKgyym6cO2SPeb0jGyvLHIj+kpX
4DlRB3SJRceN7uGG98qqp1ekHEDrePvlSiA3aGHJ1m3yDvB/ajjARnCDX5oq
P6XpgCxmxjlFdm5cTD7xBlYOiCz4zRGYzYVxN6b/h1AHmLI/tW1+yInnF/Se
/NrigMrcAy+TaznRzM5lyR/jgBIK2/jDPE6k37guY5LoAKbUFvknWzmhpSg1
ePiYA4TOBbTfkeaEUOJ3p4ITDtAKCNqaQL5v/Xre3lSX54CexvOtNTMcaD+U
eHqghIzf4qX+8S4ObJoc9KVcd4BA5cEdJsc44Lrmajtx0wFtP0WpA3s5YFJ6
1MyrxQEnMoJnfkVzgMvbSmpvhwNq/BvNL3twYPKyWFp2lwNy9x7Mc3DgwEve
b/PlfQ7ou55zydeMAxW3z716NuSA18Px12YVOZApmeA4OuqAiTC/5L1iHEjY
5npjfswBTnr1TSm8HHBQX8pVmnFAVUWl+fI5dujuf8Vl/MsBhyNMNuz5yg6x
gcsJTv8cEJOj0LR9hB0fMoK9t3PTIUV7d7O3hx3R47oqBnx0jH9e0Xazgx3z
jgvfvgnRcXTx8xPBB+xILn/YVCNOB9+ESEvXbXasYD9xcIsMHS+ONeb9ucGO
nOD17pqKdBxc4b/mZD075O/oyH9UpaM5bc+j3EvsqJCdHyvVokNYv2gF1wV2
GCTebwjWo0NDzYH7fRk7ml8eT1YwpCM/83u9Zgk77IwCXN6Y0MF9SpV98Bw7
OrO1pM5Y0sG/Pvjb/Bl2eE/NjvqAjjVC2psO5LNj2OXeZXEH8n6ljLCEXHZE
VB9L6nWiY39kwduXOeyY5WY5ZrvSMfVdsK30JDv2hmmIunnSkTRXIz54gh1c
96eH+HzpuHzP+P4ekrOU7lZ3BNChcG77wyMky+w7mpC2gQ7vLk1RDvL+stc+
tvRwOsaKZM6PkbzKXE2AYysdod5CkWan2HEj9/vAvRg6/Cyehc6Q8WD2Vvn+
ODp8TkqnSp9mR4d7+jbrRDoUxwRaqs+yw+sy0/rPXjo87ZYJVhay4y2fCm9T
Ch2Do7ybBUrZER4x2ZdwmI6nPLatw+Xs+P6oudgogw76j1YxhWp27FY/HDmd
RYf/m3Lvtlp2sP/naVZ3ig41Xo79A1fZIUGb6KIU0WGklheEu+woPtt49st5
Oi5mLXLmPGSH9kLqpsoqOs4+osV4dLLDqkF+SaWejr6LqzcKvmZHm/B4x/B1
Mn7h9EH+UXYwYq7nFt6kw9pq+WQC6a+NOm6rZB7Ske0lfj/tHzsmDsv+fvWY
jksL6duo3KRfP35+eOoZHVl9r07ZC3PgSHFyoHA/HX/ONEhXa3CgTqI+g+cr
Ga+D0nSsNwcs4vb5tk3RkR7wzjByIwfu9zirpc7S0eaRlNMTS/ZLxujNpX/k
eprcscEMDvxdLv71p5AjvqUdlfzwmAOHgt9fbxB3xIh/kpL+IAcE71xK2S7j
iHP09+Oj4xxQSaTLTKo6QkOp4ugRfk44Te10+mjiiES+1ds7fDghR1U4xGPl
CBlPzq+8UZyY3P6glWLjiI1bHvE+TOFEzk8hq+1rHSHhljR+6TInhv5dWLUU
5IievLQ7joJcqCMYW1XCHHFpMp47RIsL/x34WekQ4YiGZ4T9vA0XtDjtlDPi
HPGpbTntRAIXtvO9EZVOd0TtY0Qd/sgFe9cUhlWmI0w0g3ISlnNDMkvrWNBJ
R9iXiQy8U+TGLdF4ropzjqj88Z2uFMANLlmBBcN6RxxQfLubOciNM9oYcnnt
CLWF5eI7vvEgcusnmdhhR/iLKz+ZFeYFcSnD5+RHRxD+FrGTJrz4YDDQPTDl
CO0G+edrUnixymz7/XCONVjTObKUo7AC9+llVcl6axA10Nm/IWolJjby7GjY
vwa2CUNsa0IEMFlof/tu6hrU5YhL7cgRwNRAMveT9DU44iP4ZMUjAUy7LZx9
f3INZs7uGdqnJ4h5y/EHAlVr8HZzY/22JUEsF+uU2NK9BjI/Dt8vfC0E6QfH
m+WVnZCbnz69vFkEMktPOLQ1nCCbaWaTPSACOQseNyOKE4aTdpgwFkSgUJc8
6mzsBJsNqWZB5qJQK9jGt8vJCTMaf4/fvCkKgzjP9c+3OeHF94gT5o/FQFeT
XH641QmlEleoGZyS+BLiWGX5yAniCvK7zbQkkVGy0/X7Eyd8513g5VkriV6F
/jN+L5yg9VhXUChbEsHSp1frjjlhtVcZ520FKSQKyIb18DtDSuXQN3dI4+Iv
hXZZP2eQb83zWWdkIfJUI7NuyhnHiqhOpeuUIJd2mWFi4gLFZ/4rNYU0UF17
6f6ChQsMjApbLqtrwOxFjcltwgUC2l0KRpYa8FKpkrN3ckGiwV0h/XANZNwq
HnMPcMHyLq3wsZsa+PM9OzkqxQWRrO2D1uGaGPSLqyt75gKGfNF6xWtayKeY
C4luWgf2bUEeG6kUMNc+zbqzdR1K1XqXL9pRILJ1g3BE7Dpo8vJ4pntTcLQ6
XeRe4josjbYZbkuiYJ/2oFhMxjp8usJ94sADCkI1k6SfXFmHOTFT6n+euqCq
3lb57+86rMI+O65QPUzaup9ftcwVSievn9oap4fqkI+qg5yuaNjL9+NWqh7U
SvnVqYKuUDfLtlUt14OU8nrNd8quWC+x/+nvD3pYVFiiWDq6Qv5gS3pT8Cp0
yNgYz2S74qjvQ+lyR310K1zW4MhzhaJpreoub328VJGXEi9wxbTCjmD9MH28
11n4bVLhip1d5lNOKfr4ZXGlZXezK2pF7n2k3NSHhr+yy/JRV0gs7J9/IGoA
3aDj1qJjrnjYZ/93jYwBDDf+W6X2zRXVW54Y3FEygPXWAWH6vCsqV3gvJOkZ
wCsp+1X6Sjd4WXxtsqMbIOXsso3CRm6QSuQpXYgzQFpRjJeKuRvuiburHt1t
gMzzbx1W09zw15upzJ9sgNM1TVrMNW7kXBWKGjligLqb2ybzA9yge/OFcU+R
AYZev09UOugGG3KQNrYZ4MM7t63UI27wnQpxXPfEAOOjtwNsj7shsvlY5PMu
A8x9PU2EnnZD9wnJQxf7DcD3152z6pIbrq565lf0xQAWcq1Z+i/dEB6fYpDE
Q8WIqtrQl0E3vKu/3Nu9kop0yiFK2Ts3vOePp0kJUtFv4dwm9cUNPUP0kD3i
VOz0e/5n2V83JFvtqzytTMVxgzNq69kY2Hx9dO1eNSo2Gq1de3M5AwnPhyo8
NKlYaXUpP56bge3cyrue61LBWrtt9bgQAz4HlrZrmFKxyk2F5SjKgGhN/aU8
cyqWe/Yml4kzEJ9Sfvq3JRUXWMbP1ssw8Gb6dOopUPFry8LmXlUG2D5/LVF0
oqIzqvq4gQYD/rWPNiispaJ4m//1Y1oMaEXGPBdYR4Vj4m32NXoMOFF8nj5g
UJGbRr6OmzCgVnM24KAPFREZhg+lzRnQWbz6QtiPClrW6NcESwauh2oJZLGo
+JjnQEbFwNmIbQ82BFLRePZnUKYtA/y8Ew7X1lORUVR56Ks9A7QmgczfQVQY
VfL2lTsxYKW7MokVQgVPTfPv5S4MlJbf04jfSMWb2q3Kwa4M5BbnlR8IpaKu
Xm7NbQYDckVr/uwPo+K/60+jZTwZWK2aRYkNp8K7ed+pnUwG3tVqW3hsokLn
jv6tPh8GFB5062hspuL5w2ze4wEMhJ40vnd+CxUVj20NJtYzEOkeEb0ugord
T2e8nTYwIFRyhu8Lya49ZXsrNjLgxpFSlLCVCuUXzDL2cAYs3Ad0fpI828/1
JHgzA7NT5+s3RVLR/ubGj9sRDHw/uMrqCckFw5ulZKMYUJZhf6oURUXsB2li
VwwDqVdrIjaTbD/WEfZiGwN8fvUypSRLTSRlGMYxcFW4ZOQpyRNTulePJzDI
+5a1fyX57szbgYld5Pn967v/kHxiPpPNOYkBnlmbZYskh/8hNCv3MtBLMw6e
Jtli6fs6jmQGTtxtne4nWYC9NG5DCgOWe+PuXCGZa+Gu549UBlzV7zTuJHlx
8q3hgcNk/fUeZOuR/PPDH2HhIwzgVqF7L5nP1KD0j+IMBnYW7l62heSxbtNu
g+MMRFllVk+Segy3MS+3ZDNQtijoHUpy/60dmYwc0g/rTPg7SD2767OjhnMZ
eJ5tOqBIcnvVZZfY0wy0r3a+H0bWo6XwKYWtgIHFs2V9Z8l6NeZ8XZFVyMBP
w70SrWQ9rxzhHVcsYUB3w4oT/WS9q5M1H18+T/rzeArjHemH0gSHKqKCAWd1
Of+XpF9OhBwID6phoOtNbtIp0l9HfIscpi4xcIAeURm4gYoU19tq++sYqK6f
cJIIpmKHxcJI4TUGZva+U/Qj/RtpINm6qpGBAY+WLaP+VIRqGJfcaWagVZzq
s570u5fItqChu2Q87uedNMj+cOE5TotuZWAHIR62g0nWd/Gi/OIDUk/uX4wr
nlQYj4+9lu9gwGVdwqMlNyokWoN9A/sYELgvkj3mSNancZ/pt5dkv/qZpd12
IOtTWyCxd4CB//j/NPxnR8X86f6+giFSzzUnR0dppL7bGO5vxsh8mm4unzMi
9d0UbRD5lYFntdvFmYakvoEZgn+/MdDPM9ReoU9Fk1P7U9kZBhSDr7go6lBx
RhnO/v/IfngWHhquQOoluV776xIDKXJvpZiypF78e3iSlruD2dQ2aixFRdLC
jbYz3O6Q8OidfypMRUCPvt2gsDsMV9g88OOgQuGAopWfhjumVdbxTn4yQO0O
HpW3Wu7gu33yneSoAWjhP7g3UNxx+GOrrfE7AwSuvd+72cAdui8Hfzi/MkCB
+KatuyzcYX9YvnWUnN/S1bVn8lzdMf5IsnLgvAHEeq0XXiS4Y2r50nlXpgHK
Hmq880t0x92B1KkVDAOsbhR8+DbJHcseBM7ccjaAx7n3WR+T3WH9uDdqOQyQ
vemg1twRd5QejTUU1zGAwN9OH7Ei8vq3wsN9v/TBqx5w3eORO6TSfsc1GOkj
QppwrnnsjvaO+Vf3tPTRwa8yxN7pjssudqn35PSR8fMz57VudzygaVnmc+hD
oH0HU3LQHW0bleoqeleRzwdHZ19PuGPExl0jNGYV5K40G4aJeKAn/6QMvVAP
q6ylL+8M9MBB/tSQ/mEKtg+J3Hdm88SK+QgLoxFNTM1kMJ3yPXHgsdKcLkMN
b/pLvM+d8UQQtWJUzE4NHbev+/wo8ETnkt4rThM1lB0e9jtd4gkvvhg1djk1
sGSN1n+p9oTImqt5UWOqeGj7Ojz9tieGggzzRP9Txdls7V2PRzxRIFBxdlWL
CtISaInyHz0RFavDsb5BBQn+nru3ffbEn1NnRvKrVMBQ37tHesITrj8qHKnZ
KuBq6k7eMueJb7aV/02GqGDb8M50Xh4v5P+3ee0FHhU46redcdLzguwcX0x2
oDJ8udZ4det7QatgDyPWQxkRbx/z+xh6IVNxNXuQozIyjz5NDjX1whOhWxqR
VGW8/NwXvt/GC3krM30cuZQRWjxqeI3pBReiKlbwqhISdoZNWPp6wTrlo8dM
lRLSXD+Xt7K84By+k3+sUAkX/45LdQd5QfCjzlqOo0qY8Z1eHN/ihVN2jdm8
oUpIEV72RGmfF/SjV67wlFZCzlhKamWyFz5771VaK6SEirsctFX/eaH6Su1X
L24ldETxXLFM88Lt26urLb8qQrhDMM/7hBfGfSsq+SoUUZyisDGjgsyPcepl
gooi7sxY/pl/5oVlzZEjCyYKKOm8EeLZ44XrWVkZ4ToKSC1f3VHb64VNLBXt
WXkFOPlQTof1eyGjWilyO6cC+pplTHvfe0Hj96a4vy/kMX5gYXvtrBdY3ufT
XffK4ykrfpB33gt1iglmXdvlUbf6h03YgheKXVfFbNssj/iPY0Jyi16ICFbN
kfGSB5tTf206NxODY1Nn2PTkISF0YzxUhokMK88jyh/lsDBm6NEix0RjedfE
7TdyeHOvtklWkYlX6+7p7+mTQ8mOirTnqkwwO+U2rn8gB91XpzSgR+53Nqiv
qVwOgnXCmWf1mbCToB4PK5TDdNqxuZ9UJoLrq2xX58nhhsXBB5dMmJC4V1pk
lC4H28K4EFkwYZ8gFtsVLQf1nd8fJ9gy8fwsQ+PoZjnwMCKpz+2ZiBoaGNgc
Ioeny0LZ0p2YqGksoB7xloNvmGfhTw8mZOpDtoVCDpa0Lk4PJhOcVw6907eU
g4Lk2qhLPkxcaU+3kjeRw2i7rVVoAHk9ft4M1JVDtK7hYE8YE1r4fC5eRg7x
8zK/gzYz4Tr6rfyXuBz2tLLLTEYwYZuPpPPCcuRz9Au/FbFM0J+xomJ55XBC
9U5i/nYmXCSyE09wyuHMZMVpjXgmimt0Dd8sk0NV6q4B291MaLtsO/zptywu
u21Y6N7DBEMhXbRyXhbXZZylg/YzUfdkVOf4rCwe1sn6JaUysYJODL6YlEVn
Ekci72Emfg/UbjCakEUf/Vt+XjoTfK9ons1fZDHy5k7/1Uwmjp4552n1URZf
Kit/2WQz8VXztbvZqCy+b8+S6j7JhN9FidP+72XxyzrRbH0uE00d/MoV72Sx
xBPiO5HPxFm2tcOSQ7Lg6nPetfssE9P2wY/r3shCoGh1Pk8hE22nLZ7FvpaF
eIRcY24xEzrLHg37DMpCzpizX+08md/e6emwAVmosk3O15cz0StY/fNMvyx0
nryUtKliwvjm4Nufr2RhmHvXtKuaiaAD284kkmy+ocon8BIT/qH+CqokQzd7
59fLTFiGH/SfeSmLNfOJeYn1ZL7pb+zGSXZrDbnBfY2J18/WPeYmr/c+tvbV
qRtM3DBve7uW5EBfo3nV5v/V03DHdZJDVeUl628x0XUoOcmRjCdyktMUd8l6
RxWMLZK8o2nS+9k9Jh4m77j4hox/d+qrhIAHTMRNTzcOk/mluLXkjrcxsb+q
aGkFqUe6zIXrux4zsUXYLNr/rSyyPma/5OpkollO7kcPqV9e3e6fOc+YZL/X
xEUPy6IwaaOEag+5fz/9o8GILCroLiZXepnI3bxOX/qDLC4JG3sTL8n6+ioS
mp9k0fBGPuFpPxPJp+WW+Y/J4lYlV67/ayZqpcs3NIzLosO6/8XOYSas8l5d
fjUlix6ee3Oco0xc3mGTUDIti/7eC+I5H5lYWHc9I2tOFp+3JDHrxsn+aob/
0B9ZTBqFxtO+MeFFkZiwWpLFzyWXU51TZH/5JuxrWS4HjlyFF2OzTKgFO/uZ
rJDDyg3ccwnzTPh4HN2pJSAHEd3vYpy/mVAdqgYhIgel1nteyktMbLvxJ2aQ
7B/rydA+P15v8nlc4cgDPTlI3HQsvbXSG2c7DnKmGMph8rBOrKKANxbikp+u
N5VDofL3lR9FvBFSqTodbyOHRa8ku1g5b7z27PWW8pHDS+X1wr0K3lD+kLr0
NEAOtZN4Z6zsjR6lqx6l5DxYn8aV9EfdGzprecsryPlx92Z2/SF9b5T1bg2S
TZNDflpc8heqN2wEmYP3M+UQy/RxdTHyBmFgbXfkFBn/lNy4sLk3TpT/3ht7
Xg7JKlXK52y9MTJze6qoRQ426XeyrjK90dSjmxrPJg8Z75L1Er7eoAb67/jB
I08+56TqJrK8odAqfS9dWB6lt5zaaUHeKAmI5xFUlcfy731Ljzd7o/bKtOkW
R3nc9/4aPZzkjdhHAWV2p+ThoCa1jr+UjF/jyLY2ewU0fHuoHFrmjTjpOgF/
hgLUbuz42VzhjUt7izZyByiAw7mraHONN4Q+jt2p2KGA1phD0/cbvFGVdmP+
73kF0G7O5u1+5I0GJbbzX3kUYeLRM/J5whu3PtIyp0YUoZV8ZFerqQ9+Sl78
T3hMCbcsyzldLHwg/Gw/O8cPJTDm7554YeWDQ+ueRi8tKGFX9NzFMRsf6MZ9
rBDiU0Z7QPB7ARcf+NDjZ08bKGOzuYmzf7APLupFtBgmKePC9HvZ2TQfqO95
J/5cXAU6YeZ31Qd9wPHynomHvyrC7mxObdjmixtbz9Ws7FLHZNT4Toc4X5x8
3qx7ZEAdu+Qjt75M8MWn4wIZnB/UcWRPjMevJF+8f5D83/QvddRZJChZHfJF
h0XRhVIVDfy9/t+t+2d8kTxzWs0xXgMnLhfOPr/viw9tGc6LEpqQC1Ia29jm
i9BMh3/jSpooFyh9Pdvuiwfh8hd7dDTRGFXeKvHMF/3aQxUZNE28pVzMYvX7
4prE8UvXwzShVdWkOzLhi4OFGZLt9Zq4W9wX+kPcD1Vd5+LcHbUw7KIclCDl
h6eOtWIUhhbYFqL8/sj4odfrbdxfXy3YunO7cir5QYunwuBQhBballmYSuv4
4e9Tp6urj2mhM6SI14bmh1Nty7o/d2thUC2iNivcD56UX3K27tr40329SnyL
H/Zv6c2Y8dWG3F7282e2+uHKxf7GM8HaCHxRkFcW64dQl6MCHTHaGD7Yldy4
2w/d8lttao5p4/MnI8/hTPL66E9rIx9pY7ZqaV7/hh+Ut4jXHTfUwSdvenF6
kx/Ybm+t2GGmg36OY2tGb/pBxp/FWkfTwc1gmdO5LX7YGdP86r2TDlKkjC3+
PfYDzTSVmhmsA6G0iD0db/xAkRDP/nZUB8tNrqipvfPDdP/VHO1sHcyOznfu
fe8H3qje16xcHbwiDspTP/lhw7Z3UueKdVA4X3Qnb8oPZQ9WZxQ16EB30wu2
sOUs9CeLxOUO6kBBXO7CHQ4WkuWfHFd9R553P8RdipsFD8aqjPJRHcwofC95
spIFs6qfImkTOmh+ucLOUJwFZkxhZ9s/Hayh4+CSJgsdBxSyNRQosJg9pOen
w8L6RI6NS8oU6JY+fVGvywLnbtuOTnUKBBdZGuFUFgLsMlwc9Ch4eS3+UacF
C3Z1dzouWlKwUb2G98w6Fj60vmHz9KZg98P1ERoMFoZ2SNVf96MgK0zkSb0H
CznH1t7mC6TgVnlixhMfFk7IPO49vpECMY01gv82sHDXq7rvRwwFOm1/YtJD
yXx+FEqNbacA4Ze7xTexMH39b2V3PAVRFRInVkWykBuhf35XEgVtGh/FghNY
oBiIjqoeouBNW378xC4WRnum/S6mUTAd7vJyVxIL6vP1QppHKVCsvJqXnczC
6UQhs5njFOzSTJG5f4SF5pEy5qd8CjIfGSe5HWPhZNzva2xnKSjb9OX16+Ms
aDzbwuQ/R0FPJePcbA4LoskxzH/FZLxaikoaRSw82bEi3qyKjLf9eXJ9CQsb
+pW/fLhAgffmQ+9pZeS6J1fZfzUU/Ff1rdTnAgt1JkLTebUUnFlTwv6hhoXv
21QO89dRUDfmFRpbS+q19XV4/BUyH61b6ulXWWiaCVsh10Dm0x5zSPw6uR7N
28u6RgHPFtXPJY0sXGbRp45ep8D4wpGq5tsszL6r03/YSIGLE43XsYWFlvJY
1tMmCkK+/NjS28qCpMnkx0fNZL7afpSJRyxUCzrq5twi833Ml7Grg4WjBxu+
hd2moHlLywTHUxYIRQ55nTsUdPPGrcvuYkF8Zt/tYZI/X9CslX/OQqhk9PP0
uxQsOr0WqO5jYXepTJB6C1nf8cwYk1csXKh+Gn6VZJ0jtt2tAyw40rsnVt8j
9dL5aeD2hoWSo1tnK0j27riQ/XqIRc7rt8l8rRRERgROb3rPQvHxvFOhJKes
EPacHWVBrOWp6WWS86sfXE3+xMLPxKXICZJrnXeJ8X8h/XDwooXcfQoejFPi
T39l4ewFrwoayYNH3r1Qn2RB8/LOa54k/9A5aVL/nYXrgaei/Enu74SD6AwL
Xp+nCrxJbome9IybY2GE4DSmk1wpVBDyYp6FqWlXCx2SM+udtpn8ZoEtg35l
OcnxXvP78/6S+eSGFXaR8QT8LMv8tchCUKE6VzbJdvke5/yW+aNlFds3Osk6
FmwXm9n94dEb7fODzF/4zaVmWS5/FEp+dcoi+dde/8d7ePxhcHiyXZXkd4q8
/W9X+OPEpen+GlLPtnvXP9H4/bHSZOs+LZIvbQydKxL0x2Pnt7dPk/XI4RTh
WCbij/7tGueWyHqFOEUp35fwx80DY54XyPo6fZUxUJP2x/fq66bfyPobHGun
HZT1h10kV586yYvdqgGOSv5YYfXCNZ70y8ftPRFVKv4YzbhgnkH6qVNsfyKv
uj/O/74wl0f67azvYO4TbX+UXxlYOEb6MeX34XJdXX84Wa933UX6NaLAuOHY
Kn+URDRl+JB+NhvO6nFb7Y9V+oXvZkm/921y5Ouz8sfBJ01Hai5ScJN3TsaY
8MfmZrbX1mT/lNaUaufa+KPyWdSah2R/xU79o/vS/UFlVZy+WkEB/86GA2/c
/GFUyjEpQPbnrFRIlrWHP5qDvy85F5L91CxYVOjljyM6g5F7CiioXoy4Fezn
j8XnJxPukv1PP6Q8/yHEH/9kRVUeZVGgp9XFSQ/zR+5AyIfaTNLPHXvEKjf5
IzwtjcjIoGCEv5+6JdIfQXes32mS82b/qczIb/H+cIn+0TC6j4LGsj/v59L8
cerd1I34CApM7OLmnY/6Q3k3z3z7JgquvZ/gKz7mj5EdK1tEwiioVxgydT7h
D91FF5EjQRRczG85VnjWH4OKdhd4vCgozjho7ljrD5MDp2+uI+evAmXRtaDO
Hy9fXhzgN6Pg3OOE0B/1/hDTOyj50IicL1ybj5+94Q8J9wfS0qtIPyQ7f5xq
8QfvZbO1vkoUpMcJZuf3+uOX6R9+K3ZynoimVXx74Y+Kko6e7Us6OHSF7ZZt
vz9+SxX7lvzRQerkj08Tb8jzDO4MfpzRwb7NfVY2n/xxlTt6mP+DDrYHnB77
8ssffeYcMaOtOmDZq8JSIQCPeyz9Znbr4F8fj8B9pQA8SfLt6Y7XQXHY5Gtn
1QA8WKlpVxFL/v8eatrJ0gpA+mYVhnk4ud9jt8uJhgEwKPB9tMxdB0dc9yg0
0gNQydbIo6NO/r/5vvhrFBOAsrIvGx3btSEbdbhpVUsAmg493sv4pwXxFZFX
1vkEovbf1NS99Zoos9u7+7tfIKrZNZPX+2jCcG+m3cmAQOTvKdD846YJ1+91
L/o3BOKOShK3sY0mDr2cW9gYGYiVjZXSl1Q18at0v+3uA4FoiW3rvDOmgUHL
k70VNYEw3dFZ/nmHBjbHlxU41QZiZ9Oe29WRGvhZey1soi4Qe8y1DWLDNCCi
0j9PvR6IKZ8bW5f7aGAtj7zc7ZZAqGlsVaJbaOBWX0Vo74tA5HqX5Pkt04Cz
QKNeQn8gOMaGY5x/q6Pf8fFPqdeB+CsYX0+bUcds89e09cOBOHDu/g3qR3Xo
lRhc+jIeiAIO8aN2j9Vxa9AmIeNbIKSKxfa5t6rDWcyT0P8eCIG2psCNN9UR
fji+J24uEP4UebWTl8j9Wg6dkfwViBOK/1GuVKiT/Zu3sfl3IESONgf3FqlD
yOiCbuC/QPzW+fV8IV8dhVHNc0tLgUi+5p2tdkId/wOPSAFm
     "]]}, 
   {RGBColor[0, 1, 0], Thickness[0.008], LineBox[CompressedData["
1:eJw9l3c81e8f92WWSiUrK8fejpF9zud17L2OcQhJUUZlRakkZCeVQhoS0qA0
ZFW+SFEpFSkRkhBCZvP+/B6P+77PP+fxfFzjvV7X9bneFP89LgHsbGxsgpxs
bP/7n+9rbZbNaKaz/d/f2wsi+xndRcT/Ywi+9Bfpvv3/Odrp2juO7kbiGuE1
0vlvq9q6SeGTS+9eE2M+56oibF5pfap32DP7bpDIk/ukt1fcT9dCdqx3+t0M
sW7DHe3HCz/0l97pnZ56xw69//b83T1lblSttdzvihIHpO87qHh3Mo2ij3Ur
+x7gAGf/S4KveqvRjMn+hmeSnOhKplzU9j1gNFZe+600gAspZ5cXGH+9YfQx
kWbi84MHjPaHx0V5uYwbNEy/t/Ktxve3Av/OD+Qax6Wvr433W42++aXDHbOF
xsZfPifp3V4NjwVDd+mFK8Y/ibuOkxx8eKr2uC2u55Zxzdkk0RI3PtRpf159
ouC+8b451y+br/DB3b2IzTeqwVjXSe4W/xIfjuTtrEzrajGevTYX22qzBquX
rBWUsl8a3+ZqMY8/twae47GdIdWdxuF+Z9bqTa5Bz87sK5eae43zfO5MzG9c
i93LI57VOg8ZL6SLMV9brUVRaX+t5aVvxu7VidXl4WuxMF065FA1Y3zvyzeJ
tLNrwe92sCeaWDIWWO+auL1pLYy1elZ+WGSjRaJ+hBhfCw77eS35em7a612y
DmKC6/DtWOy4vCcfTbMg8848jeSjBmJrqAK07KezIq8D16EDjoPb/hOlfZ/z
jis/vg5UrnM+HDcoNAeZx59Tq9chIsJJosdMgVbupGa9fWAdVnc/lW5IU6et
ijtdQfDyY7lIj9j4kjYt5Pqf9WLa/LglwDSeXW1Ia+sO2D+/mR8NYUUJvNOg
KXG393UkkfMlOQsr5sxpqdq6ZuXl/Jhs/NdcudWO9tXvwtXULn7khz0f67Z2
oVlkca/Z/o8fV2+dXmcb70ErqdsdRSiux9OHupRBCV8a52jXe1Hn9Xg+WtCR
TN9G2y5EEPP710PKrV9LNGUnrcn0SnFH0XqkeDVct1LbQ6Nm3RxdeLoeb3ZY
DcvvjaRd6L6vLvl9PZz12o03GO2jrZRpiDQTFMC1xwtpS2JxtH27nlYHGwmA
fnRdz9ZrCbTh+6/+ZG8VQP3ec5MqIik0Jvt7k/spAthM+WiSk5hJa7AbSOkt
F8Bwx99Lk9knaOq5o8853gogqPK3plP+adq5gel1yj8FEFCXqdEZf5a2QvWn
u5OUIHBP59hdw0JadDT7uWgLQVQWMoyUui7Thhp4B86FCiKtzVNsXKuM5rJy
vXzTSUEcGl8S4Ywppz1yEwsZrRaEh+J3p8avlTTVQplbaz4J4r6B8K/r1fdo
Z8dU5jZxCUHo+GrNLPta2vJNOobeKkKg7dg/tvzZI9rew8aHE5yF8GlkY7CH
ehNtsNWsuSxGCB0qda+uiT6hOQnYr3h5XgicThImsq3PaA983RzmmoQgeUgg
S6fiFU35qs8psTEhhB1dOHfo7xta3o+AbsZaYQjRvPllJt7RuOi7JXbqCqNu
+LxjwemPtIjUaP8sb2GweKpGA1YN0Ppfx125myCMqEr/Oy12QzR7iZTxD2XC
MOtsPr5FeoRWu+O45rKXwsiZndKZLhmnKd7OjVaYE8bLB1ZfjH5O0U7/vlhn
LyaCbTuIyU7hWRq7ZRlbFEMEzQ0vhboeLtDCTtwyP7tDBBJd5aO2XL9pfT3V
6Q3HRPCfQOPE3QQ2uq38fy+H74jg5u7MXxm7OOjVYa0Cqz+IwOLfjHnpW266
fF2HpzbbBji+511l28ZLP8X14YKn/AaczdFYpR+whs7mNPj5sN0G8J8G0eTL
T999dkyxNGIDhuNH0i33CdJ7hmZ2Pc/bAKVaDWKJbwPdSuPX7ZmHG2DPozh4
c5MEvWo/x6LIlw2YbmpvOspGocs0r6QRK0VhKR52/kCzDD2bTyAhQFMU/n5O
59/MytP/ssSfZHiI4iMlQX/vRWV6yGXZVbcPiWJBV4BrVZc6vXtC1bn7sij8
ZO4oZnVp0i30N5352yqKjNaOipxzOvS7CbQe2SlRlAi78t9u1aNTXphL2QqJ
4behNOVwqBE9S9ghINxYDNUVliqfThH031vdr+X6i8FfMC5zVtGEHnTD9/uD
VDHwhS4MBPea0bvmA3WGKsj56ww3vZ+2pJsx9uzn7RTDp+i7AeaRtvTKjJiH
1F9i+CH0syhpjyNdsuswhwdFHFHe52Tu/XSmZ0qlWh2yFEdTT7BeRYYrfSk4
+9jlXeIQmtI9JRvlQQ+8l/e69ZQ4CmebDjx86EV/+69QeKpGHEmuKc6dMb50
hs1Vb6F+cSy5psZEum+lV+RUXjLmlsDAnxfzSlXb6OKfaob9VSUQnkSR6vYP
pLP9CM9rdZZAZfMW6hb3IPoQt7INNUYCdXqTUnWlofSnooO/zpyTgJdNkJGV
Rhi9XP1s+Z//JLBul0rCabMI+kkTly3bv0rg+C9b9+b8KHq0O++6Z6sk8fV9
Tf+/TTF0r+DGRk0tSfR1fPjNS4ml0+Nio/I8JNFzMbwwetshuvRJLfl/ByVh
FSg8aZMYT+cuHXsXUCQJacPXMgnpCfSxmqK0508kYRD++8bS8yR6+wsvI+0J
SfBFFk7MOKXQbw/wT+Tzb8SY2V27gxLp9DNzbRfY9DcidGJH/qLBMXrsikSn
HT4b4cZ6/1nDI5u+RcKIvT1hI0rze390MU7SzTR/3NEp2wgPvuDbo1tz6Irm
1wMKXmzENz6K2OP6M/RVntuE2X9sBN9ur19qrHz6vqpj23VWSUF67N6+PMNz
9OCGoAdfJaXQ1VDk9jv4It27zVyoQFMK7gtXSrbvu0R3eEvZ42AmhfNm/4IU
gy/T0ffnyTIPKWitnXxrebyErjXyXupekBSMvm2I3Dt+hS47c2//zoNS4Npo
Wi+dco0u9PvEa7HjUhhcoExyBJTTl3PvVnl5SQocSSanFSxu0X+usUlKuEuO
j4lm9C67TR/fIN+76YkUDnzP7XcdvUPvk2HXHX0vBcoP+xVFbFX0DrW+rHPj
Ujg41/Tkk201vVmv9qvjPylY0LhXP3pZS69inAEHPwX3QynZTice0MtsI/Kr
ZClIUTrB0WHTQD/r5jATpEeB7PvS7Uem/6NnblG2lbCh4E/eyInDj5rocUHc
xa+8KVhWzsuTX/2YHhY5+DtxDwW8G8uPcfY/ofsfeuiml0DBVEbFo0KDNrpr
ytmKsRwKvLgeHvzS+pxucSKa58IVCl6MHWjRPP2Srl/g4udcS4G6XAm/vlMH
XblEvYbzBQWBnU+T9i6+povf5OWv/kSBXcLEgw0tb+l8NcPBITMUjK4t5afW
d9Fnnl8Qfy0sjeZUja1X1XvoQ12xe48qSyPsj1yL7u1eele/e7s+TRpRwv5v
aLr99KdjWgrjjtKQypwpmb41QK+d5Yu/6C8N7TNbIz1tP9Nv/B3rdtkrjdup
Bd/f8nyhX1j+RJM7VRoxwns9qKPD9ETxw59Dy6VxQ5BRQpH7Ro+W32ws1SCN
Fr4wwbmjE/SdVL3Tb15L45QWp8DHlVN0L8P1k8lfyPWHO137dk/T7cy+Wxgu
kutLRev4J2fodIdnFyd4ZTD2qd8+OmOWTmVdWSyUkIHY6Sg+but5ukDolms8
pjII8JhdE67+k67Mc7nFyUMGAxk5ebqZv+koGh7MD5GB4NeTm3jE/9Hdacr/
Bg/LgPnmnMfwFBsR2r1LTDVHBvsD9lvdCmMnEiIr9faWyeBo9b9ujzWcRB7f
HPNhvQy27r5dpfuSi2g2O5jp9EUGTi3EzKX6FcSHT4/K8pdk8HtgMcr4+0pi
Kpbj8eBqWWy+ZyV11p6P4BayHFCRlsUG2sHcvbvWEuKV6X+idGXhJdYkTH2x
jtCya9/w0EYWEiZzJ4os1xNWX9fp8myRRVZ4HP+9PgEiSiJ/d36KLJxuFdQW
B4sQ6dUf0wcLZGGQnBhQtE2UKGRKXVG5JYtTTlytjUfEiarJbU1RzbKYenrd
N/KJJPE87cqnB92y+GISrpRTIEUMyn77xT0hi+RjrtJvRynE4iN1Eadlcqj3
undi3lGGkJ2/5zSoJAf2TccS+4LkCcMTS6EqdDmMFF0yGZVSJJxUaWlRLnIo
MUtW2zevRAQ+iS95ECiHI93lT4PHVYiD/s3/cR+Qw1PxjLxCTnXi5B+ePsfj
cjg5WcOeIUUlyvJsf+ZdloMUQzJgnYsm8ab9tZbKczm4z9xxfvFDmxgJEnKM
6peDSdHLXzsDNxF/Ob1CHszKwUh2Zlx3WpcQKDyfwr1CHjfjdi+vOa1PKBsN
XHaUkEfBota1vW6GBLpkG/I05bHQrab+Q9OYcA/f+XHAXB6vZbOyq1XpRMKV
7wJRu+UhcE9+doUJg8gz0dZ8kCCP6CLXbUSECVHRG23PnSuPbT/7tZzvmRLN
+2qDHK/L4wm4w3RXmRMf1v89mvdIHqeCLpRz7LMgpioYRQNv5BGVfGfNtyVL
gtvm6EPlEXmst5e6svGUNaEVv2qhfq0CHluEBxFr7QkrMaf13HIK4Nhvlvtw
3oHwrTql4WigAGrtTNXwQScifVx058BWBdhwphc0l7sQhSm+ScrR5PiT2Lr8
PiZRJV1UGJmugDwev6PtUm7EIEvpPdcdBRgvNFn//OhBLP4InXN4ooC4mqxv
jSxPgu/4rXV5PQpYrLzx49SoF2H4WM9GmVMRm3dFJuU5+BJOfgcCI0UUEVxb
KXeE348I/PUwoV5VEfFxKQXBvFuJk5oWdQ5uisiLXLColt5GaPR4WtJ2KuJ8
yjRvIXU78Txp1xuVA4rYlLba5qltAMHdnfNt+SVFPNmkqMp7Ywdx+UhZzMId
Rdw02mjkOrOTgEo9x3CLIvbfE+WmWQUTB+I+izWNKyLyV1LDcbldhIjiwpXK
f4p4bb1f26xiN1HVwatTyK8E2tXHecWyYcSUrJbdIX0lDHEvzyr8GE4cazfv
DrFVQts3M4HhJxGE8j7P7V6+ShAyLOX4/CCS2P4s/qBekhKM64JOX3m2l1i2
N2e5fK4S1pi2qTsPRRMXJMtyBK4pIdpoT0PEin1Ed/jLG9MvlbBbXMSQ80As
sVfss37/oBJCd7vbRj09QPA/nm9un1PCoHDPBZbsIcJeRLL3upgyHKysD7zh
jCfG/tMMOquujL8372sJtsUTqSHmc6kMZQQ33peszD1CND4MXR24QxknRaLu
KtonEroBdTSpO8ro+Vsdw6ucQrzhe9nK16IMRtmw4U/DVCKsetDtT7cyOr8J
e425pxHXVvLu/vBXGYu5yyQdKjMIy3sSP5+uU8FM4o+daVOZxJCvZvJ9WRW4
jlyMczXOIjbeZl3IsVFBXPwN88uHson6zaHKiT4qiN8a/qtY7wThxRVfFR6m
AvbPdj3PF08QOawr7Q5nVODzWxHRJ04Ry//N/V0+qIKDOyYUuGVyiZKyFRkL
sypQKlaumhXPI0xcJISHeVRx4v7SJl6pfOJgiZlGk5oqVnbSUlpNCogNjqy6
SqhCwuvlD+5t54iqxRDLQqYq8juObzl57DwxZXtqy6H9qlALok3sWFZIHJsr
/RaSqYpLqiPf114pJJQv1sZ4XVRFrnfzuwSXS8T2mYHjeo9VYcFiKIXWFRHv
86gN02vVoDbkU6T3oYQ4++b6mmg5NbyTTM8+9LiU8OJT2PLTQA060RIlJjVX
iI+JEn/Zt6nhwR4ONbu6q8T5h3n2KTFqiHxNcRZsu0b4Lq0/vzJTDW5bB9YG
Dl4n+nfzGgvcU8PMy3+FNdQK4tLVoxl5rWrIShRZbrvjJuE/xNYj3qcG1o+3
FBPXW8SQ58J+OR51cLwtiFlTWkmMmA3d1/VUx5LaxH3r7LvE1cNbeOp2qUPk
bxgtzuseEVz7wZ1IUIfxn+yDNipVxLhGx5zldXV8DeB39By4T5QH25k/f6SO
Rxq3SudbqondJU9ynN6qo0lAsP7TnRpiSvShtucfdZxbN57tUlxHVLoZJPau
0wDv5/+0aWX1RET23ddb5TWgFvdVR+fuA2KW63p4sKMGhmfnzQS+PCIWp3Jv
HrikgQjj9NMKrEaiRmX9v3/3NPDI6s5LxT+NRGxglkNSmwZMk3tOcF1pIn73
JE1k/tCAVb+PZ+OKx0T852rBl9JULMkmjiXxPSX646Np69SoGDwpty+n9ynB
kNQJYOpRcTp8/uvu260Eu+fNu+9sqTCp9TjHsfsZkdRewuyPokKxRodqTH1J
DIVsOyB9mIq8uo6iPJFXhPkKyuXtaVT81zi28tC5VwS32bmZkfNUlH/yzmmr
6CBSa06emG6hQsb6Z/euf2+IEXenGu0OKn6e65dWP/+WsJ5dPbC3h4q/ejHL
x+idBK9GGvXndyrch/v2F2Z1ERnFh1+yb9DE8cZbe1S2vidsdIL4BWU0MWzR
peMr8YFY3uzipqCmCT9eOet/vR+IpM9yPbYMTcTdXfPf+9CPxEHp58M5QZro
53uoItz0iTC8fU/pSqQmnK9PE+Eu/cQi42JozSFNJChfz+h93E/s3Rox03tC
Eyq5mfGRdweI3YUif+VrNbFnmzqtuvIzoUplZxg0a+LV94rOeb0hYuzRt0Tb
dk1czR6QWvvfELHj08MVYYOauMI29/BPzxfCTzJAsIZXC231MkXzm0YI53OV
qrabtRBbOIGVSRPEWtWCPT4BWnAZdS4Wo00S7XVJt/fs0UKz6l7v6qVJwqbH
Qz8nUQuRD32JQfoUYSL617T3uhY231Dq034/TbBd+5r8/Z4WFF3Lko6ZzRAP
DTpalzVo4UIQTbGncoYw8ix2lH+rBePWNVuDTv4gdPJsNu/5rQWJ3UiaCZkj
ZhR0Lhzh1sad3WdnMr/OEbfuSwycWquNgeP91tYB84Tau6nAallt3Hdaf4q+
Y4GQF8qNWGavjcl/ocp1R5cI4ZzPaafOa8NivcDKb5p/CRGVe0mLpdrYVvTw
+J4nfwnRxuTDPre0sXrH1/viW/4RklNKexWatCHua6Z/xIYNcnZhfnUj2ihZ
s+NG7bFl0Ob8o/tZWwdWl9Sq3Ww5oVPQrmlF08HMyMi8dxkndLUKVcstdCDP
Tv+Vz80FQz9T6RhPHex9vnuhvoULjPq01SsP6yDj7cRUjxsPHKOEhrTadHD5
Vcw1wUpeOK0c6ct9o4NAw09a7tIr4VJU8/73Rx2wJWyaH8lZCfdX3i9bvuvg
sGDp8ZVxq+CjernWS3ATuE5tv77bjw8hQxonEvw2Ie6HxMNI7XVIcbWmv57f
ROpDOjTgP0GI3m0XZV+mi0+rptmFhYVQsd51QXOlLi4vek1c3iWErte+t05s
1MU+7ZpZJwlhyDpHSTtb6YI7d0vcv2QRNNpf5H6Vr4sD/z2Kf5Uohj8Wc+0v
jPXg5ejvGrKOguzS2Ot/LPTwOkV9NQfZ18hys6WqOeshuJjjAHci2Wc85mUc
C9BDQ4Ig1XGegrOmUnfssvTgr2F/t29AGvqwzX32SQ8zpZ33zj2XRaTBpS2t
CfpYq/AzcNmEImwK+WZtM/Vx82X1rhNqSpDmOZjaflof2XU1nmG7lfDqrXvl
mzJ92H8oMhOZVoJ62CqOvnZyfM2193+WlDFSGlM6I2oAFk9pVdIGNXgLOEyI
3THAf5wNeWseU2H2/Wfs7s+G2Fm6GkWHN2G/VY7yf+OGeGpQ1dhYsgkVl9Q+
rJ83hMAvabOJZ5sg4upnULPcCOwdrnK+IroYr368wKFuBJM/GumFlbo4lZAd
lb/PCDX6CfLUL3oYFJTf3bzaGD55Ta3ldoY4Yuy8VVSfhq5D1+Zj/tJh5Xth
Rs+EhjP7zdtH5QjwxX9LdLOjwTBE+wbdnsC5pqOl2X401GrHfsgqIFBtU/uN
O42Gt9ybwzeLAVMsmegf72kYPuRqZXsH8N07l/78AB067xRM5N8yIJdrIj52
lA6xsmihvV8YpL/Hy3my6eR7T//Z9XkGYn8rvTIppkPhkl7zSxETnE70Fax5
Tod6Q2X12GYTPD/x5GKJBAG9DRdFdHpNYFiRfzfuEYFLpsZBUW2mMHvX/mfy
KQFmmWrf5nemcGDjtNzymoCap81yxSFTbHPZ/Z74QkDoyp6hXX9MYXGAcjie
C4j5Wlx+Xd0MYRvnLzNUgCGdrL6ODDPM3cl+uqQBuHeqa8+eMUOslcpEpQ7g
+u+J4tIlMxwN99OVpgP5z24nXrtvhrNNbU/ZnYHL5b5TVwbM0Lzj4kRTNODU
Vam/qGEO698G/AcPAI+ND2ToG5ijPfutrk48kKfCvszLxBzva1bEF6cBqh7q
3HA1x+TKKP6j54DPDy8cPBNtjshCPj3aJUA7WPlbb5w5FnWubp4rAT7w9M5x
pZiDw7evOOAmsMC1vnjhjDlEblnpWTQCd4rKxrfcM8d5s8+b/7aQ9iWrHl+r
N4f0+0PxVc8Ari8X3nc2mUON/U6rfCdgfj8v9XmHOUxcJbx5RgB+uUtrjMbN
8WTkfvyjcaDzgk9b8ow57A65lMRMA59UXRNvL5rDozRl8utP4L8rO7qvclog
dHE6/ulqBrqG758TFrOAYXig0DA/A/lS6xXeSFlg+diH6xwiDNSwLi3ulLdA
SU9TF12aAYGFO0EymhaIctUP9VZgIKPeZbmVrgVMXtxYFqvKQLV/2aSFkQX6
Hp5WvafLwNirTYVvzCxwQ4+38bURA89ZdhFbrS0QeyvOYwoMSDLe5bfaW0Co
aEeCii0DG7X7FhXdLeB41KD70hYGzpy80SobYAHJv+W7Hm1nIODYsb9Hd1pg
PFqaozeIgbLRseb/QiyQunOlukgUAzFxd9Vawy3gPnC4adN+BgZfdo/lRFlA
1muWxYxjgOs/yRCjGAs02PYmZqUykMOcGxc5aIGsZucNN44xcKx3H69TnAW8
aS0VrScZ2NLNIeMfbwHlKkOzr7kMpJy5beaYYIEl9ZvvOc+T/lvuiBdOssDT
KzJ7pIsYENU6NFp71AJnpPI4cYWBdMvtpwxSLLA9f9VZnxsMRMdknjiVagEt
/iMaByoZ+FYZsPA0zQJsGXPNeVUMzA5v6X6fboF2jmCvqjoGCri/WbZkWODc
wb7vbxoYeHUs2jMr0wIhcy5Hpx8zsOQbQtE6RtZv9xPRNc8YaLqTe7+S5OVf
jW6pvmKg4uwhndVZFujacsvcppMBQvriLTOSi7tle3Z8YGCGFWfGIjnCOT/s
6CcG7OzPL7ciGW2ruS8PkfVaHScoQDKfaUJBwyg5v6wosZ7cv7dunto3ycDx
FXdDGCTf0Alp+fWDgfVt3SNFpH+x5Z82b1hiwL2FKjJA+m8l7zqt+5fUS8+I
0G8yPqGLT5NdOUwwPKzGPkvGPyRME49YboK8x6oLT8n83M6urDy+2gTvXPnX
HyDzF79C3rKc3wSd4SsjeZNJfSSc/dgmbAIrurlODJl/yV98ESPiJvgjPx31
H1mf8chEHm5pE4QI8biPkvVLDQjVYqiaQOiwyuHXZL3d+/qf+GqaQEFbmDcn
ltSHh5vPQV0T5G9TqNPeR+rDip56HyYwvblHkC+S1Md/tyU6zU0QwV29zDqM
1Iehwp0ZGxNMLT98zn8XqQeVtX1qbiZQd8mK0Nphgfnzoke0vUzAzd1ZurjN
ArNr5GQNtpig7Fel/UU/C0z+MAg2CzJBYblxfJanBQbrts17HSL37w7evkie
j09qu/P9EkygdUNOssXcAh8v7jMOTDGBnvrX8L0Msp6JxxLCT5ggRnbfkf36
Fmizvc+XWmICdr2NcWJyFnjy4L/KY9dM4FjwxubnRgs0azx3PXXTBMY3Qr/X
iVrg4fqBsxdqTHDp8vGAkTVkvnt4Fe69MAFrTPXYGHlfnA0h321zJggek9te
89gcub07B7/+NIHl018n3z80R45j5NGJfybYNlxt/+m+ObK0U58trjDFJH+v
xLmr5kj4VemxRtIUXZdPKfVnmCMkgyvM2MIUVOOCq7W25tj5Z816E1tT6Cpc
trc2NUfgHtEqSydTXH/RHNxgaA4/psZvFy9TPAx78XqnkjlcxTxTg3abgqmo
e/0KlzmMr98oPHPGFA2RjrbLa83QI3X9onmBKcaO+6V9ukV+D85cvTB70RSh
z/YsFV8xw/0jpedcrpoi5cgm/l85ZtBiFebx1Zsi1tY/t3u3GZS4crKTB0zx
StYj/uBGMwhtORAfrWqGQSsVk6N7TTHNb+Pn3miGk7f7DkX/YWAo0889gseC
fJW83Z0/ZQzr7zHWX3QtcZ0v8pnuPl2Ia0omLze2xFW30KyrPrqYjGhuVGFY
4qm5qqWaqS5y5tcaR9hagsPW2G0nny76/lxV/7fFEvtDHKsryfdExKqP6zek
WSK9IHb4/jsdnFVCn12PJSKcJpfdtNFGaMiwaFi/Jd59tvt3QksbRHmmx6kv
llC5azydLqqNIer7V++/W2LocI/OozEtqOtHNAVyWsF0OqBVJ1MLTRbFZfFq
Vhj8YMcT9kYT49uWR949bAX6do7705FUTF4we/AoyQqH37lwU7dQ8f19PM+z
NCsMnTg2lmxDxYzjUsHAKSssU1rTGkehYsForJmvzArnqsMStMi+j13guVDQ
Kyt8mEx2E9qhjg3Nx2slKNZ4Nzc42LZBFaL/nnEqyVsjYDV/bfW8CsQNlzvq
qFhDPaPD9uMbFUjeiv9ss8kafs03BR5nqUD2XPiqfdbWaPztFiLFowJqFNP3
dbg1uNJvMQTZlWEhK8ye0miNqB+Chy5QFDHqb1lm9MQa7hLKl9x5FJF5KcZh
6pk1Fj/9W4UJBbyR7D7r2WkN8xThhdIaBfhtyNdWHbHG237xCy2uCtjPJxbQ
sdoGn6dlxz1y5CFub7symd8G3sz2m8qH5NGQcaDSUNgGie5nEzUC5cG94uOf
y1I2WOYpGP9SXx4nOc6fida2gVn2hfagfjncWJR8KuZpgxn2rS1rDOTgqOe4
+5WPDR4ppD/jkZPDzN7DAkf9baDrGRKktU4OBj8++U2G2MB8vDRt45gsWiYK
lxribPBrg6GA1wVZfBqUVgkstkG16/MCt7WySKAwO0Sv2mDftk3ssf9kIO+X
GPOy3AYr2909OiZlENr7uUn/vg1SO2Z6RdplsPiu2Htlmw2mrqW3rTwuA/4X
8lm3vtvgYftuyURRGfz9Ti1pm7UB+z/BvXdWymCM36h+aMmG7Hd+d238I41G
luOYCKctLtNWNt7ol0bkUIzFERGStSQkcq9Jw48nwadAwhZPky1br5yXhp1y
ZtQ9aVvMh388MJstDdmwwqJRVVuMzf3+ztgnjbe/nv51Ztiia+Hc1A1raTRI
vhEMtbBFJNfu0vN0adxg9Kom29ri7aW/jm3a0jiaMu1V62aL8ePlu95JSkN3
veh96WBbPI4P8W1YoEBaV7bdeI8tnpn607InKeDzVP/iHmWLVo/zkwVfKBi+
YLI+I84Wx9h6ywPfUpCrHLLnx0lb9Jv1dDy9S0GS/d7k1Xm28PtgcSi6nIKw
sMPnFc7bIvhX8H9bSimwqjr1bPMVW3ySPzE/lEeBzvvzg3tv2OKq60R3/EkK
pH5fWTpeaYtTAZy6rEwKFhn1Cs11tgh63KFbE0/B0PYWel+DLRSf7XxscoCC
Vymv3BYf2+L9VFUxTzQFV18MJaq+soWhE03FNJSCM1OTZy06bbFsyONBzQ4K
EtYvVfp9sMVX28m9Idso8PJc3Z8zZAsjOyY1fjMFFgeFFypGbSH4Ykr8swcF
WhcpfK2TttAw7OU44kqBZKOK3Ocf5Pyj1HeezhTwftlk/GeR9NeII22XAwXz
PGAK/7VF1tiulfW2FAwq2wRrctghaWOak7k1Be32rkdsl9vh+Y5dNissKagL
880LWG2HBiftbzzmFJSd2nnzML8dqnb8kGWYUpBTFdGSL2wHHsOW0bsMCuLf
H+y9I24HXrdmlW2gIPR38uwLih2ELbh7bQkKWBtPrByRt8PAjMD33XQKzEwK
pNlV7XCqV8T5OY0CakCJgbimHVZHVE5vI1k89aaTrq4dvkzEPdpE8rWK8qYl
Qzs4HDjCT5Cs33ld9wFhh3Xla/7Fktzy6+rVeDM7HNrPFTNKsqt0mbiZtR0G
u+ih6aS9QavS4zwOdmT/mPvKh/QnbE8x+zMXO7yXGD/9P3//ni7am+VhhxWz
whUFZDyZ9YUjzt52CNdZ4OUm4xX9fGGz4FY7yF/nuVBkRuZjxfn27gA7XBLt
cA+3oECXWsA4F2yHHfyQjbCioNk9/+6WPaS9YsZcMdkfuxzKVZCJsoP258bq
FfYU9F8+fXZ4nx1C+2/5FDpS8GvqRPyuBDvM+6bwbHOjIFU4+wc1xQ77OW3G
slgUCNGzAmcz7DBzSy14nNSDVka63YHTdti4Y9UfI1IvDZWpj+hnSf9eP5tQ
I/Xk0J2sxX6RzM/ay5ucQygIlksUSSuzwwlZg1iVKFK/tkcy7Mrt0PzvvsPg
PgqSIw7/XXPbDqyg90pthygoenRg6EydHfqmEi+rplLwwTPqVnG7HRbWLYYZ
XqRgZ3yEzM43dtD7wmsZU0LqqzTsjEq3HVyDh48MXaeAfzb04O0BMp+vbrc6
1lBgkxVg1TBrh8IXmYI7uijovrutLnHJDr5sgymyfRQE9mxVt/xrh+TM38Xr
hsnzoOgr0M5jj05Dr4TYeQpqGt37e0TtIfLfZc2kDdKwGHVlXtxoD+E6Me96
afK+WcNs8Ze1x+pLl4JlVKUx5e14Y1TNHltmSloPEdJQXLDctwB7sOb0yvx2
SpN9oMHa9Tvs8XdcS/hJozTcbF9kPwyxR68d28HL7dLgD9m6LjjMHoF3A02u
f5BGxrU0/v/226Nlj3ui8Q9pxCl9ENiTaY/EjBUP/OVlsF3hwIZnlfYYonVG
Xs6RAcVyzdnoKnuUP+DgU7wsg77Ay6LSdfZokBuV6aqUIfu3Z2L7m+0RunLR
tOKlDGzkxCUV3tkj/rDQOZvVstCUeSCd+Nse42++bxXMlsWkifNl9WUOaMj6
0EK5JItr/l9kPnA5gOL866DbbVnIFq2W01zjAEE2P3OtTlmIUHwVPlEcsJRF
k34gLoe/kv9UjCwdoHTiT8P8bTm0iTI2/TjhAIfqaMdPP+XxSvKmPGeuA6LC
HdK28iugS1pCRPCcA9aLhi9bpayAAeWln7qlDkhkj23r9lTAomFlQ2ytA+5d
/R1tW6cA+c0UO/bPDmCTab7qd1QRCQXLtq3TccTif1s25+sow1C8MVujyxGx
Qx9Yt6bUMCgj2zf6wRGPFFXSVfnUkaaSrFL8yRHUz1vlH6ioo9vQpkVk1BGc
L6dLRMn3Rozn61/LfjuCvrZk8lGfOrxsw7XH1jrhjiX32MEODZxJPXKhXtcJ
fgkft8cPUMHHURS1NcEJTflTxMhnLUge2WjsKe+MHfUczfvN9VARuVy6V9EZ
fL5mQiLueqAHTvNsVXFGeWLVropAPfjYNr3ZSXXGO7vCM40pejgnuCNkn6Ez
MvUC6pNa9bDhWsXZXAdn3GyyqHG01YfAG9pSZ7QzVlpsGV9maYDix/KfPPc7
w1/hw0dPdwNoV6953HuA3C+B4VoSYACX8wPZX+Kd8Tq0wUkoyQAndhxVnEt3
xq6yz+3eDQbg+/3cQ+CiM5zTpOS26BpihZx3lcsTZwSnnsnxETZC8AbC5nqr
M37yPz/wT8aIbO+k+zieO2NPRbDCKaoRMue/ct175Yz2KpWI49ZG4Hsa6Sb8
wRlvJ4yi38cakfrOmO0Zd0bSo3Ba4QcjiFfWagXwu0ApKKl4R5YxDpacb3kg
4AJXz0nzDfnG6M2P9xISdsFBvmLZ2svGuJBgkfBEzAV8XHZurdXGkHJ93aEk
54KqV3+LxAaNIbcwGjap54Iv5xYkj2jSoE7bcDPGxwXPpr+4fmmk4Y5M0C92
PxdMnp9wEHpOgz5vjWWWvwsch9P8NTtpMHnH6i/e4QLukalcua80uIfnrXsd
7oLmNnoaJy8dh0uEo1STXWCVLPws25YOzswdDfdTXSD/0bXGm0lHesT9VaYZ
Ljh9VnNs3WY6cgiPEs9sF6S0fB/UC6aj7P2ZruSzLriVOCkankLHq9VCBgMV
LhjYfPBi9gM63GYDjoZWumC1xbjIeBMdHz7c61i444J1k04MahsdQ1fcgvlq
XGDygJUS0UUn3wOnC4yaXPCZ4DTtm6DjkOKXry2PXcBiq8+K+0EH+5pNOi5P
XTC3QsmLZ4mOVR/fPt/5wgVm9ETWaw4ClGiBv6ffkfFa2QTZixAo9d5uQ/ng
ArqPpLKmBAFV07tnbnx0gZDpZZs/FAK6a101mgZcwP+Aq9BBhYDNtVN+U99c
kLBug3OnMYGX2Z9vHJh0QaOYT/MvEHCN0V7innYBr6VzAq85AV+zNyck5sn1
Pi19/XYEIvr4m2zYmPjyIEMhfDOBpy3eD66xM1F29nlZoS8ByZul93m5mGjR
NEiq20qg7bDhjbYVTFh3qdje2UFAamdSqfIqJhx4DullBxOIdmovTOdjYmv7
8cOsXQSkKf6nbdYzcU/7tdz1CAL7Vtw4fk2QieO3VNM27SXQPj2XxivCxP6K
eqfrMQRiG9Pi2sTJ9eLXRTwPEujYVrnDRp6JCCuOgQdJBOTtfm29pshEl5tt
3eVkAgd1zL15VZjgbJTl35tKQJHrvVObBhPpJTWMDxkE4iakbZW1mHATyJTa
fYzA285Q83QdJpZ26aROZBGIL2UztDFgIsjUjfvmCQJdWTY614yYuGptqjh9
ksx/TI46L52JxrT1o5I5BBK29CkGgwmngXgH/dMEui0VZdpMmJhRs/ClnSGg
To2QUDZnwtxeUlI9l0CSSL1wuiWZX/HmU7x5BD6wcfOPWTMRHjvT/Jpk6qjj
Khs7Jo6abr+fnE8guSOf+5oDEw/d3obJnyXwseYzG68zE/VZf+YrSdYqUvsV
xGRiw/OzjkoFBFLTY+Za3ZiI+hYYn0lyX8R/35VYTCCOcryHZJ3NK8fSvMj6
pXAkCp0jkG7qNjTqzUSmmMt2Gsn9Khf7rLcwMR7pauREsq7AaPfVrUyYPXNe
60hy5m+tNyu2M/Fj84lvBiQPDh18ERTIhLufV+dakvVftDxp3cnEY/7Zzjek
vax7axuVQpgoKi+ZSyB56LxXfdouJqxCqowlSTZMLq4a3cOEUPKuOyVkPNm7
J29ZRzARqM/vv4HkYXf961ejmMir/+a0n8yHMZFQsiKGieX2jNTHZL5OKjy/
GLSfiXWyXmv/kvkdWSN0tvUAEwbL4qelSaYvbslRimNCf5vRJh2yHjn9V7PS
4pnoWKc9rEnWC5W0ROujTAg8SqudIet7Jj/l0NUUJjpnGD/ukfUfP9IRsyKd
iZDekaaAbAJ5LgGhrVmk/4x7HhmkfiYNbwYqnSDPx3dt6rJMAmYyS35pp5gQ
fMR8ti2dwPcfmW7WeWT9VZSivpP6/Nh9yf38WTK/oY6rpI+S5+dBlcf0OSbs
JNidTBIJFKf0e+ZfYsJ3jzaH3WECXmI6vqPXmFh92mTb0WgCVmzWW2jlZH6o
Omfkowhs+uLjd+ImE99fX359L5zA2psp/gZ3mXjqdynvQiiBxyY9gWkPmNDm
PlV+ljyvtxWmdvQ+YuIiYya+nDzPhau4gjQbmfg0JvSogjzvsV3qIe9bmLDd
v/bmQTdSj8EJe5ReMUE3PDhsaUWg4ITSvtZBJvluOLWiTJnUWzR9v8QXJiTN
21eUyZPnfTMzNvwrE5T3Qa650gSc5A4d3DDORBabLpeZKAHumlfxQXNM6BSH
57xbTiC8PyZtxXJXxMnSAuYG6fB9nJnuw+uKGu9bMdO9dNhdu5RRucqVjHvl
m95uOuSjnh3zXOeKefrD4pR2Oj7ybDx5VdQVckJduZQaOiw1Ws5aq7lC3Wja
NC6DDha3lesrDVek/WDbynmUjuDe1tUeWq7IPu9hvT+OjqyMF/Hb9VzBpna6
SyOcjq6vbwMPM1wRe3847LUbHdsLP2vdc3OFxKylIIc4nbxXlz2TinPFsbJN
Ig3naMgZSUi6Eu+K6rBN6xxzaCh9xElXT3TFfy93LLzMoKFt1/JKo1RXpN8y
mL0SS8O6tjW57idd0XxgZ94dDxoKEyS3ZZa6QuThUILzGhoe/jD6tdDuiumh
Y0ZBe41x6fl9f2aHK4ICOnKFQo2RVKLdVvHGFcVNGVW1/saw9lDJD+h2xYJw
U+5XR2O8rRXVezPgis0nP0d0KRlj7MhSRMWsK1QPRKlKfDSC0Nr7Y9tF3bCs
UMJw1tAIu1W1PnQEuOHuM6/2f8MGoE1uf+u5wh37f8+8/DisC6E6y6L6le6g
1w9oNvfoYjJFOWwjnzueLnM5UPFKFxcoUyu/8Ltj/Y0pscxaXfx1PWAaJu4O
5S0187uydPGo7sTtZA13EP/813zS1QUj7WH2HTd3OMS2OizP2ARzWRH71UXu
8N8zP/jMTAd3Jx5Tthe7g/PvAV+6kQ5k70fO15a640nkomu1pg44bV5e3Hnd
HSpCrrONkjpo3JM803TXHUz/a006S9qg183mxj5xR0i9cEfuTW3ounQMfh13
x1BVMxqltVEqdvg+/bs7Po45WjBEtSH4RTXz9LQ7Dmxk5Lau08ZsTOom03l3
JOTwOs6zaeP2eSL1wj939M+oxv/3SQsao+VqbvweYJu+q6V8UQuK8en7GvU8
8OZyfWaunBbqjUq47Aw94Ps7dFmdhBacFh6d7DT2APs/NelvglrYt3vuxgjD
A1/9knLDubXw1NtvgM/OA8qluXkiI5rYaaBrs9nPAx0VbGrvyzXxe9bp3ZA/
OV+Gb+B5qSayb4Vs3x3ggWKDrb9fXNREtcKluCPBHgg7eSN38YQmlgutunMl
ygOFp3nip6I1cXVmQGw21QNtB7crRppqgl7xu+xQhgcOTDyYZdA08TpIWJcn
y4Psj5n/Sepp4me/nZPoKQ9QQqcPs6towubl/SScJ8d39h+PXK+JsevHJjIr
PZDnzvBj/0pF3I6yWKG7Hjj2XmLiLvne5pdp4ims8oBCZPvU3o9UGJ5dpNyp
84DhfacYmddUpKduc3//2AP3+/2M1B5SoRxg8EjugweGL+tdYcun4ri0w8/E
jx64wTfc8zWHitlP/psG+zxw+/qqHz3ZVDz0yrx+4bMH/kzodo2lUuHi9ClX
eMIDY+Xq7Zf3U3F/9ezrvd89IPj4RdTMXirEny3nezvtgdjpFyIOEVQMm2sl
Zc97wCpte6BqCBX7jY6GrWBj4e1NGZejPlT0LeZf38HOQltPp5yxFxUmVRXD
jzlZOO67gZvNg4pVmt3eCStYWLe1bLrCiYpCeRXrX/wsfJbTOnvVjIqn6zoo
E3IkJ63bvF6DCrWXX7xtFVn4dV73dIEqFSczf+ZeVWahhJN/gqpMhTePLF+g
Bgu3oyx/JMhR8f139M8+fRYq5tQtm8WpcK3N2EQzYmHziVTve6JUVMcUhhXQ
WCiYdEy/I0JFwkzrsIcJC2+uJKq+E6BCaET8zStbFqRVlu2vW03FgRJNPg0H
FraP2hCCq6jo97ewPubEgmFvjchBXiqu9e55ZO3Gwtix8mXhPFSsKUj6ecWD
hZ/LhVf/46IiipW/iduLhQxHD9mznFTQ3zReb/RlgRb6K2RhGRWXs98NS21l
ob9bPbeGjYrlDuOUw9tYkDh4K2XdPw28fiqYZ7STBUU6S/3cTw3oJSu/yQ9m
oc/fLjx1UQPnTAm+xVAWal4HF2XNayDg4c6ku+EszE9srx2Z0cDkrrEY8ygW
8s0npzZMa2CfRGhIVzQLD3l/HQn6roFlLyZ8d+xnIbB2KvDdhAbSD+5xWTxA
zu/Qyd82rgEB1WnztDgWPF+o8vN908D5nggD0SMs5Ay5Pesa1YB8xqzq9UQW
qjrq6h+MaOCWYbSUcTILTb+tehq/asBwbGH9i1QW1haWiQ0Pa5B95H4e3wwW
xueORiiQbGf96+fkMRbK9TPfJn/RQNfiwcnD2SwUFQXqcpLsV/Z3YO0pFkR3
N2ReHNLAqEd856XTLOzqNHvOIjmCh71VK4+FUf6Loxok/65KrG86y8Inv9j3
siQnB3Ldcj3PQunSkWw9ktcIpVz+cpGFVOGtHDtJznu8PDe6iMz/bKN8FcnS
e9PTeUpYWHzm8p1C2r8uuyou7woL8u/qnK+TrPP2WLjSNRYeOF01cSH9f5i4
JqD2Bgu8kS1VQmS8ltonWLY3WUgOf160SPKrQX67j5Us2B65/HOBzI/XyRxi
110yvm1zFQJjGvjMENL+W8WC7OGpmw5kfkOnc+WP17AQYNg0UULmf75wg6hU
PQv/fhWwRCc1cNipYHXlQxYSla/2Xyfrd/LmhdnXTWT+d4qukP+hAfEtUiPb
WsjzZt6TxjengRK+op7ZpyzcVEofWb+ggepdJY1C7SwoFYWw7f2lAYaEQtWV
V+Q4x6/8V3800Pa87Kr+GxZCOTYEyZJ67FW5ke3VTerdomzPE3YqAnvUkr59
YGHFbhsbdVLPU+k3Yw72kvFGX3S9TOqdfey274VBFoLvpnfdX06FYlmN6uA4
Wf8UemzaGipuexhJRX5nweYUf5vfOiqMeB6s55wh1+d1/TJfT4VDYMNPuQUW
dHZJ9xoIk+dH9snToGWeKPaMimvZSMXfN1b1Pzk8oWkV+XilNBUpiW03M7g9
sWHS+oKvLBVnB1+cKV/piTnTiF5VJSoeFb7dPi3oCdHsfzuDtcnza0fZEi3i
iaWsU0F8ulSwLe3y/CXqicaI24qP9Mn7ypnHgUvKE7MaLvcs6FS0LDPU26Ds
iaow/2fj1lQ897+4gkH3xI0/WZwZ26iY4BvnaIEnHo+2nZ8LpIKvTv+vjakn
pBeajUODqXBa/3rG1coTXOMrWIfCqXjTxPlxp4sn1A9E5anFU/FBNrgiO9AT
ZwSqvtRepOLXq6oywSBP3NSNfvzpMnn/HuK4fDbEE/n+xj1ryqjw6TyXWxzm
if1OMmEnbpHxHH0ZXx3rCYmK+GsijVR8HdZh9md5wvRhUa0y+X2ZLfu3oHHf
Ewp7w5Lm9TXJfsCiMK2G3P/cHPdyuia6OY9Zfa7zxMz329co5Petzk80/0yD
J0x0a6V32WsiQWST4Z9WT7QVD+ze5q+JtanBB9s+kvu1Xnj73zFNqO7oZAtg
90KdCqfT8KgmtsldX3HW3guqe/WLq+9qIfaxb7C8kxdEJNYozddpITuA/9lt
Fy8Ym1StN2giv/cl+zOfeXiB7/j4i/YOLQjIW635s9ULR3/1Vet910KL/BcB
v2gvXP31LG5SWRvKihul5C96wS6jDDtLtDGtfEr39pQX2HsXnW2KdFBd/Gtg
LnUzKsv9g//s14WuadSCTcZmJC3cW7MYr4t7A+OrCo9txkfb9Ze+p+jitmSf
ns3JzTir/5vZeVoXN/Iajl0o2Iynxc+y9lfqojDzqIFlxWZUXbvDEh3RRVrU
mhN5bzZDgJPDYqeLHpavTy2d6NyMsXWbt46w9JBcyVZv0r0Z+o+/DG3booek
yenh8Y+b0efKvmgXqoe4nW+NGcObYVXsLzR8VA8R3vkjo4ubURI0GqlcrQcv
MxkYSXoDA+dXVoro48/b5XxNUt7Yrz2xavlGfRQGTPbYyHiTeQoSYcnpYzi5
JsZL0RvXe1JFP2vqI6LV8eZ+LW8MaAYnXrbRR7rDQclqC2+k1iqzN8fqo5bV
+VtnjzcMNfe82NSpD5/R2rb6cG88f8Kuk/dBH2yxhXlmUd44WvHAZuaTPiwK
QnRc93vjybOxrcfG9PG6d1loZKI3yo2fK/j+08eYv3pPZa43wrena/krGEBs
V0qNeoM3zNjDROrDDJD1L3BTRqM3en25xmqjDMB+0qLya7M3Zjs+FVbuM8BY
FdfVwlZvZNtJXEuON0AtW1Ie/xtvaLc9O9d+3ABeOfEx81+8UVSQcqbjhgHa
5f1+uIx4QzzT09/ulgFMaog9N8e8cWafx5OHdwyg3Pc3cOd3bxhYeTqk1xpg
SeGQ+4dFcryT/VvdEwPk1e3f9HClD2RMfbWT+w2wysGzUpTPByeTFT7t+2yA
+H59tZi1PmA2rhvzJ9/zO7kWZamC5PyY4vUS4wbQc4wWKJL0QeTFmX1KCwbo
Goz4cVTTBxZ6t0oKVxrCZq/LnkFtHyz7LGW4nM8QD3m0vtF1ffCzp5B3x1pD
lKpODy4Y+qCvXNKDV9AQ0dF7XgeZ+eAql8SOrxKGEOQNrbT38EF4qVP2TzVD
FJseip3y9MEro/mBlVRDaB3KMj3l7YP0iGhNfi1DOEzd6uze6gM/w+nHfzYZ
IrlrbmlbqA8Oh8iWOdEMIbCWp4l7jw+Ulm19voIwRJG1SObVcB8IrT87ch+G
eFRvKPk92gd7vBpW/TA1xGLRYZPYIz7QpQtIfrEm9/uYvVIiyQech0LELWzJ
/YSK3j5K9kHyaWPRc3aGoKY1B3Jl+mAb+0oRBUcy3sZOjbIsH2yo+LrB28kQ
dr+HF21O+IAY/C2Z7GyIoD0rMrLPkP6fPK5bwyTtlYm6auf7gC9w3KbRlbQ3
qCLRVeCDNk/lwAY30l83h5til3xw4iJPbYEHae/4ln0PL/vgSJ394j4Wae9p
GGNrqQ+up45Y2noa4oPRqTel133gxgqRf+lliJ17i89ZV/jg8reftfGbDTFf
cS9g/JYPXjqrhyp4GyJppEX9+B0fGDPfGzeRzC/dvaBZRa6vfqnh6mOIws2j
DW+rfZBg/cXyA8nqp3+mxdT5QPHlRIqbryHq21cyRR/64M66BzOPSbZdLiH+
oMEHqe/lM1S2kP4w1L9safLBmu9/mckk7zxAVLC3+KBSdINTF8nzd51iSp6S
9nebJ4j5kf5MboXVMx+E/QyccCOZXzFyxbcXPngv2nz6KMmFW5NeH3vlgyH9
v4evkaxecLqA+obU14OqW80k178t3f6mk/R3/XHVtyTb8FWrRXf7YKRIcbGb
5G7L1nmRHh/kdMqKvCE58MiHR3W9PpgSkDvRSPJs7bdU335ST21tO66QnDD7
23nZZx94bLlfeITktep8YsVfSH3QMuFM8oUdG4csRnwQ8mLMVohktUvU8tEx
H3jvj3ryioyv/gMjOnPCB1HX2u7Hk2wjwCQ0pnwg0ZZFkSe523778tczPnjE
8F/xH5m/wJS9HVFzPmiKHY50Jnm2Ifms8KIP5MtuBbwj85/wM3db7U/SfsWz
zy4kr9W5qurzxweOXeGz/6vfhV21c//++eDGufnzyiT/H824sug=
     "]]}, 
   {RGBColor[0., 0., 0.5], Thickness[0.005], LineBox[CompressedData["
1:eJwtl3c8le//x+0Rjj2z98xIRuF+GYljHzPOKSkjDZRQGhQllY+GkpWkkkJp
S1IalJS9ZVRGsjITfvf38fj5x+N5zrmu+7pe79f7dV23QkAYLZCFiYlJlI2J
6X//Z3tq3iqfeWvB9P9/TTkSBy3b8gj/vUcrZrkE1kP0S4BEWylhXrTQuFxO
bIhyLWxlbXtDOLAsN6/6bGK27eGnwpVzH4hXys/DKzgTzBzFfh9ZtK4lTELv
xK2++tosy+xUweLhr4QFX3jPVrlpM8Ex8QsLrQ3E8KtJlrxeefOT1wpi5wya
ifwBx+EsY1vzf66mgTPnWolMxjqccgox38fy0fnPUDtx4halY+b7SfOhh74m
k9ZdxGzGfptGthvmWwJ/KYzn9BAe1ReFlQ6Vm4fyVCTOHu4lBK1cKioSG82V
d5w8dKCwj+iOpmWerxsy/1buHDbd2k+sc9VkHTiyZJ4hKr5jP/t3YsNV20+y
pwUsPPZ+85ky+EFQmGVLhjIVLPg/3HaK8P9JdFmHeikP61t8lAu3mjg3SLS4
cnIdirW0SIwxMQ57MUR8E5PVyI1wtUA9k/bY0DAx6fvl+uIQw2JRo0Z+j9gv
gmNJ/N2NbaEWT46fFx21HiVerd2RHpobZRHeuXnVrojfxMsBbWmekeMWWoaK
K8M5Y4RVZt5F0f4Ui59nR/6E1I4TV49UJP4qTLf4um/z9J/DE8QfNfNKmssN
izXXXu59KDxJrA9mGQy5W2Rx5pPC8L7CSUKbVSOLL+iJxdBc4nYDyymif8mh
6V1epYWt8kj3ZOsUMfEvws7Gq9oi39XZ58HeP8R2z1VxMWfrLZiPlDaEs08T
zZRt/zDfZrHljpiTXtY0kWPPavAhuc+ivPnQh3GDGaL83uGuEL8hC0mWb5Yl
NTPEb95pyvFnExZRa6zL9/rPElx8D9qrnsxaNPneNlozN0s4r7nXJHB22UL/
FM+D3+fmiAC7edVnPmxEysMwrSLleSJ0KILHpWsVMfqt8ebuF/NEyBODvJaL
goQ9r4m8Nm2BSFa2Z2qpFyNumWRl/BpaIJzUe+tWdsgQbIFMoneP/SUYMecZ
Tz8qEtvO7/gvVGyROOhY41nZqUZUvKzm1ixaJOaHhYNaRdcQ0iPaCcPW/4iQ
+SsfetoMiENi55cLOv4R1cIPle5EGxOtVjMxIRFLRA3nH8kNvOaEYdjmP2pc
y4SwPZuKfq8lcSHz5Z7BnGXi/IAS/5m+jcTEB4WhW+tWiPelq3/M5lMJp+nE
gKDaFcJw6aITu7Ir4SlwYOyCPhNGm8tDVkW5Ewmqt+9OHWZCuPRWAzY/b6LU
rD2EVs2EobIL08GDfkQfjUe1VJgZySGtgf3p/oTATvMBwa3M+CzfHhl9Zzth
cSwsN6KQGWz89mJMa4OJPWnXGfUzzHisIKDja7OLyLrbKKVvyYIrcs9q7/wO
Iz6+Zm9LPcsCUdV8iknuPmKh1ThtopUFQUdrjD/fPkA8M+Dyv63BihvxB1xH
gg4SUefaNLfEsuLxG4HQT8VHCMOhghmRz6w461HRsGlTPDFldbDykywbrvuH
MVnyJBD3s+3PHA9nw1tZEScW7VPE3nlJL9M35PentjR0lSYT2u4j8hPC7KDn
yV55eyeFGCkq+3UrkB0iVw6lXTt3nijgOvOE8ZQdKV7Xr27gvkQEbfeLF+Hm
wKnG2Zysz5cJ5Qotx0++HOitpaos914lBiT+iR2/x4FVirTVw/bZRN7+2j6T
ZQ786JTIzT6VS/jXZd0bd+HEsq9IAV9WHiGrsSf61nVO6M4X/MfxM5/oOmFu
xfjDCd8Lu7kjdt4mMnr4+EQ2cmFdn0C5j2Yh4WPa0/rxMhce/7jfMKFdRIhd
Ks6LH+KCT8uD6zXr7xPNY0f3mKznRr2T8uktbKXEJXsXk/Ez3AgK5X1xauYh
QcuXY73VzY05CePH1wWeEHWbK9OF41fh0e91b0/WlRFnH6Vu/9iwCqtaPu+g
R70kqPzb1sQr8yBvaeqMrEYlwRWqv2AcxYOE1YNuwaWviQ9vmd+OfeBB3bHj
7dt8qoiTcg0pNyV5IX7Q5Hqw9DvC5lDeZvouXqRPSOp9W3lPVOpaj9dQ+BAo
++bXI81PxNFk4bI4fz6U9t8ZHoj8TJj9GEgwLuUDV45AhvL3L8TzjASpm54U
VB2Lq6/ObCBiZjx++N2mYO/u3lNU/ibCyFXlvtACBdd7mi/rpDcTpezvN8Zl
8SPk/PyrodE2IsL/soDxGD9K63XOKJV1EOmMh79n5QRwYPlwfNK1LsLr2Yln
RRECMCCe5Lzy7SUe//glczpDANwOr0Pu7+8jRIQ9TuyoEsCq3wllHBn9RMMe
ZefVooIQ9BFLlhf4Qehnnn04ay6Ig68Mq46QOZxaPS3RECQI/xnb0LBXg4Sz
0ruBpGeCiM0rO722cIQoctWx39EnCFNVz/4ko1GC92haMbFKCGYpp0yONfwm
PrYFHpz1E8Lg6JSsdPYEocFR11OfIIRK3/pIgxOTRNJaI5uiIiG4nLemnIyY
ImxTOPh3rAjhXXtpkVnwNFFlfTu/Pk8Ym7+typ58Nk/opZQMz1ULo6lvR/Ry
3QKR0/Z0jey4MAy5D50qHP1LxOypfha6QQSK0kHr5yyWiDVXhmtZm0QgZ8gX
2irHjKy+SUHNvyKIW+7NTKxhBrf2Xy9XeVFYB495ckSz4Hvlqr6s3aJoyDRS
2NfNiowRrZl17GJIVC7VDG3lANc6w/V0LTG8VhG/rXGNEweOmR077iaG6Rdp
cudCueAq4sT9JVsMz3StjkvxrgK7xV6ZECNxvFPT9VI8yIfw8/c3ZgRL4HQN
3a04Wgg9nc+SK89JQGVBf6x2RggOqq+//HwogSrL7SFOB4Sh+qJ+81omSUTs
plo5x4ig8/vUntp0SRxqKpxbf04MtibrLi/XSGEmUZL/+LAUpL89/xmgLYO2
9qGpF3yKYPoTkV7jJgOVQ0Iy37wU8Z1Dk6oXLQMFrsKVpWuKKFqTUbT0WgYf
VV/3SBgoweLooch0b1lctFozruGpjK0yG1jqjsthyj1KQeyCKmz0/zw0LJDD
1v/K7Pe3qUJ9493AzM9ySNol8ydGVg0xT87tMOSVxzPBabNdd9SAnqUPzN7y
GJ66PLerTB31Oj0pWaPy4Pl1x0LjnSbeGpcNuqzIQ7LoUy07mxaeWF4Gq5AC
KO0MWXsrLWR4Ok/tNFZAarnp3tlyLQQcqfA0Pq4AsTNM/BcKteFxKqN45JIC
qqt99ajftWF7Pooz57YCCk3/bXWV0YHmzTXP2T4rYH9dm7bZOR1M1eZIN4gr
4ivrj5uOO9bge8uhA4maihheF6Cnm74GLb1edSbmiqhjbW50/LQGZdOUuGsB
inj/b+tTfV1dnJA+NrC7SBH/bKUXw37rIkrVz0y+UhE3Tt2+cJhPDyF6xmmN
DYqYDNgj0KakB0ebcdv184rY+LxDx81FDyK7txZyWith4bbrbbPretDkvPHe
1VsJRf86ZO2f6AF5P/uv7lLCbikZpeaPetjdtme19iUlfI3duzV0Sg/H9z8w
PlCgBBsNweF97PpIp8y4V5Qr4XC2z/0FcX28tTl81vWHEu5Vf3CK36CPjm+v
Cq4uKMFfxqg53lEfE4dY3/XzkXVd3yfOxNCH9IPkpUgjZTztHW0+cFgfkTJX
9149pYz+uw2Bdo/1kfysK7k/Uxkqw/faTN7oI9dd/rbWfWXY+FxQLajTR+3p
299etilj2d7rJttPffQr/1rk+K2MuM6yC1MT+ph/tUbClVkFQzXPB/wX9aE8
+9i1X0MFS596L1RSDLD+/MJuLQsVaHCbzpeKG8BV2/x0JE0FprEvu9XkDRD0
Ie7myyAVSMyn9cqpG+BwwNvXHLEqeOQ5kp2pa4ALS5w9Lv+p4F5l8rNMIwMU
pDv8Tb+hgrtd137Jmxugsa7BQKtWBRXouP7SzgBDO8VcIntV8E6MXtDiZIBl
Nt9dL6f/9zyrlmiaAUTIU42DWxUt6i+487wMoLmh74aLjCq84ruVvHwNgBbl
ynR9Vez7WcmexjCAV0RIV99GVSh3Xkvd6m+A3bz35jV9VSGws7bkSYABjt8e
F4ncq4q7IkOMzB0GSLdaq//yuComre5dpgQZoLg7yonjiiq++zR4CgYb4G1M
2U6Xu6qYEom9kk9yh/ByYvorVWxi/BdQQ/JEsWVeX6Mq3ucHVceRzEFNrNAc
UsWXG9kdn8j5pH9Ud+z/p4q3QvWFdwMNYBDHO1cuoAZvqX0OCuTz7Va7CnOo
qIFzQ0K7Drm+LU8u6rqYqmHHoEBMw1YDRLq1OqQ7qWGch48qQO4veVQqpG+b
GpTT9uwb2myA3FNbEjSj1CBfd16UTurzRDEvd3+yGoa/07btJvWrffmjvDxH
DWfW/k2UcjZAv49GO/tDNVT/LnwYbG+A+T+7Z5w/qMF/U5KUp40BKP/dF0zv
VINA9pvRAQvSD++MqZps6uAWvPV8xID0g39s0H4JdTS/3q8WqE36YbHieLm2
OtIu9/xMVCHrr2/7wtlTHSobj7i8EjOAbufmTeYh6lhwmVnczk+uJ2FPo1as
OuaHkr9WcJJ6tV36xXVdHc/2SbJkzukj9ujA6qpRdVwbHh3kbtKHhPrc7Qcr
6iD2NEQd/qiPJ/WrDHOFNHDlfphvUSXZP8oGjkdMNLDH7TvhfE8fOz7FHTZO
0EDt33u778Tpg/nAJS7VKxrw+K20Q+uAPnJkCy6JFGqA+ki3b/9OfbRFfLk3
+UUDP86pRNDd9OEkIdt9d7Um+uqery+Q1YdR4Atz+YeaSEuYusR1Xw+NlC81
lPea+KmgdCyUzIvwZ/2eS22akKlafT/vgh4KeVbt7VjWxJG8wcKrkXqQK/XJ
uUTVIvv+NV+5kR64VmaWufq1cEtHaGn9Tl20p+tVTgrogGbj8CzNVAcZjXf5
o1R0wMdX92ijkA58KWpb/5Kfn1y4ntMwoo2uEzLLLNt1cM00LDg5Uxu9e1eZ
iTzWgc8n29t5i1oYsvn+1GjzGiQKWTQNP9XE/MSVktjrupC2fxtqqaWO51rC
KyuPdZGcNTNylUUdh4JSnBM+6qLoRHDBUrsa/nUm/D77Rxfnhj2tfyWpIW7g
megXRT38KN/5M3ZQFQl1N917yX3Jz2z84lCggjP5x76wSOpDaOyBV5iFEqiG
O4VElfTxnafBJ0NSCVxvaZ5qOvpQffvk2dC0IhIGVDodLPXx78vR5Mm7ijis
WPvzElmHv0u2vpWrFbE3V2JZtUwfXxoPWxezKMAt64G2g58B4jw2qlJ6ZSCg
nRnGIPso2O/L9/xcGdS9SCgNCzOAtrThw7RtMqB2eptcOmGA2IE1+05+l4aV
1LJ1910DmPCtbSgcWw3DdKpf2D8DyD8Z9FcSkYL4pYHTF7PXwu1zZeG6fDFI
aD1OmL+1Frs0bY5V7BeD1JuTxxj318LdSLXosrUYZCc0DqhVrcUe4fRzht9F
oeIY7v9iaC2sZTuPKWqIYi3bktHAWkOMzCkevP5aGC6RYt8NPhqivyy29LGW
IFx5hnquNBrisbDZ41o2QdDynrf/6zLEjNa4nnaPALy+0r+8HzfEhvD3YVXn
BcDQvlHmK7oOdQ+6ktPm+bHru+754/7rYH/TynSqnA+nPOwtGmbXoVZb/45B
ITekHtVJsTAbISNI+apOCDeKhT3m9HmMIJqZWF+myo2Whi33z8sZgWnH++yk
m1xQdotUdLMzwnhli2z7HU68cbrG8fWqEdyKv15MqmWHV5HywMoNI7y5Qr9r
cZEdI7yFr3SLjcAdOjkX48sOwdpHMf+9MYKXqca9qBE2+FM/jjj/MiLv73u/
HxFgw5LtTN1nM2MIq+7vntvPgtRbh+4u2RojYPGmTZIVC5Q5mJJ03Ixxk+XB
VIogCxzfrbI8F2iMwpULZYv3mZFhLf/QMcUYiW8lNDbMMMEEDlc+fTPGvUCt
XVoqK8R+0+tba46bICo2oY7X6C9BzaVMO5w1QcjPogc+UwuEIufhpLo0E3SU
y/7YWLJAfG3yetBYYALnpur9K5oLxJpwXtaeOhMc+Bj8/bPGPDF0K/rWlJQp
tAhzaoP1LPGK78f6A8qm2NBx3ekW9yxxOZL2ZU7HFI/3bVLn/jpDbLTSmf8H
U9hkX1uK2jJD5HX323MGm6Kk/G1dU/w0QRdx/r36oSmqKxnMxX1TxNrYF/E5
5aYY+y92cbxkiljVry6m8N4UXAm8SvePThHPS1gJ1XZT/H0oq3xbZooQc3ie
qrdiivQXJkae2yaJr/HKhhsd1iO+M/LNm6Vxwmb876G9A+tRFzDj4SD5izho
d0nz9eh6VGSdv2zXOEIUX9fpEJ5dj3tbqLOsKSOEhIe/6XOuDbiDwsoS9hFi
9Nm7OdY1G7DelnbqydIQcfF4auTVmA3QU2O6sJ1/kKju1FAejd+ArneGMQVN
P4l/hlWNFmc2gPZ04OKVjJ9E0OCMwffsDSib6BkMU/9JrHf0m1xTtQESaYk6
Iw4/iH5R1b1v+cwQMp9iLPtggBAPeyUjLm6GvwFlqafiBgjHap/PO+XNcKWr
riPZdYB4cuiMNv9aMwxcPlHlN9VPJH+bGNnsY4bxxcPm/Ob9hMGdF8HjeWbY
r/1qjHOslwhm8RS3umcGG/WOVcXve4ksv7H3lx6b4flY/LW+a70EB0VBdX21
GR58k00Zc+8lOshUSPhthnrRgyNSid+IeDO3bVIm5vCXzSws39dN2G3JmTK2
MofcwDeued1ughL364Snozm+BZ/CrrEuIqsq8Vaqvzlulp1+Nr23i3hGLfvF
cdoc1wurQ6OPdhLHdnMeUb5oDqlz60w9NnaS708eFKtsc5yN/jjoz9dJNNWP
6R15YI653J1lHNc7iAkfpag/7eZYbfh0296WduLpoXBOwe/mSAouqnl0q504
mvUyfc2YOfY6/rdHJaad4O31frGTxQK1byUUT8i2E43MNx1P8VqASkwIhP1p
IzKUprrzxSxg8JVd7ERNG6EWfJapV9MCGyOGmRUPthFjSe3nlwwtYB+3z/Qe
rY14VKiqtJqwQCpftxpDp42wGqvc6OVuAXd223r9n63ElgMzybWxFsh88b0+
N7CVULliJT2SaAFFs4vevnatpH/+K+JMtQCNn0XeVLuVOPRP46tVvgWm7vzy
DZprISxlo7f5F1ugi3Fw+lFPC8GFt1NHnlnAu+XqkvqHFiLtxBbR57UW2Jcm
+Tg+s4Wg37x7q6XFAgEu2qlBp1oIxQ/zxtO9FpBccHSOiGwhhoc21gj+skDg
JVXjvIAW4v6qi766MxZwvSl7ccGthYjW7v3luGKB/pKMwmirFsLCWedIKDcB
VROm99KGLQR7+CFKkjAB5TePdIZVW4ja8x+u3ZQhIODxWLdbqoW4+FBEv0qN
gEXxbtMF/hbCt3nbm159AuYxSlXmHC2Ewlyx+/IGAtcjlTfeXWomhiT+fV9t
S4AtqMzYaraZKFlvH2XqSuAfRU+YdaKZiKJf5vT2JRDB8cRlbKSZMDs6kB65
g0DK8FAY22AzwZqrp3lhL4EKyrio7fdm4uPrIy9KYgh0O/IPP+xvJlIHPjp+
Pk7gw6HUVGeSvdklekbOEvAKe/5QbKCZkFULDOO6QiCQuX6B90cz8cOulEn1
OoF6TtlVBkPNxL3QlfPWdwkErKtNPTnaTOw/66i07TEBu6Gr3jxTzcT64quP
jr4i8DtOcu3r+WbCprVuaayaQJr+/F9xphbCmYlt09YGAt/r3r4/yNVC+GiY
pn7pJDCeZGA9KNhCbKftbSd+EKj9b1p6m3QLsTf2huL9MQKJLlVMQ2otREx+
2y75eQL6W5PyD5P628YqHItjB7jFqnwbXFuIT/zlN0xWAQUqA1xp/i2Ea75X
9QQFuJ8ddTckooXw+3xGcJsEMHLFkd32cgvRu03VSFIGsF+i+7gVthBBs5W+
9QpAdqRaf/irFiJcbvaGpRY5frHbcmK0hZh5mFq9oAvMvZn67cZO+tNO6/cD
QyCEnhP7SbaVSIzwN1K0AD5H8gxxe7YSqzgWfTusAFUOn+yvEa1EakbasQub
gBPBn0dL/2slMqo+VrO4AX+vuu+sq2sl5HwCf5d5Arz/vudwT7QS+aMrgvt9
yfXYMB3bIdRGlIiu8xvYDujfbXY54ttGvA2+9rsqCjhr+cbRZ76NsP9nKnQ4
FvjQ+XSpSLGdqEttMjKMA2qYTDq1nNuJ9ufccfmnAbPSgLj8gnZijCdSKDEL
YN9mUFmwq4PYn0sxNr8OJJjLqW+91kHMG97xm7kJ0EtXNdo2dRCsW3ryA0uA
ndf6rxRbdhIS9+2Mbd+Q+n2TaWPS6iKybQb8lt8Dvgd73QJCugjF9iNxTz4B
rB+jLi7f6iJ0WB7WqDYDiq+/WI2qdRNWHjJ0ziHAO1l9d4VJD7F7fjKums8S
x0rGV99x6CXWRwSJ/RSyxInI/uSx6F6Ca6TjLquEJRxf5p6Zz+8lbnZWtVgo
WmLJV2I3g7mP6KlI035sZIkf1gElcVV9hEuiadv1rZagdojJdu0ZIGSXi/a8
2mGJNXbnT1ffGiBGoxRZu3da4orV6snE3gEiKYRnjUSkJQyZTj6P8vpOVDp0
n0hJssQviyMXbBx/EAZC8bqxDyzx3DLN08B/kGA6M/M2/YklPJkumSbeGiTq
WEN9n7ywBF/z1u2Pfg8Su2ZoiZPvLHGzesKg8OgQkd+m3BncYYmOm32C7HeH
CbFr1Sc9WK2QRVGW/KczSixoCfToeFoh8OPvOauJCWI2Wyp+ra8VnAp3dX+R
nySm+VWUTbda4cnrOvc6t0li7I9pqM1OK6Tt2XRY/vEk0f9i+6zvESssSzFM
ZOKniI8OTylJN63wFje2J6+ZJjJ2bSH6Z6xw72nxqe3f5ogr3SH9g3+tUFlo
HmouO09cctmf+HvFCjpLgSqnGfNEytqkT/Pc1ogfdE450D1PHF984M0va42k
MWmunP4FYtcZ9nAzW2scX//zARvLP8Ls7r3cy5etcUawQ77Ingmd8nevbcy0
xuLiB96de5hw6PKdnOlr1uBJE75FO8+Ep/G3smh3rPEuX1yzuJ0JBj656ZRy
a5xAOHv8bmZosF9KPdlnjadDn/N2ZrBAbGtsXJS2DS45Wl8vEWXHpBDV3+uN
DRSmWvy8D63C97P+Xvs4bXF+8Fm0Q5Ew9o5oK+rx2uKUyLYHNe+EMbdp4fdv
AVtQquNtN/YIYxXrhcSdUrb4LRt3YC2/CPQOVj3y17GFasqu+O/hIjgSqCrs
4m6Lj8WK6lvWikLMYvSL1jVbmPxMu9haKobczGeZwzdsoZavfOboRzFoLCQE
3y6wxXHm81FS/WIweySzolhqiyaFr3J6guLYrumyRuqdLcLFE9I/7RXHfbHS
s1y/bBG7JlIpWU0C9uPR9j+MNuGo+1+J4HOSkNaXPclltgn3cw00mG9KYmzf
2zdalptQl/FpKqFcEpdmBcz2OWxCUX5XnN0vSfQs3VmzsnUT3DkeHX66SQr7
eLuEJU9vwmIv7e/0ohQyNNDj2LkJImX1L9ldpbF710+p8N5NcHvLK+K0QxpE
0Vnviz82YfR8RsqBGGl812v/2j6+Cdr7uzl25kpjjcm+qiA2O1zXt7/WOCaN
Ktv8gjgdO4hNfNZITJTB6Hau/Y+O2aFf53P1SLosxnJsXr5KsEP2v/d/8wpk
Md4ex/nptB3efWa3M34miymXhcy+i3ZI4tme9adFFnMbRt5SCuzwj4OF/amQ
HFhEasV2frWDmWtll/0JObC5cG2LbLbDnmjf/tJUObAn29w91mGH6N+vumay
5cDF9JK4/N0OrfdkNnA/kwNltCikat4OHXnfvgSMyEHy7X9lMgr2KElZd/uH
kjykVj6xaajaY/18/pftGvKQXs/lYqhlj7t736+tWyMP2ftxA9R19igOfJ0U
bCoP5awI3hh7e/BMvqXfdZKHamuR1wlne6QfLt2aTJOHmtBIboq7PT6+7vT1
9JaHZlLAupsMe7A+F5Uv8ZeHXqT7loYIe5z6e0k/Yp88DEr+K+iOssc5H0Gr
kih5rB35NDUUS863p0my/ZA8jPxtTq0k2uPp8HvBiePy2OC47r52hj2qdpx8
p3lBHmanIv4aX7NH4eNtpe/T5GHxpsjGOt8e8eKPHJyvygMmqu2bi+3hVDEd
I58rD1tlcZZTb+yR/WJL0dd78hgO2FSw4YM9eWA177pSIo+z16OdJz7Z42GB
cKRjqTwaZdsyNjfbwy27yT/+qTyiGFyWlA57hA88sWEuI/XLMhl802OPysb8
iLByefhLXl2rPWSPi0VWJWKv5cHqU9PeO2oPh6TTb12q5HHr8sKxtEl7cDl1
aEW/k8eosG/t8l97zER9WEitkcdByurAej4q/jsi2DjxlayHkwPPSSEq2h4P
PctqkEflmdgH68WpoKz3ZDVukgcHd9fSDXkqul8Uthq1yuPOJt58HxUqbj8P
2ZXVJg/Hk2ZUPk0qmpNfR020y+MCa/blqLVUVNz+zbmjSx7rrD6baZlQcedP
2pUT3fJoi1vq/2ZGha/widLzPfI4/Ern9CVLKn6dvMZI+SYPuWWGrr0tFfvq
mrMP9srjjVlK8xKVSr6/CsS498kjKLYittSFisXltZOr++XBXTamEOxBhUWu
MH8jyffmZatXb6biU9JcW8yAPFyMXfZ+ZVDRQ1h48X2Xx9SBYyKJAVQ8dLRN
SSX58qOSMtNgKk4a7U1i+SEP0z/f/Md2UXEhQcRxO8ld+gKcN8KpEK640ltK
clw4irwPUGEb6uU0SbJSSbg77yEqggVKrsr+lMf737kLlUepuG/M9Hk9yTu1
668dOEHF1uCCsY0k8+5ittVMosIrk50DJJfc0R/tOUtFe2mRlAbJtKFtFy6e
p+Lz4Kd1zCTPqF4wsbtMxbgc27Zq8nnpgW96/mVQwWr59+ZRks3ypxIeXKOi
Wo9GUSb5W7+iVlA+FStNJTeekfs7ruBeL3WHXJ/w0zAzklX9T0R/KaKiqp7n
cAmpT03OQ5mEUirqZ9waBEne3T1QZfKUCo9AncPbST35pUVCf7+gYhWH1Yl8
Uv9SXxuBvEoqHr9cO9lE1me+NZ/O85Hc70eqBhtZv0yxZpbKOiryeyq5Wcn6
Wniy34lspEK6/P3hSdIPiQ2BM91dVNw4H2Sf3SEPdcHLmRf6qHg2tK/Ml/RP
rct7y00/qWB8+DPKSfpL6LNqyv1xKra3G7/Tb5bH8rjezY/TVLyUddU81yiP
EaEN5d8XSD3zHEqa60m/+LiMSLA5wNA13nNNnTyKYzczr+V2QGZb0RWLWnlk
5GyXcKI44Kvb3/VmH+Wx/3u0bbyEA76YeYyskP3iz3mckSnjgHuWQpLvyX5y
1Dwb+VjRAUcZbmMHyX5TDs/NG9Z2gA7To/pCsh+bFquX3Swd8Lzyw/a1ZD9X
yjaK7rZ1gAbnwoMQst/vWXZrn3RwwBJ1j/FZMg8ST036lnk6IIiJ3yjnFpk/
wlJPFUMdYH+1WmmCzJMrmrvC/lxwgPZjGRnGEXkkOB04yZfugIpd+3WOHZRH
ePixbLVsB0RWx5elHpCH3ZOLn/xuO4Dg1809voesh2W52tsXDvCbnJ+5QZeH
72a+3kvfHXDLdSJvwpjMp8Pic8XDDnDynBsUWUvm4zUFSs2YAxrQI6RJ5vGq
H+vMlubJ8ZJmsWrK8ngRviU9kM8R0T89zCP4ybxIKnE1MnKE0n329Lvv5VBY
XFS1sN4R6/4rFx19IQeT5rtGLwlHtPzkGBF5IAcPxQJpG3tH5BbLbJDPlMPZ
8twhN7ojNoXUMCnulcPixPm4PcfJ8YPbc2b55dCxOfJ+fp0jPqZFu1BsZBES
t08ppNER2/MzbO8ayWL2VvhlrTZHWBp3Da7TkIXQ9O7DpX2OMLD51yZCkQU1
JdCuctoRZ+9pWC+3yOD5G6/eTiknaEjL374ZKIN0LVMB4WAnWCXzu8ZGS8PT
4XNqxS4n/LkUKx0eIg2hXdsEQ8Od8HWfxUWfzdI4U3ha6PVBJ1xXo6uwb5DG
UY0OkbCzTqiyxo76pdXYoRYr+emBE7ieyPv7xq+GvtJLxRP/nBA7PxjuGC+F
j1KW6/6cdwbbZ2bRsD0SWC/9JlW3xQWPvPeqD5L3o34l5Z7hDhe4Soa37agT
xmmtk1r531zgslpEbvilMNrWU99LDLvAbP/nfvZsYURvblhk/ueC3KgvgRf9
hOHrELF2RMAVjU99rMU7hHA5KT6n3MgV9H/qv491CyL0rME7SVNXdK2szLHX
CcIideBX1AZXEHuk/6RVCOLHlY2m+nDFQxqvTNM1QRje5m66ae+K6pCTU58C
BNHw7jz3f3RX5NxIU6gYEQCFNS9y23FXyLhczLFnFQDHwiv3yQRXJAVdjJYa
4sfyWLdB/ClXbHGxufqqhh/jHZKTuWdd4XIxcfOOc/z4Wnp+T+9lV3DumOaT
EePHhYD4oK13XZF5eIE4oEOB2Bt/H0aTK0LfaW1fjuQF5dlR498trvBaPOWY
5csLjuIssSPtrhAu33yLAV7MXW1ryupxxWc5yY0OvLxoi3B16xpyxavK8YCW
mzzIUADVb8kVf0dz6j59WwXZeDmzzapu+LdXoG51ODeK93Mpdqu7wUysXPmr
LzcsgiY5t2m5Ib0x7ErhRm4wHKoaQ/TcIOUTrduwmhtZosG7Yta7gY3Nsnys
hguShcUZV5zd0OL54UuEDhcKsq7ErXZzw5c/BZ0XpLhg8l9c0DV3N0QU7tvT
yckFn0iawW0fN4wd8ggf6OfEZYvZmicBbmDdvFuoPoMTIo3mC81RbogzGbJb
K8SJ/Heq3zYfdENB3uTRZmZOrH3G/6471g1DeYe8cic5QMvuS/0R54bLxbFq
9+s5cD44UX0m2Q12e7hWnl/kAOVfrbfINTeE7+s2Oy7HgZyxx+bp192Qz80Q
eSzIgTV9OUrS+W54HBRBF2TjgNP78HGlO244kTC4y3aYHWdTRU6tfeiG+VWv
r994zA5uFfoT2gc3lNybU9P3YkeoJEG9W+OGERuFxxUO7PjIp9jDWusGY96o
1+GW5PjZQfbHX93w5l9yoJUOO/lesN9TvMMN8iFXdbI42LG33Gs4rMsNlhMB
PM5LbPhy3/RIdY8bPKxT4pSn2ZB6dSX/4IAbohRrzIh+NrI/z0x3jrqh9l6Y
s3YlG/Zt3ZtkOO4Gz7mb61ifsaHR3U363KQbMpu2vVsuYcMlM3Ebi1k3DER/
6N6eywZxyo2LuStuuPCo5feP42yIYTmptsBMA2PonUh/LBvaZkNeuLHR0ME/
089ygA0Z39YMsHDT4B4aHlkazAbpB2UGgUI0FFfs8qpxZsPhm9nvX4rQcMnu
WvaIHRu6r8b5ionTMHRu4IieNRtyjtse/7CanC+m/J+GCRuWozTE5GVpOLCu
91K3ARu27uItjJGnIbrT4PljHTbIezTUa6jQ8FTwxNVGJTbE2T0OPK5Gw+Qz
fhdJOTb0maUvdGjQcCZ6+MQJKTbkqWxROLuGhuYbLox3gmxQmRsOHzOmoUYn
SHeZmQ0nf9WybVpPg8jYQ9fgZVb8/FaSfs2MhndpJm+n/7KioPpApaslDeGJ
g0mHp1nB9dLH4441DUetLnyOmmTFzgcbhphtaRCoj3RIG2OFZgazwEMquT/H
/naLYVYkp3y/weNEg2dRe3fNT1b8Ov7BeIcLDbUHtzId/M4Kx+jCT+VuNHws
sjRx7GfFvV3ntop60PB3wvKwdS8reP3D/+zxInlEoWpLDyv2eLifeu9DQ4T1
DdacLlbU2RmtlvOjgT3vlCFzJyvWmEuWRDNooBenOia1s+Kh0s5FFn8aNhmF
SUq0scJk1fNNKQGk3tveczW0sOLlBNclyUAasixrKU+aWWHV6tObH0yD2M8n
cm+bWPHhZYG2XigNX7aW6/5rJNebPx/zYjeNvJcJrt1Ccn2y3TvbMBoSs/uk
RxpY4RWRLtgQQQPLs6nuayR3eg8xGJE0XLnzOOgYyf4WJoVDUTTcV8y8nUTy
D+Wk2f0HaShvFD7/guRQnjarlVgatPakCkuQ849Pqv2XfJSGkGvxcjkkR7ZF
d4rG0zAg5XPTiVzf34oPatdP0MCbmpCmSq7/2E3xSO2TNDiXRPeqk/tjOxtc
+TSJBkmNvCiPVrIe+57yWp+hobso0u4OqQf/Zs7NdedIf31zt1XrYMUlwvvm
5lQarvav2lpH6impenvy+wUaDsZEHMvpZkUO75x5eBoNa5UtL135Rvqj/XLL
yQwaHtQwO7OR9dSp/KkolE3uryawNpqsd+kto7DsazSwjkpMCZN+KN/fwvko
nwbxfNrPd6RfLH1VPYjbNIjCMaWT9NN7ROV+vENDz6rYVMkZVnzlEzPtK6Zh
UNjAi/KPFZ7TgYm7H9CQKVU58XaFFR0dj+vnHtLg9tPvwg1WNny/7RlKeU72
6wvu/9p42LAz5eaTqy9o4DCzKl8jwIaxyBkWlQry9+HNl+6JsJH3obTMDVWk
v/t9RmVl2XBE/cfg+3c0pF0JMxcm+4uFf50hrZpGnls6PWvU2cDb1VQb8pkG
7B8r7ST7UyFKZDmtlYbeyRNs3FQ23KLvoCp00LBZy2/NOlc2aFs/unyviwbN
1f96TnmxwUjAQ7eqjwZL89zQ3O1soBZe9J/4RcPL4LSNmcfIvOoRqqIyuWNf
RjF3bgUbqt/TXxayuOO6x/3QtPdskC259XQVuzvK19U3F9ax4eOx9fc+crsj
t3s0ZN03NigqBKRRhd0R3N7a/J6ZHfXbHwRTVd1R+EClrsqRHaqOi9sK1d0R
5H32cxGZz4cNN9JXabkjtFzb4Ik/O9TZ210/6rqjXlSkQuEAO+JuMa2nmroj
/tTlDv9r7NAbduGlOrrjpZrzusAFdpysv8pR6OyOh+J/OdXJV5au5wNMq9zc
cdfk7E5O8vxISo6eqfF0hwH7B//VGhzo1brWY7/VHXd2/iq/5MuB1L1j9+33
uWMN0i7cf8OB8T9nPe3T3aE1d2T9jVuc6Gq77pWd4Y7htpcKux9z4uPLJ96T
We7Imn8a5viWPP9O9W6+et0dPPKRz2nkeem72nDLcKE7DBXuau6T48I7q86g
0y/dweqrGdCdzYXM8xoxNf3uGNnw8b+QQm5s0n2fYa/jAY6361WY//LAh8PO
46uuB3RfNu/S4OdFaHcNn7eBB9JUTP5uU+ZFypnPcTuMPVA/FCzN6sKLlsGm
oGOWHpDWrSteyefFjtwBg8eeHhBd2thS6s6H44LMn+SPeuDp6OGUxDIKKv5s
WJyr88DijsPCg18FsFfboKM+0BOc73oPn00WxoE5qb9bQzwx4ZvVynZZGIff
sEqNhXpil5WxSMx1YZzxad68KtwTSX+Iz87PhFGQENNudcgTAntEYsp+kPfF
roq2hymeWFx78nAkIQKvcw6taU898aynZ7zqtwgYPoZzSmWeOPwjdSJ4XgQ7
lGTES8s94bi1toKVVRT7n4951b32RJ+JY6CihChSf5xv4aj1xOuLJ+wWLEXx
0bytObrXE6nzzyT/XhSF+diOps3cXsgpGvZ+oCcGsReb8sp5vMA3F5maYCqG
sVOa4XIULzyzOejubCWGHIUJnh9CXmAJnzJ95y6GZY9Y63BpL7zM+vzFIkoM
r16cLz2p64W1UT0n3Z+LwfJ0RepDTy+IKh10zzUWh5TX9S1iPl6YFXxFqBPi
mFJM0D7o6wWfgKbJfFtx5JXbV1ts9UJEAu3gYU9xsEw0rdSEeOGAd39D3j5x
VHn92tsb64XFhMMZbwrFsVFZwokvzwsqopyLzEISePT7ncKOfPL3/sw84+IS
UH66f7bslhdSwp34v8pIgI365VrIXS9YEpwNezQk8Cbs5FTVIy/cPZPuKg4J
WLyYvnLogxd4/wtYLb1LAsUJebvra7xQQffrswmXgIyzq6V6rRd+bG7V2HZA
Av967440f/WCPT1QPfKYBMo4tpvrd3hBtllPlfWiBIxo9f2Do15ozd7R8+qp
BG6tPvbUYtwLPcVdCzLlEhD9oX02bdIL9YkUy7BKCUxHJ62znvWC8OAdy1/V
EijNJpJyVrxwT4Erza5dAorBv+kzzN4Y4b1yheiWwHm9TH1HNm+oxU/f0OiT
QHjVbMcClzd0g1RqWoYkoDtcpOMp5I3kRVrTpTkJ5JT6sdwT8cahA3ueKy1K
gHKYu5VF3BtzxZkpN5clMEYJjLu/2htbpIyYj7NL4p6hdCOPijc2Dh74ki0k
CfW45Jg3xt6Y+vfcdaumJMo33GR3XO8N6wIjHm8dSbjOvbrQbOaN240xloSe
JGL2ztwbsvRG6D5Vhb51kqim+/dRHL3h9/Tko1BIgi4Ruzfd2Rv0QxVuP60k
MdGYtqjg5o1pzfDdtI2SkHD4JLrOyxvgcln9z14SIaZGVD9/b7zN8A1Ko0ni
37Rr6/cAcj0PXs9e8pBE6v1dO/YGemOnTAVHopcknqldPxof6o3D/+GWka8k
HAde8PDs8Qb/2QzjeT9J9Oa0pF8K80bLm2ynQoYkuMR4H96O9MbxqfPCvf6S
yKpXhX40qe9MbM32AEnonbP8XHbQG/EbmQXatkvChy168PNRb7T3f/G9ECSJ
0VfnI73jvZFuKhTYFiyJuNh7zH0nvJEy2cfDv1MSd6b6Vk8neeNW+uoNzrsk
YVH8r+DIGW8knT9a47VbEg07xY04U7yhuuLP5LpHEkEqBlWpqaQ+Qa/6TfdK
4m+vo6vURW9QHC/vFwmTREpWcPeNNG9Ir+t//I1kRZ/joTrp3pD1OHgvM1wS
T4Sz555keGNBd9zXLkIS1C9PE5DtDdeQ8vc/SO5JbhD8eM2bvK9EzezfJ4l9
tr9z3PPI9RaXjk6RzMHCpd2dT+qXxVEasF8SGS8Vnwfd9sbyLU6HKpLXHDS3
nbjjDQkLh5cikZJ4Y+jTePCeN77UB1G8Sfaa2OfPWuINjYZx62SSR+6e+332
gTd0SmK3F5N8NLjgkNgjb/S0XdtXRbKQUhVn7hPST68mo2pIvtXTfUnjuTe2
NXBEVZK8PmNe4eELb1gcjzxQQHKdp3CJWQU53uLroXiSAwTXmL2v9IZ9TMkZ
B5Jna+1qXKq8EZdzu4iD5OSk7V7t77whmWX7s5Rcv6zN0YGAam+sdpTd4Epy
6Up6+OhHb6wMP37YQ+7f9sXDpQOfvdG0RdhnC8kdUXXJK1/I+l000/tC6rfX
YFj8dIM3TkYY2+iTzDLGelOo2RvH+rizEkj9NQNNX6l0eGN+tZPxClm//xSd
/57o8gZ1NHffOpKnvwWs6+/xhulowZ8tZL0rfM/ezRkg9Uwe7T1D+kNJ4vrP
fz9IP5Ws9f0vVBJJzY8V/IbI/Qrbrj1J+onm+u2K+G9vdNwekHUm/faUb7rh
wLg3lLYespAj/Sj9iYvSNOkN7x1/Wgd2SOLnRoOE1Fmy3kLJFzaRfj64ITGc
m8kHrzsWFg/SST/MX70bzOKDE4mvng+S/WL1pPjnOzYfCMUs69pvlgSvfhv9
OLcPLJdowYOekshV1bJfFPLBOzarX+edJcH+nUjYLOqDF6EvvXIcJRF63ePV
U3Ef9N859TKHKglD6aPrIqV9sOvw/pxYWzIPBOsVfqv44PLAgyu3zCWh8+UH
3UHdh7xP7Ktx3yCJC2f/Xrmj6YOUdc/NZkzIvOBUpgTp+uBxzgi/qKEkxv9F
/e0x8cFTL/v4Gg1JiA1JN3518MGHikB3irAkYm/qU3SdfXCzMsiFTYDs9wBb
+3OuPgjU0tEZ55VEYXfYK3tPH9SlZj+5wUH2Y+Obu2+2+KD2MJfZ6QUJBFaE
JDyK8MGd6puyrmTeju0Zid4Y6YNTwqOR9mQex8js3tUS5YMwFa6LRs0SSD4c
RpuP9UFbksW20VoJ3F8fJW920gdX6Oz9H16Q58WTE+VVGT6I+7TKxfGKBC6U
5Ew3VPnA//Yi09JGCUhvlR/a/t4HrT7icinkeXSTktc5Xe0Djg/3BUU3SODZ
nptvxOp8IKr1qYxNTwLdWvdSfdt8MO6Yx71HUgLqBc+1+0d9UDi6TStiRByv
cpt2TIpuxkUfildNojh6HRW2RklsRmxh7azXMXEwLezZvCi1GV2DuuzdMeKw
cuN0ZpffDI29NY8adonjPfN6Y0nNzXC8c3JHkJs4agOucVtabMaFtY/1iNXi
6FAOLU4N2owHDVKVpoVimC5YmdN9uhmz/ZF/jj0XxXaVu9wZTr7YGEvd2dYr
jEPvtoSquvpi1ErjU1ubMFIDhT6V0nzB/O3Fm46vwii/efDsJ29fiB+pfTlQ
KQwRVTv+pW2+uORyuI2HvD+9V/0h4h/li1+m1evebhOGprqcvOo1X/znwuvm
9kMIk5oXjUonfFGzNvfuyXlBtNVio/AfX7QnUot/TQqicu+Ye+SML+IvdBZ4
/hJESql9hNFfX+gdlHhk0iMIzfVM98pY/RD58VOw2VtBBNjvUagS84NUzvtt
NucF0RS8ibfJzA/Dt8RM83QF8YJ7Rmod4Ye0mvzXLzQEkXc3T+OypR9el+/N
7FQSRPj4kq2PrR8m4pyC10gIgi/6UXyXix+8o339FZgFYXtSYe57gB/U6uvb
bJoE8Cx/sW8myQ+CjBiTymMCMLKOnKOe8UPH03fH6g4J4HHfKG/uOT+coev0
DRwQQKlsjzH1gh8+rangV94tgHvpledyMv3wzUh25K+PAHLPJppuKvZDwZFT
4VyGApDVWnbOuu8Hy2SPS2d0BZBdE7VjstQPZp+NNohpCSCDI+S/zKd+SL4U
pWmlKIBLcdQf45V+5DmWYDIjIIDTkfzn0xv94PtkZ0rGN35wCSfd+t1Mzhd7
vPJyKz9OPmAqt2rzg9zDpcK8L/xIGJv8Odrlh3ul3+uGX/HjaEiTmeVPP/js
m/E1us6PffSrQ8Pzfjh5Tr/6axA/Jv4KLlss+sFJKfNX7VZ+hF1NFr60ROrd
FrG53Ycfu1tiLSxY6NhxcZuukgM/gly3XLrAQ4d/o2p8rB4/fG2UsEGWjqxx
7Rs2yxQsNXFRquTpiOj0NP4wR0Fu4FgnVYmO1hnEMCYp+HnyebSvOh2+vnTF
d98pZOq4lBw0oEPWpKEivpYCUd91R5jX0cElp7M/7z0Fz0akHE4b03Hw2x/W
1koKlnl+/kw3o4Pt0K4vsY8pSHY+LPvMlg7LydScR9co0Pm2bZSwp+PXsbb3
kRkUfA3bVPbBgQ4blvZpuzQKxM4LebW60iEUdjdK5wwFeY0F52Z96bhkqntl
MJqCMp/mf4ZhdJyvu8FQ9KSAMVz2sTyCjlem+geU3ShgOpSbbhNJR736TPl6
JwpsM3cZehykw4xL9vuNjRQ0dDPv3n+CjiBJljchxhQc2DtouphIh4e6yhle
QwokVmo5TyTR8eUGe8pbPQq2yKffuHCODur37PURmhSMBKzpfHCFDsatBJaX
shSc+yN8xzSDjkrD0d0s0hToJSxEvc6iI9TYhY0uSUHUzbdC9dfpiMq+9dBB
hAJJo8Jen3w63h8Pre4TpKD8/X/FvbfoMOmtZj3LTwHLkC914i4dezmnB6V5
KLgZA4mYYjpk3FPPsXJTYMet+nPlPh3fssPclzkoSNGcjOd/QseHZW4jPVYK
9F+0uFx5RsfXkkz7YGYKmhzKZeRekPrtTNtTusKH1XtOPV9TSQdNILwx4R8f
UlaC1p15Q4dcpmGO8iIfWC7YPhh8S0eFZ+vX5gU+RCmr6th8oKOgfldw+jwf
Rp6w38mtocM1l33L7jk+bLH/obz0iQ5992f33Wb50ND5NndzHalH7BU/uxk+
lDElpAs1kvvdr1G48w8f1lzcLhLWTIdOEKvtpSk+5KlYp35qJf0l4qP5dZIP
Ys8UedU76BDk3+AuQ3IylSUpoYuOY0OvymMn+LDc1cfa10NHt/7fgF/jfNgX
9vqYeR85nptitZvkn8zXF68O0LHza5TH8hgffC/FRc/+oGOl/O3F6yTXqfr/
oQ3R0c6ctOBJstVzIqxkhI6petdjq0l+4iD3i+c3HZv8S2SnfvNBs2c5KGSc
1PPb2vp2knPCe/rfTtJx+sTe1AaShVgrtihM07H76LhnF8kn07I7jszSsZ91
0+o5khfUjnh1zNORsZG9Q5Gcf3cZvcFokY6O6LIzW0nudTRzvrhEh+7nWY0i
kj2+rf44vkLHxRhqMQ+5n+qIxY2OLAwwFW0UiiXZjK3zdQEbA/uzY1wWSb5/
ucycnZOB74f3bz1L6qOskfF8GzcDzkffb1hD6pf+4uC6Ch4GipqYe3pJ5nXe
/ECKwoBbexmRT+of12uiEy3AQOUlum8MWZ/pfRJ3GoUYcLl/QoUxzYcQ9nll
PVEGtrb5p9PIenZdac09K86A+3PlQh+y3q6aT6WHJRmkj1bcwkg/GLtEieTJ
MrBtzyvUkf4p7PNMXZZnoOI3W5QY6S/ZyHW8fkoMjCUoy4aR/uO4Os0qos6A
zZ1HN9xIf7b07/uTqM/A9fxd5zrYKaAeoIX1ryW/f9IUcJOTggpOg18WRgzU
WWbviCP74Zb2ZP/cegZEYvg/BvGR/RYV1rDThoE+tmapaVGyX7lcnN/bMsDj
OeFESJD9nLnmo6I9A+neNYwMKTIfKn+/7nRiwNA/d/CYHJlvq3Y/cPJmgGvW
M4yT7Pd86yOHJjYzINtdZqGsQ4HBkRTri3QGIle6AzzIfHCeuN/cto2BEHPK
7jEjCk62zCxs382AV9JYEyeZNyICnFUcYWT96OpZL+3IPLOXOHsngoE85XrT
k44UvCpfLzsexcD0po4SFw8K5vOOWR2KZ+BP+ePk1zvI+bpSeWQSGIiSpXHz
7iTnE8trenWSAdtOg88he8i8Of02iP0sqaekdpdPFAU7w7jPpF5mIPH8kJTg
aQo6NlxsvHWXgS1dmyrrH1AQciA/y76Ygct5evXGTymYLX4cOHqfgfDJ+5PF
5RQIKbbN6T9hoB2VlK8fKHDgkpF+WcnABiehqM4eMq+abu1obGbgUpbuIzYB
flApz3Si2hgoVHzyK0KMH22bamYlOhkYr7vTMSbNj+myX0lbehm4ttn4hLgm
P3Su6xUNjzBwO/L4EYWN/CjvsIw6+5sBj53c49yO5Hwi7oTuBAM+rC/8md3J
8+zUgfrIGQY4B/8NSW8j56s8mSE+z8DZ4Vf1COHH8b9Xtpf9ZeDX1YAt+8P4
IWB4R5uxRM7/SSPqURQ/cvaUzaysMGDFasvEdpQf/wcFB+e5
     "]]}, 
   {RGBColor[0., 0.5, 0.], Thickness[0.005], LineBox[CompressedData["
1:eJw8l3k0lW/U/kVRMs/zPB7TIVM457lIhmM+5ikaVCKUKWkQklAphST5Vkop
CREiRUVJIiVJiJKQTEXJ73nX+r3v+eesz3qGe+9rX3s/9y2/JZwZxMrCwmKx
koXlf/7n+1ubldKb6Sz///emQCzOvOcy8b8M4VdbxHrK/49jnG++Y+t5TNwk
fEa7lzdr8U+Knll410mM+edX7WV06H164Bg++26IeLO31yhaKtDQSmns4893
08Srim7Kk18zxgvvjM5NvWMF259l89Cpjab39VYHXldnw8XqxTDvblfTmBM9
lE3xbKDttTyx9v5m02mLuMYXMiuxa//D09qb4k3Hbtd+vxa0CkdLB0b1v94y
7UuiWfjPcKDO0KmUl3OVWaPOhh+tPNy4HG4/FTuYY3YoTbA2IZAbrq+bqitn
C83MRj4nG5Vzw6fLa82v+etmi0Sl0yQbD/ZMygZt+lBmVpOXLFHkzoN1JwTe
BF6oNts35zbie50Hxcr/7E2iGs0MnZXLBBZ4wCJ0X8z97VOz2Ztz+1sZvBjK
erq279Qrs/JVTzcm5POCp9zi3Lr73WZ7ArP5jCZ50cnb8cep+aNZrn/FxLws
H+40vWs+7DJs9itN0rXThg9VB+zbpgu/m3ncT7p/ew8fbML8+AWqps3ujXyX
Pp7HB0l/XVk5YsFMSNAtaVsTH2geq6Lzf7PQIvFglBjnw+K/HeKv6thpnbuV
HCWF+dFveId2y4uHpnsho2Kexg+DcsrqGh0hWmbLrFjndn5s1o+49r1RgvZj
zu/Q7VP86FowqLpTIk9zVHzyOfU+P75S9ynusFSl3XbWst02yA/Z72Lzsse1
aVyHzpUSnALgXWofObiwjhZSsiQouU4AlbSjEv7cJrTnPUFx874CuFVjbnJl
CjR19vb+18kC2JDtvUJhbiMtdZ2h5e3bAugNLvo1HWhP+xpYcCP1rQDEeRuG
PW2ZNKuT7LzblgWQda1U7eJhT1pRXVgUoSYIgyOUqN9Sm2grv719L+EiCPrD
b65jtK20bSIEMR8niAv1H+m2KTtpTRuuX319WRBW36vS9TTDadSTd779ahHE
voPrG/ZERdIKeqq1ZX4IwjWBb0TLZB9trWJjpKWwEKq/q55ukThE27e75f4u
UyE8vs7dlH8jkfalumMpc7MQ+DcatGqJHqO5sr63qD4mhFeuT70cEjNojfaD
xz7eFsKmw0cHpTJP07RzvrWxvRFC6jJX6Ybcc7T8wZ/8lEUhrCjMND90OI+2
RnPRw1lOGNK7+rh61xfSYmJY82OshCFeqrhHsPsKbbiRczA/VBhbeXxr03WL
acy1gipNZ4Txm7NPwCr6Nu2hu2TIt/vC2PHr9JXiL3dpmoWKZbyfhLHN99wv
m+p7tLwxjTmDVSLompa6+8qulrbaQN/ET0ME41vS0npaHtKiD5sdTnQRQXnV
iv2/NZtoQ62WzcWxIpBw2KY4K/aM5izksObVRRE81eh/y/LsBa1+k7vjXJMI
IuM5L3+61UGj3PDPkhwTAfPUmRfdf7touTNBPeZ8ohg+JmEs/P0dbRU9THqn
oSh26cQo8GX10famxmw56ScKE+OgkC7OQdpA56HrlYmiCIk7gLeMYZqD9LHx
3mJRmIlHO/6VHaXV7jilu+KVKFgr7WZXXBmnqZXnxKjOiWJ6/Dl/+O8p2rm/
l+ocJMUgsLP+8H/CszRW62KWKHMxHHkWPaP44Bct4nTZxrwdYlhj4X50Betf
Wv+H+2mNJ8SQb/s6oyKBhW6n8ujVlwoxtLvrBEuGsNHvR7QKcfeKwUrv/YE7
r9npKnWvvdexiOMJLelz+VNOetaq3gJvFXFICrC2fAzkpbM4D30+bC8OLtfj
TfJ+AvSwvDG1a3vF4ff4zRmJaGH6h+Hp3W254ni5yi1Vea043UbnT/l0gzjs
Q0dHhXSl6VVxbL/FRsRxLIsv8dGSHF2xeS2NWCsBlrawEfVHivRMHqHEIF0J
uDZP7Hk/pUL/5yX1LN1TAlKlLeEVeRR6yBUlrvKDEuD8yX3Bv0Ob3jOh6dJz
RQKz5vnllC5dupWxQfa/Vgnkfb53IT1Xn16ZSPugNCUB5QcuYSPNRnT5lxvl
7EQk8XJw95UX203pJ0Udg/aYSWJ8wxMuqRME/e9mj5s5WySxJidLbUbJgh58
a9OP+lRJ7DzqXHi7x5L+dn67/nCpJLzUEpqIcWu6pXl4HGe3JAxn9GpuhNrR
76bHNlD/SEJetLGydocTXebtYTZPeSk8YIstl513oWfIpdoctJbCJ3O1DEaK
G31hV+aJK7ulsPeh/L6O3Z707fdyO1uzpLC8/14Us9qH/ma5UHSqRgrv0+XS
FcM30c0ZN/xEBqQw3PWd5u+ymV569u5/ZuzSUHTgWmtctpUu9anmyxZNaYjV
prd/9d1OZ5nZk9vqIo1n70M8HR2D6cPsFAY1VhoNuhXR/hdD6S0SQ3+y86Xh
3Oty8b16BP22dt7tpUfSMAxjN2DQ99LPWDADtn2VxtsfsfbxZ6LoMR6c/C+4
ZLCeFuCTpRVL99n1+LGungzOtovPO4nup9MP7Y/K9ZRBOm+1vJnXQbrCGT2V
5QMyUI6Tk+88kEBnvzb2LuiyDI4sdYvwJCXSx2ouH297JgOu0nux25uT6e0v
fUzXTciAX6T9taj1MXr5oMDEeQFZRJzKmKIIpNGz554XsBjL4r8tpfl/NU/Q
969Jct7hL4tPPbx8D50y6QHSpqztibJQjvz73WX9Gbql7kyFfrEs/iWE3qd4
naWrbSwJuvBSFj7pvbn/3c2mc3lvFWWdId93+dxytN15+r6qE9v0ueRw7Vf9
tLBmPn1XY3D9Vxk5WAie37nX5xLd7/lGkQu6cuD9drZnIew/uuMb+XBHSzk8
PHZm056AK3T0Lz1b4SmHQyGndoknFdH1Rt/L3QuWg/Y595hL/dfpStP34nYe
kENzbCxLeOxNusjf052Sp+QwvO5qh4Hrbfpq9jCNV//JYS7ALpjfrIy+yMtI
TqyUQ9COT9575+/Sx8VVPho8k4P0uzRiV18FvV+R1fDbezk8bw3ftXr6Hv21
Vv/J/HFy/cyzIVtM79ObjWq/Oi3L4X64LpdifS29yjwbbALy8CGmtdwO1NOL
7faer1KSB6Oo3O8fvZGe5+44HWwkjx8qlIO6w4/oGQEUO2mGPJLO9jYeLWui
Hwpmv9rhJ4+rv7oHH19/Qo+IHPqbFC6PU/KSqyRfPqNvOdjgbpQojzi22/Xb
lZ7T3Y7llY6dlcej4y29IuVtdKvTMRwF1+VxkefSvqT9r+jGF5iBLrXy+NTc
vt3a/DWdUqRds/KlPORVLe3rv3bSpe5wCtz/JI8IP2GRHRVv6Dw1X3aFTMtD
sty4gnH9LX26rUCqU1QBceMSsQVCH+jDb/dHH6UooKLJ5rrGuY/0twMe7cY0
BRTd/lPJozJAbxnTUx13UoDpa37x7wWD9NpZnoRLWxTgEz4ZbWv0mX7r31gP
M1oB/TeXzif/HKYXrH6my56qAJmxNSVbOr7Qk6QOfw69rYDYycPrM9i/02NU
fM3kGhVAbH6hyLFtgr6TanSuq1MB+qe0ZCSmf9B9TAQnU0YUIK+hU8fh85Nu
b/nDyuS3At7ZfOlafjtNpzu+uDTBqYgVpexFE3tm6VSv678LpRWxe0k1qlVz
ni4UGnCTY4MiTK8eo/9eu0incFx56uypCAEGI+td0F86Ln8ZOh+iCBO9rZle
P//RPWiU5aHDigi1bGHXes9ChPbsltQ8q4gWgfJEdw9WIjHyrlF0sSL4nWTL
RKbZiFyeOdeGB4oozX0p1lS6imi2PJDhPKKIOge3T0/PriF6Pz0sPr+gCAPW
ogWpprXE1H62J0PcSuAPHfRpleIh2EWsBzUUlLD5X8nwPiYfIXU3bSnKUAlb
1Ft0Nt3hJ/Ts28UbGEo4PdD3s1JFkLD5ym/IEaCEB2o3d2+qFSKipM+HnT+m
hLT01zL76GJE2v2+tKELSthQntqwoCdBFLrKXdcoU4LX7Y5oXXspompya1NU
sxJieaPikjJkiLbj1z/V9yhBtj6L0IqXI4aUvv9hn1BC0KTtR+On8sTvh9pi
ziuUMVFotPODmiKhNH/PeUhdGTVPKjVaTFQIk9MLoRp0ZaSLnAqwnVAlnDVp
x6OYyrhU/yriS706sf1ZQlH9dmVMmTESY0o1iANbmh+xxysjXqSzqqNRiziz
xNHvdEoZg2OXhEbndYjiXLvF3CvK4Dx60SlZXZfoau/U02hTRm/eetsdTeuI
0WARp6gBZXBcPR14VteA+LfSJ6R+Vhn71MI1zlYbEkKFF4+xr1HBt59CjAEP
Y4JiOnjFSVoF6/Psvs3zmRB4q9SYq6sCou6DgcdXU8Jjz86+wY0quB2QN3Pg
A41IvP5DKCpMBSv/tLr85jcnci3W6dYnqkDovejnJZoFUfoxxoE9RwWKd2yv
Hz+wgWjeVxvsVKKCF/E+MxntlkSv4L+juQ9V8Cf76yZhAytiqtT88mCXCkL1
n1k73LUm2BlHGyijKhDeXrAy0NKW0Evg+vWATxWTEy97n1TYEzaSzoLsyqoY
n870v3DGkdhUlaXjtF4Vm++f0Lxn5UykjUvsHNysikWqIa9/GJMoPLYpmRKj
CrUHpw7w57kSVQqXCyPTVJGXsoql+a0bMeSl/n5VhSqe2XYdv5niSfyeCZ1z
fKYKO0XPjZf/eBE8p8r4cz+oQnjlnwyloz6EyRMjBmWlGniqTk9OvPcnnAPj
t0eKqSHnz59XXtcDiO1/GhIfaKpBoNaD8uRpIHFG16rO0V0NF+4+/bTzzRZC
54O3NW2nGi4GDdh09W0l2pJ3d2nEqyF+en+d4vQ2gr3n7PfV/6mhIOV8+ZmN
O4grR4pjf1WoIXt1jvrb5J0ENB6wfXmqhqMSKQ7WXcFE/KHPkk3jamAbM2+l
FYYSYmq/rt9dVsNYRJcXi1wYUfWaU79QQB1fnrUqH7sbTkwp6dkfNFbHod3z
sgEpe4gT7Rt7QuzU8eDRcuNiyF6Css97m88mdVy4k98z7xtJbHuRcMAoWR3i
37z2XfaLJlZEn12tkqMOzwDuYfWwGKJApvis0E11xF/kcGpIjyV69ry69fOV
Otx26U9/HI8joiU/Gw8MqWNT4mVDf914QuDJfHP7nDry5xkVL5MOEA5iMh9L
JCngPh/275TbYWLskW5wnjYFua8vpc0HJxCpIRvnUs0pyCuRcL2je4R43BDK
vX0HBc97I5oDexMJw6A6mlwFBRYwuG16PoXo4nnVyvOUAsnQnC8F/x0jIu4P
uS/1UCDSUOd9ojKVuLmWM6z3HwXH315tjf2TRljfk15s4ddA46qFEzrUDGJ4
k25KtZIGfAXijcciThCy5V4FZxkaWCy7q7K0NpN44BtKSfLXwEOOOc1TDzMJ
n1UJVXsiNPDukM/YdNxp4qzX9XbHbA3MzaGTY2UWsXp57t/qIQ28HmH3bYnM
JoqK16T/mtVAp2bHU+q2HMKCKS36hUMTsj/2Vdn45xIHiix1mrQ0cego2+vT
u/IIcSevurvQhH+IRand4QtE1e8Q60JXTRj4Lfo+vZhPTNllBRyM08SfAP0I
hYUC4sTcte8hGZooUi58YCdZSFAu1cb6XNJE3ZTBePzDQmLb9OApoyeacMLn
A71il4n3udTGn3xaYFEqzF4rVETkdZXwxihrgdov/jx1tojw4VENWFyvhZ89
px//67tG9CVJ/2PdqgWaa1XZw6fFxMWGXIdjsVqwKv7PKanlBrFpQfDi2gwt
/GkXFaB23SQGwjjNhO6RvODisnHlbeK/G0fTc1u1ILhr4xttjVJiyzDLB6l+
LVia7F9c5XeHGPb+FafMoQ3OEMd668kyYtRyuNrQWxtJgd5LQWUVxI3DARx1
u7XRt8Zpy+7wSmJXba8HkagNb9arF0/o3yPGdV7PWZdoQzs0IqTydRVxe5f9
xraH2hCzO3xg7c1qIqzo2VnnN9pY/eOAiuTx+8SURMM67yVtSFU9OLbWr5a4
674+6SO/DqozwwvMneuIvZmVnZtVdMA5d16y1+4BMbuqZM8uJx2sTBZ+MOLd
QPyeyrkT/58O8nYs6eiGPCJqNASXl+/pIMOomsNt1WNi//aTjsnPdeAn0bw4
eOUx8fdD8kTGjA7Y4/aXFk42EQmf7wu/UqCC/4bTt4j6p8RAQgyNX4uKSDWx
rlsHnxHmMvpBrkZUVH6/qSy/oYVg9b5T+c6OiuOUvfKy/a1EcnuR60AUFf9J
4HWk50tiOGRrvMJhKh7rVp2MtmwnNq6Rv7LtOBVHZs6LnDJ6RbBb5k+PXqSi
Iu3wZyK3g0itOXP651MqsPniKvv7ncSoh3PNutdU5I3ckHlp00XYznIPRn+g
gr384dnOvi6CU+c4dfEHFXPnX+QX83YT6VcPv2IV14WtkYUq7fI7gqEfLCCs
qIvYzG/BWx16iNXNTHdVLV0UL7bz7/zbQyR/Vv5gZ66LsLjUUMb2XuKAQtuX
s8G6cAtYuqYW8pEwKb+nfj1SF08EM+fnDfuJ3+aXQmsO6kK8pNFRnuMTEb15
7/TH07qQk32rG+QzQIQViv1TqdWFwIPf23MVhwhNKqv5+mZdTKtTtV9fGCLG
Hn5PsmvXxcsz9Xn7RD4TOz41rIkY0oX06R0T6wSHiUCZIOEaTj3MKQepmWt8
IVzy72ra+epB2mVDdW/fGMGneSHcP0gPBsPxpzoOfyfa65LLw8P18OPuhHO1
8jjB+OBpfDZJD5xfeU/F7p8gLCT+bfhYoodSw6f6LkpTBMvNryk/7unh8cen
nstHpoiG9a9bVzTqkXrqF24cnCJMva86qbzRA5fpN+rNqz8J/VyGb/hfPfSM
XBChEzPEtKp+wRH2dcjIf1IudnOGKKuWHsziWwfDMYXGGyKzhNa7qe33ldbB
uSv5xdLsLKEikrN3hcM6BHMcze18Ok+Inv18POviOrCEiTbrPl4kxDTuJf++
tg6ZcbqBI/hDSDxOOexftg5nbg3abnz0h5CZUo9WbVoHLeXZa4LP/hLK9hGB
daPrMJ0ezaH19R+xbuWS4ed1+vDdvvXSxfoV0L/QrmtD08fpyAOHBjhZYahX
qHnbSh9rO1wSOL1ZYRK4QSHWWx9P+GY1RH+zwvzBce61h/URrMyfpm6+Ek5R
IsN6z/XB6qHc/mqZHc5rR/tzuvThtWo3o8+XA8zLNe//9pHv09+2qfc+Bzw6
/F49/aGPzer7eG9Hr4a/5pVaH2EDGAQNxdxbXIOQYZ3TiYEGaPpszJWix41j
brb0znkDaO9T+C9RUwASle0SrCsMESt1Q+xbmABKBd1+6a41hGhE2+CHuwJ4
27mp7LSsIeqlecu2rReEkkuUgouNIR6pqkbPOwrhscMl9o7zhqgtl9ienyWC
Jau59pdmRsgVWZBtPiiJzGv7S5asjGAxtXE4vEMSSuwsqVouRmAKKPWdVJSC
/RNO8xNBRnDY33Bb/oUU8jbIVdifNILqmXvmcbIyMIZdzotPRtjbfHr3191y
iFz/X0BrojHEB05rJtsrglHIM2uXYYyjs+Ed2fsUocBxILX9nDGM+2Xtnl1V
RMcbj7tdxcbIvHNj5NCSIrQjuNj6240ReKs0Up/c545ei702LbEelqot3wQl
VOAn5DghWbEeyiumHlksqsHyx+L+sM8mqP7iNyBNzs04m7OUR+MmSMy+WJz3
XRul/2n1Cs6b4Lqr7y9WMR2IuQWur1ltigBTBemsCB2M33/yi03bFBltpoqO
fFRkJWZGnd9nis0nLre9qadiSFglrJnbDKZvKxkMLj2Ihj+UFhU1Q8YB95nj
cnqwb/F6GSxnhvN2yW8r9PVQtT9dk3edGeo4NZea/fSQ9mlqzNvLDD35Ec+6
yD7Tu1G348dlMwS1P8vx27gOR8xcNksY0yAsf2V2zTZ92GwqmDayoCGXrWJz
cIw+eBK+J7nb01Drnrfhaqo+8puOXssMpEHqwTP1klv6uM+o/c5+nIZBlgWL
uWl9THkpxsy8p2G0g2ur6T4DVO+P4OAfpuF7xVSJTqoBDuXX52pP0hD2NYzj
T44BuAY864JZ6UjfNMQqUm0A1R0ZLAMUOkzkHl7wmDHApui5tLZ4OtYuRi91
bTWEco6F1NhROrIE7ufI7jEk9Tt1myOTjo4M1jXEIUPs/6veYXGVDvG0wOe/
cwxxLmmTcE0bHWVX5GpdWw3hV1Ry7e1bOnQ65rvXdxtC4dlvo9kBOugr7C9N
DxiijDPLR2eOjkdP9j/98MsQbaefXSqSJlDVpEQcVzRCVoWQbpMqgZaw21dX
aBvBp3vz4wFdAlKPVn2yMzbCqNjfYUkrAkPrtA652xuBrZBKORNGIP4Mh4rp
XiM8f3Sw7s4+Ai8dBVcg3giZn5/bv0wkUHdxQF4k2QgyqkHhq3MIuP92WWF4
zggmpecrDz0k0BOSPWlxzwiW79qXJlsIPMuvaHd+YARHlpXWAZ0Emg9ZPzZo
MsJWZth7YoQAa8Pq7uQOI1jFyx9OWAW8V5bdavTNCC94H1wx5gQuL32+vDRp
BOerHi1TPMD31riZvFkj+L5M598sBlRtN+/0WTZChOz8FXMNYFI9bOGHgDHm
KjJbFnQAtvPvTcJFjbHfRmPirj7AN8/b8ESS7LM9gYYKdCBS8vXt34rG4GT/
49NrATxWD9HsViX7LO/c4TPWwB+uXMHjGsbIa3rewuoCXHKv84jVM4asV9BE
rTsAm6iOuwbGuDq+zB/pA4zEykw2GRuDciTPUCMAUNe40HDb1Bh3hA18P28F
iotfOIfTjaF/89XhCzuB7trHFavNjVFL33XVdTfAG3Z2IW6DMZp3XJpoigHe
8PkfHrY2hu3f9QIH4gGBj+tGP9oaoz3zjaF+AlD6OfvoHTtjuCmH+44nA6yC
8yHeDsZ4X7Mm4epxYKf3ozsfHI2xyfHqVb+TwG/GoyBDZ2MMD9FbhbKA6Zxv
RcEuxgiOfT/RlgOYR7w7Hs00xuTaKIGj+cCBbRoaPq7GiCzkMaL9B5isSrki
6maM3/o3fOeKAKHPx7hKST7UuiHh9k3gysnXh6XdjcG2qf9q0B3y+Vw20e0k
p07va5WuBB5+dxw/RjLPMcHJ7vvA2Fou6SSSsyRLBU7WA0qdxc88SRYrszGy
egwMWmVxspN80fKz77+nwOm961eeJNdTeH8woeoFcM1/TdcPMr7i3WJFYR1A
Ft+ecxoka7FWtKp0A2Wn+oPNyXzKsx0m+98DbZTMcF0yX2ONUYGcfoCxWN7y
x8kY9Q8TjZw+A+JCUrmFpF4WbtJ+HKOA1slCFjlSz2ej1QkPx4GYQ8LK+0m9
7Q8yi2J/At8WndTukPXo5J9o1ZkHosSVtR6S9fK8dmzy6yKpj3KIx82Nxugz
URAsXAZO8gi1RJD13fLqgZHXSnPkH88tFiDrH/r7Z0ILtzn+azro8o30i8me
7SJfBMxh80SgfoD00+qx3hI2MXNENrz8fpv0W9GHprd0BXPIaZR6Pdc2RpSb
caifqjkkPl7+K0761eLlrRX7Nc1xeGSOCtLP/Q3nNO8ZmmP3tloFfllj3DLi
fNxpSnKmlv0DCbI/yg55TsEcDw+y9tNFjCFyeUeihp05SlyuCb3gMobT0fU9
/wWYwyy4UID9N9n//27vfrjNHOs4tt/eO22E8RgFto/B5uAs9Np/f9wIqTvX
aotFmcP99LWcjgEjNNp9TDqZao4T6jIX1z8zgp7AEZ34u+YYyRpyUT5hBJb0
uebcKnN0H6PzWRw1QjvbLp+qOnPE5ByfMj1ohJA55tGfT8xhnHdLqiXUCFd7
lD7s6CXfv0PjiC3DCCKXWlLc2CzgmSPFrrlsiGFRmtTe1RbYxqp52mTOEOWZ
d++e4rbAJdQkUb4bwikxr++5qAVGCger7rw1RGpQqJ65pgX+rsvm97xliAUN
vn4tdws4xceyejENMX9R4sg6HwtUzbeHdFsZYpZXWWl9gAWoz+9cWW9qiMmZ
9bssgy2QHvzqVLWiIYbqts77HLTAbI7Wm0zy+/DcrpontcgCbEvxS7MnDZAX
sokYmrNAoVrDt81V+jAruVWYnb0BP0p4k8Pf6uGnACPQ47Elhp/5fVwhpo2e
UIWOXc8sweLzMmlxXguNTxeJw22WONu/8fRCtxYy95fIFr+1RFh3uCHXWfKc
N8T1aWHMEitDDoxlkOfAsLuv/C8KbgT/8YRS87WaGHNy9x3ethFH3vIhZQ0F
wxmBHns5rDDglXqxxEgFYWOaClQuKxyo+nXFR0oFv6wXJib4rCAccWml9AoV
cLKdORosYQWfPcEBfc+VQY1rqgzUssLuxcO8tgHKOBikIujkaoVHYsOv59OV
IEIff6VxyQoPLlzgj5xTQOGF+xe+XbHChu6FNa19ClBfSN5xvdgK7o/sfxs0
K8CsUnpZodwK5SL1Au5ZCthKcdKWeGKFmZ92p27qKaBMpDxj9XcrHPvygu1J
tDxsf8Tajhhag9+/x9GURw5SujIpq82s8fdvcUrmhCwm9zY/1jC3hn5dTvVI
gyzOzvOZ7bWzhrXfjYMWW2TRv3RDeznAGkeCFwVaS2Swl6tPUPy4NSbOTdYq
M6SRp45++w/WyPu9+XlPpQRCQ75IRAxY4/J/BUFZJyRA3M7wzBqxRlrlUlLG
dgkMU993vP9hDc385HQTcQloG+9t2r7SBmt5A08dOyKOJqurxQlaNrj5tGJm
2l8M41tXR1YetsH5sibeICsRTBZY1j9MtsGV2RjufFUR/HifwPHiuA0kx95W
8a0RwbTTwoXBLBvcitRRrmgTxi/TsWaeYhvcll0r9dFDGKxCbSLBHTaoqX5W
3RojhJVOqzdHdduAo6p09KOvEFalWZYc7rWB31ISH9VcCKtZ6onsYRs8ySi1
P8klBJ7x2zubftsgZmKsRO+aIMSbT9VKy9vii21ijtQIud9efrFSXcUWirVX
V/K3C0DKZLWTvoYtnjMDDm6oFoBMWcJnhoEtkgZuntmSJgCl/D1c+2xtseaA
guPxdQKgRrlu6txjiyOaClL7TvND786p4o8xttjbVPfX/hA/1o29mB6Nt0V/
nkJPQAg/DAMtjy0ftUVLxkAUYcUPU3uDMs08W1Ssfv935B8frJREWY89toVN
Ncv9l/F8+LbFutj0mS20rc8+PbqbDxn/xTpOvbBFZ+HX3MgAPnTJ9OR5d9uC
sm71gakNfAgUP79Oc9QWsgem34Tx8oHNq/X9wDiZz1PGhTesfLiWvXD43E9b
rNpTsnZgnBfjgj5t/xZtMfEiNvTUA17E8UgGveZmwDP6ushsIC+kHOzWpggw
8Mwje1bMjheN6fF3TUQZmFKt6Co24AX7mr6lK3IMuJ5aDFrDxYszbBezY9Yx
wGMcfKWtngcGFi/NNIwZSGELtbcp4UFPwtLQJzMGBp5cz9c+zwPZf/46tlYM
2LA6s5vG8ODWb5kWSW8Gaj5cq3Qx4IGTkVNYhz8D+bpqtvIqPJiOPix0dAsD
OxhDMr6iPFg/8ylwMoSBk9yHPLj/cKNPl4/jSgQDTL+C/KMT3EiIwG3PaAbe
VEWN7xjgxtOJwoXGQwyMvmvcs+sZN4I1X1+KTmJg0CI6Pa2OG1whK6woqQzQ
rb1jhcq4wRzdfCbrNAPTN6KTgvK4Madyxtgmm4ET9n8TNDO5kRv0uP9vHgOv
Dr7j8k/hxqchBY3tVxm4456bvhjJjUR519cSNxhg35zstyOEGyqBSbGvbjPI
89PrWNpWbrQWVEgnlzPgUJ7UdsCXG6EfPzcZVzMw43fRVtmNG7xSQrsm6hho
mJfvN3TgRrmPJd/lRga4yoXi7lpx4/e7q35rn5P8YWXcoAk3Loh0sza2k3rs
bK/MNuAG3X3VjaguMl6p59crqdwYyjJwUu9hYFz8AM1UkxtHO4PmPvYxkJ20
czNFjRtq/NkXzgwyEHFAcPmIEjfanJ6aW39hIFB1BauFPDfCT85//TPGgOP1
e+67ZLgh8FLlZNkPBuRl740sSnLj3w9q0fNZBnx0n19pE+fGmIDpg+EFBuK4
iWoxMW68NdjY9e8fA0Eybas+iXDjsZfTmNhKO4hOLOyRJbk03nvFujV2uNZ4
tO+9MDfyCraKOfDYgcvJRYWHvJ7yaLfODkE72DvSqQ9IjhyOtToiZge/KO0P
n0W5EciR6H9B2g6IZVt9lFzfnpIRdU/BDlNcl3IukfEZO2Snv1K1Q+j3oV3r
yPiVIgovf9O0Q1lL2RaQ+fFl3axh07NDrc9YwFMy/7/3KjukjeyQ4rlnwxNS
n9Gehq9GZnY44cQ2YabFjTd/Wv65mNuh3DfIWIs8zzfKdAmHWtkh5G83S7YR
N26Zf9RMsbODXO85+Vga6ZdtXzcUOtuBdnEkumMDqf+xnz617nbQn1z1/j8G
N/be/LPnjY8ddkcbqXx34caml6uOTwbYwfVDrfEtb24YCkpUK+yyQ/9wjcS5
XdxQMFRqNwu3g//7qsIHpN94vLVHPKLs0HN13Mv3IDe+FFgIph+yQ3Lewfql
09zIoYSEz5yxQ/inlVdeN3Ij2SE6hTvXDocPnpcqfcmNiIjDF1Uv2mFrxpZI
lg/csKnKeuF73Q5qb0K42H+RfjN/oNpcZwfWK1slMvV5MLztKb2/0Q4inMcv
iWzkQcexDvffT+xgNWZ/kt+DBzdeDidpdtihkbd6YGscD3y8uQfODtthX9PG
wagnPLA6IPqr9JsdVnonm55/zwO9S/I8rZN2MCpKDaVO8oBzxMBs6bcdfB5k
764S40VdxKbcIG573Bx7UyARSc6n1DvOhob2WHmEdixVhg83S283LZjYI0w8
45+JBh+Mu0sM6wl7BB+Q+ixtzAc3hWIpS1t7sDC+pUYxyXn6oHDUxc8ezAtH
vLcc58OfqdMJuxPtsfRbIFeVhR+popkz1GP2GJOMHeji5Se//ye3z6bbg1dn
zYtSWXLep6fZx5+zh8foHu4pgh+7lJPEjhfbozJu6lN+Ij96vaPKrrbb43bZ
HftEPgHsTNiruLPLHseGOQ+uURTA/LWIbI0eewy94zSrNxCAwGzogfJBe8T3
GHXc8BUA42SQTeOsPe5lqWhk3RBAzWOPgQ8SDhiwUQs/6iCIXI31fII7HKBj
s6XyZaUQ3O1eZjaEOIBxYVRcoU0IAiGb+XdFOEAsNH5T/mchpN88LvAozgHt
r8verRAUxiH1XqHwDAfo5+14kR4pjG2q8eIv7jrApeDG5UhTEegq1isk/XVA
sL+aveWIKJ5LmBvMnHYEz2T724RzkuiQuaOyMscRfXvDTXdXS+KtgrSYcL4j
WLi+X4h5L4lBysKi4TVHjETkiX2SlsJvk7uN+2sdwbd5eeu/61JQ8ZW3Z/1M
3n8jQULnkTQSL6zYyq/vhKj6Nqk0VjmYSD3O1HnrBPF3SZtmAhTAw3Y5anOi
M7RFOHrZBlTAvvDQ9WeyM8KurAoRm1HBv8mPekeOOcN6r1miMrsqfvSK/yzM
cIZyDZGqpqmKjvLTuweyncndc+PntlhVnNlyZHtAiTP2SdRu286tBpHHgV7+
b5zByjY0WkBVB8/9Q0YTb53h+lfuUYiFOthL80UOvncGm9rjIxpu6vh1vudN
fr8z2k+V8yfFqqNnj7NL36gz1qnOPz5Rr448eTB8l5zxHWnsE1YUyByRNfNW
cQHlUX1gnYMGSiNXK3xUc0HSzpoAe38N0Lf/5NisQbIm98KLUA342zV17aS6
YBXXrZjsdA3kC+8I2WfigtTYyxzuLRoQv1mal+PognNPOd740jUh1EVb6I5x
wQAt4USVpBauPlH55B3ngpsS3hkf1bSw7j7vk4/xLpi/Gu7zw0ALzIuDmSMJ
LqjQtVvsdNLC6R1H1ebSXJCds3VLTqIWeP62eQpdcoHJxrgf/z5rYY2yXxXz
mQtKBN4t3DinjV3iBKOk1QUdzVU5dpe08ZxboZ+tzQUr8rU9e4q1kTH/ddW9
Dhe0s7KxVdRpg6cl0l201wVbHFKuhgxok/5Mn/0w7gJbw4TH/co62BsQlqr/
wwUpacLemto66HJ1kTrx0wXf2+ytthnq4KyZqCV93gUKN379PWOlA1GeK1mF
yy6ozMt/MhakA6m7tXpBAkx4Pb6jEF+ogwNFF5/WCzGh4lN/Mvi6Dj6eT/AR
EWWC/XFMg3mpDgoSrRKfSTKRJe3scKdOB3Juna/VlZm4/oS541C3DhJs7gUl
qjKRcSlKp/aDDgbNchd61ZnkPmZ18qdBHVxW3iSfoc2Eod6W6i8TOlD+9S1i
0oiJox0BmyNZqUj53rbS2oQJ07pOLaNVVHz5dCf3khkTs/6Lt39wUFHcEt3o
bM4EKz33EZ2bCkreCr4KBhN+aZuX3USpSDs5fGWtAxP/2Fv1GsSp+J74zGib
ExOuMbWcUlJU3Ao5ESDsxkSBmfS1e3JUaNPE78T6M3HxRPbBQHUqKhSD/7AG
MsF3/1BlngYVxpw11ie3MNGanZz+TIsKi3deA1d3MNFlfVB0QZcKjz25/J17
mChs2Jpbt56KD56j/v5RTFwz6m9OM6UikG58czSGCQ8t/jP2NCp2re2xWI5n
wrL9tGAxqDhcJBqlmcKE7JXs7gYrKlZm7GisTmWC0bCbomhD5rO3mmtDOhMG
3Z/U99tScZbwLPLOZKLTcZU2iz0V4irXfw6fYWKE2Gak40BFAdcvWsQ5Jm4N
Ws86O5J6vc9+m5JH3p9352yoMxVajV8UBC4y8fOz2aHtLlSUXzMMv3iJiQ3m
m1VdmVQYnUipU7vMRJGdfJaeKxUPIt9yVF5lYuHCkeaVblSY+6i4EdeZkHmR
0tBK8lPEFD6/wcT0HoPkI+5UdHCLrB8sZeJCSNGhVg8q3GeDjobeZWLzPada
b08qenvvvf5VwUTw2o0dfSQHPFolk1TFhGcZ8YTpRcXwdfddPDVMtH9ZuFhH
cvDJoqrzdUzE/tQKEPWmYjJqjlW5gfSDQDb3dpIjfTc6lTUyMX5i/PZ1kn+b
n7tg2kT6o+i7ZR/JB9VGvj59wsTHPId3bD5UsPIa6DNbmFAobwuWIfnYXHLC
x+dMRGsprtAkmavvTdvOl0zEO629/D98+rGS+OwrJvYqebvIkSxyIyrocCcT
64rHhThIzj/VfJezm4nEPtmZAXI9+Rihf+feMaE2Yj99m+RrftsY8r2kPiMv
xcJI1txQmX2rj4mbrEuh8iTfVV/52egTE5IB+nPPyHwN+dx0mgaZEJRtr95M
ct38lXjHYSZ8tyvVTZJ64ePMs/dfmHjodXpVOMlPmjYIBX1jglMi/OIQqTfj
Zlbg1HeyX9tFj9uS/Crz8634SSbGxofbr5D1cYtdt8D+k4nw5pjon2T9Nll2
nZaeZyKm5yXbDrLenymK/cW/mahZ6/HnJOmHnfyRFP0/ZP+4zey9Sfplb79A
E4PFFZyCMyseOFHR8tSv/iarK0Y2WZk0k36TuXOtmnOVK9x2G914RPrx+WGT
W8/XuIJXN8cy344KuZ3J1yhcrvgm3HMwjkFFjHN7YRqPKyxnfDjsSX8ryG85
xxB0xd3sU8qvyX7Yt+bWqZvCrgjVkG9N2khF+8+545xirnBc6HmvYUnF/sfH
Dz2XcsW/IGKznzkVr7fe3cFQcYXE8eSPBNl/KvZ/Nt9Uc4XWxPDDArI/D+hv
9OPUcIVtd6T9jBEVaqveOz/XcQW353+JB/WpSLjGYsJY7wrW/dI0UbLfqd+c
uBj2rtiqNxG+g5wfKa/Ps990dMWlnUVdShJU9NV8ZuF0cUXZSGRwDzl/UtNi
51rdyXgSUh0VBKkY0LjUbxvgCveR/iXzNVRkhk2W2e51xQezmH97v+rgi4dx
yY0oVxh5HRp5QM5HMyKxaE2sK0y6VwbNkvNzlFckrzWejH/nngOaHTrAXVqS
7VFXVHLzuzZV6+DHTIa7ba4rzNx+RhUk6aCv5z+Pi3muyBwfcJ48oIPn9VWe
P/Ndscair0krRgdXjw14n//PFXqe6x7F79SBj6T+pm83XfFEuTnGw14HTyw+
bD9eT+rbnT0kzq+DC6fV97UOkfGOp3VEntJGagw9TnrEFQo+heKDKdqI8XXd
v+erKwIvsD3BIW04Kx88ID7uipRUucvvQrXBXtOREDznivPXb0tst9XGnoHY
42tWu+H8CFVLkkUb1jpP82y13FATx5eeuU0LXuw2bh06bih7OjWe762FXR9b
uT313FBFDq58Ry2cTH+ZsM3IDZFy6xX2GWvh7dc32w+bu2HfD+ONl9ZqYVvh
Z7177m6ofScx0nZHE4n8K17IHXIDTYonJH1KAw0zpn9+tbvhSF9N+RsfCsI0
9XpfB7nj/MuQxvWWqoj+JbEYsNMdqxPv/x0zVMWBx2wSk7vc4TfasOeSuirS
vbq9OSPcEdT6MF6AVxXFyfveW+x3R6TgwQ1KvSoY6mvoqTjpjjX7CXO+PSrw
OGH37ly1OzhVls+9uawM2uS2N95rPKC3LbZvWVIJInXWlx+s9YBh0TJFjl8J
k8coEbI8HnjdmSRmy66EAvmptSMC5P3jcpL3phTxzy1+Q4SUB0aGhFp/PVHE
w7rT5Sk6HlBNvTdutFcR5scbMivcPZB3SPyqRKcCJDz+2yTi5YG4VcMie1oU
MK2QrBnn44GSB6vtOhsUcPmBbQs9wANzTgm690oUwDr1Zrl1pwekRFad/HdU
AU0e38MG4j0gkeBgdstMARuVxBy4L3tg98FXy2/K5VE58UR+21UP0D6eG392
Ux5K1ZHztdc8wJHu1f70sjxWMl5d2lnigeVUz0ujZ+TxODxluqnSAwktBVX1
kfKg183m7H/mAWpoxvYqI3mUJl8Ofd3qAeK045ndVHlIOzqbq7V5IF04yE1X
XR5/B0rGujs8EDt/8VG/hDxq2bfSdHs9oKF/jdH5Tw6GzNdDX8c9EERs/aPY
Kodrkoer6T88yHOrUmvxYzkIj2hmnPvpgUeGtZUmD+QwG5tqsGHeA9FKfawp
d+RQfpFILVj2gEXvRtu6bDnofLut5S7giYnno6PXdsihoNyX9ZaQJ4iGJ39Y
tsiB58Cad6yinshlzp/f6SeHSZ6ghDJJTwwQ6icCXeRwS1+qa62yJyY9qgZm
TOWglpC277ER+XxL2ItbgnJ4YFq0yt7EE0Xslx/u55GD86+HZ7rNPOHx4uQq
7zVy2Bc2d2vU3BPZNvzaJ/7JosUvcJDH3hMrNl+Pb3snCz+x+LBcR0/Uahls
CmuXxVTXuT/yLp54GkdX1H0iCzG7F8IGHp4Ie8ASJV4hi53rDRm+gZ4YVZzi
jMmUxd9Z53fDWzxhosjeJ5sqi8yykG1hQZ5g+cPfPnZYFvdV/zt0ZBfJz4z0
h8NlsVqEq+J6lCe+6d45FuQiixvTg5KzqZ6IXk2NuCohC3rp3+KD6Z4wMvkj
v0VIFp3BooYcJz3x42GUqjmPLBYH7J0lsjxRzbbCaCurLBivqpNx0ROHxzoL
jcZl0J/Wyf/8kic4rz+UZvkqg71WEwWulz0R8+Llj2+DMsirV6jZft0TG6Iv
H5PvkcFYyYmJjLueGNy9X1/uqQwO7SjeL1LpietpD1fPPJKBgGITR2EVqf/m
domv9TIwyfstX1HnCbvgi+N6VTJodxe8Y9bgiTWlx66llctgC7+22dNGsp5v
T51huyODtNStHu+feGLdCY85r2IZyFge+rylxRPeIqVBBkUyKF/OjRh/7olO
n7Rfepdl0BvTnrb8yhNpJacCTufLIEzvm+jxTk/cYs1Vnj4vA9ZJtiKBblK/
m5/HI3NkQAla/1C51xMHktkCes/I4JSC42JSnyfcdv0aH8yUweynLQZD/aRf
ROVk2U/JwPtibAQGPbFk+2PS6oQMGnwySgo+e4Lx6K371XQZKIr99+XviCdG
TG0cZNJkkNp9T9531BOp++61V6bKYOLMc7+aMU9MG2R27TgmA6bzpxzRCU8M
6THcjVJkUM092xn9wxMC2u4OikdlIPViNc+bn56w+KJwTyNZBkdSpW31Zj1x
9Z9qinOSDL5s1EvOnPfEmPOFmtOJMrBjs344+dsTwb+fbfxxRAZljb6L9n88
8emWpFwwyUKHIgxKlsj6qqykLyfIIM70aMQaFi/ckvxx9i7J/b/Pl+xg9cKh
jQyJBJItqkq/PFnpBUvfpKZdJF+PbJJX4vBCvdDqlD0kc+n2+CWu8UKhupXn
WZL3TI7nDKz1QpVLiWYXyW9LVnTRebxQY1n0R4tc3zRYhOcinxe21/5Xc5Xk
QhUN2z8C5Hq7ePyMyPhXDRPJ3sJeeMTl3TNC8q7/3B5Wi3rhu9cPxTIy31eb
gheFJbzIuUPoZ5N66EsdMoiS8sLsy3v/cki9zr8/E9Ep4wXH7Y/23SP1/Jd9
vYQq74WMY69yJkm9W/hfy08oeyHq+NT5CrI+Wq9G/OzUvMDNsXsrkSGDMxmL
OTcoXsBYxKUvZH39OJR4tut4YfJeisGx0zJ41Gxs26zrhdLUN3sTsmSgkuiQ
rKDvhdRz8t/OnpPBj78xi/3GXuDR07XmzZOBW226Ac3UC0slOgLRpB/vxxZG
XKB5IUW/qG+uQAaJ061fPC288GvjbkObqzIQGZXq6rDzQs/6+7u0y2QQX6TL
o+NIxvP7XsGuChkMbLGyPeFM5hcmEfCI7J+bH8Mf2rp7YTP+2DaQ/UXvelzy
eJMXPthHD8y0yeBK5rsvcpu90MV2pIj1tQxWO47LH95Ksu2rUI1uGXS2COea
7iSft9xc+/yjDIIadiZX7vFCPO2CD31KBpO7x2I3RnkhsPn28eQ5GeyTDg15
G+MF30v250cXyf48EM78He8FqkfrvzXssigziZEzSyHzawr0vSMtC5OxX4Iv
U70wdV9leVBRFk3n4zg2pXuB/wX7Q12KLN7+PjB5ONMLtkmfVdSMyHlYlfSg
KY/Ue6b8v91MWaRsX1XmdtELZw5PUFO8ZcErcuzKyCUvRF/pZ6sLlIVCdFoa
R5EXun+Wr44j56P1utNedne8EGv1OnfDSVmcuVMw29nkBf+e0vcLHbKQCpAb
3frUC0evKO5qfS+LIp7LH2ZbvGBzZGxXxRA5b3cXPRZp90JI5JL521lZfNS4
lenTQ14/yzejzk1+P4prNIfGvcAy0tmyxkAODwvfbPsp7I2fc0OqfSfkMGAv
HxAj5o17TltO3cmSA8vCbu8/Et54aCl8+8R5OVi4cDiukvPGxsz7zcFFcni6
wsRInOINzrzt+y7Vy6Fty6U15nRvxMmkZfz8IYdepV2lmdu9YWjn53fXVx6z
xcu/dKq94TcdKh9tp0DuX60Kj9d4Y0dzaOAHpgJ6Vp6w+VznjYpnli+sfBRQ
FyhxPruRjO/gviHNYAUkihmYLLV64x3bSRv9YwrgS9114HmfNyiZv1zkmxWg
uaObJYjVB/NpoTH/oIityiVr8hx80HaqdTf/BiX8pGQZlk/54HTEjYgX0Sro
acNGwRkfLE/9Gak7qILGsEnXqDkfuFoGjRYfVcHJcts9hos+KCio9tx3TgUU
E5ZbtWy+WP1wwfB7pQq22O6WbxLxRcER50rBGRW82WHN9cbMF0/yyqmcoaqo
WzMnYUD4IvXXg5vhkaq4XHJZPdvcFxIu1kOv9qsi4seSlZeVL76mzbgnHFcF
d2zlkT4nX5RzOg1fuqYKqxT5X8NbfPH02XqL9k+quH/1z+Bcqi+OFph0nnRQ
g+GGqF+MdF9IPV4e5XdTw73Bca7CE774b/FN5EkfNZTL9BsxzvjCIqquJnKH
Gm7lNp4ouOCLMuH8zokENRRmHF1vXeoLnyxNak65Go5H8Z7O7fJF/u7e+f18
6lgtmHptotsX6vxTK8VF1JFyl+WBRY8vTK1tmHck1ZE8+fPLeJ8vLg8MHW9W
UcehnW/MzL/4QoalPCXTTB17/c6PfvvtC9Ex0ZTr29XhY6kIUxk/RBYE3smv
VMfSm9U8TXJ+cInauyKnRh2FQZMfGIp+EDkcKHWsQR1fUmpifdT8kL8xIc2m
hXxfq9OdOD0/zDisT3D6oI40xwMy9638wHY0bNXOZXVofdo8Ttj6YTBwc1Yd
GwUd4da1z+z84OUVfmDlagpETgt4vHP2w02rwI0xfBRc7io+Me/jh5Av2f96
5Cio9er+qx/uh1MpniXZBAX+32qfP9jjB49X3Pa0DRSw7C/MtYzyg2C30lyP
FQVWF0L03eL8sJk67fDDgYLOjytCI5P8wMF0z83xpSA67Ov6P0f9QGT3L45s
okBsuY0jKdUPe1YYb1DfQsEmudwrZ0744ZZY9/6TOykY26L94W6OH4z7ucy6
oig4MSN4Y32eH7omQpJaYimgJi/EPMr3g/2DkxfK91MQU9Qs8Po/P7RsPr8u
KIEC1lEfxlSJHw5uEa3ZkE6B5O5jNdqNpH5jr9cOF1Bwcnm7QfpjP1z5yr92
uZC8/4zV3a/NJNu46fNdIdevWnWjsNUPu7rqWYWvk3qwJOcKdPnhqvu6hOJS
CrSztgqFd/tB+8G5xqgyUj/lDZkv3vnBvfGeilE5BWkM1tTkPj+Y0bm2FNyj
wOdsQuz8iB9s2e4dn6+joF0lcIY56gfOj6umIuspsKghwu+M+UF/i/3Brw0U
UPr/bd/5ww9fLn7gu/uIgoKI/qHmn35gGdcX52iiQICtYZP8rB+KhYrsXZsp
WFA96NH72w9NSt+N259SEFrr12n4xw9tV17P/H1GIeeZmWPWkh+SNac+yrdS
0LLnz0Z7Vn/ops1vcHxBQW5dnEHDWn/sb+SL0n1FAZej910JHn+w7r7whL+D
goQBY61YPn/ccD3vOEryzlW/lajC/pgTovDt66SgL+ddYYaoPwzVOx10uyhw
plRLfRP3xzy1pW2AZCOnGKHLMv7QPtmSq9BNwc1B98x/cv6wlB4dqyRZJsqA
y1fRH7KCCam0txScYRdOrVb2RzKXZNQDktnPz7IJqfmDcW1Dme47CvZrvDkc
QfEHcTCZuEjyZH3FnzZNf+hp71RaJnmLc1asug65vnvcZs8eCt4O7Z05qusP
j9MWC0UkM6KZ4UPr/KF20HFyjOQGDr3vdEN/GFepblB5T4FeHv+OC8b+8H3v
tehJ8jXNn0O/TEhOChVJIFniYccmN5o/Km4OnC8g+aRLWW8Z4Q+ltfHHKkhm
HT7lwW3hj57bYp8bSI6JCe8MtiTzjasoayR5bLWT41Mrf3x23Th7n+RNF7Sf
K9j6Q0ep5e51kju1eKwO2/mjoMNgIoNkq8aJRx8c/HGLSL25k+Ra5kuasbM/
Oj1rJkxI1h65VXOW6Y9jy49r2Ui+HJth8NPNHxulLwk3kfkJc4bedfAk9cyx
Zo0j+eqGg/unvP2xmeWuniTJegdPbsjy80f3Kertu/+vobINaToAwngIuXRh
w9TM2sLCoL/akkQyLW8lTJ3ZBwskOs22HJYxtDbJF0KzOVHMlS20sFy1NN/2
oVatlcNVpGk0dDbWkFVUpJmrpf4Vxe7jfXmOu3ue39H+rKbbaxPyEESJWaXJ
VGd5jQ5nPgLHq9U9p3u4dwy0lcsQNA8u8YRUn5aOygVyhO3ZXZM6uqd6fHZB
WoRgsnc7Do4xEMLj2PwVCMflYX815Ad9enhDZzFCszKydoD802/ZK5hRIazi
Ptmz3k795iQ/tBcQJjaukzHkN7cQjfEVCC3Gu1EJ5E9Wf/FAWRXCQg2/LnqE
+rmbuPwamjfjQ2LoMPUL04/1qxEshmNtviHiRd2rgtUNCFXx2juNb+neAw5h
RyPCuenAQxLKR+bSdzZDi/A5c35o6TUDhYqA+iYdQmmQLWc/5Y3tiDiyuwVB
zCpK31Me1V+i+eM3ESTayMvZVprnaFbfpnbSOzx1JZny7Eq6NmroQjgR3H6y
3kR5Ud67ld6LIPf3+WyPGJjrfXzqlxHBXt1s+UO8CN7qnI8zIfTMiMNj+xiQ
rOFvfmGlfeuW2W3EH5do57c8G0LlYE4q5z7plaf0+r1BiEni8Dx6hv5PPqS9
Q5jRspklxDfLmEE26kBw/RaVRVwnvwc9jVU5EbhSzcTDqww4xYNz4Z8QZN25
oXFNDPwzT2lyPQjemsqoLcTL2PZdPT8nKf/mj4vVxFOLS6RqmEYITPUKbJWk
F5KdIvTS/oWCMwvE34Japf38LILHV2FIU5KeVd26gUUYrwroyi9hoHrxhtS8
iDDS6vArVjDAi++MwWWEfS+/PlMVEd/OmmdXVhCGTWJ3SSED/wG3RLWv
     "]]}, 
   {RGBColor[0.5, 0, 0.5], Thickness[0.005], LineBox[CompressedData["
1:eJwtl3k4VO/7xxlrMbIzCINQZGeynrd9yTZiLIMkS4tISVmKJFG0Cqm0CmlT
Klv7x5pEVFJJqGQnhJTv+V3Xb/6Z63Wdc+7zPO/7fd/PfejBUR6hFA4Ojnku
Do7/+5/pbvxP5ch/Fhz//+sokI6z7LxMULrLTbbdkTaHxOtg6c67xMS9YrGU
7SXmkh9Flgjb1BDz9MLTisl/zGPdr7/n6nxOuNSMCncfN7DYcO/l9cWseiJN
md4zxdpg4Sw5svePdTMRJBN++a1FqsU5s0PFfxJbiVuKgSum/S9biIxKnZx7
/4YQfaLeceBetUXaheKE33pviT0K6h2eym8sFtyNQ6ez3hOnBmsXdKy+Weyg
NLn+GvhA9B/NPVldN2MxcM9vzYT1JyKc8aHJqJiXCAwdoo8VdBPn25csMdeS
ILYIPD44k9hDsDYd3KPWoESohKTF77r+ldC8daQxtEOb+FLjGjX1vpco/sZ9
Z2jYmMiXkArZydNPdN+jHjweakN4Rn7xmdT7RvSfMS4QVXQjltUXuUQHfSfO
hLRt5pXzJpoUtluNZ/0g2jlVo6IfBxEH96xhRFUPEHVD0hasmnACbRyaowM/
idgwZf+hvduJPysbFbdJDhEOeyUeFu+PJR6knJAYth4mWp9nsGWN9hHbP/ou
3Ro9QkwJ6AYPzR4gNAyUFn8WjBI7uQc2PFl6mPieOfhrU/MYwTnt7Djz/DjR
usN36lfiOFFUGm8V63Ga0LrwKPKe2ARx0TDlTk57PnHkJf3njusTBO+1lknz
8ovEwO+DG/UsJwnFxyUcr/OvEnYqg58n3k8SXTYC9R06JcRVd1efsshfhPPY
Jb6bh28RnHvvvtnOM0Vs/iBh0h54lwgskXTROTdF2PrP/Z4eu0/UvI2vH9Ob
JvJH6l31uKsIGuWL5e3GaWJBLSLeuegxEatlXRMZNEPsUBD8r3DyGdHhV2Sk
9XuGmJoUfG/w7T9C95BA2UjWb+JtsH7cft0G4ui9KI2bKrNE7YxA4/PPL4nh
L+2FEdWzxAxxzkd3/DXhKLhGUdNjjqha112+j/GGuLbmXP7QwBzBfTWkROVO
B8EdyiFRmjRPQP9I5bLQ98SGEyHHtkj+IfrGHZYY+nYRcoOaqT+tFwirc/K2
Hgd7iHjJE/+KuxaIM3Pz+g/Ceon3VtN7NkX/JQ4PSX/W3dZPGET5/lLj/0fY
qrewFs98J06efbTtR8E/4k71P1WH0QFivJ4+cM1wkZDcGTuuuHWIcJk6GBzW
vEigT0IkS2SUSFUtKp1M5MD3LbtqAscmiLtmHzZ5NHAg9c6EWtaBX8RXDwHV
u2Kc2P4re0pOa5qwSIq6GH2dE7b6lxFXP0tsO30poG2aE5IFq5vuPZgnzpW2
y+haUuA6/3WvxqMFYu494/T4ewpSZCj84ukcqNDjDypayYWQ631PC+s5EZvV
uSowgQua55tbh8W5MGkV9/SlPDf63/dTPDp5MHizauhaKA/ETnUkPPkngGL+
Iw8CHvIgKWypRFIxFWEb2fvFl/BiT0Hm37OBy9AnvSCZcoMXgS7L6gJ3i+DT
AXOrgF98UOwPOHfESQL53VSquC0/Ph94flPPWRI+xt3vm3L40bczJzrbQwpv
R/dtW2OyBGm8/P1XI2ho8X2aJ7Z/KbJ1hF1jXi/HU23rsUYhKoKEzhzyzFTG
vsNiVclBVAQ0RqSfV1GB2be+VMZdKlxbeO1dH6mgMj9VptBLCJ+/N2zYNLYC
d3nqbJPPLUNsyEI7fZ063mxTcZWVEMFtY9UjmxY1oXs2896MuQhatl/WWH98
NY43TEm/CRPB7OgBFkVRC67KtX3pFSI4JHVU7ZeJNpo6Q+Nm2KLo4ZotKLyl
gxfWRVfbLouhvaAvzu+yHnSO3v75u0EM3w6tmJbv1ENB50Mt+TExVGwa/9ot
qI892xoqtpiKY1WsZIXlTn1o5f5s5uoQx0PuJ/uN9A1w7uuEyKp5cez0FJ/b
HWSAJZrzLHdFCXxT+zl1LtMA/U+Xfj0XIQHalmT24a8GyB/UmDbkkYSXY0Hx
q72G4Dc0MPHXkMQm2/wg7suG2JVklpTClERD+QFZyVpDuIu7LHl9XhKV4/7u
TXxGeBTo5Tr9QhLPP+yR36ZmhFUlAadkByWxssk3c8jWCDwWkcs3GUnBsLj1
9d4kI+xIjw0+6i+FzAx/n1P5Ruh5s6+oPEUK6zsnGw6VG6Eq/Jgu52spFIeK
XhP9ZgT1u7mxatNSeG1ksVj6xwinFy5Uu8hKY9XRx5KrRBjYfuKObX64NM5u
lHz+cQ0D3R8rDj/NksaNdZeNxNYysFb12evv96Sh7dNqyPBnoGJ7ozi1Sxrf
vCSmHCMYUK1u89XnoCFk2/VmlwQGTvF0Ffiq0uBmMK9sm8EAh3tvX5IzDf8h
/ZBeDgOR+YPq13bQcFAuNEP6MgMf+ye3NefRYCy17OvcDQYctP/cnXxMA2fK
rNOHBww8iOOalf5Gw0ip9pXKJwwo/ydgTgjIoEftU+P5egaOC4mnhOrKQEhv
Q016CwP/fOTqj3jLICetKm1vBwNbr6gI3t0rA3/KcpOkDwx0jmgyO6/IQL9W
9e/xzwzYrTHM+dcogyNMqYX7PQyUp5h/VBmXgcU4Zc9ELwP0V7aKayVlIeh9
pdyun4GjUq6h0WayGM4sm60geWED63pusCy4f9OL1pK8+Ubg2KN0WUxYBi6n
9DHwbibMoP+WLHaNSNV8IePbWEbFLX0rC6fnsbM/yPeXHdn9WOePLL63DtnK
dzEg/y6Jy5suBym+MlraWwYyFdMd9trL4dmly5NKrQzMbTmedWWbHDiNeVxm
GxkIu5/3pvGUHK7w9j1Z8oKBjsWLUuOVcnhoW9HsV82ApVOJv2SPHAQY6/+O
3mVA7kvl92DN5bjWHsocvUDm51d0XiNzOcRPGm7OPc1AP+8qJ53dyyGa57A5
7zADN7Xyb/59thyHX0qwbu9g4KSVx/qQH8txOTnu1ctQBmJZS0VeCsojd/2b
GBcfBiz2xcfkectDa/tqvSxTBpRO6qkuJsrjxA3vSqYmA7zXBt+HXiZZjxmZ
LsdAyys/U/0ReViw5sV9SX+uX25KaUlRwLPBOJeeu0aw0f11z6BYATfbjrw+
eoH0s21p6NlXCti4Oju34YgR9jzICjEQVMTUxfXzP4ONgO6/9Zzeitj1SL+e
IWiEttXdR88NK4Lx7OrvJBdD/Meo+uG2qAjBX7EVFgaGeGCZAy5ROvKPeFXf
lzFEvpfr5GYGHTs+zJS9+26A4L2PvRgpdMjFNAavTDTAZHOB3BspJSTy8AnJ
ndeHeMT663zWytj2QlDqfp0uVvFdqXP3VoasX3Wn7jVd4PL33jNblbGWGjVQ
eFAXEZ3bZDWzlSG/xNUkwUYX/9kkZrp/U4bcjdNags91ELP8TOSZQyrgR2Vn
UKI22lve6Gk0r4CVC8eRG4c0MLBZ0i2mZwVSsx8PrHTSwD9uv62PplYgbevI
9R+CGlhl+vWK23JVvNryZNmqU6uQUjQmHhOpik0b9utPXF4JvWTB3zXCariz
8KPmdKsaTuraVbt6qcPxybKb7C0q0P7oa2++SR3BE7X660xU0Jy6rV0jQR2d
H+Kvn1mqAt7O7CH+S+pQvRC9VvyGMhL29cm+GFbHC8MFxdpJJYS8TE5kpK7E
ChuVarVjdHDuyuZXzV2Jl8clmuVC6CiQL84Wv74SO8IeT24wpqMz+vWNidcr
MbLxs9mnfkW4SMt/LpVdhRCm76qjhCKMQqvNFe+twkH9/KUn+OTRLvS6Uahu
FdQniM9B1cuxvaLX62/nKljzZ8+/jFqO6wJLI7v+rYJat7Haji45KNz1Kcgm
dXoQc6B77IEs+Ben//H3amA0T9NGN5OGD3k6TyeEV6NcQ/WW1hXyvGwvXRa7
YjV0ItzsQ0Ik4Cektn7eeDVEwuRkGKoS5Pm6/B9l42pMxNzccKdUHD2RS83E
76/Gqo6ynI5HYhiw6X9o5KsFEef/Uuf+iqAkaT1f9TYtrHwebpTWIIItVV0s
IkULu7R8N1w4JYJh7bZp+1It3Dwa9WWHhgjGZR7r+/7VQof6q1PJG4QxO557
O+GSNlKnq/Yfb6aiUkNscfG+NrJuMdYb76AiPuyoa2qTNgoU1xh+kKZi4WPq
SOYvbSjxPQyZ3iSI5L4KiddKOqiWeH4hVFwAqS2F63pidCBxkQj2JeeA/q0b
E5SSdLBbcnR1vBM/bJfQr4RkkNetXeyiF/nAa3NucuC8DnY+Hs7o2sqH9MqT
JybqdLDnd3FtsCsvjlxNek2h6YJ7vD2kYA03nAw2i0oo62KXy6+bG+e5wP+f
h5faal3MJmcHd9VwIbVvxce1lroY39hh9taaC4lKzd+zN+vCvz6ysM2XgsiL
0v9Uq3RxNFMiN/YqBzR1KJbG/+ki3ljbPHM7BwafDB1Y26IL98Jj643NORD+
5fGS7b26aDm/drLoziIRJB8qUblUD/yBnZ7PVv0jmOfKNNey9VAxLLWotO4P
Iax5NiogVA/shbjoTwvzREt16t2oKD189dd+llM0Tzh99F6TfUAPMuKHfLg4
5gkrmX/Wn0v1MGnA2rKjZpYwyHNiRy3oYY1OhlTEhhliUs2gYD+vPpbdliv5
S5sh7jxc/vWUsD4Yyv+awtunidXvx8MqVPSxMsg2ssZhmlCVzN3B6aKPfdea
61XNpwip7L6MU2QfmS2KZYusnSSkNe6nzl7Th2fnoZxl4pOEzPO0pIA7+mhL
k+K58XmCkB9fuUvthT6E58MolTsmiBXO24OqB/ThN8azd+bKOKHP/deoj5xj
Kn58+u5sPUoYnG3RdTA3gJvJzsa8HyOEkd5FzZt25FzDq+o9njlCmARZK+32
NYB/xbOdD7uGCcuaDKpAkgFudyz+80kZItxiJPv1mgxwZJvV2TOLA4S7wEB3
brsBfK6u/7X+3gDhcbnyw8InA0wEMkL5Nw0QrFb/13VjBrj+RWdhuv0HEaB5
pcpPwhDXy7v2cD34Tmzt1z6REmSI1Ofe0ZMX+4mIBM7MH5sN8bbgU3DThn4i
UrQ9zXmnIXasnLLboNxP7EBsomSaIYbZcW9fFPcRcedqwq+XGqJ/xiJkRU0v
ccjT0eLNjCEiTzT+rOD6SsiUt8hQOI3guz9B0OJlD3FLzPO3roARfvQ58u4/
1UO8exN454SCEcrmpVTWqPYQKswYJaaDEQZ/P/oVXNxNPHe5wNt6xgiHniW3
E5c+EqybKn2LV4xA06LKaNh9JAYFrz/RvmUEA+0z27yGuwiR5vI9x54b4aOs
Ob+fWRcR5NQ06DpkBK03M0YNg53EX7vplldmDBSG0J9m73tHHL8WX/rXjpxz
ypbs/Wv4jlDh5UhfzWSAMaVMix19SzjXLrXMIs/Vqbaeqczgt0S+teI956Pk
nES3qhL07iC0rhQeS8xjQCDrHfOOZAfxnKIRcYOco+RWmfS7v28nfj4zXCH4
kAH7sGnLZHY7sQZrc19+YUBkHefZ9VFviOYLrTv//GRgEzi3lBm9IYIWvdw1
phi4+m7Ca/xfG3HocdCSI/xrcKJJ9rDWyTbinVlsgpPuGswl3b+Y+KKV2Gl8
aX1jyho8U1u7R+5iC+F0UWhqbeYaGAytsUhzbyGU+BLTW06vQVHi48EQSgvR
2sEqay9eA6cK1R3xW14RWtsFubpb1iDZN7Tiw9pmgud9XG5Q5xrcnImWeczX
THwy/6HR93UN1G5XOAvUviSOCDz3HJhag7DrxaEfrV8SA9d2X5uUMcaY03Ix
PY8m4gn1m8kuFWP48diEmdOaiJwYj9e/VxvD/uXihpKvjYSt1erZBRgjfvdN
rYuxjYRcSX5mkpMxxtNXxq+0biSmlvHTKZ7G2PNWp1BYpJG4/LnXkS/cGKnH
4rh/32kg4mzcuzO2G2M+ZWnkdEoD4V76aIdgvDHYGS/o7qwGYnFP3lmRLGPc
u75LkMbZQPiLu47I3jOGSvDDxZmwekI/oXp/QY0xfM1+5rRb1xNLe9Ul6XXG
+Jtu1yugVE9U3uYiVD8YwzDg8rfjvXXEccno9uJeYwQL13t2/1dHbNrbHa4x
bIxLYZ6f0ovrCMm1lcd1Fo2hN3W0ZGZnHTFSprriHr8JDCzThqvYdcR/0tmV
hqImED/wx6fbpo44l8TpWiFrgpsdwUUbtOuInd8je01WmKDPXee4rWwd4eTy
KfaRlglOina+PMxfRyiVOwpgjQmeux8S0/tdS8zJPLzw3NIEO3hLrc1+1BKt
+1UMbNeagOOdyNbrnbVE0cCJhnpPE6wQ3nxu78taYp/bor9ToAnyeQIHHzyp
JVgPIiaaw00gyVcQ7n2/lli9vOugW7QJvELfqQbdqCW4U+1l3sSbQNZIx+HN
1Vri02D5Lc9UE3LO51C9XVBL3GMqWb/PMkFcge2q2TO1xOGKY+99c00w77vw
+FZOLbFB4e/WTxdNcPiIkmtHdi2xJm0Lx/rrJuBvuG+5hWThkffZX++Z4FH5
Yd4dp2uJH+tsV4Y8MkGDIsNoJLeWeFx199H3OhPcN+zJ+ny2lsihK3psbiXf
9/bqS5tLtcS29KzvQx/IeL1XbqoU1xI2Y/PxkX0mYJsvTOy7U0vEOWSvejZs
gjb6M3nFqlri1qXVXWIzJnh1YNZLp7aW6JuvywhbNMHQ1b/JZW21hLRnkHEl
vynEN4kdL/xSS7jcnBsQEDWF3p3EnUJjtUQK76m8QFlTaAYlyo4u1hLDFbW/
ubRI9n27l6ZaR9BF1xexGKYY+ODuuNm0jmBtnWWVwBRXdveJrvGoI54u13jg
us4UT+vjU9ipdcR07H+hl/xNMdd5+kz5hTpiVWuAxFSoKURfLRw/XVNHnEo5
HnNmjynObm/fOTtfRzR8XKkyvN8Uvp4LzCS5emLB4EW7xRFT3El/1JhL1BNh
P6b1+s+Tz5ex4g4drifO4livUZEpVi+k3tx4t55oPaN+MuOOKZquFuZ+/FhP
mDizJ7RemGJ/qXRSiX4DEVU4dXF/synupXVOcwc3EFf/Zbl3vDVFWv43cb6T
DYRQ2dPbcQOmCEvY5bz0dwPRK6Ea+R/VDP9ELlID3zYSUlFPlktJmWH/wn0R
QqSJcG7webVZ0Qx1mSbLul2biAfxRzSX6Zvhfpr3puDXTcThL+ODvj5m6OkL
yPr87SXxZM3h/BsbzBD/T/8Fr04zMXVC2WlxixmMwmcT+RKbiUAbVsnVvWY4
Krn46xztFaFXUh0+dtkMNZ+kmbFbW4hwipeU1Q0zWLw+7lD1Xwtxjj1al33f
DHPKMwoTCq8JXiG6qkkDGa9P7Zjtp9dE1460/tQRMxg639oX+6CV2G/G3CCz
xhzRGneGyve8IRwCCyYZVubweEhfylP9hhBKHjrg5WyOxaqkgvP/3hDnXhy8
djzIHJu2SA+XZbQTFU5VQ7wZ5lCfodvduN1BJEXw7VU5ZY6GttMLqQsdhN1R
TyGr8+b4dhejlU5viY62UZ29ZebQ+/jrsNXQW2LcRzn21wdzPKHmfBM3f088
jN/OJ9JvDqXn2ZUSp98T+849ytMaNccIw/hb2uh7QrDHu3ozxQKHhrz8/yvs
JNTCMzl6Vlmgvsx28+SKLiJw1/Th5gQLbJzX2+Ma9ZlYkWslN3jQAqsxU5Py
5TPp32M3+Y5bQOvGxt1uzG4ifmFlq9VVC5hURSjXGH8hTh8IlKhstgD9wrim
2LEeovlE/YXC5QQumdH/lp7tJU7dE9d9oUbgp9KaQJmvvYTf2w3Pe3QJtK27
PxWu1kcMSC/0y9oR4Dh1bU3hgz6C66LOqpORBFKr7Szrv/QTJrfOlO97QkBr
ZURobsAPwuZ9y9/RBgJ9FzoX3pb+IFw5uO3XvyFgQ98S/m3+B7HRI/ID8Y0A
/w9GS9zZAcIugZ6UzAMomPRKHf3+k9iuMHPFUgPwl23ZxVE4TEzfO94wpw3w
t67Yd5ljhIh30BgpMwBs/JUtFQNGiIPRQUZKFsDZh03MMulRIv9FUwOFCRSm
pwQZ548R/4VfGHkRC+xcXrK0aOME4bhgLJqYADyRDG2PyZsgWo53GBkkA2bM
GZPyVxPEh8olyVczgIOq7gXpxpPEqECM6MFzQKRsgH6m5C9C+o4Dw+45kMwx
Uyb9fYqImJ1IbqBaQkm6pqrk4yxhEh0m+V3UEhjU4U5SmSP4B7tKuaQtMbHw
XObjtjmi8OOLdxZKlgh82qymRpknuh+f1rxvZAkbjqgTS3T/EG4HjTsvrbfE
/XWa958V/SX0RPdrJ5RZYvst0QrnBE7MaQh3r/aygozUn+u+e/kwc15mv76f
FT70/vk7dJsPU8tWqBivt4JNkeX7G718GP1lvMVmsxXSCgbUKhz40Vu9ccZv
rxW22qkG/JBcgqa1D4XSC63AFV9lpVu9FPlbA4neaStcfusXmaAgBLPSGxdz
cqyRJ72B99oZUXxULL1ge9YathGvfseWiyI+p6Rg6oI15n4p+Dq9FsXD/dfO
eZRYI31km8FvbjHo+VzME6qxxn+qiVVB28Wwkif7eNpXa9wrXe+uZS8OyfUJ
ybGaNsjql/mYPimBCVGnINZzG3w0uX6kW4uGzgil1i31NqhUqg6Zd6Thad08
kdRsgxLDcl5KKA3H40sVit/ZAKqm6u35NOj0Cn6ZG7SBarlU0g4eGUSWvQ44
L2aL88e3f/B8J4NBNy92f4gtjE4Xea4JkcObktUvZzfbwryGcWV5ohyquHhN
qVG2+Pnd83HfKTlkPHwgYxRnC9OsDkmRF3JQV5DuOpRlC87Tt9t/KCxH+GiX
j8YDW2xR72HYtC9Hf2YQawefHRxdDZe+kldA5KCmko6gHUztQgSndRTw235u
ZETYDp5/+MLnrRSwlOvkwc0ydvi151HEuTAF6MS9KA9abYfhr3X8xjcUsDdU
VcxtnR3CQ1cWeEsrgvfFZLegjx0eaOW6Oysq4rjik+tN/nbw/v0rREtdEVc/
elvZhdkhsuHLliqGIpqYGdHmcXa4yc8eG/NShKTF8GuNC3YIm94S+vyoIi6e
rTj784odbuscsTx4WhEr51LDi4rJ58tD9xqcU4RZ+fJFpbt2OKgk/9m7RBEb
V7lpydTawfce1+87zxUxfEh2/n2jHZZPLO5+26CI2G8/ak+32EHh35a5by2K
OHwxOUCk0w4flp173dSliDuSdzP5h+ywWMbKvzyhCJOYfT51Y3awRNbUit+K
eNHmpJI6RcZriuM8vaCId5l91Yt/7UCT6hc14qNjgSIxNCNsjxS9pToHZOlw
HNvt+M3IHqEjOqnWoENOVz6N38wegXv5WJ02dIzu+O+5hqU9Plyf+eTpSEf2
jLDZjrX2cC4wmeH2oKP7b4nW4np7yAV1S1oG03GHcN+qFGqPsZClJmJhdBzY
P1Nku8UeUhqH/jZvpkOdx5qeGWMPu26rgN/b6dgh+EmMlkHGm+GJVttHh41r
irvZUXs0J3GlGe2nQ+q4etb6U/YosO+3WJ1KR43YLt5r5+3R2ylwtS2DjqNe
staNl+1RWKvjmZRJx4bcZ0nDRfaIMp+8LX6MDl5ZoTm9u/bQdnq5e+YUHZ3+
5Yash/aIvjc5apVDR2mB3464GntsP0+s2J1Hh7tS0dCTOnssu2PzPeccHUoh
Lup9L+3x3Sg+MaWAjunCXyG8bfYYmH894HWRjvyV6Hb+aI8ukbd+5VfoiNj6
XWZ7jz04WxciiEI6iJuZ3qe+2WM6L2v73Wt0iI7pZT8YtIdWbl8ktZiOfp0P
rR/G7KE07RftXkLHgx1J1L9T9nD87LY/4TodGeUrnBTn7SEdL198tJQO/5mX
adaL9uCfURrLuEGH1podL8K4HZCVULl+2006OOKlOQ4vcYCSoQWX8S062qsf
m90UcoDsbmrfMMnX/obEtYo5gH6ycEnGbTr2EAIPfkk7wHdjzgHqHTrW7i+b
lJR3wOS1SwHxJMu/8NY2UXaAPC3j6muSx7n/bQ1QdwB/rFAotYyOF3ZXi5NX
O6An7lepPsk56U7frug54G3P3EErkjc1jdPrGQ6QCO9bNCbZVDA3cNDMAa0N
0aoyJAu5mp+lWjmg03Qrbx8Zv+dY33sdewfYyL27mU3yvbYMcU9nB7yxSNTU
JjlNTIe5m+mAXbA7eZdcv4/Xu6x8Frnfx3Jj8iSvyk1sesR2QJPngEcMud+/
nUp8X4McsPHSiVd3SX1aZRqtucMc0A3OqC5Sv8v+UclqWx2g16pgP0TqG1Mg
8chpuwPch9+GfiP1t++pntu2ywF+hlIfG8j8DG/k31me5IAK27ZlzkVkfRTY
PHqS6gDx9TYnJsl8j31I5nuZ4YAVHqb7D1ylY9Jt7uzXUw6IfP/1V8glOn4d
Nvw+nOeA65Nq+fcv0DFVG60ze94Bl+fkZ8bP0/HbdPA/oWIHeMd7Sqrn0zEb
q7pM5qYDot6vXVQm/TlfFuy74q4DNEtLB5aS/l1Q+zhiWuOA235PqPkn6KCI
N0tubnWAFmui88khOrjd+DfEvHXAQP/3BYmDdPActilN6nIA5/TeF94pdPBz
PCJy+sn9+nsfLUgk8zF8c9OLWQc8O192zJSsT2G1wbstfx3g2O9lMBFBh0iw
6t8PFEc4XJPQOkXWs3hnwYlxQUdsXdIbf46sf9p/x6qW0x3B8bOcv34dHTKL
L7lXqjrilDDR+9WN7C8m/G4GGo4IbKG9/rmW9Ned5D4nQ0estku1eWZNh8q5
aME9jo7Yl5PsckKPDp2YdYFvoh2xym7CtVmQDr3bx4o/xzpiXHxU7z+yn+kP
vpwcSHDEjEB57XUKHUZBNocWDzqCe19lqM2sIkydDe9o5pPPP0s8eaNXEXYq
UpRDzx0R+0Dx66ZyRfwMti82rXfEO437ns9uKSLz0m7X8ZeOUHv3ykSQ7Nft
8p35vm8d0f3pVnXceUUE0c7oaw444oW4ltKDg4qIE5INbaM6IStuZ3LjOkXc
mJVvkPV1wprbdXf5WxTgxnCLbA1wgsTiix33nihgcleS+MFgJ1g5pms6linA
+NeXoNGtTghT4vIyylZA3cjFuaf7nBBluWxMzlcBX3qVNMKuOmEwiSFk/0We
/C5SPXpnzAlVGsqikd3L8W9Mp7BpygnTz3b27WhejkFR05r+OSc48W8OCKta
juc+boPS3GuxxPuik0zOcuzs3223X3otlqbEz9Y4L0fHn4Z/TMu1yKLknlN5
KIfcVVujfp1cC5N7AtK6KbKQS7/tbmTkDC+Poyci/0kjT8NYWCzcBfxeS9pv
WYnDa+2r44+3umDffzG3r+uIQ3TrBpEt211gybv9zk15cRy5niH6LM4FHckb
zzbOi2Hfyi7xqEwXnGFt2eF/Twwhagm0l2UueFId9pFPVQy6yo+UDiy44Mri
nL2pqChGrZhXtDhdIb3g/XQdpyiuB39T7uJxRX/Njk+x4yJQuUxdobvMFcZH
P2343CICaXqg2he6K9Yd2OmmlSmCf/KLGqb2rjiSVS0wzS+CJhlLw18nXHGw
/FnlAwFhtMrfVuXOdcXlT9tv8c4swzul5dIS51yxfuLYxScdy/B11dy80TVX
FEoPJZw4uQyzJmVP46tc8XTlwcKqZcugyqY7U/pcUTDYX+ksLISUs5wbRQzc
YLjk6sRtDUGkX4jyVDJ2w9mN/20+KySIo1c+2+pbuIEhzqt/Y0IAZ0or1b0c
3LB4e5OHRYUA7lRHj+b5u0GESJlRtxdA98evcYoH3RBNEYlkRCyFidzz49rv
3JAmpHeB3kHOo8oq3T+73PDmialjziN+ZGikaVz94oYJAYlFrSJ+dJo41Un/
dMMhnbW9zfH82O375g/nAnm9hdVeo8wPv7XR+oPC7rhv+Do6KZEPWm5KfvZi
7jA8pJtgsYkPlHXtyVcl3FEq9PqlkicfSvwMWwJl3HGg9EQGW5MPs5vnNrUr
u+P6caHwY928ZP/fX1Bj5I7JjytlljnxYkumXi3N2B0Wx5dHrVrDS/73DcWa
uuOywiB/hCovvuXaGuvCHUWqMTbBXLwwKFrSUehIxvtaFS73hAdvak8sOebv
jku6BR/azHlwrdFKZzjQHToCjxO9tXgQ/+oXy3GDO/45/1zBrcAD+luvq1xh
7lAsu/fgDQcPtvfTiD1R7si4ZN5lW8cNIa7LMRtS3CFgWKd0xIcbvHNP1k2k
ukOt58DNKCdu/Bv9rLf/kDtw+NLNFDNujHXRJi5muuM/iW0rDejcaL17YltP
jjsK1K5X1g5zoaH4tvP2M+5YLBe4JN/DhacFrzQ4zrlDKydd+1o7F8oOLxlU
uOSO31nafpbVXDgZvD9sfak7MsN1DxdncuGwzwXbsZvu4BMYtdu9nwspro9U
ku64w+OUzOuYWC7sNJnrLbjvDr+CXU4LQVzwFI1e3/3EHUl3xVaZr+GC5PMg
n4AOdzyW11qSPkaBUMU+xsg7dyzYypvZ/KCA99Y5yb0f3OGoqWCj/YWC32c6
O851u+OI98HmE68p6Ix2Z34acEew+djR9LsUtIZH6kQMueNKuxujupSChoDM
ZQsj7ng/q35RrpCCSseGV7K/3NHqIXx+ax4F5BHlxP7rDsasVbHxfgpOSgWu
HFp0h17l74qvCRQcpibyJ5AflHkt1QEVsRQkzD2sy+djQtvV3GUigoKYsbeF
q5Yy8aBu9si6TRREfPuVWiXIRGIcw6Z/IwX+bdrWXSJMiJnc/XOcTYFnvYvS
FnEmqPLqAze8KXB+tJVzXpKJ0wPZ6r/XUWBeUvSEJsfEpc91SZIuFBhdqC0o
kWfCtbv2wJAjBVqn+/Ya05n4FK39YNSOAvn9Cma+qkwM/L2fnGRJwa2d/Eqf
1Zm42WEoKE1QYBE2wbdBgwnDiPKpT2YUtPh0jfSvZmJ1R9PqFhMKAta+aN+k
w4Si1uz1oTUUDJvfqBzWYyL7bPV6QwYFiTqnL2w3ZELUIpsoNaRAUHnfwSkG
E8oMTgsXAwrOSYRv3WPChHvxfldZfQo0+d2ZC2ZkvHvZIRJ6FFTPr2EkE0zI
xVXuNNWlwGmEvpzbiolXslFRWToUdH1ZypVuw0R1jcFaAZK3vPk1IGDPROTe
jPlybQrm//vUcsyRiXM6ndsPk3z4YW25mDMTtu4NF46QTLt+Kz/XlYlwXpfd
FSQXn8tNlmUywbZ0+CFMxltzLDnswjommaezX7JJbti/2VmZxQTf4kp3G3I9
PjEeekU+5PsCO9QVyPUOhJlKa7CZmP+T6LuC3M9uX5V/twKY4KrjecMi98vr
TO3XC2Liy3X3lHukHjkWM40PgpnozyP8TEm9VHW/3DYJZWLzvnLHUVLPB8oN
px+HM/HU8QSaSb3tJMsSrLYwEX0hT+stmY+3/Pkb6iKYiOW8zLmEzFfInxR7
pygmJjIWC8PJfE6NbF3dEs3EsTuzfBPWFIi3m8+9jWXiz4OP9w+Qfrhaq/rF
N44JjTTPrkxnCvQrltV+TmDC8k3atqduFHic/3r8WzIT358YnrjGoqD3WFPs
5gNMfHC3nPfxo2BHyj3/kYOkPuYqBwwDKTgRflB9+jATgzYbCiPCKFD0ixSK
y2JiitonXr+FgjvO3lMLx5iwXgh2WxtF1pvuyqfcp5mIalJpaN1D1u9Cs7f4
BSYcK1XMXmVRUDB63zzvEhPP1wju3nmK9O/XAmW5q6SeX5OfW52hwKVu+5hy
CZnf1R9W+5P1mXlc/JD+PfL5uifXdz+hQO7A34iH95n4eijy0cY6Ckp3ffcw
rWDC7u8GiT2vKGjyq5C3fsRE4dXilbRPFCxZ4f/Ao56J/1zu/DL+Q/qJRjiV
NjLx+m+c+3sKF5qoSt1czWR+7ycs5CzlQubMD577rUxwm2zqTZThglDDTi+p
LiY0O+QNeky5yHngyNTHYSZSdiwJGkvlwo71kekGY2Q9jxlqXzvKhfZ1TLms
CSacy2Wf7M3jQraZlI3FDBPvvILuHb3BBSmhK6cuLjLx8tLgiME7LsiVVemF
inrALib8Qrw2NxILz9c9EveA0UHGUR1Tbnw+k+wnKeUBv3+8iTz23ChIsUup
l/XAxUypTwLruaHo+aZt5QoPnGpTDT50nBsrfv/cPsrwwJlN1YPyc9zQMqfd
3h3ggY2u/i9HvvDgnvLmP5QgDwjonE0/Nc6DNUsr7Y8Ge0A033nIh5MXVu99
eq6Ge2Bym+6IpTIvWNF5Im+iPXBNw2nq0CZeJBVKxWimecB0bkNP1SwvWqmS
xl9veUD3eUrAJi1+7OgWfeHEsQ537Tc+ze5bioY6/0fXKesgembSSnRuKeRv
X3u4lGcdbPap8VwUEkBTksmNpiXr8ESByBoyFoASPfi0k9g6RAl8zDQ/IYC2
jWXhTqrr8PZqVtYVK0Ho/HQTdHJehyqR7eYrblMx9ivTyzFvHfJ4jybKeAjD
Xrsu33G1JxwCM+zTbcTgw+vg2artia5qE2cqUwxbPjdSvfU8sY534mZWgBiO
HnmVHMLwROSZKxLJsWJ496MjLMnSE2kaS/zVi8l57mKf3n0vTyhGqV2MXCqO
FBHOl4r7PDF+/tMP0SZxZA+kpBYle4Klv8mg5a04rj3httA64IlneasS938V
R9M2/jLTdE+8MTE5/XpWHCJNy3JZJz1BiMQv51OTwMUU+Y2Z1zzRcWanVMt+
CTz+Zfrnd4snxC+qRonpSOJS88PgdW2eWHSQZQ8aSyK1UL/pVjt5fcfgw4fW
knD01jgT2umJ/Ic3Ewy9JdFRJcNo/+qJotolutV7JTG4f27HrSlPrJrwL+1p
kISk8MPBEBkvXC3NmlLylsLcgJ7HUzkvCFBfPypaL4VPz25Vyip4gbNHa05x
kxQu7byW/kbZC+3dR4+O75GC5vvTqljtheyAezcp+VKwKogJloUXKmxenfj+
QQqRmnpdbaFeWLlx0sjLXRq7fsvMr99Exr81FNfvLY3E51wyo1u8MBhX5BGy
XhpHfN76Lt3uhY73ETmGkdIoTt3zwSreCxl/aCrLj0ij99PjzntHvXDR34eY
eSaNn0VFs5YnvGD6oSY6o0Ea4zuOS7ee8gJfyWKy4GtpLPIH+wzneWGf7S6+
3o/SkDPk6VS54oX5qf3FjVPSYGWtfX/6oRf0HD5PHVCmIcDH4LdylRfM7z0p
FF5JQ4jycqm7NV5QKHEpytSiYWflKKvlmRdm/tokeBjTcPzbiXe8zV7IT21L
FXelIfdO/Ex2ixdcpMp7ZNbRUJCwUVK5jXy+1ZQl7EPDTRFDFvHOCz5n9eMb
NtDQZN75dnePFw4NnqRti6Ghjf/ZNE+fFwo5tj0Y2kNDZ3uJRPY3LzgJdNv4
7qXhx+YErzuDXtj4ba8SZxoN3DnybwemvBBD0/Y8kEOD+WhIh+8SFjb6bvdx
LadBstr+co0ACzFRWhXJD2kYPbRqu4IQC7vNJKhXq8j10ccFvomy4Me6fvzR
Uxr+eSZYb5djoZRX+L1pMw3v6IEi7fIsRDB1K6ZbaLg1ii+GdBbUlkgeuNhG
Q2A6b8KfFSzw5e9rbXhHI79zTtxN02ahMyc4IKSHhrz0mOSfuiwIP1x5rLCX
hu1e3q7OBixIM/bdft9Pg+KY3KCIMQs6wXueCv2kYbZ68WGMKXn/qR33xIZo
aE3vPfjenFyf9pUzS0ZoSFYqpp+3YqHtvrtNwzgNPmOHxxZtWGhaoSRwYpIG
nZptj4LtWWgRbG90mqKhx0vfV92ZhbS1ifonftNgmfH4+D0vFuwWGj9s/kuD
DOtSoKQPC72cUmlV/2iYVErVjPNj4fVssMnCIg2XaxwbLNazUPfidKMHRQbx
GZo5lzawEHzuZWk4lww8WMtCuENY2BNVcHUbtwwo4x2LjZtYMBSqHHDmlUFX
zcNXmltZZB90M1Xlk8HdjPyzx7ax4HaXfm+c5MOsvZsno1iQEny37ga/DIKV
gxheO1gQjxSn+y6Rgcm4FU9FDAvH/FLlf5Ms+mhFu8xuFjrWvXJLWyqDwQz+
S3vjWND4lFPBKyCDF6yhyJ4EFr7sSvffQ/I55RYz630smFxxJD6SHDN+Z+m1
ZBaGXjqHaAvKkPPlqU7+Ayxc8OBojSFZ5XDsta0HWRDLDEgvJXmB5RvTcoiF
QN3wU+0kdyibWekeZuH8H4XfwyTfGJcXzs5k4fuVw5W/SU59xNk9c5QFVl9J
zy+S/Q/3l/qeIP2xM3nHV5INvOvjak6xICIosuspyYIq1+0VcljkXBE4epzk
/vFMiZQ8Mr7F1n4PkmseRfX157Pg6mQSwEty9mGPMvvzLLywbgksJfcT4W2Y
dP0CGa9/5ZglybYq0i7Uyyx49buJN5H6lI/U0kOukn5i+5yxI1nl4c6Zqmss
3PAbcLlP6pmdTH8pUsICV28JQ5JkbqfXFzaVsjAxZue/mcxHjNjemCc3WTil
Fv7sFpmvvk+rHCXvsKDw40jEdzK/z6PSJl+Us7BMc6pMk0cGesYG9TIPWciN
ucU2Jf1widJ7NrqSBVOums1mpF+ST5vbKjxmQSXucZsEpwzGA4dosU9Jfyqv
Mh0l/bZe/cxo83MWHPPfqVWSfrSonsqNr2dBb+eXEtUFsv5SL0e0NbKwK++u
a+M8Dctd3S3Vm8n6EC4/HThHw0JP6eDbVhYc9mmv3DBDQxXvRnPdLhbi/6VZ
1I/RsKpVWDT9Ewt7N9q/WiTr6cyZx9+7u1mwiuIw0ximYY+mzPHMPhbCDdO6
/QZoMPJo6/0xzELiLy9bebKer8kmPbQYI+//btg9+pkGiW+amacnWEj/fubK
3Y80TO1ON7SeYYF5NKJL7D0Nd88T6QWLLKybLOOxeEWDUviI/zSnN3Y1qAmX
NNFwQuesrjO3N66UyGfzNZD94cVM1xy/N74JCGlfeE6D9s+bq71EvZFOSfrP
mOxfBXfZlBvi3lD/2ldmSfY3ocQl7ylS3mh3do0wLyP7m1Bo8h1Zb3Dmxu8S
LqXhhoFcu8AKb5xPV5RULaBBPfnwnucMb7yIkt9DS6GhxrSQx9nEG7/1lxwS
3UeD++8nJ9+aeWP6ubDovzhSj8jpGwOW3kj8Y/n5RjQNDf5BX4WcvXHA/IHI
1iAaNhkbObGDvCFspkvsMSX1n3J/3x/sjU35k/cvGpHnw52tIZGh3shNFrtV
o0tDhdqlffu3eOPm/v6Nr9Vo4JcUvFcU442gLedfbhCjoWTyq+xUujeUt5qZ
Ow1Iw+LWQvHeI964XFjJca9XGm82SxnxHfUG9phuEP4sjfkeZ3eZU+T6HspZ
lrRJw+n1w1Sc98ascnisV5U0BkuzRjLLyPXFuq4rzpDGqlDjJyu6vJFQfnj5
E0VpHFNynT/wyRvrpJJ+eMlIY+pLsGFvtzdYr1O+9otJ47FfZmlBnzdOZD8q
GuKVhof7l1ypEW/ceLlibcGwFOJMD25fwuGDse2PI689kEKDSBt9ZIUPBt5t
kKq0lULo402p5dE+mA6/sP/2Okk8udgRMiHhC8cpv7paujimihd/az/0xc64
880RgqL4zrK7mFHpC60jx6fVeUTRyZ3l0Ffti7Q1bnKDf0VQHSRzJuepL2TC
7+ckjIkgRdrQ5G+jL5aF/yv69EYEwulbEps++YK64sGvS/ki0Ax/yxFK8cN6
Tib1iJYI5CXkSh5z++GtZKvLPzXy/hfBTGk+P0w+COPcQxfBL/nxSy8F/JD2
cPfQPnERVL1baq0nQd5/Lmb047wwHOxwcFHNDz4qHE0fG4SxcUXpknwXP3yd
PcDL2CKM+NrALaruftip4f5PJEQYx0NFX971IN+/SWtmOkAYNYVxmS+9/eB4
rFv0A1MY4qoOy/5u8EPE4IQo1UQYdarfxINi/ZDsrHrTQFAYn+rydg3v8cNe
S1PPq7zCmAxzfrcnwQ89RnN5yzmFoVB0L/dEsh+WrTtu4ze8DHvUUmReHPbD
1qdCUSnPlmGVuoKi6gVyvTlXPqRHLQMa3iTfveSHw+rtg1dCl4G1Ke2rxVU/
NEisJ9rZy3CgeOSyd4kfprc7TEQ6LMMn9ZoVGff8cDftp9Y5pWU4utJXY7je
D/bzlK8fuoRwtVEwc0+THyjW0S3EGyFUbX46zP3KD+Zyju1VjUL4UaJ2a/kb
P6x+WukxXiEErJrRcfvkh6kss11+eUKYWHXK6O64H/Kd2V0GbCF0NsNW7Jcf
Rrvd9SM8hfA0cnRdzLQf2h5KxT1wEcLRu47RRvN+2Bjn/O0AhLDKhONGFRcb
KT0VvylqQgh23EZ/IcmGgpHLldzfVDgOyeio0NjgKBN4zDFJhU5Wg8VBWTaM
TrMU9g5T8a9V2d9ekQ2/cPaL21+pOOvTlfNyJRuFbwonFpqp6Ai3F+wwY0Nn
MWXIuIiK6iXTMoYEG7sp/QIfLlNxufTyyhxLNq7uFr92pICK7WN/7Xzs2OjQ
3+mokUMFdXf5/k9ubKT7iHt7plExJR183NyDjXm3z+7HUqj4VLXsQoEnG3ll
2fWf91Fx/d+WmiBfNvZpB66+v5sKuzT67/5gNn7EO3xz2ULFavXXPHahbNxX
j25TCadCvClRvCicjV9risyXhVDRS+3U3RzBxp2HnbnygVQ03j6Ipkg2GJeO
plqzqbjD1HfTiGYjwKZrJMGHiqTTRyNGdrFh6PpeQ20dFWEMswTXPWwYc7D/
nHGnwvXDz4zb8WwcotDMFV2pkFtuWxSdxMa1owOC4Y5UVFz983U6nY2MPq/T
n0GFkXXMb6cjbExr6DpMW1Bx/+uw4MUsNnYdOpurYE7FXfluhtNJNr6sJ/u4
MZmPRyyXC9lsfGp9LS20horb7NfBUzlsyJiLPE8xouJG3tOsgrNs5NgKv7ii
T8UqhvGVX+dJfcbtxNz1qCh5W1bhcJGNpRrGP4R0qVCPWdVy/jIbq9qeGfdo
U3FN9Erf5FU2Xj+u5vlPiwqVMtk5+yI2Rl9z2lWtpuKKW7bQ+RI2dvZETj/X
pEJpVFBlspQNVvNnoW4NKvldfdDY/hYbaVErswRIltf453ruDrm/Qs2ta1dR
cb4xNmTiLhvZa59fOb+S1GfTWJzdfTa8zGp1KSTn8246dvYhuR5PYeE4dSqk
C3uujleywRW1z5hCcq61b5VtDRvvNw0Wn1ejQrK37XX+YzZOLNf2XUtydrLT
t7GnbKhvVrMVIFlU4cW8zQs2DqvdCv+sSsWJR6bC+bVs3DQoqH5GsrB/+Yqx
elKPj59MK0g+Oq9patPExnet6d6nJFPPFLqfaWbDzSCp5CPJmQz5sNEWNpQl
nx/iJ+MvfZeTYN3GhsUid6w9yRkxy07ktbOxX+ZYRB7J/GLp10beslF/smjj
H5LTyjhqrDpJPU+eXred3A+Pe1xbbhe5H9uLBr9JTh2d+D78iQ3/d0KLx0g9
KFlbFiy/kP6LUi81IfXbr9EnkvuVjQemBrq/SeZoYqsN97FhFxaXUUvqvW9T
h5nldzaGacSNQjI/C7wuHjkDbBzc33wil8xfQmFt+NAgG2P1m/TOkvnd0/vg
5OkxNm6cGzz4XoeKmWTt4sEJNiqTA1cKk37ZpVD8iJhiQ3js7yY/0k87/M8M
/Jxlgy5XeF6Z9Nv4vMg/iz9s8Dx+kXyZQUXUmcNi2X/ZqI5w/6RH+jXiXYKF
BcUfbw8pdBwyo2IwZmrdKW5/vHki5e9M+n2z2LbNA7z+eHf2p74SWQ9h7oHZ
JwX8ofT+4HVOGyr6R9+V/KD6g5vCayhgR8XGLLcnZsLk9U0vv69woCKoCYPf
xf3B2Hsi96gzFX42yjCV94ftyB8RTRYVfzv4hV4o+gMXhNbPkPV7MXT0o5Oy
P3Z35yR2kPX9Pa1yt5+6P0rl90y93EDur9HtdpyeP9opxOprkVRI+Bnu5TT0
x/j3qo3UHWT9DsqszWD4476YxMShXWQ/FPj+Pc/MH9QH0m0PEqk47JooX2Hn
j9EVzkNzR8j+82XDMOHoDxPvkuXzx6hojbKvql/rj55bLurUbNK/J0RZ7939
IQbFQ1vPkf2xvThrxs8fV9/rX+O7RUWVz9sFgyh/2CX8vX6zg4qAn1VNNdH+
4CEaXNs/kPmPv5hnE+OPa20Pbi39Qva/s1sNPOP8cdGO8L31k4o3nzkjdh7w
x7qtLzzrF0n9g7U+luX6w+/O5S4tbSHIbjtUqfXUH79unZy1yifPi8UwwyPP
/aHg4Lbz70UhUE7alf34zx9lgqXytUVCGHzAU3Kx0R8SsvKPEu6T5xdHap5o
uz9OB3OLprYJwS87effMN39czyj5Mi6wDHnVcYaPBQIQ3ECLvpexDBJLI8pc
vAPQ3RhhbughjKvWe+PHfQMQn1JA7PYWht7eo9an/AOwZXeL02N/YbiO33nb
uSEAc+d0CHa4MNLeTc9tjAjAjW2rp1sShTF7Ockqfn8AslTWix8vFkaX6an2
a6UBEK7/fE2ASwSbdl0953grAEvq91W38otg5tb90OE7AWCEBn3LExKBqFLn
b90HAbBzPWCsJyOCtfzL5R49DcCxE3lqh3RFUNNxLaT9bQAUkx6a3AgSgZNQ
xerYzgCknLlscDZMBJ32jTPSHwNg68ljlxkhgqmqofTAngAMrq6NitkjgtWX
dG7+HAzAdl6GMvs4Ga/LMjZzJADXK37I+eaQ8cTXEdrjAdAXYdz2OSeCsEO7
2mKmSV5jG+hfTMZ7mpYvNRuAP/a27KBb5Pw2n7uxaj4AKiqeZaHl5DxmUKIZ
8DcA52Jr3COqRFCwrWp6cTEAHxXbVsY8FcH/ABtSvQo=
     "]]}},
  AspectRatio->NCache[GoldenRatio^(-1), 0.6180339887498948],
  Axes->True,
  AxesOrigin->{0, 0},
  BaseStyle->{FontSize -> 18, FontFamily -> "Arial", FontWeight -> "Bold"},
  Frame->{True, True, True, True},
  FrameLabel->{
    FormBox["\"t, min\"", TraditionalForm], 
    FormBox["\"% of cells\"", TraditionalForm]},
  FrameStyle->Thickness[0.0055],
  FrameTicks->{{{5, 
      FormBox["40", TraditionalForm]}, {25, 
      FormBox["60", TraditionalForm]}, {45, 
      FormBox["80", TraditionalForm]}, {65, 
      FormBox["100", TraditionalForm]}, {85, 
      FormBox["120", TraditionalForm]}, {105, 
      FormBox["140", TraditionalForm]}}, {{0, 
      FormBox["0", TraditionalForm]}, {20, 
      FormBox["20", TraditionalForm]}, {40, 
      FormBox["40", TraditionalForm]}, {60, 
      FormBox["60", TraditionalForm]}, {80, 
      FormBox["80", TraditionalForm]}}, False, False},
  PlotRange->{All, All},
  PlotRangeClipping->True,
  PlotRangePadding->{Automatic, Automatic}]], "Output",
 CellChangeTimes->{3.5594330833882627`*^9, 3.5594335661478753`*^9, 
  3.5594336647205133`*^9, 3.5958698306762896`*^9, 3.59586986896948*^9, 
  3.595870344887701*^9}]
}, Open  ]],

Cell["\<\
Plot of experimental time-dependant changes in % of cells with promotors \
occupied with respective proteins (Metivier et al, 2003)\
\>", "Text",
 CellChangeTimes->{{3.4512751288821583`*^9, 3.451275165650384*^9}, {
   3.451388979954206*^9, 3.451388982362228*^9}, 3.451480397322522*^9, {
   3.451484332442204*^9, 3.451484346582263*^9}, {3.451484383256847*^9, 
   3.451484521638221*^9}, {3.451548530852634*^9, 3.451548535315453*^9}, {
   3.541574170283415*^9, 3.541574190552574*^9}, {3.5415744132493114`*^9, 
   3.5415744154074354`*^9}, {3.5415744975621347`*^9, 
   3.5415744992602315`*^9}, {3.5415746001069994`*^9, 3.54157477023273*^9}, {
   3.541574819746562*^9, 3.5415749346321335`*^9}, {3.5415756028603535`*^9, 
   3.5415756292398624`*^9}, {3.54157570962246*^9, 3.541575731287699*^9}, 
   3.541575769710897*^9},
 FontSize->16,
 FontWeight->"Bold",
 FontColor->GrayLevel[0],
 Background->RGBColor[1, 1, 0]],

Cell[BoxData[{
 RowBox[{
  RowBox[{"er", "=", 
   RowBox[{"{", 
    RowBox[{
     RowBox[{"{", 
      RowBox[{"35", ",", " ", "5"}], "}"}], ",", " ", 
     RowBox[{"{", 
      RowBox[{"40", ",", " ", "18"}], "}"}], ",", " ", 
     RowBox[{"{", 
      RowBox[{"45", ",", " ", "32"}], "}"}], ",", " ", 
     RowBox[{"{", 
      RowBox[{"50", ",", " ", "51"}], "}"}], ",", " ", 
     RowBox[{"{", 
      RowBox[{"55", ",", " ", "67"}], "}"}], ",", " ", 
     RowBox[{"{", 
      RowBox[{"60", ",", " ", "66"}], "}"}], ",", " ", 
     RowBox[{"{", 
      RowBox[{"65", ",", " ", "55"}], "}"}], ",", " ", 
     RowBox[{"{", 
      RowBox[{"70", ",", "40"}], "}"}], ",", " ", 
     RowBox[{"{", 
      RowBox[{"75", ",", " ", "15"}], "}"}], ",", " ", 
     RowBox[{"{", 
      RowBox[{"80", ",", " ", "13"}], "}"}], ",", " ", 
     RowBox[{"{", 
      RowBox[{"85", ",", " ", "25"}], "}"}], ",", " ", 
     RowBox[{"{", 
      RowBox[{"90", ",", " ", "58"}], "}"}], ",", " ", 
     RowBox[{"{", 
      RowBox[{"95", ",", " ", "70"}], "}"}], ",", " ", 
     RowBox[{"{", 
      RowBox[{"100", ",", " ", "68"}], "}"}], ",", " ", 
     RowBox[{"{", 
      RowBox[{"105", ",", " ", "55"}], "}"}], ",", " ", 
     RowBox[{"{", 
      RowBox[{"110", ",", " ", "27"}], "}"}], ",", " ", 
     RowBox[{"{", 
      RowBox[{"115", ",", " ", "18"}], "}"}], ",", " ", 
     RowBox[{"{", 
      RowBox[{"120", ",", " ", "24"}], "}"}], ",", " ", 
     RowBox[{"{", 
      RowBox[{"125", ",", " ", "27"}], "}"}], ",", " ", 
     RowBox[{"{", 
      RowBox[{"130", ",", " ", "54"}], "}"}], ",", " ", 
     RowBox[{"{", 
      RowBox[{"135", ",", " ", "69"}], "}"}], ",", " ", 
     RowBox[{"{", 
      RowBox[{"140", ",", "  ", "70"}], "}"}], ",", " ", 
     RowBox[{"{", 
      RowBox[{"145", ",", " ", "57"}], "}"}], ",", " ", 
     RowBox[{"{", 
      RowBox[{"150", ",", " ", "37"}], "}"}], ",", " ", 
     RowBox[{"{", 
      RowBox[{"155", ",", " ", "28"}], "}"}], ",", " ", 
     RowBox[{"{", 
      RowBox[{"160", ",", " ", "38"}], "}"}]}], "}"}]}], ";"}], "\n", 
 RowBox[{
  RowBox[{"pol", "=", 
   RowBox[{"{", 
    RowBox[{
     RowBox[{"{", 
      RowBox[{"35", ",", "0"}], "}"}], ",", " ", 
     RowBox[{"{", 
      RowBox[{"40", ",", " ", "0"}], "}"}], ",", " ", 
     RowBox[{"{", 
      RowBox[{"45", ",", " ", "2"}], "}"}], ",", " ", 
     RowBox[{"{", 
      RowBox[{"50", ",", " ", "17"}], "}"}], ",", " ", 
     RowBox[{"{", 
      RowBox[{"55", ",", " ", "38"}], "}"}], ",", " ", 
     RowBox[{"{", 
      RowBox[{"60", ",", " ", "49"}], "}"}], ",", " ", 
     RowBox[{"{", 
      RowBox[{"65", ",", " ", "51"}], "}"}], ",", " ", 
     RowBox[{"{", 
      RowBox[{"70", ",", "19"}], "}"}], ",", " ", 
     RowBox[{"{", 
      RowBox[{"75", ",", " ", "7"}], "}"}], ",", " ", 
     RowBox[{"{", 
      RowBox[{"80", ",", " ", "5"}], "}"}], ",", " ", 
     RowBox[{"{", 
      RowBox[{"85", ",", " ", "8"}], "}"}], ",", " ", 
     RowBox[{"{", 
      RowBox[{"90", ",", " ", "23"}], "}"}], ",", " ", 
     RowBox[{"{", 
      RowBox[{"95", ",", " ", "37"}], "}"}], ",", " ", 
     RowBox[{"{", 
      RowBox[{"100", ",", " ", "55"}], "}"}], ",", " ", 
     RowBox[{"{", 
      RowBox[{"105", ",", " ", "50"}], "}"}], ",", " ", 
     RowBox[{"{", 
      RowBox[{"110", ",", " ", "19"}], "}"}], ",", " ", 
     RowBox[{"{", 
      RowBox[{"115", ",", " ", "8"}], "}"}], ",", " ", 
     RowBox[{"{", 
      RowBox[{"120", ",", " ", "5"}], "}"}], ",", " ", 
     RowBox[{"{", 
      RowBox[{"125", ",", " ", "7"}], "}"}], ",", " ", 
     RowBox[{"{", 
      RowBox[{"130", ",", " ", "22"}], "}"}], ",", " ", 
     RowBox[{"{", 
      RowBox[{"135", ",", " ", "32"}], "}"}], ",", " ", 
     RowBox[{"{", 
      RowBox[{"140", ",", "  ", "53"}], "}"}], ",", " ", 
     RowBox[{"{", 
      RowBox[{"145", ",", " ", "55"}], "}"}], ",", " ", 
     RowBox[{"{", 
      RowBox[{"150", ",", " ", "18"}], "}"}], ",", " ", 
     RowBox[{"{", 
      RowBox[{"155", ",", " ", "7"}], "}"}], ",", " ", 
     RowBox[{"{", 
      RowBox[{"160", ",", " ", "4"}], "}"}]}], "}"}]}], ";"}], "\n", 
 RowBox[{
  RowBox[{"carm", "=", 
   RowBox[{"{", 
    RowBox[{
     RowBox[{"{", 
      RowBox[{"35", ",", "0"}], "}"}], ",", " ", 
     RowBox[{"{", 
      RowBox[{"40", ",", " ", "45"}], "}"}], ",", " ", 
     RowBox[{"{", 
      RowBox[{"45", ",", " ", "35"}], "}"}], ",", " ", 
     RowBox[{"{", 
      RowBox[{"50", ",", " ", "0"}], "}"}], ",", " ", 
     RowBox[{"{", 
      RowBox[{"55", ",", " ", "0"}], "}"}], ",", " ", 
     RowBox[{"{", 
      RowBox[{"60", ",", " ", "0"}], "}"}], ",", " ", 
     RowBox[{"{", 
      RowBox[{"65", ",", " ", "0"}], "}"}], ",", " ", 
     RowBox[{"{", 
      RowBox[{"70", ",", "0"}], "}"}], ",", " ", 
     RowBox[{"{", 
      RowBox[{"75", ",", " ", "0"}], "}"}], ",", " ", 
     RowBox[{"{", 
      RowBox[{"80", ",", "0"}], "}"}], ",", " ", 
     RowBox[{"{", 
      RowBox[{"85", ",", " ", "39"}], "}"}], ",", " ", 
     RowBox[{"{", 
      RowBox[{"90", ",", " ", "29"}], "}"}], ",", " ", 
     RowBox[{"{", 
      RowBox[{"95", ",", " ", "0"}], "}"}], ",", " ", 
     RowBox[{"{", 
      RowBox[{"100", ",", " ", "0"}], "}"}], ",", " ", 
     RowBox[{"{", 
      RowBox[{"105", ",", " ", "0"}], "}"}], ",", " ", 
     RowBox[{"{", 
      RowBox[{"110", ",", " ", "0"}], "}"}], ",", " ", 
     RowBox[{"{", 
      RowBox[{"115", ",", " ", "0"}], "}"}], ",", " ", 
     RowBox[{"{", 
      RowBox[{"120", ",", "0"}], "}"}], ",", " ", 
     RowBox[{"{", 
      RowBox[{"125", ",", " ", "46"}], "}"}], ",", " ", 
     RowBox[{"{", 
      RowBox[{"130", ",", "39"}], "}"}], ",", " ", 
     RowBox[{"{", 
      RowBox[{"135", ",", " ", "0"}], "}"}], ",", " ", 
     RowBox[{"{", 
      RowBox[{"140", ",", "  ", "0"}], "}"}], ",", " ", 
     RowBox[{"{", 
      RowBox[{"145", ",", " ", "0"}], "}"}], ",", " ", 
     RowBox[{"{", 
      RowBox[{"150", ",", " ", "0"}], "}"}], ",", " ", 
     RowBox[{"{", 
      RowBox[{"155", ",", " ", "0"}], "}"}], ",", " ", 
     RowBox[{"{", 
      RowBox[{"160", ",", " ", "43"}], "}"}]}], "}"}]}], ";"}], "\n", 
 RowBox[{
  RowBox[{"cbp", "=", 
   RowBox[{"{", 
    RowBox[{
     RowBox[{"{", 
      RowBox[{"35", ",", "0"}], "}"}], ",", " ", 
     RowBox[{"{", 
      RowBox[{"40", ",", " ", "0"}], "}"}], ",", " ", 
     RowBox[{"{", 
      RowBox[{"45", ",", " ", "21"}], "}"}], ",", " ", 
     RowBox[{"{", 
      RowBox[{"50", ",", " ", "9"}], "}"}], ",", " ", 
     RowBox[{"{", 
      RowBox[{"55", ",", " ", "3"}], "}"}], ",", " ", 
     RowBox[{"{", 
      RowBox[{"60", ",", " ", "0"}], "}"}], ",", " ", 
     RowBox[{"{", 
      RowBox[{"65", ",", " ", "0"}], "}"}], ",", " ", 
     RowBox[{"{", 
      RowBox[{"70", ",", "0"}], "}"}], ",", " ", 
     RowBox[{"{", 
      RowBox[{"75", ",", " ", "0"}], "}"}], ",", " ", 
     RowBox[{"{", 
      RowBox[{"80", ",", "0"}], "}"}], ",", " ", 
     RowBox[{"{", 
      RowBox[{"85", ",", " ", "25"}], "}"}], ",", " ", 
     RowBox[{"{", 
      RowBox[{"90", ",", " ", "18"}], "}"}], ",", " ", 
     RowBox[{"{", 
      RowBox[{"95", ",", " ", "11"}], "}"}], ",", " ", 
     RowBox[{"{", 
      RowBox[{"100", ",", "4"}], "}"}], ",", " ", 
     RowBox[{"{", 
      RowBox[{"105", ",", " ", "0"}], "}"}], ",", " ", 
     RowBox[{"{", 
      RowBox[{"110", ",", " ", "0"}], "}"}], ",", " ", 
     RowBox[{"{", 
      RowBox[{"115", ",", " ", "22"}], "}"}], ",", " ", 
     RowBox[{"{", 
      RowBox[{"120", ",", "18"}], "}"}], ",", " ", 
     RowBox[{"{", 
      RowBox[{"125", ",", " ", "5"}], "}"}], ",", " ", 
     RowBox[{"{", 
      RowBox[{"130", ",", "0"}], "}"}], ",", " ", 
     RowBox[{"{", 
      RowBox[{"135", ",", " ", "0"}], "}"}], ",", " ", 
     RowBox[{"{", 
      RowBox[{"140", ",", "  ", "0"}], "}"}], ",", " ", 
     RowBox[{"{", 
      RowBox[{"145", ",", " ", "0"}], "}"}], ",", " ", 
     RowBox[{"{", 
      RowBox[{"150", ",", " ", "0"}], "}"}], ",", " ", 
     RowBox[{"{", 
      RowBox[{"155", ",", " ", "0"}], "}"}], ",", " ", 
     RowBox[{"{", 
      RowBox[{"160", ",", " ", "16"}], "}"}]}], "}"}]}], ";"}], "\n", 
 RowBox[{
  RowBox[{"brg", "=", 
   RowBox[{"{", 
    RowBox[{
     RowBox[{"{", 
      RowBox[{"35", ",", "0"}], "}"}], ",", " ", 
     RowBox[{"{", 
      RowBox[{"40", ",", " ", "0"}], "}"}], ",", " ", 
     RowBox[{"{", 
      RowBox[{"45", ",", " ", "0"}], "}"}], ",", " ", 
     RowBox[{"{", 
      RowBox[{"50", ",", " ", "0"}], "}"}], ",", " ", 
     RowBox[{"{", 
      RowBox[{"55", ",", " ", "0"}], "}"}], ",", " ", 
     RowBox[{"{", 
      RowBox[{"60", ",", " ", "0"}], "}"}], ",", " ", 
     RowBox[{"{", 
      RowBox[{"65", ",", "4"}], "}"}], ",", " ", 
     RowBox[{"{", 
      RowBox[{"70", ",", "45"}], "}"}], ",", " ", 
     RowBox[{"{", 
      RowBox[{"75", ",", " ", "47"}], "}"}], ",", " ", 
     RowBox[{"{", 
      RowBox[{"80", ",", "15"}], "}"}], ",", " ", 
     RowBox[{"{", 
      RowBox[{"85", ",", " ", "0"}], "}"}], ",", " ", 
     RowBox[{"{", 
      RowBox[{"90", ",", " ", "0"}], "}"}], ",", " ", 
     RowBox[{"{", 
      RowBox[{"95", ",", " ", "0"}], "}"}], ",", " ", 
     RowBox[{"{", 
      RowBox[{"100", ",", "0"}], "}"}], ",", " ", 
     RowBox[{"{", 
      RowBox[{"105", ",", " ", "3"}], "}"}], ",", " ", 
     RowBox[{"{", 
      RowBox[{"110", ",", " ", "44"}], "}"}], ",", " ", 
     RowBox[{"{", 
      RowBox[{"115", ",", " ", "46"}], "}"}], ",", " ", 
     RowBox[{"{", 
      RowBox[{"120", ",", "15"}], "}"}], ",", " ", 
     RowBox[{"{", 
      RowBox[{"125", ",", " ", "25"}], "}"}], ",", " ", 
     RowBox[{"{", 
      RowBox[{"130", ",", "0"}], "}"}], ",", " ", 
     RowBox[{"{", 
      RowBox[{"135", ",", " ", "0"}], "}"}], ",", " ", 
     RowBox[{"{", 
      RowBox[{"140", ",", "  ", "0"}], "}"}], ",", " ", 
     RowBox[{"{", 
      RowBox[{"145", ",", " ", "0"}], "}"}], ",", " ", 
     RowBox[{"{", 
      RowBox[{"150", ",", " ", "0"}], "}"}], ",", " ", 
     RowBox[{"{", 
      RowBox[{"155", ",", " ", "0"}], "}"}], ",", " ", 
     RowBox[{"{", 
      RowBox[{"160", ",", " ", "39"}], "}"}]}], "}"}]}], ";"}], "\n", 
 RowBox[{
  RowBox[{"hdac", "=", 
   RowBox[{"{", 
    RowBox[{
     RowBox[{"{", 
      RowBox[{"35", ",", "0"}], "}"}], ",", " ", 
     RowBox[{"{", 
      RowBox[{"40", ",", " ", "0"}], "}"}], ",", " ", 
     RowBox[{"{", 
      RowBox[{"45", ",", " ", "0"}], "}"}], ",", " ", 
     RowBox[{"{", 
      RowBox[{"50", ",", " ", "0"}], "}"}], ",", " ", 
     RowBox[{"{", 
      RowBox[{"55", ",", " ", "0"}], "}"}], ",", " ", 
     RowBox[{"{", 
      RowBox[{"60", ",", " ", "0"}], "}"}], ",", " ", 
     RowBox[{"{", 
      RowBox[{"65", ",", "8"}], "}"}], ",", " ", 
     RowBox[{"{", 
      RowBox[{"70", ",", "37"}], "}"}], ",", " ", 
     RowBox[{"{", 
      RowBox[{"75", ",", " ", "42"}], "}"}], ",", " ", 
     RowBox[{"{", 
      RowBox[{"80", ",", "35"}], "}"}], ",", " ", 
     RowBox[{"{", 
      RowBox[{"85", ",", "7"}], "}"}], ",", " ", 
     RowBox[{"{", 
      RowBox[{"90", ",", " ", "0"}], "}"}], ",", " ", 
     RowBox[{"{", 
      RowBox[{"95", ",", " ", "0"}], "}"}], ",", " ", 
     RowBox[{"{", 
      RowBox[{"100", ",", "0"}], "}"}], ",", " ", 
     RowBox[{"{", 
      RowBox[{"105", ",", " ", "11"}], "}"}], ",", " ", 
     RowBox[{"{", 
      RowBox[{"110", ",", " ", "39"}], "}"}], ",", " ", 
     RowBox[{"{", 
      RowBox[{"115", ",", " ", "44"}], "}"}], ",", " ", 
     RowBox[{"{", 
      RowBox[{"120", ",", "6"}], "}"}], ",", " ", 
     RowBox[{"{", 
      RowBox[{"125", ",", " ", "0"}], "}"}], ",", " ", 
     RowBox[{"{", 
      RowBox[{"130", ",", "0"}], "}"}], ",", " ", 
     RowBox[{"{", 
      RowBox[{"135", ",", " ", "0"}], "}"}], ",", " ", 
     RowBox[{"{", 
      RowBox[{"140", ",", "  ", "0"}], "}"}], ",", " ", 
     RowBox[{"{", 
      RowBox[{"145", ",", " ", "0"}], "}"}], ",", " ", 
     RowBox[{"{", 
      RowBox[{"150", ",", " ", "10"}], "}"}], ",", " ", 
     RowBox[{"{", 
      RowBox[{"155", ",", "43"}], "}"}], ",", " ", 
     RowBox[{"{", 
      RowBox[{"160", ",", " ", "45"}], "}"}]}], "}"}]}], ";"}]}], "Input",
 CellChangeTimes->{{3.487766564847702*^9, 3.4877667580421715`*^9}, {
   3.487766802930785*^9, 3.4877668605375795`*^9}, {3.4877668926298914`*^9, 
   3.487766964501672*^9}, {3.48776723428646*^9, 3.4877673153140793`*^9}, {
   3.487767345578349*^9, 3.4877673512499695`*^9}, {3.4877673838266354`*^9, 
   3.487767403810115*^9}, {3.487767475181917*^9, 3.487767499337085*^9}, {
   3.4877675459287477`*^9, 3.487767600926284*^9}, 3.488000557953125*^9}],

Cell[CellGroupData[{

Cell[BoxData[
 RowBox[{"P6", "=", 
  RowBox[{"ListPlot", "[", 
   RowBox[{
    RowBox[{"{", 
     RowBox[{
     "er", ",", "pol", ",", " ", "hdac", ",", " ", "brg", ",", " ", "carm", 
      ",", " ", "cbp"}], "}"}], " ", ",", 
    RowBox[{"PlotRange", "\[Rule]", " ", 
     RowBox[{"{", 
      RowBox[{
       RowBox[{"{", 
        RowBox[{"35", ",", " ", "155"}], "}"}], ",", "All"}], "}"}]}], ",", 
    RowBox[{"Joined", "\[Rule]", " ", "True"}], ",", " ", 
    RowBox[{"PlotMarkers", "\[Rule]", " ", 
     RowBox[{"{", 
      RowBox[{"\"\<\[FilledSquare]\>\"", ",", " ", "7"}], "}"}]}], ",", " ", 
    RowBox[{"Frame", "\[Rule]", 
     RowBox[{"{", 
      RowBox[{"True", ",", "True", ",", " ", "True", ",", " ", "True"}], 
      "}"}]}], ",", 
    RowBox[{"FrameStyle", "\[Rule]", 
     RowBox[{"Thickness", "[", "0.0055", "]"}]}], ",", " ", 
    RowBox[{"FrameTicks", "\[Rule]", " ", 
     RowBox[{"{", 
      RowBox[{
       RowBox[{"{", 
        RowBox[{
        "40", ",", " ", "60", ",", " ", "80", ",", "100", ",", " ", "120", 
         ",", " ", "140", ",", " ", "160"}], " ", "}"}], ",", " ", 
       RowBox[{"{", 
        RowBox[{"0", ",", "20", ",", "40", ",", "60"}], "}"}], ",", " ", 
       "False", ",", " ", "False"}], "}"}]}], ",", 
    RowBox[{"PlotStyle", "\[Rule]", 
     RowBox[{"{", 
      RowBox[{
       RowBox[{"{", 
        RowBox[{"Blue", ",", 
         RowBox[{"Thickness", "[", "0.003", "]"}]}], "}"}], ",", 
       RowBox[{"{", 
        RowBox[{"Red", ",", 
         RowBox[{"Thickness", "[", "0.003", "]"}]}], "}"}], ",", 
       RowBox[{"{", 
        RowBox[{"Green", ",", 
         RowBox[{"Thickness", "[", "0.003", "]"}]}], "}"}], ",", 
       RowBox[{"{", 
        RowBox[{
         RowBox[{"Darker", "[", 
          RowBox[{"Green", ",", "0.5"}], "]"}], ",", 
         RowBox[{"Thickness", "[", "0.003", "]"}]}], "}"}], ",", 
       RowBox[{"{", 
        RowBox[{"Purple", ",", 
         RowBox[{"Thickness", "[", "0.005", "]"}]}], "}"}], ",", 
       RowBox[{"{", 
        RowBox[{
         RowBox[{"Darker", "[", 
          RowBox[{"Blue", ",", " ", "0.3"}], "]"}], ",", 
         RowBox[{"Thickness", "[", "0.003", "]"}]}], "}"}]}], "}"}]}], ",", 
    RowBox[{"BaseStyle", "\[Rule]", 
     RowBox[{"{", 
      RowBox[{
       RowBox[{"FontSize", "\[Rule]", "18"}], ",", 
       RowBox[{"FontFamily", "\[Rule]", "\"\<Arial\>\""}], ",", 
       RowBox[{"FontWeight", "\[Rule]", "\"\<Bold\>\""}]}], "}"}]}], ",", 
    RowBox[{"FrameLabel", "\[Rule]", " ", 
     RowBox[{"{", 
      RowBox[{"\"\<t, min\>\"", ",", " ", "\"\<% of cells\>\""}], "}"}]}]}], 
   "]"}]}]], "Input",
 CellChangeTimes->CompressedData["
1:eJxTTMoPSmViYGAQBmIQ3aYc2Jb856WjpszlDhB9IufsVhAtwD5tG4j+tnvL
DRCdZLMXTE/JvSeSAqSj3rGKgumgJSYgeuml42D6deNyHxCtwHQcTDMw2Ltd
BdMn/cB0w74kCH9eMVS8HEIXVkLku+ogNGMTRJxxEoRfCaW9Z0LoDbMh8qs2
QfjntkD48ozXwPwAMG28doEYiC5Q2Qamo8Q8ArgEXjmySf4F0wUv3Z6xJL9y
nFbaDKa//DQ5MvnUK8fmP+FgekrC4hMg+mlc/xkQDQCuTKSw
  "]],

Cell[BoxData[
 GraphicsBox[GraphicsComplexBox[CompressedData["
1:eJy9ljlOA0EQRUdEhAQEBAQGIQICxCI2AdJgVmOwsGVABgRmi7nCHITDcBSO
wjLvldRDgIWAkqzvP9PVVTOvu+2Ju6fO41CWZc/vnw/9jGIrL7+MojvoQqnF
Hj5HG1xXm6W+nHC/xXV8fpKOK9ppnZcOfhbtojPkn+LXyD/DH5N/Xpm3h+Lz
i0r9S+6vk3+F53mza3SV/Jt0fN7HM98rPqdecZv2U7vDH1FPXy+1f898G+gD
us04+Rg7qQ8+GQqXbJ78Zjpf8Dmgb/nI0/e4SL/yGUflw3oJPjXy5bNCvnzq
XO+lfckn1pV8rC8f5g8+1pcP/QWf5VLl4/oNPoelBh/XMd71EHx8fvmMkDcw
H6JRud+s3G+lXj7xfl1ndfqVzy7aTfsKPvQffAj5RPRSH3ymyYdPwXoKPj6n
fMaoLx/n66f+teLlY8gn+tVPlSqfwueHj+/93/i4HuTDvPIp9hnn/uG8Cz7W
+ymfYeq4f6wvH+vLx/ry4Xz9NT5E7B9DPt+cb8GvyvGnfBzfTn3sH6ObevlE
v/LZLHVgPta/TH3wMa5TH3zgJx/7+TM+7KeB988SKp9J8uXD+vwrPl/+H3B+
Bx/Or+DDfh2YD78nwYf5g4+/R/+0f7K5/A1LWszq
   "], {{{}, {}, 
     {RGBColor[0, 0, 1], Thickness[0.003], 
      LineBox[{1, 2, 3, 4, 5, 6, 7, 8, 9, 10, 11, 12, 13, 14, 15, 16, 17, 18, 
       19, 20, 21, 22, 23, 24, 25, 26}]}, 
     {RGBColor[1, 0, 0], Thickness[0.003], 
      LineBox[{27, 28, 29, 30, 31, 32, 33, 34, 35, 36, 37, 38, 39, 40, 41, 42,
        43, 44, 45, 46, 47, 48, 49, 50, 51, 52}]}, 
     {RGBColor[0, 1, 0], Thickness[0.003], 
      LineBox[{53, 54, 55, 56, 57, 58, 59, 60, 61, 62, 63, 64, 65, 66, 67, 68,
        69, 70, 71, 72, 73, 74, 75, 76, 77, 78}]}, 
     {RGBColor[0., 0.5, 0.], Thickness[0.003], 
      LineBox[{79, 80, 81, 82, 83, 84, 85, 86, 87, 88, 89, 90, 91, 92, 93, 94,
        95, 96, 97, 98, 99, 100, 101, 102, 103, 104}]}, 
     {RGBColor[0.5, 0, 0.5], Thickness[0.005], 
      LineBox[{105, 106, 107, 108, 109, 110, 111, 112, 113, 114, 115, 116, 
       117, 118, 119, 120, 121, 122, 123, 124, 125, 126, 127, 128, 129, 
       130}]}, 
     {RGBColor[0., 0., 0.7], Thickness[0.003], 
      LineBox[{131, 132, 133, 134, 135, 136, 137, 138, 139, 140, 141, 142, 
       143, 144, 145, 146, 147, 148, 149, 150, 151, 152, 153, 154, 155, 
       156}]}}, {
     {RGBColor[0, 0, 1], Thickness[0.003], InsetBox[
       StyleBox["\<\"\[FilledSquare]\"\>",
        StripOnInput->False,
        FontSize->7], 1], InsetBox[
       StyleBox["\<\"\[FilledSquare]\"\>",
        StripOnInput->False,
        FontSize->7], 2], InsetBox[
       StyleBox["\<\"\[FilledSquare]\"\>",
        StripOnInput->False,
        FontSize->7], 3], InsetBox[
       StyleBox["\<\"\[FilledSquare]\"\>",
        StripOnInput->False,
        FontSize->7], 4], InsetBox[
       StyleBox["\<\"\[FilledSquare]\"\>",
        StripOnInput->False,
        FontSize->7], 5], InsetBox[
       StyleBox["\<\"\[FilledSquare]\"\>",
        StripOnInput->False,
        FontSize->7], 6], InsetBox[
       StyleBox["\<\"\[FilledSquare]\"\>",
        StripOnInput->False,
        FontSize->7], 7], InsetBox[
       StyleBox["\<\"\[FilledSquare]\"\>",
        StripOnInput->False,
        FontSize->7], 8], InsetBox[
       StyleBox["\<\"\[FilledSquare]\"\>",
        StripOnInput->False,
        FontSize->7], 9], InsetBox[
       StyleBox["\<\"\[FilledSquare]\"\>",
        StripOnInput->False,
        FontSize->7], 10], InsetBox[
       StyleBox["\<\"\[FilledSquare]\"\>",
        StripOnInput->False,
        FontSize->7], 11], InsetBox[
       StyleBox["\<\"\[FilledSquare]\"\>",
        StripOnInput->False,
        FontSize->7], 12], InsetBox[
       StyleBox["\<\"\[FilledSquare]\"\>",
        StripOnInput->False,
        FontSize->7], 13], InsetBox[
       StyleBox["\<\"\[FilledSquare]\"\>",
        StripOnInput->False,
        FontSize->7], 14], InsetBox[
       StyleBox["\<\"\[FilledSquare]\"\>",
        StripOnInput->False,
        FontSize->7], 15], InsetBox[
       StyleBox["\<\"\[FilledSquare]\"\>",
        StripOnInput->False,
        FontSize->7], 16], InsetBox[
       StyleBox["\<\"\[FilledSquare]\"\>",
        StripOnInput->False,
        FontSize->7], 17], InsetBox[
       StyleBox["\<\"\[FilledSquare]\"\>",
        StripOnInput->False,
        FontSize->7], 18], InsetBox[
       StyleBox["\<\"\[FilledSquare]\"\>",
        StripOnInput->False,
        FontSize->7], 19], InsetBox[
       StyleBox["\<\"\[FilledSquare]\"\>",
        StripOnInput->False,
        FontSize->7], 20], InsetBox[
       StyleBox["\<\"\[FilledSquare]\"\>",
        StripOnInput->False,
        FontSize->7], 21], InsetBox[
       StyleBox["\<\"\[FilledSquare]\"\>",
        StripOnInput->False,
        FontSize->7], 22], InsetBox[
       StyleBox["\<\"\[FilledSquare]\"\>",
        StripOnInput->False,
        FontSize->7], 23], InsetBox[
       StyleBox["\<\"\[FilledSquare]\"\>",
        StripOnInput->False,
        FontSize->7], 24], InsetBox[
       StyleBox["\<\"\[FilledSquare]\"\>",
        StripOnInput->False,
        FontSize->7], 25], InsetBox[
       StyleBox["\<\"\[FilledSquare]\"\>",
        StripOnInput->False,
        FontSize->7], 26]}, 
     {RGBColor[1, 0, 0], Thickness[0.003], InsetBox[
       StyleBox["\<\"\[FilledSquare]\"\>",
        StripOnInput->False,
        FontSize->7], 27], InsetBox[
       StyleBox["\<\"\[FilledSquare]\"\>",
        StripOnInput->False,
        FontSize->7], 28], InsetBox[
       StyleBox["\<\"\[FilledSquare]\"\>",
        StripOnInput->False,
        FontSize->7], 29], InsetBox[
       StyleBox["\<\"\[FilledSquare]\"\>",
        StripOnInput->False,
        FontSize->7], 30], InsetBox[
       StyleBox["\<\"\[FilledSquare]\"\>",
        StripOnInput->False,
        FontSize->7], 31], InsetBox[
       StyleBox["\<\"\[FilledSquare]\"\>",
        StripOnInput->False,
        FontSize->7], 32], InsetBox[
       StyleBox["\<\"\[FilledSquare]\"\>",
        StripOnInput->False,
        FontSize->7], 33], InsetBox[
       StyleBox["\<\"\[FilledSquare]\"\>",
        StripOnInput->False,
        FontSize->7], 34], InsetBox[
       StyleBox["\<\"\[FilledSquare]\"\>",
        StripOnInput->False,
        FontSize->7], 35], InsetBox[
       StyleBox["\<\"\[FilledSquare]\"\>",
        StripOnInput->False,
        FontSize->7], 36], InsetBox[
       StyleBox["\<\"\[FilledSquare]\"\>",
        StripOnInput->False,
        FontSize->7], 37], InsetBox[
       StyleBox["\<\"\[FilledSquare]\"\>",
        StripOnInput->False,
        FontSize->7], 38], InsetBox[
       StyleBox["\<\"\[FilledSquare]\"\>",
        StripOnInput->False,
        FontSize->7], 39], InsetBox[
       StyleBox["\<\"\[FilledSquare]\"\>",
        StripOnInput->False,
        FontSize->7], 40], InsetBox[
       StyleBox["\<\"\[FilledSquare]\"\>",
        StripOnInput->False,
        FontSize->7], 41], InsetBox[
       StyleBox["\<\"\[FilledSquare]\"\>",
        StripOnInput->False,
        FontSize->7], 42], InsetBox[
       StyleBox["\<\"\[FilledSquare]\"\>",
        StripOnInput->False,
        FontSize->7], 43], InsetBox[
       StyleBox["\<\"\[FilledSquare]\"\>",
        StripOnInput->False,
        FontSize->7], 44], InsetBox[
       StyleBox["\<\"\[FilledSquare]\"\>",
        StripOnInput->False,
        FontSize->7], 45], InsetBox[
       StyleBox["\<\"\[FilledSquare]\"\>",
        StripOnInput->False,
        FontSize->7], 46], InsetBox[
       StyleBox["\<\"\[FilledSquare]\"\>",
        StripOnInput->False,
        FontSize->7], 47], InsetBox[
       StyleBox["\<\"\[FilledSquare]\"\>",
        StripOnInput->False,
        FontSize->7], 48], InsetBox[
       StyleBox["\<\"\[FilledSquare]\"\>",
        StripOnInput->False,
        FontSize->7], 49], InsetBox[
       StyleBox["\<\"\[FilledSquare]\"\>",
        StripOnInput->False,
        FontSize->7], 50], InsetBox[
       StyleBox["\<\"\[FilledSquare]\"\>",
        StripOnInput->False,
        FontSize->7], 51], InsetBox[
       StyleBox["\<\"\[FilledSquare]\"\>",
        StripOnInput->False,
        FontSize->7], 52]}, 
     {RGBColor[0, 1, 0], Thickness[0.003], InsetBox[
       StyleBox["\<\"\[FilledSquare]\"\>",
        StripOnInput->False,
        FontSize->7], 53], InsetBox[
       StyleBox["\<\"\[FilledSquare]\"\>",
        StripOnInput->False,
        FontSize->7], 54], InsetBox[
       StyleBox["\<\"\[FilledSquare]\"\>",
        StripOnInput->False,
        FontSize->7], 55], InsetBox[
       StyleBox["\<\"\[FilledSquare]\"\>",
        StripOnInput->False,
        FontSize->7], 56], InsetBox[
       StyleBox["\<\"\[FilledSquare]\"\>",
        StripOnInput->False,
        FontSize->7], 57], InsetBox[
       StyleBox["\<\"\[FilledSquare]\"\>",
        StripOnInput->False,
        FontSize->7], 58], InsetBox[
       StyleBox["\<\"\[FilledSquare]\"\>",
        StripOnInput->False,
        FontSize->7], 59], InsetBox[
       StyleBox["\<\"\[FilledSquare]\"\>",
        StripOnInput->False,
        FontSize->7], 60], InsetBox[
       StyleBox["\<\"\[FilledSquare]\"\>",
        StripOnInput->False,
        FontSize->7], 61], InsetBox[
       StyleBox["\<\"\[FilledSquare]\"\>",
        StripOnInput->False,
        FontSize->7], 62], InsetBox[
       StyleBox["\<\"\[FilledSquare]\"\>",
        StripOnInput->False,
        FontSize->7], 63], InsetBox[
       StyleBox["\<\"\[FilledSquare]\"\>",
        StripOnInput->False,
        FontSize->7], 64], InsetBox[
       StyleBox["\<\"\[FilledSquare]\"\>",
        StripOnInput->False,
        FontSize->7], 65], InsetBox[
       StyleBox["\<\"\[FilledSquare]\"\>",
        StripOnInput->False,
        FontSize->7], 66], InsetBox[
       StyleBox["\<\"\[FilledSquare]\"\>",
        StripOnInput->False,
        FontSize->7], 67], InsetBox[
       StyleBox["\<\"\[FilledSquare]\"\>",
        StripOnInput->False,
        FontSize->7], 68], InsetBox[
       StyleBox["\<\"\[FilledSquare]\"\>",
        StripOnInput->False,
        FontSize->7], 69], InsetBox[
       StyleBox["\<\"\[FilledSquare]\"\>",
        StripOnInput->False,
        FontSize->7], 70], InsetBox[
       StyleBox["\<\"\[FilledSquare]\"\>",
        StripOnInput->False,
        FontSize->7], 71], InsetBox[
       StyleBox["\<\"\[FilledSquare]\"\>",
        StripOnInput->False,
        FontSize->7], 72], InsetBox[
       StyleBox["\<\"\[FilledSquare]\"\>",
        StripOnInput->False,
        FontSize->7], 73], InsetBox[
       StyleBox["\<\"\[FilledSquare]\"\>",
        StripOnInput->False,
        FontSize->7], 74], InsetBox[
       StyleBox["\<\"\[FilledSquare]\"\>",
        StripOnInput->False,
        FontSize->7], 75], InsetBox[
       StyleBox["\<\"\[FilledSquare]\"\>",
        StripOnInput->False,
        FontSize->7], 76], InsetBox[
       StyleBox["\<\"\[FilledSquare]\"\>",
        StripOnInput->False,
        FontSize->7], 77], InsetBox[
       StyleBox["\<\"\[FilledSquare]\"\>",
        StripOnInput->False,
        FontSize->7], 78]}, 
     {RGBColor[0., 0.5, 0.], Thickness[0.003], InsetBox[
       StyleBox["\<\"\[FilledSquare]\"\>",
        StripOnInput->False,
        FontSize->7], 79], InsetBox[
       StyleBox["\<\"\[FilledSquare]\"\>",
        StripOnInput->False,
        FontSize->7], 80], InsetBox[
       StyleBox["\<\"\[FilledSquare]\"\>",
        StripOnInput->False,
        FontSize->7], 81], InsetBox[
       StyleBox["\<\"\[FilledSquare]\"\>",
        StripOnInput->False,
        FontSize->7], 82], InsetBox[
       StyleBox["\<\"\[FilledSquare]\"\>",
        StripOnInput->False,
        FontSize->7], 83], InsetBox[
       StyleBox["\<\"\[FilledSquare]\"\>",
        StripOnInput->False,
        FontSize->7], 84], InsetBox[
       StyleBox["\<\"\[FilledSquare]\"\>",
        StripOnInput->False,
        FontSize->7], 85], InsetBox[
       StyleBox["\<\"\[FilledSquare]\"\>",
        StripOnInput->False,
        FontSize->7], 86], InsetBox[
       StyleBox["\<\"\[FilledSquare]\"\>",
        StripOnInput->False,
        FontSize->7], 87], InsetBox[
       StyleBox["\<\"\[FilledSquare]\"\>",
        StripOnInput->False,
        FontSize->7], 88], InsetBox[
       StyleBox["\<\"\[FilledSquare]\"\>",
        StripOnInput->False,
        FontSize->7], 89], InsetBox[
       StyleBox["\<\"\[FilledSquare]\"\>",
        StripOnInput->False,
        FontSize->7], 90], InsetBox[
       StyleBox["\<\"\[FilledSquare]\"\>",
        StripOnInput->False,
        FontSize->7], 91], InsetBox[
       StyleBox["\<\"\[FilledSquare]\"\>",
        StripOnInput->False,
        FontSize->7], 92], InsetBox[
       StyleBox["\<\"\[FilledSquare]\"\>",
        StripOnInput->False,
        FontSize->7], 93], InsetBox[
       StyleBox["\<\"\[FilledSquare]\"\>",
        StripOnInput->False,
        FontSize->7], 94], InsetBox[
       StyleBox["\<\"\[FilledSquare]\"\>",
        StripOnInput->False,
        FontSize->7], 95], InsetBox[
       StyleBox["\<\"\[FilledSquare]\"\>",
        StripOnInput->False,
        FontSize->7], 96], InsetBox[
       StyleBox["\<\"\[FilledSquare]\"\>",
        StripOnInput->False,
        FontSize->7], 97], InsetBox[
       StyleBox["\<\"\[FilledSquare]\"\>",
        StripOnInput->False,
        FontSize->7], 98], InsetBox[
       StyleBox["\<\"\[FilledSquare]\"\>",
        StripOnInput->False,
        FontSize->7], 99], InsetBox[
       StyleBox["\<\"\[FilledSquare]\"\>",
        StripOnInput->False,
        FontSize->7], 100], InsetBox[
       StyleBox["\<\"\[FilledSquare]\"\>",
        StripOnInput->False,
        FontSize->7], 101], InsetBox[
       StyleBox["\<\"\[FilledSquare]\"\>",
        StripOnInput->False,
        FontSize->7], 102], InsetBox[
       StyleBox["\<\"\[FilledSquare]\"\>",
        StripOnInput->False,
        FontSize->7], 103], InsetBox[
       StyleBox["\<\"\[FilledSquare]\"\>",
        StripOnInput->False,
        FontSize->7], 104]}, 
     {RGBColor[0.5, 0, 0.5], Thickness[0.005], InsetBox[
       StyleBox["\<\"\[FilledSquare]\"\>",
        StripOnInput->False,
        FontSize->7], 105], InsetBox[
       StyleBox["\<\"\[FilledSquare]\"\>",
        StripOnInput->False,
        FontSize->7], 106], InsetBox[
       StyleBox["\<\"\[FilledSquare]\"\>",
        StripOnInput->False,
        FontSize->7], 107], InsetBox[
       StyleBox["\<\"\[FilledSquare]\"\>",
        StripOnInput->False,
        FontSize->7], 108], InsetBox[
       StyleBox["\<\"\[FilledSquare]\"\>",
        StripOnInput->False,
        FontSize->7], 109], InsetBox[
       StyleBox["\<\"\[FilledSquare]\"\>",
        StripOnInput->False,
        FontSize->7], 110], InsetBox[
       StyleBox["\<\"\[FilledSquare]\"\>",
        StripOnInput->False,
        FontSize->7], 111], InsetBox[
       StyleBox["\<\"\[FilledSquare]\"\>",
        StripOnInput->False,
        FontSize->7], 112], InsetBox[
       StyleBox["\<\"\[FilledSquare]\"\>",
        StripOnInput->False,
        FontSize->7], 113], InsetBox[
       StyleBox["\<\"\[FilledSquare]\"\>",
        StripOnInput->False,
        FontSize->7], 114], InsetBox[
       StyleBox["\<\"\[FilledSquare]\"\>",
        StripOnInput->False,
        FontSize->7], 115], InsetBox[
       StyleBox["\<\"\[FilledSquare]\"\>",
        StripOnInput->False,
        FontSize->7], 116], InsetBox[
       StyleBox["\<\"\[FilledSquare]\"\>",
        StripOnInput->False,
        FontSize->7], 117], InsetBox[
       StyleBox["\<\"\[FilledSquare]\"\>",
        StripOnInput->False,
        FontSize->7], 118], InsetBox[
       StyleBox["\<\"\[FilledSquare]\"\>",
        StripOnInput->False,
        FontSize->7], 119], InsetBox[
       StyleBox["\<\"\[FilledSquare]\"\>",
        StripOnInput->False,
        FontSize->7], 120], InsetBox[
       StyleBox["\<\"\[FilledSquare]\"\>",
        StripOnInput->False,
        FontSize->7], 121], InsetBox[
       StyleBox["\<\"\[FilledSquare]\"\>",
        StripOnInput->False,
        FontSize->7], 122], InsetBox[
       StyleBox["\<\"\[FilledSquare]\"\>",
        StripOnInput->False,
        FontSize->7], 123], InsetBox[
       StyleBox["\<\"\[FilledSquare]\"\>",
        StripOnInput->False,
        FontSize->7], 124], InsetBox[
       StyleBox["\<\"\[FilledSquare]\"\>",
        StripOnInput->False,
        FontSize->7], 125], InsetBox[
       StyleBox["\<\"\[FilledSquare]\"\>",
        StripOnInput->False,
        FontSize->7], 126], InsetBox[
       StyleBox["\<\"\[FilledSquare]\"\>",
        StripOnInput->False,
        FontSize->7], 127], InsetBox[
       StyleBox["\<\"\[FilledSquare]\"\>",
        StripOnInput->False,
        FontSize->7], 128], InsetBox[
       StyleBox["\<\"\[FilledSquare]\"\>",
        StripOnInput->False,
        FontSize->7], 129], InsetBox[
       StyleBox["\<\"\[FilledSquare]\"\>",
        StripOnInput->False,
        FontSize->7], 130]}, 
     {RGBColor[0., 0., 0.7], Thickness[0.003], InsetBox[
       StyleBox["\<\"\[FilledSquare]\"\>",
        StripOnInput->False,
        FontSize->7], 131], InsetBox[
       StyleBox["\<\"\[FilledSquare]\"\>",
        StripOnInput->False,
        FontSize->7], 132], InsetBox[
       StyleBox["\<\"\[FilledSquare]\"\>",
        StripOnInput->False,
        FontSize->7], 133], InsetBox[
       StyleBox["\<\"\[FilledSquare]\"\>",
        StripOnInput->False,
        FontSize->7], 134], InsetBox[
       StyleBox["\<\"\[FilledSquare]\"\>",
        StripOnInput->False,
        FontSize->7], 135], InsetBox[
       StyleBox["\<\"\[FilledSquare]\"\>",
        StripOnInput->False,
        FontSize->7], 136], InsetBox[
       StyleBox["\<\"\[FilledSquare]\"\>",
        StripOnInput->False,
        FontSize->7], 137], InsetBox[
       StyleBox["\<\"\[FilledSquare]\"\>",
        StripOnInput->False,
        FontSize->7], 138], InsetBox[
       StyleBox["\<\"\[FilledSquare]\"\>",
        StripOnInput->False,
        FontSize->7], 139], InsetBox[
       StyleBox["\<\"\[FilledSquare]\"\>",
        StripOnInput->False,
        FontSize->7], 140], InsetBox[
       StyleBox["\<\"\[FilledSquare]\"\>",
        StripOnInput->False,
        FontSize->7], 141], InsetBox[
       StyleBox["\<\"\[FilledSquare]\"\>",
        StripOnInput->False,
        FontSize->7], 142], InsetBox[
       StyleBox["\<\"\[FilledSquare]\"\>",
        StripOnInput->False,
        FontSize->7], 143], InsetBox[
       StyleBox["\<\"\[FilledSquare]\"\>",
        StripOnInput->False,
        FontSize->7], 144], InsetBox[
       StyleBox["\<\"\[FilledSquare]\"\>",
        StripOnInput->False,
        FontSize->7], 145], InsetBox[
       StyleBox["\<\"\[FilledSquare]\"\>",
        StripOnInput->False,
        FontSize->7], 146], InsetBox[
       StyleBox["\<\"\[FilledSquare]\"\>",
        StripOnInput->False,
        FontSize->7], 147], InsetBox[
       StyleBox["\<\"\[FilledSquare]\"\>",
        StripOnInput->False,
        FontSize->7], 148], InsetBox[
       StyleBox["\<\"\[FilledSquare]\"\>",
        StripOnInput->False,
        FontSize->7], 149], InsetBox[
       StyleBox["\<\"\[FilledSquare]\"\>",
        StripOnInput->False,
        FontSize->7], 150], InsetBox[
       StyleBox["\<\"\[FilledSquare]\"\>",
        StripOnInput->False,
        FontSize->7], 151], InsetBox[
       StyleBox["\<\"\[FilledSquare]\"\>",
        StripOnInput->False,
        FontSize->7], 152], InsetBox[
       StyleBox["\<\"\[FilledSquare]\"\>",
        StripOnInput->False,
        FontSize->7], 153], InsetBox[
       StyleBox["\<\"\[FilledSquare]\"\>",
        StripOnInput->False,
        FontSize->7], 154], InsetBox[
       StyleBox["\<\"\[FilledSquare]\"\>",
        StripOnInput->False,
        FontSize->7], 155], InsetBox[
       StyleBox["\<\"\[FilledSquare]\"\>",
        StripOnInput->False,
        FontSize->7], 156]}, {}}}],
  AspectRatio->NCache[GoldenRatio^(-1), 0.6180339887498948],
  Axes->True,
  AxesOrigin->{40., 0},
  BaseStyle->{FontSize -> 18, FontFamily -> "Arial", FontWeight -> "Bold"},
  Frame->{True, True, True, True},
  FrameLabel->{
    FormBox["\"t, min\"", TraditionalForm], 
    FormBox["\"% of cells\"", TraditionalForm]},
  FrameStyle->Thickness[0.0055],
  FrameTicks->{{{40, 
      FormBox["40", TraditionalForm]}, {60, 
      FormBox["60", TraditionalForm]}, {80, 
      FormBox["80", TraditionalForm]}, {100, 
      FormBox["100", TraditionalForm]}, {120, 
      FormBox["120", TraditionalForm]}, {140, 
      FormBox["140", TraditionalForm]}, {160, 
      FormBox["160", TraditionalForm]}}, {{0, 
      FormBox["0", TraditionalForm]}, {20, 
      FormBox["20", TraditionalForm]}, {40, 
      FormBox["40", TraditionalForm]}, {60, 
      FormBox["60", TraditionalForm]}}, False, False},
  ImageSize->{660., Automatic},
  PlotRange->{{35, 155}, All},
  PlotRangeClipping->True,
  PlotRangePadding->{Automatic, Automatic}]], "Output",
 CellChangeTimes->{
  3.487767623097165*^9, {3.4877679856086607`*^9, 3.487767988969756*^9}, {
   3.4877682620699005`*^9, 3.487768271259165*^9}, 3.487768744591627*^9, 
   3.4877689989007344`*^9, 3.4877691907658987`*^9, {3.488000827*^9, 
   3.48800083246875*^9}, 3.48800092553125*^9, 3.4880010405625*^9, 
   3.488001174796875*^9, 3.488001246*^9, {3.488001430109375*^9, 
   3.488001447125*^9}, 3.488002059140625*^9, 3.488002230444558*^9, 
   3.4939027026875*^9, 3.4980706733629737`*^9, 3.5406255939517574`*^9, 
   3.540625869811536*^9, 3.541575476755141*^9, 3.559432976253135*^9, 
   3.559433091311716*^9, 3.559433568812028*^9, 3.5594336664016094`*^9, {
   3.5958697694387875`*^9, 3.5958697977884083`*^9}, 3.595870312436845*^9}]
}, Open  ]],

Cell[CellGroupData[{

Cell[BoxData[
 RowBox[{"Fig7AB", "=", 
  RowBox[{"GraphicsRow", "[", 
   RowBox[{"{", 
    RowBox[{"P1", ",", " ", "P6"}], "}"}], "]"}]}]], "Input",
 CellChangeTimes->{{3.498070692754716*^9, 3.4980706958017664`*^9}, {
   3.540625912689988*^9, 3.540625926217762*^9}, {3.541575480216339*^9, 
   3.5415754838485465`*^9}, 3.5958698751898355`*^9}],

Cell[BoxData[
 GraphicsBox[{{}, {InsetBox[
     GraphicsBox[{{}, {}, 
       {RGBColor[0, 0, 1], Thickness[0.008], LineBox[CompressedData["
1:eJwtmXk41N/bxy2lUkl2KrKTfd993mbGMpaxzFjGUsqSbFFC+pYlZC1KKUUl
lKSkVUlIpU2IiCJSJMlaVPR8ftf1+Mf14pwz9/K+73Ofa6S37XQJ4OLg4HjI
zcHxv98/+541yWU2mXP8/09Hkdhei+5i4sGtKqL4mY0hhF9vE+uuJl75+L4f
Fuo1ina63MXd3UhMrFnrORekZLJ2XPTofFc7MS24jzfKhGqaevbSvl/anUTK
RXgek9xl+tfJKGA2u4sYLilaOqV42nQX13PG9Mg7Ir3vtYsZV4PpyA1Pw0nq
e2Jgi4HzS+tB080B36R/FPURKxdiAhJcOc2CV9al/PzvIzGb0xv0PW+DmZx/
atyeywNERHtC2y8eA7P+WsbOma5B4sRfNYdlGU5mBcKi/ruXDhHD3iqDT+UC
zVjh/R5T2p+JhNoAhY7efWZrnl50iPT9Qqz38j585HiO2XOpCMpE9jCR7TvV
lvS82Cwl1tBg5/0RImOpTM53n5tmaONQHR/5StyPKXtwR/ux2R/lZxvDRL4R
ntcf83ZRO81uJ+UKj1HHCK3GI08lzw2ZRfSyeUMivxNrn8t9igqYNlPRlfn3
tWicGAx5b5N1j9P8S9bodNDLH8Rdr3fOHTlrzFt3sWem/5sgHs9wzMyFrTNX
P/sg/IbgJMG3i6sxw0HRPPOF9NddlyeJeXuzZb7bdMxHfqX4aVtMEcnDWsmf
iwhzK7nRD5NdU0SVwHbbYWe6eYkTw+N6+DRx9JrQw6jvTHPO/dXtEUtnCJ5K
5wtX328231wu4qB5ZoZ4/ri8/m36dvPazrinP7RniZ9Nv/hfVEeai3P1W1x7
Nks4ytxtDbOIM49Wp9aG+/4kjhWGiF8zOmje4XlRX/3XTyJPvfDEn9ZMc61D
K69/z/5F3My2Cx8fOmZ++MZOlUq5OcIqb/HxO/kz5mP9b0pD788RzrFdgXY3
L5jTVxluVHWZJ95cWbXMzqXCvMzwTMG3kXmCRW0wkXtUbb4kgEO4Iv43cSde
jTWUXmO+Ndf/SLDIH6IPX34omTaY1z1oXrGp8g+R35dk8GztU/P1o6rJX6l/
iYLmyriYkhbzOJHcxUs9f4nhfHPeCO0O8y7KbGxQ5AJRlC03ydjZY667kz2t
uHyReMyw8YpSHzA/evpB2HDRIpH9RL36uMYX84mn0iNlev8I+B3UEI4dM3eY
SdkW+PIfsSa9xyhSccrclX/P+FEtDkwL7R89sOSXebLCxYqp/zjwkLp3pfDS
BfNq03dBLs0cyDtssaddi4sYcFmpUC3IifVu3w/JVfMQ/DvMPq3dwoni45z6
MiqrCPP4neciL3Ni6FTxd+WAtUTY8fM+bbOcOHF59g5tmzBxpuKNhJYFF16/
zpwTVJEgnjcs7c7J4oLSjRhOkUEpYr7L4PhEFxfuR8TtorvLEne1l/teVOZG
o0FrTPoDRSI6u3vT5n3cUOlxrrnJoUbojlyaFXrFjcS1+X+WX9Aipih7619I
LsGZv6+Fr3npEVWF9MykiCWIfVtbeKTBiAifE3czalwCKa0nnKt/mBOqzNGN
E4JLMTTLdPuZQCFGK+99KwtYimmU9WeutiIuLc+87XNnKXTbYwL3aNgSgX5e
iUIreBCf8mR0y28GIVenYv/CkwdyNvJBo1QX4pPYX5GkKzwYSLlUGRXjShTv
fjlguMiDi0lHZGLk2YRvy5krPxyXIep171NOHx9CUjkspuz8Mqzcp6UeKrqV
eH/QjOIzvQx3H1EKQ9/6EQV9q1cLWS6H4qtE8bDZQMLDqK/r+YnliCTqV++M
DyZE8q4WJ44sR/PXpVcvxYcTneMHwgyNV0DmzuYHeomRRB7d0fBH5gos1xt3
/cYbRbiUSHGXfViB4POZX/mHogn+fz9eeWvwougUzeS4UBzRwq4/KZjIC8md
vk8HS/YTWTdz/J638+KlX9OFyZYEwnbNVvVEuZX4xaBdTltykFgerDVvEL0S
iwfGn++PTSGeNnE2jT9diXRvMU59zTQiVar9cKn4KqzIiX+5XSuToMUVs71D
VoFH7bHx5qTDBFfnLjnBB6tgkWlQXieUS9RrUH8841uN2n2f6xpFjhEHMgTv
JfiuRuyrhpk52+OE6edPyQbVqyGyf/NHxVv5xG/ipuM4Nx/Wr6k97cEuIGoK
kiVKXfkQ7k7dXmZSSMTOsj57XeQD6+W5dxTNc4S+k3yVwDwfjvyagu+X80T1
0ieWCWfWwCD/b6PA01Ii0vcEv8H4GnzkWHfq48+LxEmfG99/SvFjtLjr3XHW
ZeJXxjpmuw0/fjroqEh/ukK43T14tzKSHzrvf1s5lV4jbn3+tiG9gB+a9x4e
l3G8TggJsg76P+JHgnnambyRaqI9TI6xTngtOCaF+3n23ia0Tmfd+Gm2FhHx
Uj+id98lcppnxNoD12KG68zLO7n3iB+z3gcqj6zFi8Xe4rLOWoIh+/hT2t21
ODDe525g8ZCodFKj+w+shYjbFiWVb/XEqgPHrxK8AtCgbKtJtGsknncH7P3p
JYAtWTU3rzs/JpR5WvrakgWQOf4v4Pz8EyJNR59WWSkAPmVhxzP3mwmrwzxr
/P8JwCZ6NlP76Eui9H54FKEkiIEWMbd15S3Ekq9v30k4C6JYj3clc2cr8Yh6
saStWBA+2YLxFp3thObha19/NQsi6VJzmODKDqKo+4665A9BqGc0B3s5dRKx
Yc13g02EoLZK385/ZTfx5U7rQs5WIdzn/tGglfSOYHK9o9w5JIQ9LxzWH+Ht
JdTzv77k7hDC1VUWyrIufcSZgcm1m34LQarm4UH9FR+JFaq/3Zw2CsOmynmt
8fRHYqied+BMqDD8ln6VmP48SBSMqszqLRXB5StNV346DBPL9XSNvVVEsLjh
fcvz5BFiT7xpfJKzCPINpIpuPf1KOAk5rHhdKIJ9Y189x3aNEQ82uzJmH4lg
wzKG6+Pe78Smcp9j60ZFEH9JJbrN+Qex1Dx8Q5C+KCbORz9w0JkkdqVFbzvs
LQqxjvDwKa4p4mP7gYs3k0SxL9pHqfbdFHFv+xEtzteiYK2WLLIunCEicqss
C7aLIWfm4v6x+Dmir/duRn22GG4bvWYFZc0TdgoNr7/cEAN/ENVc4PxvQuF+
G1uHQxw0Xc7R0E9/id6hqbCXJ8WRUfpF8vEwB2w0/lRP1Ylj3IOH1y+HE7f3
cs+JfRbHmt1TNdlmXMjhE0oK0JJAV6DxrbpSblgZ6p1YfCaBmghL+8mrPLiZ
ZNYrNyGBHZPWfez9yyD9ynKjncg6tJZw361yWo6/W90u529bh11RujFMHl5c
z4yp0/yzDhJOjkf2XV2N9f01X7apbkASW9C59q8AOKYjTz5z3gDVnKG+wxmC
GOLZZKsZswFXajRfzksIoVK9oHKhYQMYDV4RZ6nCMD8QF3XSXRLBsfPeTjdF
sWWDCVdLkhT6j5TOtApuAE1r+obuJSnQa+Zkcl9sgJJlRcDpV1IIupKZPJ4i
idjb2f66qzbCocLzkhnnRqBv4Smn+0bY+18Kcs2WRpta3+EzYxsxb9G4/vSg
HJoM7g07/tuIYyml9H4Xedy2OAFuAWk8NHhg5t0kjwJXxtQOA2l8LlylNXdZ
Adv217kaJElD254I25uqhKmXRevbRWWw/ZD3mbAoVQiFbrm8jCqLM9L+UqWZ
2ti07MITJ3dZxC1apAz2aAPFXwZPhcgix3/1haJNOgjtDlunmieLdx4j9PQX
Omii/Zfl9FkWHXfnIj4J6CFqw6nwU4fkcHefZXvsLQO8aWnXVnkpD5e+Zm0p
QzMc1bK6z3BVgtmRaeU1LjRo9LKtzYKUcFDGYSztPxpeJoe9UdmnhIrPJaaz
ZTTwdOd9W35eCft2eYgW/6Fh34FP6x6NKSEjY7O+Xokl/F8k/GeQrIzTsg3a
mZNW0A+4b7bxxiYofp0QKY+h4w3f62d8TzZha5eq+EQRHRF3B10Xujeh3kts
eO0TOi6v5A3vWdyEpxKTvp8EbSFV7VGUZ6sCDLx9d6XSFsv/zS4uH1RBeozP
ovs7O7w7qVk/ya+G87flQ7xXM1DwpmJNtLwaLnHmSd3RYsCTT3HLbyM1qBw7
UtXuysD7gxsWufzUMP5Dl2lbyMDHcF5ToVtq+KX1vkBN2REjtKE7+mx1bLSK
81eTcEJ5/JZl98PUcbWq5R5tkxOC7/W4EUnq+Ek9/cbQ2AljGm2z1hXqMEj8
l3Sb7YQJiTod9oI6XFu+n+bKd8LcRP61fec1cLwkv+E2rzNqVAT//bulgX2X
Kh8nizkjLvAwI/m5Bk5nfXqnquCMv73J37OmNWBlPFjMa+GMhE93hV/LaKLu
lfq6+ShnJLeUMj9GaaI+pM3kUKczhkL89snEayLLNfDI8EdnWK6QvuCfromF
z7OyG8ecwUM7MzVSqAnPqeoH4lwuSKs5mjv5RBMqaUlJqqouyCyJf80lrgVq
/MWShlgX2OruEBCW1cLzLbHVUYkuWN7k4qqopoXzT7mTODJckPxJvtfOQgv2
83PU4gIX/Cfz8kveDi2sY3cfW33PBcbVt5Qv7tbCAa/5kZQGF8xZnA2t2a+F
Brkvr982u2DP1l1TH3K1EDzibM/V5YLwc2KLCve04DFh/D5+0gWqmlwWRk1a
6NTeV1z7ywWjD78dtGvRwr3A+vm2BRds769bETFI2rt5aWDqCiYUdl6yTxrT
QnHY5mT5NUwMLeYeyfuphahOc1qhEBO+kgHCNbzaSNse8kBEignJqwyPF0La
8NnpmCwmx8R7M8PTHyS1sU22ctm0EhMePiuluXS0Ea0iFqCtzYTzmeuqdl7a
eJ7IzuqlMMGvenqnT4A2bPYo00qsmGi5n1y9c6c2djUar7ayZcK2190w76A2
fuzLXC3szMTyEIt9ZdnaMPdV2kZhMfHk96a6u/naeLupgYvuzgRFYpH6oUIb
WYtfgwe9meC4PJz645Y2mk78cd2zhYk6o7ZnnPXa6DN60D6wlYn/nt1bJfRc
G8J7VKcV/ZkwYZc4KnRog0qXeWEdyMTvkeyjhn3aUFy/fadFEBN3Y2M6bUe0
kST/eEYomIno5VvFfKa0IVDIE9EYwoTuSVuvnX+1Udpn9pMexsSUom5RIo8O
JtelFFWEM1F1Z8PAMX4dnJR6kjC8k4lw62VyZRI6YIyM3lyIYEKtayLwrpwO
Hkd9cBmPZGIssKf8uboOfIdO7qrZxcTln4/G3hvq4ItcsdqW3UwEpVZq/KDo
YDp92dl+khVE8ndxOujAdPfIgHEUmb/ShFuC7jqIhv/aSJKL9YLn5LfqwMSr
wCaJZN/HTBPDEB00D9hdCCdZ0tXsgO0eHRyPsSL0SX4/pNDgHa8Dx9sNxu/I
8wui+JfsTNfBFYPZG+4keyz5bZV4TAdbj4s9u07aJ5r3Kf1YoQ6KiJSTw6T9
Yiq3kufKdFBf7xbES7JEY2q8T5UO3L0j+1eT/q5ne8Q11ujgs9ZjsSkyPpIT
ynsUH+lg2JeicYeM38ZDf3ZmvdTB++XvzHxCmZCRfBU82amDFVz3twyR8Ze3
j/C9P6KDr2E1Tie2k/5/svDaOKUDi0GmZ0MAE0pxgm4pf3Sw/Wf5t1d+TKhe
um3nyKcLqseMRBapB3UizeqmqC54JmtmzXyY0HzLthCX1oWv8IO2Nk8mdJYs
6H/S0UWbIGXlOVcyv6dbtGzMdOGtf+lijwsT+trnVCutdLFib82jX45MGPtS
ZWLYuvi5P4Gjh86E6S+hDe+36eLqcQv/s6S+zQ9/EbUI1cWRmcJX1lQmLGrT
V6+M18VYlpYhxZTUL9NreUSaLuoKDeLzDJmgjapyd+bq4k13pdtzXSZsxFrn
ikp0Ie/fThtQZcIxSmRI+7kulqtcXF2/jgmnlSN9+W90oWG85Jm2KBMuxTXv
/r7XRZ4Jr1GGABNurd6vn/zQRbjFyKvh5Uz4qF645ymsh4bTNbzbZlyw+VHU
rYeSeggdyzu/OO4CX0+rKjklPagHJsolfnWBf9rX0nFjPQT5V+cY9rkgZEgj
N8lXD8du9O/e88QFofs4s4Z36GEizbvfsp7sRwJvUu136yHY5HL8Qo0LdiH6
P5FUPVw+sJ9HttIFe8/Ubr9coYfC63UddkddcIhFN2//qYcn3fOhxh4ukLjZ
IsHFqY+O5u7Zb44uuCrI+qW1Uh/lmYU5B61d8LZ9c1WulD4SrtwYDNB3gZxz
lIyzjT4aY9IcFwRc0Ohwlqf1lD4oN8TvXn7qjAWr2ZZXpgZkPFg7ijc6I6cs
rmLBygDnvj38libsDDkejjQ1ZwNckXv125u8X+wf81pkBxjgJW3VjZZpJxRQ
N96wP2wABuWPUf9jJxjCLv9FvwGUr+ksfA10wm6j81ueJZF/vW/ic8bUEbbn
+Gbssgzh4lv3LELOETLL/ktrOW6ITvqcvPYqR7R2uF1/c8kQQQH1ivt7GVCP
WMXd12IIk5z+s+Z7GRgpiymbkjBC66u4DQ3XHeAtxPi+7oYRsuasRyBuD9qP
33Hhn4xR8lz3eFuHDRJNnbdKkHPI10STh3tOUWCzuWjKgGIGqw/d3f3xFPAl
fDvoam+G60UpdZ6BFJx5lFKW42uGZ4NC5w/qUHDX9t43nnQzNHgb7C5rscCE
h2z09DszbMhau5u13AKb98xmvNxnjkV5PqlyIQLy+ZT1oynmOKetbmX9xRxj
d49ULssxhxWH8RL+u+aI+6vcSikxB8/FSCkZb3McP7hZuOalOQQ5Hocxyszw
Mvfp2dINBNpe3wudopjC+OqpmwceElC7qmKUU2QEWlfLwngzgafMDPPcWCMw
OJZYb2kn0Gmm1HzfxQh+LuHviM8E0vNCmrKXGcFqn3R8wlJAw1nxteJuQ0RI
/bxgQY47qVGlKpYuBmjafvb7o2ggUvxP9AlNPdD/Ggn8tw/g3TLTObpGDy05
Hfq6CUC75O7yYLJO3tWsSChJB5Ka1d+MXdXF+MoogZQzAEV49fq/GroQq7Ix
sGoEahVvBNsbk/Pj3GRC82oLbDrindq5UwvGkYEiXwQs4P07wc3HRQvLR3sq
uMUscHzVi14xPS2U9j56ay5jgTBLK16VP5roqzuuekvfAqX+ej/vk3OHY4pR
9/ktFqh/fLZKcqsGJBcrwx76W2DAbUN+iaoGxqJluD/ssMCRH8nNuXPqSAta
qS4WZYGrZyR+ns9VR73dh4OH0yxg/3f60clmNWgLJGrsu26BGz2cAj10VXBk
zjadvG2BOPHF6LZ1qmjhDva8fd8C52xEqzTGVRAy65Iy+dgCV3oux23MU0FJ
t1zv9h4LCF2IdW4f2gSRs82pLG4KiqcshMJPKWNI1Gz9ruUUCO0b+fMqUhnV
OdevH1lNQVeLLX+erTIckwrePxelwC9z4zGXBSWkBYRqW6hSwChfvJm/XQnz
Kvx9aq4ULHmhIWboqIifhRKJOp4UnH/xUTRHXREza+TljLZQ0HRq6h2dTxHj
00bBtB0UbPL9HTPYooDB+34/PfdT8MDc/G0ZSwHP7e7wpZVSsN6Qeyxylzye
Pmi4nn2ZAk0N55KP7vJo0njJOnaNgjVRpgFVZvKoExwoKKqh4GyNyJtdvPKo
7uVVvPWKgrpV2euSLsmhIGQzMThLwYiclVT9T1nkfwgaHP5NgVPGhx9Gg7LI
c9yd8v0fBY470/mEWmRxWCftxdwKKk7zf172tUwWSX+uu6+RpOLw1uEyIR9Z
xIfV/haSpeLPOuULR+xk8V//k0IJJSoeSCQdCTaWRfSj3k/y2lTkvAhcAXFZ
hGQujTC1oqLFao9hUK8MghbWCFLsqOCo3B4y8FIGgTslbls7UbHh7Gv1e3Uy
8GVq/HXxpEJBw0Y/44IMfB4bnfXYQsXo3sWtiSdk4GlAo2z2p2LtkajvXeky
YK1jp+0IpwK7vk0VR8rAOdtPZeduKi5cTGOJBsqA8S+sJSqWCsVC+tCopwxs
PiUJJSRR8bbP3POapQxMK66cO3Hif+tjDa9IyaB3Y8VZy9Ok/21uReXkuyzu
RHnRzFkqhLsWds+vkcGdxLIzLuVUqFTYWORwysDtV8lpzqtUaL+Nken6LY2Z
0AsFVdVUbJYLsYqYId95HudO8tWS8VvbpXxqhHw/virKf1BPhaPcWLvSJ2lE
UAtPhD6m4qLFYi5vnzTW1Jw+vu45Fapyb73M30njqnpB3vMWKp5lZcs1dUjD
oeTksb1vqGCEtPefbpXGmHj+UaVuKniZ/omPX0oj48jx3K73VDh0cS3gmTSU
l+blpA5QEZAZZsX3RBrNcUeP6H2hopjL31ntkTQCJ3IOD41SwWwtXVtUL42l
gUeyj/2g4umhqTjfOmmU9GZnUWbI82pXJEbVSoPqnJU5OUdywibRnnvSGHyS
kXFugYrHXhUauTXSZD9PT3fkomFr23jtqbvS2Fh9KG2Rh4bXfu7Xp++Q72LF
1EOVK2moO279r4jkzYXJqd78NPR+lT51muS/AgdTVgrT0DloE/mV5NNpicn3
xGnw4JaKSyPPM16MP7hDkgbBFp6yWPLzuncfSBKTpSE3wHi4hrQn5ut/iU8V
aViq26tuT9orsmVfQrQqDSXRBWEapD+3OvbGy2vR0H5COc+P9JdlG3ugQ4+G
7wtGx0YapTH9MHr/QWMavIX3e9U9lsZRvT3/aRM0HLAq+TDULA2tit37Bqg0
1Pz25fUm4926cVdcjg0N4af922XJfKxetTN23JmGW+HHZku6pXElMSym0I0G
pA+qb/4gDdtfIdH2XjR4xQzXbx+URtpgUNRlfxoKq5rKQ75LQ9Fj+272DhrG
xmY/BExL48mrgF3Lw2mQ6j8sXzUvjSU12yICY2joUaws110mgwvqW3cKk+90
SQn3R+F8MqCUbAlvSqCBfbvh0pywDOKPeIfKZNCwKkTw0B95GUgu9QppO0zD
7UZRjyh1GdTGsYMTjtFwkyJaamogg98BbkF9Z2gQMab43afL4FQva3v2eRpK
JzKuRDJlYOjMDDQtI+1zWCET4yODaFMn/4JrNLy/8BQ7d8lgUsDW162RBs1d
2V1rz8mgO1SmNfgpDd9mD0fZVsqg/slvIv4lDXHahzb335NBTlyF1KW3NHAI
Lr+woUsGmoOr+udHaRA7cOPsiKAsxEw/M/gmaKDXaTlwyMmC48SDOplZGlTX
nrLZrSuL1/TwIrt/ZHxnSs8Gu8ki/Pprn0JBSwStEl91ukgWbisvvbouZgkn
4+vb0q/LwjwgwezJBkuMqrp8a2uSxWpxrQ0/FC3B0qufjhiTxZWEo+9haom+
smdpg4QcRh1dvYb8LWG8+U3Xzl9yaC9XezG3wxKTSbwi42vkcY+bx2T1TksY
VBh8eKQkj/Q7tyX091qC68YXxz1e8lCSEus5lG2JEPXkwNEmeWwf7/FQuW2J
xcTJtz8uKoBhc6OZuG8Ji91WnK8fK0C/ONOQVW+JjiW9IVxDCuBxMxXb/9wS
upaxIgHSiih7UNjV0mcJn8PJLoLnFDGU5eu2a5kVPjVcUPtwRQnho6oymqus
sENX9kXmKyX8sp7//p3fCrMUYf+EcSXwch9N2SFhBSduyRJjLWVo7n1001fN
CvwP3bvGapSxP0BB0JFpBWmrlIuC3eR9aT72WuWsFXRqspLLLdVw7vTd018v
WGET/62oonA1KM8nb794yQpb87drteWrwfTmhn8y1VbI7y/4PD6qBr9NjuoS
j63wZPrjJa48dVSJVGct/2aFk+lhLVaTGqD/iKF/1rfGo5gX04vBWlivJZm6
3NQaVK5dS1amaGF8V1OjioU15EVWqemd1ULeT37TXXbW2OZ3rGfwjRb6FsrV
/22xhtKSPZNnzMl3+Kr3guLp1lA1WSHgJq6DAmX02fdaQ6jiwQ3xQfLd4rd8
9814G8i56Qg8vG4IKzlRrkONdKxUynvVzwC+brO+ZPKUjlvdt/6d8wGyzscw
Jl7Q8V9TiOiWUOCNZHcBu5MOr/WsvW3knOUrfkpHdYQOy5w/eZlNwF6+dQFt
q20hsPt+v5EROYfMSTavY9uin3LAokySvGcNHMNbfWyxe/W96afkHDG1J14o
ZZstmMa4MWhMgdF0v+94CLne+c8nLncKnnw/N19/wBZbT75rHT1MQf+gjEpg
iS2u5yxIEwsUCLxSOFz1wxbLnBwEtMl7YfGHZunzGVs8STCHG9n3RwVMaofm
bfFB3Vo0nOzrjR6Oo2JL7CBEeaYfS/bh3UMxVolidjhQSDszRaGh40/zorOF
HYYnFvb4kXWdvylk5/RRO7x7unzOY78lkh32pK4+aQfutScNb6ZbIiIivlCx
0A4aHQT133FL2Nw+9sLroh2aN9Kt/K9aYs6iVrHpvh0ORt/4GUjq1pO9+mPe
kB0+I1vW0MQK69OuOenr20N3stbVe9gKl69WPpo3tocNq6LhzYQVDDsr9B8Q
9nDt8dph/NsKLJlL62l0e9gOMDZ1rrJGVu25EWdve2zqzi4z17LGn4nchLAk
e+w++7ztTbQ10kRzpjUP2eOjIccxg3hrUs+HA2cy7bFKz6Aw/ZA1tDMz7Pcd
t8efZS6suXxrBMsfFEu/ZI8dD+JbF+9Yo4cdVVXSYg+fP3pppTPWCErYJRv0
xh4v2lQ/D/+xxs+yiBMq3fb4MBL7VJTbBgIzof9VD9jj6sdXs8RaG9geDrCp
n7HHwAaLn1WqNqhpdPvYK+GAqU77qNW+NrD6ymKelXLAreLHnbKBNuhYw3yy
Tc4BJd9nNRVDbTDh7Xjlq5oDOG+Z1czE2EDpl3XsLzignPeay+XDNjipYsQv
uN0B7qXN4nF3beBq9yqnLsQBk6ce19IekPaEbF0bHOGA6k2bH/5tsEHm5XSB
hr0O0Nk41K77wgYHlHuEdmY5oLbaubHpvQ1M6OHHJXIdIBPjODv/0QZzQVwi
T447oGMqMWz9ZxtEXtokuuGsA3w81ykof7eBv+I+8RfkO6910iR5618bSFuv
KYi+7YBtsX+ucHDQ0Rd4QULmvgOe2K5flc1Nh3vZi3V7mxywW3oiMIyXDlv5
9ZKKXQ54Z5KWbS9KxzLLqqL2Xgesq0/xcpWgo8mfJnXgowOU47S32G2gw7wk
dGPnVwcc8BNb8U+GDi3ZBzIH/zrgfcSNyWQ1OsYpzhfUORk4zDiw95cGHZe3
fZbtWcrAhHmXmbs2HXLFq+W11jAQLb85tU+fjoGG86XvBRnYk3R+DY8RHUUD
egppYgx0PyzslzChQ0x6s2K/NAMHyr/5rCLo6MTUxQwFBgprXdZ+BR1HfVOV
9FUYaNtfKHyDQvaRc1eVs3UZ2HFo2bo1VnQ0P6RcNjRiYGPrB+nz1nQk97/d
NGTGgKcYO3UjnY5FyX8qJtYMFJQ9ixu2o+O++bErX+wYoIQuEdJwoCN2s6La
UScGrmvu3ODPoEP3wP1KM1cG7ty4cjrVkY7JQkf1r2wGlG5tOXbCiY6rDz5d
zdvMQPvMphV5znQEf4jRgB8Dh7Svc8a70KG4sLLq23YGxNWPJ7oz6Rhaf04z
P5S05+Le7A0sOs6b6l6nRJL2W4ltaiN5s3ez1vgeBpaU+PjscqVD4j/v6lNx
DPx4OKbG6UZH1+kJbct4BoQFgov3k5x3P/nGxEFyv0BcwzDJTr1iumfSGOg0
bMgl3OlY/efKTetsBqwXPomnkPxcwkJvOpeBq12pvndJbpW8prAknwEe8Wy/
XpLfymwQEz7DgIdI4e8Rkt8rZK5QOM9A8Vct9QGSBzbN/9YvY2DgyhOeJpK/
qG8fs65gYLZxICuX5DHtzg8eVQzso5g9p5M8pU99veMWA2INNc/GSPvmjK/X
x91jwOWLxYk4khfNpaozHzJwhV1vPE36u4SafeFMEwPXGqUa3Ujmtf6TV/mM
gY/NtgalZHzW2O1IrWth4JGgamkfGU8hx66Y128Y6LO9KsJNsgTTcsfHbgZu
CteeECDjr+Albc/1iYHMKbnxKTJ/qluOmAmOMLD0VUnvIzK/2n4L6nLfGWja
l7o0gcy/Wci7tVa/GIhzoVPv2dJB2WnN7f6XgTOx+ZGGpH5sdt+a2c7piG07
pdcWk/pi7cvtSl/pCMMXjd0GNDo84/81F/A7Yre69Tp/Up++B8PuVQg7omrz
APd/pH5DMumFr6QcYSmt9zfclI6k05x+a3Ud8fKXmrifDh1pZ3eyZIwcwdCY
Fh3XpOPwhQ+WOuaOEHRbpR2gTsepiholVxtHHEksnxVVpqPqfuT4SW9HDNs+
Dsol6/X2w/7+8q2OOP9pYfIAWc+1jxza7gU6oi2KS5hN1vvTF8o330c44gtH
a9gbfrJf9A7s3ZjiiHjKRqdBLlKf/Y4hWhmO2C7tna3/zwajnx54U444Im5e
7kfMHxvMfjtF+J9yxGlv18DGaRus+uu89FKlI9btOKYZ+8kGxusbczTeOmIw
dst8zEMbDMrK9X3tccSLlBz93/dskK6SqlLS7wjOSxcEwm7boNvY9onYV0fs
vyf8Ta7SBjHs9j+cfx1x/Pe1n32nbOBpF6kzyu8E9r/kbZkRNlB3lPG0FnSC
VfTTI1IhNuBivkkoEXaCcrjjrtIAG5R76rVslnDCUd2es6meZD/dMR/0RtYJ
rMCDp85RbXAiLbGoVt8JRaV5llRBGwRnaT8WN3LCWz2bXX9W2cA859O3aBMn
iNbOJpTx2OBzvqWRFpygdio+t3PeGroXV3SU0p0wmZ1SeKrfGu2Pc1cc8XZC
ivmlweeXrMHHXRy1NckJJ5St+bdqW4Nn/iFzMtkJeh/OsWeVrbE4/kE78ZAT
xg3GzfZLW+NHj/jkuSwnEIXxlkH81mitzg37eMIJKyo53a5+t8LRbYmBWyqc
oPVhV7lAmRVEGn09fDqcMFFR2/ePzwqSiVKmbAVnHP2uK36RnPtXyHvfdnnq
jL/FWtGKghSom4lfi/FxQURK1vZrxgRuyO74w+XrgmZaxHSKAgFD3hrrw9tc
MFfEWB4sQIDS5fGxZLsLuqWvR3iNkjNN5Mm17ZEuMNs2Vj1cYI74UtEo1VQX
aJZAv3nRDK2rRYwGrrpg4cDRiOvtpnCdCUgJve6C6r3Zbw7Wm6Kn51bbrxsu
qPOtDQm6aoqhi67BfDUumPF7UBeUYUrOK8dPmzxygb5jQjKdagrpaKHF410u
6FColLx01wS7+gQe2XIwccqFX7eq2hjNT7wfXOZigi/0oDB/iTEkr5Xd4V3K
RMpwh8TB48Z4Hm985fkKJqoUIkeKY40hI73tuK0gE6a6OZMvCGO0+V3fbqvA
xDdBW5/ONiNofnVcZWvPhPWdVDHbpUZIbTvFc5nBhOYSp5O684Z4X/OJg9eZ
CYWeHTm63w2RlhEz+8yV/LzdLip7Og3xUeVsH30LE31GGg2/ywyREz5eRd/F
BFc0JU2WYYgf01mu9JNMRLw7a2FdaYD33efdCguY0HYeXFAuMcDzB7fdJ88w
ofJI4ZPMaQOUHPrIPnWeiYZHYk7u6QbwXKe7+etlJmKGuI++CDTAY0pvYPoD
0j5ZLbsReQNUK05s//CQCXYYp6eWpAHOrVq6Q6uRieF6Kl+uiAHi3qqHvHvC
hJULKzFvmQE0g5N2KrcyEWD0YP2VUX2czlWOfTbIhKDoTIjMLX2kRZvv3fCZ
iRFjOaL7qj6ivZhxkcNMtJ4PWl56SR9O8vv/Ex9jwiW+JOPgGX3w1LQm7Jhl
4p9RyyFWij5mCj8nPvjFhEnfcefGeH0MJP1OWvubjE9Lpax1nD5q7eVSahaZ
MOZe+fX4Tn1EfoxJX7GchdYaaW0bL31sfpyV4cPLwsVGgdhwN33YXz6feX0V
C3enX76tcNaHQtSLbPZaFnw53L+E2Ojj/TKpo+USLPgvn7DjNNDH8zGdYwvr
WbDgZ/h/1NbHnTabPGcpFv7wCOS9VdfH0dO7TszLsqD9ykB/uaI+rDWeFNDV
WKAI/AhJENOHB48Nq1WDhUrNH39ahPTJ+/zZandtFqY5Gm8YrtXH4cxXCf4G
LKyIcjjhw6uPc9scjb8ZsVDE2l8ntkwf1UZt05GmLFSFLPL84NbH2+GOwHgL
FlLbKz+PLehhpM5tIw+NheGvhruE/ujh9/Hud1lWLPxrblnpPqeHDbT39gV2
LBwO63BRm9aD+rrNPNIMFop/n/tZP6EHTPU/vOjEQkmfVt7OcT34n/ukfcuV
hWpjz/INo3qIjgkYM/FgwSuOIbphRA9pjOHSRk8WVM/Vhxh80UOB/I4tdB8W
Ztf0nw8d0sOVv6NirVtYSFbrvlk7qIe6N6HtbttYCAtoOqs4oIfWy+OZH/xJ
+6RrvSr79TDtMbU4uoOFplRP+RUf9LBEM+puZCgL8g8Jmf5ePYgs+xk5F07G
u6q65XWPHpT6YlTiI1nYXOIi0/tOD8a35oeWRrGwfaBOiJNk+6x9RVnRLKhV
nSi06NbDZr8Fd8G9LDz12HvzTJceIozj1xbsY8FRlsdZgOSktZwvNh5g4YP7
++Dit3rIG0lKvpjAQpr56Xl7ksseLjFXP8hCkNTgzFqS755I/XUzhYUTFCfW
ZKcenoctv26SxoLSRPKabyS/p2UEN2awMPBwneQ/ksfXrZKjZ7Nw8ItWtBq5
n2M6+8PrI6R/Tvyrokle+3xNvttRFrrdv77pJlnmfK7Thzwy3x4/GlxJ+3Rj
BXn981loqGQ9HyPZyvH4o9FTLKyvthsoJP3zUBDdH3mGhY56nj9BpP/BCyf1
54pYWNS9u5JBxuu/DomJA+dZqNhxdJkDGc/DFWfKl5awMF7zdDDgvR7OJUn6
ZZWx0JuQkXuSjH81+9x6wXLSXvHVyz/36aFJU+btqQoW/vYlGtt9JPXWJ0+/
WMVCmffKEv9PpN5uXeRSv8GCaMihR6Kf9bAqW7n25i1Sz8Yvw4dIfWiYqGk0
3mPh9EkBteekniBwbcTmAanfznHpT2N6cPmqWfz6IQuBQ0mBwj9IveXrCn9o
YuF4+6Hix6Re66ZN/vxqYeFl8G+CuaiH8y/vbGO2kf5eGHr3v+/pkkt1nl99
w8J/68KFmsn6oLurnAroZkGhNND42Ap9dNyTMHgzwIIzT9CPTSJk/R47UaQ+
ROr7UYtaqrg+CkIFeDK+kPX2n3bxz/X62CLJ24lvpB7fmE+KyOljNHF+19UZ
FkLvZaUydfTxynNPz4pfLMj++tvuRvaHKp1Ji4B5FjqFePrCTfSx5/MI//pF
FgY/a868p+qDg959NX2ZK+4m8sZfc9WHCP+dUX8JV/I9fnjPxv36mB/Rdqlf
7wqBjUsDg5LI/tNwtWadlCsWUwvXNh3Sx/ndZWntsq6wUR9m3j6qD9Wu4wpQ
c4XJufqTyeX6oBRFbVsHV8gkvbh7t0cf8jETz6IprjgkLcavO6CP5U6hWu00
V+xAz7+GYdJ+Tn+OdLor1l/r9RCeJftTALPop4sr9midacjnN0C4qnZPW4Ar
tr7xnJm3NcCeXxK/twS5gnW3esaIaYD/GrklxoNdMRC7yfWwlwEyPTrZvBGu
2LvN5snuUANcSo59R4lzRWPWOlf1IwYYfF/XfeOwK64Or0qmdxvALduu6/gd
V5z/R2tyjDWEj4fuL9l7rjhSPhQ2lGQIf9kNotW1rggxsG5PzzbE7ppxt5YG
VzCL/Zx5LpD34efctzwvXbHQl/GyscUQz826O2M+uiLjQnmxmrIRzMb9O9gr
3DAR76wwPGIEkfvWxbUr3eDEmBpKnDHC+KFNEVJ8biioVK1U5DBGkfTEys8C
bgi0fPbtmKgxFln7qBHr3dDyRWrdmJUxHt7PrU7VcMOyjY7TSReNYZFel3PD
1Q2WGjeuHdxpAks5MYfVxW6wyL8lcVDIDEoJGbGNBu5g1e6fMDUAak1Kl9ob
uyPO7lRNlDng9Ovh0U5Td1ReM7972RKIDZ+9MmLhDhP+AWHyGkKzt+8An707
RNYtO/Y4Aggy0rf18nVH0rkfJx+WA+VTA+tm0txx7sDdleniFtgUYPRQvscd
fk27Vm36boEjMozfB9+7o/FyrdDKaQvM9G/TG+xzx1RorsfwnAXqPLMqij65
oyZSbkfuEgpcnPrzRb+7o/fXePrldRTsNUmJWMHhgeqKJfeGbShoXtsm/V3e
A5EZPxNtz1Kg9vqzt52SB74oed2NL6HgaNbv/PJNHsidU/t5tZwC72VyfIEa
Hrhqu2f7nxsU/Pgb/bvPkFx/bMzErpkCkZH1b1rtyP+nZx16+IOCgLqg5JuR
HujjU/N+ZETFeNhojGWUB6Ka7omlmVMRuyE05G20BzQF02/QqFRk/LfTZW6f
B1wUbviW2lNRZRy90TTVA48oiSXcW6j4e/tg7aMCD4yXQl4tiYrUwKVVrEIP
ELmCnKGpVKwROXTh81kPPJQ5geIMKmT2ZGQsK/XA9Lhoy8xRKqx1cj3srnlA
SY3bS+sCFUevFc20P/LAuy/qyVyNVKzfsnHE74kHfi+s2n/zMRWlfMW9M80e
MI71j/Z5RsXdsNJGkRYPRA8+YOW1UvFB5UqOZze5/kKL4vE+KpQu1agOjnng
54O7J/vmqKh2N9m4+wfJCf5qi3+oMFn2QHDJlAdcrfhihP5RwQis/y3/ywP+
TokS8ktpiJJ72ryDkw2him9Gb/lpeHiuw39SmI1fvSNlUQo0fLSX3hItxsbr
v0Hrp5Ro4JgPY/+RYGMbn0xIoAoNFOdljKUb2dDluJulo0nDE05jA/FNbDxa
2lixxYiG4cpUrSJVNh4c87h9zISG5Z5vVGQ1yP0rJTLrzGigV4duVNNlQ/7m
icw5Cxpebju7wsKcjSOj/TcW6DR85xvjfgI2wiUFPgzb0cB333DRlkrax/O4
qdmBBifB9imWDRvHXp5oCXem4c2jJe+DXNhoXubYZOdBw8xO57ffWWy8rPv2
7hubBqH1Ra273NnI6XpfkeRFg1uUweP/vNn4vqTsYN5mGnrkgq/mBLJRq2r0
x8afhj+tty8J72DD1v3Dt6IAGtbv575QEMKGH8exE98CafDpPJNfEsHGiU2d
G3bsoOFA4tdc5d1sMn/zf08F01Ckpp91dQ95/u6egoYQMp4prxPuxpHr+bjE
ZsNo4NRev89sPxvicR/nOXbSINMXtKcxno0G1Yqz3BE0+OtzBb9MZuMkh57p
90gaUgYZ/s6H2GCNZ+p17KKh7PDpzW/T2bCvXfx1fTcZ7y+6zI+H2Vh+dPsH
5z1kvI8lOgTkssEOnOUSiqZBiWixHj3Gxt8bLT9fkhycv9105iQb/e0HGbKx
NGRSb+rvPU3a32t6q57kKz84tBYL2Tj1RmaStZeGcesC+eUX2Ph45Mr01jga
1sx8kcouZSOt7dvDHpI1z+lICFxi4+bi4VDbfWR+7BOE8i+zYfHW728VyZFz
L/nWV7IhIGq4i+8/Go6WiK84f42NZQnvWreRXO0UyK1Qzca/18LrrpL85m/1
wuWbbPQ+vsecIHnm0r9fGnfYiNt4Yr/yfhq+uFmdS68hz1tadMmN5O4l2Taf
7rMxu6zg5z6Sn1e/mTCtY2Pr09Ydp0i+7ytx6kQ96c9A2pJrJF/h22ox0chG
98zyZ7UkF9Ve/Ep/zMbms/k1jSTnBI/nXnjKhvWesO56kpPE9IwXnrHxdeVG
pTskRz3ZN+j2ko3baoJXSkkOjGrMqGoh62XH7e1ZJHvIrNDhbWPDzXHv5hCS
6a2OvX5v2AgLe3GMQrLxgRMHH3Syoc9cv1KAZFXVDyqi3Wy0Hel9+u5/3+P1
yHZE9JD1Uh376hTJ/GnB/z1/zwavrZ+UC8lc+tfl5PrZGP3M28D1v/h8+vVy
/wBZT8L9tyrIeH/JNd/T9YmND4GOnA4kdxEpG7S+sKEd/KLsC5mv5u8vHmeM
sGF1tbE8luR7pwXCh0bZMGssWc1NctGvs3X5P9hwPzG8lJPMf07pl8DJSbKe
oxTPR5H6SGKqrbGbYSNzC3/FxxgaAq7d27I4x0bw6LBYMakvNx/O5R5/2HhS
b5byi9SjzUqbqusLbBjlZkRYkqy6vZMjgMsTU7wb3j4n9SspvL68bokn9pWH
srlI5n+0zVlsmSdKVZ+GaZN6n5acOP9ipSf8XlR5/UfWx723vFRtYU/QOwae
3wkl85ns/C1T1BN5nEKuN8l6K9I+eeyzuCeOjMTmlZP1mHhYfuikpCcUWsZp
B4JIe6yQ8k/RExf9c7+1+pH5mElVY2/yxNkDM2ePbSPtK37VWa3qicXvppqO
W0m9L3oqBGp54saL7N9VZL94e2vP05fGntgdd7ZViuwvfvIVKwocPLFmK5fb
NXsa4h5vDlZw8sSoe+TnD7Zk/AIEXlS7eIKXuydmCdnfakv3Zr1w90TT7sVG
I0uyPynYrFnY6omG3XxvLcn++EThs5BvtCd6ZFeLfiP77fsnJ/eMxXpCcFjx
VKEyDVOB9m9j93mi7V/3WRtFGqQu3sjPTfBE69QNrzQZGmIVkyQeZXhib5Jv
3DUxGjYpSW1UOOsJWkGcQwk3jRwQ2hOqz3tCMVzc6BMHma+g1AHzEjIfbrOG
6xapOHjpe7F7uScq2AoF0eT98l6pVj79hiecT4sN9Y5RcViZrTL21BO3gy+K
7OigYnLTMf3qCU+cUv8a21FERfdLWApOk/vlLvmlnKaiPnycGTXrCYfyuc1a
J8n91fRI/d+eSFwbcDkul4pNxhxX7nF7wZnGm/HmIBXb6GHSj0S88O+8olTZ
dio6tluv6jD1QiHvAy8+VfJ+LPkzMJvmBe0sHYM5cl7wpMnCRNIbV8b/bv2X
Y4F1YYdq1Ou9MZ7akCLtAxz+F6iX2egNv6SnXzo8AK6jVteHm7xh/F9vJPnM
wujtpeXnnnlDnb9C/q8dcI8j+aTAG2+0mHp8/G0MeOYlxPz87I1lLw8mh4oD
J+/v1atb6YPjVwNCL1cRWMVgX5fg88HPg0PsmksEEj4aqsXw++DESN2+lnME
gpbOyWkK+6B8Qf7oylwCBo7RQsWSPgg507G3PZLA28Fd0ylaPhDoCrtVpEtA
mDf0uoO7D6h2tLLMh+Yooe6Pm2D74G1wIevSHXNo7z9MPebtg5lX+bdbrpmD
MVHV2b3VBw/SWW8Nz5kj9e3svF+oD4giW7vkRHPMFcdT4hJ9cGGv+n9LrczR
Y3LsTVmFD5SVfYIFu8wQtKfkDP2qDyKiplQOtprh59VbAWNVPrhvvtZ38ZkZ
BGS6f2nd9sHuwnaG6AMz2C3fsP5BvQ+eFd053HHBDLUdZf5vOn3wu9z1eupu
M9jy3VWL7vbByV8/56vDzNBt/eynWK8PmvmE/L5tN8PMvW9pmz/64KbmptoE
bzOondes/DrqA99txUfMrcjzeiyis777wGb94sBLkOcJMQmNCR9se1V2druJ
GQIP7WmLmvXB0ivWSY2a5Hn1qQWicz6Y+rLyXpKKGZJ+5/vd++2DpnSlJEcF
M/Drlqv6LJD+Ft0aUJI2Q1HYvdl//3zQ6lPcz7feDP8HcUN/pA==
         "]]}, 
       {RGBColor[1, 0, 0], Thickness[0.008], LineBox[CompressedData["
1:eJw1lwk0VH/Yx5W97Pu+70OM7Mvcr21EYixjGURCJVuFkhb5qyiJEirZskVJ
UqFNKkkKUaGSaJFEWZIW3vue875zzpw5n/O79/d7nu/zfZ65VzkkxiNsORsb
23IO8kv+/hx6/EDt6AMa2/99+gqlEm36S4n/Z4h3hUj11xO9uUvsHO5ChgmM
6lfs/a2E7lfOscHMTmPhSckTC6+eE/uWNaTKixmZvbvlGjP7aoSQWP5tTbWa
nAVdbfztj1fTxOXxEc7TTS8syxiuvleiZ4jzWsc4NI+PWS7bW/88lnOWuFE2
tWyJ44/lrRe7H00ZzhG7E7++Y1unYEU9vPLKt2PzRG1vn9d3k0CrzKsxlEtq
v4jrkoeOWeZttZp411seefMXMe6qGLs2M9GqwqzgzNexBcLzSql02liOFUcY
m3jN/t/EVl9vDZ+4UqsN2aHHIyT+EPsGfxz7T6rO6s7tdl6dS3+IXQZTPJxF
N63kxnVTv9j9JSI0pweeRT+y2i2RvVg1+JfwE2o7Z3um1+qV7dyuzdv+EcV1
LwV+GQ5bGcX4zWjyLBIHtfza3iSNW504ezvqc+EiMXFWW4oInrP6/kh5rMJ4
ifiluGvvQcll1utmD4aEdy4RkR7B1CWuldZMofjJE1Q2OLwQm6jUFLdO1ais
md7DBj9Z/gixcCXrequBzR7tbFjibtylaaBt/d5jpUa96DLYJJx5lU5ZbS20
xXpUOGgZfkh2JCRPWVnT9scUb6teBp11x9T5Khyso06VBPbMLYPShtSvosIM
64KaXhmqzXJseFgW1XnBx7rjHmd/VsZyLJVs/BS1doP1wivTU99fLUehlMWb
Cckt1o2GPMGV2uw4uKv37HDJduuEY/0665PYIRZGGeDfnmRtNFY1J/aUHTb9
n0YsBFKtp20TW54ocMAnuMTnkuQx67pzTkdTYjnQvmKPx7HpHOvoX9Le5q0c
yIs0u/Bi5py1rue40ndRTrTFPPs3b19uPX6p+WtFGCc0/n3NrlhWa13Fc/R6
4A1OOKziPPuH+5p1+Eb/A2K8XBjPu2Nkvva2tdodissTFhdW27O4yh0fWI9K
/ZVIucgFg50erOEvT6xLd3S+N1vkgpLJJfN/0r3Wwc8KLk65ceOXw0DGyaUB
awXtqJ0VJdxwu905rXj6vfWb/6xtA2e4ceINk8fy6mfrM0P8/GIOPFhJ2A8f
ujdl7Ws+9KojlweTitV3KZQ5a4mc2tIDYzwQyRHyUZD4a/1icl+UmQUvRH9z
KKYcXU7LcXIzmzrKC4+jl5O/B/PQPMoU2Sve8uLzcqGiM58FaUJLU08D9FfA
jWmbd/KxGO2ZX0u+6IEVODbL0ee8IEPLaMja2PF8BTyPu2y7E6VMcxbcsOqA
2ko8aRPQuxmtQeOJoC6YJqzEyyB7fpNWXdqjB8seTD5aiW1H/tM3DDSkHVJ8
nlkuzYcts50KToGmNPvdpX4BW/lwJSye+26hNW35i+1qorf5kNrioh56zZbW
om839ViAH2ozHL9WHnOk7Tsi2pwczA/pxzLlOUfX0aw+jqaa1vPj9b3ZiJJd
HrTfRIPbJLsAmo/+yorl9KE1nUmVKWcKoPhOie/c6QDarjmvj/6VAtj8mTdb
5foGmglDvU5kQQCNHcVxR4bCaLPVc7sfOwtibJmxmc9EBK2es80huUAQ5j9t
Ut0PxdK2BecKmU4KQnRYlvrNPI6WH3j1209FIeQrSrIH1u2izR+R9Xy+Rgj/
5bbEvuTfR/Nu/K/x0jYhKP7Oj91AS6Fd+/hVPv2MEKL5eZQokodoYqJe/4Xe
F8KOxPfWqD1C24FbY8SEELokptdvEsmiPY9Sc5UVF4bunk1pHYyTNOrZjKs/
rYXxsG4Fe6VWHi2rfVbqebgwPOqLVYvrz9Km5gL2XToujFdVj04dP1RMc1V9
OJrWKIz7qbIK/RfP0y4x9JxC3wsjK7vnkE9QJY1v36laYoUIflrvLbNqqKFt
rfknKrtaBIeelQkEhtTROvrDEn/6i2Bw7FbwC++rNG2uZ0M9qSLo3HBXXuvR
dVraahP7S5dEsEKxod2jrZn2ObjwQtpLEfDcq2gU3nKXRs/kEgxdEkHXZsvJ
gI2ttPKb0XGEliiczlmpLt/7kMbx5eWAjLsoqD+uZfsJPaaFShDEz0RRSOnu
eKW/6intvl1lWU+pKCrmK6MyZrtpBpmXv8y3i+L+gaoG8929tML+G6sUpkQh
tj75sJzPS9pK1ZYd9uJi6Iydm3h9aoC2K6q9McJSDGbMG+P8tm9pn250/8va
IIaQiFV2mxqGaZ7LB2xvHBZDTXLapCbfKK3F5f3ht5fEcEztp4lO3Ufaqrwv
nex9YrB1/D4pfGGMVvD+h7DObzG8NVzqYLJN0Hh1f3szlMTh7rO3J6dlipaQ
sLwggS4OHn9X+1O/f9A+tKx4XxApjjDt/AEmc5bmsVJU4/4JcfyizNVHz/+k
3WXKbv3SKI4BrZynW8cWaLrFqnWC78QRmb7yRJLBP9qZccqcMacE3pUMmq+N
ZCN4jI0sAigSCPfi/rY6fjkRv99qf4q7BCirx8ZcGzmIkcf2D6p2SuA4jdix
wZKbYIit4+06J4En34f97nOsIG6vZ7rO3ZeA39virSay/ITOhcCTsuMS+GFU
uI7bTojInwnrtxGSxEBO9FSRhgjBSYuW32wiiXPnY67WWokR29MSQjIDJOFd
bVb4OV2CGH6+r7IhRRKWHsoz8qLSxDr5wxODVZIw4qvOePdWlmjedJy6rEsS
B2rql35MKRBa9XkJmnOSMDM8lNCvqUyc+lt0c52sFPZzS+aNL1MlljtWscXZ
SMG+2XD6Ga86EZtd53BmkxSunLM4FG6nSQy9bjzSckwKM1enFkfrtYm1Gve6
Pl2VwnN75xt1AbpEY+xjMf5BKbBx01YXOegTGjd7/FazSWNk9H1AkDmVOMk5
WOinIQ2Rl7bP2mYNCTbGyOh+F2lsLt2pOPHKiHj9YTqqM18aN1Jr5qRUzIk1
+n/qp+9IQ+yE+c6fxy2J64nsv6Q+SkPg+nWnNatphOqDldbEShm83WkpvjwN
RJaAWEoYVQYUYibCRtyWWPSVe3TURwYeIcdzTty3I7aeV+Or3ysDY83Hb5mn
HAi6mXHu4mMZXK93LCi75EQ0pFi/Vvsug8W3XxaKF9YSyk8dlNZKyCKWxmex
Os6VyJR0DdtmJYuOH66pVlkM4u8G7+q8EFnseltU9ZHNg9hycf3U7TRZbBb8
mjx6zJN4+TPc6EOtLN6n7W/lNWcSV47uvGPwRxaDx8/vGfrhSyi83M/uoyyH
vxqv1NrY/YkMpbQ1ex3lcPBoxZlQq0BiISLr2PkoOcymDp5XKwwiwq/lP398
Ug6m2g1VbeIbiL6lYsnvTXIYLTisfmFHCGHjfCFAYlgOL/pmeFTGNxJy75o+
hejKY0a6tyBdYxPBNrMt/7G7PFxuSZnFfNpMfODScTbYKY+m3jdWc/cjiHaZ
kT+5BfJovbSat70lkri06sylf/fkobM7hCtnKJo4YesRFPpZHm/k1j3KOx5L
JHivEH7CpwAmR89F+9ZtBG3f7rh8HwU4r//65GJIHKFywlBjaY8C6up1HyU9
jye4KsZfhZUqQHu/zsxr353Es6csy9XfFHBtqSfzx6XdRP17kW+nRRSxltND
WGP/HiJ3rqOQzUwR4hrxd19u3UcEyVsuf5aiiLbMU+n/uR4g7KkzV42qFPFJ
3HCN8fYUQsuhJuzsU0UM+f0WOFDxH7Hr+rFQIz4lTJo6DPHaHyIiWrbc/qyg
hMAncY9+1B4mAjocJM5SlfD+yRafFr10AkP/Hi3zUYLd++4njREZhOHYgNK1
LUrorhrOu6OTSahNX0vcvEcJa5TW2VgtyyJ4uKIpXSVKkCymF59YzCZ+Czqn
pjQoQe6vWq+C8EliQlrjrfEjJfg/DDepoeYQPXpDmQUTSqhIDf2lUJRLPDBt
/uy2pIQwtsZ5y295xHWbXLCLKOPlRoN97WtPE2eYrtNbTJXRetLx5BOrAiIj
SGetvLMypqUa3Au6zxH7tnCVdQco4z/6/sn8nUVEyN47TNMUZZyuETk3l1xC
eB0+Uzueo4w9/oUloTtKCXp2AndhpTLOt3+c/Bp7ntApX9XE8VQZQlzi8iOZ
5cR0Z6Hcc0kVUPPMzsaFVBMfXu6OP6ijAheZ4aHMphri5bD3MzNrFUTENP12
VLxENM8KJBeFqODE6IF9a/jqiIuL4/0e8SooNfDYnfWyjijkeUTlSlOBg+uj
Lp0LV4j/5PaPRl5SweciH8lNm68SCRr+VkotKrgr+lT+FLOB2Gxgeqr3uQqe
BNXZr3K5RrjYT9EtfqlAPyy3+pH3DUIsMqia204VQ6ebONnHbxI63OfbGD6q
UBB4ubKEfptA6aeR01tVEfPXeJR25Q4R2R8lq5ujimDvu3TpgRYiZccV0/gq
VciF9YzVl90j8gXmPO/cUoVogx+VsquVeGC/J4PxURUTnGqPS00fEIPv7lad
XlBFT9fctKTaQ+L7bvaHI/xqGDHdssVPuo2Qu3LkX5yJGiR+0qfNFduJOPnT
0acPq4FTIdE8qKiTONL45sjIWTW4jlbZqA08JYo9lSopdWqwquxzaJbvIjrT
K9/d7leD9obtVOMP3cSI2tc/XN/UsD/kge7hvB7i191VUoxl6ghRzNTqZDwn
1H5eY4xoq+NJ0a5lt1/0EhbZC5EUmjpE2gYO1ZX0EQxd6/Q4D3W8Uv28pBH3
gtgT8uAeV5I62v+NKxjovSJ6nz03pHSq41z1au+HM4PE2BYJt7hhdfw989hg
dP41scjB2np7Vh09HebVdexvCR3L9+fd5DVQ9Jfz9pzhOyKlckosLloDfKWm
/ia/3xP5tqupt1M0kOzUk6J+boSofZuwjitPAztCKvnS7UeJQdHFg/l3NXA+
MtT6b/EHwjCZb/6WkCak6xXab534TKyRZYhyqWsiVO12wi7/MWL99ZP6buaa
KBxZlUnX/kIcmZDZ/H6DJmKnAs9t7hsnRny1BzivauKLw+OEzxGTxK+ZyDnX
R5rI62/P8Fs/RQgcrxPOf62Jllfy925RvhMWD02ddTi0YPSQQ/2w3g/iBJV+
05WphcAmZmeH1wyh/9rP0XqzFnhNA6K3v5khOlOjeilJWthRJP/8efgswdWf
85WnRAvpi5yvBv+bI5L2jcren9DCYdOLs8/ezRNSWvOVV5a08Mfv6vdl+8j3
0J4VRsUi2uDXFGpVU1wgvqsZuuw108aas5JdnhG/idAnyXtMU7WhlHvEkVv9
H7EsPodHI08b9dXLkje//kcUKlTliFVro/20sfN4ziLRv63r4o8ubdzzcmms
52HDOimFtzWyOkicqBoJz18Gk7Cb1kpXdbBK5LbyfS5O9Ap0PRZo08GvE09k
FfZwIrZxhPmvXwfHNA4b6M1wonrliujBRR0809r0PuoTFxTrfQtznClobjdX
Kn7PA56luUWeEQo4bGisBgo/yqt4j87PUpC09a7u21v8sPWQl/zErYvHJ3vK
290EsKfcXv++ni7a9u95/Xm3IL6vPRm0N1EXnySu2KjMCGEg36Dlh5AeXrye
ph1KE8WZ3hrBBHU9XDry93noJ1GwBDSDfpvrQZ12S5DuIIY3/8kvLt+ohxLJ
mst8XOIYjl5hJXZND90616KOnpTAmP2HGyZ+q1BX3hUu/1Yav77nXU4q0cfR
kONK9zKV0EQRXVq6pg8b36lYx04l7A7PdE3t0Mftt1t99Vco4+/r1G8ZM/oo
SbBfpnBYGcmjjeJdKgZwrOZodT6ogtRn5Z7DcQY4afdtMSZbDUfL9nctl6ZC
qKGuddUbLTgbbRERV6WC02y9lp2yNngeeDA19aioKLTu2xOujdRR9ddrbajQ
/dC66PNDG3tUOj/lbKGiWWQLbzwPBdHFUosazVQsVQoW7bPQg3vBFd21/obY
kCsmUNRlACHdszGBYYbY20d82DdtgGc3U+tjYgwhtYKdYIhT4fzaxyznP0MM
n23Yep9Fha3Mot3bGkNkcpuJdX2gwijf2T/mryEyilcMnZk1hGTOaPrJc6tR
p9aTSf9rBCnKtdRfFatxzfLFTpa0MWRaD+0PrFuN7YeR6mhiDIXv2vGa91dj
tn5rYHWMMdRdYoNvjq0GF+/l48nDxljN8c9kdLURDLpblUeaTGB09hl1jbUR
ZEfbTlr2mcDEsFj3Et0IYrQom9BJE1gE26ns9DOCoYy9prKKKWxupfOv3G+E
Mw83KVkcNoVbnMQHww4jCHz5ELDT0QyMlWNDeb1GcNpY+vLQejN4lDYN/H1j
hG1iJpcC483g3R3Q1TZlhGSD7sagUjME6p5vZokbI6O+zqx6wQxbP+hnpwQb
o96hpoDznDkik5ZlfN5iDLmORysD68wRLdJ7yGWHMW7mB6ok3DfHdiTskThk
DLe1XPITY+ZILLi1qbrGGLFmHV3vDCxw2MuJ9vynMVaxvjvXN1hApuGZzPJl
Jmi4btnq+tACtaJe89SVJlhZ7Hbv3AsLvHy+vi5bkVyvijrnMWcBNfc4Ffc1
JjiQziUmSrVEY93CYrKHCc5EUtUJwhIuQvtf1wWYwPqf+jG5dZbY0ZWeI7TN
BDnvX/4c32SJ1nVFXN2nTTDYnuvfd9oS3pfURpfOm+Dh2tnFtHJLjPNV39Wv
NcFIokzyZJ0lhDsbdh1vNYGo4CmJzjZLlFEsmHc7yf04vLXteyxhdvQudeql
CeLlI6SiXlsi2Llj3PWrCZLqqM09k5aYveD2aN+cCdQD9A7x/7LEYd4X52uX
yPgi7gT9ZrNCbfu7AAExU7xXi0r6LGyFf/S5Z0+tTNGdLC4gYmCFrIrdNf/o
pih5ldPYb2IFNS62ND13cl2jxdbd2gouD1fYHAszhYk2keXrZIVhtSz52zGm
+HykvPizqxV2pIr/nkg0xdXBfXraXlY4Y6d01SXTFJESwwceBFph1fny43vy
TXHT0aJWIcQKrcspkRdLTfFjvZWibrgVvEPq1ry5aIo9X0R4vm2xwpd7xup8
N0wh2nWldEOUFfYo31xmdc8UZsr5ukdirSB0AENbn5hCttNlNHyHFcqGHzaf
fUHud9Ob41e8FcywNu/JO1Ocr/J+ar3LCp1F3Tv+fDHFobfKyWa7rRC8xGRQ
Zk0hPacfOpZkhdn1r3X9F03hEB14b91eKxy+E8x7lMcMs48Ovdu8zwoyCp8+
NouYIWZTGpfFflLPvVtbx+XMoP/txP57JNu+/V4oo2mGseWnziyR/NIqIcmZ
agYV8YQLsyRHFPzx2W1phpAs+cVikv/9STaqdjCDwfvt4xwkZ/lzCQ+6mWF7
XWCLEnme2s2j33hZ5H583b2ze6zQKCPcYR5qBq/7IvsPkPG67M6t2BJtBvhW
yT9KJOsxIPvf6V1mWMUQXdm2k6yHeUnQ4xQzXNB/WbqP1MO5WGB2bYYZjhWH
9SmQeqlw70l7dsoMAevtmCmkngtRX+Tci8wwFPIz/gKpd3ef95XeKjPcNf1+
OCfCClWWDxy8681QFl76xm6TFfaXUgf7b5rBJHHfwxsbyfrG8rEPPTNDSUP/
6Ul/K3C+SswL7jfDvy0VuvU+Vnhj/Zky+p68n+PXeUtPKxxd2eo1NmuGppyS
whLSTyHb9b9ELJoh951Jzz57K1gMFOz9xm2O4qVeuiphhbGKnRXTMuagn5UK
u7/aCnf5P1rEq5njVtt/j+7qWSE3zqNrXs8cXDM73qZqWsHBVu/XX5iDdWo4
L0LGCqVvR5y4N5nDbNfn87X/LJFozxhKjzVH3gGDf7/nLMGoub2db7c59nv9
5hEl+2lpV/5Z4WPmeGjnfK/yrSUCxFy/yV41R7elzL3oZkusTrp5oPCWORx2
fj2vesUSK0a0JJTbzDH2uSq4stISTZfZCY0Bc9S+quWVz7GExNqmLIMlc3Ac
tUzvjLBE9wE1I4e1FpDbdPxNvqAlKsey2x95WSBt74ueSHZL7HNbCnBeb4Hn
X0YcJeYtoCc/eNBtmwUE9n3b/PWtBY40Hn/ll2cBh/jn26ovWMB+6vfu6FEL
3HiSePO1uQUS1+To3JuwwNgKhtRBCjnvSvQGRX9aYN3Xq0Z88haQ8go2b+Kx
xK3KwbXXyLgmGh/Os6+yxNQmrXX7yPl6MiUr7vQuS1jErLWhO5hjRFwj+gG/
FQzsVI4kGZnhgJX7Bhkza0j4qOwXfmUMi9rTDfvuEqD1vIou8zaA/atn/ybb
CZT/KGLtsDWAKxuHY9BzAq5zSWLOqwyw0SN6gPhI4LBG/2VBLgPQk5T3J3MC
ak3hpssi9RGr+PO8DQW49fNKAk1/FR5sKvp2PwH4mSvc2f6QAqe/5iJ7koAK
6juTP0UUPMvqMzFKBk4d0Bum76ZgoIk3uSwdqN4cM6KjT8HkyjiRgwWArAC7
kO4ZHUjVrTGltwLishNctvHaiPz1I7md3wZHxA6K8NhowmJbuMQnERvsG63L
+CirCZ7xwRp2KRs4li2P/vxTA+Wv77+kqdiAGI4S9LukgaE7p3Svmdgg4Unu
/LysBtwOmveXBNlAZ+8FD1s2dRiKHNBPumKDbp5XJx9/VAHb0bkH+ddtcPOx
82TMQxU8Y49gXb9pA967Wd+ty1Wwdc7j4I+HNniPLWruYSoo61d7vWnQBgtl
Xf7Mz8qQKGo/5MVui8XNRiJvppWwQBEa0mPa4liNmuAvNwX8PCdzYDXLFu+b
HLvtZRQwK6iuZh5ki05voQtDH+QxOWMeYb/FFm3MgcSF3fIYubnxJ2uvLfqv
E/4d1XLoWHtDIK3cFuVZzclPpGRxZut6YmTOFm/vaTNa9aSQ93bzyOfftphZ
+a8ta5kUctx2HPy2ZIv9BZHPLryQRObqtCe/eO3A0eiscHOfJFL+XPERVLAD
L6u3xqdPAluPcsZa0e1QHx5Wt/6YOKxqLhbn5tqh0LBy0xNjUbxWqilyOGuH
Y3nkCBQXxe7cC4WzRXZwUFIfOzorghsHKgo8LthB78eNBZsGERj6FucL3LJD
Vfebw0dNRKDNmZN16L0dwu9GbttLF0b77hPHjT/ZYXxbde4RbWGEf8/K/DBu
h9gDi6d7+YRR9vpYhu2sHZ7/OdUn1ScEpfrDaYtc9jguprY2KkwIEkFJyQm6
9ojw8lrhriGIa32J+9Wp9pjO3ZLeNSMAL+dd+/qM7TEmTr3Uek8AJ4zj9xgS
9lhTEKLJFSQAfr6YXZPu9tAcuPPgbyE/OJpCYsN32sPi7tX+ZCM+nF+1IUZ8
jz2sl4xVjXj5YFsWFP0g2R4NF07b+A2txP7jAZEqR+xx/3qR36/0lfgd5r15
qMAe8YvvTh78tAI/RJyDvVvt0fV6s1tTAy/6I1W6Ix7Zw+3Ge/6tx3jR0vab
2N9pj+rQfQNF4bzI2l2jWPXSHgIP7EayZXhhMML3bmHcHn3HOltOpPFAyuqj
q8B38vxDWf98wnjAlnv7jsqcPX4VpUwU2vKgyym6cO2SPeb0jGyvLHIj+kpX
4DlRB3SJRceN7uGG98qqp1ekHEDrePvlSiA3aGHJ1m3yDvB/ajjARnCDX5oq
P6XpgCxmxjlFdm5cTD7xBlYOiCz4zRGYzYVxN6b/h1AHmLI/tW1+yInnF/Se
/NrigMrcAy+TaznRzM5lyR/jgBIK2/jDPE6k37guY5LoAKbUFvknWzmhpSg1
ePiYA4TOBbTfkeaEUOJ3p4ITDtAKCNqaQL5v/Xre3lSX54CexvOtNTMcaD+U
eHqghIzf4qX+8S4ObJoc9KVcd4BA5cEdJsc44Lrmajtx0wFtP0WpA3s5YFJ6
1MyrxQEnMoJnfkVzgMvbSmpvhwNq/BvNL3twYPKyWFp2lwNy9x7Mc3DgwEve
b/PlfQ7ou55zydeMAxW3z716NuSA18Px12YVOZApmeA4OuqAiTC/5L1iHEjY
5npjfswBTnr1TSm8HHBQX8pVmnFAVUWl+fI5dujuf8Vl/MsBhyNMNuz5yg6x
gcsJTv8cEJOj0LR9hB0fMoK9t3PTIUV7d7O3hx3R47oqBnx0jH9e0Xazgx3z
jgvfvgnRcXTx8xPBB+xILn/YVCNOB9+ESEvXbXasYD9xcIsMHS+ONeb9ucGO
nOD17pqKdBxc4b/mZD075O/oyH9UpaM5bc+j3EvsqJCdHyvVokNYv2gF1wV2
GCTebwjWo0NDzYH7fRk7ml8eT1YwpCM/83u9Zgk77IwCXN6Y0MF9SpV98Bw7
OrO1pM5Y0sG/Pvjb/Bl2eE/NjvqAjjVC2psO5LNj2OXeZXEH8n6ljLCEXHZE
VB9L6nWiY39kwduXOeyY5WY5ZrvSMfVdsK30JDv2hmmIunnSkTRXIz54gh1c
96eH+HzpuHzP+P4ekrOU7lZ3BNChcG77wyMky+w7mpC2gQ7vLk1RDvL+stc+
tvRwOsaKZM6PkbzKXE2AYysdod5CkWan2HEj9/vAvRg6/Cyehc6Q8WD2Vvn+
ODp8TkqnSp9mR4d7+jbrRDoUxwRaqs+yw+sy0/rPXjo87ZYJVhay4y2fCm9T
Ch2Do7ybBUrZER4x2ZdwmI6nPLatw+Xs+P6oudgogw76j1YxhWp27FY/HDmd
RYf/m3Lvtlp2sP/naVZ3ig41Xo79A1fZIUGb6KIU0WGklheEu+woPtt49st5
Oi5mLXLmPGSH9kLqpsoqOs4+osV4dLLDqkF+SaWejr6LqzcKvmZHm/B4x/B1
Mn7h9EH+UXYwYq7nFt6kw9pq+WQC6a+NOm6rZB7Ske0lfj/tHzsmDsv+fvWY
jksL6duo3KRfP35+eOoZHVl9r07ZC3PgSHFyoHA/HX/ONEhXa3CgTqI+g+cr
Ga+D0nSsNwcs4vb5tk3RkR7wzjByIwfu9zirpc7S0eaRlNMTS/ZLxujNpX/k
eprcscEMDvxdLv71p5AjvqUdlfzwmAOHgt9fbxB3xIh/kpL+IAcE71xK2S7j
iHP09+Oj4xxQSaTLTKo6QkOp4ugRfk44Te10+mjiiES+1ds7fDghR1U4xGPl
CBlPzq+8UZyY3P6glWLjiI1bHvE+TOFEzk8hq+1rHSHhljR+6TInhv5dWLUU
5IievLQ7joJcqCMYW1XCHHFpMp47RIsL/x34WekQ4YiGZ4T9vA0XtDjtlDPi
HPGpbTntRAIXtvO9EZVOd0TtY0Qd/sgFe9cUhlWmI0w0g3ISlnNDMkvrWNBJ
R9iXiQy8U+TGLdF4ropzjqj88Z2uFMANLlmBBcN6RxxQfLubOciNM9oYcnnt
CLWF5eI7vvEgcusnmdhhR/iLKz+ZFeYFcSnD5+RHRxD+FrGTJrz4YDDQPTDl
CO0G+edrUnixymz7/XCONVjTObKUo7AC9+llVcl6axA10Nm/IWolJjby7GjY
vwa2CUNsa0IEMFlof/tu6hrU5YhL7cgRwNRAMveT9DU44iP4ZMUjAUy7LZx9
f3INZs7uGdqnJ4h5y/EHAlVr8HZzY/22JUEsF+uU2NK9BjI/Dt8vfC0E6QfH
m+WVnZCbnz69vFkEMktPOLQ1nCCbaWaTPSACOQseNyOKE4aTdpgwFkSgUJc8
6mzsBJsNqWZB5qJQK9jGt8vJCTMaf4/fvCkKgzjP9c+3OeHF94gT5o/FQFeT
XH641QmlEleoGZyS+BLiWGX5yAniCvK7zbQkkVGy0/X7Eyd8513g5VkriV6F
/jN+L5yg9VhXUChbEsHSp1frjjlhtVcZ520FKSQKyIb18DtDSuXQN3dI4+Iv
hXZZP2eQb83zWWdkIfJUI7NuyhnHiqhOpeuUIJd2mWFi4gLFZ/4rNYU0UF17
6f6ChQsMjApbLqtrwOxFjcltwgUC2l0KRpYa8FKpkrN3ckGiwV0h/XANZNwq
HnMPcMHyLq3wsZsa+PM9OzkqxQWRrO2D1uGaGPSLqyt75gKGfNF6xWtayKeY
C4luWgf2bUEeG6kUMNc+zbqzdR1K1XqXL9pRILJ1g3BE7Dpo8vJ4pntTcLQ6
XeRe4josjbYZbkuiYJ/2oFhMxjp8usJ94sADCkI1k6SfXFmHOTFT6n+euqCq
3lb57+86rMI+O65QPUzaup9ftcwVSievn9oap4fqkI+qg5yuaNjL9+NWqh7U
SvnVqYKuUDfLtlUt14OU8nrNd8quWC+x/+nvD3pYVFiiWDq6Qv5gS3pT8Cp0
yNgYz2S74qjvQ+lyR310K1zW4MhzhaJpreoub328VJGXEi9wxbTCjmD9MH28
11n4bVLhip1d5lNOKfr4ZXGlZXezK2pF7n2k3NSHhr+yy/JRV0gs7J9/IGoA
3aDj1qJjrnjYZ/93jYwBDDf+W6X2zRXVW54Y3FEygPXWAWH6vCsqV3gvJOkZ
wCsp+1X6Sjd4WXxtsqMbIOXsso3CRm6QSuQpXYgzQFpRjJeKuRvuiburHt1t
gMzzbx1W09zw15upzJ9sgNM1TVrMNW7kXBWKGjligLqb2ybzA9yge/OFcU+R
AYZev09UOugGG3KQNrYZ4MM7t63UI27wnQpxXPfEAOOjtwNsj7shsvlY5PMu
A8x9PU2EnnZD9wnJQxf7DcD3152z6pIbrq565lf0xQAWcq1Z+i/dEB6fYpDE
Q8WIqtrQl0E3vKu/3Nu9kop0yiFK2Ts3vOePp0kJUtFv4dwm9cUNPUP0kD3i
VOz0e/5n2V83JFvtqzytTMVxgzNq69kY2Hx9dO1eNSo2Gq1de3M5AwnPhyo8
NKlYaXUpP56bge3cyrue61LBWrtt9bgQAz4HlrZrmFKxyk2F5SjKgGhN/aU8
cyqWe/Yml4kzEJ9Sfvq3JRUXWMbP1ssw8Gb6dOopUPFry8LmXlUG2D5/LVF0
oqIzqvq4gQYD/rWPNiispaJ4m//1Y1oMaEXGPBdYR4Vj4m32NXoMOFF8nj5g
UJGbRr6OmzCgVnM24KAPFREZhg+lzRnQWbz6QtiPClrW6NcESwauh2oJZLGo
+JjnQEbFwNmIbQ82BFLRePZnUKYtA/y8Ew7X1lORUVR56Ks9A7QmgczfQVQY
VfL2lTsxYKW7MokVQgVPTfPv5S4MlJbf04jfSMWb2q3Kwa4M5BbnlR8IpaKu
Xm7NbQYDckVr/uwPo+K/60+jZTwZWK2aRYkNp8K7ed+pnUwG3tVqW3hsokLn
jv6tPh8GFB5062hspuL5w2ze4wEMhJ40vnd+CxUVj20NJtYzEOkeEb0ugord
T2e8nTYwIFRyhu8Lya49ZXsrNjLgxpFSlLCVCuUXzDL2cAYs3Ad0fpI828/1
JHgzA7NT5+s3RVLR/ubGj9sRDHw/uMrqCckFw5ulZKMYUJZhf6oURUXsB2li
VwwDqVdrIjaTbD/WEfZiGwN8fvUypSRLTSRlGMYxcFW4ZOQpyRNTulePJzDI
+5a1fyX57szbgYld5Pn967v/kHxiPpPNOYkBnlmbZYskh/8hNCv3MtBLMw6e
Jtli6fs6jmQGTtxtne4nWYC9NG5DCgOWe+PuXCGZa+Gu549UBlzV7zTuJHlx
8q3hgcNk/fUeZOuR/PPDH2HhIwzgVqF7L5nP1KD0j+IMBnYW7l62heSxbtNu
g+MMRFllVk+Segy3MS+3ZDNQtijoHUpy/60dmYwc0g/rTPg7SD2767OjhnMZ
eJ5tOqBIcnvVZZfY0wy0r3a+H0bWo6XwKYWtgIHFs2V9Z8l6NeZ8XZFVyMBP
w70SrWQ9rxzhHVcsYUB3w4oT/WS9q5M1H18+T/rzeArjHemH0gSHKqKCAWd1
Of+XpF9OhBwID6phoOtNbtIp0l9HfIscpi4xcIAeURm4gYoU19tq++sYqK6f
cJIIpmKHxcJI4TUGZva+U/Qj/RtpINm6qpGBAY+WLaP+VIRqGJfcaWagVZzq
s570u5fItqChu2Q87uedNMj+cOE5TotuZWAHIR62g0nWd/Gi/OIDUk/uX4wr
nlQYj4+9lu9gwGVdwqMlNyokWoN9A/sYELgvkj3mSNancZ/pt5dkv/qZpd12
IOtTWyCxd4CB//j/NPxnR8X86f6+giFSzzUnR0dppL7bGO5vxsh8mm4unzMi
9d0UbRD5lYFntdvFmYakvoEZgn+/MdDPM9ReoU9Fk1P7U9kZBhSDr7go6lBx
RhnO/v/IfngWHhquQOoluV776xIDKXJvpZiypF78e3iSlruD2dQ2aixFRdLC
jbYz3O6Q8OidfypMRUCPvt2gsDsMV9g88OOgQuGAopWfhjumVdbxTn4yQO0O
HpW3Wu7gu33yneSoAWjhP7g3UNxx+GOrrfE7AwSuvd+72cAdui8Hfzi/MkCB
+KatuyzcYX9YvnWUnN/S1bVn8lzdMf5IsnLgvAHEeq0XXiS4Y2r50nlXpgHK
Hmq880t0x92B1KkVDAOsbhR8+DbJHcseBM7ccjaAx7n3WR+T3WH9uDdqOQyQ
vemg1twRd5QejTUU1zGAwN9OH7Ei8vq3wsN9v/TBqx5w3eORO6TSfsc1GOkj
QppwrnnsjvaO+Vf3tPTRwa8yxN7pjssudqn35PSR8fMz57VudzygaVnmc+hD
oH0HU3LQHW0bleoqeleRzwdHZ19PuGPExl0jNGYV5K40G4aJeKAn/6QMvVAP
q6ylL+8M9MBB/tSQ/mEKtg+J3Hdm88SK+QgLoxFNTM1kMJ3yPXHgsdKcLkMN
b/pLvM+d8UQQtWJUzE4NHbev+/wo8ETnkt4rThM1lB0e9jtd4gkvvhg1djk1
sGSN1n+p9oTImqt5UWOqeGj7Ojz9tieGggzzRP9Txdls7V2PRzxRIFBxdlWL
CtISaInyHz0RFavDsb5BBQn+nru3ffbEn1NnRvKrVMBQ37tHesITrj8qHKnZ
KuBq6k7eMueJb7aV/02GqGDb8M50Xh4v5P+3ee0FHhU46redcdLzguwcX0x2
oDJ8udZ4det7QatgDyPWQxkRbx/z+xh6IVNxNXuQozIyjz5NDjX1whOhWxqR
VGW8/NwXvt/GC3krM30cuZQRWjxqeI3pBReiKlbwqhISdoZNWPp6wTrlo8dM
lRLSXD+Xt7K84By+k3+sUAkX/45LdQd5QfCjzlqOo0qY8Z1eHN/ihVN2jdm8
oUpIEV72RGmfF/SjV67wlFZCzlhKamWyFz5771VaK6SEirsctFX/eaH6Su1X
L24ldETxXLFM88Lt26urLb8qQrhDMM/7hBfGfSsq+SoUUZyisDGjgsyPcepl
gooi7sxY/pl/5oVlzZEjCyYKKOm8EeLZ44XrWVkZ4ToKSC1f3VHb64VNLBXt
WXkFOPlQTof1eyGjWilyO6cC+pplTHvfe0Hj96a4vy/kMX5gYXvtrBdY3ufT
XffK4ykrfpB33gt1iglmXdvlUbf6h03YgheKXVfFbNssj/iPY0Jyi16ICFbN
kfGSB5tTf206NxODY1Nn2PTkISF0YzxUhokMK88jyh/lsDBm6NEix0RjedfE
7TdyeHOvtklWkYlX6+7p7+mTQ8mOirTnqkwwO+U2rn8gB91XpzSgR+53Nqiv
qVwOgnXCmWf1mbCToB4PK5TDdNqxuZ9UJoLrq2xX58nhhsXBB5dMmJC4V1pk
lC4H28K4EFkwYZ8gFtsVLQf1nd8fJ9gy8fwsQ+PoZjnwMCKpz+2ZiBoaGNgc
Ioeny0LZ0p2YqGksoB7xloNvmGfhTw8mZOpDtoVCDpa0Lk4PJhOcVw6907eU
g4Lk2qhLPkxcaU+3kjeRw2i7rVVoAHk9ft4M1JVDtK7hYE8YE1r4fC5eRg7x
8zK/gzYz4Tr6rfyXuBz2tLLLTEYwYZuPpPPCcuRz9Au/FbFM0J+xomJ55XBC
9U5i/nYmXCSyE09wyuHMZMVpjXgmimt0Dd8sk0NV6q4B291MaLtsO/zptywu
u21Y6N7DBEMhXbRyXhbXZZylg/YzUfdkVOf4rCwe1sn6JaUysYJODL6YlEVn
Ekci72Emfg/UbjCakEUf/Vt+XjoTfK9ons1fZDHy5k7/1Uwmjp4552n1URZf
Kit/2WQz8VXztbvZqCy+b8+S6j7JhN9FidP+72XxyzrRbH0uE00d/MoV72Sx
xBPiO5HPxFm2tcOSQ7Lg6nPetfssE9P2wY/r3shCoGh1Pk8hE22nLZ7FvpaF
eIRcY24xEzrLHg37DMpCzpizX+08md/e6emwAVmosk3O15cz0StY/fNMvyx0
nryUtKliwvjm4Nufr2RhmHvXtKuaiaAD284kkmy+ocon8BIT/qH+CqokQzd7
59fLTFiGH/SfeSmLNfOJeYn1ZL7pb+zGSXZrDbnBfY2J18/WPeYmr/c+tvbV
qRtM3DBve7uW5EBfo3nV5v/V03DHdZJDVeUl628x0XUoOcmRjCdyktMUd8l6
RxWMLZK8o2nS+9k9Jh4m77j4hox/d+qrhIAHTMRNTzcOk/mluLXkjrcxsb+q
aGkFqUe6zIXrux4zsUXYLNr/rSyyPma/5OpkollO7kcPqV9e3e6fOc+YZL/X
xEUPy6IwaaOEag+5fz/9o8GILCroLiZXepnI3bxOX/qDLC4JG3sTL8n6+ioS
mp9k0fBGPuFpPxPJp+WW+Y/J4lYlV67/ayZqpcs3NIzLosO6/8XOYSas8l5d
fjUlix6ee3Oco0xc3mGTUDIti/7eC+I5H5lYWHc9I2tOFp+3JDHrxsn+aob/
0B9ZTBqFxtO+MeFFkZiwWpLFzyWXU51TZH/5JuxrWS4HjlyFF2OzTKgFO/uZ
rJDDyg3ccwnzTPh4HN2pJSAHEd3vYpy/mVAdqgYhIgel1nteyktMbLvxJ2aQ
7B/rydA+P15v8nlc4cgDPTlI3HQsvbXSG2c7DnKmGMph8rBOrKKANxbikp+u
N5VDofL3lR9FvBFSqTodbyOHRa8ku1g5b7z27PWW8pHDS+X1wr0K3lD+kLr0
NEAOtZN4Z6zsjR6lqx6l5DxYn8aV9EfdGzprecsryPlx92Z2/SF9b5T1bg2S
TZNDflpc8heqN2wEmYP3M+UQy/RxdTHyBmFgbXfkFBn/lNy4sLk3TpT/3ht7
Xg7JKlXK52y9MTJze6qoRQ426XeyrjK90dSjmxrPJg8Z75L1Er7eoAb67/jB
I08+56TqJrK8odAqfS9dWB6lt5zaaUHeKAmI5xFUlcfy731Ljzd7o/bKtOkW
R3nc9/4aPZzkjdhHAWV2p+ThoCa1jr+UjF/jyLY2ewU0fHuoHFrmjTjpOgF/
hgLUbuz42VzhjUt7izZyByiAw7mraHONN4Q+jt2p2KGA1phD0/cbvFGVdmP+
73kF0G7O5u1+5I0GJbbzX3kUYeLRM/J5whu3PtIyp0YUoZV8ZFerqQ9+Sl78
T3hMCbcsyzldLHwg/Gw/O8cPJTDm7554YeWDQ+ueRi8tKGFX9NzFMRsf6MZ9
rBDiU0Z7QPB7ARcf+NDjZ08bKGOzuYmzf7APLupFtBgmKePC9HvZ2TQfqO95
J/5cXAU6YeZ31Qd9wPHynomHvyrC7mxObdjmixtbz9Ws7FLHZNT4Toc4X5x8
3qx7ZEAdu+Qjt75M8MWn4wIZnB/UcWRPjMevJF+8f5D83/QvddRZJChZHfJF
h0XRhVIVDfy9/t+t+2d8kTxzWs0xXgMnLhfOPr/viw9tGc6LEpqQC1Ia29jm
i9BMh3/jSpooFyh9Pdvuiwfh8hd7dDTRGFXeKvHMF/3aQxUZNE28pVzMYvX7
4prE8UvXwzShVdWkOzLhi4OFGZLt9Zq4W9wX+kPcD1Vd5+LcHbUw7KIclCDl
h6eOtWIUhhbYFqL8/sj4odfrbdxfXy3YunO7cir5QYunwuBQhBballmYSuv4
4e9Tp6urj2mhM6SI14bmh1Nty7o/d2thUC2iNivcD56UX3K27tr40329SnyL
H/Zv6c2Y8dWG3F7282e2+uHKxf7GM8HaCHxRkFcW64dQl6MCHTHaGD7Yldy4
2w/d8lttao5p4/MnI8/hTPL66E9rIx9pY7ZqaV7/hh+Ut4jXHTfUwSdvenF6
kx/Ybm+t2GGmg36OY2tGb/pBxp/FWkfTwc1gmdO5LX7YGdP86r2TDlKkjC3+
PfYDzTSVmhmsA6G0iD0db/xAkRDP/nZUB8tNrqipvfPDdP/VHO1sHcyOznfu
fe8H3qje16xcHbwiDspTP/lhw7Z3UueKdVA4X3Qnb8oPZQ9WZxQ16EB30wu2
sOUs9CeLxOUO6kBBXO7CHQ4WkuWfHFd9R553P8RdipsFD8aqjPJRHcwofC95
spIFs6qfImkTOmh+ucLOUJwFZkxhZ9s/Hayh4+CSJgsdBxSyNRQosJg9pOen
w8L6RI6NS8oU6JY+fVGvywLnbtuOTnUKBBdZGuFUFgLsMlwc9Ch4eS3+UacF
C3Z1dzouWlKwUb2G98w6Fj60vmHz9KZg98P1ERoMFoZ2SNVf96MgK0zkSb0H
CznH1t7mC6TgVnlixhMfFk7IPO49vpECMY01gv82sHDXq7rvRwwFOm1/YtJD
yXx+FEqNbacA4Ze7xTexMH39b2V3PAVRFRInVkWykBuhf35XEgVtGh/FghNY
oBiIjqoeouBNW378xC4WRnum/S6mUTAd7vJyVxIL6vP1QppHKVCsvJqXnczC
6UQhs5njFOzSTJG5f4SF5pEy5qd8CjIfGSe5HWPhZNzva2xnKSjb9OX16+Ms
aDzbwuQ/R0FPJePcbA4LoskxzH/FZLxaikoaRSw82bEi3qyKjLf9eXJ9CQsb
+pW/fLhAgffmQ+9pZeS6J1fZfzUU/Ff1rdTnAgt1JkLTebUUnFlTwv6hhoXv
21QO89dRUDfmFRpbS+q19XV4/BUyH61b6ulXWWiaCVsh10Dm0x5zSPw6uR7N
28u6RgHPFtXPJY0sXGbRp45ep8D4wpGq5tsszL6r03/YSIGLE43XsYWFlvJY
1tMmCkK+/NjS28qCpMnkx0fNZL7afpSJRyxUCzrq5twi833Ml7Grg4WjBxu+
hd2moHlLywTHUxYIRQ55nTsUdPPGrcvuYkF8Zt/tYZI/X9CslX/OQqhk9PP0
uxQsOr0WqO5jYXepTJB6C1nf8cwYk1csXKh+Gn6VZJ0jtt2tAyw40rsnVt8j
9dL5aeD2hoWSo1tnK0j27riQ/XqIRc7rt8l8rRRERgROb3rPQvHxvFOhJKes
EPacHWVBrOWp6WWS86sfXE3+xMLPxKXICZJrnXeJ8X8h/XDwooXcfQoejFPi
T39l4ewFrwoayYNH3r1Qn2RB8/LOa54k/9A5aVL/nYXrgaei/Enu74SD6AwL
Xp+nCrxJbome9IybY2GE4DSmk1wpVBDyYp6FqWlXCx2SM+udtpn8ZoEtg35l
OcnxXvP78/6S+eSGFXaR8QT8LMv8tchCUKE6VzbJdvke5/yW+aNlFds3Osk6
FmwXm9n94dEb7fODzF/4zaVmWS5/FEp+dcoi+dde/8d7ePxhcHiyXZXkd4q8
/W9X+OPEpen+GlLPtnvXP9H4/bHSZOs+LZIvbQydKxL0x2Pnt7dPk/XI4RTh
WCbij/7tGueWyHqFOEUp35fwx80DY54XyPo6fZUxUJP2x/fq66bfyPobHGun
HZT1h10kV586yYvdqgGOSv5YYfXCNZ70y8ftPRFVKv4YzbhgnkH6qVNsfyKv
uj/O/74wl0f67azvYO4TbX+UXxlYOEb6MeX34XJdXX84Wa933UX6NaLAuOHY
Kn+URDRl+JB+NhvO6nFb7Y9V+oXvZkm/921y5Ouz8sfBJ01Hai5ScJN3TsaY
8MfmZrbX1mT/lNaUaufa+KPyWdSah2R/xU79o/vS/UFlVZy+WkEB/86GA2/c
/GFUyjEpQPbnrFRIlrWHP5qDvy85F5L91CxYVOjljyM6g5F7CiioXoy4Fezn
j8XnJxPukv1PP6Q8/yHEH/9kRVUeZVGgp9XFSQ/zR+5AyIfaTNLPHXvEKjf5
IzwtjcjIoGCEv5+6JdIfQXes32mS82b/qczIb/H+cIn+0TC6j4LGsj/v59L8
cerd1I34CApM7OLmnY/6Q3k3z3z7JgquvZ/gKz7mj5EdK1tEwiioVxgydT7h
D91FF5EjQRRczG85VnjWH4OKdhd4vCgozjho7ljrD5MDp2+uI+evAmXRtaDO
Hy9fXhzgN6Pg3OOE0B/1/hDTOyj50IicL1ybj5+94Q8J9wfS0qtIPyQ7f5xq
8QfvZbO1vkoUpMcJZuf3+uOX6R9+K3ZynoimVXx74Y+Kko6e7Us6OHSF7ZZt
vz9+SxX7lvzRQerkj08Tb8jzDO4MfpzRwb7NfVY2n/xxlTt6mP+DDrYHnB77
8ssffeYcMaOtOmDZq8JSIQCPeyz9Znbr4F8fj8B9pQA8SfLt6Y7XQXHY5Gtn
1QA8WKlpVxFL/v8eatrJ0gpA+mYVhnk4ud9jt8uJhgEwKPB9tMxdB0dc9yg0
0gNQydbIo6NO/r/5vvhrFBOAsrIvGx3btSEbdbhpVUsAmg493sv4pwXxFZFX
1vkEovbf1NS99Zoos9u7+7tfIKrZNZPX+2jCcG+m3cmAQOTvKdD846YJ1+91
L/o3BOKOShK3sY0mDr2cW9gYGYiVjZXSl1Q18at0v+3uA4FoiW3rvDOmgUHL
k70VNYEw3dFZ/nmHBjbHlxU41QZiZ9Oe29WRGvhZey1soi4Qe8y1DWLDNCCi
0j9PvR6IKZ8bW5f7aGAtj7zc7ZZAqGlsVaJbaOBWX0Vo74tA5HqX5Pkt04Cz
QKNeQn8gOMaGY5x/q6Pf8fFPqdeB+CsYX0+bUcds89e09cOBOHDu/g3qR3Xo
lRhc+jIeiAIO8aN2j9Vxa9AmIeNbIKSKxfa5t6rDWcyT0P8eCIG2psCNN9UR
fji+J24uEP4UebWTl8j9Wg6dkfwViBOK/1GuVKiT/Zu3sfl3IESONgf3FqlD
yOiCbuC/QPzW+fV8IV8dhVHNc0tLgUi+5p2tdkId/wOPSAFm
         "]]}, 
       {RGBColor[0, 1, 0], Thickness[0.008], LineBox[CompressedData["
1:eJw9l3c81e8f92WWSiUrK8fejpF9zud17L2OcQhJUUZlRakkZCeVQhoS0qA0
ZFW+SFEpFSkRkhBCZvP+/B6P+77PP+fxfFzjvV7X9bneFP89LgHsbGxsgpxs
bP/7n+9rbZbNaKaz/d/f2wsi+xndRcT/Ywi+9Bfpvv3/Odrp2juO7kbiGuE1
0vlvq9q6SeGTS+9eE2M+56oibF5pfap32DP7bpDIk/ukt1fcT9dCdqx3+t0M
sW7DHe3HCz/0l97pnZ56xw69//b83T1lblSttdzvihIHpO87qHh3Mo2ij3Ur
+x7gAGf/S4KveqvRjMn+hmeSnOhKplzU9j1gNFZe+600gAspZ5cXGH+9YfQx
kWbi84MHjPaHx0V5uYwbNEy/t/Ktxve3Av/OD+Qax6Wvr433W42++aXDHbOF
xsZfPifp3V4NjwVDd+mFK8Y/ibuOkxx8eKr2uC2u55Zxzdkk0RI3PtRpf159
ouC+8b451y+br/DB3b2IzTeqwVjXSe4W/xIfjuTtrEzrajGevTYX22qzBquX
rBWUsl8a3+ZqMY8/twae47GdIdWdxuF+Z9bqTa5Bz87sK5eae43zfO5MzG9c
i93LI57VOg8ZL6SLMV9brUVRaX+t5aVvxu7VidXl4WuxMF065FA1Y3zvyzeJ
tLNrwe92sCeaWDIWWO+auL1pLYy1elZ+WGSjRaJ+hBhfCw77eS35em7a612y
DmKC6/DtWOy4vCcfTbMg8848jeSjBmJrqAK07KezIq8D16EDjoPb/hOlfZ/z
jis/vg5UrnM+HDcoNAeZx59Tq9chIsJJosdMgVbupGa9fWAdVnc/lW5IU6et
ijtdQfDyY7lIj9j4kjYt5Pqf9WLa/LglwDSeXW1Ia+sO2D+/mR8NYUUJvNOg
KXG393UkkfMlOQsr5sxpqdq6ZuXl/Jhs/NdcudWO9tXvwtXULn7khz0f67Z2
oVlkca/Z/o8fV2+dXmcb70ErqdsdRSiux9OHupRBCV8a52jXe1Hn9Xg+WtCR
TN9G2y5EEPP710PKrV9LNGUnrcn0SnFH0XqkeDVct1LbQ6Nm3RxdeLoeb3ZY
DcvvjaRd6L6vLvl9PZz12o03GO2jrZRpiDQTFMC1xwtpS2JxtH27nlYHGwmA
fnRdz9ZrCbTh+6/+ZG8VQP3ec5MqIik0Jvt7k/spAthM+WiSk5hJa7AbSOkt
F8Bwx99Lk9knaOq5o8853gogqPK3plP+adq5gel1yj8FEFCXqdEZf5a2QvWn
u5OUIHBP59hdw0JadDT7uWgLQVQWMoyUui7Thhp4B86FCiKtzVNsXKuM5rJy
vXzTSUEcGl8S4Ywppz1yEwsZrRaEh+J3p8avlTTVQplbaz4J4r6B8K/r1fdo
Z8dU5jZxCUHo+GrNLPta2vJNOobeKkKg7dg/tvzZI9rew8aHE5yF8GlkY7CH
ehNtsNWsuSxGCB0qda+uiT6hOQnYr3h5XgicThImsq3PaA983RzmmoQgeUgg
S6fiFU35qs8psTEhhB1dOHfo7xta3o+AbsZaYQjRvPllJt7RuOi7JXbqCqNu
+LxjwemPtIjUaP8sb2GweKpGA1YN0Ppfx125myCMqEr/Oy12QzR7iZTxD2XC
MOtsPr5FeoRWu+O45rKXwsiZndKZLhmnKd7OjVaYE8bLB1ZfjH5O0U7/vlhn
LyaCbTuIyU7hWRq7ZRlbFEMEzQ0vhboeLtDCTtwyP7tDBBJd5aO2XL9pfT3V
6Q3HRPCfQOPE3QQ2uq38fy+H74jg5u7MXxm7OOjVYa0Cqz+IwOLfjHnpW266
fF2HpzbbBji+511l28ZLP8X14YKn/AaczdFYpR+whs7mNPj5sN0G8J8G0eTL
T999dkyxNGIDhuNH0i33CdJ7hmZ2Pc/bAKVaDWKJbwPdSuPX7ZmHG2DPozh4
c5MEvWo/x6LIlw2YbmpvOspGocs0r6QRK0VhKR52/kCzDD2bTyAhQFMU/n5O
59/MytP/ssSfZHiI4iMlQX/vRWV6yGXZVbcPiWJBV4BrVZc6vXtC1bn7sij8
ZO4oZnVp0i30N5352yqKjNaOipxzOvS7CbQe2SlRlAi78t9u1aNTXphL2QqJ
4behNOVwqBE9S9ghINxYDNUVliqfThH031vdr+X6i8FfMC5zVtGEHnTD9/uD
VDHwhS4MBPea0bvmA3WGKsj56ww3vZ+2pJsx9uzn7RTDp+i7AeaRtvTKjJiH
1F9i+CH0syhpjyNdsuswhwdFHFHe52Tu/XSmZ0qlWh2yFEdTT7BeRYYrfSk4
+9jlXeIQmtI9JRvlQQ+8l/e69ZQ4CmebDjx86EV/+69QeKpGHEmuKc6dMb50
hs1Vb6F+cSy5psZEum+lV+RUXjLmlsDAnxfzSlXb6OKfaob9VSUQnkSR6vYP
pLP9CM9rdZZAZfMW6hb3IPoQt7INNUYCdXqTUnWlofSnooO/zpyTgJdNkJGV
Rhi9XP1s+Z//JLBul0rCabMI+kkTly3bv0rg+C9b9+b8KHq0O++6Z6sk8fV9
Tf+/TTF0r+DGRk0tSfR1fPjNS4ml0+Nio/I8JNFzMbwwetshuvRJLfl/ByVh
FSg8aZMYT+cuHXsXUCQJacPXMgnpCfSxmqK0508kYRD++8bS8yR6+wsvI+0J
SfBFFk7MOKXQbw/wT+Tzb8SY2V27gxLp9DNzbRfY9DcidGJH/qLBMXrsikSn
HT4b4cZ6/1nDI5u+RcKIvT1hI0rze390MU7SzTR/3NEp2wgPvuDbo1tz6Irm
1wMKXmzENz6K2OP6M/RVntuE2X9sBN9ur19qrHz6vqpj23VWSUF67N6+PMNz
9OCGoAdfJaXQ1VDk9jv4It27zVyoQFMK7gtXSrbvu0R3eEvZ42AmhfNm/4IU
gy/T0ffnyTIPKWitnXxrebyErjXyXupekBSMvm2I3Dt+hS47c2//zoNS4Npo
Wi+dco0u9PvEa7HjUhhcoExyBJTTl3PvVnl5SQocSSanFSxu0X+usUlKuEuO
j4lm9C67TR/fIN+76YkUDnzP7XcdvUPvk2HXHX0vBcoP+xVFbFX0DrW+rHPj
Ujg41/Tkk201vVmv9qvjPylY0LhXP3pZS69inAEHPwX3QynZTice0MtsI/Kr
ZClIUTrB0WHTQD/r5jATpEeB7PvS7Uem/6NnblG2lbCh4E/eyInDj5rocUHc
xa+8KVhWzsuTX/2YHhY5+DtxDwW8G8uPcfY/ofsfeuiml0DBVEbFo0KDNrpr
ytmKsRwKvLgeHvzS+pxucSKa58IVCl6MHWjRPP2Srl/g4udcS4G6XAm/vlMH
XblEvYbzBQWBnU+T9i6+povf5OWv/kSBXcLEgw0tb+l8NcPBITMUjK4t5afW
d9Fnnl8Qfy0sjeZUja1X1XvoQ12xe48qSyPsj1yL7u1eele/e7s+TRpRwv5v
aLr99KdjWgrjjtKQypwpmb41QK+d5Yu/6C8N7TNbIz1tP9Nv/B3rdtkrjdup
Bd/f8nyhX1j+RJM7VRoxwns9qKPD9ETxw59Dy6VxQ5BRQpH7Ro+W32ws1SCN
Fr4wwbmjE/SdVL3Tb15L45QWp8DHlVN0L8P1k8lfyPWHO137dk/T7cy+Wxgu
kutLRev4J2fodIdnFyd4ZTD2qd8+OmOWTmVdWSyUkIHY6Sg+but5ukDolms8
pjII8JhdE67+k67Mc7nFyUMGAxk5ebqZv+koGh7MD5GB4NeTm3jE/9Hdacr/
Bg/LgPnmnMfwFBsR2r1LTDVHBvsD9lvdCmMnEiIr9faWyeBo9b9ujzWcRB7f
HPNhvQy27r5dpfuSi2g2O5jp9EUGTi3EzKX6FcSHT4/K8pdk8HtgMcr4+0pi
Kpbj8eBqWWy+ZyV11p6P4BayHFCRlsUG2sHcvbvWEuKV6X+idGXhJdYkTH2x
jtCya9/w0EYWEiZzJ4os1xNWX9fp8myRRVZ4HP+9PgEiSiJ/d36KLJxuFdQW
B4sQ6dUf0wcLZGGQnBhQtE2UKGRKXVG5JYtTTlytjUfEiarJbU1RzbKYenrd
N/KJJPE87cqnB92y+GISrpRTIEUMyn77xT0hi+RjrtJvRynE4iN1Eadlcqj3
undi3lGGkJ2/5zSoJAf2TccS+4LkCcMTS6EqdDmMFF0yGZVSJJxUaWlRLnIo
MUtW2zevRAQ+iS95ECiHI93lT4PHVYiD/s3/cR+Qw1PxjLxCTnXi5B+ePsfj
cjg5WcOeIUUlyvJsf+ZdloMUQzJgnYsm8ab9tZbKczm4z9xxfvFDmxgJEnKM
6peDSdHLXzsDNxF/Ob1CHszKwUh2Zlx3WpcQKDyfwr1CHjfjdi+vOa1PKBsN
XHaUkEfBota1vW6GBLpkG/I05bHQrab+Q9OYcA/f+XHAXB6vZbOyq1XpRMKV
7wJRu+UhcE9+doUJg8gz0dZ8kCCP6CLXbUSECVHRG23PnSuPbT/7tZzvmRLN
+2qDHK/L4wm4w3RXmRMf1v89mvdIHqeCLpRz7LMgpioYRQNv5BGVfGfNtyVL
gtvm6EPlEXmst5e6svGUNaEVv2qhfq0CHluEBxFr7QkrMaf13HIK4Nhvlvtw
3oHwrTql4WigAGrtTNXwQScifVx058BWBdhwphc0l7sQhSm+ScrR5PiT2Lr8
PiZRJV1UGJmugDwev6PtUm7EIEvpPdcdBRgvNFn//OhBLP4InXN4ooC4mqxv
jSxPgu/4rXV5PQpYrLzx49SoF2H4WM9GmVMRm3dFJuU5+BJOfgcCI0UUEVxb
KXeE348I/PUwoV5VEfFxKQXBvFuJk5oWdQ5uisiLXLColt5GaPR4WtJ2KuJ8
yjRvIXU78Txp1xuVA4rYlLba5qltAMHdnfNt+SVFPNmkqMp7Ywdx+UhZzMId
Rdw02mjkOrOTgEo9x3CLIvbfE+WmWQUTB+I+izWNKyLyV1LDcbldhIjiwpXK
f4p4bb1f26xiN1HVwatTyK8E2tXHecWyYcSUrJbdIX0lDHEvzyr8GE4cazfv
DrFVQts3M4HhJxGE8j7P7V6+ShAyLOX4/CCS2P4s/qBekhKM64JOX3m2l1i2
N2e5fK4S1pi2qTsPRRMXJMtyBK4pIdpoT0PEin1Ed/jLG9MvlbBbXMSQ80As
sVfss37/oBJCd7vbRj09QPA/nm9un1PCoHDPBZbsIcJeRLL3upgyHKysD7zh
jCfG/tMMOquujL8372sJtsUTqSHmc6kMZQQ33peszD1CND4MXR24QxknRaLu
KtonEroBdTSpO8ro+Vsdw6ucQrzhe9nK16IMRtmw4U/DVCKsetDtT7cyOr8J
e425pxHXVvLu/vBXGYu5yyQdKjMIy3sSP5+uU8FM4o+daVOZxJCvZvJ9WRW4
jlyMczXOIjbeZl3IsVFBXPwN88uHson6zaHKiT4qiN8a/qtY7wThxRVfFR6m
AvbPdj3PF08QOawr7Q5nVODzWxHRJ04Ry//N/V0+qIKDOyYUuGVyiZKyFRkL
sypQKlaumhXPI0xcJISHeVRx4v7SJl6pfOJgiZlGk5oqVnbSUlpNCogNjqy6
SqhCwuvlD+5t54iqxRDLQqYq8juObzl57DwxZXtqy6H9qlALok3sWFZIHJsr
/RaSqYpLqiPf114pJJQv1sZ4XVRFrnfzuwSXS8T2mYHjeo9VYcFiKIXWFRHv
86gN02vVoDbkU6T3oYQ4++b6mmg5NbyTTM8+9LiU8OJT2PLTQA060RIlJjVX
iI+JEn/Zt6nhwR4ONbu6q8T5h3n2KTFqiHxNcRZsu0b4Lq0/vzJTDW5bB9YG
Dl4n+nfzGgvcU8PMy3+FNdQK4tLVoxl5rWrIShRZbrvjJuE/xNYj3qcG1o+3
FBPXW8SQ58J+OR51cLwtiFlTWkmMmA3d1/VUx5LaxH3r7LvE1cNbeOp2qUPk
bxgtzuseEVz7wZ1IUIfxn+yDNipVxLhGx5zldXV8DeB39By4T5QH25k/f6SO
Rxq3SudbqondJU9ynN6qo0lAsP7TnRpiSvShtucfdZxbN57tUlxHVLoZJPau
0wDv5/+0aWX1RET23ddb5TWgFvdVR+fuA2KW63p4sKMGhmfnzQS+PCIWp3Jv
HrikgQjj9NMKrEaiRmX9v3/3NPDI6s5LxT+NRGxglkNSmwZMk3tOcF1pIn73
JE1k/tCAVb+PZ+OKx0T852rBl9JULMkmjiXxPSX646Np69SoGDwpty+n9ynB
kNQJYOpRcTp8/uvu260Eu+fNu+9sqTCp9TjHsfsZkdRewuyPokKxRodqTH1J
DIVsOyB9mIq8uo6iPJFXhPkKyuXtaVT81zi28tC5VwS32bmZkfNUlH/yzmmr
6CBSa06emG6hQsb6Z/euf2+IEXenGu0OKn6e65dWP/+WsJ5dPbC3h4q/ejHL
x+idBK9GGvXndyrch/v2F2Z1ERnFh1+yb9DE8cZbe1S2vidsdIL4BWU0MWzR
peMr8YFY3uzipqCmCT9eOet/vR+IpM9yPbYMTcTdXfPf+9CPxEHp58M5QZro
53uoItz0iTC8fU/pSqQmnK9PE+Eu/cQi42JozSFNJChfz+h93E/s3Rox03tC
Eyq5mfGRdweI3YUif+VrNbFnmzqtuvIzoUplZxg0a+LV94rOeb0hYuzRt0Tb
dk1czR6QWvvfELHj08MVYYOauMI29/BPzxfCTzJAsIZXC231MkXzm0YI53OV
qrabtRBbOIGVSRPEWtWCPT4BWnAZdS4Wo00S7XVJt/fs0UKz6l7v6qVJwqbH
Qz8nUQuRD32JQfoUYSL617T3uhY231Dq034/TbBd+5r8/Z4WFF3Lko6ZzRAP
DTpalzVo4UIQTbGncoYw8ix2lH+rBePWNVuDTv4gdPJsNu/5rQWJ3UiaCZkj
ZhR0Lhzh1sad3WdnMr/OEbfuSwycWquNgeP91tYB84Tau6nAallt3Hdaf4q+
Y4GQF8qNWGavjcl/ocp1R5cI4ZzPaafOa8NivcDKb5p/CRGVe0mLpdrYVvTw
+J4nfwnRxuTDPre0sXrH1/viW/4RklNKexWatCHua6Z/xIYNcnZhfnUj2ihZ
s+NG7bFl0Ob8o/tZWwdWl9Sq3Ww5oVPQrmlF08HMyMi8dxkndLUKVcstdCDP
Tv+Vz80FQz9T6RhPHex9vnuhvoULjPq01SsP6yDj7cRUjxsPHKOEhrTadHD5
Vcw1wUpeOK0c6ct9o4NAw09a7tIr4VJU8/73Rx2wJWyaH8lZCfdX3i9bvuvg
sGDp8ZVxq+CjernWS3ATuE5tv77bjw8hQxonEvw2Ie6HxMNI7XVIcbWmv57f
ROpDOjTgP0GI3m0XZV+mi0+rptmFhYVQsd51QXOlLi4vek1c3iWErte+t05s
1MU+7ZpZJwlhyDpHSTtb6YI7d0vcv2QRNNpf5H6Vr4sD/z2Kf5Uohj8Wc+0v
jPXg5ejvGrKOguzS2Ot/LPTwOkV9NQfZ18hys6WqOeshuJjjAHci2Wc85mUc
C9BDQ4Ig1XGegrOmUnfssvTgr2F/t29AGvqwzX32SQ8zpZ33zj2XRaTBpS2t
CfpYq/AzcNmEImwK+WZtM/Vx82X1rhNqSpDmOZjaflof2XU1nmG7lfDqrXvl
mzJ92H8oMhOZVoJ62CqOvnZyfM2193+WlDFSGlM6I2oAFk9pVdIGNXgLOEyI
3THAf5wNeWseU2H2/Wfs7s+G2Fm6GkWHN2G/VY7yf+OGeGpQ1dhYsgkVl9Q+
rJ83hMAvabOJZ5sg4upnULPcCOwdrnK+IroYr368wKFuBJM/GumFlbo4lZAd
lb/PCDX6CfLUL3oYFJTf3bzaGD55Ta3ldoY4Yuy8VVSfhq5D1+Zj/tJh5Xth
Rs+EhjP7zdtH5QjwxX9LdLOjwTBE+wbdnsC5pqOl2X401GrHfsgqIFBtU/uN
O42Gt9ybwzeLAVMsmegf72kYPuRqZXsH8N07l/78AB067xRM5N8yIJdrIj52
lA6xsmihvV8YpL/Hy3my6eR7T//Z9XkGYn8rvTIppkPhkl7zSxETnE70Fax5
Tod6Q2X12GYTPD/x5GKJBAG9DRdFdHpNYFiRfzfuEYFLpsZBUW2mMHvX/mfy
KQFmmWrf5nemcGDjtNzymoCap81yxSFTbHPZ/Z74QkDoyp6hXX9MYXGAcjie
C4j5Wlx+Xd0MYRvnLzNUgCGdrL6ODDPM3cl+uqQBuHeqa8+eMUOslcpEpQ7g
+u+J4tIlMxwN99OVpgP5z24nXrtvhrNNbU/ZnYHL5b5TVwbM0Lzj4kRTNODU
Vam/qGEO698G/AcPAI+ND2ToG5ijPfutrk48kKfCvszLxBzva1bEF6cBqh7q
3HA1x+TKKP6j54DPDy8cPBNtjshCPj3aJUA7WPlbb5w5FnWubp4rAT7w9M5x
pZiDw7evOOAmsMC1vnjhjDlEblnpWTQCd4rKxrfcM8d5s8+b/7aQ9iWrHl+r
N4f0+0PxVc8Ari8X3nc2mUON/U6rfCdgfj8v9XmHOUxcJbx5RgB+uUtrjMbN
8WTkfvyjcaDzgk9b8ow57A65lMRMA59UXRNvL5rDozRl8utP4L8rO7qvclog
dHE6/ulqBrqG758TFrOAYXig0DA/A/lS6xXeSFlg+diH6xwiDNSwLi3ulLdA
SU9TF12aAYGFO0EymhaIctUP9VZgIKPeZbmVrgVMXtxYFqvKQLV/2aSFkQX6
Hp5WvafLwNirTYVvzCxwQ4+38bURA89ZdhFbrS0QeyvOYwoMSDLe5bfaW0Co
aEeCii0DG7X7FhXdLeB41KD70hYGzpy80SobYAHJv+W7Hm1nIODYsb9Hd1pg
PFqaozeIgbLRseb/QiyQunOlukgUAzFxd9Vawy3gPnC4adN+BgZfdo/lRFlA
1muWxYxjgOs/yRCjGAs02PYmZqUykMOcGxc5aIGsZucNN44xcKx3H69TnAW8
aS0VrScZ2NLNIeMfbwHlKkOzr7kMpJy5beaYYIEl9ZvvOc+T/lvuiBdOssDT
KzJ7pIsYENU6NFp71AJnpPI4cYWBdMvtpwxSLLA9f9VZnxsMRMdknjiVagEt
/iMaByoZ+FYZsPA0zQJsGXPNeVUMzA5v6X6fboF2jmCvqjoGCri/WbZkWODc
wb7vbxoYeHUs2jMr0wIhcy5Hpx8zsOQbQtE6RtZv9xPRNc8YaLqTe7+S5OVf
jW6pvmKg4uwhndVZFujacsvcppMBQvriLTOSi7tle3Z8YGCGFWfGIjnCOT/s
6CcG7OzPL7ciGW2ruS8PkfVaHScoQDKfaUJBwyg5v6wosZ7cv7dunto3ycDx
FXdDGCTf0Alp+fWDgfVt3SNFpH+x5Z82b1hiwL2FKjJA+m8l7zqt+5fUS8+I
0G8yPqGLT5NdOUwwPKzGPkvGPyRME49YboK8x6oLT8n83M6urDy+2gTvXPnX
HyDzF79C3rKc3wSd4SsjeZNJfSSc/dgmbAIrurlODJl/yV98ESPiJvgjPx31
H1mf8chEHm5pE4QI8biPkvVLDQjVYqiaQOiwyuHXZL3d+/qf+GqaQEFbmDcn
ltSHh5vPQV0T5G9TqNPeR+rDip56HyYwvblHkC+S1Md/tyU6zU0QwV29zDqM
1Iehwp0ZGxNMLT98zn8XqQeVtX1qbiZQd8mK0Nphgfnzoke0vUzAzd1ZurjN
ArNr5GQNtpig7Fel/UU/C0z+MAg2CzJBYblxfJanBQbrts17HSL37w7evkie
j09qu/P9EkygdUNOssXcAh8v7jMOTDGBnvrX8L0Msp6JxxLCT5ggRnbfkf36
Fmizvc+XWmICdr2NcWJyFnjy4L/KY9dM4FjwxubnRgs0azx3PXXTBMY3Qr/X
iVrg4fqBsxdqTHDp8vGAkTVkvnt4Fe69MAFrTPXYGHlfnA0h321zJggek9te
89gcub07B7/+NIHl018n3z80R45j5NGJfybYNlxt/+m+ObK0U58trjDFJH+v
xLmr5kj4VemxRtIUXZdPKfVnmCMkgyvM2MIUVOOCq7W25tj5Z816E1tT6Cpc
trc2NUfgHtEqSydTXH/RHNxgaA4/psZvFy9TPAx78XqnkjlcxTxTg3abgqmo
e/0KlzmMr98oPHPGFA2RjrbLa83QI3X9onmBKcaO+6V9ukV+D85cvTB70RSh
z/YsFV8xw/0jpedcrpoi5cgm/l85ZtBiFebx1Zsi1tY/t3u3GZS4crKTB0zx
StYj/uBGMwhtORAfrWqGQSsVk6N7TTHNb+Pn3miGk7f7DkX/YWAo0889gseC
fJW83Z0/ZQzr7zHWX3QtcZ0v8pnuPl2Ia0omLze2xFW30KyrPrqYjGhuVGFY
4qm5qqWaqS5y5tcaR9hagsPW2G0nny76/lxV/7fFEvtDHKsryfdExKqP6zek
WSK9IHb4/jsdnFVCn12PJSKcJpfdtNFGaMiwaFi/Jd59tvt3QksbRHmmx6kv
llC5azydLqqNIer7V++/W2LocI/OozEtqOtHNAVyWsF0OqBVJ1MLTRbFZfFq
Vhj8YMcT9kYT49uWR949bAX6do7705FUTF4we/AoyQqH37lwU7dQ8f19PM+z
NCsMnTg2lmxDxYzjUsHAKSssU1rTGkehYsForJmvzArnqsMStMi+j13guVDQ
Kyt8mEx2E9qhjg3Nx2slKNZ4Nzc42LZBFaL/nnEqyVsjYDV/bfW8CsQNlzvq
qFhDPaPD9uMbFUjeiv9ss8kafs03BR5nqUD2XPiqfdbWaPztFiLFowJqFNP3
dbg1uNJvMQTZlWEhK8ye0miNqB+Chy5QFDHqb1lm9MQa7hLKl9x5FJF5KcZh
6pk1Fj/9W4UJBbyR7D7r2WkN8xThhdIaBfhtyNdWHbHG237xCy2uCtjPJxbQ
sdoGn6dlxz1y5CFub7symd8G3sz2m8qH5NGQcaDSUNgGie5nEzUC5cG94uOf
y1I2WOYpGP9SXx4nOc6fida2gVn2hfagfjncWJR8KuZpgxn2rS1rDOTgqOe4
+5WPDR4ppD/jkZPDzN7DAkf9baDrGRKktU4OBj8++U2G2MB8vDRt45gsWiYK
lxribPBrg6GA1wVZfBqUVgkstkG16/MCt7WySKAwO0Sv2mDftk3ssf9kIO+X
GPOy3AYr2909OiZlENr7uUn/vg1SO2Z6RdplsPiu2Htlmw2mrqW3rTwuA/4X
8lm3vtvgYftuyURRGfz9Ti1pm7UB+z/BvXdWymCM36h+aMmG7Hd+d238I41G
luOYCKctLtNWNt7ol0bkUIzFERGStSQkcq9Jw48nwadAwhZPky1br5yXhp1y
ZtQ9aVvMh388MJstDdmwwqJRVVuMzf3+ztgnjbe/nv51Ztiia+Hc1A1raTRI
vhEMtbBFJNfu0vN0adxg9Kom29ri7aW/jm3a0jiaMu1V62aL8ePlu95JSkN3
veh96WBbPI4P8W1YoEBaV7bdeI8tnpn607InKeDzVP/iHmWLVo/zkwVfKBi+
YLI+I84Wx9h6ywPfUpCrHLLnx0lb9Jv1dDy9S0GS/d7k1Xm28PtgcSi6nIKw
sMPnFc7bIvhX8H9bSimwqjr1bPMVW3ySPzE/lEeBzvvzg3tv2OKq60R3/EkK
pH5fWTpeaYtTAZy6rEwKFhn1Cs11tgh63KFbE0/B0PYWel+DLRSf7XxscoCC
Vymv3BYf2+L9VFUxTzQFV18MJaq+soWhE03FNJSCM1OTZy06bbFsyONBzQ4K
EtYvVfp9sMVX28m9Idso8PJc3Z8zZAsjOyY1fjMFFgeFFypGbSH4Ykr8swcF
WhcpfK2TttAw7OU44kqBZKOK3Ocf5Pyj1HeezhTwftlk/GeR9NeII22XAwXz
PGAK/7VF1tiulfW2FAwq2wRrctghaWOak7k1Be32rkdsl9vh+Y5dNissKagL
880LWG2HBiftbzzmFJSd2nnzML8dqnb8kGWYUpBTFdGSL2wHHsOW0bsMCuLf
H+y9I24HXrdmlW2gIPR38uwLih2ELbh7bQkKWBtPrByRt8PAjMD33XQKzEwK
pNlV7XCqV8T5OY0CakCJgbimHVZHVE5vI1k89aaTrq4dvkzEPdpE8rWK8qYl
Qzs4HDjCT5Cs33ld9wFhh3Xla/7Fktzy6+rVeDM7HNrPFTNKsqt0mbiZtR0G
u+ih6aS9QavS4zwOdmT/mPvKh/QnbE8x+zMXO7yXGD/9P3//ni7am+VhhxWz
whUFZDyZ9YUjzt52CNdZ4OUm4xX9fGGz4FY7yF/nuVBkRuZjxfn27gA7XBLt
cA+3oECXWsA4F2yHHfyQjbCioNk9/+6WPaS9YsZcMdkfuxzKVZCJsoP258bq
FfYU9F8+fXZ4nx1C+2/5FDpS8GvqRPyuBDvM+6bwbHOjIFU4+wc1xQ77OW3G
slgUCNGzAmcz7DBzSy14nNSDVka63YHTdti4Y9UfI1IvDZWpj+hnSf9eP5tQ
I/Xk0J2sxX6RzM/ay5ucQygIlksUSSuzwwlZg1iVKFK/tkcy7Mrt0PzvvsPg
PgqSIw7/XXPbDqyg90pthygoenRg6EydHfqmEi+rplLwwTPqVnG7HRbWLYYZ
XqRgZ3yEzM43dtD7wmsZU0LqqzTsjEq3HVyDh48MXaeAfzb04O0BMp+vbrc6
1lBgkxVg1TBrh8IXmYI7uijovrutLnHJDr5sgymyfRQE9mxVt/xrh+TM38Xr
hsnzoOgr0M5jj05Dr4TYeQpqGt37e0TtIfLfZc2kDdKwGHVlXtxoD+E6Me96
afK+WcNs8Ze1x+pLl4JlVKUx5e14Y1TNHltmSloPEdJQXLDctwB7sOb0yvx2
SpN9oMHa9Tvs8XdcS/hJozTcbF9kPwyxR68d28HL7dLgD9m6LjjMHoF3A02u
f5BGxrU0/v/226Nlj3ui8Q9pxCl9ENiTaY/EjBUP/OVlsF3hwIZnlfYYonVG
Xs6RAcVyzdnoKnuUP+DgU7wsg77Ay6LSdfZokBuV6aqUIfu3Z2L7m+0RunLR
tOKlDGzkxCUV3tkj/rDQOZvVstCUeSCd+Nse42++bxXMlsWkifNl9WUOaMj6
0EK5JItr/l9kPnA5gOL866DbbVnIFq2W01zjAEE2P3OtTlmIUHwVPlEcsJRF
k34gLoe/kv9UjCwdoHTiT8P8bTm0iTI2/TjhAIfqaMdPP+XxSvKmPGeuA6LC
HdK28iugS1pCRPCcA9aLhi9bpayAAeWln7qlDkhkj23r9lTAomFlQ2ytA+5d
/R1tW6cA+c0UO/bPDmCTab7qd1QRCQXLtq3TccTif1s25+sow1C8MVujyxGx
Qx9Yt6bUMCgj2zf6wRGPFFXSVfnUkaaSrFL8yRHUz1vlH6ioo9vQpkVk1BGc
L6dLRMn3Rozn61/LfjuCvrZk8lGfOrxsw7XH1jrhjiX32MEODZxJPXKhXtcJ
fgkft8cPUMHHURS1NcEJTflTxMhnLUge2WjsKe+MHfUczfvN9VARuVy6V9EZ
fL5mQiLueqAHTvNsVXFGeWLVropAPfjYNr3ZSXXGO7vCM40pejgnuCNkn6Ez
MvUC6pNa9bDhWsXZXAdn3GyyqHG01YfAG9pSZ7QzVlpsGV9maYDix/KfPPc7
w1/hw0dPdwNoV6953HuA3C+B4VoSYACX8wPZX+Kd8Tq0wUkoyQAndhxVnEt3
xq6yz+3eDQbg+/3cQ+CiM5zTpOS26BpihZx3lcsTZwSnnsnxETZC8AbC5nqr
M37yPz/wT8aIbO+k+zieO2NPRbDCKaoRMue/ct175Yz2KpWI49ZG4Hsa6Sb8
wRlvJ4yi38cakfrOmO0Zd0bSo3Ba4QcjiFfWagXwu0ApKKl4R5YxDpacb3kg
4AJXz0nzDfnG6M2P9xISdsFBvmLZ2svGuJBgkfBEzAV8XHZurdXGkHJ93aEk
54KqV3+LxAaNIbcwGjap54Iv5xYkj2jSoE7bcDPGxwXPpr+4fmmk4Y5M0C92
PxdMnp9wEHpOgz5vjWWWvwsch9P8NTtpMHnH6i/e4QLukalcua80uIfnrXsd
7oLmNnoaJy8dh0uEo1STXWCVLPws25YOzswdDfdTXSD/0bXGm0lHesT9VaYZ
Ljh9VnNs3WY6cgiPEs9sF6S0fB/UC6aj7P2ZruSzLriVOCkankLHq9VCBgMV
LhjYfPBi9gM63GYDjoZWumC1xbjIeBMdHz7c61i444J1k04MahsdQ1fcgvlq
XGDygJUS0UUn3wOnC4yaXPCZ4DTtm6DjkOKXry2PXcBiq8+K+0EH+5pNOi5P
XTC3QsmLZ4mOVR/fPt/5wgVm9ETWaw4ClGiBv6ffkfFa2QTZixAo9d5uQ/ng
ArqPpLKmBAFV07tnbnx0gZDpZZs/FAK6a101mgZcwP+Aq9BBhYDNtVN+U99c
kLBug3OnMYGX2Z9vHJh0QaOYT/MvEHCN0V7innYBr6VzAq85AV+zNyck5sn1
Pi19/XYEIvr4m2zYmPjyIEMhfDOBpy3eD66xM1F29nlZoS8ByZul93m5mGjR
NEiq20qg7bDhjbYVTFh3qdje2UFAamdSqfIqJhx4DullBxOIdmovTOdjYmv7
8cOsXQSkKf6nbdYzcU/7tdz1CAL7Vtw4fk2QieO3VNM27SXQPj2XxivCxP6K
eqfrMQRiG9Pi2sTJ9eLXRTwPEujYVrnDRp6JCCuOgQdJBOTtfm29pshEl5tt
3eVkAgd1zL15VZjgbJTl35tKQJHrvVObBhPpJTWMDxkE4iakbZW1mHATyJTa
fYzA285Q83QdJpZ26aROZBGIL2UztDFgIsjUjfvmCQJdWTY614yYuGptqjh9
ksx/TI46L52JxrT1o5I5BBK29CkGgwmngXgH/dMEui0VZdpMmJhRs/ClnSGg
To2QUDZnwtxeUlI9l0CSSL1wuiWZX/HmU7x5BD6wcfOPWTMRHjvT/Jpk6qjj
Khs7Jo6abr+fnE8guSOf+5oDEw/d3obJnyXwseYzG68zE/VZf+YrSdYqUvsV
xGRiw/OzjkoFBFLTY+Za3ZiI+hYYn0lyX8R/35VYTCCOcryHZJ3NK8fSvMj6
pXAkCp0jkG7qNjTqzUSmmMt2Gsn9Khf7rLcwMR7pauREsq7AaPfVrUyYPXNe
60hy5m+tNyu2M/Fj84lvBiQPDh18ERTIhLufV+dakvVftDxp3cnEY/7Zzjek
vax7axuVQpgoKi+ZSyB56LxXfdouJqxCqowlSTZMLq4a3cOEUPKuOyVkPNm7
J29ZRzARqM/vv4HkYXf961ejmMir/+a0n8yHMZFQsiKGieX2jNTHZL5OKjy/
GLSfiXWyXmv/kvkdWSN0tvUAEwbL4qelSaYvbslRimNCf5vRJh2yHjn9V7PS
4pnoWKc9rEnWC5W0ROujTAg8SqudIet7Jj/l0NUUJjpnGD/ukfUfP9IRsyKd
iZDekaaAbAJ5LgGhrVmk/4x7HhmkfiYNbwYqnSDPx3dt6rJMAmYyS35pp5gQ
fMR8ti2dwPcfmW7WeWT9VZSivpP6/Nh9yf38WTK/oY6rpI+S5+dBlcf0OSbs
JNidTBIJFKf0e+ZfYsJ3jzaH3WECXmI6vqPXmFh92mTb0WgCVmzWW2jlZH6o
Omfkowhs+uLjd+ImE99fX359L5zA2psp/gZ3mXjqdynvQiiBxyY9gWkPmNDm
PlV+ljyvtxWmdvQ+YuIiYya+nDzPhau4gjQbmfg0JvSogjzvsV3qIe9bmLDd
v/bmQTdSj8EJe5ReMUE3PDhsaUWg4ITSvtZBJvluOLWiTJnUWzR9v8QXJiTN
21eUyZPnfTMzNvwrE5T3Qa650gSc5A4d3DDORBabLpeZKAHumlfxQXNM6BSH
57xbTiC8PyZtxXJXxMnSAuYG6fB9nJnuw+uKGu9bMdO9dNhdu5RRucqVjHvl
m95uOuSjnh3zXOeKefrD4pR2Oj7ybDx5VdQVckJduZQaOiw1Ws5aq7lC3Wja
NC6DDha3lesrDVek/WDbynmUjuDe1tUeWq7IPu9hvT+OjqyMF/Hb9VzBpna6
SyOcjq6vbwMPM1wRe3847LUbHdsLP2vdc3OFxKylIIc4nbxXlz2TinPFsbJN
Ig3naMgZSUi6Eu+K6rBN6xxzaCh9xElXT3TFfy93LLzMoKFt1/JKo1RXpN8y
mL0SS8O6tjW57idd0XxgZ94dDxoKEyS3ZZa6QuThUILzGhoe/jD6tdDuiumh
Y0ZBe41x6fl9f2aHK4ICOnKFQo2RVKLdVvHGFcVNGVW1/saw9lDJD+h2xYJw
U+5XR2O8rRXVezPgis0nP0d0KRlj7MhSRMWsK1QPRKlKfDSC0Nr7Y9tF3bCs
UMJw1tAIu1W1PnQEuOHuM6/2f8MGoE1uf+u5wh37f8+8/DisC6E6y6L6le6g
1w9oNvfoYjJFOWwjnzueLnM5UPFKFxcoUyu/8Ltj/Y0pscxaXfx1PWAaJu4O
5S0187uydPGo7sTtZA13EP/813zS1QUj7WH2HTd3OMS2OizP2ARzWRH71UXu
8N8zP/jMTAd3Jx5Tthe7g/PvAV+6kQ5k70fO15a640nkomu1pg44bV5e3Hnd
HSpCrrONkjpo3JM803TXHUz/a006S9qg183mxj5xR0i9cEfuTW3ounQMfh13
x1BVMxqltVEqdvg+/bs7Po45WjBEtSH4RTXz9LQ7Dmxk5Lau08ZsTOom03l3
JOTwOs6zaeP2eSL1wj939M+oxv/3SQsao+VqbvweYJu+q6V8UQuK8en7GvU8
8OZyfWaunBbqjUq47Aw94Ps7dFmdhBacFh6d7DT2APs/NelvglrYt3vuxgjD
A1/9knLDubXw1NtvgM/OA8qluXkiI5rYaaBrs9nPAx0VbGrvyzXxe9bp3ZA/
OV+Gb+B5qSayb4Vs3x3ggWKDrb9fXNREtcKluCPBHgg7eSN38YQmlgutunMl
ygOFp3nip6I1cXVmQGw21QNtB7crRppqgl7xu+xQhgcOTDyYZdA08TpIWJcn
y4Psj5n/Sepp4me/nZPoKQ9QQqcPs6towubl/SScJ8d39h+PXK+JsevHJjIr
PZDnzvBj/0pF3I6yWKG7Hjj2XmLiLvne5pdp4ims8oBCZPvU3o9UGJ5dpNyp
84DhfacYmddUpKduc3//2AP3+/2M1B5SoRxg8EjugweGL+tdYcun4ri0w8/E
jx64wTfc8zWHitlP/psG+zxw+/qqHz3ZVDz0yrx+4bMH/kzodo2lUuHi9ClX
eMIDY+Xq7Zf3U3F/9ezrvd89IPj4RdTMXirEny3nezvtgdjpFyIOEVQMm2sl
[truncated: 94,808 more chars]
