# Supplementary material for: Multiplex Eukaryotic Transcription (In)activation: Timing, Bursting and Cycling of a Ratchet Clock Mechanism
Source: PLoS Comput Biol. 2015 Apr 24;11(4):e1004236. doi: 10.1371/journal.pcbi.1004236 (PMC4409292; doi:10.1371/journal.pcbi.1004236)
Supplement: S1 Dataset — (ZIP) [file pcbi.1004236.s019.zip › Modeling files/N=54 model stochastic.nb]

(* Content-type: application/mathematica *)

(*** Wolfram Notebook File ***)
(* http://www.wolfram.com/nb *)

(* CreatedBy='Mathematica 7.0' *)

(*CacheID: 234*)
(* Internal cache information:
NotebookFileLineBreakTest
NotebookFileLineBreakTest
NotebookDataPosition[       145,          7]
NotebookDataLength[   4525947,     102198]
NotebookOptionsPosition[   4517181,     101947]
NotebookOutlinePosition[   4517524,     101962]
CellTagsIndexPosition[   4517481,     101959]
WindowFrame->Normal*)

(* Beginning of Notebook Content *)
Notebook[{
Cell["Code for generation of variable and ODE lists", "Text",
 CellChangeTimes->{{3.4512751288821583`*^9, 3.451275165650384*^9}, {
   3.451388979954206*^9, 3.451388982362228*^9}, 3.451480397322522*^9},
 FontSize->16,
 FontWeight->"Bold",
 FontColor->GrayLevel[0],
 Background->RGBColor[1, 1, 0]],

Cell[BoxData[{
 RowBox[{
  RowBox[{
   RowBox[{
    RowBox[{"GenerateVars", "[", "Reactions_", "]"}], ":=", 
    RowBox[{"Module", "[", 
     RowBox[{
      RowBox[{"{", "i", "}"}], ",", 
      RowBox[{
       RowBox[{"For", "[", 
        RowBox[{
         RowBox[{
          RowBox[{"Vars", "=", 
           RowBox[{"{", "}"}]}], ";", 
          RowBox[{"j", "=", "0"}]}], ",", 
         RowBox[{"j", "<", 
          RowBox[{
           RowBox[{"Length", "[", "Reactions", "]"}], "1"}]}], ",", 
         RowBox[{
          RowBox[{"j", "++"}], ";", 
          RowBox[{"r", "=", 
           RowBox[{
            RowBox[{
            "Reactions", "\[LeftDoubleBracket]", "j", 
             "\[RightDoubleBracket]"}], "\[LeftDoubleBracket]", "2", 
            "\[RightDoubleBracket]"}]}], ";", 
          RowBox[{"For", "[", 
           RowBox[{
            RowBox[{"i", "=", "0"}], ",", 
            RowBox[{"i", "<", 
             RowBox[{"Length", "[", "r", "]"}]}], ",", 
            RowBox[{
             RowBox[{"i", "++"}], ";", 
             RowBox[{"M1", "=", 
              RowBox[{
              "r", "\[LeftDoubleBracket]", "i", "\[RightDoubleBracket]"}]}], 
             ";", 
             RowBox[{"If", "[", 
              RowBox[{
               RowBox[{"StringMatchQ", "[", 
                RowBox[{
                 RowBox[{"ToString", "[", "M1", "]"}], ",", "\"\<-*\>\""}], 
                "]"}], ",", 
               RowBox[{"M1", "=", 
                RowBox[{"-", "M1"}]}], ",", 
               RowBox[{"M1", "=", "M1"}]}], "]"}], ";", 
             RowBox[{"If", "[", 
              RowBox[{
               RowBox[{"StringMatchQ", "[", 
                RowBox[{
                 RowBox[{"ToString", "[", "M1", "]"}], ",", "\"\<*$*\>\""}], 
                "]"}], ",", 
               RowBox[{"Break", "[", "]"}], ",", 
               RowBox[{"If", "[", 
                RowBox[{
                 RowBox[{"TrueQ", "[", 
                  RowBox[{
                   RowBox[{"Head", "[", "M1", "]"}], "\[Equal]", "Times"}], 
                  "]"}], ",", 
                 RowBox[{"AppendTo", "[", 
                  RowBox[{"Vars", ",", 
                   RowBox[{
                   "M1", "\[LeftDoubleBracket]", "2", 
                    "\[RightDoubleBracket]"}]}], "]"}], ",", 
                 RowBox[{"AppendTo", "[", 
                  RowBox[{"Vars", ",", "M1"}], "]"}]}], "]"}]}], "]"}]}]}], 
           "]"}]}]}], "]"}], ";", 
       RowBox[{"For", "[", 
        RowBox[{
         RowBox[{"i", "=", "0"}], ",", 
         RowBox[{"i", "<", 
          RowBox[{"Length", "[", "Vars", "]"}]}], ",", 
         RowBox[{
          RowBox[{"i", "++"}], ";", 
          RowBox[{"If", "[", 
           RowBox[{
            RowBox[{
             RowBox[{"Count", "[", 
              RowBox[{"Vars", ",", 
               RowBox[{
               "Vars", "\[LeftDoubleBracket]", "i", 
                "\[RightDoubleBracket]"}]}], "]"}], ">", "1"}], ",", 
            RowBox[{
             RowBox[{"Vars", "=", 
              RowBox[{"Delete", "[", 
               RowBox[{"Vars", ",", "i"}], "]"}]}], ";", 
             RowBox[{"i", "=", 
              RowBox[{"i", "-", "1"}]}]}], ",", 
            RowBox[{"Vars", "=", "Vars"}]}], "]"}]}]}], "]"}], ";", 
       RowBox[{"Return", "[", "Vars", "]"}]}]}], "]"}]}], ";"}], 
  "\[IndentingNewLine]"}], "\n", 
 RowBox[{
  RowBox[{
   RowBox[{
    RowBox[{"GenerateRates", "[", "Reactions_", "]"}], ":=", 
    RowBox[{"Return", "[", 
     RowBox[{"Table", "[", 
      RowBox[{
       RowBox[{
        RowBox[{
        "Reactions", "\[LeftDoubleBracket]", "i", "\[RightDoubleBracket]"}], 
        "\[LeftDoubleBracket]", "1", "\[RightDoubleBracket]"}], ",", 
       RowBox[{"{", 
        RowBox[{"i", ",", "1", ",", 
         RowBox[{
          RowBox[{"Dimensions", "[", "Reactions", "]"}], 
          "\[LeftDoubleBracket]", "1", "\[RightDoubleBracket]"}]}], "}"}]}], 
      "]"}], "]"}]}], ";"}], "\[IndentingNewLine]"}], "\n", 
 RowBox[{
  RowBox[{
   RowBox[{"StoichiometryMatrix", "[", 
    RowBox[{"Reactions_", ",", "Vars_"}], "]"}], ":=", 
   RowBox[{"Transpose", "[", 
    RowBox[{"-", 
     RowBox[{
      RowBox[{"Normal", "[", 
       RowBox[{"CoefficientArrays", "[", 
        RowBox[{"Reactions", ",", "Vars"}], "]"}], "]"}], 
      "\[LeftDoubleBracket]", "2", "\[RightDoubleBracket]"}]}], "]"}]}], 
  ";"}], "\n", 
 RowBox[{
  RowBox[{
   RowBox[{"Odes", "[", "Reactions_", "]"}], ":=", 
   RowBox[{"Module", "[", 
    RowBox[{
     RowBox[{"{", "}"}], ",", "\[IndentingNewLine]", 
     RowBox[{
      RowBox[{"Vars", "=", 
       RowBox[{"GenerateVars", "[", "Reactions", "]"}]}], ";", 
      "\[IndentingNewLine]", 
      RowBox[{"Rates", "=", 
       RowBox[{"GenerateRates", "[", "Reactions", "]"}]}], ";", 
      "\[IndentingNewLine]", 
      RowBox[{"Nm", "=", 
       RowBox[{"StoichiometryMatrix", "[", 
        RowBox[{"Reactions", ",", "Vars"}], "]"}]}], ";", 
      "\[IndentingNewLine]", 
      RowBox[{"Return", "[", 
       RowBox[{"Table", "[", 
        RowBox[{
         RowBox[{
          RowBox[{
           SuperscriptBox[
            RowBox[{
            "Vars", "\[LeftDoubleBracket]", "i", "\[RightDoubleBracket]"}], 
            "\[Prime]",
            MultilineFunction->None], "[", "t", "]"}], "\[Equal]", 
          RowBox[{
           RowBox[{"(", 
            RowBox[{"Nm", ".", "Rates"}], ")"}], "\[LeftDoubleBracket]", "i", 
           "\[RightDoubleBracket]"}]}], ",", 
         RowBox[{"{", 
          RowBox[{"i", ",", "1", ",", 
           RowBox[{"Length", "[", "Vars", "]"}]}], "}"}]}], "]"}], "]"}]}]}], 
    "]"}]}], ";"}]}], "Input",
 CellChangeTimes->{{3.4013585726604548`*^9, 3.4013586736057577`*^9}, {
   3.4013587354625807`*^9, 3.4013587372436934`*^9}, 3.4052717080654373`*^9, 
   3.4053169279638977`*^9, 3.4078221279110403`*^9, 3.4086154544789953`*^9, {
   3.41772995425*^9, 3.417729956078125*^9}, {3.4838688748387203`*^9, 
   3.483868875166851*^9}, 3.485163462700795*^9, {3.541577751837268*^9, 
   3.541577772345441*^9}, 3.5991593993457932`*^9}],

Cell["Code for Gillespie algorithm (first reaction method)", "Text",
 CellChangeTimes->{{3.4512751288821583`*^9, 3.451275165650384*^9}, {
   3.451388979954206*^9, 3.451388982362228*^9}, 3.451480397322522*^9, {
   3.451484332442204*^9, 3.451484346582263*^9}},
 FontSize->16,
 FontWeight->"Bold",
 FontColor->GrayLevel[0],
 Background->RGBColor[1, 1, 0]],

Cell[BoxData[
 RowBox[{
  RowBox[{"GillespieNew", "[", 
   RowBox[{
   "Reactions_", ",", "RateEqs_", ",", "InitialState_", ",", "StopCalc_"}], 
   "]"}], ":=", 
  RowBox[{"Module", "[", 
   RowBox[{
    RowBox[{"{", 
     RowBox[{
     "t", ",", "r1", ",", "r2", ",", "Rs", ",", "StM", ",", "PreviousState", 
      ",", "ChosenReaction", ",", "Props", ",", "SumProps", ",", "SumUptoJ", 
      ",", "steps", ",", "RVec", ",", "SubsRateVector", ",", "NVs", ",", 
      "NRs", ",", "i"}], "}"}], ",", 
    RowBox[{
     RowBox[{"Vars", "=", 
      RowBox[{"GenerateVars", "[", "Reactions", "]"}]}], ";", 
     RowBox[{"Rs", "=", 
      RowBox[{"GenerateRates", "[", "Reactions", "]"}]}], ";", 
     RowBox[{"StM", "=", 
      RowBox[{"StoichiometryMatrix", "[", 
       RowBox[{"Reactions", ",", "Vars"}], "]"}]}], ";", 
     RowBox[{"RVec", "=", 
      RowBox[{"Rs", "/.", "\[InvisibleSpace]", "RateEqs"}]}], ";", 
     RowBox[{
      RowBox[{"State", "[", "0", "]"}], "=", 
      RowBox[{"Vars", "/.", "\[InvisibleSpace]", "InitialState"}]}], ";", 
     RowBox[{
      RowBox[{"TimeVector", "[", "0", "]"}], "=", 
      RowBox[{"{", 
       RowBox[{"{", "0", "}"}], "}"}]}], ";", 
     RowBox[{"NVs", "=", 
      RowBox[{"Length", "[", "Vars", "]"}]}], ";", 
     RowBox[{"NRs", "=", 
      RowBox[{"Length", "[", "Rs", "]"}]}], ";", 
     RowBox[{
      RowBox[{"SubsRateVector", "[", "PreviousState_", "]"}], ":=", 
      RowBox[{"RVec", "/.", "\[InvisibleSpace]", 
       RowBox[{"Table", "[", 
        RowBox[{
         RowBox[{
          RowBox[{
          "Vars", "\[LeftDoubleBracket]", "i", "\[RightDoubleBracket]"}], 
          "\[Rule]", 
          RowBox[{
          "PreviousState", "\[LeftDoubleBracket]", "i", 
           "\[RightDoubleBracket]"}]}], ",", 
         RowBox[{"{", 
          RowBox[{"i", ",", "NVs"}], "}"}]}], "]"}]}]}], ";", 
     RowBox[{"For", "[", 
      RowBox[{
       RowBox[{
        RowBox[{"t", "=", "0"}], ";", 
        RowBox[{"steps", "=", "0"}]}], ",", 
       RowBox[{"steps", "<", "StopCalc"}], ",", 
       RowBox[{
        RowBox[{"PreviousState", "=", 
         RowBox[{"State", "[", "steps", "]"}]}], ";", 
        RowBox[{"Props", "=", 
         RowBox[{"SubsRateVector", "[", "PreviousState", "]"}]}], ";", 
        RowBox[{"SumProps", "=", 
         RowBox[{"Plus", "@@", "Props"}]}], ";", 
        RowBox[{"val", "=", 
         RowBox[{
          RowBox[{"RandomReal", "[", "]"}], " ", "SumProps"}]}], ";", 
        RowBox[{"sum", "=", "0"}], ";", 
        RowBox[{"i", "=", "1"}], ";", 
        RowBox[{"While", "[", 
         RowBox[{
          RowBox[{"sum", "<", "val"}], ",", 
          RowBox[{
           RowBox[{"sum", "=", 
            RowBox[{"sum", "+", 
             RowBox[{
             "Props", "\[LeftDoubleBracket]", "i", 
              "\[RightDoubleBracket]"}]}]}], ";", 
           RowBox[{"i", "++"}]}]}], "]"}], ";", 
        RowBox[{"ChosenReaction", "=", 
         RowBox[{"i", "-", "1"}]}], ";", 
        RowBox[{"t", "=", 
         RowBox[{"t", "+", 
          FractionBox[
           RowBox[{"Log", "[", 
            FractionBox["1", 
             RowBox[{"RandomReal", "[", "]"}]], "]"}], "SumProps"]}]}], ";", 
        RowBox[{"steps", "=", 
         RowBox[{"steps", "+", "1"}]}], ";", 
        RowBox[{
         RowBox[{"State", "[", "steps", "]"}], "=", 
         RowBox[{"PreviousState", "+", 
          RowBox[{"StM", "\[LeftDoubleBracket]", 
           RowBox[{"All", ",", "ChosenReaction"}], 
           "\[RightDoubleBracket]"}]}]}], ";", 
        RowBox[{
         RowBox[{"TimeVector", "[", "steps", "]"}], "=", 
         RowBox[{"{", "t", "}"}]}], ";"}]}], "]"}]}]}], "]"}]}]], "Input"],

Cell[BoxData[
 RowBox[{"(*", 
  RowBox[{
   RowBox[{
   "time", " ", "indicates", " ", "that", " ", "when", " ", "the", " ", 
    "time", " ", "is", " ", "reached"}], ",", " ", 
   RowBox[{"calculation", " ", "stops"}]}], "*)"}]], "Input",
 CellChangeTimes->{{3.5439025289222393`*^9, 3.543902562435156*^9}}],

Cell[BoxData[
 RowBox[{
  RowBox[{"GillespieNewStop", "[", 
   RowBox[{
   "Reactions_", ",", "RateEqs_", ",", "InitialState_", ",", "StopCalc_", ",",
     "time_"}], "]"}], ":=", 
  RowBox[{"Module", "[", 
   RowBox[{
    RowBox[{"{", 
     RowBox[{
     "t", ",", "r1", ",", "r2", ",", "Rs", ",", "StM", ",", "PreviousState", 
      ",", "ChosenReaction", ",", "Props", ",", "SumProps", ",", "SumUptoJ", 
      ",", "steps", ",", "RVec", ",", "SubsRateVector", ",", "NVs", ",", 
      "NRs", ",", "i"}], "}"}], ",", 
    RowBox[{
     RowBox[{"Vars", "=", 
      RowBox[{"GenerateVars", "[", "Reactions", "]"}]}], ";", 
     RowBox[{"Rs", "=", 
      RowBox[{"GenerateRates", "[", "Reactions", "]"}]}], ";", 
     RowBox[{"StM", "=", 
      RowBox[{"StoichiometryMatrix", "[", 
       RowBox[{"Reactions", ",", "Vars"}], "]"}]}], ";", 
     RowBox[{"RVec", "=", 
      RowBox[{"Rs", "/.", "\[InvisibleSpace]", "RateEqs"}]}], ";", 
     RowBox[{
      RowBox[{"State", "[", "0", "]"}], "=", 
      RowBox[{"Vars", "/.", "\[InvisibleSpace]", "InitialState"}]}], ";", 
     RowBox[{
      RowBox[{"TimeVector", "[", "0", "]"}], "=", 
      RowBox[{"{", 
       RowBox[{"{", "0", "}"}], "}"}]}], ";", 
     RowBox[{"NVs", "=", 
      RowBox[{"Length", "[", "Vars", "]"}]}], ";", 
     RowBox[{"NRs", "=", 
      RowBox[{"Length", "[", "Rs", "]"}]}], ";", 
     RowBox[{
      RowBox[{"SubsRateVector", "[", "PreviousState_", "]"}], ":=", 
      RowBox[{"RVec", "/.", "\[InvisibleSpace]", 
       RowBox[{"Table", "[", 
        RowBox[{
         RowBox[{
          RowBox[{
          "Vars", "\[LeftDoubleBracket]", "i", "\[RightDoubleBracket]"}], 
          "\[Rule]", 
          RowBox[{
          "PreviousState", "\[LeftDoubleBracket]", "i", 
           "\[RightDoubleBracket]"}]}], ",", 
         RowBox[{"{", 
          RowBox[{"i", ",", "NVs"}], "}"}]}], "]"}]}]}], ";", 
     RowBox[{"For", "[", 
      RowBox[{
       RowBox[{
        RowBox[{"t", "=", "0"}], ";", 
        RowBox[{"steps", "=", "0"}]}], ",", 
       RowBox[{"steps", "<", "StopCalc"}], ",", 
       RowBox[{
        RowBox[{"PreviousState", "=", 
         RowBox[{"State", "[", "steps", "]"}]}], ";", 
        RowBox[{"Props", "=", 
         RowBox[{"SubsRateVector", "[", "PreviousState", "]"}]}], ";", 
        RowBox[{"SumProps", "=", 
         RowBox[{"Plus", "@@", "Props"}]}], ";", 
        RowBox[{"val", "=", 
         RowBox[{
          RowBox[{"RandomReal", "[", "]"}], " ", "SumProps"}]}], ";", 
        RowBox[{"sum", "=", "0"}], ";", 
        RowBox[{"i", "=", "1"}], ";", 
        RowBox[{"While", "[", 
         RowBox[{
          RowBox[{"sum", "<", "val"}], ",", 
          RowBox[{
           RowBox[{"sum", "=", 
            RowBox[{"sum", "+", 
             RowBox[{
             "Props", "\[LeftDoubleBracket]", "i", 
              "\[RightDoubleBracket]"}]}]}], ";", 
           RowBox[{"i", "++"}]}]}], "]"}], ";", 
        RowBox[{"ChosenReaction", "=", 
         RowBox[{"i", "-", "1"}]}], ";", 
        RowBox[{"t", "=", 
         RowBox[{"t", "+", 
          FractionBox[
           RowBox[{"Log", "[", 
            FractionBox["1", 
             RowBox[{"RandomReal", "[", "]"}]], "]"}], "SumProps"]}]}], ";", 
        RowBox[{"steps", "=", 
         RowBox[{"steps", "+", "1"}]}], ";", 
        RowBox[{
         RowBox[{"State", "[", "steps", "]"}], "=", 
         RowBox[{"PreviousState", "+", 
          RowBox[{"StM", "\[LeftDoubleBracket]", 
           RowBox[{"All", ",", "ChosenReaction"}], 
           "\[RightDoubleBracket]"}]}]}], ";", 
        RowBox[{
         RowBox[{"TimeVector", "[", "steps", "]"}], "=", 
         RowBox[{"{", "t", "}"}]}], ";", 
        RowBox[{"If", "[", 
         RowBox[{
          RowBox[{"t", ">", "time"}], ",", 
          RowBox[{"Break", "[", "]"}]}], "]"}]}]}], "]"}]}]}], 
   "]"}]}]], "Input",
 CellChangeTimes->{{3.541656322244153*^9, 3.5416563376540346`*^9}, {
   3.541656388903966*^9, 3.541656438899825*^9}, {3.59871889781946*^9, 
   3.598718926113078*^9}, {3.5987191616495504`*^9, 3.5987191628676195`*^9}, 
   3.598719312632186*^9, {3.598719354878602*^9, 3.5987193555316396`*^9}, 
   3.5987198052903643`*^9, {3.598720514016901*^9, 3.5987205182931457`*^9}}],

Cell[BoxData[
 RowBox[{
  RowBox[{"GillespieNewStopT", "[", 
   RowBox[{
   "Reactions_", ",", "RateEqs_", ",", "InitialState_", ",", "StopCalc_", ",",
     "time_"}], "]"}], ":=", 
  RowBox[{"Module", "[", 
   RowBox[{
    RowBox[{"{", 
     RowBox[{
     "t", ",", "r1", ",", "r2", ",", "Rs", ",", "StM", ",", "PreviousState", 
      ",", "ChosenReaction", ",", "Props", ",", "SumProps", ",", "SumUptoJ", 
      ",", "steps", ",", "RVec", ",", "SubsRateVector", ",", "NVs", ",", 
      "NRs", ",", "i"}], "}"}], ",", 
    RowBox[{
     RowBox[{"Vars", "=", 
      RowBox[{"GenerateVars", "[", "Reactions", "]"}]}], ";", 
     RowBox[{"Rs", "=", 
      RowBox[{"GenerateRates", "[", "Reactions", "]"}]}], ";", 
     RowBox[{"StM", "=", 
      RowBox[{"StoichiometryMatrix", "[", 
       RowBox[{"Reactions", ",", "Vars"}], "]"}]}], ";", 
     RowBox[{"RVec", "=", 
      RowBox[{"Rs", "/.", "\[InvisibleSpace]", "RateEqs"}]}], ";", 
     RowBox[{
      RowBox[{"State", "[", "0", "]"}], "=", 
      RowBox[{"Vars", "/.", "\[InvisibleSpace]", "InitialState"}]}], ";", 
     RowBox[{
      RowBox[{"TimeVector", "[", "0", "]"}], "=", 
      RowBox[{"{", 
       RowBox[{"{", "0", "}"}], "}"}]}], ";", 
     RowBox[{"NVs", "=", 
      RowBox[{"Length", "[", "Vars", "]"}]}], ";", 
     RowBox[{"NRs", "=", 
      RowBox[{"Length", "[", "Rs", "]"}]}], ";", 
     RowBox[{
      RowBox[{"SubsRateVector", "[", "PreviousState_", "]"}], ":=", 
      RowBox[{"RVec", "/.", "\[InvisibleSpace]", 
       RowBox[{"Table", "[", 
        RowBox[{
         RowBox[{
          RowBox[{
          "Vars", "\[LeftDoubleBracket]", "i", "\[RightDoubleBracket]"}], 
          "\[Rule]", 
          RowBox[{
          "PreviousState", "\[LeftDoubleBracket]", "i", 
           "\[RightDoubleBracket]"}]}], ",", 
         RowBox[{"{", 
          RowBox[{"i", ",", "NVs"}], "}"}]}], "]"}]}]}], ";", 
     RowBox[{"For", "[", 
      RowBox[{
       RowBox[{
        RowBox[{"t", "=", "0"}], ";", 
        RowBox[{"steps", "=", "0"}]}], ",", 
       RowBox[{"steps", "<", "StopCalc"}], ",", 
       RowBox[{
        RowBox[{"PreviousState", "=", 
         RowBox[{"State", "[", "steps", "]"}]}], ";", 
        RowBox[{"Props", "=", 
         RowBox[{"SubsRateVector", "[", "PreviousState", "]"}]}], ";", 
        RowBox[{"SumProps", "=", 
         RowBox[{"Plus", "@@", "Props"}]}], ";", 
        RowBox[{"val", "=", 
         RowBox[{
          RowBox[{"RandomReal", "[", "]"}], " ", "SumProps"}]}], ";", 
        RowBox[{"sum", "=", "0"}], ";", 
        RowBox[{"i", "=", "1"}], ";", 
        RowBox[{"While", "[", 
         RowBox[{
          RowBox[{"sum", "<", "val"}], ",", 
          RowBox[{
           RowBox[{"sum", "=", 
            RowBox[{"sum", "+", 
             RowBox[{
             "Props", "\[LeftDoubleBracket]", "i", 
              "\[RightDoubleBracket]"}]}]}], ";", 
           RowBox[{"i", "++"}]}]}], "]"}], ";", 
        RowBox[{"ChosenReaction", "=", 
         RowBox[{"i", "-", "1"}]}], ";", 
        RowBox[{"t", "=", 
         RowBox[{"t", "+", 
          FractionBox[
           RowBox[{"Log", "[", 
            FractionBox["1", 
             RowBox[{"RandomReal", "[", "]"}]], "]"}], "SumProps"]}]}], ";", 
        RowBox[{"steps", "=", 
         RowBox[{"steps", "+", "1"}]}], ";", 
        RowBox[{
         RowBox[{"State", "[", "steps", "]"}], "=", 
         RowBox[{"PreviousState", "+", 
          RowBox[{"StM", "\[LeftDoubleBracket]", 
           RowBox[{"All", ",", "ChosenReaction"}], 
           "\[RightDoubleBracket]"}]}]}], ";", 
        RowBox[{
         RowBox[{"TimeVector", "[", "steps", "]"}], "=", 
         RowBox[{"{", "t", "}"}]}], ";", 
        RowBox[{"If", "[", 
         RowBox[{
          RowBox[{"t", ">", "time"}], ",", 
          RowBox[{
           RowBox[{"Throw", "[", 
            RowBox[{"{", 
             RowBox[{"steps", ",", "t"}], "}"}], "]"}], ";", 
           RowBox[{"Break", "[", "]"}]}]}], "]"}]}]}], "]"}]}]}], 
   "]"}]}]], "Input",
 CellChangeTimes->{{3.5987885264981394`*^9, 3.5987885535996895`*^9}, {
  3.5987886617978783`*^9, 3.5987886630919523`*^9}}],

Cell["\<\
 Mass balance, rate equation, parameter, variables and intial condition lists \
for the whole cycle\
\>", "Text",
 CellChangeTimes->{{3.4512751288821583`*^9, 3.451275165650384*^9}, {
   3.451388979954206*^9, 3.451388982362228*^9}, 3.451480397322522*^9, {
   3.451484332442204*^9, 3.451484346582263*^9}, {3.451484383256847*^9, 
   3.451484521638221*^9}, {3.451548530852634*^9, 3.451548535315453*^9}, {
   3.541574170283415*^9, 3.541574190552574*^9}, {3.5415744132493114`*^9, 
   3.5415744154074354`*^9}, {3.5415744975621347`*^9, 
   3.5415744992602315`*^9}, {3.5415778356190605`*^9, 3.541577837227152*^9}, {
   3.541591909675965*^9, 3.5415919130431576`*^9}},
 FontSize->16,
 FontWeight->"Bold",
 FontColor->GrayLevel[0],
 Background->RGBColor[1, 1, 0]],

Cell[BoxData[
 RowBox[{
  RowBox[{"Balances", "=", 
   RowBox[{"{", 
    RowBox[{
     RowBox[{
      RowBox[{"gf", "[", 
       RowBox[{"1", ",", "1", ",", "1", ",", "5"}], "]"}], "\[Equal]", 
      RowBox[{
       RowBox[{"-", "z1"}], "+", "z1r0", "-", "r0"}]}], ",", 
     RowBox[{
      RowBox[{"gb", "[", 
       RowBox[{"1", ",", "1", ",", "1", ",", "5"}], "]"}], "\[Equal]", 
      RowBox[{"z1", "-", "z1r0", "+", "r0"}]}], ",", 
     RowBox[{
      RowBox[{"gf", "[", 
       RowBox[{"1", ",", "1", ",", "1", ",", "9"}], "]"}], "\[Equal]", 
      RowBox[{
       RowBox[{"-", "z2"}], "+", "z2r0", "-", "r0"}]}], ",", 
     RowBox[{
      RowBox[{"gb", "[", 
       RowBox[{"1", ",", "1", ",", "1", ",", "9"}], "]"}], "\[Equal]", 
      RowBox[{"z2", "-", "z2r0", "+", "r0"}]}], ",", 
     RowBox[{
      RowBox[{"gf", "[", 
       RowBox[{"1", ",", "5", ",", "2", ",", "5"}], "]"}], "\[Equal]", 
      RowBox[{
       RowBox[{"-", "z1"}], "+", "z1z2r0", "-", "z2r0"}]}], ",", 
     RowBox[{
      RowBox[{"gb", "[", 
       RowBox[{"1", ",", "5", ",", "2", ",", "5"}], "]"}], "\[Equal]", 
      RowBox[{"z1", "-", "z1z2r0", "+", "z2r0"}]}], ",", 
     RowBox[{
      RowBox[{"gf", "[", 
       RowBox[{"1", ",", "9", ",", "2", ",", "1"}], "]"}], "\[Equal]", 
      RowBox[{"z1z2r0", "-", "z1r0", "-", "z2"}]}], ",", 
     RowBox[{
      RowBox[{"gb", "[", 
       RowBox[{"1", ",", "9", ",", "2", ",", "1"}], "]"}], "\[Equal]", 
      RowBox[{
       RowBox[{"-", "z1z2r0"}], "+", "z1r0", "+", "z2"}]}], ",", 
     RowBox[{
      RowBox[{"gf", "[", 
       RowBox[{"1", ",", "13", ",", "3", ",", "1"}], "]"}], "\[Equal]", 
      RowBox[{"z1z2p3r0", "-", "z1z2r0", "-", "p3"}]}], ",", 
     RowBox[{
      RowBox[{"gb", "[", 
       RowBox[{"1", ",", "13", ",", "3", ",", "1"}], "]"}], "\[Equal]", 
      RowBox[{
       RowBox[{"-", "z1z2p3r0"}], "+", "z1z2r0", "+", "p3"}]}], ",", 
     RowBox[{
      RowBox[{"gf", "[", 
       RowBox[{"1", ",", "17", ",", "3", ",", "1"}], "]"}], "\[Equal]", 
      RowBox[{"z1z2z4r0", "-", "z1z2r0", "-", "z4"}]}], ",", 
     RowBox[{
      RowBox[{"gb", "[", 
       RowBox[{"1", ",", "17", ",", "3", ",", "1"}], "]"}], "\[Equal]", 
      RowBox[{
       RowBox[{"-", "z1z2z4r0"}], "+", "z1z2r0", "+", "z4"}]}], ",", 
     RowBox[{
      RowBox[{"gf", "[", 
       RowBox[{"1", ",", "13", ",", "4", ",", "5"}], "]"}], "\[Equal]", 
      RowBox[{"z1z2p3z4r0", "-", "z1z2z4r0", "-", "p3"}]}], ",", 
     RowBox[{
      RowBox[{"gb", "[", 
       RowBox[{"1", ",", "13", ",", "4", ",", "5"}], "]"}], "\[Equal]", 
      RowBox[{
       RowBox[{"-", "z1z2p3z4r0"}], "+", "z1z2z4r0", "+", "p3"}]}], ",", 
     RowBox[{
      RowBox[{"gf", "[", 
       RowBox[{"1", ",", "17", ",", "4", ",", "1"}], "]"}], "\[Equal]", 
      RowBox[{"z1z2p3z4r0", "-", "z1z2p3r0", "-", "z4"}]}], ",", 
     RowBox[{
      RowBox[{"gb", "[", 
       RowBox[{"1", ",", "17", ",", "4", ",", "1"}], "]"}], "\[Equal]", 
      RowBox[{
       RowBox[{"-", "z1z2p3z4r0"}], "+", "z1z2p3r0", "+", "z4"}]}], ",", 
     RowBox[{
      RowBox[{"gf", "[", 
       RowBox[{"1", ",", "21", ",", "4", ",", "1"}], "]"}], "\[Equal]", 
      RowBox[{"z1z2p3z5r0", "-", "z1z2p3r0", "-", "z5"}]}], ",", 
     RowBox[{
      RowBox[{"gb", "[", 
       RowBox[{"1", ",", "21", ",", "4", ",", "1"}], "]"}], "\[Equal]", 
      RowBox[{
       RowBox[{"-", "z1z2p3z5r0"}], "+", "z1z2p3r0", "+", "z5"}]}], ",", 
     RowBox[{
      RowBox[{"gf", "[", 
       RowBox[{"1", ",", "21", ",", "4", ",", "5"}], "]"}], "\[Equal]", 
      RowBox[{"z1z2z4z5r0", "-", "z1z2z4r0", "-", "z5"}]}], ",", 
     RowBox[{
      RowBox[{"gb", "[", 
       RowBox[{"1", ",", "21", ",", "4", ",", "5"}], "]"}], "\[Equal]", 
      RowBox[{
       RowBox[{"-", "z1z2z4z5r0"}], "+", "z1z2z4r0", "+", "z5"}]}], ",", 
     RowBox[{
      RowBox[{"gf", "[", 
       RowBox[{"1", ",", "13", ",", "5", ",", "9"}], "]"}], "\[Equal]", 
      RowBox[{"z1z2p3z4z5r0", "-", "z1z2z4z5r0", "-", "p3"}]}], ",", 
     RowBox[{
      RowBox[{"gb", "[", 
       RowBox[{"1", ",", "13", ",", "5", ",", "9"}], "]"}], "\[Equal]", 
      RowBox[{
       RowBox[{"-", "z1z2p3z4z5r0"}], "+", "z1z2z4z5r0", "+", "p3"}]}], ",", 
     RowBox[{
      RowBox[{"gf", "[", 
       RowBox[{"1", ",", "17", ",", "5", ",", "5"}], "]"}], "\[Equal]", 
      RowBox[{"z1z2p3z4z5r0", "-", "z1z2p3z5r0", "-", "z4"}]}], ",", 
     RowBox[{
      RowBox[{"gb", "[", 
       RowBox[{"1", ",", "17", ",", "5", ",", "5"}], "]"}], "\[Equal]", 
      RowBox[{
       RowBox[{"-", "z1z2p3z4z5r0"}], "+", "z1z2p3z5r0", "+", "z4"}]}], ",", 
     RowBox[{
      RowBox[{"gf", "[", 
       RowBox[{"1", ",", "21", ",", "5", ",", "1"}], "]"}], "\[Equal]", 
      RowBox[{"z1z2p3z4z5r0", "-", "z1z2p3z4r0", "-", "z5"}]}], ",", 
     RowBox[{
      RowBox[{"gb", "[", 
       RowBox[{"1", ",", "21", ",", "5", ",", "1"}], "]"}], "\[Equal]", 
      RowBox[{
       RowBox[{"-", "z1z2p3z4z5r0"}], "+", "z1z2p3z4r0", "+", "z5"}]}], ",", 
     RowBox[{"Vf10", "\[Equal]", 
      RowBox[{
       RowBox[{"-", "z1z2p3z4z5r0"}], "+", "z1", "+", "z2", "+", "p3", "+", 
       "z4", "+", "z5", "+", "r02"}]}], ",", "\[IndentingNewLine]", 
     "\[IndentingNewLine]", 
     RowBox[{
      RowBox[{"df", "[", 
       RowBox[{"1", ",", "1", ",", "1", ",", "5"}], "]"}], "\[Equal]", 
      RowBox[{
       RowBox[{"-", "x1"}], "+", "x1r02", "-", "r02"}]}], ",", 
     RowBox[{
      RowBox[{"db", "[", 
       RowBox[{"1", ",", "1", ",", "1", ",", "5"}], "]"}], "\[Equal]", 
      RowBox[{"x1", "-", "x1r02", "+", "r02"}]}], ",", 
     RowBox[{
      RowBox[{"df", "[", 
       RowBox[{"1", ",", "1", ",", "1", ",", "9"}], "]"}], "\[Equal]", 
      RowBox[{
       RowBox[{"-", "x2"}], "+", "x2r02", "-", "r02"}]}], ",", 
     RowBox[{
      RowBox[{"db", "[", 
       RowBox[{"1", ",", "1", ",", "1", ",", "9"}], "]"}], "\[Equal]", 
      RowBox[{"x2", "-", "x2r02", "+", "r02"}]}], ",", 
     RowBox[{
      RowBox[{"df", "[", 
       RowBox[{"1", ",", "5", ",", "2", ",", "5"}], "]"}], "\[Equal]", 
      RowBox[{
       RowBox[{"-", "x1"}], "+", "x1x2r02", "-", "x2r02"}]}], ",", 
     RowBox[{
      RowBox[{"db", "[", 
       RowBox[{"1", ",", "5", ",", "2", ",", "5"}], "]"}], "\[Equal]", 
      RowBox[{"x1", "-", "x1x2r02", "+", "x2r02"}]}], ",", 
     RowBox[{
      RowBox[{"df", "[", 
       RowBox[{"1", ",", "9", ",", "2", ",", "1"}], "]"}], "\[Equal]", 
      RowBox[{"x1x2r02", "-", "x1r02", "-", "x2"}]}], ",", 
     RowBox[{
      RowBox[{"db", "[", 
       RowBox[{"1", ",", "9", ",", "2", ",", "1"}], "]"}], "\[Equal]", 
      RowBox[{
       RowBox[{"-", "x1x2r02"}], "+", "x1r02", "+", "x2"}]}], ",", 
     RowBox[{
      RowBox[{"df", "[", 
       RowBox[{"1", ",", "13", ",", "3", ",", "1"}], "]"}], "\[Equal]", 
      RowBox[{"x1x2x3r02", "-", "x1x2r02", "-", "x3"}]}], ",", 
     RowBox[{
      RowBox[{"db", "[", 
       RowBox[{"1", ",", "13", ",", "3", ",", "1"}], "]"}], "\[Equal]", 
      RowBox[{
       RowBox[{"-", "x1x2x3r02"}], "+", "x1x2r02", "+", "x3"}]}], ",", 
     RowBox[{
      RowBox[{"df", "[", 
       RowBox[{"1", ",", "17", ",", "3", ",", "1"}], "]"}], "\[Equal]", 
      RowBox[{"x1x2x4r02", "-", "x1x2r02", "-", "x4"}]}], ",", 
     RowBox[{
      RowBox[{"db", "[", 
       RowBox[{"1", ",", "17", ",", "3", ",", "1"}], "]"}], "\[Equal]", 
      RowBox[{
       RowBox[{"-", "x1x2x4r02"}], "+", "x1x2r02", "+", "x4"}]}], ",", 
     RowBox[{
      RowBox[{"df", "[", 
       RowBox[{"1", ",", "13", ",", "4", ",", "5"}], "]"}], "\[Equal]", 
      RowBox[{"x1x2x3x4r02", "-", "x1x2x4r02", "-", "x3"}]}], ",", 
     RowBox[{
      RowBox[{"db", "[", 
       RowBox[{"1", ",", "13", ",", "4", ",", "5"}], "]"}], "\[Equal]", 
      RowBox[{
       RowBox[{"-", "x1x2x3x4r02"}], "+", "x1x2x4r02", "+", "x3"}]}], ",", 
     RowBox[{
      RowBox[{"df", "[", 
       RowBox[{"1", ",", "17", ",", "4", ",", "1"}], "]"}], "\[Equal]", 
      RowBox[{"x1x2x3x4r02", "-", "x1x2x3r02", "-", "x4"}]}], ",", 
     RowBox[{
      RowBox[{"db", "[", 
       RowBox[{"1", ",", "17", ",", "4", ",", "1"}], "]"}], "\[Equal]", 
      RowBox[{
       RowBox[{"-", "x1x2x3x4r02"}], "+", "x1x2x3r02", "+", "x4"}]}], ",", 
     RowBox[{
      RowBox[{"df", "[", 
       RowBox[{"1", ",", "21", ",", "4", ",", "1"}], "]"}], "\[Equal]", 
      RowBox[{"x1x2x3x5r02", "-", "x1x2x3r02", "-", "x5"}]}], ",", 
     RowBox[{
      RowBox[{"db", "[", 
       RowBox[{"1", ",", "21", ",", "4", ",", "1"}], "]"}], "\[Equal]", 
      RowBox[{
       RowBox[{"-", "x1x2x3x5r02"}], "+", "x1x2x3r02", "+", "x5"}]}], ",", 
     RowBox[{
      RowBox[{"df", "[", 
       RowBox[{"1", ",", "21", ",", "4", ",", "5"}], "]"}], "\[Equal]", 
      RowBox[{"x1x2x4x5r02", "-", "x1x2x4r02", "-", "x5"}]}], ",", 
     RowBox[{
      RowBox[{"db", "[", 
       RowBox[{"1", ",", "21", ",", "4", ",", "5"}], "]"}], "\[Equal]", 
      RowBox[{
       RowBox[{"-", "x1x2x4x5r02"}], "+", "x1x2x4r02", "+", "x5"}]}], ",", 
     RowBox[{
      RowBox[{"df", "[", 
       RowBox[{"1", ",", "13", ",", "5", ",", "9"}], "]"}], "\[Equal]", 
      RowBox[{"x1x2x3x4x5r02", "-", "x1x2x4x5r02", "-", "x3"}]}], ",", 
     RowBox[{
      RowBox[{"db", "[", 
       RowBox[{"1", ",", "13", ",", "5", ",", "9"}], "]"}], "\[Equal]", 
      RowBox[{
       RowBox[{"-", "x1x2x3x4x5r02"}], "+", "x1x2x4x5r02", "+", "x3"}]}], ",", 
     RowBox[{
      RowBox[{"df", "[", 
       RowBox[{"1", ",", "17", ",", "5", ",", "5"}], "]"}], "\[Equal]", 
      RowBox[{"x1x2x3x4x5r02", "-", "x1x2x3x5r02", "-", "x4"}]}], ",", 
     RowBox[{
      RowBox[{"db", "[", 
       RowBox[{"1", ",", "17", ",", "5", ",", "5"}], "]"}], "\[Equal]", 
      RowBox[{
       RowBox[{"-", "x1x2x3x4x5r02"}], "+", "x1x2x3x5r02", "+", "x4"}]}], ",", 
     RowBox[{
      RowBox[{"df", "[", 
       RowBox[{"1", ",", "21", ",", "5", ",", "1"}], "]"}], "\[Equal]", 
      RowBox[{"x1x2x3x4x5r02", "-", "x1x2x3x4r02", "-", "x5"}]}], ",", 
     RowBox[{
      RowBox[{"db", "[", 
       RowBox[{"1", ",", "21", ",", "5", ",", "1"}], "]"}], "\[Equal]", 
      RowBox[{
       RowBox[{"-", "x1x2x3x4x5r02"}], "+", "x1x2x3x4r02", "+", "x5"}]}], ",", 
     RowBox[{"Vf20", "\[Equal]", 
      RowBox[{
       RowBox[{"-", "x1x2x3x4x5r02"}], "+", "x1", "+", "x2", "+", "x3", "+", 
       "x4", "+", "r03", "+", "x5"}]}], ",", "\[IndentingNewLine]", 
     "\[IndentingNewLine]", 
     RowBox[{
      RowBox[{"hf", "[", 
       RowBox[{"1", ",", "1", ",", "1", ",", "5"}], "]"}], "\[Equal]", 
      RowBox[{
       RowBox[{"-", "r03"}], "+", "r03m1", "-", "m1"}]}], ",", 
     RowBox[{
      RowBox[{"hb", "[", 
       RowBox[{"1", ",", "1", ",", "1", ",", "5"}], "]"}], "\[Equal]", 
      RowBox[{"r03", "-", "r03m1", "+", "m1"}]}], ",", 
     RowBox[{
      RowBox[{"hf", "[", 
       RowBox[{"1", ",", "1", ",", "1", ",", "9"}], "]"}], "\[Equal]", 
      RowBox[{
       RowBox[{"-", "r03"}], "+", "r03m2", "-", "m2"}]}], ",", 
     RowBox[{
      RowBox[{"hb", "[", 
       RowBox[{"1", ",", "1", ",", "1", ",", "9"}], "]"}], "\[Equal]", 
      RowBox[{"r03", "-", "r03m2", "+", "m2"}]}], ",", 
     RowBox[{
      RowBox[{"hf", "[", 
       RowBox[{"1", ",", "9", ",", "2", ",", "1"}], "]"}], "\[Equal]", 
      RowBox[{
       RowBox[{"-", "r03m1"}], "+", "r03m1m2", "-", "m2"}]}], ",", 
     RowBox[{
      RowBox[{"hb", "[", 
       RowBox[{"1", ",", "9", ",", "2", ",", "1"}], "]"}], "\[Equal]", 
      RowBox[{"r03m1", "-", "r03m1m2", "+", "m2"}]}], ",", 
     RowBox[{
      RowBox[{"hf", "[", 
       RowBox[{"1", ",", "5", ",", "2", ",", "5"}], "]"}], "\[Equal]", 
      RowBox[{
       RowBox[{"-", "m1"}], "+", "r03m1m2", "-", "r03m2"}]}], ",", 
     RowBox[{
      RowBox[{"hb", "[", 
       RowBox[{"1", ",", "5", ",", "2", ",", "5"}], "]"}], "\[Equal]", 
      RowBox[{"m1", "-", "r03m1m2", "+", "r03m2"}]}], ",", 
     RowBox[{
      RowBox[{"hf", "[", 
       RowBox[{"1", ",", "13", ",", "3", ",", "1"}], "]"}], "\[Equal]", 
      RowBox[{
       RowBox[{"-", "r03m1m2"}], "+", "r03m1m2m3", "-", "m3"}]}], ",", 
     RowBox[{
      RowBox[{"hb", "[", 
       RowBox[{"1", ",", "13", ",", "3", ",", "1"}], "]"}], "\[Equal]", 
      RowBox[{"r03m1m2", "-", "r03m1m2m3", "+", "m3"}]}], ",", 
     RowBox[{
      RowBox[{"hf", "[", 
       RowBox[{"1", ",", "17", ",", "3", ",", "1"}], "]"}], "\[Equal]", 
      RowBox[{
       RowBox[{"-", "r03m1m2"}], "+", "r03m1m2m4", "-", "m4"}]}], ",", 
     RowBox[{
      RowBox[{"hb", "[", 
       RowBox[{"1", ",", "17", ",", "3", ",", "1"}], "]"}], "\[Equal]", 
      RowBox[{"r03m1m2", "-", "r03m1m2m4", "+", "m4"}]}], ",", 
     RowBox[{
      RowBox[{"hf", "[", 
       RowBox[{"1", ",", "13", ",", "4", ",", "5"}], "]"}], "\[Equal]", 
      RowBox[{"r03m1m2m3m4", "-", "r03m1m2m4", "-", "m3"}]}], ",", 
     RowBox[{
      RowBox[{"hb", "[", 
       RowBox[{"1", ",", "13", ",", "4", ",", "5"}], "]"}], "\[Equal]", 
      RowBox[{
       RowBox[{"-", "r03m1m2m3m4"}], "+", "r03m1m2m4", "+", "m3"}]}], ",", 
     RowBox[{
      RowBox[{"hf", "[", 
       RowBox[{"1", ",", "17", ",", "4", ",", "1"}], "]"}], "\[Equal]", 
      RowBox[{
       RowBox[{"-", "r03m1m2m3"}], "+", "r03m1m2m3m4", "-", "m4"}]}], ",", 
     RowBox[{
      RowBox[{"hb", "[", 
       RowBox[{"1", ",", "17", ",", "4", ",", "1"}], "]"}], "\[Equal]", 
      RowBox[{"r03m1m2m3", "-", "r03m1m2m3m4", "+", "m4"}]}], ",", 
     RowBox[{
      RowBox[{"hf", "[", 
       RowBox[{"1", ",", "21", ",", "4", ",", "1"}], "]"}], "\[Equal]", 
      RowBox[{
       RowBox[{"-", "r03m1m2m3"}], "+", "r03m1m2m3m5", "-", "m5"}]}], ",", 
     RowBox[{
      RowBox[{"hb", "[", 
       RowBox[{"1", ",", "21", ",", "4", ",", "1"}], "]"}], "\[Equal]", 
      RowBox[{"r03m1m2m3", "-", "r03m1m2m3m5", "+", "m5"}]}], ",", 
     RowBox[{
      RowBox[{"hf", "[", 
       RowBox[{"1", ",", "21", ",", "4", ",", "5"}], "]"}], "\[Equal]", 
      RowBox[{
       RowBox[{"-", "r03m1m2m4"}], "+", "r03m1m2m4m5", "-", "m5"}]}], ",", 
     RowBox[{
      RowBox[{"hb", "[", 
       RowBox[{"1", ",", "21", ",", "4", ",", "5"}], "]"}], "\[Equal]", 
      RowBox[{"r03m1m2m4", "-", "r03m1m2m4m5", "+", "m5"}]}], ",", 
     RowBox[{
      RowBox[{"hf", "[", 
       RowBox[{"1", ",", "13", ",", "5", ",", "9"}], "]"}], "\[Equal]", 
      RowBox[{"r03m1m2m3m4m5", "-", "r03m1m2m4m5", "-", "m3"}]}], ",", 
     RowBox[{
      RowBox[{"hb", "[", 
       RowBox[{"1", ",", "13", ",", "5", ",", "9"}], "]"}], "\[Equal]", 
      RowBox[{
       RowBox[{"-", "r03m1m2m3m4m5"}], "+", "r03m1m2m4m5", "+", "m3"}]}], ",", 
     RowBox[{
      RowBox[{"hf", "[", 
       RowBox[{"1", ",", "17", ",", "5", ",", "5"}], "]"}], "\[Equal]", 
      RowBox[{"r03m1m2m3m4m5", "-", "r03m1m2m3m5", "-", "m4"}]}], ",", 
     RowBox[{
      RowBox[{"hb", "[", 
       RowBox[{"1", ",", "17", ",", "5", ",", "5"}], "]"}], "\[Equal]", 
      RowBox[{
       RowBox[{"-", "r03m1m2m3m4m5"}], "+", "r03m1m2m3m5", "+", "m4"}]}], ",", 
     RowBox[{
      RowBox[{"hf", "[", 
       RowBox[{"1", ",", "21", ",", "5", ",", "1"}], "]"}], "\[Equal]", 
      RowBox[{
       RowBox[{"-", "r03m1m2m3m4"}], "+", "r03m1m2m3m4m5", "-", "m5"}]}], ",", 
     RowBox[{
      RowBox[{"hb", "[", 
       RowBox[{"1", ",", "21", ",", "5", ",", "1"}], "]"}], "\[Equal]", 
      RowBox[{"r03m1m2m3m4", "-", "r03m1m2m3m4m5", "+", "m5"}]}], ",", " ", 
     RowBox[{"Vf30", "\[Equal]", 
      RowBox[{
       RowBox[{"-", "r03m1m2m3m4m5"}], "+", "r04", "+", "m1", "+", "m2", "+", 
       "m3", "+", "m4", "+", "m5"}]}], ",", "\[IndentingNewLine]", 
     "\[IndentingNewLine]", "\[IndentingNewLine]", 
     RowBox[{
      RowBox[{"cf", "[", 
       RowBox[{"1", ",", "1", ",", "1", ",", "5"}], "]"}], "\[Equal]", 
      RowBox[{
       RowBox[{"-", "r04"}], "+", "r04n1", "-", "n1"}]}], ",", 
     RowBox[{
      RowBox[{"cb", "[", 
       RowBox[{"1", ",", "1", ",", "1", ",", "5"}], "]"}], "\[Equal]", 
      RowBox[{"r04", "-", "r04n1", "+", "n1"}]}], ",", 
     RowBox[{
      RowBox[{"cf", "[", 
       RowBox[{"1", ",", "1", ",", "1", ",", "9"}], "]"}], "\[Equal]", 
      RowBox[{
       RowBox[{"-", "r04"}], "+", "r04n2", "-", "n2"}]}], ",", 
     RowBox[{
      RowBox[{"cb", "[", 
       RowBox[{"1", ",", "1", ",", "1", ",", "9"}], "]"}], "\[Equal]", 
      RowBox[{"r04", "-", "r04n2", "+", "n2"}]}], ",", 
     RowBox[{
      RowBox[{"cf", "[", 
       RowBox[{"1", ",", "9", ",", "2", ",", "1"}], "]"}], "\[Equal]", 
      RowBox[{
       RowBox[{"-", "r04n1"}], "+", "r04n1n2", "-", "n2"}]}], ",", 
     RowBox[{
      RowBox[{"cb", "[", 
       RowBox[{"1", ",", "9", ",", "2", ",", "1"}], "]"}], "\[Equal]", 
      RowBox[{"r04n1", "-", "r04n1n2", "+", "n2"}]}], ",", 
     RowBox[{
      RowBox[{"cf", "[", 
       RowBox[{"1", ",", "5", ",", "2", ",", "5"}], "]"}], "\[Equal]", 
      RowBox[{
       RowBox[{"-", "n1"}], "+", "r04n1n2", "-", "r04n2"}]}], ",", 
     RowBox[{
      RowBox[{"cb", "[", 
       RowBox[{"1", ",", "5", ",", "2", ",", "5"}], "]"}], "\[Equal]", 
      RowBox[{"n1", "-", "r04n1n2", "+", "r04n2"}]}], ",", 
     RowBox[{
      RowBox[{"cf", "[", 
       RowBox[{"1", ",", "13", ",", "3", ",", "1"}], "]"}], "\[Equal]", 
      RowBox[{
       RowBox[{"-", "r04n1n2"}], "+", "r04n1n2n3", "-", "n3"}]}], ",", 
     RowBox[{
      RowBox[{"cb", "[", 
       RowBox[{"1", ",", "13", ",", "3", ",", "1"}], "]"}], "\[Equal]", 
      RowBox[{"r04n1n2", "-", "r04n1n2n3", "+", "n3"}]}], ",", 
     RowBox[{
      RowBox[{"cf", "[", 
       RowBox[{"1", ",", "17", ",", "3", ",", "1"}], "]"}], "\[Equal]", 
      RowBox[{
       RowBox[{"-", "r04n1n2"}], "+", "r04n1n2n4", "-", "n4"}]}], ",", 
     RowBox[{
      RowBox[{"cb", "[", 
       RowBox[{"1", ",", "17", ",", "3", ",", "1"}], "]"}], "\[Equal]", 
      RowBox[{"r04n1n2", "-", "r04n1n2n4", "+", "n4"}]}], ",", 
     RowBox[{
      RowBox[{"cf", "[", 
       RowBox[{"1", ",", "13", ",", "4", ",", "5"}], "]"}], "\[Equal]", 
      RowBox[{"r04n1n2n3n4", "-", "r04n1n2n4", "-", "n3"}]}], ",", 
     RowBox[{
      RowBox[{"cb", "[", 
       RowBox[{"1", ",", "13", ",", "4", ",", "5"}], "]"}], "\[Equal]", 
      RowBox[{
       RowBox[{"-", "r04n1n2n3n4"}], "+", "r04n1n2n4", "+", "n3"}]}], ",", 
     RowBox[{
      RowBox[{"cf", "[", 
       RowBox[{"1", ",", "17", ",", "4", ",", "1"}], "]"}], "\[Equal]", 
      RowBox[{
       RowBox[{"-", "r04n1n2n3"}], "+", "r04n1n2n3n4", "-", "n4"}]}], ",", 
     RowBox[{
      RowBox[{"cb", "[", 
       RowBox[{"1", ",", "17", ",", "4", ",", "1"}], "]"}], "\[Equal]", 
      RowBox[{"r04n1n2n3", "-", "r04n1n2n3n4", "+", "n4"}]}], ",", 
     RowBox[{
      RowBox[{"cf", "[", 
       RowBox[{"1", ",", "21", ",", "4", ",", "1"}], "]"}], "\[Equal]", 
      RowBox[{
       RowBox[{"-", "r04n1n2n3"}], "+", "r04n1n2n3n5", "-", "n5"}]}], ",", 
     RowBox[{
      RowBox[{"cb", "[", 
       RowBox[{"1", ",", "21", ",", "4", ",", "1"}], "]"}], "\[Equal]", 
      RowBox[{"r04n1n2n3", "-", "r04n1n2n3n5", "+", "n5"}]}], ",", 
     RowBox[{
      RowBox[{"cf", "[", 
       RowBox[{"1", ",", "21", ",", "4", ",", "5"}], "]"}], "\[Equal]", 
      RowBox[{
       RowBox[{"-", "r04n1n2n4"}], "+", "r04n1n2n4n5", "-", "n5"}]}], ",", 
     RowBox[{
      RowBox[{"cb", "[", 
       RowBox[{"1", ",", "21", ",", "4", ",", "5"}], "]"}], "\[Equal]", 
      RowBox[{"r04n1n2n4", "-", "r04n1n2n4n5", "+", "n5"}]}], ",", 
     RowBox[{
      RowBox[{"cf", "[", 
       RowBox[{"1", ",", "13", ",", "5", ",", "9"}], "]"}], "\[Equal]", 
      RowBox[{"r04n1n2n3n4n5", "-", "r04n1n2n4n5", "-", "n3"}]}], ",", 
     RowBox[{
      RowBox[{"cb", "[", 
       RowBox[{"1", ",", "13", ",", "5", ",", "9"}], "]"}], "\[Equal]", 
      RowBox[{
       RowBox[{"-", "r04n1n2n3n4n5"}], "+", "r04n1n2n4n5", "+", "n3"}]}], ",", 
     RowBox[{
      RowBox[{"cf", "[", 
       RowBox[{"1", ",", "17", ",", "5", ",", "5"}], "]"}], "\[Equal]", 
      RowBox[{"r04n1n2n3n4n5", "-", "r04n1n2n3n5", "-", "n4"}]}], ",", 
     RowBox[{
      RowBox[{"cb", "[", 
       RowBox[{"1", ",", "17", ",", "5", ",", "5"}], "]"}], "\[Equal]", 
      RowBox[{
       RowBox[{"-", "r04n1n2n3n4n5"}], "+", "r04n1n2n3n5", "+", "n4"}]}], ",", 
     RowBox[{
      RowBox[{"cf", "[", 
       RowBox[{"1", ",", "21", ",", "5", ",", "1"}], "]"}], "\[Equal]", 
      RowBox[{
       RowBox[{"-", "r04n1n2n3n4"}], "+", "r04n1n2n3n4n5", "-", "n5"}]}], ",", 
     RowBox[{
      RowBox[{"cb", "[", 
       RowBox[{"1", ",", "21", ",", "5", ",", "1"}], "]"}], "\[Equal]", 
      RowBox[{"r04n1n2n3n4", "-", "r04n1n2n3n4n5", "+", "n5"}]}], ",", " ", 
     RowBox[{"Vf40", "\[Equal]", 
      RowBox[{
       RowBox[{"-", "r04n1n2n3n4n5"}], "+", "r1", "+", "n1", "+", "n2", "+", 
       "n3", "+", "n4", "+", "n5"}]}], ",", "\[IndentingNewLine]", 
     "\[IndentingNewLine]", 
     RowBox[{
      RowBox[{"vf", "[", 
       RowBox[{"1", ",", "1", ",", "1", ",", "5"}], "]"}], "\[Equal]", 
      RowBox[{
       RowBox[{"-", "p1"}], "+", "p1r1", "-", "r1"}]}], ",", 
     RowBox[{
      RowBox[{"vb", "[", 
       RowBox[{"1", ",", "1", ",", "1", ",", "5"}], "]"}], "\[Equal]", 
      RowBox[{"p1", "-", "p1r1", "+", "r1"}]}], ",", 
     RowBox[{
      RowBox[{"vf", "[", 
       RowBox[{"1", ",", "1", ",", "1", ",", "9"}], "]"}], "\[Equal]", 
      RowBox[{
       RowBox[{"-", "p2"}], "+", "p2r1", "-", "r1"}]}], ",", 
     RowBox[{
      RowBox[{"vb", "[", 
       RowBox[{"1", ",", "1", ",", "1", ",", "9"}], "]"}], "\[Equal]", 
      RowBox[{"p2", "-", "p2r1", "+", "r1"}]}], ",", 
     RowBox[{
      RowBox[{"vf", "[", 
       RowBox[{"1", ",", "5", ",", "2", ",", "5"}], "]"}], "\[Equal]", 
      RowBox[{
       RowBox[{"-", "p1"}], "+", "p1p2r1", "-", "p2r1"}]}], ",", 
     RowBox[{
      RowBox[{"vb", "[", 
       RowBox[{"1", ",", "5", ",", "2", ",", "5"}], "]"}], "\[Equal]", 
      RowBox[{"p1", "-", "p1p2r1", "+", "p2r1"}]}], ",", 
     RowBox[{
      RowBox[{"vf", "[", 
       RowBox[{"1", ",", "9", ",", "2", ",", "1"}], "]"}], "\[Equal]", 
      RowBox[{"p1p2r1", "-", "p1r1", "-", "p2"}]}], ",", 
     RowBox[{
      RowBox[{"vb", "[", 
       RowBox[{"1", ",", "9", ",", "2", ",", "1"}], "]"}], "\[Equal]", 
      RowBox[{
       RowBox[{"-", "p1p2r1"}], "+", "p1r1", "+", "p2"}]}], ",", 
     RowBox[{
      RowBox[{"vf", "[", 
       RowBox[{"1", ",", "13", ",", "3", ",", "1"}], "]"}], "\[Equal]", 
      RowBox[{"p1p2p3r1", "-", "p1p2r1", "-", "p3"}]}], ",", 
     RowBox[{
      RowBox[{"vb", "[", 
       RowBox[{"1", ",", "13", ",", "3", ",", "1"}], "]"}], "\[Equal]", 
      RowBox[{
       RowBox[{"-", "p1p2p3r1"}], "+", "p1p2r1", "+", "p3"}]}], ",", 
     RowBox[{
      RowBox[{"vf", "[", 
       RowBox[{"1", ",", "17", ",", "3", ",", "1"}], "]"}], "\[Equal]", 
      RowBox[{"p1p2p4r1", "-", "p1p2r1", "-", "p4"}]}], ",", 
     RowBox[{
      RowBox[{"vb", "[", 
       RowBox[{"1", ",", "17", ",", "3", ",", "1"}], "]"}], "\[Equal]", 
      RowBox[{
       RowBox[{"-", "p1p2p4r1"}], "+", "p1p2r1", "+", "p4"}]}], ",", 
     RowBox[{
      RowBox[{"vf", "[", 
       RowBox[{"1", ",", "13", ",", "4", ",", "5"}], "]"}], "\[Equal]", 
      RowBox[{"p1p2p3p4r1", "-", "p1p2p4r1", "-", "p3"}]}], ",", 
     RowBox[{
      RowBox[{"vb", "[", 
       RowBox[{"1", ",", "13", ",", "4", ",", "5"}], "]"}], "\[Equal]", 
      RowBox[{
       RowBox[{"-", "p1p2p3p4r1"}], "+", "p1p2p4r1", "+", "p3"}]}], ",", 
     RowBox[{
      RowBox[{"vf", "[", 
       RowBox[{"1", ",", "17", ",", "4", ",", "1"}], "]"}], "\[Equal]", 
      RowBox[{"p1p2p3p4r1", "-", "p1p2p3r1", "-", "p4"}]}], ",", 
     RowBox[{
      RowBox[{"vb", "[", 
       RowBox[{"1", ",", "17", ",", "4", ",", "1"}], "]"}], "\[Equal]", 
      RowBox[{
       RowBox[{"-", "p1p2p3p4r1"}], "+", "p1p2p3r1", "+", "p4"}]}], ",", 
     RowBox[{
      RowBox[{"vf", "[", 
       RowBox[{"1", ",", "21", ",", "4", ",", "1"}], "]"}], "\[Equal]", 
      RowBox[{"p1p2p3p5r1", "-", "p1p2p3r1", "-", "p5"}]}], ",", 
     RowBox[{
      RowBox[{"vb", "[", 
       RowBox[{"1", ",", "21", ",", "4", ",", "1"}], "]"}], "\[Equal]", 
      RowBox[{
       RowBox[{"-", "p1p2p3p5r1"}], "+", "p1p2p3r1", "+", "p5"}]}], ",", 
     RowBox[{
      RowBox[{"vf", "[", 
       RowBox[{"1", ",", "21", ",", "4", ",", "5"}], "]"}], "\[Equal]", 
      RowBox[{"p1p2p4p5r1", "-", "p1p2p4r1", "-", "p5"}]}], ",", 
     RowBox[{
      RowBox[{"vb", "[", 
       RowBox[{"1", ",", "21", ",", "4", ",", "5"}], "]"}], "\[Equal]", 
      RowBox[{
       RowBox[{"-", "p1p2p4p5r1"}], "+", "p1p2p4r1", "+", "p5"}]}], ",", 
     RowBox[{
      RowBox[{"vf", "[", 
       RowBox[{"1", ",", "13", ",", "5", ",", "9"}], "]"}], "\[Equal]", 
      RowBox[{"p1p2p3p4p5r1", "-", "p1p2p4p5r1", "-", "p3"}]}], ",", 
     RowBox[{
      RowBox[{"vb", "[", 
       RowBox[{"1", ",", "13", ",", "5", ",", "9"}], "]"}], "\[Equal]", 
      RowBox[{
       RowBox[{"-", "p1p2p3p4p5r1"}], "+", "p1p2p4p5r1", "+", "p3"}]}], ",", 
     RowBox[{
      RowBox[{"vf", "[", 
       RowBox[{"1", ",", "17", ",", "5", ",", "5"}], "]"}], "\[Equal]", 
      RowBox[{"p1p2p3p4p5r1", "-", "p1p2p3p5r1", "-", "p4"}]}], ",", 
     RowBox[{
      RowBox[{"vb", "[", 
       RowBox[{"1", ",", "17", ",", "5", ",", "5"}], "]"}], "\[Equal]", 
      RowBox[{
       RowBox[{"-", "p1p2p3p4p5r1"}], "+", "p1p2p3p5r1", "+", "p4"}]}], ",", 
     RowBox[{
      RowBox[{"vf", "[", 
       RowBox[{"1", ",", "21", ",", "5", ",", "1"}], "]"}], "\[Equal]", 
      RowBox[{"p1p2p3p4p5r1", "-", "p1p2p3p4r1", "-", "p5"}]}], ",", 
     RowBox[{
      RowBox[{"vb", "[", 
       RowBox[{"1", ",", "21", ",", "5", ",", "1"}], "]"}], "\[Equal]", 
      RowBox[{
       RowBox[{"-", "p1p2p3p4p5r1"}], "+", "p1p2p3p4r1", "+", "p5"}]}], ",", 
     RowBox[{"Vf1", "\[Equal]", 
      RowBox[{
       RowBox[{"-", "p1p2p3p4p5r1"}], "+", "p1", "+", "p2", "+", "p3", "+", 
       "p4", "+", "p5", "+", "r2"}]}], ",", "\[IndentingNewLine]", 
     "\[IndentingNewLine]", 
     RowBox[{
      RowBox[{"af", "[", 
       RowBox[{"1", ",", "1", ",", "1", ",", "5"}], "]"}], "\[Equal]", 
      RowBox[{
       RowBox[{"-", "q1"}], "+", "q1r2", "-", "r2"}]}], ",", 
     RowBox[{
      RowBox[{"ab", "[", 
       RowBox[{"1", ",", "1", ",", "1", ",", "5"}], "]"}], "\[Equal]", 
      RowBox[{"q1", "-", "q1r2", "+", "r2"}]}], ",", 
     RowBox[{
      RowBox[{"af", "[", 
       RowBox[{"1", ",", "1", ",", "1", ",", "9"}], "]"}], "\[Equal]", 
      RowBox[{
       RowBox[{"-", "q2"}], "+", "q2r2", "-", "r2"}]}], ",", 
     RowBox[{
      RowBox[{"ab", "[", 
       RowBox[{"1", ",", "1", ",", "1", ",", "9"}], "]"}], "\[Equal]", 
      RowBox[{"q2", "-", "q2r2", "+", "r2"}]}], ",", 
     RowBox[{
      RowBox[{"af", "[", 
       RowBox[{"1", ",", "5", ",", "2", ",", "5"}], "]"}], "\[Equal]", 
      RowBox[{
       RowBox[{"-", "q1"}], "+", "q1q2r2", "-", "q2r2"}]}], ",", 
     RowBox[{
      RowBox[{"ab", "[", 
       RowBox[{"1", ",", "5", ",", "2", ",", "5"}], "]"}], "\[Equal]", 
      RowBox[{"q1", "-", "q1q2r2", "+", "q2r2"}]}], ",", 
     RowBox[{
      RowBox[{"af", "[", 
       RowBox[{"1", ",", "9", ",", "2", ",", "1"}], "]"}], "\[Equal]", 
      RowBox[{"q1q2r2", "-", "q1r2", "-", "q2"}]}], ",", 
     RowBox[{
      RowBox[{"ab", "[", 
       RowBox[{"1", ",", "9", ",", "2", ",", "1"}], "]"}], "\[Equal]", 
      RowBox[{
       RowBox[{"-", "q1q2r2"}], "+", "q1r2", "+", "q2"}]}], ",", 
     RowBox[{
      RowBox[{"af", "[", 
       RowBox[{"1", ",", "13", ",", "3", ",", "1"}], "]"}], "\[Equal]", 
      RowBox[{"q1q2q3r2", "-", "q1q2r2", "-", "q3"}]}], ",", 
     RowBox[{
      RowBox[{"ab", "[", 
       RowBox[{"1", ",", "13", ",", "3", ",", "1"}], "]"}], "\[Equal]", 
      RowBox[{
       RowBox[{"-", "q1q2q3r2"}], "+", "q1q2r2", "+", "q3"}]}], ",", 
     RowBox[{
      RowBox[{"af", "[", 
       RowBox[{"1", ",", "17", ",", "3", ",", "1"}], "]"}], "\[Equal]", 
      RowBox[{"q1q2q4r2", "-", "q1q2r2", "-", "q4"}]}], ",", 
     RowBox[{
      RowBox[{"ab", "[", 
       RowBox[{"1", ",", "17", ",", "3", ",", "1"}], "]"}], "\[Equal]", 
      RowBox[{
       RowBox[{"-", "q1q2q4r2"}], "+", "q1q2r2", "+", "q4"}]}], ",", 
     RowBox[{
      RowBox[{"af", "[", 
       RowBox[{"1", ",", "13", ",", "4", ",", "5"}], "]"}], "\[Equal]", 
      RowBox[{"q1q2q3q4r2", "-", "q1q2q4r2", "-", "q3"}]}], ",", 
     RowBox[{
      RowBox[{"ab", "[", 
       RowBox[{"1", ",", "13", ",", "4", ",", "5"}], "]"}], "\[Equal]", 
      RowBox[{
       RowBox[{"-", "q1q2q3q4r2"}], "+", "q1q2q4r2", "+", "q3"}]}], ",", 
     RowBox[{
      RowBox[{"af", "[", 
       RowBox[{"1", ",", "17", ",", "4", ",", "1"}], "]"}], "\[Equal]", 
      RowBox[{"q1q2q3q4r2", "-", "q1q2q3r2", "-", "q4"}]}], ",", 
     RowBox[{
      RowBox[{"ab", "[", 
       RowBox[{"1", ",", "17", ",", "4", ",", "1"}], "]"}], "\[Equal]", 
      RowBox[{
       RowBox[{"-", "q1q2q3q4r2"}], "+", "q1q2q3r2", "+", "q4"}]}], ",", 
     RowBox[{
      RowBox[{"af", "[", 
       RowBox[{"1", ",", "21", ",", "4", ",", "1"}], "]"}], "\[Equal]", 
      RowBox[{"q1q2q3q5r2", "-", "q1q2q3r2", "-", "q5"}]}], ",", 
     RowBox[{
      RowBox[{"ab", "[", 
       RowBox[{"1", ",", "21", ",", "4", ",", "1"}], "]"}], "\[Equal]", 
      RowBox[{
       RowBox[{"-", "q1q2q3q5r2"}], "+", "q1q2q3r2", "+", "q5"}]}], ",", 
     RowBox[{
      RowBox[{"af", "[", 
       RowBox[{"1", ",", "21", ",", "4", ",", "5"}], "]"}], "\[Equal]", 
      RowBox[{"q1q2q4q5r2", "-", "q1q2q4r2", "-", "q5"}]}], ",", 
     RowBox[{
      RowBox[{"ab", "[", 
       RowBox[{"1", ",", "21", ",", "4", ",", "5"}], "]"}], "\[Equal]", 
      RowBox[{
       RowBox[{"-", "q1q2q4q5r2"}], "+", "q1q2q4r2", "+", "q5"}]}], ",", 
     RowBox[{
      RowBox[{"af", "[", 
       RowBox[{"1", ",", "13", ",", "5", ",", "9"}], "]"}], "\[Equal]", 
      RowBox[{"q1q2q3q4q5r2", "-", "q1q2q4q5r2", "-", "q3"}]}], ",", 
     RowBox[{
      RowBox[{"ab", "[", 
       RowBox[{"1", ",", "13", ",", "5", ",", "9"}], "]"}], "\[Equal]", 
      RowBox[{
       RowBox[{"-", "q1q2q3q4q5r2"}], "+", "q1q2q4q5r2", "+", "q3"}]}], ",", 
     RowBox[{
      RowBox[{"af", "[", 
       RowBox[{"1", ",", "17", ",", "5", ",", "5"}], "]"}], "\[Equal]", 
      RowBox[{"q1q2q3q4q5r2", "-", "q1q2q3q5r2", "-", "q4"}]}], ",", 
     RowBox[{
      RowBox[{"ab", "[", 
       RowBox[{"1", ",", "17", ",", "5", ",", "5"}], "]"}], "\[Equal]", 
      RowBox[{
       RowBox[{"-", "q1q2q3q4q5r2"}], "+", "q1q2q3q5r2", "+", "q4"}]}], ",", 
     RowBox[{
      RowBox[{"af", "[", 
       RowBox[{"1", ",", "21", ",", "5", ",", "1"}], "]"}], "\[Equal]", 
      RowBox[{"q1q2q3q4q5r2", "-", "q1q2q3q4r2", "-", "q5"}]}], ",", 
     RowBox[{
      RowBox[{"ab", "[", 
       RowBox[{"1", ",", "21", ",", "5", ",", "1"}], "]"}], "\[Equal]", 
      RowBox[{
       RowBox[{"-", "q1q2q3q4q5r2"}], "+", "q1q2q3q4r2", "+", "q5"}]}], ",", 
     RowBox[{"Vf2", "\[Equal]", 
      RowBox[{
       RowBox[{"-", "q1q2q3q4q5r2"}], "+", "q1", "+", "q2", "+", "q3", "+", 
       "q4", "+", "r3", "+", "q5"}]}], ",", "\[IndentingNewLine]", 
     "\[IndentingNewLine]", 
     RowBox[{
      RowBox[{"bf", "[", 
       RowBox[{"1", ",", "1", ",", "1", ",", "5"}], "]"}], "\[Equal]", 
      RowBox[{
       RowBox[{"-", "r3"}], "+", "r3s1", "-", "s1"}]}], ",", 
     RowBox[{
      RowBox[{"bb", "[", 
       RowBox[{"1", ",", "1", ",", "1", ",", "5"}], "]"}], "\[Equal]", 
      RowBox[{"r3", "-", "r3s1", "+", "s1"}]}], ",", 
     RowBox[{
      RowBox[{"bf", "[", 
       RowBox[{"1", ",", "1", ",", "1", ",", "9"}], "]"}], "\[Equal]", 
      RowBox[{
       RowBox[{"-", "r3"}], "+", "r3s2", "-", "s2"}]}], ",", 
     RowBox[{
      RowBox[{"bb", "[", 
       RowBox[{"1", ",", "1", ",", "1", ",", "9"}], "]"}], "\[Equal]", 
      RowBox[{"r3", "-", "r3s2", "+", "s2"}]}], ",", 
     RowBox[{
      RowBox[{"bf", "[", 
       RowBox[{"1", ",", "9", ",", "2", ",", "1"}], "]"}], "\[Equal]", 
      RowBox[{
       RowBox[{"-", "r3s1"}], "+", "r3s1s2", "-", "s2"}]}], ",", 
     RowBox[{
      RowBox[{"bb", "[", 
       RowBox[{"1", ",", "9", ",", "2", ",", "1"}], "]"}], "\[Equal]", 
      RowBox[{"r3s1", "-", "r3s1s2", "+", "s2"}]}], ",", 
     RowBox[{
      RowBox[{"bf", "[", 
       RowBox[{"1", ",", "5", ",", "2", ",", "5"}], "]"}], "\[Equal]", 
      RowBox[{
       RowBox[{"-", "s1"}], "+", "r3s1s2", "-", "r3s2"}]}], ",", 
     RowBox[{
      RowBox[{"bb", "[", 
       RowBox[{"1", ",", "5", ",", "2", ",", "5"}], "]"}], "\[Equal]", 
      RowBox[{"s1", "-", "r3s1s2", "+", "r3s2"}]}], ",", 
     RowBox[{
      RowBox[{"bf", "[", 
       RowBox[{"1", ",", "13", ",", "3", ",", "1"}], "]"}], "\[Equal]", 
      RowBox[{
       RowBox[{"-", "r3s1s2"}], "+", "r3s1s2s3", "-", "s3"}]}], ",", 
     RowBox[{
      RowBox[{"bb", "[", 
       RowBox[{"1", ",", "13", ",", "3", ",", "1"}], "]"}], "\[Equal]", 
      RowBox[{"r3s1s2", "-", "r3s1s2s3", "+", "s3"}]}], ",", 
     RowBox[{
      RowBox[{"bf", "[", 
       RowBox[{"1", ",", "17", ",", "3", ",", "1"}], "]"}], "\[Equal]", 
      RowBox[{
       RowBox[{"-", "r3s1s2"}], "+", "r3s1s2s4", "-", "s4"}]}], ",", 
     RowBox[{
      RowBox[{"bb", "[", 
       RowBox[{"1", ",", "17", ",", "3", ",", "1"}], "]"}], "\[Equal]", 
      RowBox[{"r3s1s2", "-", "r3s1s2s4", "+", "s4"}]}], ",", 
     RowBox[{
      RowBox[{"bf", "[", 
       RowBox[{"1", ",", "13", ",", "4", ",", "5"}], "]"}], "\[Equal]", 
      RowBox[{"r3s1s2s3s4", "-", "r3s1s2s4", "-", "s3"}]}], ",", 
     RowBox[{
      RowBox[{"bb", "[", 
       RowBox[{"1", ",", "13", ",", "4", ",", "5"}], "]"}], "\[Equal]", 
      RowBox[{
       RowBox[{"-", "r3s1s2s3s4"}], "+", "r3s1s2s4", "+", "s3"}]}], ",", 
     RowBox[{
      RowBox[{"bf", "[", 
       RowBox[{"1", ",", "17", ",", "4", ",", "1"}], "]"}], "\[Equal]", 
      RowBox[{
       RowBox[{"-", "r3s1s2s3"}], "+", "r3s1s2s3s4", "-", "s4"}]}], ",", 
     RowBox[{
      RowBox[{"bb", "[", 
       RowBox[{"1", ",", "17", ",", "4", ",", "1"}], "]"}], "\[Equal]", 
      RowBox[{"r3s1s2s3", "-", "r3s1s2s3s4", "+", "s4"}]}], ",", 
     RowBox[{
      RowBox[{"bf", "[", 
       RowBox[{"1", ",", "21", ",", "4", ",", "1"}], "]"}], "\[Equal]", 
      RowBox[{
       RowBox[{"-", "r3s1s2s3"}], "+", "r3s1s2s3s5", "-", "s5"}]}], ",", 
     RowBox[{
      RowBox[{"bb", "[", 
       RowBox[{"1", ",", "21", ",", "4", ",", "1"}], "]"}], "\[Equal]", 
      RowBox[{"r3s1s2s3", "-", "r3s1s2s3s5", "+", "s5"}]}], ",", 
     RowBox[{
      RowBox[{"bf", "[", 
       RowBox[{"1", ",", "21", ",", "4", ",", "5"}], "]"}], "\[Equal]", 
      RowBox[{
       RowBox[{"-", "r3s1s2s4"}], "+", "r3s1s2s4s5", "-", "s5"}]}], ",", 
     RowBox[{
      RowBox[{"bb", "[", 
       RowBox[{"1", ",", "21", ",", "4", ",", "5"}], "]"}], "\[Equal]", 
      RowBox[{"r3s1s2s4", "-", "r3s1s2s4s5", "+", "s5"}]}], ",", 
     RowBox[{
      RowBox[{"bf", "[", 
       RowBox[{"1", ",", "13", ",", "5", ",", "9"}], "]"}], "\[Equal]", 
      RowBox[{"r3s1s2s3s4s5", "-", "r3s1s2s4s5", "-", "s3"}]}], ",", 
     RowBox[{
      RowBox[{"bb", "[", 
       RowBox[{"1", ",", "13", ",", "5", ",", "9"}], "]"}], "\[Equal]", 
      RowBox[{
       RowBox[{"-", "r3s1s2s3s4s5"}], "+", "r3s1s2s4s5", "+", "s3"}]}], ",", 
     RowBox[{
      RowBox[{"bf", "[", 
       RowBox[{"1", ",", "17", ",", "5", ",", "5"}], "]"}], "\[Equal]", 
      RowBox[{"r3s1s2s3s4s5", "-", "r3s1s2s3s5", "-", "s4"}]}], ",", 
     RowBox[{
      RowBox[{"bb", "[", 
       RowBox[{"1", ",", "17", ",", "5", ",", "5"}], "]"}], "\[Equal]", 
      RowBox[{
       RowBox[{"-", "r3s1s2s3s4s5"}], "+", "r3s1s2s3s5", "+", "s4"}]}], ",", 
     RowBox[{
      RowBox[{"bf", "[", 
       RowBox[{"1", ",", "21", ",", "5", ",", "1"}], "]"}], "\[Equal]", 
      RowBox[{
       RowBox[{"-", "r3s1s2s3s4"}], "+", "r3s1s2s3s4s5", "-", "s5"}]}], ",", 
     RowBox[{
      RowBox[{"bb", "[", 
       RowBox[{"1", ",", "21", ",", "5", ",", "1"}], "]"}], "\[Equal]", 
      RowBox[{"r3s1s2s3s4", "-", "r3s1s2s3s4s5", "+", "s5"}]}], ",", " ", 
     RowBox[{"Vf3", "==", " ", 
      RowBox[{
      "r4", "+", "s1", "+", "s2", "+", "s3", "+", "s4", "-", "r3s1s2s3s4s5", 
       "+", "s5"}]}], ",", "\[IndentingNewLine]", "\[IndentingNewLine]", 
     RowBox[{"Vpolf", "\[Equal]", 
      RowBox[{
       RowBox[{"-", "r1"}], "-", "Pol", "+", "r1Pol"}]}], ",", " ", 
     RowBox[{"Vpolb", "\[Equal]", 
      RowBox[{
       RowBox[{"+", "r1"}], "+", "Pol", "-", "r1Pol"}]}], ",", " ", 
     RowBox[{"Vini", "\[Equal]", 
      RowBox[{
       RowBox[{"-", "r1Pol"}], "+", "r1", "+", 
       RowBox[{"mRNA", "[", "0", "]"}]}]}], ",", "\[IndentingNewLine]", 
     "\[IndentingNewLine]", 
     RowBox[{
      RowBox[{"ef", "[", 
       RowBox[{"1", ",", "1", ",", "1", ",", "5"}], "]"}], "\[Equal]", 
      RowBox[{
       RowBox[{"-", "r4"}], "+", "r4y1", "-", "y1"}]}], ",", 
     RowBox[{
      RowBox[{"eb", "[", 
       RowBox[{"1", ",", "1", ",", "1", ",", "5"}], "]"}], "\[Equal]", 
      RowBox[{"r4", "-", "r4y1", "+", "y1"}]}], ",", 
     RowBox[{
      RowBox[{"ef", "[", 
       RowBox[{"1", ",", "1", ",", "1", ",", "9"}], "]"}], "\[Equal]", 
      RowBox[{
       RowBox[{"-", "r4"}], "+", "r4y2", "-", "y2"}]}], ",", 
     RowBox[{
      RowBox[{"eb", "[", 
       RowBox[{"1", ",", "1", ",", "1", ",", "9"}], "]"}], "\[Equal]", 
      RowBox[{"r4", "-", "r4y2", "+", "y2"}]}], ",", 
     RowBox[{
      RowBox[{"ef", "[", 
       RowBox[{"1", ",", "9", ",", "2", ",", "1"}], "]"}], "\[Equal]", 
      RowBox[{
       RowBox[{"-", "r4y1"}], "+", "r4y1y2", "-", "y2"}]}], ",", 
     RowBox[{
      RowBox[{"eb", "[", 
       RowBox[{"1", ",", "9", ",", "2", ",", "1"}], "]"}], "\[Equal]", 
      RowBox[{"r4y1", "-", "r4y1y2", "+", "y2"}]}], ",", 
     RowBox[{
      RowBox[{"ef", "[", 
       RowBox[{"1", ",", "5", ",", "2", ",", "5"}], "]"}], "\[Equal]", 
      RowBox[{
       RowBox[{"-", "y1"}], "+", "r4y1y2", "-", "r4y2"}]}], ",", 
     RowBox[{
      RowBox[{"eb", "[", 
       RowBox[{"1", ",", "5", ",", "2", ",", "5"}], "]"}], "\[Equal]", 
      RowBox[{"y1", "-", "r4y1y2", "+", "r4y2"}]}], ",", 
     RowBox[{
      RowBox[{"ef", "[", 
       RowBox[{"1", ",", "13", ",", "3", ",", "1"}], "]"}], "\[Equal]", 
      RowBox[{
       RowBox[{"-", "r4y1y2"}], "+", "r4y1y2y3", "-", "y3"}]}], ",", 
     RowBox[{
      RowBox[{"eb", "[", 
       RowBox[{"1", ",", "13", ",", "3", ",", "1"}], "]"}], "\[Equal]", 
      RowBox[{"r4y1y2", "-", "r4y1y2y3", "+", "y3"}]}], ",", 
     RowBox[{
      RowBox[{"ef", "[", 
       RowBox[{"1", ",", "17", ",", "3", ",", "1"}], "]"}], "\[Equal]", 
      RowBox[{
       RowBox[{"-", "r4y1y2"}], "+", "r4y1y2y4", "-", "y4"}]}], ",", 
     RowBox[{
      RowBox[{"eb", "[", 
       RowBox[{"1", ",", "17", ",", "3", ",", "1"}], "]"}], "\[Equal]", 
      RowBox[{"r4y1y2", "-", "r4y1y2y4", "+", "y4"}]}], ",", 
     RowBox[{
      RowBox[{"ef", "[", 
       RowBox[{"1", ",", "13", ",", "4", ",", "5"}], "]"}], "\[Equal]", 
      RowBox[{"r4y1y2y3y4", "-", "r4y1y2y4", "-", "y3"}]}], ",", 
     RowBox[{
      RowBox[{"eb", "[", 
       RowBox[{"1", ",", "13", ",", "4", ",", "5"}], "]"}], "\[Equal]", 
      RowBox[{
       RowBox[{"-", "r4y1y2y3y4"}], "+", "r4y1y2y4", "+", "y3"}]}], ",", 
     RowBox[{
      RowBox[{"ef", "[", 
       RowBox[{"1", ",", "17", ",", "4", ",", "1"}], "]"}], "\[Equal]", 
      RowBox[{
       RowBox[{"-", "r4y1y2y3"}], "+", "r4y1y2y3y4", "-", "y4"}]}], ",", 
     RowBox[{
      RowBox[{"eb", "[", 
       RowBox[{"1", ",", "17", ",", "4", ",", "1"}], "]"}], "\[Equal]", 
      RowBox[{"r4y1y2y3", "-", "r4y1y2y3y4", "+", "y4"}]}], ",", 
     RowBox[{
      RowBox[{"ef", "[", 
       RowBox[{"1", ",", "21", ",", "4", ",", "1"}], "]"}], "\[Equal]", 
      RowBox[{
       RowBox[{"-", "r4y1y2y3"}], "+", "r4y1y2y3y5", "-", "y5"}]}], ",", 
     RowBox[{
      RowBox[{"eb", "[", 
       RowBox[{"1", ",", "21", ",", "4", ",", "1"}], "]"}], "\[Equal]", 
      RowBox[{"r4y1y2y3", "-", "r4y1y2y3y5", "+", "y5"}]}], ",", 
     RowBox[{
      RowBox[{"ef", "[", 
       RowBox[{"1", ",", "21", ",", "4", ",", "5"}], "]"}], "\[Equal]", 
      RowBox[{
       RowBox[{"-", "r4y1y2y4"}], "+", "r4y1y2y4y5", "-", "y5"}]}], ",", 
     RowBox[{
      RowBox[{"eb", "[", 
       RowBox[{"1", ",", "21", ",", "4", ",", "5"}], "]"}], "\[Equal]", 
      RowBox[{"r4y1y2y4", "-", "r4y1y2y4y5", "+", "y5"}]}], ",", 
     RowBox[{
      RowBox[{"ef", "[", 
       RowBox[{"1", ",", "13", ",", "5", ",", "9"}], "]"}], "\[Equal]", 
      RowBox[{"r4y1y2y3y4y5", "-", "r4y1y2y4y5", "-", "y3"}]}], ",", 
     RowBox[{
      RowBox[{"eb", "[", 
       RowBox[{"1", ",", "13", ",", "5", ",", "9"}], "]"}], "\[Equal]", 
      RowBox[{
       RowBox[{"-", "r4y1y2y3y4y5"}], "+", "r4y1y2y4y5", "+", "y3"}]}], ",", 
     RowBox[{
      RowBox[{"ef", "[", 
       RowBox[{"1", ",", "17", ",", "5", ",", "5"}], "]"}], "\[Equal]", 
      RowBox[{"r4y1y2y3y4y5", "-", "r4y1y2y3y5", "-", "y4"}]}], ",", 
     RowBox[{
      RowBox[{"eb", "[", 
       RowBox[{"1", ",", "17", ",", "5", ",", "5"}], "]"}], "\[Equal]", 
      RowBox[{
       RowBox[{"-", "r4y1y2y3y4y5"}], "+", "r4y1y2y3y5", "+", "y4"}]}], ",", 
     RowBox[{
      RowBox[{"ef", "[", 
       RowBox[{"1", ",", "21", ",", "5", ",", "1"}], "]"}], "\[Equal]", 
      RowBox[{
       RowBox[{"-", "r4y1y2y3y4"}], "+", "r4y1y2y3y4y5", "-", "y5"}]}], ",", 
     RowBox[{
      RowBox[{"eb", "[", 
       RowBox[{"1", ",", "21", ",", "5", ",", "1"}], "]"}], "\[Equal]", 
      RowBox[{"r4y1y2y3y4", "-", "r4y1y2y3y4y5", "+", "y5"}]}], ",", " ", 
     RowBox[{"Vf4", "\[Equal]", 
      RowBox[{
       RowBox[{"-", "r4y1y2y3y4y5"}], "+", "r5", "+", "y1", "+", "y2", "+", 
       "y3", "+", "y4", "+", "y5"}]}], ",", "\[IndentingNewLine]", 
     "\[IndentingNewLine]", 
     RowBox[{
      RowBox[{"ff", "[", 
       RowBox[{"1", ",", "1", ",", "1", ",", "5"}], "]"}], "\[Equal]", 
      RowBox[{
       RowBox[{"-", "r5"}], "+", "r5w1", "-", "w1"}]}], ",", 
     RowBox[{
      RowBox[{"fb", "[", 
       RowBox[{"1", ",", "1", ",", "1", ",", "5"}], "]"}], "\[Equal]", 
      RowBox[{"r5", "-", "r5w1", "+", "w1"}]}], ",", 
     RowBox[{
      RowBox[{"ff", "[", 
       RowBox[{"1", ",", "1", ",", "1", ",", "9"}], "]"}], "\[Equal]", 
      RowBox[{
       RowBox[{"-", "r5"}], "+", "r5w2", "-", "w2"}]}], ",", 
     RowBox[{
      RowBox[{"fb", "[", 
       RowBox[{"1", ",", "1", ",", "1", ",", "9"}], "]"}], "\[Equal]", 
      RowBox[{"r5", "-", "r5w2", "+", "w2"}]}], ",", 
     RowBox[{
      RowBox[{"ff", "[", 
       RowBox[{"1", ",", "9", ",", "2", ",", "1"}], "]"}], "\[Equal]", 
      RowBox[{
       RowBox[{"-", "r5w1"}], "+", "r5w1w2", "-", "w2"}]}], ",", 
     RowBox[{
      RowBox[{"fb", "[", 
       RowBox[{"1", ",", "9", ",", "2", ",", "1"}], "]"}], "\[Equal]", 
      RowBox[{"r5w1", "-", "r5w1w2", "+", "w2"}]}], ",", 
     RowBox[{
      RowBox[{"ff", "[", 
       RowBox[{"1", ",", "5", ",", "2", ",", "5"}], "]"}], "\[Equal]", 
      RowBox[{
       RowBox[{"-", "w1"}], "+", "r5w1w2", "-", "r5w2"}]}], ",", 
     RowBox[{
      RowBox[{"fb", "[", 
       RowBox[{"1", ",", "5", ",", "2", ",", "5"}], "]"}], "\[Equal]", 
      RowBox[{"w1", "-", "r5w1w2", "+", "r5w2"}]}], ",", 
     RowBox[{
      RowBox[{"ff", "[", 
       RowBox[{"1", ",", "13", ",", "3", ",", "1"}], "]"}], "\[Equal]", 
      RowBox[{
       RowBox[{"-", "r5w1w2"}], "+", "r5w1w2w3", "-", "w3"}]}], ",", 
     RowBox[{
      RowBox[{"fb", "[", 
       RowBox[{"1", ",", "13", ",", "3", ",", "1"}], "]"}], "\[Equal]", 
      RowBox[{"r5w1w2", "-", "r5w1w2w3", "+", "w3"}]}], ",", 
     RowBox[{
      RowBox[{"ff", "[", 
       RowBox[{"1", ",", "17", ",", "3", ",", "1"}], "]"}], "\[Equal]", 
      RowBox[{
       RowBox[{"-", "r5w1w2"}], "+", "r5w1w2w4", "-", "w4"}]}], ",", 
     RowBox[{
      RowBox[{"fb", "[", 
       RowBox[{"1", ",", "17", ",", "3", ",", "1"}], "]"}], "\[Equal]", 
      RowBox[{"r5w1w2", "-", "r5w1w2w4", "+", "w4"}]}], ",", 
     RowBox[{
      RowBox[{"ff", "[", 
       RowBox[{"1", ",", "13", ",", "4", ",", "5"}], "]"}], "\[Equal]", 
      RowBox[{"r5w1w2w3w4", "-", "r5w1w2w4", "-", "w3"}]}], ",", 
     RowBox[{
      RowBox[{"fb", "[", 
       RowBox[{"1", ",", "13", ",", "4", ",", "5"}], "]"}], "\[Equal]", 
      RowBox[{
       RowBox[{"-", "r5w1w2w3w4"}], "+", "r5w1w2w4", "+", "w3"}]}], ",", 
     RowBox[{
      RowBox[{"ff", "[", 
       RowBox[{"1", ",", "17", ",", "4", ",", "1"}], "]"}], "\[Equal]", 
      RowBox[{
       RowBox[{"-", "r5w1w2w3"}], "+", "r5w1w2w3w4", "-", "w4"}]}], ",", 
     RowBox[{
      RowBox[{"fb", "[", 
       RowBox[{"1", ",", "17", ",", "4", ",", "1"}], "]"}], "\[Equal]", 
      RowBox[{"r5w1w2w3", "-", "r5w1w2w3w4", "+", "w4"}]}], ",", 
     RowBox[{
      RowBox[{"ff", "[", 
       RowBox[{"1", ",", "21", ",", "4", ",", "1"}], "]"}], "\[Equal]", 
      RowBox[{
       RowBox[{"-", "r5w1w2w3"}], "+", "r5w1w2w3w5", "-", "w5"}]}], ",", 
     RowBox[{
      RowBox[{"fb", "[", 
       RowBox[{"1", ",", "21", ",", "4", ",", "1"}], "]"}], "\[Equal]", 
      RowBox[{"r5w1w2w3", "-", "r5w1w2w3w5", "+", "w5"}]}], ",", 
     RowBox[{
      RowBox[{"ff", "[", 
       RowBox[{"1", ",", "21", ",", "4", ",", "5"}], "]"}], "\[Equal]", 
      RowBox[{
       RowBox[{"-", "r5w1w2w4"}], "+", "r5w1w2w4w5", "-", "w5"}]}], ",", 
     RowBox[{
      RowBox[{"fb", "[", 
       RowBox[{"1", ",", "21", ",", "4", ",", "5"}], "]"}], "\[Equal]", 
      RowBox[{"r5w1w2w4", "-", "r5w1w2w4w5", "+", "w5"}]}], ",", 
     RowBox[{
      RowBox[{"ff", "[", 
       RowBox[{"1", ",", "13", ",", "5", ",", "9"}], "]"}], "\[Equal]", 
      RowBox[{"r5w1w2w3w4w5", "-", "r5w1w2w4w5", "-", "w3"}]}], ",", 
     RowBox[{
      RowBox[{"fb", "[", 
       RowBox[{"1", ",", "13", ",", "5", ",", "9"}], "]"}], "\[Equal]", 
      RowBox[{
       RowBox[{"-", "r5w1w2w3w4w5"}], "+", "r5w1w2w4w5", "+", "w3"}]}], ",", 
     RowBox[{
      RowBox[{"ff", "[", 
       RowBox[{"1", ",", "17", ",", "5", ",", "5"}], "]"}], "\[Equal]", 
      RowBox[{"r5w1w2w3w4w5", "-", "r5w1w2w3w5", "-", "w4"}]}], ",", 
     RowBox[{
      RowBox[{"fb", "[", 
       RowBox[{"1", ",", "17", ",", "5", ",", "5"}], "]"}], "\[Equal]", 
      RowBox[{
       RowBox[{"-", "r5w1w2w3w4w5"}], "+", "r5w1w2w3w5", "+", "w4"}]}], ",", 
     RowBox[{
      RowBox[{"ff", "[", 
       RowBox[{"1", ",", "21", ",", "5", ",", "1"}], "]"}], "\[Equal]", 
      RowBox[{
       RowBox[{"-", "r5w1w2w3w4"}], "+", "r5w1w2w3w4w5", "-", "w5"}]}], ",", 
     RowBox[{
      RowBox[{"fb", "[", 
       RowBox[{"1", ",", "21", ",", "5", ",", "1"}], "]"}], "\[Equal]", 
      RowBox[{"r5w1w2w3w4", "-", "r5w1w2w3w4w5", "+", "w5"}]}], ",", 
     RowBox[{"Vf5", "\[Equal]", 
      RowBox[{
      "r0", "+", "w1", "+", "w2", "+", "w3", "+", "w4", "+", "w5", "-", 
       "r5w1w2w3w4w5"}]}], ",", " ", "\[IndentingNewLine]", 
     "\[IndentingNewLine]", 
     RowBox[{
      RowBox[{"m", "[", "1", "]"}], "\[Equal]", 
      RowBox[{
       RowBox[{"-", 
        RowBox[{"mRNA", "[", "0", "]"}]}], "+", 
       RowBox[{"mRNA", "[", "1", "]"}]}]}], ",", 
     RowBox[{
      RowBox[{"m", "[", "2", "]"}], "\[Equal]", 
      RowBox[{
       RowBox[{"-", 
        RowBox[{"mRNA", "[", "1", "]"}]}], "+", 
       RowBox[{"mRNA", "[", "2", "]"}]}]}], ",", 
     RowBox[{
      RowBox[{"m", "[", "3", "]"}], "\[Equal]", 
      RowBox[{
       RowBox[{"-", 
        RowBox[{"mRNA", "[", "2", "]"}]}], "+", 
       RowBox[{"mRNA", "[", "3", "]"}]}]}], ",", 
     RowBox[{
      RowBox[{"m", "[", "4", "]"}], "\[Equal]", 
      RowBox[{
       RowBox[{"-", 
        RowBox[{"mRNA", "[", "3", "]"}]}], "+", 
       RowBox[{"mRNA", "[", "4", "]"}]}]}], ",", 
     RowBox[{
      RowBox[{"m", "[", "5", "]"}], "\[Equal]", 
      RowBox[{
       RowBox[{"-", 
        RowBox[{"mRNA", "[", "4", "]"}]}], "+", 
       RowBox[{"mRNA", "[", "5", "]"}]}]}], ",", 
     RowBox[{
      RowBox[{"m", "[", "6", "]"}], "\[Equal]", 
      RowBox[{
       RowBox[{"-", 
        RowBox[{"mRNA", "[", "5", "]"}]}], "+", 
       RowBox[{"mRNA", "[", "6", "]"}]}]}], ",", 
     RowBox[{
      RowBox[{"m", "[", "7", "]"}], "\[Equal]", 
      RowBox[{
       RowBox[{"-", 
        RowBox[{"mRNA", "[", "6", "]"}]}], "+", 
       RowBox[{"mRNA", "[", "7", "]"}]}]}], ",", 
     RowBox[{
      RowBox[{"m", "[", "8", "]"}], "\[Equal]", 
      RowBox[{
       RowBox[{"-", 
        RowBox[{"mRNA", "[", "7", "]"}]}], "+", 
       RowBox[{"mRNA", "[", "8", "]"}]}]}], ",", 
     RowBox[{
      RowBox[{"m", "[", "9", "]"}], "\[Equal]", 
      RowBox[{
       RowBox[{"-", 
        RowBox[{"mRNA", "[", "8", "]"}]}], "+", 
       RowBox[{"mRNA", "[", "9", "]"}]}]}], ",", 
     RowBox[{
      RowBox[{"m", "[", "10", "]"}], "\[Equal]", 
      RowBox[{
       RowBox[{"-", 
        RowBox[{"mRNA", "[", "9", "]"}]}], "+", 
       RowBox[{"mRNA", "[", "10", "]"}]}]}], ",", 
     RowBox[{
      RowBox[{"m", "[", "11", "]"}], "\[Equal]", 
      RowBox[{
       RowBox[{"-", 
        RowBox[{"mRNA", "[", "10", "]"}]}], "+", 
       RowBox[{"mRNA", "[", "11", "]"}]}]}], ",", 
     RowBox[{
      RowBox[{"m", "[", "12", "]"}], "\[Equal]", 
      RowBox[{
       RowBox[{"-", 
        RowBox[{"mRNA", "[", "11", "]"}]}], "+", 
       RowBox[{"mRNA", "[", "12", "]"}]}]}], ",", 
     RowBox[{
      RowBox[{"m", "[", "13", "]"}], "\[Equal]", 
      RowBox[{
       RowBox[{"-", 
        RowBox[{"mRNA", "[", "12", "]"}]}], "+", 
       RowBox[{"mRNA", "[", "13", "]"}]}]}], ",", 
     RowBox[{
      RowBox[{"m", "[", "14", "]"}], "\[Equal]", 
      RowBox[{
       RowBox[{"-", 
        RowBox[{"mRNA", "[", "13", "]"}]}], "+", 
       RowBox[{"mRNA", "[", "14", "]"}]}]}], ",", 
     RowBox[{
      RowBox[{"m", "[", "15", "]"}], "\[Equal]", 
      RowBox[{
       RowBox[{"-", 
        RowBox[{"mRNA", "[", "14", "]"}]}], "+", 
       RowBox[{"mRNA", "[", "15", "]"}]}]}], ",", 
     RowBox[{
      RowBox[{"m", "[", "16", "]"}], "\[Equal]", 
      RowBox[{
       RowBox[{"-", 
        RowBox[{"mRNA", "[", "15", "]"}]}], "+", 
       RowBox[{"mRNA", "[", "16", "]"}]}]}], ",", 
     RowBox[{
      RowBox[{"m", "[", "17", "]"}], "\[Equal]", 
      RowBox[{
       RowBox[{"-", 
        RowBox[{"mRNA", "[", "16", "]"}]}], "+", 
       RowBox[{"mRNA", "[", "17", "]"}]}]}], ",", 
     RowBox[{
      RowBox[{"m", "[", "18", "]"}], "\[Equal]", 
      RowBox[{
       RowBox[{"-", 
        RowBox[{"mRNA", "[", "17", "]"}]}], "+", 
       RowBox[{"mRNA", "[", "18", "]"}]}]}], ",", 
     RowBox[{
      RowBox[{"m", "[", "19", "]"}], "\[Equal]", 
      RowBox[{
       RowBox[{"-", 
        RowBox[{"mRNA", "[", "18", "]"}]}], "+", 
       RowBox[{"mRNA", "[", "19", "]"}]}]}], ",", 
     RowBox[{
      RowBox[{"m", "[", "20", "]"}], "\[Equal]", 
      RowBox[{
       RowBox[{"-", 
        RowBox[{"mRNA", "[", "19", "]"}]}], "+", 
       RowBox[{"mRNA", "[", "20", "]"}]}]}], ",", 
     RowBox[{
      RowBox[{"m", "[", "21", "]"}], "\[Equal]", 
      RowBox[{
       RowBox[{"-", 
        RowBox[{"mRNA", "[", "20", "]"}]}], "+", 
       RowBox[{"mRNA", "[", "21", "]"}]}]}], ",", 
     RowBox[{
      RowBox[{"m", "[", "22", "]"}], "\[Equal]", 
      RowBox[{
       RowBox[{"-", 
        RowBox[{"mRNA", "[", "21", "]"}]}], "+", 
       RowBox[{"mRNA", "[", "22", "]"}]}]}], ",", 
     RowBox[{
      RowBox[{"m", "[", "23", "]"}], "\[Equal]", 
      RowBox[{
       RowBox[{"-", 
        RowBox[{"mRNA", "[", "22", "]"}]}], "+", 
       RowBox[{"mRNA", "[", "23", "]"}]}]}], ",", 
     RowBox[{
      RowBox[{"m", "[", "24", "]"}], "\[Equal]", 
      RowBox[{
       RowBox[{"-", 
        RowBox[{"mRNA", "[", "23", "]"}]}], "+", 
       RowBox[{"mRNA", "[", "24", "]"}]}]}], ",", 
     RowBox[{
      RowBox[{"m", "[", "25", "]"}], "\[Equal]", 
      RowBox[{
       RowBox[{"-", 
        RowBox[{"mRNA", "[", "24", "]"}]}], "+", 
       RowBox[{"mRNA", "[", "25", "]"}]}]}], ",", 
     RowBox[{
      RowBox[{"m", "[", "26", "]"}], "\[Equal]", 
      RowBox[{
       RowBox[{"-", 
        RowBox[{"mRNA", "[", "25", "]"}]}], "+", 
       RowBox[{"mRNA", "[", "26", "]"}]}]}], ",", 
     RowBox[{
      RowBox[{"m", "[", "27", "]"}], "\[Equal]", 
      RowBox[{
       RowBox[{"-", 
        RowBox[{"mRNA", "[", "26", "]"}]}], "+", 
       RowBox[{"mRNA", "[", "27", "]"}]}]}], ",", 
     RowBox[{
      RowBox[{"m", "[", "28", "]"}], "\[Equal]", 
      RowBox[{
       RowBox[{"-", 
        RowBox[{"mRNA", "[", "27", "]"}]}], "+", 
       RowBox[{"mRNA", "[", "28", "]"}]}]}], ",", 
     RowBox[{
      RowBox[{"m", "[", "29", "]"}], "\[Equal]", 
      RowBox[{
       RowBox[{"-", 
        RowBox[{"mRNA", "[", "28", "]"}]}], "+", 
       RowBox[{"mRNA", "[", "29", "]"}]}]}], ",", 
     RowBox[{
      RowBox[{"m", "[", "30", "]"}], "\[Equal]", 
      RowBox[{"mRNAf", "-", 
       RowBox[{"mRNA", "[", "29", "]"}], "+", "Pol"}]}], ",", " ", 
     RowBox[{
      RowBox[{"p", "[", "1", "]"}], "\[Equal]", 
      RowBox[{
       RowBox[{"-", "mRNAf"}], "+", 
       RowBox[{"mRNAd", "[", "1", "]"}]}]}], ",", " ", 
     RowBox[{
      RowBox[{"p", "[", "2", "]"}], "\[Equal]", 
      RowBox[{
       RowBox[{"-", 
        RowBox[{"mRNAd", "[", "1", "]"}]}], "+", 
       RowBox[{"mRNAd", "[", "2", "]"}]}]}], ",", 
     RowBox[{
      RowBox[{"p", "[", "3", "]"}], "\[Equal]", 
      RowBox[{
       RowBox[{"-", 
        RowBox[{"mRNAd", "[", "2", "]"}]}], "+", 
       RowBox[{"mRNAd", "[", "3", "]"}]}]}], ",", 
     RowBox[{
      RowBox[{"p", "[", "4", "]"}], "\[Equal]", 
      RowBox[{
       RowBox[{"-", 
        RowBox[{"mRNAd", "[", "3", "]"}]}], "+", 
       RowBox[{"mRNAd", "[", "4", "]"}]}]}], ",", 
     RowBox[{
      RowBox[{"p", "[", "5", "]"}], "\[Equal]", 
      RowBox[{
       RowBox[{"-", 
        RowBox[{"mRNAd", "[", "4", "]"}]}], "+", 
       RowBox[{"mRNAd", "[", "5", "]"}]}]}], ",", 
     RowBox[{
      RowBox[{"p", "[", "6", "]"}], "\[Equal]", 
      RowBox[{
       RowBox[{"-", 
        RowBox[{"mRNAd", "[", "5", "]"}]}], "+", 
       RowBox[{"mRNAd", "[", "6", "]"}]}]}], ",", 
     RowBox[{
      RowBox[{"p", "[", "7", "]"}], "\[Equal]", 
      RowBox[{
       RowBox[{"-", 
        RowBox[{"mRNAd", "[", "6", "]"}]}], "+", 
       RowBox[{"mRNAd", "[", "7", "]"}]}]}], ",", 
     RowBox[{
      RowBox[{"p", "[", "8", "]"}], "\[Equal]", 
      RowBox[{
       RowBox[{"-", 
        RowBox[{"mRNAd", "[", "7", "]"}]}], "+", 
       RowBox[{"mRNAd", "[", "8", "]"}]}]}], ",", 
     RowBox[{
      RowBox[{"p", "[", "9", "]"}], "\[Equal]", 
      RowBox[{
       RowBox[{"-", 
        RowBox[{"mRNAd", "[", "8", "]"}]}], "+", 
       RowBox[{"mRNAd", "[", "9", "]"}]}]}], ",", 
     RowBox[{
      RowBox[{"p", "[", "10", "]"}], "\[Equal]", 
      RowBox[{
       RowBox[{"-", 
        RowBox[{"mRNAd", "[", "9", "]"}]}], "+", 
       RowBox[{"mRNAd", "[", "10", "]"}]}]}], ",", 
     RowBox[{
      RowBox[{"p", "[", "11", "]"}], "\[Equal]", 
      RowBox[{
       RowBox[{"-", 
        RowBox[{"mRNAd", "[", "10", "]"}]}], "+", 
       RowBox[{"mRNAd", "[", "11", "]"}]}]}], ",", 
     RowBox[{
      RowBox[{"p", "[", "12", "]"}], "\[Equal]", 
      RowBox[{
       RowBox[{"-", 
        RowBox[{"mRNAd", "[", "11", "]"}]}], "+", 
       RowBox[{"mRNAd", "[", "12", "]"}]}]}], ",", 
     RowBox[{
      RowBox[{"p", "[", "13", "]"}], "\[Equal]", 
      RowBox[{
       RowBox[{"-", 
        RowBox[{"mRNAd", "[", "12", "]"}]}], "+", 
       RowBox[{"mRNAd", "[", "13", "]"}]}]}], ",", 
     RowBox[{
      RowBox[{"p", "[", "14", "]"}], "\[Equal]", 
      RowBox[{
       RowBox[{"-", 
        RowBox[{"mRNAd", "[", "13", "]"}]}], "+", 
       RowBox[{"mRNAd", "[", "14", "]"}]}]}], ",", 
     RowBox[{
      RowBox[{"p", "[", "15", "]"}], "\[Equal]", 
      RowBox[{
       RowBox[{"-", 
        RowBox[{"mRNAd", "[", "14", "]"}]}], "+", 
       RowBox[{"mRNAd", "[", "15", "]"}]}]}], ",", 
     RowBox[{
      RowBox[{"p", "[", "16", "]"}], "\[Equal]", 
      RowBox[{
       RowBox[{"-", 
        RowBox[{"mRNAd", "[", "15", "]"}]}], "+", 
       RowBox[{"mRNAd", "[", "16", "]"}]}]}], ",", 
     RowBox[{
      RowBox[{"p", "[", "17", "]"}], "\[Equal]", 
      RowBox[{
       RowBox[{"-", 
        RowBox[{"mRNAd", "[", "16", "]"}]}], "+", 
       RowBox[{"mRNAd", "[", "17", "]"}]}]}], ",", 
     RowBox[{
      RowBox[{"p", "[", "18", "]"}], "\[Equal]", 
      RowBox[{
       RowBox[{"-", 
        RowBox[{"mRNAd", "[", "17", "]"}]}], "+", 
       RowBox[{"mRNAd", "[", "18", "]"}]}]}], ",", 
     RowBox[{
      RowBox[{"p", "[", "19", "]"}], "\[Equal]", 
      RowBox[{
       RowBox[{"-", 
        RowBox[{"mRNAd", "[", "18", "]"}]}], "+", "mRNAdt"}]}]}], "}"}]}], 
  ";"}]], "Input",
 CellChangeTimes->{{3.417602998296875*^9, 3.41760309475*^9}, {
   3.41760359028125*^9, 3.417603622375*^9}, {3.41770778171875*^9, 
   3.417707790671875*^9}, {3.4177078365625*^9, 3.41770783765625*^9}, {
   3.41770788365625*^9, 3.417707891859375*^9}, {3.41770857978125*^9, 
   3.417708634*^9}, 3.417709031234375*^9, {3.417710744203125*^9, 
   3.417710770203125*^9}, {3.417710848109375*^9, 3.417710904859375*^9}, {
   3.41771156153125*^9, 3.417711577734375*^9}, {3.417711632171875*^9, 
   3.417711701*^9}, {3.417724502859375*^9, 3.417724573484375*^9}, {
   3.417725176671875*^9, 3.4177252165625*^9}, {3.417725250046875*^9, 
   3.417725269796875*^9}, {3.417727058890625*^9, 3.417727064578125*^9}, {
   3.417727151359375*^9, 3.417727237171875*^9}, {3.41772727784375*^9, 
   3.417727310453125*^9}, {3.417728150796875*^9, 3.417728213109375*^9}, 
   3.417728268984375*^9, {3.417728558828125*^9, 3.417728581828125*^9}, {
   3.417728656875*^9, 3.41772870425*^9}, {3.417729190859375*^9, 
   3.417729303921875*^9}, 3.41772937221875*^9, {3.417730415140625*^9, 
   3.417730422625*^9}, {3.41773212734375*^9, 3.41773212803125*^9}, {
   3.419178083202093*^9, 3.419178087619369*^9}, {3.4191781299906416`*^9, 
   3.4191781842977295`*^9}, {3.4191782212021136`*^9, 
   3.4191782520601935`*^9}, {3.4191784809268975`*^9, 
   3.4191784941316495`*^9}, {3.4191785348893776`*^9, 3.419178634073826*^9}, {
   3.4191786753014736`*^9, 3.4191786887881775`*^9}, {3.4191787444267054`*^9, 
   3.4191787993802605`*^9}, {3.419179250283768*^9, 3.4191792587308865`*^9}, {
   3.4238935003661795`*^9, 3.423893533657523*^9}, {3.423893591965557*^9, 
   3.4238936079363337`*^9}, {3.4238936553436594`*^9, 
   3.4238936576793065`*^9}, {3.4238937675809765`*^9, 3.42389378363066*^9}, {
   3.4238938404354916`*^9, 3.423893908178708*^9}, 3.4238943016739273`*^9, 
   3.423894352787408*^9, {3.423895339841009*^9, 3.423895357216565*^9}, {
   3.423895396983463*^9, 3.42389539845226*^9}, {3.4238954412973804`*^9, 
   3.4238954876582394`*^9}, {3.423895636239893*^9, 3.423895663693369*^9}, {
   3.4238956937250032`*^9, 3.4238957722885094`*^9}, {3.4238959366495767`*^9, 
   3.423895943258994*^9}, {3.4238961132913322`*^9, 3.423896157197863*^9}, {
   3.423896238807335*^9, 3.423896279651085*^9}, 3.423896383463585*^9, {
   3.4238964229479604`*^9, 3.423896456244835*^9}, {3.423912692894292*^9, 
   3.423912714988325*^9}, {3.42391275758262*^9, 3.423912804942601*^9}, {
   3.4239134833106594`*^9, 3.423913485638814*^9}, {3.423915606517699*^9, 
   3.4239156385181084`*^9}, {3.423915934834401*^9, 3.423915993803906*^9}, {
   3.4239160370700846`*^9, 3.4239160459608235`*^9}, 3.482664712970107*^9, {
   3.4826647668094635`*^9, 3.482664947464817*^9}, {3.4838674695674887`*^9, 
   3.4838674938487387`*^9}, {3.4838701038739634`*^9, 
   3.4838701247177134`*^9}, {3.4838723130912533`*^9, 
   3.4838723214671645`*^9}, {3.4838723597994595`*^9, 
   3.4838724452775087`*^9}, {3.4838725061887474`*^9, 3.483872539627531*^9}, {
   3.4838725948952785`*^9, 3.483872713118568*^9}, {3.4839572374375*^9, 
   3.4839573280625*^9}, 3.4839577355*^9, {3.483959971250349*^9, 
   3.48395997276645*^9}, 3.4839603959261475`*^9, {3.4839611279413347`*^9, 
   3.4839611285819597`*^9}, {3.4839616132382097`*^9, 
   3.4839616135038347`*^9}, {3.48506642725*^9, 3.48506642875*^9}, 
   3.485066463890625*^9, {3.485066526171875*^9, 3.485066537921875*^9}, {
   3.5987139909048004`*^9, 3.5987139922268763`*^9}}],

Cell[BoxData[
 RowBox[{
  RowBox[{"RateEqs", "=", 
   RowBox[{"{", 
    RowBox[{
     RowBox[{
      RowBox[{"gf", "[", 
       RowBox[{"1", ",", "1", ",", "1", ",", "5"}], "]"}], "\[Rule]", 
      RowBox[{"z1", " ", "r0", " ", 
       RowBox[{"kf", "[", 
        RowBox[{"1", ",", "1", ",", "1", ",", "5"}], "]"}]}]}], ",", 
     RowBox[{
      RowBox[{"gb", "[", 
       RowBox[{"1", ",", "1", ",", "1", ",", "5"}], "]"}], "\[Rule]", 
      RowBox[{"z1r0", " ", 
       RowBox[{"kb", "[", 
        RowBox[{"1", ",", "1", ",", "1", ",", "5"}], "]"}]}]}], ",", 
     RowBox[{
      RowBox[{"gf", "[", 
       RowBox[{"1", ",", "1", ",", "1", ",", "9"}], "]"}], "\[Rule]", 
      RowBox[{"z2", " ", "r0", " ", 
       RowBox[{"kf", "[", 
        RowBox[{"1", ",", "1", ",", "1", ",", "9"}], "]"}]}]}], ",", 
     RowBox[{
      RowBox[{"gb", "[", 
       RowBox[{"1", ",", "1", ",", "1", ",", "9"}], "]"}], "\[Rule]", 
      RowBox[{"z2r0", " ", 
       RowBox[{"kb", "[", 
        RowBox[{"1", ",", "1", ",", "1", ",", "9"}], "]"}]}]}], ",", 
     RowBox[{
      RowBox[{"gf", "[", 
       RowBox[{"1", ",", "5", ",", "2", ",", "5"}], "]"}], "\[Rule]", 
      RowBox[{"z1", " ", "z2r0", " ", 
       RowBox[{"kf", "[", 
        RowBox[{"1", ",", "5", ",", "2", ",", "5"}], "]"}]}]}], ",", 
     RowBox[{
      RowBox[{"gb", "[", 
       RowBox[{"1", ",", "5", ",", "2", ",", "5"}], "]"}], "\[Rule]", 
      RowBox[{"z1z2r0", " ", 
       RowBox[{"kb", "[", 
        RowBox[{"1", ",", "5", ",", "2", ",", "5"}], "]"}]}]}], ",", 
     RowBox[{
      RowBox[{"gf", "[", 
       RowBox[{"1", ",", "9", ",", "2", ",", "1"}], "]"}], "\[Rule]", 
      RowBox[{"z1r0", " ", "z2", " ", 
       RowBox[{"kf", "[", 
        RowBox[{"1", ",", "9", ",", "2", ",", "1"}], "]"}]}]}], ",", 
     RowBox[{
      RowBox[{"gb", "[", 
       RowBox[{"1", ",", "9", ",", "2", ",", "1"}], "]"}], "\[Rule]", 
      RowBox[{"z1z2r0", " ", 
       RowBox[{"kb", "[", 
        RowBox[{"1", ",", "9", ",", "2", ",", "1"}], "]"}]}]}], ",", 
     RowBox[{
      RowBox[{"gf", "[", 
       RowBox[{"1", ",", "13", ",", "3", ",", "1"}], "]"}], "\[Rule]", 
      RowBox[{"z1z2r0", " ", "p3", " ", 
       RowBox[{"kf", "[", 
        RowBox[{"1", ",", "13", ",", "3", ",", "1"}], "]"}]}]}], ",", 
     RowBox[{
      RowBox[{"gb", "[", 
       RowBox[{"1", ",", "13", ",", "3", ",", "1"}], "]"}], "\[Rule]", 
      RowBox[{"z1z2p3r0", " ", 
       RowBox[{"kb", "[", 
        RowBox[{"1", ",", "13", ",", "3", ",", "1"}], "]"}]}]}], ",", 
     RowBox[{
      RowBox[{"gf", "[", 
       RowBox[{"1", ",", "17", ",", "3", ",", "1"}], "]"}], "\[Rule]", 
      RowBox[{"z1z2r0", " ", "z4", " ", 
       RowBox[{"kf", "[", 
        RowBox[{"1", ",", "17", ",", "3", ",", "1"}], "]"}]}]}], ",", 
     RowBox[{
      RowBox[{"gb", "[", 
       RowBox[{"1", ",", "17", ",", "3", ",", "1"}], "]"}], "\[Rule]", 
      RowBox[{"z1z2z4r0", " ", 
       RowBox[{"kb", "[", 
        RowBox[{"1", ",", "17", ",", "3", ",", "1"}], "]"}]}]}], ",", 
     RowBox[{
      RowBox[{"gf", "[", 
       RowBox[{"1", ",", "13", ",", "4", ",", "5"}], "]"}], "\[Rule]", 
      RowBox[{"z1z2z4r0", " ", "p3", " ", 
       RowBox[{"kf", "[", 
        RowBox[{"1", ",", "13", ",", "4", ",", "5"}], "]"}]}]}], ",", 
     RowBox[{
      RowBox[{"gb", "[", 
       RowBox[{"1", ",", "13", ",", "4", ",", "5"}], "]"}], "\[Rule]", 
      RowBox[{"z1z2p3z4r0", " ", 
       RowBox[{"kb", "[", 
        RowBox[{"1", ",", "13", ",", "4", ",", "5"}], "]"}]}]}], ",", 
     RowBox[{
      RowBox[{"gf", "[", 
       RowBox[{"1", ",", "17", ",", "4", ",", "1"}], "]"}], "\[Rule]", 
      RowBox[{"z1z2p3r0", " ", "z4", " ", 
       RowBox[{"kf", "[", 
        RowBox[{"1", ",", "17", ",", "4", ",", "1"}], "]"}]}]}], ",", 
     RowBox[{
      RowBox[{"gb", "[", 
       RowBox[{"1", ",", "17", ",", "4", ",", "1"}], "]"}], "\[Rule]", 
      RowBox[{"z1z2p3z4r0", " ", 
       RowBox[{"kb", "[", 
        RowBox[{"1", ",", "17", ",", "4", ",", "1"}], "]"}]}]}], ",", 
     RowBox[{
      RowBox[{"gf", "[", 
       RowBox[{"1", ",", "21", ",", "4", ",", "1"}], "]"}], "\[Rule]", 
      RowBox[{"z1z2p3r0", " ", "z5", " ", 
       RowBox[{"kf", "[", 
        RowBox[{"1", ",", "21", ",", "4", ",", "1"}], "]"}]}]}], ",", 
     RowBox[{
      RowBox[{"gb", "[", 
       RowBox[{"1", ",", "21", ",", "4", ",", "1"}], "]"}], "\[Rule]", 
      RowBox[{"z1z2p3z5r0", " ", 
       RowBox[{"kb", "[", 
        RowBox[{"1", ",", "21", ",", "4", ",", "1"}], "]"}]}]}], ",", 
     RowBox[{
      RowBox[{"gf", "[", 
       RowBox[{"1", ",", "21", ",", "4", ",", "5"}], "]"}], "\[Rule]", 
      RowBox[{"z1z2z4r0", " ", "z5", " ", 
       RowBox[{"kf", "[", 
        RowBox[{"1", ",", "21", ",", "4", ",", "5"}], "]"}]}]}], ",", 
     RowBox[{
      RowBox[{"gb", "[", 
       RowBox[{"1", ",", "21", ",", "4", ",", "5"}], "]"}], "\[Rule]", 
      RowBox[{"z1z2z4z5r0", " ", 
       RowBox[{"kb", "[", 
        RowBox[{"1", ",", "21", ",", "4", ",", "5"}], "]"}]}]}], ",", 
     RowBox[{
      RowBox[{"gf", "[", 
       RowBox[{"1", ",", "13", ",", "5", ",", "9"}], "]"}], "\[Rule]", 
      RowBox[{"z1z2z4z5r0", " ", "p3", " ", 
       RowBox[{"kf", "[", 
        RowBox[{"1", ",", "13", ",", "5", ",", "9"}], "]"}]}]}], ",", 
     RowBox[{
      RowBox[{"gb", "[", 
       RowBox[{"1", ",", "13", ",", "5", ",", "9"}], "]"}], "\[Rule]", 
      RowBox[{"z1z2p3z4z5r0", " ", 
       RowBox[{"kb", "[", 
        RowBox[{"1", ",", "13", ",", "5", ",", "9"}], "]"}]}]}], ",", 
     RowBox[{
      RowBox[{"gf", "[", 
       RowBox[{"1", ",", "17", ",", "5", ",", "5"}], "]"}], "\[Rule]", 
      RowBox[{"z1z2p3z5r0", " ", "z4", " ", 
       RowBox[{"kf", "[", 
        RowBox[{"1", ",", "17", ",", "5", ",", "5"}], "]"}]}]}], ",", 
     RowBox[{
      RowBox[{"gb", "[", 
       RowBox[{"1", ",", "17", ",", "5", ",", "5"}], "]"}], "\[Rule]", 
      RowBox[{"z1z2p3z4z5r0", " ", 
       RowBox[{"kb", "[", 
        RowBox[{"1", ",", "17", ",", "5", ",", "5"}], "]"}]}]}], ",", 
     RowBox[{
      RowBox[{"gf", "[", 
       RowBox[{"1", ",", "21", ",", "5", ",", "1"}], "]"}], "\[Rule]", 
      RowBox[{"z1z2p3z4r0", " ", "z5", " ", 
       RowBox[{"kf", "[", 
        RowBox[{"1", ",", "21", ",", "5", ",", "1"}], "]"}]}]}], ",", 
     RowBox[{
      RowBox[{"gb", "[", 
       RowBox[{"1", ",", "21", ",", "5", ",", "1"}], "]"}], "\[Rule]", 
      RowBox[{"z1z2p3z4z5r0", " ", 
       RowBox[{"kb", "[", 
        RowBox[{"1", ",", "21", ",", "5", ",", "1"}], "]"}]}]}], ",", " ", 
     RowBox[{"Vf10", "\[Rule]", 
      RowBox[{"z1z2p3z4z5r0", "  ", "Kf1"}]}], " ", ",", 
     "\[IndentingNewLine]", "\[IndentingNewLine]", 
     RowBox[{
      RowBox[{"df", "[", 
       RowBox[{"1", ",", "1", ",", "1", ",", "5"}], "]"}], "\[Rule]", 
      RowBox[{"x1", " ", "r02", " ", 
       RowBox[{"kf", "[", 
        RowBox[{"1", ",", "1", ",", "1", ",", "5"}], "]"}]}]}], ",", 
     RowBox[{
      RowBox[{"db", "[", 
       RowBox[{"1", ",", "1", ",", "1", ",", "5"}], "]"}], "\[Rule]", 
      RowBox[{"x1r02", " ", 
       RowBox[{"kb", "[", 
        RowBox[{"1", ",", "1", ",", "1", ",", "5"}], "]"}]}]}], ",", 
     RowBox[{
      RowBox[{"df", "[", 
       RowBox[{"1", ",", "1", ",", "1", ",", "9"}], "]"}], "\[Rule]", 
      RowBox[{"x2", " ", "r02", " ", 
       RowBox[{"kf", "[", 
        RowBox[{"1", ",", "1", ",", "1", ",", "9"}], "]"}]}]}], ",", 
     RowBox[{
      RowBox[{"db", "[", 
       RowBox[{"1", ",", "1", ",", "1", ",", "9"}], "]"}], "\[Rule]", 
      RowBox[{"x2r02", " ", 
       RowBox[{"kb", "[", 
        RowBox[{"1", ",", "1", ",", "1", ",", "9"}], "]"}]}]}], ",", 
     RowBox[{
      RowBox[{"df", "[", 
       RowBox[{"1", ",", "5", ",", "2", ",", "5"}], "]"}], "\[Rule]", 
      RowBox[{"x1", " ", "x2r02", " ", 
       RowBox[{"kf", "[", 
        RowBox[{"1", ",", "5", ",", "2", ",", "5"}], "]"}]}]}], ",", 
     RowBox[{
      RowBox[{"db", "[", 
       RowBox[{"1", ",", "5", ",", "2", ",", "5"}], "]"}], "\[Rule]", 
      RowBox[{"x1x2r02", " ", 
       RowBox[{"kb", "[", 
        RowBox[{"1", ",", "5", ",", "2", ",", "5"}], "]"}]}]}], ",", 
     RowBox[{
      RowBox[{"df", "[", 
       RowBox[{"1", ",", "9", ",", "2", ",", "1"}], "]"}], "\[Rule]", 
      RowBox[{"x1r02", " ", "x2", " ", 
       RowBox[{"kf", "[", 
        RowBox[{"1", ",", "9", ",", "2", ",", "1"}], "]"}]}]}], ",", 
     RowBox[{
      RowBox[{"db", "[", 
       RowBox[{"1", ",", "9", ",", "2", ",", "1"}], "]"}], "\[Rule]", 
      RowBox[{"x1x2r02", " ", 
       RowBox[{"kb", "[", 
        RowBox[{"1", ",", "9", ",", "2", ",", "1"}], "]"}]}]}], ",", 
     RowBox[{
      RowBox[{"df", "[", 
       RowBox[{"1", ",", "13", ",", "3", ",", "1"}], "]"}], "\[Rule]", 
      RowBox[{"x1x2r02", " ", "x3", " ", 
       RowBox[{"kf", "[", 
        RowBox[{"1", ",", "13", ",", "3", ",", "1"}], "]"}]}]}], ",", 
     RowBox[{
      RowBox[{"db", "[", 
       RowBox[{"1", ",", "13", ",", "3", ",", "1"}], "]"}], "\[Rule]", 
      RowBox[{"x1x2x3r02", " ", 
       RowBox[{"kb", "[", 
        RowBox[{"1", ",", "13", ",", "3", ",", "1"}], "]"}]}]}], ",", 
     RowBox[{
      RowBox[{"df", "[", 
       RowBox[{"1", ",", "17", ",", "3", ",", "1"}], "]"}], "\[Rule]", 
      RowBox[{"x1x2r02", " ", "x4", " ", 
       RowBox[{"kf", "[", 
        RowBox[{"1", ",", "17", ",", "3", ",", "1"}], "]"}]}]}], ",", 
     RowBox[{
      RowBox[{"db", "[", 
       RowBox[{"1", ",", "17", ",", "3", ",", "1"}], "]"}], "\[Rule]", 
      RowBox[{"x1x2x4r02", " ", 
       RowBox[{"kb", "[", 
        RowBox[{"1", ",", "17", ",", "3", ",", "1"}], "]"}]}]}], ",", 
     RowBox[{
      RowBox[{"df", "[", 
       RowBox[{"1", ",", "13", ",", "4", ",", "5"}], "]"}], "\[Rule]", 
      RowBox[{"x1x2x4r02", " ", "x3", " ", 
       RowBox[{"kf", "[", 
        RowBox[{"1", ",", "13", ",", "4", ",", "5"}], "]"}]}]}], ",", 
     RowBox[{
      RowBox[{"db", "[", 
       RowBox[{"1", ",", "13", ",", "4", ",", "5"}], "]"}], "\[Rule]", 
      RowBox[{"x1x2x3x4r02", " ", 
       RowBox[{"kb", "[", 
        RowBox[{"1", ",", "13", ",", "4", ",", "5"}], "]"}]}]}], ",", 
     RowBox[{
      RowBox[{"df", "[", 
       RowBox[{"1", ",", "17", ",", "4", ",", "1"}], "]"}], "\[Rule]", 
      RowBox[{"x1x2x3r02", " ", "x4", " ", 
       RowBox[{"kf", "[", 
        RowBox[{"1", ",", "17", ",", "4", ",", "1"}], "]"}]}]}], ",", 
     RowBox[{
      RowBox[{"db", "[", 
       RowBox[{"1", ",", "17", ",", "4", ",", "1"}], "]"}], "\[Rule]", 
      RowBox[{"x1x2x3x4r02", " ", 
       RowBox[{"kb", "[", 
        RowBox[{"1", ",", "17", ",", "4", ",", "1"}], "]"}]}]}], ",", 
     RowBox[{
      RowBox[{"df", "[", 
       RowBox[{"1", ",", "21", ",", "4", ",", "1"}], "]"}], "\[Rule]", 
      RowBox[{"x1x2x3r02", " ", "x5", " ", 
       RowBox[{"kf", "[", 
        RowBox[{"1", ",", "21", ",", "4", ",", "1"}], "]"}]}]}], ",", 
     RowBox[{
      RowBox[{"db", "[", 
       RowBox[{"1", ",", "21", ",", "4", ",", "1"}], "]"}], "\[Rule]", 
      RowBox[{"x1x2x3x5r02", " ", 
       RowBox[{"kb", "[", 
        RowBox[{"1", ",", "21", ",", "4", ",", "1"}], "]"}]}]}], ",", 
     RowBox[{
      RowBox[{"df", "[", 
       RowBox[{"1", ",", "21", ",", "4", ",", "5"}], "]"}], "\[Rule]", 
      RowBox[{"x1x2x4r02", " ", "x5", " ", 
       RowBox[{"kf", "[", 
        RowBox[{"1", ",", "21", ",", "4", ",", "5"}], "]"}]}]}], ",", 
     RowBox[{
      RowBox[{"db", "[", 
       RowBox[{"1", ",", "21", ",", "4", ",", "5"}], "]"}], "\[Rule]", 
      RowBox[{"x1x2x4x5r02", " ", 
       RowBox[{"kb", "[", 
        RowBox[{"1", ",", "21", ",", "4", ",", "5"}], "]"}]}]}], ",", 
     RowBox[{
      RowBox[{"df", "[", 
       RowBox[{"1", ",", "13", ",", "5", ",", "9"}], "]"}], "\[Rule]", 
      RowBox[{"x1x2x4x5r02", " ", "x3", " ", 
       RowBox[{"kf", "[", 
        RowBox[{"1", ",", "13", ",", "5", ",", "9"}], "]"}]}]}], ",", 
     RowBox[{
      RowBox[{"db", "[", 
       RowBox[{"1", ",", "13", ",", "5", ",", "9"}], "]"}], "\[Rule]", 
      RowBox[{"x1x2x3x4x5r02", " ", 
       RowBox[{"kb", "[", 
        RowBox[{"1", ",", "13", ",", "5", ",", "9"}], "]"}]}]}], ",", 
     RowBox[{
      RowBox[{"df", "[", 
       RowBox[{"1", ",", "17", ",", "5", ",", "5"}], "]"}], "\[Rule]", 
      RowBox[{"x1x2x3x5r02", " ", "x4", " ", 
       RowBox[{"kf", "[", 
        RowBox[{"1", ",", "17", ",", "5", ",", "5"}], "]"}]}]}], ",", 
     RowBox[{
      RowBox[{"db", "[", 
       RowBox[{"1", ",", "17", ",", "5", ",", "5"}], "]"}], "\[Rule]", 
      RowBox[{"x1x2x3x4x5r02", " ", 
       RowBox[{"kb", "[", 
        RowBox[{"1", ",", "17", ",", "5", ",", "5"}], "]"}]}]}], ",", 
     RowBox[{
      RowBox[{"df", "[", 
       RowBox[{"1", ",", "21", ",", "5", ",", "1"}], "]"}], "\[Rule]", 
      RowBox[{"x1x2x3x4r02", " ", "x5", " ", 
       RowBox[{"kf", "[", 
        RowBox[{"1", ",", "21", ",", "5", ",", "1"}], "]"}]}]}], ",", 
     RowBox[{
      RowBox[{"db", "[", 
       RowBox[{"1", ",", "21", ",", "5", ",", "1"}], "]"}], "\[Rule]", 
      RowBox[{"x1x2x3x4x5r02", " ", 
       RowBox[{"kb", "[", 
        RowBox[{"1", ",", "21", ",", "5", ",", "1"}], "]"}]}]}], ",", 
     RowBox[{"Vf20", "\[Rule]", 
      RowBox[{"x1x2x3x4x5r02", " ", "Kf2"}]}], ",", "\[IndentingNewLine]", 
     "\[IndentingNewLine]", 
     RowBox[{
      RowBox[{"hf", "[", 
       RowBox[{"1", ",", "1", ",", "1", ",", "5"}], "]"}], "\[Rule]", 
      RowBox[{"r03", " ", "m1", " ", 
       RowBox[{"kf", "[", 
        RowBox[{"1", ",", "1", ",", "1", ",", "5"}], "]"}]}]}], ",", 
     RowBox[{
      RowBox[{"hb", "[", 
       RowBox[{"1", ",", "1", ",", "1", ",", "5"}], "]"}], "\[Rule]", 
      RowBox[{"r03m1", " ", 
       RowBox[{"kb", "[", 
        RowBox[{"1", ",", "1", ",", "1", ",", "5"}], "]"}]}]}], ",", 
     RowBox[{
      RowBox[{"hf", "[", 
       RowBox[{"1", ",", "1", ",", "1", ",", "9"}], "]"}], "\[Rule]", 
      RowBox[{"r03", " ", "m2", " ", 
       RowBox[{"kf", "[", 
        RowBox[{"1", ",", "1", ",", "1", ",", "9"}], "]"}]}]}], ",", 
     RowBox[{
      RowBox[{"hb", "[", 
       RowBox[{"1", ",", "1", ",", "1", ",", "9"}], "]"}], "\[Rule]", 
      RowBox[{"r03m2", " ", 
       RowBox[{"kb", "[", 
        RowBox[{"1", ",", "1", ",", "1", ",", "9"}], "]"}]}]}], ",", 
     RowBox[{
      RowBox[{"hf", "[", 
       RowBox[{"1", ",", "9", ",", "2", ",", "1"}], "]"}], "\[Rule]", 
      RowBox[{"r03m1", " ", "m2", " ", 
       RowBox[{"kf", "[", 
        RowBox[{"1", ",", "9", ",", "2", ",", "1"}], "]"}]}]}], ",", 
     RowBox[{
      RowBox[{"hb", "[", 
       RowBox[{"1", ",", "9", ",", "2", ",", "1"}], "]"}], "\[Rule]", 
      RowBox[{"r03m1m2", " ", 
       RowBox[{"kb", "[", 
        RowBox[{"1", ",", "9", ",", "2", ",", "1"}], "]"}]}]}], ",", 
     RowBox[{
      RowBox[{"hf", "[", 
       RowBox[{"1", ",", "5", ",", "2", ",", "5"}], "]"}], "\[Rule]", 
      RowBox[{"m1", " ", "r03m2", " ", 
       RowBox[{"kf", "[", 
        RowBox[{"1", ",", "5", ",", "2", ",", "5"}], "]"}]}]}], ",", 
     RowBox[{
      RowBox[{"hb", "[", 
       RowBox[{"1", ",", "5", ",", "2", ",", "5"}], "]"}], "->", 
      RowBox[{"r03m1m2", " ", 
       RowBox[{"kb", "[", 
        RowBox[{"1", ",", "5", ",", "2", ",", "5"}], "]"}]}]}], ",", 
     RowBox[{
      RowBox[{"hf", "[", 
       RowBox[{"1", ",", "13", ",", "3", ",", "1"}], "]"}], "\[Rule]", 
      RowBox[{"r03m1m2", " ", "m3", " ", 
       RowBox[{"kf", "[", 
        RowBox[{"1", ",", "13", ",", "3", ",", "1"}], "]"}]}]}], ",", 
     RowBox[{
      RowBox[{"hb", "[", 
       RowBox[{"1", ",", "13", ",", "3", ",", "1"}], "]"}], "\[Rule]", 
      RowBox[{"r03m1m2m3", " ", 
       RowBox[{"kb", "[", 
        RowBox[{"1", ",", "13", ",", "3", ",", "1"}], "]"}]}]}], ",", 
     RowBox[{
      RowBox[{"hf", "[", 
       RowBox[{"1", ",", "17", ",", "3", ",", "1"}], "]"}], "\[Rule]", 
      RowBox[{"r03m1m2", " ", "m4", " ", 
       RowBox[{"kf", "[", 
        RowBox[{"1", ",", "17", ",", "3", ",", "1"}], "]"}]}]}], ",", 
     RowBox[{
      RowBox[{"hb", "[", 
       RowBox[{"1", ",", "17", ",", "3", ",", "1"}], "]"}], "\[Rule]", 
      RowBox[{"r03m1m2m4", " ", 
       RowBox[{"kb", "[", 
        RowBox[{"1", ",", "17", ",", "3", ",", "1"}], "]"}]}]}], ",", 
     RowBox[{
      RowBox[{"hf", "[", 
       RowBox[{"1", ",", "13", ",", "4", ",", "5"}], "]"}], "\[Rule]", 
      RowBox[{"r03m1m2m4", " ", "m3", " ", 
       RowBox[{"kf", "[", 
        RowBox[{"1", ",", "13", ",", "4", ",", "5"}], "]"}]}]}], ",", 
     RowBox[{
      RowBox[{"hb", "[", 
       RowBox[{"1", ",", "13", ",", "4", ",", "5"}], "]"}], "\[Rule]", 
      RowBox[{"r03m1m2m3m4", " ", 
       RowBox[{"kb", "[", 
        RowBox[{"1", ",", "13", ",", "4", ",", "5"}], "]"}]}]}], ",", 
     RowBox[{
      RowBox[{"hf", "[", 
       RowBox[{"1", ",", "17", ",", "4", ",", "1"}], "]"}], "\[Rule]", 
      RowBox[{"r03m1m2m3", " ", "m4", " ", 
       RowBox[{"kf", "[", 
        RowBox[{"1", ",", "17", ",", "4", ",", "1"}], "]"}]}]}], ",", 
     RowBox[{
      RowBox[{"hb", "[", 
       RowBox[{"1", ",", "17", ",", "4", ",", "1"}], "]"}], "\[Rule]", 
      RowBox[{"r03m1m2m3m4", " ", 
       RowBox[{"kb", "[", 
        RowBox[{"1", ",", "17", ",", "4", ",", "1"}], "]"}]}]}], ",", 
     RowBox[{
      RowBox[{"hf", "[", 
       RowBox[{"1", ",", "21", ",", "4", ",", "1"}], "]"}], "\[Rule]", 
      RowBox[{"r03m1m2m3", " ", "m5", " ", 
       RowBox[{"kf", "[", 
        RowBox[{"1", ",", "21", ",", "4", ",", "1"}], "]"}]}]}], ",", 
     RowBox[{
      RowBox[{"hb", "[", 
       RowBox[{"1", ",", "21", ",", "4", ",", "1"}], "]"}], "\[Rule]", 
      RowBox[{"r03m1m2m3m5", " ", 
       RowBox[{"kb", "[", 
        RowBox[{"1", ",", "21", ",", "4", ",", "1"}], "]"}]}]}], ",", 
     RowBox[{
      RowBox[{"hf", "[", 
       RowBox[{"1", ",", "21", ",", "4", ",", "5"}], "]"}], "\[Rule]", 
      RowBox[{"r03m1m2m4", " ", "m5", " ", 
       RowBox[{"kf", "[", 
        RowBox[{"1", ",", "21", ",", "4", ",", "5"}], "]"}]}]}], ",", 
     RowBox[{
      RowBox[{"hb", "[", 
       RowBox[{"1", ",", "21", ",", "4", ",", "5"}], "]"}], "\[Rule]", 
      RowBox[{"r03m1m2m4m5", " ", 
       RowBox[{"kb", "[", 
        RowBox[{"1", ",", "21", ",", "4", ",", "5"}], "]"}]}]}], ",", 
     RowBox[{
      RowBox[{"hf", "[", 
       RowBox[{"1", ",", "13", ",", "5", ",", "9"}], "]"}], "\[Rule]", 
      RowBox[{"r03m1m2m4m5", " ", "m3", " ", 
       RowBox[{"kf", "[", 
        RowBox[{"1", ",", "13", ",", "5", ",", "9"}], "]"}]}]}], ",", 
     RowBox[{
      RowBox[{"hb", "[", 
       RowBox[{"1", ",", "13", ",", "5", ",", "9"}], "]"}], "\[Rule]", 
      RowBox[{"r03m1m2m3m4m5", " ", 
       RowBox[{"kb", "[", 
        RowBox[{"1", ",", "13", ",", "5", ",", "9"}], "]"}]}]}], ",", 
     RowBox[{
      RowBox[{"hf", "[", 
       RowBox[{"1", ",", "17", ",", "5", ",", "5"}], "]"}], "\[Rule]", 
      RowBox[{"r03m1m2m3m5", " ", "m4", " ", 
       RowBox[{"kf", "[", 
        RowBox[{"1", ",", "17", ",", "5", ",", "5"}], "]"}]}]}], ",", 
     RowBox[{
      RowBox[{"hb", "[", 
       RowBox[{"1", ",", "17", ",", "5", ",", "5"}], "]"}], "\[Rule]", 
      RowBox[{"r03m1m2m3m4m5", " ", 
       RowBox[{"kb", "[", 
        RowBox[{"1", ",", "17", ",", "5", ",", "5"}], "]"}]}]}], ",", 
     RowBox[{
      RowBox[{"hf", "[", 
       RowBox[{"1", ",", "21", ",", "5", ",", "1"}], "]"}], "\[Rule]", 
      RowBox[{"r03m1m2m3m4", " ", "m5", " ", 
       RowBox[{"kf", "[", 
        RowBox[{"1", ",", "21", ",", "5", ",", "1"}], "]"}]}]}], ",", 
     RowBox[{
      RowBox[{"hb", "[", 
       RowBox[{"1", ",", "21", ",", "5", ",", "1"}], "]"}], "\[Rule]", 
      RowBox[{"r03m1m2m3m4m5", " ", 
       RowBox[{"kb", "[", 
        RowBox[{"1", ",", "21", ",", "5", ",", "1"}], "]"}]}]}], ",", " ", 
     RowBox[{"Vf30", "\[Rule]", 
      RowBox[{"r03m1m2m3m4m5", " ", "Kf3"}]}], ",", "\[IndentingNewLine]", 
     "\[IndentingNewLine]", 
     RowBox[{
      RowBox[{"cf", "[", 
       RowBox[{"1", ",", "1", ",", "1", ",", "5"}], "]"}], "\[Rule]", 
      RowBox[{"r04", " ", "n1", " ", 
       RowBox[{"kf", "[", 
        RowBox[{"1", ",", "1", ",", "1", ",", "5"}], "]"}]}]}], ",", 
     RowBox[{
      RowBox[{"cb", "[", 
       RowBox[{"1", ",", "1", ",", "1", ",", "5"}], "]"}], "\[Rule]", 
      RowBox[{"r04n1", " ", 
       RowBox[{"kb", "[", 
        RowBox[{"1", ",", "1", ",", "1", ",", "5"}], "]"}]}]}], ",", 
     RowBox[{
      RowBox[{"cf", "[", 
       RowBox[{"1", ",", "1", ",", "1", ",", "9"}], "]"}], "\[Rule]", 
      RowBox[{"r04", " ", "n2", " ", 
       RowBox[{"kf", "[", 
        RowBox[{"1", ",", "1", ",", "1", ",", "9"}], "]"}]}]}], ",", 
     RowBox[{
      RowBox[{"cb", "[", 
       RowBox[{"1", ",", "1", ",", "1", ",", "9"}], "]"}], "\[Rule]", 
      RowBox[{"r04n2", " ", 
       RowBox[{"kb", "[", 
        RowBox[{"1", ",", "1", ",", "1", ",", "9"}], "]"}]}]}], ",", 
     RowBox[{
      RowBox[{"cf", "[", 
       RowBox[{"1", ",", "9", ",", "2", ",", "1"}], "]"}], "\[Rule]", 
      RowBox[{"r04n1", " ", "n2", " ", 
       RowBox[{"kf", "[", 
        RowBox[{"1", ",", "9", ",", "2", ",", "1"}], "]"}]}]}], ",", 
     RowBox[{
      RowBox[{"cb", "[", 
       RowBox[{"1", ",", "9", ",", "2", ",", "1"}], "]"}], "\[Rule]", 
      RowBox[{"r04n1n2", " ", 
       RowBox[{"kb", "[", 
        RowBox[{"1", ",", "9", ",", "2", ",", "1"}], "]"}]}]}], ",", 
     RowBox[{
      RowBox[{"cf", "[", 
       RowBox[{"1", ",", "5", ",", "2", ",", "5"}], "]"}], "\[Rule]", 
      RowBox[{"n1", " ", "r04n2", " ", 
       RowBox[{"kf", "[", 
        RowBox[{"1", ",", "5", ",", "2", ",", "5"}], "]"}]}]}], ",", 
     RowBox[{
      RowBox[{"cb", "[", 
       RowBox[{"1", ",", "5", ",", "2", ",", "5"}], "]"}], "->", 
      RowBox[{"r04n1n2", " ", 
       RowBox[{"kb", "[", 
        RowBox[{"1", ",", "5", ",", "2", ",", "5"}], "]"}]}]}], ",", 
     RowBox[{
      RowBox[{"cf", "[", 
       RowBox[{"1", ",", "13", ",", "3", ",", "1"}], "]"}], "\[Rule]", 
      RowBox[{"r04n1n2", " ", "n3", " ", 
       RowBox[{"kf", "[", 
        RowBox[{"1", ",", "13", ",", "3", ",", "1"}], "]"}]}]}], ",", 
     RowBox[{
      RowBox[{"cb", "[", 
       RowBox[{"1", ",", "13", ",", "3", ",", "1"}], "]"}], "\[Rule]", 
      RowBox[{"r04n1n2n3", " ", 
       RowBox[{"kb", "[", 
        RowBox[{"1", ",", "13", ",", "3", ",", "1"}], "]"}]}]}], ",", 
     RowBox[{
      RowBox[{"cf", "[", 
       RowBox[{"1", ",", "17", ",", "3", ",", "1"}], "]"}], "\[Rule]", 
      RowBox[{"r04n1n2", " ", "n4", " ", 
       RowBox[{"kf", "[", 
        RowBox[{"1", ",", "17", ",", "3", ",", "1"}], "]"}]}]}], ",", 
     RowBox[{
      RowBox[{"cb", "[", 
       RowBox[{"1", ",", "17", ",", "3", ",", "1"}], "]"}], "\[Rule]", 
      RowBox[{"r04n1n2n4", " ", 
       RowBox[{"kb", "[", 
        RowBox[{"1", ",", "17", ",", "3", ",", "1"}], "]"}]}]}], ",", 
     RowBox[{
      RowBox[{"cf", "[", 
       RowBox[{"1", ",", "13", ",", "4", ",", "5"}], "]"}], "\[Rule]", 
      RowBox[{"r04n1n2n4", " ", "n3", " ", 
       RowBox[{"kf", "[", 
        RowBox[{"1", ",", "13", ",", "4", ",", "5"}], "]"}]}]}], ",", 
     RowBox[{
      RowBox[{"cb", "[", 
       RowBox[{"1", ",", "13", ",", "4", ",", "5"}], "]"}], "\[Rule]", 
      RowBox[{"r04n1n2n3n4", " ", 
       RowBox[{"kb", "[", 
        RowBox[{"1", ",", "13", ",", "4", ",", "5"}], "]"}]}]}], ",", 
     RowBox[{
      RowBox[{"cf", "[", 
       RowBox[{"1", ",", "17", ",", "4", ",", "1"}], "]"}], "\[Rule]", 
      RowBox[{"r04n1n2n3", " ", "n4", " ", 
       RowBox[{"kf", "[", 
        RowBox[{"1", ",", "17", ",", "4", ",", "1"}], "]"}]}]}], ",", 
     RowBox[{
      RowBox[{"cb", "[", 
       RowBox[{"1", ",", "17", ",", "4", ",", "1"}], "]"}], "\[Rule]", 
      RowBox[{"r04n1n2n3n4", " ", 
       RowBox[{"kb", "[", 
        RowBox[{"1", ",", "17", ",", "4", ",", "1"}], "]"}]}]}], ",", 
     RowBox[{
      RowBox[{"cf", "[", 
       RowBox[{"1", ",", "21", ",", "4", ",", "1"}], "]"}], "\[Rule]", 
      RowBox[{"r04n1n2n3", " ", "n5", " ", 
       RowBox[{"kf", "[", 
        RowBox[{"1", ",", "21", ",", "4", ",", "1"}], "]"}]}]}], ",", 
     RowBox[{
      RowBox[{"cb", "[", 
       RowBox[{"1", ",", "21", ",", "4", ",", "1"}], "]"}], "\[Rule]", 
      RowBox[{"r04n1n2n3n5", " ", 
       RowBox[{"kb", "[", 
        RowBox[{"1", ",", "21", ",", "4", ",", "1"}], "]"}]}]}], ",", 
     RowBox[{
      RowBox[{"cf", "[", 
       RowBox[{"1", ",", "21", ",", "4", ",", "5"}], "]"}], "\[Rule]", 
      RowBox[{"r04n1n2n4", " ", "n5", " ", 
       RowBox[{"kf", "[", 
        RowBox[{"1", ",", "21", ",", "4", ",", "5"}], "]"}]}]}], ",", 
     RowBox[{
      RowBox[{"cb", "[", 
       RowBox[{"1", ",", "21", ",", "4", ",", "5"}], "]"}], "\[Rule]", 
      RowBox[{"r04n1n2n4n5", " ", 
       RowBox[{"kb", "[", 
        RowBox[{"1", ",", "21", ",", "4", ",", "5"}], "]"}]}]}], ",", 
     RowBox[{
      RowBox[{"cf", "[", 
       RowBox[{"1", ",", "13", ",", "5", ",", "9"}], "]"}], "\[Rule]", 
      RowBox[{"r04n1n2n4n5", " ", "n3", " ", 
       RowBox[{"kf", "[", 
        RowBox[{"1", ",", "13", ",", "5", ",", "9"}], "]"}]}]}], ",", 
     RowBox[{
      RowBox[{"cb", "[", 
       RowBox[{"1", ",", "13", ",", "5", ",", "9"}], "]"}], "\[Rule]", 
      RowBox[{"r04n1n2n3n4n5", " ", 
       RowBox[{"kb", "[", 
        RowBox[{"1", ",", "13", ",", "5", ",", "9"}], "]"}]}]}], ",", 
     RowBox[{
      RowBox[{"cf", "[", 
       RowBox[{"1", ",", "17", ",", "5", ",", "5"}], "]"}], "\[Rule]", 
      RowBox[{"r04n1n2n3n5", " ", "n4", " ", 
       RowBox[{"kf", "[", 
        RowBox[{"1", ",", "17", ",", "5", ",", "5"}], "]"}]}]}], ",", 
     RowBox[{
      RowBox[{"cb", "[", 
       RowBox[{"1", ",", "17", ",", "5", ",", "5"}], "]"}], "\[Rule]", 
      RowBox[{"r04n1n2n3n4n5", " ", 
       RowBox[{"kb", "[", 
        RowBox[{"1", ",", "17", ",", "5", ",", "5"}], "]"}]}]}], ",", 
     RowBox[{
      RowBox[{"cf", "[", 
       RowBox[{"1", ",", "21", ",", "5", ",", "1"}], "]"}], "\[Rule]", 
      RowBox[{"r04n1n2n3n4", " ", "n5", " ", 
       RowBox[{"kf", "[", 
        RowBox[{"1", ",", "21", ",", "5", ",", "1"}], "]"}]}]}], ",", 
     RowBox[{
      RowBox[{"cb", "[", 
       RowBox[{"1", ",", "21", ",", "5", ",", "1"}], "]"}], "\[Rule]", 
      RowBox[{"r04n1n2n3n4n5", " ", 
       RowBox[{"kb", "[", 
        RowBox[{"1", ",", "21", ",", "5", ",", "1"}], "]"}]}]}], ",", " ", 
     RowBox[{"Vf40", "\[Rule]", "  ", 
      RowBox[{"r04n1n2n3n4n5", " ", "Kf4"}]}], ",", "\[IndentingNewLine]", 
     "\[IndentingNewLine]", 
     RowBox[{
      RowBox[{"vf", "[", 
       RowBox[{"1", ",", "1", ",", "1", ",", "5"}], "]"}], "\[Rule]", 
      RowBox[{"p1", " ", "r1", " ", 
       RowBox[{"kf", "[", 
        RowBox[{"1", ",", "1", ",", "1", ",", "5"}], "]"}]}]}], ",", 
     RowBox[{
      RowBox[{"vb", "[", 
       RowBox[{"1", ",", "1", ",", "1", ",", "5"}], "]"}], "\[Rule]", 
      RowBox[{"p1r1", " ", 
       RowBox[{"kb", "[", 
        RowBox[{"1", ",", "1", ",", "1", ",", "5"}], "]"}]}]}], ",", 
     RowBox[{
      RowBox[{"vf", "[", 
       RowBox[{"1", ",", "1", ",", "1", ",", "9"}], "]"}], "\[Rule]", 
      RowBox[{"p2", " ", "r1", " ", 
       RowBox[{"kf", "[", 
        RowBox[{"1", ",", "1", ",", "1", ",", "9"}], "]"}]}]}], ",", 
     RowBox[{
      RowBox[{"vb", "[", 
       RowBox[{"1", ",", "1", ",", "1", ",", "9"}], "]"}], "\[Rule]", 
      RowBox[{"p2r1", " ", 
       RowBox[{"kb", "[", 
        RowBox[{"1", ",", "1", ",", "1", ",", "9"}], "]"}]}]}], ",", 
     RowBox[{
      RowBox[{"vf", "[", 
       RowBox[{"1", ",", "5", ",", "2", ",", "5"}], "]"}], "\[Rule]", 
      RowBox[{"p1", " ", "p2r1", " ", 
       RowBox[{"kf", "[", 
        RowBox[{"1", ",", "5", ",", "2", ",", "5"}], "]"}]}]}], ",", 
     RowBox[{
      RowBox[{"vb", "[", 
       RowBox[{"1", ",", "5", ",", "2", ",", "5"}], "]"}], "\[Rule]", 
      RowBox[{"p1p2r1", " ", 
       RowBox[{"kb", "[", 
        RowBox[{"1", ",", "5", ",", "2", ",", "5"}], "]"}]}]}], ",", 
     RowBox[{
      RowBox[{"vf", "[", 
       RowBox[{"1", ",", "9", ",", "2", ",", "1"}], "]"}], "\[Rule]", 
      RowBox[{"p1r1", " ", "p2", " ", 
       RowBox[{"kf", "[", 
        RowBox[{"1", ",", "9", ",", "2", ",", "1"}], "]"}]}]}], ",", 
     RowBox[{
      RowBox[{"vb", "[", 
       RowBox[{"1", ",", "9", ",", "2", ",", "1"}], "]"}], "\[Rule]", 
      RowBox[{"p1p2r1", " ", 
       RowBox[{"kb", "[", 
        RowBox[{"1", ",", "9", ",", "2", ",", "1"}], "]"}]}]}], ",", 
     RowBox[{
      RowBox[{"vf", "[", 
       RowBox[{"1", ",", "13", ",", "3", ",", "1"}], "]"}], "\[Rule]", 
      RowBox[{"p1p2r1", " ", "p3", " ", 
       RowBox[{"kf", "[", 
        RowBox[{"1", ",", "13", ",", "3", ",", "1"}], "]"}]}]}], ",", 
     RowBox[{
      RowBox[{"vb", "[", 
       RowBox[{"1", ",", "13", ",", "3", ",", "1"}], "]"}], "\[Rule]", 
      RowBox[{"p1p2p3r1", " ", 
       RowBox[{"kb", "[", 
        RowBox[{"1", ",", "13", ",", "3", ",", "1"}], "]"}]}]}], ",", 
     RowBox[{
      RowBox[{"vf", "[", 
       RowBox[{"1", ",", "17", ",", "3", ",", "1"}], "]"}], "\[Rule]", 
      RowBox[{"p1p2r1", " ", "p4", " ", 
       RowBox[{"kf", "[", 
        RowBox[{"1", ",", "17", ",", "3", ",", "1"}], "]"}]}]}], ",", 
     RowBox[{
      RowBox[{"vb", "[", 
       RowBox[{"1", ",", "17", ",", "3", ",", "1"}], "]"}], "\[Rule]", 
      RowBox[{"p1p2p4r1", " ", 
       RowBox[{"kb", "[", 
        RowBox[{"1", ",", "17", ",", "3", ",", "1"}], "]"}]}]}], ",", 
     RowBox[{
      RowBox[{"vf", "[", 
       RowBox[{"1", ",", "13", ",", "4", ",", "5"}], "]"}], "\[Rule]", 
      RowBox[{"p1p2p4r1", " ", "p3", " ", 
       RowBox[{"kf", "[", 
        RowBox[{"1", ",", "13", ",", "4", ",", "5"}], "]"}]}]}], ",", 
     RowBox[{
      RowBox[{"vb", "[", 
       RowBox[{"1", ",", "13", ",", "4", ",", "5"}], "]"}], "\[Rule]", 
      RowBox[{"p1p2p3p4r1", " ", 
       RowBox[{"kb", "[", 
        RowBox[{"1", ",", "13", ",", "4", ",", "5"}], "]"}]}]}], ",", 
     RowBox[{
      RowBox[{"vf", "[", 
       RowBox[{"1", ",", "17", ",", "4", ",", "1"}], "]"}], "\[Rule]", 
      RowBox[{"p1p2p3r1", " ", "p4", " ", 
       RowBox[{"kf", "[", 
        RowBox[{"1", ",", "17", ",", "4", ",", "1"}], "]"}]}]}], ",", 
     RowBox[{
      RowBox[{"vb", "[", 
       RowBox[{"1", ",", "17", ",", "4", ",", "1"}], "]"}], "\[Rule]", 
      RowBox[{"p1p2p3p4r1", " ", 
       RowBox[{"kb", "[", 
        RowBox[{"1", ",", "17", ",", "4", ",", "1"}], "]"}]}]}], ",", 
     RowBox[{
      RowBox[{"vf", "[", 
       RowBox[{"1", ",", "21", ",", "4", ",", "1"}], "]"}], "\[Rule]", 
      RowBox[{"p1p2p3r1", " ", "p5", " ", 
       RowBox[{"kf", "[", 
        RowBox[{"1", ",", "21", ",", "4", ",", "1"}], "]"}]}]}], ",", 
     RowBox[{
      RowBox[{"vb", "[", 
       RowBox[{"1", ",", "21", ",", "4", ",", "1"}], "]"}], "\[Rule]", 
      RowBox[{"p1p2p3p5r1", " ", 
       RowBox[{"kb", "[", 
        RowBox[{"1", ",", "21", ",", "4", ",", "1"}], "]"}]}]}], ",", 
     RowBox[{
      RowBox[{"vf", "[", 
       RowBox[{"1", ",", "21", ",", "4", ",", "5"}], "]"}], "\[Rule]", 
      RowBox[{"p1p2p4r1", " ", "p5", " ", 
       RowBox[{"kf", "[", 
        RowBox[{"1", ",", "21", ",", "4", ",", "5"}], "]"}]}]}], ",", 
     RowBox[{
      RowBox[{"vb", "[", 
       RowBox[{"1", ",", "21", ",", "4", ",", "5"}], "]"}], "\[Rule]", 
      RowBox[{"p1p2p4p5r1", " ", 
       RowBox[{"kb", "[", 
        RowBox[{"1", ",", "21", ",", "4", ",", "5"}], "]"}]}]}], ",", 
     RowBox[{
      RowBox[{"vf", "[", 
       RowBox[{"1", ",", "13", ",", "5", ",", "9"}], "]"}], "\[Rule]", 
      RowBox[{"p1p2p4p5r1", " ", "p3", " ", 
       RowBox[{"kf", "[", 
        RowBox[{"1", ",", "13", ",", "5", ",", "9"}], "]"}]}]}], ",", 
     RowBox[{
      RowBox[{"vb", "[", 
       RowBox[{"1", ",", "13", ",", "5", ",", "9"}], "]"}], "\[Rule]", 
      RowBox[{"p1p2p3p4p5r1", " ", 
       RowBox[{"kb", "[", 
        RowBox[{"1", ",", "13", ",", "5", ",", "9"}], "]"}]}]}], ",", 
     RowBox[{
      RowBox[{"vf", "[", 
       RowBox[{"1", ",", "17", ",", "5", ",", "5"}], "]"}], "\[Rule]", 
      RowBox[{"p1p2p3p5r1", " ", "p4", " ", 
       RowBox[{"kf", "[", 
        RowBox[{"1", ",", "17", ",", "5", ",", "5"}], "]"}]}]}], ",", 
     RowBox[{
      RowBox[{"vb", "[", 
       RowBox[{"1", ",", "17", ",", "5", ",", "5"}], "]"}], "\[Rule]", 
      RowBox[{"p1p2p3p4p5r1", " ", 
       RowBox[{"kb", "[", 
        RowBox[{"1", ",", "17", ",", "5", ",", "5"}], "]"}]}]}], ",", 
     RowBox[{
      RowBox[{"vf", "[", 
       RowBox[{"1", ",", "21", ",", "5", ",", "1"}], "]"}], "\[Rule]", 
      RowBox[{"p1p2p3p4r1", " ", "p5", " ", 
       RowBox[{"kf", "[", 
        RowBox[{"1", ",", "21", ",", "5", ",", "1"}], "]"}]}]}], ",", 
     RowBox[{
      RowBox[{"vb", "[", 
       RowBox[{"1", ",", "21", ",", "5", ",", "1"}], "]"}], "\[Rule]", 
      RowBox[{"p1p2p3p4p5r1", " ", 
       RowBox[{"kb", "[", 
        RowBox[{"1", ",", "21", ",", "5", ",", "1"}], "]"}]}]}], ",", " ", 
     RowBox[{"Vf1", "\[Rule]", 
      RowBox[{"p1p2p3p4p5r1", "  ", "Kf1"}]}], " ", ",", 
     "\[IndentingNewLine]", "\[IndentingNewLine]", 
     RowBox[{
      RowBox[{"af", "[", 
       RowBox[{"1", ",", "1", ",", "1", ",", "5"}], "]"}], "\[Rule]", 
      RowBox[{"q1", " ", "r2", " ", 
       RowBox[{"kf", "[", 
        RowBox[{"1", ",", "1", ",", "1", ",", "5"}], "]"}]}]}], ",", 
     RowBox[{
      RowBox[{"ab", "[", 
       RowBox[{"1", ",", "1", ",", "1", ",", "5"}], "]"}], "\[Rule]", 
      RowBox[{"q1r2", " ", 
       RowBox[{"kb", "[", 
        RowBox[{"1", ",", "1", ",", "1", ",", "5"}], "]"}]}]}], ",", 
     RowBox[{
      RowBox[{"af", "[", 
       RowBox[{"1", ",", "1", ",", "1", ",", "9"}], "]"}], "\[Rule]", 
      RowBox[{"q2", " ", "r2", " ", 
       RowBox[{"kf", "[", 
        RowBox[{"1", ",", "1", ",", "1", ",", "9"}], "]"}]}]}], ",", 
     RowBox[{
      RowBox[{"ab", "[", 
       RowBox[{"1", ",", "1", ",", "1", ",", "9"}], "]"}], "\[Rule]", 
      RowBox[{"q2r2", " ", 
       RowBox[{"kb", "[", 
        RowBox[{"1", ",", "1", ",", "1", ",", "9"}], "]"}]}]}], ",", 
     RowBox[{
      RowBox[{"af", "[", 
       RowBox[{"1", ",", "5", ",", "2", ",", "5"}], "]"}], "\[Rule]", 
      RowBox[{"q1", " ", "q2r2", " ", 
       RowBox[{"kf", "[", 
        RowBox[{"1", ",", "5", ",", "2", ",", "5"}], "]"}]}]}], ",", 
     RowBox[{
      RowBox[{"ab", "[", 
       RowBox[{"1", ",", "5", ",", "2", ",", "5"}], "]"}], "\[Rule]", 
      RowBox[{"q1q2r2", " ", 
       RowBox[{"kb", "[", 
        RowBox[{"1", ",", "5", ",", "2", ",", "5"}], "]"}]}]}], ",", 
     RowBox[{
      RowBox[{"af", "[", 
       RowBox[{"1", ",", "9", ",", "2", ",", "1"}], "]"}], "\[Rule]", 
      RowBox[{"q1r2", " ", "q2", " ", 
       RowBox[{"kf", "[", 
        RowBox[{"1", ",", "9", ",", "2", ",", "1"}], "]"}]}]}], ",", 
     RowBox[{
      RowBox[{"ab", "[", 
       RowBox[{"1", ",", "9", ",", "2", ",", "1"}], "]"}], "\[Rule]", 
      RowBox[{"q1q2r2", " ", 
       RowBox[{"kb", "[", 
        RowBox[{"1", ",", "9", ",", "2", ",", "1"}], "]"}]}]}], ",", 
     RowBox[{
      RowBox[{"af", "[", 
       RowBox[{"1", ",", "13", ",", "3", ",", "1"}], "]"}], "\[Rule]", 
      RowBox[{"q1q2r2", " ", "q3", " ", 
       RowBox[{"kf", "[", 
        RowBox[{"1", ",", "13", ",", "3", ",", "1"}], "]"}]}]}], ",", 
     RowBox[{
      RowBox[{"ab", "[", 
       RowBox[{"1", ",", "13", ",", "3", ",", "1"}], "]"}], "\[Rule]", 
      RowBox[{"q1q2q3r2", " ", 
       RowBox[{"kb", "[", 
        RowBox[{"1", ",", "13", ",", "3", ",", "1"}], "]"}]}]}], ",", 
     RowBox[{
      RowBox[{"af", "[", 
       RowBox[{"1", ",", "17", ",", "3", ",", "1"}], "]"}], "\[Rule]", 
      RowBox[{"q1q2r2", " ", "q4", " ", 
       RowBox[{"kf", "[", 
        RowBox[{"1", ",", "17", ",", "3", ",", "1"}], "]"}]}]}], ",", 
     RowBox[{
      RowBox[{"ab", "[", 
       RowBox[{"1", ",", "17", ",", "3", ",", "1"}], "]"}], "\[Rule]", 
      RowBox[{"q1q2q4r2", " ", 
       RowBox[{"kb", "[", 
        RowBox[{"1", ",", "17", ",", "3", ",", "1"}], "]"}]}]}], ",", 
     RowBox[{
      RowBox[{"af", "[", 
       RowBox[{"1", ",", "13", ",", "4", ",", "5"}], "]"}], "\[Rule]", 
      RowBox[{"q1q2q4r2", " ", "q3", " ", 
       RowBox[{"kf", "[", 
        RowBox[{"1", ",", "13", ",", "4", ",", "5"}], "]"}]}]}], ",", 
     RowBox[{
      RowBox[{"ab", "[", 
       RowBox[{"1", ",", "13", ",", "4", ",", "5"}], "]"}], "\[Rule]", 
      RowBox[{"q1q2q3q4r2", " ", 
       RowBox[{"kb", "[", 
        RowBox[{"1", ",", "13", ",", "4", ",", "5"}], "]"}]}]}], ",", 
     RowBox[{
      RowBox[{"af", "[", 
       RowBox[{"1", ",", "17", ",", "4", ",", "1"}], "]"}], "\[Rule]", 
      RowBox[{"q1q2q3r2", " ", "q4", " ", 
       RowBox[{"kf", "[", 
        RowBox[{"1", ",", "17", ",", "4", ",", "1"}], "]"}]}]}], ",", 
     RowBox[{
      RowBox[{"ab", "[", 
       RowBox[{"1", ",", "17", ",", "4", ",", "1"}], "]"}], "\[Rule]", 
      RowBox[{"q1q2q3q4r2", " ", 
       RowBox[{"kb", "[", 
        RowBox[{"1", ",", "17", ",", "4", ",", "1"}], "]"}]}]}], ",", 
     RowBox[{
      RowBox[{"af", "[", 
       RowBox[{"1", ",", "21", ",", "4", ",", "1"}], "]"}], "\[Rule]", 
      RowBox[{"q1q2q3r2", " ", "q5", " ", 
       RowBox[{"kf", "[", 
        RowBox[{"1", ",", "21", ",", "4", ",", "1"}], "]"}]}]}], ",", 
     RowBox[{
      RowBox[{"ab", "[", 
       RowBox[{"1", ",", "21", ",", "4", ",", "1"}], "]"}], "\[Rule]", 
      RowBox[{"q1q2q3q5r2", " ", 
       RowBox[{"kb", "[", 
        RowBox[{"1", ",", "21", ",", "4", ",", "1"}], "]"}]}]}], ",", 
     RowBox[{
      RowBox[{"af", "[", 
       RowBox[{"1", ",", "21", ",", "4", ",", "5"}], "]"}], "\[Rule]", 
      RowBox[{"q1q2q4r2", " ", "q5", " ", 
       RowBox[{"kf", "[", 
        RowBox[{"1", ",", "21", ",", "4", ",", "5"}], "]"}]}]}], ",", 
     RowBox[{
      RowBox[{"ab", "[", 
       RowBox[{"1", ",", "21", ",", "4", ",", "5"}], "]"}], "\[Rule]", 
      RowBox[{"q1q2q4q5r2", " ", 
       RowBox[{"kb", "[", 
        RowBox[{"1", ",", "21", ",", "4", ",", "5"}], "]"}]}]}], ",", 
     RowBox[{
      RowBox[{"af", "[", 
       RowBox[{"1", ",", "13", ",", "5", ",", "9"}], "]"}], "\[Rule]", 
      RowBox[{"q1q2q4q5r2", " ", "q3", " ", 
       RowBox[{"kf", "[", 
        RowBox[{"1", ",", "13", ",", "5", ",", "9"}], "]"}]}]}], ",", 
     RowBox[{
      RowBox[{"ab", "[", 
       RowBox[{"1", ",", "13", ",", "5", ",", "9"}], "]"}], "\[Rule]", 
      RowBox[{"q1q2q3q4q5r2", " ", 
       RowBox[{"kb", "[", 
        RowBox[{"1", ",", "13", ",", "5", ",", "9"}], "]"}]}]}], ",", 
     RowBox[{
      RowBox[{"af", "[", 
       RowBox[{"1", ",", "17", ",", "5", ",", "5"}], "]"}], "\[Rule]", 
      RowBox[{"q1q2q3q5r2", " ", "q4", " ", 
       RowBox[{"kf", "[", 
        RowBox[{"1", ",", "17", ",", "5", ",", "5"}], "]"}]}]}], ",", 
     RowBox[{
      RowBox[{"ab", "[", 
       RowBox[{"1", ",", "17", ",", "5", ",", "5"}], "]"}], "\[Rule]", 
      RowBox[{"q1q2q3q4q5r2", " ", 
       RowBox[{"kb", "[", 
        RowBox[{"1", ",", "17", ",", "5", ",", "5"}], "]"}]}]}], ",", 
     RowBox[{
      RowBox[{"af", "[", 
       RowBox[{"1", ",", "21", ",", "5", ",", "1"}], "]"}], "\[Rule]", 
      RowBox[{"q1q2q3q4r2", " ", "q5", " ", 
       RowBox[{"kf", "[", 
        RowBox[{"1", ",", "21", ",", "5", ",", "1"}], "]"}]}]}], ",", 
     RowBox[{
      RowBox[{"ab", "[", 
       RowBox[{"1", ",", "21", ",", "5", ",", "1"}], "]"}], "\[Rule]", 
      RowBox[{"q1q2q3q4q5r2", " ", 
       RowBox[{"kb", "[", 
        RowBox[{"1", ",", "21", ",", "5", ",", "1"}], "]"}]}]}], ",", 
     RowBox[{"Vf2", "\[Rule]", 
      RowBox[{"q1q2q3q4q5r2", " ", "Kf2"}]}], ",", "\[IndentingNewLine]", 
     "\[IndentingNewLine]", 
     RowBox[{
      RowBox[{"bf", "[", 
       RowBox[{"1", ",", "1", ",", "1", ",", "5"}], "]"}], "\[Rule]", 
      RowBox[{"r3", " ", "s1", " ", 
       RowBox[{"kf", "[", 
        RowBox[{"1", ",", "1", ",", "1", ",", "5"}], "]"}]}]}], ",", 
     RowBox[{
      RowBox[{"bb", "[", 
       RowBox[{"1", ",", "1", ",", "1", ",", "5"}], "]"}], "\[Rule]", 
      RowBox[{"r3s1", " ", 
       RowBox[{"kb", "[", 
        RowBox[{"1", ",", "1", ",", "1", ",", "5"}], "]"}]}]}], ",", 
     RowBox[{
      RowBox[{"bf", "[", 
       RowBox[{"1", ",", "1", ",", "1", ",", "9"}], "]"}], "\[Rule]", 
      RowBox[{"r3", " ", "s2", " ", 
       RowBox[{"kf", "[", 
        RowBox[{"1", ",", "1", ",", "1", ",", "9"}], "]"}]}]}], ",", 
     RowBox[{
      RowBox[{"bb", "[", 
       RowBox[{"1", ",", "1", ",", "1", ",", "9"}], "]"}], "\[Rule]", 
      RowBox[{"r3s2", " ", 
       RowBox[{"kb", "[", 
        RowBox[{"1", ",", "1", ",", "1", ",", "9"}], "]"}]}]}], ",", 
     RowBox[{
      RowBox[{"bf", "[", 
       RowBox[{"1", ",", "9", ",", "2", ",", "1"}], "]"}], "\[Rule]", 
      RowBox[{"r3s1", " ", "s2", " ", 
       RowBox[{"kf", "[", 
        RowBox[{"1", ",", "9", ",", "2", ",", "1"}], "]"}]}]}], ",", 
     RowBox[{
      RowBox[{"bb", "[", 
       RowBox[{"1", ",", "9", ",", "2", ",", "1"}], "]"}], "\[Rule]", 
      RowBox[{"r3s1s2", " ", 
       RowBox[{"kb", "[", 
        RowBox[{"1", ",", "9", ",", "2", ",", "1"}], "]"}]}]}], ",", 
     RowBox[{
      RowBox[{"bf", "[", 
       RowBox[{"1", ",", "5", ",", "2", ",", "5"}], "]"}], "->", 
      RowBox[{"s1", " ", "r3s2", " ", 
       RowBox[{"kf", "[", 
        RowBox[{"1", ",", "5", ",", "2", ",", "5"}], "]"}]}]}], ",", 
     RowBox[{
      RowBox[{"bb", "[", 
       RowBox[{"1", ",", "5", ",", "2", ",", "5"}], "]"}], "->", 
      RowBox[{"r3s1s2", " ", 
       RowBox[{"kb", "[", 
        RowBox[{"1", ",", "5", ",", "2", ",", "5"}], "]"}]}]}], ",", 
     RowBox[{
      RowBox[{"bf", "[", 
       RowBox[{"1", ",", "13", ",", "3", ",", "1"}], "]"}], "\[Rule]", 
      RowBox[{"r3s1s2", " ", "s3", " ", 
       RowBox[{"kf", "[", 
        RowBox[{"1", ",", "13", ",", "3", ",", "1"}], "]"}]}]}], ",", 
     RowBox[{
      RowBox[{"bb", "[", 
       RowBox[{"1", ",", "13", ",", "3", ",", "1"}], "]"}], "\[Rule]", 
      RowBox[{"r3s1s2s3", " ", 
       RowBox[{"kb", "[", 
        RowBox[{"1", ",", "13", ",", "3", ",", "1"}], "]"}]}]}], ",", 
     RowBox[{
      RowBox[{"bf", "[", 
       RowBox[{"1", ",", "17", ",", "3", ",", "1"}], "]"}], "\[Rule]", 
      RowBox[{"r3s1s2", " ", "s4", " ", 
       RowBox[{"kf", "[", 
        RowBox[{"1", ",", "17", ",", "3", ",", "1"}], "]"}]}]}], ",", 
     RowBox[{
      RowBox[{"bb", "[", 
       RowBox[{"1", ",", "17", ",", "3", ",", "1"}], "]"}], "\[Rule]", 
      RowBox[{"r3s1s2s4", " ", 
       RowBox[{"kb", "[", 
        RowBox[{"1", ",", "17", ",", "3", ",", "1"}], "]"}]}]}], ",", 
     RowBox[{
      RowBox[{"bf", "[", 
       RowBox[{"1", ",", "13", ",", "4", ",", "5"}], "]"}], "\[Rule]", 
      RowBox[{"r3s1s2s4", " ", "s3", " ", 
       RowBox[{"kf", "[", 
        RowBox[{"1", ",", "13", ",", "4", ",", "5"}], "]"}]}]}], ",", 
     RowBox[{
      RowBox[{"bb", "[", 
       RowBox[{"1", ",", "13", ",", "4", ",", "5"}], "]"}], "\[Rule]", 
      RowBox[{"r3s1s2s3s4", " ", 
       RowBox[{"kb", "[", 
        RowBox[{"1", ",", "13", ",", "4", ",", "5"}], "]"}]}]}], ",", 
     RowBox[{
      RowBox[{"bf", "[", 
       RowBox[{"1", ",", "17", ",", "4", ",", "1"}], "]"}], "\[Rule]", 
      RowBox[{"r3s1s2s3", " ", "s4", " ", 
       RowBox[{"kf", "[", 
        RowBox[{"1", ",", "17", ",", "4", ",", "1"}], "]"}]}]}], ",", 
     RowBox[{
      RowBox[{"bb", "[", 
       RowBox[{"1", ",", "17", ",", "4", ",", "1"}], "]"}], "\[Rule]", 
      RowBox[{"r3s1s2s3s4", " ", 
       RowBox[{"kb", "[", 
        RowBox[{"1", ",", "17", ",", "4", ",", "1"}], "]"}]}]}], ",", 
     RowBox[{
      RowBox[{"bf", "[", 
       RowBox[{"1", ",", "21", ",", "4", ",", "1"}], "]"}], "\[Rule]", 
      RowBox[{"r3s1s2s3", " ", "s5", " ", 
       RowBox[{"kf", "[", 
        RowBox[{"1", ",", "21", ",", "4", ",", "1"}], "]"}]}]}], ",", 
     RowBox[{
      RowBox[{"bb", "[", 
       RowBox[{"1", ",", "21", ",", "4", ",", "1"}], "]"}], "\[Rule]", 
      RowBox[{"r3s1s2s3s5", " ", 
       RowBox[{"kb", "[", 
        RowBox[{"1", ",", "21", ",", "4", ",", "1"}], "]"}]}]}], ",", 
     RowBox[{
      RowBox[{"bf", "[", 
       RowBox[{"1", ",", "21", ",", "4", ",", "5"}], "]"}], "\[Rule]", 
      RowBox[{"r3s1s2s4", " ", "s5", " ", 
       RowBox[{"kf", "[", 
        RowBox[{"1", ",", "21", ",", "4", ",", "5"}], "]"}]}]}], ",", 
     RowBox[{
      RowBox[{"bb", "[", 
       RowBox[{"1", ",", "21", ",", "4", ",", "5"}], "]"}], "\[Rule]", 
      RowBox[{"r3s1s2s4s5", " ", 
       RowBox[{"kb", "[", 
        RowBox[{"1", ",", "21", ",", "4", ",", "5"}], "]"}]}]}], ",", 
     RowBox[{
      RowBox[{"bf", "[", 
       RowBox[{"1", ",", "13", ",", "5", ",", "9"}], "]"}], "\[Rule]", 
      RowBox[{"r3s1s2s4s5", " ", "s3", " ", 
       RowBox[{"kf", "[", 
        RowBox[{"1", ",", "13", ",", "5", ",", "9"}], "]"}]}]}], ",", 
     RowBox[{
      RowBox[{"bb", "[", 
       RowBox[{"1", ",", "13", ",", "5", ",", "9"}], "]"}], "\[Rule]", 
      RowBox[{"r3s1s2s3s4s5", " ", 
       RowBox[{"kb", "[", 
        RowBox[{"1", ",", "13", ",", "5", ",", "9"}], "]"}]}]}], ",", 
     RowBox[{
      RowBox[{"bf", "[", 
       RowBox[{"1", ",", "17", ",", "5", ",", "5"}], "]"}], "\[Rule]", 
      RowBox[{"r3s1s2s3s5", " ", "s4", " ", 
       RowBox[{"kf", "[", 
        RowBox[{"1", ",", "17", ",", "5", ",", "5"}], "]"}]}]}], ",", 
     RowBox[{
      RowBox[{"bb", "[", 
       RowBox[{"1", ",", "17", ",", "5", ",", "5"}], "]"}], "\[Rule]", 
      RowBox[{"r3s1s2s3s4s5", " ", 
       RowBox[{"kb", "[", 
        RowBox[{"1", ",", "17", ",", "5", ",", "5"}], "]"}]}]}], ",", 
     RowBox[{
      RowBox[{"bf", "[", 
       RowBox[{"1", ",", "21", ",", "5", ",", "1"}], "]"}], "\[Rule]", 
      RowBox[{"r3s1s2s3s4", " ", "s5", " ", 
       RowBox[{"kf", "[", 
        RowBox[{"1", ",", "21", ",", "5", ",", "1"}], "]"}]}]}], ",", 
     RowBox[{
      RowBox[{"bb", "[", 
       RowBox[{"1", ",", "21", ",", "5", ",", "1"}], "]"}], "\[Rule]", 
      RowBox[{"r3s1s2s3s4s5", " ", 
       RowBox[{"kb", "[", 
        RowBox[{"1", ",", "21", ",", "5", ",", "1"}], "]"}]}]}], ",", " ", 
     RowBox[{"Vf3", "\[Rule]", 
      RowBox[{"r3s1s2s3s4s5", " ", "Kf3"}]}], ",", "\[IndentingNewLine]", 
     "\[IndentingNewLine]", 
     RowBox[{"Vpolf", "\[Rule]", " ", 
      RowBox[{"Kpolf", "*", "r1", "*", "Pol"}]}], ",", " ", 
     RowBox[{"Vpolb", "\[Rule]", 
      RowBox[{"Kpolb", "*", "r1Pol"}]}], ",", " ", 
     RowBox[{"Vini", "->", 
      RowBox[{"Kini", "*", "r1Pol"}]}], ",", "\[IndentingNewLine]", 
     "\[IndentingNewLine]", 
     RowBox[{
      RowBox[{"ef", "[", 
       RowBox[{"1", ",", "1", ",", "1", ",", "5"}], "]"}], "\[Rule]", 
      RowBox[{"r4", " ", "y1", " ", 
       RowBox[{"kf", "[", 
        RowBox[{"1", ",", "1", ",", "1", ",", "5"}], "]"}]}]}], ",", 
     RowBox[{
      RowBox[{"eb", "[", 
       RowBox[{"1", ",", "1", ",", "1", ",", "5"}], "]"}], "\[Rule]", 
      RowBox[{"r4y1", " ", 
       RowBox[{"kb", "[", 
        RowBox[{"1", ",", "1", ",", "1", ",", "5"}], "]"}]}]}], ",", 
     RowBox[{
      RowBox[{"ef", "[", 
       RowBox[{"1", ",", "1", ",", "1", ",", "9"}], "]"}], "\[Rule]", 
      RowBox[{"r4", " ", "y2", " ", 
       RowBox[{"kf", "[", 
        RowBox[{"1", ",", "1", ",", "1", ",", "9"}], "]"}]}]}], ",", 
     RowBox[{
      RowBox[{"eb", "[", 
       RowBox[{"1", ",", "1", ",", "1", ",", "9"}], "]"}], "\[Rule]", 
      RowBox[{"r4y2", " ", 
       RowBox[{"kb", "[", 
        RowBox[{"1", ",", "1", ",", "1", ",", "9"}], "]"}]}]}], ",", 
     RowBox[{
      RowBox[{"ef", "[", 
       RowBox[{"1", ",", "9", ",", "2", ",", "1"}], "]"}], "\[Rule]", 
      RowBox[{"r4y1", " ", "y2", " ", 
       RowBox[{"kf", "[", 
        RowBox[{"1", ",", "9", ",", "2", ",", "1"}], "]"}]}]}], ",", 
     RowBox[{
      RowBox[{"eb", "[", 
       RowBox[{"1", ",", "9", ",", "2", ",", "1"}], "]"}], "\[Rule]", 
      RowBox[{"r4y1y2", " ", 
       RowBox[{"kb", "[", 
        RowBox[{"1", ",", "9", ",", "2", ",", "1"}], "]"}]}]}], ",", 
     RowBox[{
      RowBox[{"ef", "[", 
       RowBox[{"1", ",", "5", ",", "2", ",", "5"}], "]"}], "->", 
      RowBox[{"y1", " ", "r4y2", " ", 
       RowBox[{"kf", "[", 
        RowBox[{"1", ",", "5", ",", "2", ",", "5"}], "]"}]}]}], ",", 
     RowBox[{
      RowBox[{"eb", "[", 
       RowBox[{"1", ",", "5", ",", "2", ",", "5"}], "]"}], "->", 
      RowBox[{"r4y1y2", " ", 
       RowBox[{"kb", "[", 
        RowBox[{"1", ",", "5", ",", "2", ",", "5"}], "]"}]}]}], ",", 
     RowBox[{
      RowBox[{"ef", "[", 
       RowBox[{"1", ",", "13", ",", "3", ",", "1"}], "]"}], "\[Rule]", 
      RowBox[{"r4y1y2", " ", "y3", " ", 
       RowBox[{"kf", "[", 
        RowBox[{"1", ",", "13", ",", "3", ",", "1"}], "]"}]}]}], ",", 
     RowBox[{
      RowBox[{"eb", "[", 
       RowBox[{"1", ",", "13", ",", "3", ",", "1"}], "]"}], "\[Rule]", 
      RowBox[{"r4y1y2y3", " ", 
       RowBox[{"kb", "[", 
        RowBox[{"1", ",", "13", ",", "3", ",", "1"}], "]"}]}]}], ",", 
     RowBox[{
      RowBox[{"ef", "[", 
       RowBox[{"1", ",", "17", ",", "3", ",", "1"}], "]"}], "\[Rule]", 
      RowBox[{"r4y1y2", " ", "y4", " ", 
       RowBox[{"kf", "[", 
        RowBox[{"1", ",", "17", ",", "3", ",", "1"}], "]"}]}]}], ",", 
     RowBox[{
      RowBox[{"eb", "[", 
       RowBox[{"1", ",", "17", ",", "3", ",", "1"}], "]"}], "\[Rule]", 
      RowBox[{"r4y1y2y4", " ", 
       RowBox[{"kb", "[", 
        RowBox[{"1", ",", "17", ",", "3", ",", "1"}], "]"}]}]}], ",", 
     RowBox[{
      RowBox[{"ef", "[", 
       RowBox[{"1", ",", "13", ",", "4", ",", "5"}], "]"}], "\[Rule]", 
      RowBox[{"r4y1y2y4", " ", "y3", " ", 
       RowBox[{"kf", "[", 
        RowBox[{"1", ",", "13", ",", "4", ",", "5"}], "]"}]}]}], ",", 
     RowBox[{
      RowBox[{"eb", "[", 
       RowBox[{"1", ",", "13", ",", "4", ",", "5"}], "]"}], "\[Rule]", 
      RowBox[{"r4y1y2y3y4", " ", 
       RowBox[{"kb", "[", 
        RowBox[{"1", ",", "13", ",", "4", ",", "5"}], "]"}]}]}], ",", 
     RowBox[{
      RowBox[{"ef", "[", 
       RowBox[{"1", ",", "17", ",", "4", ",", "1"}], "]"}], "\[Rule]", 
      RowBox[{"r4y1y2y3", " ", "y4", " ", 
       RowBox[{"kf", "[", 
        RowBox[{"1", ",", "17", ",", "4", ",", "1"}], "]"}]}]}], ",", 
     RowBox[{
      RowBox[{"eb", "[", 
       RowBox[{"1", ",", "17", ",", "4", ",", "1"}], "]"}], "\[Rule]", 
      RowBox[{"r4y1y2y3y4", " ", 
       RowBox[{"kb", "[", 
        RowBox[{"1", ",", "17", ",", "4", ",", "1"}], "]"}]}]}], ",", 
     RowBox[{
      RowBox[{"ef", "[", 
       RowBox[{"1", ",", "21", ",", "4", ",", "1"}], "]"}], "\[Rule]", 
      RowBox[{"r4y1y2y3", " ", "y5", " ", 
       RowBox[{"kf", "[", 
        RowBox[{"1", ",", "21", ",", "4", ",", "1"}], "]"}]}]}], ",", 
     RowBox[{
      RowBox[{"eb", "[", 
       RowBox[{"1", ",", "21", ",", "4", ",", "1"}], "]"}], "\[Rule]", 
      RowBox[{"r4y1y2y3y5", " ", 
       RowBox[{"kb", "[", 
        RowBox[{"1", ",", "21", ",", "4", ",", "1"}], "]"}]}]}], ",", 
     RowBox[{
      RowBox[{"ef", "[", 
       RowBox[{"1", ",", "21", ",", "4", ",", "5"}], "]"}], "\[Rule]", 
      RowBox[{"r4y1y2y4", " ", "y5", " ", 
       RowBox[{"kf", "[", 
        RowBox[{"1", ",", "21", ",", "4", ",", "5"}], "]"}]}]}], ",", 
     RowBox[{
      RowBox[{"eb", "[", 
       RowBox[{"1", ",", "21", ",", "4", ",", "5"}], "]"}], "\[Rule]", 
      RowBox[{"r4y1y2y4y5", " ", 
       RowBox[{"kb", "[", 
        RowBox[{"1", ",", "21", ",", "4", ",", "5"}], "]"}]}]}], ",", 
     RowBox[{
      RowBox[{"ef", "[", 
       RowBox[{"1", ",", "13", ",", "5", ",", "9"}], "]"}], "\[Rule]", 
      RowBox[{"r4y1y2y4y5", " ", "y3", " ", 
       RowBox[{"kf", "[", 
        RowBox[{"1", ",", "13", ",", "5", ",", "9"}], "]"}]}]}], ",", 
     RowBox[{
      RowBox[{"eb", "[", 
       RowBox[{"1", ",", "13", ",", "5", ",", "9"}], "]"}], "\[Rule]", 
      RowBox[{"r4y1y2y3y4y5", " ", 
       RowBox[{"kb", "[", 
        RowBox[{"1", ",", "13", ",", "5", ",", "9"}], "]"}]}]}], ",", 
     RowBox[{
      RowBox[{"ef", "[", 
       RowBox[{"1", ",", "17", ",", "5", ",", "5"}], "]"}], "\[Rule]", 
      RowBox[{"r4y1y2y3y5", " ", "y4", " ", 
       RowBox[{"kf", "[", 
        RowBox[{"1", ",", "17", ",", "5", ",", "5"}], "]"}]}]}], ",", 
     RowBox[{
      RowBox[{"eb", "[", 
       RowBox[{"1", ",", "17", ",", "5", ",", "5"}], "]"}], "\[Rule]", 
      RowBox[{"r4y1y2y3y4y5", " ", 
       RowBox[{"kb", "[", 
        RowBox[{"1", ",", "17", ",", "5", ",", "5"}], "]"}]}]}], ",", 
     RowBox[{
      RowBox[{"ef", "[", 
       RowBox[{"1", ",", "21", ",", "5", ",", "1"}], "]"}], "\[Rule]", 
      RowBox[{"r4y1y2y3y4", " ", "y5", " ", 
       RowBox[{"kf", "[", 
        RowBox[{"1", ",", "21", ",", "5", ",", "1"}], "]"}]}]}], ",", 
     RowBox[{
      RowBox[{"eb", "[", 
       RowBox[{"1", ",", "21", ",", "5", ",", "1"}], "]"}], "\[Rule]", 
      RowBox[{"r4y1y2y3y4y5", " ", 
       RowBox[{"kb", "[", 
        RowBox[{"1", ",", "21", ",", "5", ",", "1"}], "]"}]}]}], ",", " ", 
     RowBox[{"Vf4", "\[Rule]", "  ", 
      RowBox[{"r4y1y2y3y4y5", " ", "Kf4"}]}], ",", "\[IndentingNewLine]", 
     "\[IndentingNewLine]", 
     RowBox[{
      RowBox[{"ff", "[", 
       RowBox[{"1", ",", "1", ",", "1", ",", "5"}], "]"}], "\[Rule]", 
      RowBox[{"r5", " ", "w1", " ", 
       RowBox[{"kf", "[", 
        RowBox[{"1", ",", "1", ",", "1", ",", "5"}], "]"}]}]}], ",", 
     RowBox[{
      RowBox[{"fb", "[", 
       RowBox[{"1", ",", "1", ",", "1", ",", "5"}], "]"}], "\[Rule]", 
      RowBox[{"r5w1", " ", 
       RowBox[{"kb", "[", 
        RowBox[{"1", ",", "1", ",", "1", ",", "5"}], "]"}]}]}], ",", 
     RowBox[{
      RowBox[{"ff", "[", 
       RowBox[{"1", ",", "1", ",", "1", ",", "9"}], "]"}], "\[Rule]", 
      RowBox[{"r5", " ", "w2", " ", 
       RowBox[{"kf", "[", 
        RowBox[{"1", ",", "1", ",", "1", ",", "9"}], "]"}]}]}], ",", 
     RowBox[{
      RowBox[{"fb", "[", 
       RowBox[{"1", ",", "1", ",", "1", ",", "9"}], "]"}], "\[Rule]", 
      RowBox[{"r5w2", " ", 
       RowBox[{"kb", "[", 
        RowBox[{"1", ",", "1", ",", "1", ",", "9"}], "]"}]}]}], ",", 
     RowBox[{
      RowBox[{"ff", "[", 
       RowBox[{"1", ",", "9", ",", "2", ",", "1"}], "]"}], "\[Rule]", 
      RowBox[{"r5w1", " ", "w2", " ", 
       RowBox[{"kf", "[", 
        RowBox[{"1", ",", "9", ",", "2", ",", "1"}], "]"}]}]}], ",", 
     RowBox[{
      RowBox[{"fb", "[", 
       RowBox[{"1", ",", "9", ",", "2", ",", "1"}], "]"}], "\[Rule]", 
      RowBox[{"r5w1w2", " ", 
       RowBox[{"kb", "[", 
        RowBox[{"1", ",", "9", ",", "2", ",", "1"}], "]"}]}]}], ",", " ", 
     RowBox[{
      RowBox[{"ff", "[", 
       RowBox[{"1", ",", "5", ",", "2", ",", "5"}], "]"}], "\[Rule]", 
      RowBox[{"w1", " ", "r5w2", " ", 
       RowBox[{"kf", "[", 
        RowBox[{"1", ",", "5", ",", "2", ",", "5"}], "]"}]}]}], ",", 
     RowBox[{
      RowBox[{"fb", "[", 
       RowBox[{"1", ",", "5", ",", "2", ",", "5"}], "]"}], "->", 
      RowBox[{"r5w1w2", " ", 
       RowBox[{"kb", "[", 
        RowBox[{"1", ",", "5", ",", "2", ",", "5"}], "]"}]}]}], ",", 
     RowBox[{
      RowBox[{"ff", "[", 
       RowBox[{"1", ",", "13", ",", "3", ",", "1"}], "]"}], "\[Rule]", 
      RowBox[{"r5w1w2", " ", "w3", " ", 
       RowBox[{"kf", "[", 
        RowBox[{"1", ",", "13", ",", "3", ",", "1"}], "]"}]}]}], ",", 
     RowBox[{
      RowBox[{"fb", "[", 
       RowBox[{"1", ",", "13", ",", "3", ",", "1"}], "]"}], "\[Rule]", 
      RowBox[{"r5w1w2w3", " ", 
       RowBox[{"kb", "[", 
        RowBox[{"1", ",", "13", ",", "3", ",", "1"}], "]"}]}]}], ",", 
     RowBox[{
      RowBox[{"ff", "[", 
       RowBox[{"1", ",", "17", ",", "3", ",", "1"}], "]"}], "\[Rule]", 
      RowBox[{"r5w1w2", " ", "w4", " ", 
       RowBox[{"kf", "[", 
        RowBox[{"1", ",", "17", ",", "3", ",", "1"}], "]"}]}]}], ",", 
     RowBox[{
      RowBox[{"fb", "[", 
       RowBox[{"1", ",", "17", ",", "3", ",", "1"}], "]"}], "\[Rule]", 
      RowBox[{"r5w1w2w4", " ", 
       RowBox[{"kb", "[", 
        RowBox[{"1", ",", "17", ",", "3", ",", "1"}], "]"}]}]}], ",", 
     RowBox[{
      RowBox[{"ff", "[", 
       RowBox[{"1", ",", "13", ",", "4", ",", "5"}], "]"}], "\[Rule]", 
      RowBox[{"r5w1w2w4", " ", "w3", " ", 
       RowBox[{"kf", "[", 
        RowBox[{"1", ",", "13", ",", "4", ",", "5"}], "]"}]}]}], ",", 
     RowBox[{
      RowBox[{"fb", "[", 
       RowBox[{"1", ",", "13", ",", "4", ",", "5"}], "]"}], "\[Rule]", 
      RowBox[{"r5w1w2w3w4", " ", 
       RowBox[{"kb", "[", 
        RowBox[{"1", ",", "13", ",", "4", ",", "5"}], "]"}]}]}], ",", 
     RowBox[{
      RowBox[{"ff", "[", 
       RowBox[{"1", ",", "17", ",", "4", ",", "1"}], "]"}], "\[Rule]", 
      RowBox[{"r5w1w2w3", " ", "w4", " ", 
       RowBox[{"kf", "[", 
        RowBox[{"1", ",", "17", ",", "4", ",", "1"}], "]"}]}]}], ",", 
     RowBox[{
      RowBox[{"fb", "[", 
       RowBox[{"1", ",", "17", ",", "4", ",", "1"}], "]"}], "\[Rule]", 
      RowBox[{"r5w1w2w3w4", " ", 
       RowBox[{"kb", "[", 
        RowBox[{"1", ",", "17", ",", "4", ",", "1"}], "]"}]}]}], ",", 
     RowBox[{
      RowBox[{"ff", "[", 
       RowBox[{"1", ",", "21", ",", "4", ",", "1"}], "]"}], "\[Rule]", 
      RowBox[{"r5w1w2w3", " ", "w5", " ", 
       RowBox[{"kf", "[", 
        RowBox[{"1", ",", "21", ",", "4", ",", "1"}], "]"}]}]}], ",", 
     RowBox[{
      RowBox[{"fb", "[", 
       RowBox[{"1", ",", "21", ",", "4", ",", "1"}], "]"}], "\[Rule]", 
      RowBox[{"r5w1w2w3w5", " ", 
       RowBox[{"kb", "[", 
        RowBox[{"1", ",", "21", ",", "4", ",", "1"}], "]"}]}]}], ",", 
     RowBox[{
      RowBox[{"ff", "[", 
       RowBox[{"1", ",", "21", ",", "4", ",", "5"}], "]"}], "\[Rule]", 
      RowBox[{"r5w1w2w4", " ", "w5", " ", 
       RowBox[{"kf", "[", 
        RowBox[{"1", ",", "21", ",", "4", ",", "5"}], "]"}]}]}], ",", 
     RowBox[{
      RowBox[{"fb", "[", 
       RowBox[{"1", ",", "21", ",", "4", ",", "5"}], "]"}], "\[Rule]", 
      RowBox[{"r5w1w2w4w5", " ", 
       RowBox[{"kb", "[", 
        RowBox[{"1", ",", "21", ",", "4", ",", "5"}], "]"}]}]}], ",", 
     RowBox[{
      RowBox[{"ff", "[", 
       RowBox[{"1", ",", "13", ",", "5", ",", "9"}], "]"}], "\[Rule]", 
      RowBox[{"r5w1w2w4w5", " ", "w3", " ", 
       RowBox[{"kf", "[", 
        RowBox[{"1", ",", "13", ",", "5", ",", "9"}], "]"}]}]}], ",", 
     RowBox[{
      RowBox[{"fb", "[", 
       RowBox[{"1", ",", "13", ",", "5", ",", "9"}], "]"}], "\[Rule]", 
      RowBox[{"r5w1w2w3w4w5", " ", 
       RowBox[{"kb", "[", 
        RowBox[{"1", ",", "13", ",", "5", ",", "9"}], "]"}]}]}], ",", 
     RowBox[{
      RowBox[{"ff", "[", 
       RowBox[{"1", ",", "17", ",", "5", ",", "5"}], "]"}], "\[Rule]", 
      RowBox[{"r5w1w2w3w5", " ", "w4", " ", 
       RowBox[{"kf", "[", 
        RowBox[{"1", ",", "17", ",", "5", ",", "5"}], "]"}]}]}], ",", 
     RowBox[{
      RowBox[{"fb", "[", 
       RowBox[{"1", ",", "17", ",", "5", ",", "5"}], "]"}], "\[Rule]", 
      RowBox[{"r5w1w2w3w4w5", " ", 
       RowBox[{"kb", "[", 
        RowBox[{"1", ",", "17", ",", "5", ",", "5"}], "]"}]}]}], ",", 
     RowBox[{
      RowBox[{"ff", "[", 
       RowBox[{"1", ",", "21", ",", "5", ",", "1"}], "]"}], "\[Rule]", 
      RowBox[{"r5w1w2w3w4", " ", "w5", " ", 
       RowBox[{"kf", "[", 
        RowBox[{"1", ",", "21", ",", "5", ",", "1"}], "]"}]}]}], ",", 
     RowBox[{
      RowBox[{"fb", "[", 
       RowBox[{"1", ",", "21", ",", "5", ",", "1"}], "]"}], "\[Rule]", 
      RowBox[{"r5w1w2w3w4w5", " ", 
       RowBox[{"kb", "[", 
        RowBox[{"1", ",", "21", ",", "5", ",", "1"}], "]"}]}]}], ",", " ", 
     RowBox[{"Vf5", "\[Rule]", 
      RowBox[{"r5w1w2w3w4w5", " ", "Kf5"}]}], ",", "\[IndentingNewLine]", 
     "\[IndentingNewLine]", 
     RowBox[{
      RowBox[{"m", "[", "1", "]"}], "\[Rule]", 
      RowBox[{"Km", " ", 
       RowBox[{"mRNA", "[", "0", "]"}]}]}], ",", 
     RowBox[{
      RowBox[{"m", "[", "2", "]"}], "\[Rule]", 
      RowBox[{"Km", " ", 
       RowBox[{"mRNA", "[", "1", "]"}]}]}], ",", 
     RowBox[{
      RowBox[{"m", "[", "3", "]"}], "\[Rule]", 
      RowBox[{"Km", " ", 
       RowBox[{"mRNA", "[", "2", "]"}]}]}], ",", 
     RowBox[{
      RowBox[{"m", "[", "4", "]"}], "\[Rule]", 
      RowBox[{"Km", " ", 
       RowBox[{"mRNA", "[", "3", "]"}]}]}], ",", 
     RowBox[{
      RowBox[{"m", "[", "5", "]"}], "\[Rule]", 
      RowBox[{"Km", " ", 
       RowBox[{"mRNA", "[", "4", "]"}]}]}], ",", 
     RowBox[{
      RowBox[{"m", "[", "6", "]"}], "\[Rule]", 
      RowBox[{"Km", " ", 
       RowBox[{"mRNA", "[", "5", "]"}]}]}], ",", 
     RowBox[{
      RowBox[{"m", "[", "7", "]"}], "\[Rule]", 
      RowBox[{"Km", " ", 
       RowBox[{"mRNA", "[", "6", "]"}]}]}], ",", 
     RowBox[{
      RowBox[{"m", "[", "8", "]"}], "\[Rule]", 
      RowBox[{"Km", " ", 
       RowBox[{"mRNA", "[", "7", "]"}]}]}], ",", 
     RowBox[{
      RowBox[{"m", "[", "9", "]"}], "\[Rule]", 
      RowBox[{"Km", " ", 
       RowBox[{"mRNA", "[", "8", "]"}]}]}], ",", 
     RowBox[{
      RowBox[{"m", "[", "10", "]"}], "\[Rule]", 
      RowBox[{"Km", " ", 
       RowBox[{"mRNA", "[", "9", "]"}]}]}], ",", 
     RowBox[{
      RowBox[{"m", "[", "11", "]"}], "\[Rule]", 
      RowBox[{"Km", " ", 
       RowBox[{"mRNA", "[", "10", "]"}]}]}], ",", 
     RowBox[{
      RowBox[{"m", "[", "12", "]"}], "\[Rule]", 
      RowBox[{"Km", " ", 
       RowBox[{"mRNA", "[", "11", "]"}]}]}], ",", 
     RowBox[{
      RowBox[{"m", "[", "13", "]"}], "\[Rule]", 
      RowBox[{"Km", " ", 
       RowBox[{"mRNA", "[", "12", "]"}]}]}], ",", 
     RowBox[{
      RowBox[{"m", "[", "14", "]"}], "\[Rule]", 
      RowBox[{"Km", " ", 
       RowBox[{"mRNA", "[", "13", "]"}]}]}], ",", 
     RowBox[{
      RowBox[{"m", "[", "15", "]"}], "\[Rule]", 
      RowBox[{"Km", " ", 
       RowBox[{"mRNA", "[", "14", "]"}]}]}], ",", 
     RowBox[{
      RowBox[{"m", "[", "16", "]"}], "\[Rule]", 
      RowBox[{"Km", " ", 
       RowBox[{"mRNA", "[", "15", "]"}]}]}], ",", 
     RowBox[{
      RowBox[{"m", "[", "17", "]"}], "\[Rule]", 
      RowBox[{"Km", " ", 
       RowBox[{"mRNA", "[", "16", "]"}]}]}], ",", 
     RowBox[{
      RowBox[{"m", "[", "18", "]"}], "\[Rule]", 
      RowBox[{"Km", " ", 
       RowBox[{"mRNA", "[", "17", "]"}]}]}], ",", 
     RowBox[{
      RowBox[{"m", "[", "19", "]"}], "\[Rule]", 
      RowBox[{"Km", " ", 
       RowBox[{"mRNA", "[", "18", "]"}]}]}], ",", 
     RowBox[{
      RowBox[{"m", "[", "20", "]"}], "\[Rule]", 
      RowBox[{"Km", " ", 
       RowBox[{"mRNA", "[", "19", "]"}]}]}], ",", 
     RowBox[{
      RowBox[{"m", "[", "21", "]"}], "\[Rule]", 
      RowBox[{"Km", " ", 
       RowBox[{"mRNA", "[", "20", "]"}]}]}], ",", 
     RowBox[{
      RowBox[{"m", "[", "22", "]"}], "\[Rule]", 
      RowBox[{"Km", " ", 
       RowBox[{"mRNA", "[", "21", "]"}]}]}], ",", 
     RowBox[{
      RowBox[{"m", "[", "23", "]"}], "\[Rule]", 
      RowBox[{"Km", " ", 
       RowBox[{"mRNA", "[", "22", "]"}]}]}], ",", 
     RowBox[{
      RowBox[{"m", "[", "24", "]"}], "\[Rule]", 
      RowBox[{"Km", " ", 
       RowBox[{"mRNA", "[", "23", "]"}]}]}], ",", 
     RowBox[{
      RowBox[{"m", "[", "25", "]"}], "\[Rule]", 
      RowBox[{"Km", " ", 
       RowBox[{"mRNA", "[", "24", "]"}]}]}], ",", 
     RowBox[{
      RowBox[{"m", "[", "26", "]"}], "\[Rule]", 
      RowBox[{"Km", " ", 
       RowBox[{"mRNA", "[", "25", "]"}]}]}], ",", 
     RowBox[{
      RowBox[{"m", "[", "27", "]"}], "\[Rule]", 
      RowBox[{"Km", " ", 
       RowBox[{"mRNA", "[", "26", "]"}]}]}], ",", 
     RowBox[{
      RowBox[{"m", "[", "28", "]"}], "\[Rule]", 
      RowBox[{"Km", " ", 
       RowBox[{"mRNA", "[", "27", "]"}]}]}], ",", 
     RowBox[{
      RowBox[{"m", "[", "29", "]"}], "\[Rule]", 
      RowBox[{"Km", " ", 
       RowBox[{"mRNA", "[", "28", "]"}]}]}], ",", 
     RowBox[{
      RowBox[{"m", "[", "30", "]"}], "\[Rule]", 
      RowBox[{"Km", " ", 
       RowBox[{"mRNA", "[", "29", "]"}]}]}], ",", 
     RowBox[{
      RowBox[{"p", "[", "1", "]"}], "\[Rule]", " ", 
      RowBox[{"Kd", " ", "mRNAf"}]}], ",", 
     RowBox[{
      RowBox[{"p", "[", "2", "]"}], "\[Rule]", 
      RowBox[{"Kd", " ", 
       RowBox[{"mRNAd", "[", "1", "]"}]}]}], ",", 
     RowBox[{
      RowBox[{"p", "[", "3", "]"}], "\[Rule]", 
      RowBox[{"Kd", " ", 
       RowBox[{"mRNAd", "[", "2", "]"}]}]}], ",", 
     RowBox[{
      RowBox[{"p", "[", "4", "]"}], "\[Rule]", 
      RowBox[{"Kd", " ", 
       RowBox[{"mRNAd", "[", "3", "]"}]}]}], ",", 
     RowBox[{
      RowBox[{"p", "[", "5", "]"}], "\[Rule]", 
      RowBox[{"Kd", " ", 
       RowBox[{"mRNAd", "[", "4", "]"}]}]}], ",", 
     RowBox[{
      RowBox[{"p", "[", "6", "]"}], "\[Rule]", 
      RowBox[{"Kd", " ", 
       RowBox[{"mRNAd", "[", "5", "]"}]}]}], ",", 
     RowBox[{
      RowBox[{"p", "[", "7", "]"}], "\[Rule]", 
      RowBox[{"Kd", " ", 
       RowBox[{"mRNAd", "[", "6", "]"}]}]}], ",", 
     RowBox[{
      RowBox[{"p", "[", "8", "]"}], "\[Rule]", 
      RowBox[{"Kd", " ", 
       RowBox[{"mRNAd", "[", "7", "]"}]}]}], ",", 
     RowBox[{
      RowBox[{"p", "[", "9", "]"}], "\[Rule]", 
      RowBox[{"Kd", " ", 
       RowBox[{"mRNAd", "[", "8", "]"}]}]}], ",", 
     RowBox[{
      RowBox[{"p", "[", "10", "]"}], "\[Rule]", 
      RowBox[{"Kd", " ", 
       RowBox[{"mRNAd", "[", "9", "]"}]}]}], ",", 
     RowBox[{
      RowBox[{"p", "[", "11", "]"}], "\[Rule]", 
      RowBox[{"Kd", " ", 
       RowBox[{"mRNAd", "[", "10", "]"}]}]}], ",", 
     RowBox[{
      RowBox[{"p", "[", "12", "]"}], "\[Rule]", 
      RowBox[{"Kd", " ", 
       RowBox[{"mRNAd", "[", "11", "]"}]}]}], ",", 
     RowBox[{
      RowBox[{"p", "[", "13", "]"}], "\[Rule]", 
      RowBox[{"Kd", " ", 
       RowBox[{"mRNAd", "[", "12", "]"}]}]}], ",", 
     RowBox[{
      RowBox[{"p", "[", "14", "]"}], "\[Rule]", 
      RowBox[{"Kd", " ", 
       RowBox[{"mRNAd", "[", "13", "]"}]}]}], ",", 
     RowBox[{
      RowBox[{"p", "[", "15", "]"}], "\[Rule]", 
      RowBox[{"Kd", " ", 
       RowBox[{"mRNAd", "[", "14", "]"}]}]}], ",", 
     RowBox[{
      RowBox[{"p", "[", "16", "]"}], "\[Rule]", 
      RowBox[{"Kd", " ", 
       RowBox[{"mRNAd", "[", "15", "]"}]}]}], ",", 
     RowBox[{
      RowBox[{"p", "[", "17", "]"}], "\[Rule]", 
      RowBox[{"Kd", " ", 
       RowBox[{"mRNAd", "[", "16", "]"}]}]}], ",", 
     RowBox[{
      RowBox[{"p", "[", "18", "]"}], "\[Rule]", 
      RowBox[{"Kd", " ", 
       RowBox[{"mRNAd", "[", "17", "]"}]}]}], ",", 
     RowBox[{
      RowBox[{"p", "[", "19", "]"}], "\[Rule]", 
      RowBox[{"Kd", " ", 
       RowBox[{"mRNAd", "[", "18", "]"}]}]}]}], "}"}]}], ";"}]], "Input",
 CellChangeTimes->{{3.41760310459375*^9, 3.41760310671875*^9}, {
   3.417603150890625*^9, 3.417603191296875*^9}, {3.417603388265625*^9, 
   3.4176034104375*^9}, {3.417603627484375*^9, 3.4176036373125*^9}, 
   3.417604378109375*^9, {3.41770868521875*^9, 3.417708720234375*^9}, {
   3.4177107760625*^9, 3.417710811328125*^9}, {3.41771158296875*^9, 
   3.4177116005*^9}, {3.41772531390625*^9, 3.417725333875*^9}, {
   3.41772546409375*^9, 3.417725468015625*^9}, {3.417727094046875*^9, 
   3.41772710296875*^9}, {3.417727358421875*^9, 3.417727409515625*^9}, {
   3.417728244734375*^9, 3.417728259890625*^9}, {3.41772872759375*^9, 
   3.417728808265625*^9}, {3.417729462859375*^9, 3.4177295536875*^9}, {
   3.417730852609375*^9, 3.417730858984375*^9}, {3.41773140275*^9, 
   3.41773143028125*^9}, {3.419178931451866*^9, 3.4191789394585257`*^9}, 
   3.41917898497248*^9, {3.4191790424734592`*^9, 3.4191790467446985`*^9}, {
   3.423893931700658*^9, 3.423893938929737*^9}, {3.4238940513176146`*^9, 
   3.4238941574404154`*^9}, {3.4238943593408194`*^9, 
   3.4238943796423187`*^9}, {3.423895378670377*^9, 3.423895385154959*^9}, 
   3.423895972837308*^9, {3.4238963215417104`*^9, 3.423896342744835*^9}, {
   3.423912850615061*^9, 3.423912865459001*^9}, {3.42391566403406*^9, 
   3.423915667893484*^9}, {3.4239160715861516`*^9, 3.4239161078209906`*^9}, {
   3.423916602124192*^9, 3.4239166188431563`*^9}, {3.4838674317862387`*^9, 
   3.4838674429581137`*^9}, {3.4838675120049887`*^9, 
   3.4838675219424887`*^9}, {3.4838675708018637`*^9, 
   3.4838676184112387`*^9}, {3.4838681297081137`*^9, 
   3.4838681307081137`*^9}, {3.4838692740614634`*^9, 3.4838692795614634`*^9}, 
   3.4838694434364634`*^9, {3.483872874169875*^9, 3.483872882045027*^9}, {
   3.483873488272148*^9, 3.4838735569600873`*^9}, {3.483957218953125*^9, 
   3.483957219140625*^9}, {3.483957353390625*^9, 3.483957394828125*^9}, 
   3.483960050079793*^9, {3.483960406489121*^9, 3.4839604171927257`*^9}, {
   3.4839604722259636`*^9, 3.4839605004768677`*^9}, 3.4839607991258163`*^9, 
   3.4839608571890597`*^9, {3.485066554828125*^9, 3.48506655915625*^9}}],

Cell[BoxData[
 RowBox[{
  RowBox[{"ParamN", "=", 
   RowBox[{"{", 
    RowBox[{
     RowBox[{
      RowBox[{"kb", "[", 
       RowBox[{"1", ",", "1", ",", "1", ",", "5"}], "]"}], "\[Rule]", 
      "0.4436073`"}], ",", 
     RowBox[{
      RowBox[{"kb", "[", 
       RowBox[{"1", ",", "1", ",", "1", ",", "9"}], "]"}], "\[Rule]", 
      "0.4436073`"}], ",", 
     RowBox[{
      RowBox[{"kb", "[", 
       RowBox[{"1", ",", "5", ",", "2", ",", "5"}], "]"}], "\[Rule]", 
      "0.73287`"}], ",", 
     RowBox[{
      RowBox[{"kb", "[", 
       RowBox[{"1", ",", "9", ",", "2", ",", "1"}], "]"}], "\[Rule]", 
      "0.73287`"}], ",", 
     RowBox[{
      RowBox[{"kb", "[", 
       RowBox[{"1", ",", "13", ",", "3", ",", "1"}], "]"}], "\[Rule]", 
      "0.839997`"}], ",", 
     RowBox[{
      RowBox[{"kb", "[", 
       RowBox[{"1", ",", "17", ",", "3", ",", "1"}], "]"}], "\[Rule]", 
      "0.839997`"}], ",", 
     RowBox[{
      RowBox[{"kb", "[", 
       RowBox[{"1", ",", "13", ",", "4", ",", "5"}], "]"}], "\[Rule]", 
      "0.9166500000000001`"}], ",", 
     RowBox[{
      RowBox[{"kb", "[", 
       RowBox[{"1", ",", "17", ",", "4", ",", "1"}], "]"}], "\[Rule]", 
      "0.9166500000000001`"}], ",", 
     RowBox[{
      RowBox[{"kb", "[", 
       RowBox[{"1", ",", "21", ",", "4", ",", "1"}], "]"}], "\[Rule]", "0"}], 
     ",", 
     RowBox[{
      RowBox[{"kb", "[", 
       RowBox[{"1", ",", "21", ",", "4", ",", "5"}], "]"}], "\[Rule]", "0"}], 
     ",", 
     RowBox[{
      RowBox[{"kb", "[", 
       RowBox[{"1", ",", "13", ",", "5", ",", "9"}], "]"}], "\[Rule]", "0"}], 
     ",", 
     RowBox[{
      RowBox[{"kb", "[", 
       RowBox[{"1", ",", "17", ",", "5", ",", "5"}], "]"}], "\[Rule]", 
      "0.`"}], ",", 
     RowBox[{
      RowBox[{"kb", "[", 
       RowBox[{"1", ",", "21", ",", "5", ",", "1"}], "]"}], "\[Rule]", 
      "0.978453`"}], ",", 
     RowBox[{
      RowBox[{"kf", "[", 
       RowBox[{"1", ",", "1", ",", "1", ",", "5"}], "]"}], "\[Rule]", 
      "0.0005914758`"}], ",", 
     RowBox[{
      RowBox[{"kf", "[", 
       RowBox[{"1", ",", "1", ",", "1", ",", "9"}], "]"}], "\[Rule]", 
      "0.0005914758`"}], ",", 
     RowBox[{
      RowBox[{"kf", "[", 
       RowBox[{"1", ",", "5", ",", "2", ",", "5"}], "]"}], "\[Rule]", 
      "0.00097716`"}], ",", 
     RowBox[{
      RowBox[{"kf", "[", 
       RowBox[{"1", ",", "9", ",", "2", ",", "1"}], "]"}], "\[Rule]", 
      "0.00097716`"}], ",", 
     RowBox[{
      RowBox[{"kf", "[", 
       RowBox[{"1", ",", "13", ",", "3", ",", "1"}], "]"}], "\[Rule]", 
      "0.0011199959999999998`"}], ",", 
     RowBox[{
      RowBox[{"kf", "[", 
       RowBox[{"1", ",", "17", ",", "3", ",", "1"}], "]"}], "\[Rule]", 
      "0.0011199959999999998`"}], ",", 
     RowBox[{
      RowBox[{"kf", "[", 
       RowBox[{"1", ",", "13", ",", "4", ",", "5"}], "]"}], "\[Rule]", 
      "0.0012222`"}], ",", 
     RowBox[{
      RowBox[{"kf", "[", 
       RowBox[{"1", ",", "17", ",", "4", ",", "1"}], "]"}], "\[Rule]", 
      "0.0012222`"}], ",", 
     RowBox[{
      RowBox[{"kf", "[", 
       RowBox[{"1", ",", "21", ",", "4", ",", "1"}], "]"}], "\[Rule]", "0"}], 
     ",", 
     RowBox[{
      RowBox[{"kf", "[", 
       RowBox[{"1", ",", "21", ",", "4", ",", "5"}], "]"}], "\[Rule]", 
      "0.`"}], ",", 
     RowBox[{
      RowBox[{"kf", "[", 
       RowBox[{"1", ",", "13", ",", "5", ",", "9"}], "]"}], "\[Rule]", "0"}], 
     ",", 
     RowBox[{
      RowBox[{"kf", "[", 
       RowBox[{"1", ",", "17", ",", "5", ",", "5"}], "]"}], "\[Rule]", 
      "0.`"}], ",", 
     RowBox[{
      RowBox[{"kf", "[", 
       RowBox[{"1", ",", "21", ",", "5", ",", "1"}], "]"}], "\[Rule]", 
      "0.001304598`"}], ",", 
     RowBox[{"Kf1", "\[Rule]", "1.36`"}], ",", 
     RowBox[{"Kf2", "\[Rule]", "1.36`"}], ",", 
     RowBox[{"Kf3", "\[Rule]", "1.36`"}], ",", 
     RowBox[{"Kf4", "\[Rule]", "1.36`"}], ",", 
     RowBox[{"Kf5", "\[Rule]", "1.36`"}], ",", 
     RowBox[{"Kpolf", "\[Rule]", "0.0005914758`"}], ",", 
     RowBox[{"Kpolb", "\[Rule]", "0.059147639999999994`"}], ",", 
     RowBox[{"Kini", "\[Rule]", "60"}], ",", 
     RowBox[{"Km", "\[Rule]", "2.`"}], ",", 
     RowBox[{"Kd", "\[Rule]", "0.66`"}]}], "}"}]}], ";"}]], "Input",
 CellChangeTimes->{{3.4850675476875*^9, 3.485067549375*^9}, {
  3.485067622734375*^9, 3.485067672640625*^9}, {3.485067733328125*^9, 
  3.48506774515625*^9}, {3.485067807171875*^9, 3.48506782328125*^9}, {
  3.485067857796875*^9, 3.4850679491875*^9}, {3.4850861486730356`*^9, 
  3.48508620688955*^9}, {3.4850863752424603`*^9, 3.485086377039266*^9}, {
  3.486382182380698*^9, 3.486382184536976*^9}, {3.5986318337338467`*^9, 
  3.5986318393231664`*^9}}],

Cell[BoxData[
 RowBox[{
  RowBox[{"ParamNoDeg", "=", 
   RowBox[{"{", 
    RowBox[{
     RowBox[{
      RowBox[{"kb", "[", 
       RowBox[{"1", ",", "1", ",", "1", ",", "5"}], "]"}], "\[Rule]", 
      "0.4436073`"}], ",", 
     RowBox[{
      RowBox[{"kb", "[", 
       RowBox[{"1", ",", "1", ",", "1", ",", "9"}], "]"}], "\[Rule]", 
      "0.4436073`"}], ",", 
     RowBox[{
      RowBox[{"kb", "[", 
       RowBox[{"1", ",", "5", ",", "2", ",", "5"}], "]"}], "\[Rule]", 
      "0.73287`"}], ",", 
     RowBox[{
      RowBox[{"kb", "[", 
       RowBox[{"1", ",", "9", ",", "2", ",", "1"}], "]"}], "\[Rule]", 
      "0.73287`"}], ",", 
     RowBox[{
      RowBox[{"kb", "[", 
       RowBox[{"1", ",", "13", ",", "3", ",", "1"}], "]"}], "\[Rule]", 
      "0.839997`"}], ",", 
     RowBox[{
      RowBox[{"kb", "[", 
       RowBox[{"1", ",", "17", ",", "3", ",", "1"}], "]"}], "\[Rule]", 
      "0.839997`"}], ",", 
     RowBox[{
      RowBox[{"kb", "[", 
       RowBox[{"1", ",", "13", ",", "4", ",", "5"}], "]"}], "\[Rule]", 
      "0.9166500000000001`"}], ",", 
     RowBox[{
      RowBox[{"kb", "[", 
       RowBox[{"1", ",", "17", ",", "4", ",", "1"}], "]"}], "\[Rule]", 
      "0.9166500000000001`"}], ",", 
     RowBox[{
      RowBox[{"kb", "[", 
       RowBox[{"1", ",", "21", ",", "4", ",", "1"}], "]"}], "\[Rule]", "0"}], 
     ",", 
     RowBox[{
      RowBox[{"kb", "[", 
       RowBox[{"1", ",", "21", ",", "4", ",", "5"}], "]"}], "\[Rule]", "0"}], 
     ",", 
     RowBox[{
      RowBox[{"kb", "[", 
       RowBox[{"1", ",", "13", ",", "5", ",", "9"}], "]"}], "\[Rule]", "0"}], 
     ",", 
     RowBox[{
      RowBox[{"kb", "[", 
       RowBox[{"1", ",", "17", ",", "5", ",", "5"}], "]"}], "\[Rule]", 
      "0.`"}], ",", 
     RowBox[{
      RowBox[{"kb", "[", 
       RowBox[{"1", ",", "21", ",", "5", ",", "1"}], "]"}], "\[Rule]", 
      "0.978453`"}], ",", 
     RowBox[{
      RowBox[{"kf", "[", 
       RowBox[{"1", ",", "1", ",", "1", ",", "5"}], "]"}], "\[Rule]", 
      "0.0005914758`"}], ",", 
     RowBox[{
      RowBox[{"kf", "[", 
       RowBox[{"1", ",", "1", ",", "1", ",", "9"}], "]"}], "\[Rule]", 
      "0.0005914758`"}], ",", 
     RowBox[{
      RowBox[{"kf", "[", 
       RowBox[{"1", ",", "5", ",", "2", ",", "5"}], "]"}], "\[Rule]", 
      "0.00097716`"}], ",", 
     RowBox[{
      RowBox[{"kf", "[", 
       RowBox[{"1", ",", "9", ",", "2", ",", "1"}], "]"}], "\[Rule]", 
      "0.00097716`"}], ",", 
     RowBox[{
      RowBox[{"kf", "[", 
       RowBox[{"1", ",", "13", ",", "3", ",", "1"}], "]"}], "\[Rule]", 
      "0.0011199959999999998`"}], ",", 
     RowBox[{
      RowBox[{"kf", "[", 
       RowBox[{"1", ",", "17", ",", "3", ",", "1"}], "]"}], "\[Rule]", 
      "0.0011199959999999998`"}], ",", 
     RowBox[{
      RowBox[{"kf", "[", 
       RowBox[{"1", ",", "13", ",", "4", ",", "5"}], "]"}], "\[Rule]", 
      "0.0012222`"}], ",", 
     RowBox[{
      RowBox[{"kf", "[", 
       RowBox[{"1", ",", "17", ",", "4", ",", "1"}], "]"}], "\[Rule]", 
      "0.0012222`"}], ",", 
     RowBox[{
      RowBox[{"kf", "[", 
       RowBox[{"1", ",", "21", ",", "4", ",", "1"}], "]"}], "\[Rule]", "0"}], 
     ",", 
     RowBox[{
      RowBox[{"kf", "[", 
       RowBox[{"1", ",", "21", ",", "4", ",", "5"}], "]"}], "\[Rule]", 
      "0.`"}], ",", 
     RowBox[{
      RowBox[{"kf", "[", 
       RowBox[{"1", ",", "13", ",", "5", ",", "9"}], "]"}], "\[Rule]", "0"}], 
     ",", 
     RowBox[{
      RowBox[{"kf", "[", 
       RowBox[{"1", ",", "17", ",", "5", ",", "5"}], "]"}], "\[Rule]", 
      "0.`"}], ",", 
     RowBox[{
      RowBox[{"kf", "[", 
       RowBox[{"1", ",", "21", ",", "5", ",", "1"}], "]"}], "\[Rule]", 
      "0.001304598`"}], ",", 
     RowBox[{"Kf1", "\[Rule]", "1.36`"}], ",", 
     RowBox[{"Kf2", "\[Rule]", "1.36`"}], ",", 
     RowBox[{"Kf3", "\[Rule]", "1.36`"}], ",", 
     RowBox[{"Kf4", "\[Rule]", "1.36`"}], ",", 
     RowBox[{"Kf5", "\[Rule]", "1.36`"}], ",", 
     RowBox[{"Kpolf", "\[Rule]", "0.0005914758`"}], ",", 
     RowBox[{"Kpolb", "\[Rule]", "0.059147639999999994`"}], ",", 
     RowBox[{"Kini", "\[Rule]", "60"}], ",", 
     RowBox[{"Km", "\[Rule]", "2.`"}], ",", 
     RowBox[{"Kd", "\[Rule]", "0"}]}], "}"}]}], ";"}]], "Input",
 CellChangeTimes->{{3.4850675476875*^9, 3.485067549375*^9}, {
  3.485067622734375*^9, 3.485067672640625*^9}, {3.485067733328125*^9, 
  3.48506774515625*^9}, {3.485067807171875*^9, 3.48506782328125*^9}, {
  3.485067857796875*^9, 3.4850679491875*^9}, {3.4850861486730356`*^9, 
  3.48508620688955*^9}, {3.4850863752424603`*^9, 3.485086377039266*^9}, {
  3.486382182380698*^9, 3.486382184536976*^9}, {3.5986318337338467`*^9, 
  3.5986318393231664`*^9}, {3.598781155342533*^9, 3.59878115842971*^9}}],

Cell[BoxData[
 RowBox[{
  RowBox[{"Vars", "=", 
   RowBox[{"{", 
    RowBox[{
    "r0", ",", "z2r0", ",", "z1r0", ",", "z1z2r0", ",", "z1z2p3r0", ",", 
     "z1z2z4r0", ",", "z1z2z4z5r0", ",", "z1z2p3z5r0", ",", "z1z2p3z4r0", ",",
      "z1", ",", "z1z2p3z4z5r0", ",", "z2", ",", "z4", ",", "z5", ",", "r02", 
     ",", "x2r02", ",", "x1r02", ",", "x1x2r02", ",", "x1x2x3r02", ",", 
     "x1x2x4r02", ",", "x1x2x4x5r02", ",", "x1x2x3x5r02", ",", "x1x2x3x4r02", 
     ",", "x1", ",", "x1x2x3x4x5r02", ",", "x2", ",", "x3", ",", "x4", ",", 
     "x5", ",", "r03", ",", "r03m1", ",", "r03m2", ",", "r03m1m2", ",", 
     "r03m1m2m3", ",", "r03m1m2m4", ",", "r03m1m2m4m5", ",", "r03m1m2m3m5", 
     ",", "r03m1m2m3m4", ",", "m1", ",", "m2", ",", "m3", ",", "m4", ",", 
     "m5", ",", "r03m1m2m3m4m5", ",", "r04", ",", "r04n1", ",", "r04n2", ",", 
     "r04n1n2", ",", "r04n1n2n3", ",", "r04n1n2n4", ",", "r04n1n2n4n5", ",", 
     "r04n1n2n3n5", ",", "r04n1n2n3n4", ",", "n1", ",", "n2", ",", "n3", ",", 
     "n4", ",", "n5", ",", "r04n1n2n3n4n5", ",", "p2r1", ",", "p1r1", ",", 
     "p1p2r1", ",", "p1p2p3r1", ",", "p1p2p4r1", ",", "p1p2p4p5r1", ",", 
     "p1p2p3p5r1", ",", "p1p2p3p4r1", ",", "p1", ",", "p1p2p3p4p5r1", ",", 
     "p2", ",", "p3", ",", "p4", ",", "p5", ",", "r2", ",", "q2r2", ",", 
     "q1r2", ",", "q1q2r2", ",", "q1q2q3r2", ",", "q1q2q4r2", ",", 
     "q1q2q4q5r2", ",", "q1q2q3q5r2", ",", "q1q2q3q4r2", ",", "q1", ",", 
     "q1q2q3q4q5r2", ",", "q2", ",", "q3", ",", "q4", ",", "q5", ",", "r3s1", 
     ",", "r3s2", ",", "r3s1s2", ",", "r3s1s2s3", ",", "r3s1s2s4", ",", 
     "r3s1s2s4s5", ",", "r3s1s2s3s5", ",", "r3s1s2s3s4", ",", "r3s1s2s3s4s5", 
     ",", "s1", ",", "s2", ",", "s3", ",", "s4", ",", "s5", ",", "Pol", ",", 
     "r3", ",", "r1Pol", ",", "r4", ",", "r4y1", ",", "r4y2", ",", "r4y1y2", 
     ",", "r4y1y2y3", ",", "r4y1y2y4", ",", "r4y1y2y4y5", ",", "r4y1y2y3y5", 
     ",", "r4y1y2y3y4", ",", "r4y1y2y3y4y5", ",", "y1", ",", "y2", ",", "y3", 
     ",", "y4", ",", "y5", ",", "r5", ",", "r5w1", ",", "r5w2", ",", "r5w1w2",
      ",", "r5w1w2w3", ",", "r5w1w2w4", ",", "r5w1w2w4w5", ",", "r5w1w2w3w5", 
     ",", "r5w1w2w3w4", ",", "r1", ",", "r5w1w2w3w4w5", ",", "w1", ",", "w2", 
     ",", "w3", ",", "w4", ",", "w5", ",", 
     RowBox[{"mRNA", "[", "0", "]"}], ",", 
     RowBox[{"mRNA", "[", "1", "]"}], ",", 
     RowBox[{"mRNA", "[", "2", "]"}], ",", 
     RowBox[{"mRNA", "[", "3", "]"}], ",", 
     RowBox[{"mRNA", "[", "4", "]"}], ",", 
     RowBox[{"mRNA", "[", "5", "]"}], ",", 
     RowBox[{"mRNA", "[", "6", "]"}], ",", 
     RowBox[{"mRNA", "[", "7", "]"}], ",", 
     RowBox[{"mRNA", "[", "8", "]"}], ",", 
     RowBox[{"mRNA", "[", "9", "]"}], ",", 
     RowBox[{"mRNA", "[", "10", "]"}], ",", 
     RowBox[{"mRNA", "[", "11", "]"}], ",", 
     RowBox[{"mRNA", "[", "12", "]"}], ",", 
     RowBox[{"mRNA", "[", "13", "]"}], ",", 
     RowBox[{"mRNA", "[", "14", "]"}], ",", 
     RowBox[{"mRNA", "[", "15", "]"}], ",", 
     RowBox[{"mRNA", "[", "16", "]"}], ",", 
     RowBox[{"mRNA", "[", "17", "]"}], ",", 
     RowBox[{"mRNA", "[", "18", "]"}], ",", 
     RowBox[{"mRNA", "[", "19", "]"}], ",", 
     RowBox[{"mRNA", "[", "20", "]"}], ",", 
     RowBox[{"mRNA", "[", "21", "]"}], ",", 
     RowBox[{"mRNA", "[", "22", "]"}], ",", 
     RowBox[{"mRNA", "[", "23", "]"}], ",", 
     RowBox[{"mRNA", "[", "24", "]"}], ",", 
     RowBox[{"mRNA", "[", "25", "]"}], ",", 
     RowBox[{"mRNA", "[", "26", "]"}], ",", 
     RowBox[{"mRNA", "[", "27", "]"}], ",", 
     RowBox[{"mRNA", "[", "28", "]"}], ",", 
     RowBox[{"mRNA", "[", "29", "]"}], ",", "mRNAf", ",", 
     RowBox[{"mRNAd", "[", "1", "]"}], ",", 
     RowBox[{"mRNAd", "[", "2", "]"}], ",", 
     RowBox[{"mRNAd", "[", "3", "]"}], ",", 
     RowBox[{"mRNAd", "[", "4", "]"}], ",", 
     RowBox[{"mRNAd", "[", "5", "]"}], ",", 
     RowBox[{"mRNAd", "[", "6", "]"}], ",", 
     RowBox[{"mRNAd", "[", "7", "]"}], ",", 
     RowBox[{"mRNAd", "[", "8", "]"}], ",", 
     RowBox[{"mRNAd", "[", "9", "]"}], ",", 
     RowBox[{"mRNAd", "[", "10", "]"}], ",", 
     RowBox[{"mRNAd", "[", "11", "]"}], ",", 
     RowBox[{"mRNAd", "[", "12", "]"}], ",", 
     RowBox[{"mRNAd", "[", "13", "]"}], ",", 
     RowBox[{"mRNAd", "[", "14", "]"}], ",", 
     RowBox[{"mRNAd", "[", "15", "]"}], ",", 
     RowBox[{"mRNAd", "[", "16", "]"}], ",", 
     RowBox[{"mRNAd", "[", "17", "]"}], ",", "mRNAdt", ",", 
     RowBox[{"mRNAd", "[", "18", "]"}]}], "}"}]}], ";"}]], "Input",
 CellChangeTimes->{{3.4838681820831137`*^9, 3.4838681878018637`*^9}, {
   3.4838684137706137`*^9, 3.4838684172393637`*^9}, {3.483872938358608*^9, 
   3.4838729405774*^9}, {3.4839605390406017`*^9, 3.483960542993853*^9}, 
   3.485068194*^9}],

Cell[BoxData[
 RowBox[{
  RowBox[{"Init", "=", 
   RowBox[{"{", 
    RowBox[{
     RowBox[{"r0", "\[Rule]", "1"}], ",", 
     RowBox[{"z2r0", "\[Rule]", "0"}], ",", 
     RowBox[{"z1r0", "\[Rule]", "0"}], ",", 
     RowBox[{"z1z2r0", "\[Rule]", "0"}], ",", 
     RowBox[{"z1z2p3r0", "\[Rule]", "0"}], ",", 
     RowBox[{"z1z2z4r0", "\[Rule]", "0"}], ",", 
     RowBox[{"z1z2z4z5r0", "\[Rule]", "0"}], ",", 
     RowBox[{"z1z2p3z5r0", "\[Rule]", "0"}], ",", 
     RowBox[{"z1z2p3z4r0", "\[Rule]", "0"}], ",", 
     RowBox[{"z1", "\[Rule]", "1500"}], ",", 
     RowBox[{"z1z2p3z4z5r0", "\[Rule]", "0"}], ",", 
     RowBox[{"z2", "\[Rule]", "1500"}], ",", 
     RowBox[{"z4", "\[Rule]", "1500"}], ",", 
     RowBox[{"z5", "\[Rule]", "1500"}], ",", 
     RowBox[{"r02", "\[Rule]", "0"}], ",", 
     RowBox[{"x2r02", "\[Rule]", "0"}], ",", 
     RowBox[{"x1r02", "\[Rule]", "0"}], ",", 
     RowBox[{"x1x2r02", "\[Rule]", "0"}], ",", 
     RowBox[{"x1x2x3r02", "\[Rule]", "0"}], ",", 
     RowBox[{"x1x2x4r02", "\[Rule]", "0"}], ",", 
     RowBox[{"x1x2x4x5r02", "\[Rule]", "0"}], ",", 
     RowBox[{"x1x2x3x5r02", "\[Rule]", "0"}], ",", 
     RowBox[{"x1x2x3x4r02", "\[Rule]", "0"}], ",", 
     RowBox[{"x1", "\[Rule]", "1500"}], ",", 
     RowBox[{"x1x2x3x4x5r02", "\[Rule]", "0"}], ",", 
     RowBox[{"x2", "\[Rule]", "1500"}], ",", 
     RowBox[{"x3", "\[Rule]", "1500"}], ",", 
     RowBox[{"x4", "\[Rule]", "1500"}], ",", 
     RowBox[{"x5", "\[Rule]", "1500"}], ",", 
     RowBox[{"r03", "\[Rule]", "0"}], ",", 
     RowBox[{"r03m1", "\[Rule]", "0"}], ",", 
     RowBox[{"r03m2", "\[Rule]", "0"}], ",", 
     RowBox[{"r03m1m2", "\[Rule]", "0"}], ",", 
     RowBox[{"r03m1m2m3", "\[Rule]", "0"}], ",", 
     RowBox[{"r03m1m2m4", "\[Rule]", "0"}], ",", 
     RowBox[{"r03m1m2m4m5", "\[Rule]", "0"}], ",", 
     RowBox[{"r03m1m2m3m5", "\[Rule]", "0"}], ",", 
     RowBox[{"r03m1m2m3m4", "\[Rule]", "0"}], ",", 
     RowBox[{"m1", "\[Rule]", "1500"}], ",", 
     RowBox[{"m2", "\[Rule]", "1500"}], ",", 
     RowBox[{"m3", "\[Rule]", "1500"}], ",", 
     RowBox[{"m4", "\[Rule]", "1500"}], ",", 
     RowBox[{"m5", "\[Rule]", "1500"}], ",", 
     RowBox[{"r03m1m2m3m4m5", "\[Rule]", "0"}], ",", 
     RowBox[{"r04", "\[Rule]", "0"}], ",", 
     RowBox[{"r04n1", "\[Rule]", "0"}], ",", 
     RowBox[{"r04n2", "\[Rule]", "0"}], ",", 
     RowBox[{"r04n1n2", "\[Rule]", "0"}], ",", 
     RowBox[{"r04n1n2n3", "\[Rule]", "0"}], ",", 
     RowBox[{"r04n1n2n4", "\[Rule]", "0"}], ",", 
     RowBox[{"r04n1n2n4n5", "\[Rule]", "0"}], ",", 
     RowBox[{"r04n1n2n3n5", "\[Rule]", "0"}], ",", 
     RowBox[{"r04n1n2n3n4", "\[Rule]", "0"}], ",", 
     RowBox[{"n1", "\[Rule]", "1500"}], ",", 
     RowBox[{"n2", "\[Rule]", "1500"}], ",", 
     RowBox[{"n3", "\[Rule]", "1500"}], ",", 
     RowBox[{"n4", "\[Rule]", "1500"}], ",", 
     RowBox[{"n5", "\[Rule]", "1500"}], ",", 
     RowBox[{"r04n1n2n3n4n5", "\[Rule]", "0"}], ",", 
     RowBox[{"r1", "\[Rule]", "0"}], ",", 
     RowBox[{"p1", "\[Rule]", "1500"}], ",", 
     RowBox[{"p2", "\[Rule]", "1500"}], ",", 
     RowBox[{"p3", "\[Rule]", "1500"}], ",", 
     RowBox[{"p4", "\[Rule]", "1500"}], ",", 
     RowBox[{"p5", "\[Rule]", "1500"}], ",", 
     RowBox[{"p1r1", "\[Rule]", "0"}], ",", 
     RowBox[{"p2r1", "\[Rule]", "0"}], ",", 
     RowBox[{"p1p2r1", "\[Rule]", "0"}], ",", 
     RowBox[{"p1p2p3r1", "\[Rule]", "0"}], ",", 
     RowBox[{"p1p2p4r1", "\[Rule]", "0"}], ",", 
     RowBox[{"p1p2p3p4r1", "\[Rule]", "0"}], ",", 
     RowBox[{"p1p2p3p5r1", "\[Rule]", "0"}], ",", 
     RowBox[{"p1p2p4p5r1", "\[Rule]", "0"}], ",", 
     RowBox[{"p1p2p3p4p5r1", "\[Rule]", "0"}], ",", 
     RowBox[{"r2", "\[Rule]", "0"}], ",", 
     RowBox[{"q1", "\[Rule]", "1500"}], ",", 
     RowBox[{"q2", "\[Rule]", "1500"}], ",", 
     RowBox[{"q3", "\[Rule]", "1500"}], ",", 
     RowBox[{"q4", "\[Rule]", "1500"}], ",", 
     RowBox[{"q5", "\[Rule]", "1500"}], ",", 
     RowBox[{"q1r2", "\[Rule]", "0"}], ",", 
     RowBox[{"q2r2", "\[Rule]", "0"}], ",", 
     RowBox[{"q1q2r2", "\[Rule]", "0"}], ",", 
     RowBox[{"q1q2q3r2", "\[Rule]", "0"}], ",", 
     RowBox[{"q1q2q4r2", "\[Rule]", "0"}], ",", 
     RowBox[{"q1q2q3q4r2", "\[Rule]", "0"}], ",", 
     RowBox[{"q1q2q3q5r2", "\[Rule]", "0"}], ",", 
     RowBox[{"q1q2q4q5r2", "\[Rule]", "0"}], ",", 
     RowBox[{"q1q2q3q4q5r2", "\[Rule]", "0"}], ",", 
     RowBox[{"r3", "\[Rule]", "0"}], ",", 
     RowBox[{"s1", "\[Rule]", "1500"}], ",", 
     RowBox[{"s2", "\[Rule]", "1500"}], ",", 
     RowBox[{"s3", "\[Rule]", "1500"}], ",", 
     RowBox[{"s4", "\[Rule]", "1500"}], ",", 
     RowBox[{"s5", "\[Rule]", "1500"}], ",", 
     RowBox[{"r3s1", "\[Rule]", "0"}], ",", 
     RowBox[{"r3s2", "\[Rule]", "0"}], ",", 
     RowBox[{"r3s1s2", "\[Rule]", "0"}], ",", 
     RowBox[{"r3s1s2s3", "\[Rule]", "0"}], ",", 
     RowBox[{"r3s1s2s4", "\[Rule]", "0"}], ",", 
     RowBox[{"r3s1s2s3s4", "\[Rule]", "0"}], ",", 
     RowBox[{"r3s1s2s3s5", "\[Rule]", "0"}], ",", 
     RowBox[{"r3s1s2s4s5", "\[Rule]", "0"}], ",", 
     RowBox[{"r3s1s2s3s4s5", "\[Rule]", "0"}], ",", 
     RowBox[{"r4", "\[Rule]", "0"}], ",", 
     RowBox[{"y1", "\[Rule]", "1500"}], ",", 
     RowBox[{"y2", "\[Rule]", "1500"}], ",", 
     RowBox[{"y3", "\[Rule]", "1500"}], ",", 
     RowBox[{"y4", "\[Rule]", "1500"}], ",", 
     RowBox[{"y5", "\[Rule]", "1500"}], ",", 
     RowBox[{"r4y1", "\[Rule]", "0"}], ",", 
     RowBox[{"r4y2", "\[Rule]", "0"}], ",", 
     RowBox[{"r4y1y2", "\[Rule]", "0"}], ",", 
     RowBox[{"r4y1y2y3", "\[Rule]", "0"}], ",", 
     RowBox[{"r4y1y2y4", "\[Rule]", "0"}], ",", 
     RowBox[{"r4y1y2y3y4", "\[Rule]", "0"}], ",", 
     RowBox[{"r4y1y2y3y5", "\[Rule]", "0"}], ",", 
     RowBox[{"r4y1y2y4y5", "\[Rule]", "0"}], ",", 
     RowBox[{"r4y1y2y3y4y5", "\[Rule]", "0"}], ",", 
     RowBox[{"r5", "\[Rule]", "0"}], ",", 
     RowBox[{"w1", "\[Rule]", "1500"}], ",", 
     RowBox[{"w2", "\[Rule]", "1500"}], ",", 
     RowBox[{"w3", "\[Rule]", "1500"}], ",", 
     RowBox[{"w4", "\[Rule]", "1500"}], ",", 
     RowBox[{"w5", "\[Rule]", "1500"}], ",", 
     RowBox[{"r5w1", "\[Rule]", "0"}], ",", 
     RowBox[{"r5w2", "\[Rule]", "0"}], ",", 
     RowBox[{"r5w1w2", "\[Rule]", "0"}], ",", 
     RowBox[{"r5w1w2w3", "\[Rule]", "0"}], ",", 
     RowBox[{"r5w1w2w4", "\[Rule]", "0"}], ",", 
     RowBox[{"r5w1w2w3w4", "\[Rule]", "0"}], ",", 
     RowBox[{"r5w1w2w3w5", "\[Rule]", "0"}], ",", 
     RowBox[{"r5w1w2w4w5", "\[Rule]", "0"}], ",", 
     RowBox[{"r5w1w2w3w4w5", "\[Rule]", "0"}], ",", 
     RowBox[{"Pol", "\[Rule]", "20000"}], ",", 
     RowBox[{"r1Pol", "\[Rule]", "0"}], ",", 
     RowBox[{
      RowBox[{"mRNA", "[", "0", "]"}], "\[Rule]", "0"}], ",", 
     RowBox[{"mRNAf", "\[Rule]", "0"}], ",", 
     RowBox[{
      RowBox[{"mRNA", "[", "1", "]"}], "\[Rule]", "0"}], ",", 
     RowBox[{
      RowBox[{"mRNA", "[", "2", "]"}], "\[Rule]", "0"}], ",", 
     RowBox[{
      RowBox[{"mRNA", "[", "3", "]"}], "\[Rule]", "0"}], ",", 
     RowBox[{
      RowBox[{"mRNA", "[", "4", "]"}], "\[Rule]", "0"}], ",", 
     RowBox[{
      RowBox[{"mRNA", "[", "5", "]"}], "\[Rule]", "0"}], ",", 
     RowBox[{
      RowBox[{"mRNA", "[", "6", "]"}], "\[Rule]", "0"}], ",", 
     RowBox[{
      RowBox[{"mRNA", "[", "7", "]"}], "\[Rule]", "0"}], ",", 
     RowBox[{
      RowBox[{"mRNA", "[", "8", "]"}], "\[Rule]", "0"}], ",", 
     RowBox[{
      RowBox[{"mRNA", "[", "9", "]"}], "\[Rule]", "0"}], ",", 
     RowBox[{
      RowBox[{"mRNA", "[", "10", "]"}], "\[Rule]", "0"}], ",", 
     RowBox[{
      RowBox[{"mRNA", "[", "11", "]"}], "\[Rule]", "0"}], ",", 
     RowBox[{
      RowBox[{"mRNA", "[", "12", "]"}], "\[Rule]", "0"}], ",", 
     RowBox[{
      RowBox[{"mRNA", "[", "13", "]"}], "\[Rule]", "0"}], ",", 
     RowBox[{
      RowBox[{"mRNA", "[", "14", "]"}], "\[Rule]", "0"}], ",", 
     RowBox[{
      RowBox[{"mRNA", "[", "15", "]"}], "\[Rule]", "0"}], ",", 
     RowBox[{
      RowBox[{"mRNA", "[", "16", "]"}], "\[Rule]", "0"}], ",", 
     RowBox[{
      RowBox[{"mRNA", "[", "17", "]"}], "\[Rule]", "0"}], ",", 
     RowBox[{
      RowBox[{"mRNA", "[", "18", "]"}], "\[Rule]", "0"}], ",", 
     RowBox[{
      RowBox[{"mRNA", "[", "19", "]"}], "\[Rule]", "0"}], ",", 
     RowBox[{
      RowBox[{"mRNA", "[", "20", "]"}], "\[Rule]", "0"}], ",", 
     RowBox[{
      RowBox[{"mRNA", "[", "21", "]"}], "\[Rule]", "0"}], ",", 
     RowBox[{
      RowBox[{"mRNA", "[", "22", "]"}], "\[Rule]", "0"}], ",", 
     RowBox[{
      RowBox[{"mRNA", "[", "23", "]"}], "\[Rule]", "0"}], ",", 
     RowBox[{
      RowBox[{"mRNA", "[", "24", "]"}], "\[Rule]", "0"}], ",", 
     RowBox[{
      RowBox[{"mRNA", "[", "25", "]"}], "\[Rule]", "0"}], ",", 
     RowBox[{
      RowBox[{"mRNA", "[", "26", "]"}], "\[Rule]", "0"}], ",", 
     RowBox[{
      RowBox[{"mRNA", "[", "27", "]"}], "\[Rule]", "0"}], ",", 
     RowBox[{
      RowBox[{"mRNA", "[", "28", "]"}], "\[Rule]", "0"}], ",", 
     RowBox[{
      RowBox[{"mRNA", "[", "29", "]"}], "\[Rule]", "0"}], ",", 
     RowBox[{
      RowBox[{"mRNAd", "[", "1", "]"}], "\[Rule]", "0"}], ",", 
     RowBox[{
      RowBox[{"mRNAd", "[", "2", "]"}], "\[Rule]", "0"}], ",", 
     RowBox[{
      RowBox[{"mRNAd", "[", "3", "]"}], "\[Rule]", "0"}], ",", 
     RowBox[{
      RowBox[{"mRNAd", "[", "4", "]"}], "\[Rule]", "0"}], ",", 
     RowBox[{
      RowBox[{"mRNAd", "[", "5", "]"}], "\[Rule]", "0"}], ",", 
     RowBox[{
      RowBox[{"mRNAd", "[", "6", "]"}], "\[Rule]", "0"}], ",", 
     RowBox[{
      RowBox[{"mRNAd", "[", "7", "]"}], "\[Rule]", "0"}], ",", 
     RowBox[{
      RowBox[{"mRNAd", "[", "8", "]"}], "\[Rule]", "0"}], ",", 
     RowBox[{
      RowBox[{"mRNAd", "[", "9", "]"}], "\[Rule]", "0"}], ",", 
     RowBox[{
      RowBox[{"mRNAd", "[", "10", "]"}], "\[Rule]", "0"}], ",", 
     RowBox[{
      RowBox[{"mRNAd", "[", "11", "]"}], "\[Rule]", "0"}], ",", 
     RowBox[{
      RowBox[{"mRNAd", "[", "12", "]"}], "\[Rule]", "0"}], ",", 
     RowBox[{
      RowBox[{"mRNAd", "[", "13", "]"}], "\[Rule]", "0"}], ",", 
     RowBox[{
      RowBox[{"mRNAd", "[", "14", "]"}], "\[Rule]", "0"}], ",", 
     RowBox[{
      RowBox[{"mRNAd", "[", "15", "]"}], "\[Rule]", "0"}], ",", 
     RowBox[{
      RowBox[{"mRNAd", "[", "16", "]"}], "\[Rule]", "0"}], ",", 
     RowBox[{
      RowBox[{"mRNAd", "[", "17", "]"}], "\[Rule]", "0"}], ",", 
     RowBox[{
      RowBox[{"mRNAd", "[", "18", "]"}], "\[Rule]", "0"}], ",", 
     RowBox[{"mRNAdt", "\[Rule]", "0"}]}], "}"}]}], ";"}]], "Input",
 CellChangeTimes->{{3.4851639635820723`*^9, 3.4851639668649807`*^9}, 
   3.5986318131806707`*^9}],

Cell["\<\
 Mass balance, rate equation, parameter, variables and intial condition lists \
for a single transition in the cycle including polymerase binding \
\>", "Text",
 CellChangeTimes->{{3.4512751288821583`*^9, 3.451275165650384*^9}, {
   3.451388979954206*^9, 3.451388982362228*^9}, 3.451480397322522*^9, {
   3.451484332442204*^9, 3.451484346582263*^9}, {3.451484383256847*^9, 
   3.451484521638221*^9}, {3.451548530852634*^9, 3.451548535315453*^9}, {
   3.541574170283415*^9, 3.541574190552574*^9}, {3.5415744132493114`*^9, 
   3.5415744154074354`*^9}, {3.5415744975621347`*^9, 
   3.5415744992602315`*^9}, {3.5415778356190605`*^9, 3.541577837227152*^9}, {
   3.541591851441634*^9, 3.541591861353201*^9}, {3.541591900729453*^9, 
   3.5415919032906*^9}, {3.6025926737695646`*^9, 3.602592689656473*^9}},
 FontSize->16,
 FontWeight->"Bold",
 FontColor->GrayLevel[0],
 Background->RGBColor[1, 1, 0]],

Cell[BoxData[{
 RowBox[{
  RowBox[{"Bal", "=", 
   RowBox[{"{", 
    RowBox[{
     RowBox[{
      RowBox[{"vf", "[", 
       RowBox[{"1", ",", "1", ",", "1", ",", "5"}], "]"}], "\[Equal]", 
      RowBox[{
       RowBox[{"-", "p1"}], "+", "p1r1", "-", "r1"}]}], ",", 
     RowBox[{
      RowBox[{"vb", "[", 
       RowBox[{"1", ",", "1", ",", "1", ",", "5"}], "]"}], "\[Equal]", 
      RowBox[{"p1", "-", "p1r1", "+", "r1"}]}], ",", 
     RowBox[{
      RowBox[{"vf", "[", 
       RowBox[{"1", ",", "1", ",", "1", ",", "9"}], "]"}], "\[Equal]", 
      RowBox[{
       RowBox[{"-", "p2"}], "+", "p2r1", "-", "r1"}]}], ",", 
     RowBox[{
      RowBox[{"vb", "[", 
       RowBox[{"1", ",", "1", ",", "1", ",", "9"}], "]"}], "\[Equal]", 
      RowBox[{"p2", "-", "p2r1", "+", "r1"}]}], ",", 
     RowBox[{
      RowBox[{"vf", "[", 
       RowBox[{"1", ",", "5", ",", "2", ",", "5"}], "]"}], "\[Equal]", 
      RowBox[{
       RowBox[{"-", "p1"}], "+", "p1p2r1", "-", "p2r1"}]}], ",", 
     RowBox[{
      RowBox[{"vb", "[", 
       RowBox[{"1", ",", "5", ",", "2", ",", "5"}], "]"}], "\[Equal]", 
      RowBox[{"p1", "-", "p1p2r1", "+", "p2r1"}]}], ",", 
     RowBox[{
      RowBox[{"vf", "[", 
       RowBox[{"1", ",", "9", ",", "2", ",", "1"}], "]"}], "\[Equal]", 
      RowBox[{"p1p2r1", "-", "p1r1", "-", "p2"}]}], ",", 
     RowBox[{
      RowBox[{"vb", "[", 
       RowBox[{"1", ",", "9", ",", "2", ",", "1"}], "]"}], "\[Equal]", 
      RowBox[{
       RowBox[{"-", "p1p2r1"}], "+", "p1r1", "+", "p2"}]}], ",", 
     RowBox[{
      RowBox[{"vf", "[", 
       RowBox[{"1", ",", "13", ",", "3", ",", "1"}], "]"}], "\[Equal]", 
      RowBox[{"p1p2p3r1", "-", "p1p2r1", "-", "p3"}]}], ",", 
     RowBox[{
      RowBox[{"vb", "[", 
       RowBox[{"1", ",", "13", ",", "3", ",", "1"}], "]"}], "\[Equal]", 
      RowBox[{
       RowBox[{"-", "p1p2p3r1"}], "+", "p1p2r1", "+", "p3"}]}], ",", 
     RowBox[{
      RowBox[{"vf", "[", 
       RowBox[{"1", ",", "17", ",", "3", ",", "1"}], "]"}], "\[Equal]", 
      RowBox[{"p1p2p4r1", "-", "p1p2r1", "-", "p4"}]}], ",", 
     RowBox[{
      RowBox[{"vb", "[", 
       RowBox[{"1", ",", "17", ",", "3", ",", "1"}], "]"}], "\[Equal]", 
      RowBox[{
       RowBox[{"-", "p1p2p4r1"}], "+", "p1p2r1", "+", "p4"}]}], ",", 
     RowBox[{
      RowBox[{"vf", "[", 
       RowBox[{"1", ",", "13", ",", "4", ",", "5"}], "]"}], "\[Equal]", 
      RowBox[{"p1p2p3p4r1", "-", "p1p2p4r1", "-", "p3"}]}], ",", 
     RowBox[{
      RowBox[{"vb", "[", 
       RowBox[{"1", ",", "13", ",", "4", ",", "5"}], "]"}], "\[Equal]", 
      RowBox[{
       RowBox[{"-", "p1p2p3p4r1"}], "+", "p1p2p4r1", "+", "p3"}]}], ",", 
     RowBox[{
      RowBox[{"vf", "[", 
       RowBox[{"1", ",", "17", ",", "4", ",", "1"}], "]"}], "\[Equal]", 
      RowBox[{"p1p2p3p4r1", "-", "p1p2p3r1", "-", "p4"}]}], ",", 
     RowBox[{
      RowBox[{"vb", "[", 
       RowBox[{"1", ",", "17", ",", "4", ",", "1"}], "]"}], "\[Equal]", 
      RowBox[{
       RowBox[{"-", "p1p2p3p4r1"}], "+", "p1p2p3r1", "+", "p4"}]}], ",", 
     RowBox[{
      RowBox[{"vf", "[", 
       RowBox[{"1", ",", "21", ",", "4", ",", "1"}], "]"}], "\[Equal]", 
      RowBox[{"p1p2p3p5r1", "-", "p1p2p3r1", "-", "p5"}]}], ",", 
     RowBox[{
      RowBox[{"vb", "[", 
       RowBox[{"1", ",", "21", ",", "4", ",", "1"}], "]"}], "\[Equal]", 
      RowBox[{
       RowBox[{"-", "p1p2p3p5r1"}], "+", "p1p2p3r1", "+", "p5"}]}], ",", 
     RowBox[{
      RowBox[{"vf", "[", 
       RowBox[{"1", ",", "21", ",", "4", ",", "5"}], "]"}], "\[Equal]", 
      RowBox[{"p1p2p4p5r1", "-", "p1p2p4r1", "-", "p5"}]}], ",", 
     RowBox[{
      RowBox[{"vb", "[", 
       RowBox[{"1", ",", "21", ",", "4", ",", "5"}], "]"}], "\[Equal]", 
      RowBox[{
       RowBox[{"-", "p1p2p4p5r1"}], "+", "p1p2p4r1", "+", "p5"}]}], ",", 
     RowBox[{
      RowBox[{"vf", "[", 
       RowBox[{"1", ",", "13", ",", "5", ",", "9"}], "]"}], "\[Equal]", 
      RowBox[{"p1p2p3p4p5r1", "-", "p1p2p4p5r1", "-", "p3"}]}], ",", 
     RowBox[{
      RowBox[{"vb", "[", 
       RowBox[{"1", ",", "13", ",", "5", ",", "9"}], "]"}], "\[Equal]", 
      RowBox[{
       RowBox[{"-", "p1p2p3p4p5r1"}], "+", "p1p2p4p5r1", "+", "p3"}]}], ",", 
     RowBox[{
      RowBox[{"vf", "[", 
       RowBox[{"1", ",", "17", ",", "5", ",", "5"}], "]"}], "\[Equal]", 
      RowBox[{"p1p2p3p4p5r1", "-", "p1p2p3p5r1", "-", "p4"}]}], ",", 
     RowBox[{
      RowBox[{"vb", "[", 
       RowBox[{"1", ",", "17", ",", "5", ",", "5"}], "]"}], "\[Equal]", 
      RowBox[{
       RowBox[{"-", "p1p2p3p4p5r1"}], "+", "p1p2p3p5r1", "+", "p4"}]}], ",", 
     RowBox[{
      RowBox[{"vf", "[", 
       RowBox[{"1", ",", "21", ",", "5", ",", "1"}], "]"}], "\[Equal]", 
      RowBox[{"p1p2p3p4p5r1", "-", "p1p2p3p4r1", "-", "p5"}]}], ",", 
     RowBox[{
      RowBox[{"vb", "[", 
       RowBox[{"1", ",", "21", ",", "5", ",", "1"}], "]"}], "\[Equal]", 
      RowBox[{
       RowBox[{"-", "p1p2p3p4p5r1"}], "+", "p1p2p3p4r1", "+", "p5"}]}], ",", 
     RowBox[{"Vf1", "\[Equal]", 
      RowBox[{
       RowBox[{"-", "p1p2p3p4p5r1"}], "+", "p1", "+", "p2", "+", "p3", "+", 
       "p4", "+", "p5", "+", "r2"}]}], ",", " ", 
     RowBox[{"Vr", "==", 
      RowBox[{
       RowBox[{"-", "r2"}], "+", "r1"}]}], ",", 
     RowBox[{"vfp", "\[Equal]", 
      RowBox[{
       RowBox[{"-", "r1"}], "-", "pol", "+", "r1pol"}]}], ",", " ", 
     RowBox[{"vbp", "\[Equal]", 
      RowBox[{
       RowBox[{"+", "r1"}], "+", "pol", "-", "r1pol"}]}], ",", 
     RowBox[{"Vp", "==", 
      RowBox[{
       RowBox[{"+", "r1"}], "+", "epol", "-", "r1pol"}]}], ",", 
     RowBox[{"Ve", "\[Equal]", " ", 
      RowBox[{
       RowBox[{"-", "epol"}], "+", "pol", "+", "mRNA"}]}]}], "}"}]}], 
  ";"}], "\[IndentingNewLine]", 
 RowBox[{
  RowBox[{"Rat", "=", 
   RowBox[{"{", 
    RowBox[{
     RowBox[{
      RowBox[{"vf", "[", 
       RowBox[{"1", ",", "1", ",", "1", ",", "5"}], "]"}], "\[Rule]", 
      RowBox[{"p1", " ", "r1", " ", 
       RowBox[{"kf", "[", 
        RowBox[{"1", ",", "1", ",", "1", ",", "5"}], "]"}]}]}], ",", 
     RowBox[{
      RowBox[{"vb", "[", 
       RowBox[{"1", ",", "1", ",", "1", ",", "5"}], "]"}], "\[Rule]", 
      RowBox[{"p1r1", " ", 
       RowBox[{"kb", "[", 
        RowBox[{"1", ",", "1", ",", "1", ",", "5"}], "]"}]}]}], ",", 
     RowBox[{
      RowBox[{"vf", "[", 
       RowBox[{"1", ",", "1", ",", "1", ",", "9"}], "]"}], "\[Rule]", 
      RowBox[{"p2", " ", "r1", " ", 
       RowBox[{"kf", "[", 
        RowBox[{"1", ",", "1", ",", "1", ",", "9"}], "]"}]}]}], ",", 
     RowBox[{
      RowBox[{"vb", "[", 
       RowBox[{"1", ",", "1", ",", "1", ",", "9"}], "]"}], "\[Rule]", 
      RowBox[{"p2r1", " ", 
       RowBox[{"kb", "[", 
        RowBox[{"1", ",", "1", ",", "1", ",", "9"}], "]"}]}]}], ",", 
     RowBox[{
      RowBox[{"vf", "[", 
       RowBox[{"1", ",", "5", ",", "2", ",", "5"}], "]"}], "\[Rule]", 
      RowBox[{"p1", " ", "p2r1", " ", 
       RowBox[{"kf", "[", 
        RowBox[{"1", ",", "5", ",", "2", ",", "5"}], "]"}]}]}], ",", 
     RowBox[{
      RowBox[{"vb", "[", 
       RowBox[{"1", ",", "5", ",", "2", ",", "5"}], "]"}], "\[Rule]", 
      RowBox[{"p1p2r1", " ", 
       RowBox[{"kb", "[", 
        RowBox[{"1", ",", "5", ",", "2", ",", "5"}], "]"}]}]}], ",", 
     RowBox[{
      RowBox[{"vf", "[", 
       RowBox[{"1", ",", "9", ",", "2", ",", "1"}], "]"}], "\[Rule]", 
      RowBox[{"p1r1", " ", "p2", " ", 
       RowBox[{"kf", "[", 
        RowBox[{"1", ",", "9", ",", "2", ",", "1"}], "]"}]}]}], ",", 
     RowBox[{
      RowBox[{"vb", "[", 
       RowBox[{"1", ",", "9", ",", "2", ",", "1"}], "]"}], "\[Rule]", 
      RowBox[{"p1p2r1", " ", 
       RowBox[{"kb", "[", 
        RowBox[{"1", ",", "9", ",", "2", ",", "1"}], "]"}]}]}], ",", 
     RowBox[{
      RowBox[{"vf", "[", 
       RowBox[{"1", ",", "13", ",", "3", ",", "1"}], "]"}], "\[Rule]", 
      RowBox[{"p1p2r1", " ", "p3", " ", 
       RowBox[{"kf", "[", 
        RowBox[{"1", ",", "13", ",", "3", ",", "1"}], "]"}]}]}], ",", 
     RowBox[{
      RowBox[{"vb", "[", 
       RowBox[{"1", ",", "13", ",", "3", ",", "1"}], "]"}], "\[Rule]", 
      RowBox[{"p1p2p3r1", " ", 
       RowBox[{"kb", "[", 
        RowBox[{"1", ",", "13", ",", "3", ",", "1"}], "]"}]}]}], ",", 
     RowBox[{
      RowBox[{"vf", "[", 
       RowBox[{"1", ",", "17", ",", "3", ",", "1"}], "]"}], "\[Rule]", 
      RowBox[{"p1p2r1", " ", "p4", " ", 
       RowBox[{"kf", "[", 
        RowBox[{"1", ",", "17", ",", "3", ",", "1"}], "]"}]}]}], ",", 
     RowBox[{
      RowBox[{"vb", "[", 
       RowBox[{"1", ",", "17", ",", "3", ",", "1"}], "]"}], "\[Rule]", 
      RowBox[{"p1p2p4r1", " ", 
       RowBox[{"kb", "[", 
        RowBox[{"1", ",", "17", ",", "3", ",", "1"}], "]"}]}]}], ",", 
     RowBox[{
      RowBox[{"vf", "[", 
       RowBox[{"1", ",", "13", ",", "4", ",", "5"}], "]"}], "\[Rule]", 
      RowBox[{"p1p2p4r1", " ", "p3", " ", 
       RowBox[{"kf", "[", 
        RowBox[{"1", ",", "13", ",", "4", ",", "5"}], "]"}]}]}], ",", 
     RowBox[{
      RowBox[{"vb", "[", 
       RowBox[{"1", ",", "13", ",", "4", ",", "5"}], "]"}], "\[Rule]", 
      RowBox[{"p1p2p3p4r1", " ", 
       RowBox[{"kb", "[", 
        RowBox[{"1", ",", "13", ",", "4", ",", "5"}], "]"}]}]}], ",", 
     RowBox[{
      RowBox[{"vf", "[", 
       RowBox[{"1", ",", "17", ",", "4", ",", "1"}], "]"}], "\[Rule]", 
      RowBox[{"p1p2p3r1", " ", "p4", " ", 
       RowBox[{"kf", "[", 
        RowBox[{"1", ",", "17", ",", "4", ",", "1"}], "]"}]}]}], ",", 
     RowBox[{
      RowBox[{"vb", "[", 
       RowBox[{"1", ",", "17", ",", "4", ",", "1"}], "]"}], "\[Rule]", 
      RowBox[{"p1p2p3p4r1", " ", 
       RowBox[{"kb", "[", 
        RowBox[{"1", ",", "17", ",", "4", ",", "1"}], "]"}]}]}], ",", 
     RowBox[{
      RowBox[{"vf", "[", 
       RowBox[{"1", ",", "21", ",", "4", ",", "1"}], "]"}], "\[Rule]", 
      RowBox[{"p1p2p3r1", " ", "p5", " ", 
       RowBox[{"kf", "[", 
        RowBox[{"1", ",", "21", ",", "4", ",", "1"}], "]"}]}]}], ",", 
     RowBox[{
      RowBox[{"vb", "[", 
       RowBox[{"1", ",", "21", ",", "4", ",", "1"}], "]"}], "\[Rule]", 
      RowBox[{"p1p2p3p5r1", " ", 
       RowBox[{"kb", "[", 
        RowBox[{"1", ",", "21", ",", "4", ",", "1"}], "]"}]}]}], ",", 
     RowBox[{
      RowBox[{"vf", "[", 
       RowBox[{"1", ",", "21", ",", "4", ",", "5"}], "]"}], "\[Rule]", 
      RowBox[{"p1p2p4r1", " ", "p5", " ", 
       RowBox[{"kf", "[", 
        RowBox[{"1", ",", "21", ",", "4", ",", "5"}], "]"}]}]}], ",", 
     RowBox[{
      RowBox[{"vb", "[", 
       RowBox[{"1", ",", "21", ",", "4", ",", "5"}], "]"}], "\[Rule]", 
      RowBox[{"p1p2p4p5r1", " ", 
       RowBox[{"kb", "[", 
        RowBox[{"1", ",", "21", ",", "4", ",", "5"}], "]"}]}]}], ",", 
     RowBox[{
      RowBox[{"vf", "[", 
       RowBox[{"1", ",", "13", ",", "5", ",", "9"}], "]"}], "\[Rule]", 
      RowBox[{"p1p2p4p5r1", " ", "p3", " ", 
       RowBox[{"kf", "[", 
        RowBox[{"1", ",", "13", ",", "5", ",", "9"}], "]"}]}]}], ",", 
     RowBox[{
      RowBox[{"vb", "[", 
       RowBox[{"1", ",", "13", ",", "5", ",", "9"}], "]"}], "\[Rule]", 
      RowBox[{"p1p2p3p4p5r1", " ", 
       RowBox[{"kb", "[", 
        RowBox[{"1", ",", "13", ",", "5", ",", "9"}], "]"}]}]}], ",", 
     RowBox[{
      RowBox[{"vf", "[", 
       RowBox[{"1", ",", "17", ",", "5", ",", "5"}], "]"}], "\[Rule]", 
      RowBox[{"p1p2p3p5r1", " ", "p4", " ", 
       RowBox[{"kf", "[", 
        RowBox[{"1", ",", "17", ",", "5", ",", "5"}], "]"}]}]}], ",", 
     RowBox[{
      RowBox[{"vb", "[", 
       RowBox[{"1", ",", "17", ",", "5", ",", "5"}], "]"}], "\[Rule]", 
      RowBox[{"p1p2p3p4p5r1", " ", 
       RowBox[{"kb", "[", 
        RowBox[{"1", ",", "17", ",", "5", ",", "5"}], "]"}]}]}], ",", 
     RowBox[{
      RowBox[{"vf", "[", 
       RowBox[{"1", ",", "21", ",", "5", ",", "1"}], "]"}], "\[Rule]", 
      RowBox[{"p1p2p3p4r1", " ", "p5", " ", 
       RowBox[{"kf", "[", 
        RowBox[{"1", ",", "21", ",", "5", ",", "1"}], "]"}]}]}], ",", 
     RowBox[{
      RowBox[{"vb", "[", 
       RowBox[{"1", ",", "21", ",", "5", ",", "1"}], "]"}], "\[Rule]", 
      RowBox[{"p1p2p3p4p5r1", " ", 
       RowBox[{"kb", "[", 
        RowBox[{"1", ",", "21", ",", "5", ",", "1"}], "]"}]}]}], ",", " ", 
     RowBox[{"Vf1", "\[Rule]", 
      RowBox[{"p1p2p3p4p5r1", "  ", "Kf1"}]}], " ", ",", 
     RowBox[{"Vr", "->", " ", 
      RowBox[{"Kr", " ", "r2"}]}], ",", 
     RowBox[{"vfp", "->", 
      RowBox[{"Kpolf", " ", "r1", " ", "pol"}]}], ",", " ", 
     RowBox[{"vbp", "->", 
      RowBox[{"Kpolb", " ", "r1pol"}]}], ",", 
     RowBox[{"Vp", "\[Rule]", 
      RowBox[{"Kp", "*", "r1pol"}]}], ",", 
     RowBox[{"Ve", "\[Rule]", " ", 
      RowBox[{"Ke", "*", "epol"}]}]}], "}"}]}], ";"}], "\[IndentingNewLine]", 
 RowBox[{
  RowBox[{"Par", "=", 
   RowBox[{"{", 
    RowBox[{
     RowBox[{
      RowBox[{"kb", "[", 
       RowBox[{"1", ",", "1", ",", "1", ",", "5"}], "]"}], "\[Rule]", 
      "0.4436073`"}], ",", 
     RowBox[{
      RowBox[{"kb", "[", 
       RowBox[{"1", ",", "1", ",", "1", ",", "9"}], "]"}], "\[Rule]", 
      "0.4436073`"}], ",", 
     RowBox[{
      RowBox[{"kb", "[", 
       RowBox[{"1", ",", "5", ",", "2", ",", "5"}], "]"}], "\[Rule]", 
      "0.73287`"}], ",", 
     RowBox[{
      RowBox[{"kb", "[", 
       RowBox[{"1", ",", "9", ",", "2", ",", "1"}], "]"}], "\[Rule]", 
      "0.73287`"}], ",", 
     RowBox[{
      RowBox[{"kb", "[", 
       RowBox[{"1", ",", "13", ",", "3", ",", "1"}], "]"}], "\[Rule]", 
      "0.839997`"}], ",", 
     RowBox[{
      RowBox[{"kb", "[", 
       RowBox[{"1", ",", "17", ",", "3", ",", "1"}], "]"}], "\[Rule]", 
      "0.839997`"}], ",", 
     RowBox[{
      RowBox[{"kb", "[", 
       RowBox[{"1", ",", "13", ",", "4", ",", "5"}], "]"}], "\[Rule]", 
      "0.9166500000000001`"}], ",", 
     RowBox[{
      RowBox[{"kb", "[", 
       RowBox[{"1", ",", "17", ",", "4", ",", "1"}], "]"}], "\[Rule]", 
      "0.9166500000000001`"}], ",", 
     RowBox[{
      RowBox[{"kb", "[", 
       RowBox[{"1", ",", "21", ",", "4", ",", "1"}], "]"}], "\[Rule]", "0"}], 
     ",", 
     RowBox[{
      RowBox[{"kb", "[", 
       RowBox[{"1", ",", "21", ",", "4", ",", "5"}], "]"}], "\[Rule]", "0"}], 
     ",", 
     RowBox[{
      RowBox[{"kb", "[", 
       RowBox[{"1", ",", "13", ",", "5", ",", "9"}], "]"}], "\[Rule]", "0"}], 
     ",", 
     RowBox[{
      RowBox[{"kb", "[", 
       RowBox[{"1", ",", "17", ",", "5", ",", "5"}], "]"}], "\[Rule]", 
      "0.`"}], ",", 
     RowBox[{
      RowBox[{"kb", "[", 
       RowBox[{"1", ",", "21", ",", "5", ",", "1"}], "]"}], "\[Rule]", 
      "0.978453`"}], ",", 
     RowBox[{
      RowBox[{"kf", "[", 
       RowBox[{"1", ",", "1", ",", "1", ",", "5"}], "]"}], "\[Rule]", 
      "0.0005914758`"}], ",", 
     RowBox[{
      RowBox[{"kf", "[", 
       RowBox[{"1", ",", "1", ",", "1", ",", "9"}], "]"}], "\[Rule]", 
      "0.0005914758`"}], ",", 
     RowBox[{
      RowBox[{"kf", "[", 
       RowBox[{"1", ",", "5", ",", "2", ",", "5"}], "]"}], "\[Rule]", 
      "0.00097716`"}], ",", 
     RowBox[{
      RowBox[{"kf", "[", 
       RowBox[{"1", ",", "9", ",", "2", ",", "1"}], "]"}], "\[Rule]", 
      "0.00097716`"}], ",", 
     RowBox[{
      RowBox[{"kf", "[", 
       RowBox[{"1", ",", "13", ",", "3", ",", "1"}], "]"}], "\[Rule]", 
      "0.0011199959999999998`"}], ",", 
     RowBox[{
      RowBox[{"kf", "[", 
       RowBox[{"1", ",", "17", ",", "3", ",", "1"}], "]"}], "\[Rule]", 
      "0.0011199959999999998`"}], ",", 
     RowBox[{
      RowBox[{"kf", "[", 
       RowBox[{"1", ",", "13", ",", "4", ",", "5"}], "]"}], "\[Rule]", 
      "0.0012222`"}], ",", 
     RowBox[{
      RowBox[{"kf", "[", 
       RowBox[{"1", ",", "17", ",", "4", ",", "1"}], "]"}], "\[Rule]", 
      "0.0012222`"}], ",", 
     RowBox[{
      RowBox[{"kf", "[", 
       RowBox[{"1", ",", "21", ",", "4", ",", "1"}], "]"}], "\[Rule]", "0"}], 
     ",", 
     RowBox[{
      RowBox[{"kf", "[", 
       RowBox[{"1", ",", "21", ",", "4", ",", "5"}], "]"}], "\[Rule]", 
      "0.`"}], ",", 
     RowBox[{
      RowBox[{"kf", "[", 
       RowBox[{"1", ",", "13", ",", "5", ",", "9"}], "]"}], "\[Rule]", "0"}], 
     ",", 
     RowBox[{
      RowBox[{"kf", "[", 
       RowBox[{"1", ",", "17", ",", "5", ",", "5"}], "]"}], "\[Rule]", 
      "0.`"}], ",", 
     RowBox[{
      RowBox[{"kf", "[", 
       RowBox[{"1", ",", "21", ",", "5", ",", "1"}], "]"}], "\[Rule]", 
      "0.001304598`"}], ",", 
     RowBox[{"Kf1", "\[Rule]", "1.36`"}], ",", 
     RowBox[{"Kf2", "\[Rule]", "1.36`"}], ",", 
     RowBox[{"Kf3", "\[Rule]", "1.36`"}], ",", 
     RowBox[{"Kf4", "\[Rule]", "1.36`"}], ",", 
     RowBox[{"Kf5", "\[Rule]", "1.36`"}], ",", 
     RowBox[{"Kpolf", "\[Rule]", "0.0005914758`"}], ",", 
     RowBox[{"Kpolb", "\[Rule]", "0.059147639999999994`"}], ",", " ", 
     RowBox[{"Kp", "\[Rule]", " ", "60"}], ",", " ", 
     RowBox[{"Ke", "\[Rule]", " ", 
      SuperscriptBox["10", "2"]}], ",", 
     RowBox[{"Kr", "->", " ", 
      SuperscriptBox["10", "4"]}]}], "}"}]}], ";"}], "\n", 
 RowBox[{
  RowBox[{"Var", "=", 
   RowBox[{"{", 
    RowBox[{
    "r1", ",", "p2r1", ",", "p1r1", ",", "p1p2r1", ",", "p1p2p3r1", ",", 
     "p1p2p4r1", ",", "p1p2p4p5r1", ",", "p1p2p3p5r1", ",", "p1p2p3p4r1", ",",
      "p1", ",", "p1p2p3p4p5r1", ",", "p2", ",", "p3", ",", "p4", ",", "p5", 
     ",", "r2", ",", " ", "pol", ",", " ", "epol", ",", " ", "r1pol", ",", 
     "mRNA"}], " ", "}"}]}], ";"}], "\n", 
 RowBox[{
  RowBox[{"Ini", "=", 
   RowBox[{"{", 
    RowBox[{
     RowBox[{"r1", "\[Rule]", "1"}], ",", 
     RowBox[{"p1", "\[Rule]", "1500"}], ",", 
     RowBox[{"p2", "\[Rule]", "1500"}], ",", 
     RowBox[{"p3", "\[Rule]", "1500"}], ",", 
     RowBox[{"p4", "\[Rule]", "1500"}], ",", 
     RowBox[{"p5", "\[Rule]", "1500"}], ",", 
     RowBox[{"p1r1", "\[Rule]", "0"}], ",", 
     RowBox[{"p2r1", "\[Rule]", "0"}], ",", 
     RowBox[{"p1p2r1", "\[Rule]", "0"}], ",", 
     RowBox[{"p1p2p3r1", "\[Rule]", "0"}], ",", 
     RowBox[{"p1p2p4r1", "\[Rule]", "0"}], ",", 
     RowBox[{"p1p2p3p4r1", "\[Rule]", "0"}], ",", 
     RowBox[{"p1p2p3p5r1", "\[Rule]", "0"}], ",", 
     RowBox[{"p1p2p4p5r1", "\[Rule]", "0"}], ",", 
     RowBox[{"p1p2p3p4p5r1", "\[Rule]", "0"}], ",", 
     RowBox[{"r2", "\[Rule]", "0"}], ",", " ", 
     RowBox[{"pol", "\[Rule]", "20000"}], ",", " ", 
     RowBox[{"epol", "\[Rule]", "0"}], ",", " ", 
     RowBox[{"r1pol", "\[Rule]", "0"}], ",", 
     RowBox[{"mRNA", "\[Rule]", "0"}]}], " ", "}"}]}], ";"}]}], "Input",
 CellChangeTimes->{{3.497944748356654*^9, 3.497944843247279*^9}, 
   3.5415918692106504`*^9, {3.5986317981668124`*^9, 3.598631802808078*^9}, {
   3.5986374120900307`*^9, 3.59863748533622*^9}, {3.59863762047495*^9, 
   3.5986376773352017`*^9}, {3.5986377641371665`*^9, 3.598637820983418*^9}, 
   3.5986378872912107`*^9, {3.598637927584515*^9, 3.5986379311677203`*^9}, {
   3.5986380656544123`*^9, 3.598638087550665*^9}}],

Cell["Simulation of the cycling time distribution ", "Text",
 CellChangeTimes->{{3.4512751288821583`*^9, 3.451275165650384*^9}, {
   3.451388979954206*^9, 3.451388982362228*^9}, 3.451480397322522*^9, {
   3.451484332442204*^9, 3.451484346582263*^9}, {3.451484383256847*^9, 
   3.451484521638221*^9}, {3.451484578288196*^9, 3.4514845971895447`*^9}, {
   3.451548624108327*^9, 3.451548625841769*^9}, {3.541577870509056*^9, 
   3.541577885729926*^9}, {3.541588379131029*^9, 3.5415883947989254`*^9}, {
   3.5415887966919127`*^9, 3.541588809715657*^9}, {3.5415915851004*^9, 
   3.5415915867704954`*^9}, {3.541593076759718*^9, 3.541593077267747*^9}},
 FontSize->16,
 FontWeight->"Bold",
 FontColor->GrayLevel[0],
 Background->RGBColor[1, 1, 0]],

Cell[BoxData[
 RowBox[{
  RowBox[{"Nmax", "=", "600000"}], ";"}]], "Input",
 CellChangeTimes->{{3.4980771443494687`*^9, 3.4980771706468487`*^9}, {
   3.4980772157727146`*^9, 3.4980772293979764`*^9}, 3.500306174367256*^9, 
   3.5003294954553614`*^9, {3.5415791149502335`*^9, 3.5415791153642573`*^9}, {
   3.5415817735252953`*^9, 3.5415817765034657`*^9}, {3.541581811172449*^9, 
   3.5415818117734833`*^9}, {3.541581851464753*^9, 3.5415818553639765`*^9}, {
   3.5415840353086624`*^9, 3.541584035893696*^9}, {3.541584087591653*^9, 
   3.541584088083681*^9}, {3.5415880101079226`*^9, 3.5415880154922304`*^9}}],

Cell[BoxData[
 RowBox[{"Timing", "[", 
  RowBox[{"GillespieNew", "[", 
   RowBox[{"Balances", ",", 
    RowBox[{"RateEqs", "/.", "ParamN"}], ",", "Init", ",", "Nmax"}], "]"}], 
  "]"}]], "Input",
 CellChangeTimes->{{3.483911058825982*^9, 3.483911060466754*^9}, {
   3.483911092093794*^9, 3.4839110946876097`*^9}, 3.483911551539756*^9, {
   3.483911714509549*^9, 3.483911721322092*^9}, {3.4839126185359507`*^9, 
   3.4839126196140685`*^9}, 3.4840586540980225`*^9, {3.4851635916242666`*^9, 
   3.4851636175120745`*^9}, 3.4851643965767174`*^9, 3.485164455343847*^9, {
   3.485164624285129*^9, 3.485164626738207*^9}, {3.4851648984361153`*^9, 
   3.4851648988267326`*^9}, 3.486382194693356*^9, {3.497888647972691*^9, 
   3.497888652847597*^9}, 3.4978886939874325`*^9, {3.4978887608611484`*^9, 
   3.4978887637204685`*^9}, {3.497888834015994*^9, 3.4978888349222264`*^9}, {
   3.4978889344046917`*^9, 3.497888935717166*^9}, {3.4979087290625*^9, 
   3.4979087576875*^9}, {3.497908830796875*^9, 3.497908832015625*^9}, 
   3.5003275575134354`*^9, 3.5415817816027575`*^9, {3.598604981458392*^9, 
   3.598604989722865*^9}}],

Cell[BoxData[
 RowBox[{
  RowBox[{"Tst", "=", 
   RowBox[{
    RowBox[{"Table", "[", 
     RowBox[{
      RowBox[{"If", "[", 
       RowBox[{
        RowBox[{
         RowBox[{
          RowBox[{
           RowBox[{"State", "[", "i", "]"}], "[", 
           RowBox[{"[", "104", "]"}], "]"}], "==", "1"}], "&&", 
         RowBox[{
          RowBox[{
           RowBox[{"State", "[", 
            RowBox[{"i", "-", "1"}], "]"}], "[", 
           RowBox[{"[", "58", "]"}], "]"}], "==", "1"}]}], ",", " ", 
        RowBox[{"TimeVector", "[", "i", "]"}], ",", " ", 
        RowBox[{"{", "}"}]}], "]"}], ",", " ", 
      RowBox[{"{", 
       RowBox[{"i", ",", "2", ",", " ", "Nmax"}], "}"}]}], "]"}], "//", 
    "Flatten"}]}], ";"}]], "Input",
 CellChangeTimes->{{3.4978887717515645`*^9, 3.497888804735306*^9}, {
   3.49788886053111*^9, 3.4978889031396666`*^9}, {3.4979053310490513`*^9, 
   3.497905494045922*^9}, {3.4979056196997595`*^9, 3.4979056604489765`*^9}, 
   3.4979057322288485`*^9, {3.497905777165486*^9, 3.4979058228052344`*^9}, {
   3.497906067206792*^9, 3.497906067878654*^9}, {3.497906584056243*^9, 
   3.4979066126338196`*^9}, {3.4979066681171293`*^9, 
   3.4979066722576747`*^9}, {3.4979067359595766`*^9, 
   3.4979067510061626`*^9}, {3.497906819895465*^9, 3.4979068203329563`*^9}, {
   3.4979068997376823`*^9, 3.4979069005345416`*^9}, {3.4979069452524333`*^9, 
   3.4979069530335336`*^9}, {3.497907788204998*^9, 3.497907810673317*^9}, {
   3.5415889402271223`*^9, 3.5415889537628965`*^9}}],

Cell[BoxData[
 RowBox[{
  RowBox[{"Tst", "=", 
   RowBox[{"{", 
    RowBox[{
    "14.781542826525163`", ",", "82.56793669159597`", ",", 
     "149.1265761822067`", ",", "198.05965880274235`", ",", 
     "232.9351186751729`", ",", "279.37322850252576`", ",", 
     "328.73707505636906`", ",", "375.43733530406337`", ",", 
     "423.0047318461904`", ",", "487.56854313595255`", ",", 
     "557.0384035878499`", ",", "622.1524604254879`", ",", 
     "685.6383818572598`", ",", "733.7440271434883`", ",", 
     "775.9035428031797`", ",", "822.7767482323717`", ",", 
     "859.1877819445336`", ",", "906.4110305709113`", ",", 
     "991.942217859758`", ",", "1054.6433383185124`", ",", 
     "1104.4609150046736`", ",", "1170.9478725906615`", ",", 
     "1225.7994476300528`", ",", "1270.4015137713093`", ",", 
     "1329.742344383277`", ",", "1397.09973835846`", ",", 
     "1454.4504507327267`", ",", "1494.5086948197538`", ",", 
     "1550.1525896196245`", ",", "1600.3784253640717`", ",", 
     "1651.5409935717496`", ",", "1688.8372481085264`", ",", 
     "1748.1183568299755`", ",", "1791.3260449894615`", ",", 
     "1835.0441548405147`", ",", "1886.9693610328884`", ",", 
     "1963.0441934584235`", ",", "2001.115444456184`", ",", 
     "2047.0466137711921`", ",", "2097.401988542984`", ",", 
     "2142.5404327113297`", ",", "2223.9701037355085`", ",", 
     "2281.3801727846135`", ",", "2339.6432140579814`", ",", 
     "2399.796093600361`", ",", "2464.648194018432`", ",", 
     "2487.6890910147113`", ",", "2545.3831840803555`", ",", 
     "2582.3895994522127`", ",", "2644.896643076801`", ",", 
     "2699.6236870409784`", ",", "2769.940529053008`", ",", 
     "2829.882242705353`", ",", "2888.7301670902743`", ",", 
     "2936.108176540243`", ",", "3003.4245470826168`", ",", 
     "3060.1244324366567`", ",", "3132.6162923226448`", ",", 
     "3178.3419924818922`", ",", "3272.4417449956672`", ",", 
     "3343.417533477595`", ",", "3400.132375927707`", ",", 
     "3442.0623841935226`", ",", "3487.1366547807484`", ",", 
     "3552.914825003103`", ",", "3615.4222426907886`", ",", 
     "3653.5381945477507`", ",", "3701.0931054259536`", ",", 
     "3752.638103912324`", ",", "3813.261209511145`", ",", 
     "3870.0525730586296`", ",", "3914.8202287303357`", ",", 
     "3958.570636356133`", ",", "4015.739704428967`", ",", 
     "4072.658205003267`", ",", "4116.794301004434`", ",", 
     "4175.7841174298255`", ",", "4236.548228180712`", ",", 
     "4299.698134718043`", ",", "4393.5805383437855`", ",", 
     "4450.241894271691`", ",", "4506.589348579744`", ",", 
     "4564.268699360958`", ",", "4620.452448130147`", ",", 
     "4672.505293467986`", ",", "4726.556214479733`", ",", 
     "4767.233184684338`", ",", "4809.094105102098`", ",", 
     "4866.790187595301`", ",", "4928.03612213439`", ",", 
     "4980.3081886167165`", ",", "5017.627477026274`", ",", 
     "5062.655811824222`", ",", "5116.501143688205`", ",", 
     "5182.524399006151`", ",", "5237.693105356355`", ",", 
     "5304.418602178725`", ",", "5354.288706883774`", ",", 
     "5415.937289124215`", ",", "5476.959203852377`", ",", 
     "5541.2973823860575`", ",", "5593.62031674248`", ",", 
     "5637.345764391552`", ",", "5694.519015452662`", ",", 
     "5753.905939762297`", ",", "5820.048161255811`", ",", 
     "5877.430470165981`", ",", "5927.314698335989`", ",", 
     "5968.049270250362`", ",", "6044.583850585701`", ",", 
     "6079.489885316268`", ",", "6141.69352077126`", ",", 
     "6193.926222256509`", ",", "6228.974772728266`", ",", 
     "6306.713023367676`", ",", "6354.207669051956`", ",", 
     "6406.744865930766`", ",", "6452.64374627237`", ",", 
     "6492.239023706635`", ",", "6548.221768832452`", ",", 
     "6602.990968593776`", ",", "6694.897330292829`", ",", 
     "6735.611515758982`", ",", "6788.443920258991`", ",", 
     "6837.819668846677`", ",", "6894.414554105426`", ",", 
     "6956.532689465773`", ",", "7021.932023010576`", ",", 
     "7074.3577303407155`", ",", "7116.883816316479`", ",", 
     "7182.037667765675`", ",", "7263.177417105486`", ",", 
     "7322.829155226772`", ",", "7395.594781961145`", ",", 
     "7445.087212538441`", ",", "7496.956899709461`", ",", 
     "7552.416294655043`", ",", "7607.952191251792`", ",", 
     "7641.840131097561`", ",", "7675.626229573232`", ",", 
     "7752.7544086002135`", ",", "7809.147192122464`", ",", 
     "7852.860585821589`", ",", "7903.39001164085`", ",", 
     "7961.267830928093`", ",", "7996.5490834510265`", ",", 
     "8040.766124658129`", ",", "8072.494898703708`", ",", 
     "8116.707514887459`", ",", "8173.834546286381`", ",", 
     "8236.056351349564`", ",", "8278.917145305102`", ",", 
     "8326.350961087763`", ",", "8380.017698211006`", ",", 
     "8441.751201836727`", ",", "8501.787351660863`", ",", 
     "8560.618111914142`", ",", "8607.846361811698`", ",", 
     "8657.439730152797`", ",", "8701.35500355146`", ",", 
     "8760.310115422755`", ",", "8806.176280071673`", ",", 
     "8858.46384611415`", ",", "8908.437056053122`", ",", 
     "8949.015708141953`", ",", "9009.217063353643`", ",", 
     "9037.16306069694`", ",", "9102.218299354065`", ",", 
     "9140.054569507303`", ",", "9189.487015886807`", ",", 
     "9263.820742087748`", ",", "9323.328610517081`", ",", 
     "9361.51259835904`", ",", "9397.460887850222`", ",", 
     "9465.751913995458`", ",", "9528.665149008739`", ",", 
     "9604.64131090136`", ",", "9648.16937256609`", ",", "9695.481470663975`",
      ",", "9745.831545347548`", ",", "9792.157309998776`", ",", 
     "9847.97519051983`", ",", "9896.955865635931`", ",", "9975.10812942296`",
      ",", "10067.659719621415`", ",", "10120.143302897543`", ",", 
     "10167.277502031187`", ",", "10220.823475757617`", ",", 
     "10270.21105527717`", ",", "10308.581920719815`", ",", 
     "10349.373268639647`", ",", "10422.858957902754`", ",", 
     "10493.498074788287`", ",", "10557.197719738484`", ",", 
     "10605.683566313768`", ",", "10664.25745549934`", ",", 
     "10710.027153011582`", ",", "10763.685499244108`", ",", 
     "10809.833676274238`", ",", "10869.561574276213`", ",", 
     "10937.990368229026`", ",", "11021.123596216166`", ",", 
     "11093.500475421693`", ",", "11156.60824133583`", ",", 
     "11214.92783240436`", ",", "11285.957467790018`", ",", 
     "11342.132266172872`", ",", "11390.394636594832`", ",", 
     "11440.634049617613`", ",", "11480.34902075796`", ",", 
     "11538.17383459744`", ",", "11597.20087439716`", ",", 
     "11639.773896338946`", ",", "11682.352083838108`", ",", 
     "11740.881388136575`", ",", "11785.59906573907`", ",", 
     "11850.193687089817`", ",", "11885.075766194082`", ",", 
     "11963.89353708242`", ",", "12011.150510733474`", ",", 
     "12049.293678478445`", ",", "12110.157415079606`", ",", 
     "12159.073182896547`", ",", "12215.622048900337`", ",", 
     "12261.86856315263`", ",", "12316.528314605723`", ",", 
     "12355.916243300544`", ",", "12422.004801632067`", ",", 
     "12480.87838179405`", ",", "12523.716549913604`", ",", 
     "12597.08719294132`", ",", "12675.642117272542`", ",", 
     "12713.967861088518`", ",", "12759.117874182559`", ",", 
     "12813.991205355107`", ",", "12854.262754323956`", ",", 
     "12898.931216319867`", ",", "12978.32073709169`", ",", 
     "13028.585766636084`", ",", "13077.99121015169`", ",", 
     "13130.242408589269`", ",", "13170.915092462661`", ",", 
     "13234.450103620486`", ",", "13317.686740725365`", ",", 
     "13358.084038309622`", ",", "13409.148991278149`", ",", 
     "13472.054522671653`", ",", "13523.74704370912`", ",", 
     "13562.307431305842`", ",", "13625.431846198404`", ",", 
     "13672.230571357524`", ",", "13745.697365364631`", ",", 
     "13791.606221494405`", ",", "13839.961061078146`", ",", 
     "13889.91505244056`", ",", "13940.112459681628`", ",", 
     "13980.317097595953`", ",", "14052.701566578658`", ",", 
     "14121.773961200113`", ",", "14177.078696959908`", ",", 
     "14224.905794789996`", ",", "14284.2334477288`", ",", 
     "14344.129567590348`", ",", "14386.813477481555`", ",", 
     "14443.810852984278`", ",", "14504.496224107083`", ",", 
     "14561.29648283151`", ",", "14627.3868165674`", ",", 
     "14693.96745007768`", ",", "14758.54781352254`", ",", 
     "14837.80162316108`", ",", "14888.675219376077`", ",", 
     "14947.637506365529`", ",", "14992.311259881604`", ",", 
     "15036.373839674055`", ",", "15089.660525733432`", ",", 
     "15132.26693318397`", ",", "15190.068264287462`", ",", 
     "15247.60190851958`", ",", "15321.993050903975`", ",", 
     "15373.477596790735`", ",", "15416.367665061618`", ",", 
     "15449.244524284757`", ",", "15495.053865479524`", ",", 
     "15555.84544445693`", ",", "15631.22860547724`", ",", 
     "15674.745908953038`", ",", "15715.12301042201`", ",", 
     "15761.91900262663`", ",", "15802.12342308144`", ",", 
     "15851.056179539157`", ",", "15894.949330432599`", ",", 
     "15938.749886018904`", ",", "15978.908394239774`", ",", 
     "16027.303223061785`", ",", "16071.325384522448`", ",", 
     "16120.039913069411`", ",", "16179.126781943864`", ",", 
     "16221.361213152817`", ",", "16263.358555697212`", ",", 
     "16313.416987586972`", ",", "16370.719189981322`", ",", 
     "16415.870529653166`", ",", "16450.508318595563`", ",", 
     "16486.492175697793`", ",", "16537.471682702773`", ",", 
     "16589.561862118895`", ",", "16627.79856972096`", ",", 
     "16690.13305701251`", ",", "16758.77391038882`", ",", 
     "16812.529726619072`", ",", "16871.84207714983`", ",", 
     "16918.33845363307`", ",", "16968.61867699755`", ",", 
     "17025.599366860406`", ",", "17080.264113878027`", ",", 
     "17132.474070703567`", ",", "17192.812540111976`", ",", 
     "17244.61481800698`", ",", "17282.687603676204`", ",", 
     "17327.17962922241`", ",", "17369.389558042778`", ",", 
     "17416.62528643016`", ",", "17468.227276587815`", ",", 
     "17516.729289026298`", ",", "17582.27484564316`", ",", 
     "17631.26553166425`", ",", "17691.358261627298`", ",", 
     "17736.926639061865`", ",", "17802.335993904737`", ",", 
     "17860.560935710753`", ",", "17929.50929840702`", ",", 
     "17976.837702373734`", ",", "18034.924384294554`", ",", 
     "18086.246352285765`", ",", "18124.1747646399`", ",", 
     "18161.608953568924`", ",", "18216.65184363722`", ",", 
     "18271.674161202667`", ",", "18324.647261676626`", ",", 
     "18384.03070603867`", ",", "18439.86842107536`", ",", 
     "18497.355738562597`", ",", "18536.825828455934`", ",", 
     "18581.426537126114`", ",", "18632.89028694724`", ",", 
     "18673.989927571132`", ",", "18733.97546854813`", ",", 
     "18788.024888360997`", ",", "18823.34203763965`", ",", 
     "18871.157011940442`", ",", "18927.553271056633`", ",", 
     "18978.835393772548`", ",", "19042.629414527994`", ",", 
     "19091.184124290736`", ",", "19155.87181478467`", ",", 
     "19237.125920621973`", ",", "19277.80569935894`", ",", 
     "19326.4313741454`", ",", "19398.723426443215`", ",", 
     "19465.912531144477`", ",", "19515.3045232756`", ",", 
     "19565.613212414803`", ",", "19603.60813585381`", ",", 
     "19647.1959889886`", ",", "19695.815842972926`", ",", 
     "19780.8686192799`", ",", "19822.438976586353`", ",", 
     "19874.20356413819`", ",", "19929.84149140975`", ",", 
     "19974.811333690275`", ",", "20029.208642402235`", ",", 
     "20085.723650698674`", ",", "20141.80873524416`", ",", 
     "20201.215872154113`", ",", "20254.887636241343`", ",", 
     "20313.44608038484`", ",", "20352.043317439788`", ",", 
     "20409.088152063756`", ",", "20467.12085233821`", ",", 
     "20520.64582315096`", ",", "20568.354652465918`", ",", 
     "20629.591062279727`", ",", "20666.959526959534`", ",", 
     "20719.918911769088`", ",", "20770.513481621147`", ",", 
     "20822.54647004128`", ",", "20864.00261693354`", ",", 
     "20909.968994272946`", ",", "20961.28894116263`", ",", 
     "21030.360022649485`", ",", "21085.502601817683`", ",", 
     "21142.536052546675`", ",", "21183.31321311818`", ",", 
     "21227.013663885948`", ",", "21306.15267317494`", ",", 
     "21386.535047379635`", ",", "21458.314046285326`", ",", 
     "21512.73326051928`", ",", "21578.612588275417`", ",", 
     "21635.702311484947`", ",", "21677.052284161535`", ",", 
     "21725.72523611118`", ",", "21767.408979664782`", ",", 
     "21820.262901378657`", ",", "21876.006125203006`", ",", 
     "21910.17578648133`", ",", "21979.550319258957`", ",", 
     "22028.41391685684`", ",", "22079.440370587796`", ",", 
     "22138.574919060156`", ",", "22216.69895924344`", ",", 
     "22269.209733663836`", ",", "22328.99062728407`", ",", 
     "22374.979840090928`", ",", "22437.318637111017`", ",", 
     "22486.366533921577`", ",", "22542.101839057636`", ",", 
     "22597.26120828273`", ",", "22658.290213198965`", ",", 
     "22697.660751162988`", ",", "22742.183924623743`", ",", 
     "22775.23375566923`", ",", "22840.854717422248`", ",", 
     "22876.142172966356`", ",", "22957.358789902384`", ",", 
     "23015.077146787993`", ",", "23058.36844142415`", ",", 
     "23113.80332097189`", ",", "23176.347117531677`", ",", 
     "23219.325725858893`", ",", "23268.70369206722`", ",", 
     "23313.283749001497`", ",", "23374.92139052326`", ",", 
     "23417.512791456797`", ",", "23461.044418665882`", ",", 
     "23504.11060749268`", ",", "23546.735290141918`", ",", 
     "23614.6248676012`", ",", "23661.141102349084`", ",", 
     "23707.34235570613`", ",", "23767.884996993656`", ",", 
     "23835.097248743703`", ",", "23894.239083797296`", ",", 
     "23957.67027452949`", ",", "24006.912264668783`", ",", 
     "24076.18230496493`", ",", "24104.17449061387`", ",", 
     "24149.231875368434`", ",", "24192.578107683723`", ",", 
     "24230.49542266662`", ",", "24311.019859384323`", ",", 
     "24388.16030816567`", ",", "24448.14317156103`", ",", 
     "24514.56564250919`", ",", "24572.417742716978`", ",", 
     "24631.275313082395`", ",", "24687.04392416468`", ",", 
     "24737.73051708226`", ",", "24793.601889496662`", ",", 
     "24852.452791050822`", ",", "24900.224306626467`", ",", 
     "24949.325861654233`", ",", "25001.305462350356`", ",", 
     "25034.976163551903`", ",", "25080.556474005494`", ",", 
     "25153.86718084926`", ",", "25197.78255714292`", ",", 
     "25241.157824315593`", ",", "25305.66763377381`", ",", 
     "25370.827087629255`", ",", "25444.129787130532`", ",", 
     "25500.323479511087`", ",", "25555.057868167125`", ",", 
     "25615.394630727602`", ",", "25698.27165187891`", ",", 
     "25753.76832278625`", ",", "25801.6170208692`", ",", 
     "25856.686175267987`", ",", "25903.3990507573`", ",", 
     "25962.511929798144`", ",", "26012.346311570524`", ",", 
     "26081.49554465937`", ",", "26131.357490513015`", ",", 
     "26171.478227368356`", ",", "26233.809379724065`", ",", 
     "26286.70671404762`", ",", "26342.44937865253`", ",", 
     "26384.875079799425`", ",", "26423.15408112847`", ",", 
     "26474.866716797387`", ",", "26536.627089361333`", ",", 
     "26574.474490525296`", ",", "26623.022870979985`", ",", 
     "26663.774255523345`", ",", "26719.851385241804`", ",", 
     "26780.436636892147`", ",", "26824.189745890228`", ",", 
     "26870.689663057758`", ",", "26919.21116536285`", ",", 
     "26963.853565695983`", ",", "27013.86764723669`", ",", 
     "27076.02881324534`", ",", "27156.025581930702`", ",", 
     "27201.222886864136`", ",", "27255.98551158034`", ",", 
     "27313.760791291134`", ",", "27357.07540222831`", ",", 
     "27430.076414176005`", ",", "27482.817033225616`", ",", 
     "27527.319851408607`", ",", "27575.549935270777`", ",", 
     "27615.80736384601`", ",", "27659.610010660122`", ",", 
     "27702.70436282653`", ",", "27765.282885368837`", ",", 
     "27816.78586039432`", ",", "27881.333977733375`", ",", 
     "27923.787598097264`", ",", "27975.7329563254`", ",", 
     "28040.79549309935`", ",", "28124.776162321075`", ",", 
     "28186.386477310247`", ",", "28233.328022094513`", ",", 
     "28286.908682535322`", ",", "28347.704411504586`", ",", 
     "28393.644262161994`", ",", "28449.91899320958`", ",", 
     "28495.699303315247`", ",", "28549.542169549346`", ",", 
     "28600.980893761003`", ",", "28647.561700442675`", ",", 
     "28702.41633332916`", ",", "28743.414997820146`", ",", 
     "28801.179359149915`", ",", "28846.074307553466`", ",", 
     "28907.476327832326`", ",", "28960.15071373678`", ",", 
     "29016.51315287908`", ",", "29060.838112514524`", ",", 
     "29134.77922735201`", ",", "29175.344246132394`", ",", 
     "29223.6342795145`", ",", "29280.108966449294`", ",", 
     "29353.704372904544`", ",", "29416.42389426347`", ",", 
     "29488.140815367293`", ",", "29543.09020757963`", ",", 
     "29591.934772576966`", ",", "29652.48137855723`", ",", 
     "29721.99077335016`", ",", "29765.808527603742`", ",", 
     "29818.160966842417`", ",", "29896.210664329843`", ",", 
     "29943.70014451433`", ",", "30004.847096547564`", ",", 
     "30056.51635444474`", ",", "30115.175656106767`", ",", 
     "30174.828481105425`", ",", "30212.63456447966`", ",", 
     "30266.073446966264`", ",", "30316.731997267623`", ",", 
     "30376.112972916962`", ",", "30423.529303877716`", ",", 
     "30480.15018954851`", ",", "30536.307497812246`", ",", 
     "30572.82849639917`", ",", "30620.920710578896`", ",", 
     "30680.670345948143`", ",", "30739.439989826475`", ",", 
     "30781.038288323067`", ",", "30835.10383962637`", ",", 
     "30880.22371090402`", ",", "30936.853575185825`", ",", 
     "31003.378280708574`", ",", "31051.344234295513`", ",", 
     "31106.53699185687`", ",", "31173.490959842435`", ",", 
     "31222.629755006546`", ",", "31296.974463650513`", ",", 
     "31358.102852752952`", ",", "31424.21131461797`", ",", 
     "31481.96332091405`", ",", "31565.277983760894`", ",", 
     "31649.5890315928`", ",", "31699.338879760722`", ",", 
     "31739.5574247027`", ",", "31805.68298830694`", ",", 
     "31851.116381005206`", ",", "31922.297777806674`", ",", 
     "32017.500150822823`", ",", "32088.163353844426`", ",", 
     "32142.970246799647`", ",", "32188.95897700433`", ",", 
     "32229.889423970682`", ",", "32271.096105699155`", ",", 
     "32329.844850289966`", ",", "32399.365853869112`", ",", 
     "32455.6027772527`", ",", "32508.358456583053`", ",", 
     "32555.32321256253`", ",", "32608.991576721713`", ",", 
     "32685.447918902424`", ",", "32731.313142306004`", ",", 
     "32781.43929161091`", ",", "32831.124510997`", ",", "32891.44165736496`",
      ",", "32941.5514397767`", ",", "32976.158945705865`", ",", 
     "33016.5520438172`", ",", "33061.19651437779`", ",", 
     "33132.61296335205`", ",", "33193.069029079816`", ",", 
     "33245.1783279569`", ",", "33280.325080581766`", ",", 
     "33335.52579067725`", ",", "33398.1968248021`", ",", 
     "33470.546594468105`", ",", "33540.38192897395`", ",", 
     "33592.6975075513`", ",", "33636.90484787714`", ",", 
     "33714.28535400192`", ",", "33784.945599761166`", ",", 
     "33849.101312128725`", ",", "33885.52089043514`", ",", 
     "33931.98868140504`", ",", "33982.193991475324`", ",", 
     "34054.89993048758`", ",", "34115.51982349072`", ",", 
     "34171.87938025814`", ",", "34204.08723223066`", ",", 
     "34244.035203078754`", ",", "34300.91236909193`", ",", 
     "34348.83728479299`", ",", "34399.611219189625`", ",", 
     "34445.21680479587`", ",", "34505.85990741176`", ",", 
     "34573.23813440344`", ",", "34630.29608287565`", ",", 
     "34666.55587423922`", ",", "34713.46803683692`", ",", 
     "34775.6265191033`", ",", "34824.927418750194`", ",", 
     "34862.520570203415`", ",", "34903.78188528774`", ",", 
     "34966.43709887973`", ",", "35052.87230967545`", ",", 
     "35099.544613691214`", ",", "35162.49927848272`", ",", 
     "35206.514471647`", ",", "35250.85417876349`", ",", 
     "35306.726610546415`", ",", "35378.201859991845`", ",", 
     "35410.62103290843`", ",", "35452.69267160557`", ",", 
     "35510.84808150919`", ",", "35565.215279997225`", ",", 
     "35611.715234455165`", ",", "35653.84252620072`", ",", 
     "35712.268036618494`", ",", "35775.271065255176`", ",", 
     "35825.18537512771`", ",", "35884.360146849845`", ",", 
     "35929.77286513872`", ",", "35979.46414965765`", ",", 
     "36027.08631923962`", ",", "36083.53063561517`", ",", 
     "36126.721596444535`", ",", "36179.28147627864`", ",", 
     "36246.22278676622`", ",", "36287.62326685841`", ",", 
     "36378.5951887451`", ",", "36419.531824045276`", ",", 
     "36465.40801351965`", ",", "36513.51320962262`", ",", 
     "36565.62428643253`", ",", "36612.52897239048`", ",", 
     "36656.14780837914`", ",", "36693.23235665392`", ",", 
     "36756.44918938289`", ",", "36818.34344849624`", ",", 
     "36861.40348885689`", ",", "36931.39009528305`", ",", 
     "36972.34903074294`", ",", "37013.11172426154`", ",", 
     "37075.95239313712`", ",", "37119.13360136068`", ",", 
     "37164.30064708504`", ",", "37218.99666065678`", ",", 
     "37283.7634381457`", ",", "37337.20624501362`", ",", 
     "37390.64236679372`", ",", "37435.87167091206`", ",", 
     "37496.86988000599`", ",", "37561.52391770896`", ",", 
     "37616.538964696425`", ",", "37672.033450192124`", ",", 
     "37731.87333507452`", ",", "37777.58968623663`", ",", 
     "37820.231142220895`", ",", "37868.70666566906`", ",", 
     "37917.364288738`", ",", "37976.33338973507`", ",", "38041.4888393246`", 
     ",", "38084.215319113115`", ",", "38169.14663754001`", ",", 
     "38226.907990847416`", ",", "38281.06925078569`", ",", 
     "38321.63825793126`", ",", "38368.32896427082`", ",", 
     "38436.60425776321`", ",", "38490.7510407049`", ",", 
     "38545.93453964896`", ",", "38590.406389618685`", ",", 
     "38636.116808259656`", ",", "38675.851313428226`", ",", 
     "38716.79575627318`", ",", "38775.21612291294`", ",", 
     "38831.228623037045`", ",", "38871.081006082386`", ",", 
     "38912.13085523603`", ",", "38966.4595817517`", ",", 
     "39002.496453244275`", ",", "39077.8366912727`", ",", 
     "39137.7919245854`", ",", "39185.092667785284`", ",", 
     "39220.96351935376`", ",", "39263.72196627906`", ",", 
     "39317.295639151984`", ",", "39371.04782498934`", ",", 
     "39406.58321101415`", ",", "39470.60644206063`", ",", 
     "39524.45065500308`", ",", "39574.657438406786`", ",", 
     "39642.7943505731`", ",", "39695.72778181996`", ",", 
     "39738.63863832875`", ",", "39790.957470001274`", ",", 
     "39842.72868810267`", ",", "39883.85909463164`", ",", 
     "39952.53284199959`", ",", "40005.58203732707`", ",", 
     "40044.66941972203`", ",", "40117.31580494948`", ",", 
     "40164.084020441354`", ",", "40219.55416192384`", ",", 
     "40257.91262686163`", ",", "40304.65255547934`", ",", 
     "40364.39421915029`", ",", "40419.02323874887`", ",", 
     "40464.08404634495`", ",", "40501.10205095348`", ",", 
     "40553.483944956126`", ",", "40587.90229651476`", ",", 
     "40637.22262242947`", ",", "40712.56246559617`", ",", 
     "40772.869123936944`", ",", "40814.716886518436`", ",", 
     "40862.82270746711`", ",", "40904.54347919185`", ",", 
     "40954.536139293086`", ",", "40997.82944352998`", ",", 
     "41043.822730951404`", ",", "41092.77297561743`", ",", 
     "41132.63144790011`", ",", "41208.82012767964`", ",", 
     "41281.22789336596`", ",", "41342.551240290646`", ",", 
     "41409.08439577193`", ",", "41456.839869584765`", ",", 
     "41503.912238618934`", ",", "41545.7144980436`", ",", 
     "41597.0472127281`", ",", "41657.6805081451`", ",", 
     "41713.519906493995`", ",", "41771.70207370005`", ",", 
     "41837.813050774785`", ",", "41897.96183026496`", ",", 
     "41940.74845543172`", ",", "41989.22315790597`", ",", 
     "42036.707319896195`", ",", "42115.26716622382`", ",", 
     "42174.30775747241`", ",", "42236.24750850878`", ",", 
     "42288.92675343487`", ",", "42340.567088002885`", ",", 
     "42386.07823097264`", ",", "42417.26847660119`", ",", 
     "42483.9993022126`", ",", "42524.60102554069`", ",", 
     "42562.86218400238`", ",", "42623.72086634585`", ",", 
     "42674.44956011559`", ",", "42713.34457413104`", ",", 
     "42767.88516127455`", ",", "42819.54776185903`", ",", 
     "42866.52271748052`", ",", "42913.81931399722`", ",", 
     "42990.05882308016`", ",", "43047.4106380249`", ",", 
     "43109.696664748575`", ",", "43188.11770451435`", ",", 
     "43229.47057650653`", ",", "43263.63048828398`", ",", 
     "43324.28042797913`", ",", "43373.80944671981`", ",", 
     "43433.06232953765`", ",", "43501.899315305425`", ",", 
     "43542.56592221395`", ",", "43581.59106350398`", ",", 
     "43627.94877394163`", ",", "43667.32858247648`", ",", 
     "43708.20692106864`", ",", "43753.918750169745`", ",", 
     "43787.38175271134`", ",", "43862.63061763369`", ",", 
     "43920.06897357212`", ",", "43984.23044649851`", ",", 
     "44062.41776047401`", ",", "44126.31485734057`", ",", 
     "44175.659878828556`", ",", "44232.67834288166`", ",", 
     "44303.460019418024`", ",", "44372.45699303063`", ",", 
     "44412.05568551663`", ",", "44481.859074659005`", ",", 
     "44523.88827359109`", ",", "44600.944162408035`", ",", 
     "44667.17508650974`", ",", "44723.85434171338`", ",", 
     "44766.44425414472`", ",", "44801.87319224139`", ",", 
     "44863.38552596637`", ",", "44902.313100596075`", ",", 
     "44945.33197155338`", ",", "44997.8736497591`", ",", 
     "45046.52869178157`", ",", "45098.276727898774`", ",", 
     "45147.5382427789`", ",", "45204.807886330396`", ",", 
     "45278.65333500527`", ",", "45357.99056904177`", ",", 
     "45410.587941590005`", ",", "45466.580755353716`", ",", 
     "45536.013773925195`", ",", "45600.812994226915`", ",", 
     "45658.13151382721`", ",", "45745.96016184698`", ",", 
     "45795.32476443276`", ",", "45847.516009197665`", ",", 
     "45911.27886850104`", ",", "45950.01641820109`", ",", 
     "46019.48263686159`", ",", "46098.874624238924`", ",", 
     "46137.632738726235`", ",", "46191.72052023322`", ",", 
     "46233.434770557105`", ",", "46296.47886579254`", ",", 
     "46349.44875900069`", ",", "46395.898962000334`", ",", 
     "46436.762806399674`", ",", "46475.596633557354`", ",", 
     "46515.125899706276`", ",", "46565.34002829313`", ",", 
     "46617.09175477936`", ",", "46675.06611524531`", ",", 
     "46723.31993721374`", ",", "46792.18178722017`", ",", 
     "46863.72277014067`", ",", "46930.31338345193`", ",", 
     "46958.293246158195`", ",", "47012.165925126435`", ",", 
     "47055.21395155089`", ",", "47127.9532833106`", ",", 
     "47173.55084462175`", ",", "47227.55286081483`", ",", 
     "47286.82331724593`", ",", "47335.15860271072`", ",", 
     "47372.46268434027`", ",", "47427.9411549521`", ",", 
     "47479.32359585568`", ",", "47543.40336804907`", ",", 
     "47585.431504783584`", ",", "47642.74975564349`", ",", 
     "47688.139755973054`", ",", "47722.60485732251`", ",", 
     "47772.77176406179`", ",", "47809.60080612356`", ",", 
     "47864.667717201715`", ",", "47909.59693881861`", ",", 
     "47946.118631433594`", ",", "47996.457306781645`", ",", 
     "48037.58693225165`", ",", "48087.377636509176`", ",", 
     "48125.92978727286`", ",", "48188.46616705757`", ",", 
     "48247.347434852636`", ",", "48292.30095887577`", ",", 
     "48336.04333038571`", ",", "48374.291736181556`", ",", 
     "48421.90408340331`", ",", "48471.17732754732`", ",", 
     "48560.95478203747`", ",", "48635.16386944856`", ",", 
     "48677.868124948975`", ",", "48733.22725306286`", ",", 
     "48783.5735089217`", ",", "48829.76767064002`", ",", 
     "48883.824913019955`", ",", "48960.26251262705`", ",", 
     "49025.64854017509`", ",", "49106.150043627495`", ",", 
     "49154.11830594942`", ",", "49211.14864125042`", ",", 
     "49256.166391417406`", ",", "49320.07198299165`", ",", 
     "49357.152419720864`", ",", "49417.68767219967`", ",", 
     "49483.12322681291`", ",", "49541.107477588295`", ",", 
     "49600.690178797995`", ",", "49648.10326566493`", ",", 
     "49700.93573492275`", ",", "49733.91582359699`", ",", 
     "49772.59864952259`", ",", "49818.53848291313`", ",", 
     "49895.64298057508`", ",", "49945.54920891324`", ",", 
     "50015.86805344395`", ",", "50066.96864404696`", ",", 
     "50113.478636578235`", ",", "50154.94463727602`", ",", 
     "50189.8354611541`", ",", "50233.61123730904`", ",", 
     "50296.751953290484`", ",", "50361.105409644675`", ",", 
     "50395.406196597876`", ",", "50449.238799541235`", ",", 
     "50500.89562693458`", ",", "50569.54964945052`", ",", 
     "50648.1992563119`", ",", "50696.01611711353`", ",", 
     "50769.04426899294`", ",", "50809.801580955296`", ",", 
     "50900.75714840904`", ",", "50979.14293926813`", ",", 
     "51049.36843887115`", ",", "51105.35129314543`", ",", 
     "51181.30076454262`", ",", "51232.17392234666`", ",", 
     "51262.850327934335`", ",", "51324.97848157025`", ",", 
     "51372.75831138711`", ",", "51434.26225351026`", ",", 
     "51479.68762852584`", ",", "51532.486933902124`", ",", 
     "51587.31213640729`", ",", "51635.145340531606`", ",", 
     "51694.2642265061`", ",", "51752.75016275686`", ",", 
     "51821.13148904557`", ",", "51881.79813762118`", ",", 
     "51940.77927638151`", ",", "52002.33074172893`", ",", 
     "52033.52516154876`", ",", "52080.46698655098`", ",", 
     "52123.81336378843`", ",", "52186.015844811955`", ",", 
     "52231.677563073856`", ",", "52275.19311938`", ",", 
     "52333.704542540756`", ",", "52380.9427067355`", ",", 
     "52445.8582309994`", ",", "52493.0541009508`", ",", "52540.53831911058`",
      ",", "52583.52561386747`", ",", "52650.40324844123`", ",", 
     "52697.73457296379`", ",", "52748.05244432559`", ",", 
     "52808.60859038366`", ",", "52862.86069800076`", ",", 
     "52929.062337203824`", ",", "52978.11387979135`", ",", 
     "53047.86044158115`", ",", "53102.21667501559`", ",", 
     "53167.15056723769`", ",", "53209.9411183397`", ",", 
     "53254.732777806545`", ",", "53303.1707095936`", ",", 
     "53337.05733501804`", ",", "53382.98241187227`", ",", 
     "53419.64507921129`", ",", "53472.78704377367`", ",", 
     "53512.37452819438`", ",", "53585.29686517024`", ",", 
     "53633.69201709442`", ",", "53702.27087645304`", ",", 
     "53752.882437229964`", ",", "53799.11150741068`", ",", 
     "53856.67772337563`", ",", "53931.20585894747`", ",", "53967.740314379`",
      ",", "54023.19347549927`", ",", "54077.81972740388`", ",", 
     "54110.37621868722`", ",", "54167.52754320683`", ",", 
     "54235.590077842535`", ",", "54291.006455119954`", ",", 
     "54359.58156329919`", ",", "54457.167629929645`", ",", 
     "54517.427696571256`", ",", "54582.397518870195`", ",", 
     "54646.9240867796`", ",", "54694.76611027887`", ",", 
     "54744.39778495617`", ",", "54818.935625491606`", ",", 
     "54866.696291206645`", ",", "54934.545553894524`", ",", 
     "55024.08376512173`", ",", "55101.801348068664`", ",", 
     "55162.25418088435`", ",", "55218.46938370648`", ",", 
     "55271.081476194675`", ",", "55341.5570375472`", ",", 
     "55408.54845859277`", ",", "55454.89691023553`", ",", 
     "55504.56790005306`", ",", "55552.02089712179`", ",", 
     "55601.711062912625`", ",", "55637.411134569804`", ",", 
     "55682.449018961015`", ",", "55745.2582355283`", ",", 
     "55794.27907585627`", ",", "55858.15915509`", ",", "55929.19889509034`", 
     ",", "56006.35142448083`", ",", "56080.28228731082`", ",", 
     "56150.10020072962`", ",", "56189.23827876776`", ",", 
     "56223.36269920428`", ",", "56284.79703893371`", ",", 
     "56335.55542066984`", ",", "56395.080279954396`", ",", 
     "56464.74954609565`", ",", "56514.089052547075`", ",", 
     "56557.19893476019`", ",", "56611.13177131074`", ",", 
     "56681.76394540318`", ",", "56741.63341690691`", ",", 
     "56793.82708708427`", ",", "56847.256401935876`", ",", 
     "56921.50354451811`", ",", "56966.83443238102`", ",", 
     "57012.14914530072`", ",", "57060.41899690795`", ",", 
     "57121.82005524188`", ",", "57167.335823254485`", ",", 
     "57223.98932122598`", ",", "57262.66546035571`", ",", 
     "57321.766126339746`", ",", "57370.92092168091`", ",", 
     "57431.978440813444`", ",", "57474.31312426598`", ",", 
     "57556.751548261534`", ",", "57607.213910565544`", ",", 
     "57663.772893801586`", ",", "57730.09468757628`", ",", 
     "57793.97292602179`", ",", "57850.46532839898`", ",", 
     "57888.96824350907`", ",", "57953.68904791264`", ",", 
     "58004.26509907618`", ",", "58040.24096471701`", ",", 
     "58094.09658009586`", ",", "58145.33279660444`", ",", 
     "58204.96217121731`", ",", "58284.89983091923`", ",", 
     "58324.09562832952`", ",", "58373.93689597654`", ",", 
     "58414.933380662216`", ",", "58447.52894968763`", ",", 
     "58486.360296116574`", ",", "58533.678326873676`", ",", 
     "58579.4971401727`", ",", "58652.09020768362`", ",", 
     "58724.24155902154`", ",", "58775.94197050003`", ",", 
     "58822.53167917702`", ",", "58870.82816523279`", ",", 
     "58968.45877219083`", ",", "59019.838695865634`", ",", 
     "59075.53423876346`", ",", "59145.74349082702`", ",", 
     "59208.16963976091`", ",", "59240.052405692426`", ",", 
     "59304.148215874`", ",", "59353.34900551581`", ",", "59413.12823973676`",
      ",", "59447.176783614035`", ",", "59488.398043932684`", ",", 
     "59530.40203958063`", ",", "59597.596349103376`", ",", 
     "59643.98115114511`", ",", "59695.10040120483`", ",", 
     "59740.14121090085`", ",", "59793.54280967365`", ",", 
     "59824.66232932483`", ",", "59886.28023542352`", ",", 
     "59917.16896733319`", ",", "59964.491405578345`", ",", 
     "60014.1307633808`", ",", "60091.18295590738`", ",", 
     "60121.352213189544`", ",", "60167.44671467547`", ",", 
     "60250.917282676724`", ",", "60305.64231177515`", ",", 
     "60354.373726990365`", ",", "60422.02143684528`", ",", 
     "60491.13832935588`", ",", "60547.56792079017`", ",", 
     "60603.20525320358`", ",", "60672.11215409537`", ",", 
     "60720.90079840475`", ",", "60778.41274385092`", ",", 
     "60832.21663180632`", ",", "60889.13190240356`", ",", 
     "60934.09200925975`", ",", "61001.56708096624`", ",", 
     "61072.46341726034`", ",", "61128.545159388486`", ",", 
     "61171.50578015149`", ",", "61235.29085510351`", ",", 
     "61305.487951703726`", ",", "61383.38807120435`", ",", 
     "61435.85064849049`", ",", "61498.98335467663`", ",", 
     "61557.85535320827`", ",", "61615.69502046543`", ",", 
     "61658.164144619754`", ",", "61706.84756860735`", ",", 
     "61752.325386508994`", ",", "61790.978218927085`", ",", 
     "61838.46327670691`", ",", "61892.19409427889`", ",", 
     "61961.40567028552`", ",", "62005.25331934504`", ",", 
     "62056.332394938545`", ",", "62110.89020563057`", ",", 
     "62175.01326210508`", ",", "62224.16073137855`", ",", 
     "62282.852520555025`", ",", "62333.87040584033`", ",", 
     "62379.22478482087`", ",", "62424.55291896905`", ",", 
     "62484.46406754408`", ",", "62550.108969842266`", ",", 
     "62611.224115425124`", ",", "62647.589264203365`", ",", 
     "62720.82668859312`", ",", "62794.13968125348`", ",", 
     "62857.6346950603`", ",", "62909.08933654315`", ",", 
     "62972.924124432866`", ",", "63032.91233435164`", ",", 
     "63079.057780240204`", ",", "63124.59512725292`", ",", 
     "63181.4891826509`", ",", "63230.13296046464`", ",", "63286.4872865404`",
      ",", "63348.399662432086`", ",", "63402.82763427096`", ",", 
     "63450.91302368063`", ",", "63496.50615882485`", ",", 
     "63549.43795799465`", ",", "63592.912140219545`", ",", 
     "63630.94271703064`", ",", "63702.4467989242`", ",", "63758.4438476944`",
      ",", "63826.93871209862`", ",", "63878.484319132855`", ",", 
     "63945.135133695716`", ",", "64015.45818821393`", ",", 
     "64084.64915471594`", ",", "64122.97740386142`", ",", 
     "64163.88084967904`", ",", "64209.835032573406`", ",", 
     "64289.01853390973`", ",", "64345.36327090675`", ",", 
     "64403.71270437688`", ",", "64451.75795817691`", ",", 
     "64521.383879441026`", ",", "64583.50268713402`", ",", 
     "64647.36460298933`", ",", "64703.20654056004`", ",", 
     "64736.11872860697`", ",", "64773.656729578615`", ",", 
     "64826.45382382165`", ",", "64885.084222320525`", ",", 
     "64955.78219082686`", ",", "65014.43684061234`", ",", 
     "65059.80695996979`", ",", "65112.15595217224`", ",", 
     "65168.746451842206`", ",", "65243.671350957615`", ",", 
     "65287.18363607479`", ",", "65337.02356748747`", ",", 
     "65384.54265664745`", ",", "65446.4509144255`", ",", 
     "65494.49545299172`", ",", "65542.14448247335`", ",", 
     "65583.61472553878`", ",", "65642.76924250161`", ",", 
     "65686.02589616184`", ",", "65732.75698198247`", ",", 
     "65769.73594442883`", ",", "65820.61009321849`", ",", 
     "65859.76257003688`", ",", "65923.14393445557`", ",", 
     "65958.41020588696`", ",", "66008.75134803192`", ",", 
     "66063.31600246612`", ",", "66131.67248574464`", ",", 
     "66179.76974132132`", ",", "66225.21243608368`", ",", "66290.70230524`", 
     ",", "66332.41734507286`", ",", "66377.67547294605`", ",", 
     "66424.30569935171`", ",", "66458.983868621`", ",", "66509.3818649535`", 
     ",", "66547.53862827728`", ",", "66608.93142791807`", ",", 
     "66667.36650060255`", ",", "66710.02134725108`", ",", 
     "66759.78210688272`", ",", "66814.06751905363`", ",", 
     "66866.53150048005`", ",", "66926.37519894404`", ",", 
     "66967.31964028157`", ",", "67037.56657088394`", ",", 
     "67098.44311804487`", ",", "67140.3268071046`", ",", "67187.2110803811`",
      ",", "67230.30668861464`", ",", "67276.7227561477`", ",", 
     "67310.36841832793`", ",", "67397.48644415349`", ",", 
     "67446.41258324144`", ",", "67508.14725065677`", ",", 
     "67560.66659563023`", ",", "67608.63320402073`", ",", 
     "67664.28255728917`", ",", "67701.84473132515`", ",", 
     "67752.07408436532`", ",", "67797.47346829533`", ",", 
     "67844.90843807253`", ",", "67911.70532640253`", ",", 
     "67964.25114321064`", ",", "67998.2009751179`", ",", "68057.1652563089`",
      ",", "68123.13352471591`", ",", "68161.28064723033`", ",", 
     "68212.40641279895`", ",", "68273.58740234864`", ",", 
     "68332.53627000896`", ",", "68381.34233645845`", ",", 
     "68428.34499838292`", ",", "68485.2029423017`", ",", 
     "68534.41754104744`", ",", "68597.4414380028`", ",", 
     "68660.31741501285`", ",", "68718.50559141338`", ",", 
     "68778.52076950668`", ",", "68825.90080540524`", ",", 
     "68878.69981544682`", ",", "68928.28203660961`", ",", 
     "68995.07638162903`", ",", "69049.77417652555`", ",", 
     "69103.81141396088`", ",", "69161.31876926808`", ",", 
     "69202.56121494465`", ",", "69248.34989957037`", ",", 
     "69309.07904250556`", ",", "69382.41363715615`", ",", 
     "69434.29964370384`", ",", "69504.22789921678`", ",", 
     "69553.24319395967`", ",", "69595.56849770734`", ",", 
     "69655.31902476642`", ",", "69709.87834036363`", ",", 
     "69758.75912510969`", ",", "69813.84674864923`", ",", 
     "69886.75546885066`", ",", "69948.8642094902`", ",", 
     "70015.66846734905`", ",", "70069.6843928743`", ",", "70124.9546276544`",
      ",", "70179.03259860704`", ",", "70222.4285410127`", ",", 
     "70282.04323011878`", ",", "70341.47746507206`", ",", 
     "70400.82669397011`", ",", "70452.43414835345`", ",", 
     "70516.26666853347`", ",", "70566.59003327487`", ",", 
     "70615.6501404337`", ",", "70663.65086405259`", ",", 
     "70714.89417066745`", ",", "70795.83168517711`", ",", 
     "70846.44670511973`", ",", "70886.05336168622`", ",", 
     "70938.9234007837`", ",", "71020.52955393906`", ",", 
     "71058.47991150472`", ",", "71108.62228916016`", ",", 
     "71144.57202958777`", ",", "71199.99926558606`", ",", 
     "71274.66034323849`", ",", "71345.69324158617`", ",", 
     "71403.24753237062`", ",", "71463.54628672842`", ",", 
     "71525.38085388878`", ",", "71583.59033379452`", ",", 
     "71640.1429349941`", ",", "71695.82933453556`", ",", 
     "71742.20226523363`", ",", "71810.14721861081`", ",", 
     "71856.59932206862`", ",", "71910.5441708159`", ",", 
     "71959.44283811202`", ",", "72007.38632004509`", ",", 
     "72053.43884065216`", ",", "72122.64108448483`", ",", 
     "72182.91736265525`", ",", "72244.1969685969`", ",", 
     "72291.17429619115`", ",", "72328.69953408903`", ",", 
     "72394.93839332354`", ",", "72459.35503584374`", ",", 
     "72506.80499954459`", ",", "72542.03722408852`", ",", 
     "72588.88321230309`", ",", "72650.19202690398`", ",", 
     "72701.21235244171`", ",", "72753.05335922513`", ",", 
     "72826.09781291512`", ",", "72871.62600684946`", ",", 
     "72910.81508495499`", ",", "72953.94342247988`", ",", 
     "72997.82329405074`", ",", "73022.5877725463`", ",", 
     "73062.33344911554`", ",", "73106.01016252363`", ",", 
     "73155.66217302589`", ",", "73215.77388544501`", ",", 
     "73273.97678215093`", ",", "73326.33211260538`", ",", 
     "73363.37888277392`", ",", "73418.50111595019`", ",", 
     "73465.67885631547`", ",", "73512.93517124091`", ",", 
     "73565.57845699276`", ",", "73621.4852052854`", ",", 
     "73660.66964623808`", ",", "73709.1963841188`", ",", 
     "73774.04219131646`", ",", "73823.36506345792`", ",", 
     "73872.23344275857`", ",", "73927.80588002765`", ",", 
     "73970.58221843351`", ",", "74007.28817303055`", ",", 
     "74072.96746981952`", ",", "74115.19248030173`", ",", 
     "74166.23179731991`", ",", "74242.54419675183`", ",", 
     "74312.27821953714`", ",", "74368.3583627041`", ",", 
     "74410.75972214606`", ",", "74477.1414094342`", ",", 
     "74553.64160456795`", ",", "74617.29475303918`", ",", 
     "74660.57969072634`", ",", "74703.86726058893`", ",", 
     "74755.90965539063`", ",", "74808.34192662216`", ",", 
     "74851.67074405792`", ",", "74895.67364338692`", ",", 
     "74957.33038759574`", ",", "75013.93105035315`", ",", 
     "75079.10389041158`", ",", "75126.49824408807`", ",", 
     "75187.96970377277`", ",", "75228.12915865863`", ",", 
     "75280.34877287262`", ",", "75345.8931140787`", ",", 
     "75390.26739650812`", ",", "75438.41945238643`", ",", 
     "75505.7085870204`", ",", "75572.24384243373`", ",", 
     "75635.69652373706`", ",", "75703.53239068082`", ",", 
     "75750.03291367104`", ",", "75790.06222320527`", ",", 
     "75862.30810956268`", ",", "75912.34856813804`", ",", 
     "75964.7931912768`", ",", "76028.6599870416`", ",", "76078.29370219665`",
      ",", "76129.96949145227`", ",", "76190.39938543149`", ",", 
     "76242.27452553905`", ",", "76286.01521254308`", ",", 
     "76351.4866681228`", ",", "76395.08418362228`", ",", 
     "76458.51687072038`", ",", "76520.87736006602`", ",", 
     "76604.57613929952`", ",", "76686.67289313751`", ",", 
     "76769.97439552344`", ",", "76814.90777209624`", ",", 
     "76862.69908718838`", ",", "76940.14256044805`", ",", 
     "76986.55600805525`", ",", "77030.4894299084`", ",", 
     "77074.64079775113`", ",", "77130.81916915136`", ",", 
     "77169.06363771099`", ",", "77210.06365346228`", ",", 
     "77263.10588463349`", ",", "77315.82566567596`", ",", 
     "77381.76718681272`", ",", "77416.94213556673`", ",", 
     "77467.69053774737`", ",", "77536.36888821668`", ",", 
     "77577.89610212426`", ",", "77637.24630394687`", ",", 
     "77681.81358863032`", ",", "77736.64441345763`", ",", 
     "77782.4728676957`", ",", "77828.31915468423`", ",", 
     "77879.81410521425`", ",", "77949.50034334492`", ",", 
     "77993.71773362374`", ",", "78044.13002980739`", ",", 
     "78083.91873888359`", ",", "78135.91524497574`", ",", 
     "78191.99727630788`", ",", "78250.76610643399`", ",", 
     "78304.55760278285`", ",", "78366.9691756961`", ",", 
     "78436.68101099404`", ",", "78491.83425978037`", ",", 
     "78536.64424395516`", ",", "78596.04268169294`", ",", 
     "78654.77834146269`", ",", "78704.88581103996`", ",", 
     "78759.65666418671`", ",", "78851.81663721132`", ",", 
     "78905.21625116433`", ",", "78951.29722781065`", ",", 
     "78993.65143246899`", ",", "79063.31133919478`", ",", 
     "79110.33513747608`", ",", "79170.57194982514`", ",", 
     "79223.25274387204`", ",", "79263.557471059`", ",", "79314.39322590464`",
      ",", "79367.61961510267`", ",", "79406.71696767518`", ",", 
     "79447.62042473654`", ",", "79509.26049323833`", ",", 
     "79570.47962710216`", ",", "79620.0474554372`", ",", 
     "79661.09332377167`", ",", "79724.65431216072`", ",", 
     "79773.50342909592`", ",", "79846.7154777895`", ",", 
     "79896.00427253905`", ",", "79937.24868007621`", ",", 
     "80004.03674406245`", ",", "80066.23866813512`", ",", 
     "80121.9322296368`", ",", "80163.61083671675`", ",", 
     "80200.36915516616`", ",", "80265.65681513092`", ",", 
     "80333.74358190593`", ",", "80386.62868425588`", ",", 
     "80429.38254707638`", ",", "80469.64551843848`", ",", 
     "80525.25118353996`", ",", "80567.71814281642`", ",", 
     "80634.0920546748`", ",", "80668.42085042983`", ",", 
     "80702.42387595904`", ",", "80754.5211020934`", ",", 
     "80807.95339612699`", ",", "80849.91449262906`", ",", 
     "80905.18764556063`", ",", "80945.26471438223`", ",", 
     "81022.90960196314`", ",", "81074.25639354014`", ",", 
     "81101.9066051117`", ",", "81166.7670731304`", ",", "81217.72931759499`",
      ",", "81265.32671832717`", ",", "81321.40228479581`", ",", 
     "81360.49761646902`", ",", "81446.31570597409`", ",", 
     "81492.69420861825`", ",", "81537.13301823592`", ",", 
     "81594.07692201844`", ",", "81630.4072142978`", ",", 
     "81678.67675548511`", ",", "81734.91766996373`", ",", 
     "81770.42782675671`", ",", "81821.46496206157`", ",", 
     "81871.77094259945`", ",", "81911.68639470913`", ",", 
     "81988.22677981989`", ",", "82034.67784689595`", ",", 
     "82086.36450359112`", ",", "82141.33098850747`", ",", 
     "82191.78585256888`", ",", "82234.20917400281`", ",", 
     "82264.53244237578`", ",", "82323.51960663703`", ",", 
     "82366.49830529041`", ",", "82419.81526221799`", ",", 
     "82472.35565453011`", ",", "82530.87106353846`", ",", 
     "82573.72871861869`", ",", "82634.95319848011`", ",", 
     "82698.11740175159`", ",", "82761.24567174233`", ",", 
     "82808.40497037141`", ",", "82855.4648137342`", ",", 
     "82896.29189731188`", ",", "82931.03262290926`", ",", 
     "82983.00996509645`", ",", "83048.36703177278`", ",", 
     "83101.68287166658`", ",", "83144.79349089156`", ",", 
     "83197.75778597448`", ",", "83243.49719616596`", ",", 
     "83287.03178372278`", ",", "83345.71163045455`", ",", 
     "83404.7005425966`", ",", "83472.91822014781`", ",", 
     "83522.00615774737`", ",", "83589.15070668803`", ",", 
     "83625.14650782621`", ",", "83668.6392929875`", ",", 
     "83730.73456182556`", ",", "83781.63840101857`", ",", 
     "83827.2272579417`", ",", "83876.56123311172`", ",", 
     "83928.68082506265`", ",", "83979.10463516289`", ",", 
     "84061.52764475594`", ",", "84111.92742663843`", ",", 
     "84178.78010323603`", ",", "84245.58863055313`", ",", 
     "84302.57181546738`", ",", "84352.8266083193`", ",", 
     "84409.51330350451`", ",", "84456.00131322932`", ",", 
     "84496.14296844395`", ",", "84536.13812933578`", ",", 
     "84594.19530519928`", ",", "84653.88430922743`", ",", 
     "84710.77481008398`", ",", "84756.83607231708`", ",", 
     "84808.98675385963`", ",", "84874.50726331366`", ",", 
     "84933.35121915636`", ",", "84973.33246426718`", ",", 
     "85006.81208085146`", ",", "85050.14141247809`", ",", 
     "85107.35627269588`", ",", "85152.08931078427`", ",", 
     "85205.94998934006`", ",", "85257.42514761233`", ",", 
     "85311.73469858458`", ",", "85365.25675926913`", ",", 
     "85398.92959034255`", ",", "85467.58355572607`", ",", 
     "85518.57867182209`", ",", "85571.63992014267`", ",", 
     "85634.7664601469`", ",", "85686.75411440953`", ",", 
     "85734.38815484688`", ",", "85785.48137219313`", ",", 
     "85835.95028525777`", ",", "85887.01853654487`", ",", 
     "85958.29437980143`", ",", "86018.12047667505`", ",", 
     "86079.81864617144`", ",", "86133.38212459163`", ",", 
     "86180.79007257758`", ",", "86248.59829383976`", ",", 
     "86313.41489532373`", ",", "86364.44712449564`", ",", 
     "86432.52356638713`", ",", "86474.54017645618`", ",", 
     "86531.80830968854`", ",", "86577.71410102777`", ",", 
     "86612.20319637464`", ",", "86647.6095597931`", ",", 
     "86687.78121183379`", ",", "86744.49718767822`", ",", 
     "86803.11053046072`", ",", "86862.39710288818`", ",", 
     "86914.45615317606`", ",", "86969.30112470426`", ",", 
     "87020.0230819629`", ",", "87073.2169545512`", ",", "87129.15646985623`",
      ",", "87202.88434543162`", ",", "87254.62167002325`", ",", 
     "87337.96368175655`", ",", "87397.6912295319`", ",", 
     "87453.41860113786`", ",", "87501.53529531218`", ",", 
     "87565.25331868159`", ",", "87610.1665552024`", ",", 
     "87691.19398634988`", ",", "87746.55047355952`", ",", 
     "87805.76834257097`", ",", "87860.62993458255`", ",", 
     "87911.81977544226`", ",", "87961.98343207731`", ",", 
     "88009.8378484585`", ",", "88066.36396501542`", ",", 
     "88122.46455277955`", ",", "88173.77788600512`", ",", 
     "88224.05014768957`", ",", "88276.72240456472`", ",", 
     "88339.84252865061`", ",", "88405.7172253641`", ",", "88453.3588806463`",
      ",", "88522.33723486526`", ",", "88557.78933402135`", ",", 
     "88611.78926688849`", ",", "88664.28075148193`", ",", 
     "88697.64099349336`", ",", "88738.13940870116`", ",", 
     "88814.51474800617`", ",", "88875.52818864078`", ",", 
     "88923.38097544282`", ",", "88981.9780484593`", ",", 
     "89035.38690780518`", ",", "89099.05809790979`", ",", 
     "89156.80275191258`", ",", "89215.63549375924`", ",", 
     "89259.8147180711`", ",", "89315.34952556848`", ",", 
     "89377.79216574185`", ",", "89431.52592429784`", ",", 
     "89491.89181184559`", ",", "89537.77537036697`", ",", 
     "89573.84717813363`", ",", "89622.34334364379`", ",", 
     "89666.92864385947`", ",", "89713.4783059892`", ",", 
     "89752.32674764075`", ",", "89814.70529575025`", ",", 
     "89856.63986103327`", ",", "89903.6095523639`", ",", "89950.1273483072`",
      ",", "90000.72572462271`", ",", "90071.8747525809`", ",", 
     "90126.92724497653`", ",", "90195.6826021474`", ",", 
     "90243.45937101512`", ",", "90353.43807905621`", ",", 
     "90396.46276831093`", ",", "90465.50260737613`", ",", "90503.479330393`",
      ",", "90557.0433003631`", ",", "90622.51469243792`", ",", 
     "90662.24628187722`", ",", "90736.27823249427`", ",", 
     "90794.34176354572`", ",", "90835.34612998327`", ",", 
     "90898.9836225011`", ",", "90962.57369680055`", ",", 
     "91019.89876091389`", ",", "91054.19883212421`", ",", 
     "91100.25097222281`", ",", "91146.83254487866`", ",", 
     "91218.19601491479`", ",", "91275.95484724443`", ",", 
     "91312.88437008836`", ",", "91370.73618492269`", ",", 
     "91447.80557271432`", ",", "91482.88130428466`", ",", 
     "91532.22988889787`", ",", "91571.90379811332`", ",", 
     "91620.16818103407`", ",", "91657.93463391069`", ",", 
     "91707.96271283025`", ",", "91756.27464454513`", ",", 
     "91811.55505135235`", ",", "91873.71237084674`", ",", 
     "91922.96996934823`", ",", "91979.03448258543`", ",", 
     "92024.16986502016`", ",", "92080.53609454788`", ",", 
     "92137.73242949667`", ",", "92172.25805450656`", ",", 
     "92206.50600567885`", ",", "92260.06542795642`", ",", 
     "92308.47331304604`", ",", "92383.14295133107`", ",", 
     "92428.91546950283`", ",", "92485.7539971978`", ",", 
     "92540.05776667144`", ",", "92593.43361312596`", ",", 
     "92637.62212381276`", ",", "92692.45077172712`", ",", 
     "92728.21569110172`", ",", "92774.67579516461`", ",", 
     "92848.40599888822`", ",", "92929.8818467663`", ",", 
     "92983.00572409245`", ",", "93046.66691969977`", ",", 
     "93088.05787975875`", ",", "93152.06992090281`", ",", 
     "93209.55955147062`", ",", "93260.26589032012`", ",", 
     "93325.40248405127`", ",", "93404.1818414135`", ",", 
     "93468.03454784758`", ",", "93523.48509260881`", ",", 
     "93570.01123088681`", ",", "93624.5932404669`", ",", 
     "93693.86905813793`", ",", "93738.70915995401`", ",", 
     "93793.20784064409`", ",", "93839.09192955884`", ",", "93881.074208906`",
      ",", "93943.88433983953`", ",", "93989.4463803357`", ",", 
     "94061.17762605783`", ",", "94115.32183478316`", ",", 
     "94165.30856769343`", ",", "94207.99578797941`", ",", 
     "94256.29288589528`", ",", "94310.55323742797`", ",", 
     "94362.82886412201`", ",", "94415.5235535102`", ",", 
     "94470.59654980905`", ",", "94530.99855076609`", ",", 
     "94576.87520033718`", ",", "94621.95624934568`", ",", 
     "94684.47112180223`", ",", "94732.55173636554`", ",", 
     "94769.43096643253`", ",", "94828.92222717317`", ",", 
     "94912.9759347659`", ",", "94975.57144310261`", ",", 
     "95034.66435845617`", ",", "95089.19281821628`", ",", 
     "95136.5879829007`", ",", "95200.5155884428`", ",", "95264.85301435101`",
      ",", "95330.19818852277`", ",", "95379.06722682432`", ",", 
     "95451.05976764338`", ",", "95517.03167155643`", ",", 
     "95560.89176021193`", ",", "95607.89746635836`", ",", 
     "95663.52455585149`", ",", "95718.8536780476`", ",", 
     "95793.23911246493`", ",", "95840.38691525803`", ",", 
     "95887.4668771933`", ",", "95935.88478105892`", ",", 
     "95983.31899309519`", ",", "96043.40112078717`", ",", 
     "96124.12496772433`", ",", "96184.84932897145`", ",", 
     "96243.13841484452`", ",", "96286.57824037733`", ",", 
     "96351.71544662441`", ",", "96396.26183040139`", ",", 
     "96468.66487661791`", ",", "96529.34768442373`", ",", 
     "96590.98458089872`", ",", "96635.13379010244`", ",", 
     "96718.0685657484`", ",", "96758.57948977666`", ",", 
     "96807.06272707603`", ",", "96847.86564935777`", ",", 
     "96911.77445899748`", ",", "96957.25816441234`", ",", 
     "97048.46567538148`", ",", "97089.11690159942`", ",", 
     "97126.38598951879`", ",", "97191.06762305756`", ",", 
     "97232.43644389907`", ",", "97286.01098516509`", ",", 
     "97336.49841294656`", ",", "97402.61639708182`", ",", 
     "97451.06241460104`", ",", "97488.20928627766`", ",", 
     "97542.70892072507`", ",", "97582.87204689425`", ",", 
     "97638.70806808426`", ",", "97682.3937418825`", ",", 
     "97736.50102825981`", ",", "97801.96123533713`", ",", 
     "97851.3024369267`", ",", "97907.41912547527`", ",", 
     "97961.47576276619`", ",", "98004.59303253461`", ",", 
     "98062.65833052203`", ",", "98102.58818787339`", ",", 
     "98145.71761067965`", ",", "98187.23404295021`", ",", 
     "98256.76195307418`", ",", "98292.88101717723`", ",", 
     "98333.88139898551`", ",", "98378.62353932373`", ",", 
     "98435.30765264049`", ",", "98497.75466371336`", ",", 
     "98548.44288499604`", ",", "98602.22338555142`", ",", 
     "98658.92518114245`", ",", "98724.28830458598`", ",", 
     "98782.98558273957`", ",", "98829.49876224624`", ",", 
     "98883.26273860484`", ",", "98951.98075533497`", ",", 
     "99000.15082863763`", ",", "99072.00227277554`", ",", 
     "99122.20307490054`", ",", "99169.87998006427`", ",", 
     "99233.39376971932`", ",", "99267.69757742716`", ",", 
     "99309.02169688001`", ",", "99364.08875834743`", ",", 
     "99421.15609969455`", ",", "99455.04152753949`", ",", 
     "99531.0169968058`", ",", "99578.22881033097`", ",", "99641.8803474795`",
      ",", "99675.19704269362`", ",", "99727.40790008202`", ",", 
     "99781.60517769579`", ",", "99842.50734697477`", ",", 
     "99893.45328164446`", ",", "99954.86425296271`", ",", 
     "100005.33511219449`", ",", "100045.96137182097`", ",", 
     "100091.29878374946`", ",", "100143.5586607023`", ",", 
     "100194.72543329191`", ",", "100228.01475935015`", ",", 
     "100274.07798042754`", ",", "100320.11152368589`", ",", 
     "100357.32864099488`", ",", "100403.50058840364`", ",", 
     "100449.48477237465`", ",", "100503.76099602102`", ",", 
     "100558.09801607525`", ",", "100617.21645070439`", ",", 
     "100681.34455799106`", ",", "100722.24537444873`", ",", 
     "100763.8950898609`", ",", "100838.67706812803`", ",", 
     "100893.75705000904`", ",", "100941.23833628329`", ",", 
     "100976.29975423505`", ",", "101054.46863101456`", ",", 
     "101100.95996349973`", ",", "101123.4245354706`", ",", 
     "101184.51842903151`", ",", "101238.57945396884`", ",", 
     "101273.60505244439`", ",", "101314.54909338712`", ",", 
     "101371.71503629403`", ",", "101433.23822908683`", ",", 
     "101479.07313647818`", ",", "101541.99834690087`", ",", 
     "101600.58047088936`", ",", "101629.42887170574`", ",", 
     "101682.58449309024`", ",", "101741.1512638272`", ",", 
     "101786.30371839715`", ",", "101839.3634918671`", ",", 
     "101927.9373774964`", ",", "101982.46418629805`", ",", 
     "102025.52126276573`", ",", "102064.3651672526`", ",", 
     "102113.14262611917`", ",", "102196.44697107442`", ",", 
     "102254.48737147517`", ",", "102290.8373326498`", ",", 
     "102354.84503252793`", ",", "102417.05896653331`", ",", 
     "102478.41922885273`", ",", "102533.08491204427`", ",", 
     "102587.81546690539`", ",", "102650.71228235007`", ",", 
     "102701.9489276621`", ",", "102735.5931526732`", ",", 
     "102786.9240520284`", ",", "102825.35894373276`", ",", 
     "102904.19948290392`", ",", "102950.7713370092`", ",", 
     "103012.15635192161`", ",", "103067.9217972432`", ",", 
     "103122.10576215999`", ",", "103170.92502827784`", ",", 
     "103220.98280404614`", ",", "103254.52800527638`", ",", 
     "103303.31999629298`", ",", "103368.61637023566`", ",", 
     "103427.3722813285`", ",", "103468.72582770347`", ",", 
     "103529.38283918952`", ",", "103589.2303867346`", ",", 
     "103641.13314630906`", ",", "103699.2135673666`", ",", 
     "103761.93227018876`", ",", "103813.12758479045`", ",", 
     "103849.60994615481`", ",", "103898.38991294029`", ",", 
     "103938.38352718294`", ",", "104012.92805378564`", ",", 
     "104062.31062811468`", ",", "104126.95769518836`", ",", 
     "104190.56170375584`", ",", "104245.41990894085`", ",", 
     "104310.66476609996`", ",", "104368.74999194691`", ",", 
     "104421.7408252083`", ",", "104497.84871606741`", ",", 
     "104567.65353870344`", ",", "104613.16522007488`", ",", 
     "104660.93536565555`", ",", "104718.26944322421`", ",", 
     "104773.11260890838`", ",", "104850.37280683809`", ",", 
     "104904.10256822465`", ",", "104961.36755507765`", ",", 
     "105012.1750454976`", ",", "105058.92125172618`", ",", 
     "105140.21809731923`", ",", "105196.58530930863`", ",", 
     "105263.67393753566`", ",", "105327.36324977991`", ",", 
     "105377.8091931035`", ",", "105439.12264146496`", ",", 
     "105492.0412720343`", ",", "105547.88040106784`", ",", 
     "105590.12684097543`", ",", "105672.021446325`", ",", 
     "105714.97980728897`", ",", "105761.19470289172`", ",", 
     "105829.03385813317`", ",", "105884.32682474285`", ",", 
     "105924.75566322223`", ",", "105963.86885051818`", ",", 
     "106021.72555156176`", ",", "106077.70120763729`", ",", 
     "106131.82102914088`", ",", "106192.39123348291`", ",", 
     "106273.73184071311`", ",", "106328.51354492237`", ",", 
     "106367.71083926504`", ",", "106424.69053409214`", ",", 
     "106485.03871943627`", ",", "106534.62867065592`", ",", 
     "106589.65836032435`", ",", "106638.10435226865`", ",", 
     "106692.01580889492`", ",", "106727.76389168705`", ",", 
     "106765.94575267273`", ",", "106808.87802887868`", ",", 
     "106860.891295539`", ",", "106910.67178023209`", ",", 
     "106960.00821067338`", ",", "107031.99715688117`", ",", 
     "107081.52194119604`", ",", "107120.93739322988`", ",", 
     "107171.65106297296`", ",", "107219.10619189989`", ",", 
     "107247.2388269089`", ",", "107320.43631663757`", ",", 
     "107359.62661403914`", ",", "107400.89810035104`", ",", 
     "107432.38369402644`", ",", "107470.95977268612`", ",", 
     "107521.03096058192`", ",", "107553.66506461598`", ",", 
     "107603.23599819199`", ",", "107658.71077163986`", ",", 
     "107702.61860969073`", ",", "107761.45384697097`", ",", 
     "107808.87634145076`", ",", "107882.94405416977`", ",", 
     "107927.88442195128`", ",", "107983.95379460424`", ",", 
     "108041.43805117455`", ",", "108078.05077988903`", ",", 
     "108130.43212841249`", ",", "108198.95851214405`", ",", 
     "108236.88730322618`", ",", "108283.16495965378`", ",", 
     "108339.2194995219`", ",", "108388.35534137025`", ",", 
     "108450.89861853638`", ",", "108493.23134211233`", ",", 
     "108552.55184069459`", ",", "108597.72693619752`", ",", 
     "108646.5454494073`", ",", "108702.89723278607`", ",", 
     "108742.27797365711`", ",", "108786.1269769457`", ",", 
     "108822.8815151545`", ",", "108893.72408905948`", ",", 
     "108970.73425978208`", ",", "109015.6411178467`", ",", 
     "109059.18160531111`", ",", "109116.19463079519`", ",", 
     "109177.56978136902`", ",", "109238.01200017313`", ",", 
     "109286.40126537574`", ",", "109330.16328384992`", ",", 
     "109398.49652745076`", ",", "109457.54144290341`", ",", 
     "109513.64727622687`", ",", "109566.45964700048`", ",", 
     "109626.00519549612`", ",", "109667.54726601808`", ",", 
     "109735.6373488582`", ",", "109787.14254400007`", ",", 
     "109838.48692518195`", ",", "109897.30641714565`", ",", 
     "109953.61456703812`", ",", "110018.4655817019`", ",", 
     "110068.22696498768`", ",", "110114.998837673`", ",", 
     "110178.06249134908`", ",", "110226.7234018748`", ",", 
     "110270.02466760218`", ",", "110325.46245813313`", ",", 
     "110369.87176198701`", ",", "110441.7927700605`", ",", 
     "110492.88028068832`", ",", "110528.22865009257`", ",", 
     "110572.90478644405`", ",", "110651.37181665184`", ",", 
     "110690.49086653572`", ",", "110717.56746492212`", ",", 
     "110762.95497967816`", ",", "110826.2289143633`", ",", 
     "110876.19319078699`", ",", "110924.33863183863`", ",", 
     "110977.68466809727`", ",", "111036.3392577352`", ",", 
     "111081.0560454927`", ",", "111141.06318716287`", ",", 
     "111200.20058232821`", ",", "111239.75544726674`", ",", 
     "111288.3677856964`", ",", "111336.6156330303`", ",", 
     "111381.9763656371`", ",", "111436.96521005839`", ",", 
     "111484.82904084925`", ",", "111535.25075056123`", ",", 
     "111594.15814901523`", ",", "111659.46011085734`", ",", 
     "111703.68011579533`", ",", "111774.32824906052`", ",", 
     "111825.66464032562`", ",", "111873.492641589`", ",", 
     "111929.50082333424`", ",", "111991.76026580311`", ",", 
     "112039.09603626558`", ",", "112086.75121417717`", ",", 
     "112139.55525600334`", ",", "112196.24259137397`", ",", 
     "112251.85838985155`", ",", "112297.8459224417`", ",", 
     "112340.53185519834`", ",", "112418.02679394282`", ",", 
     "112473.3064877334`", ",", "112530.7470261261`", ",", 
     "112562.26527464122`", ",", "112619.08623636869`", ",", 
     "112676.78035934083`", ",", "112746.32908589498`", ",", 
     "112819.67952369456`", ",", "112866.28655160089`", ",", 
     "112917.56439554434`", ",", "112976.4755051608`", ",", 
     "113046.5132650208`", ",", "113114.26802425864`", ",", 
     "113163.84514806794`", ",", "113219.0202478546`", ",", 
     "113272.92649652773`", ",", "113333.24321929453`", ",", 
     "113389.0847679561`", ",", "113448.25861227854`", ",", 
     "113488.49984414665`", ",", "113524.03170499705`", ",", 
     "113560.34811016372`", ",", "113631.88370131122`", ",", 
     "113682.15118915334`", ",", "113733.20696247087`", ",", 
     "113772.18022884804`", ",", "113814.74966784695`", ",", 
     "113859.46693912616`", ",", "113912.86651281569`", ",", 
     "113965.14868686744`", ",", "114014.42725778528`", ",", 
     "114054.53238716723`", ",", "114106.67932551715`", ",", 
     "114181.04719353364`", ",", "114245.34136741172`", ",", 
     "114301.82038796517`", ",", "114349.09259051918`", ",", 
     "114420.56974002917`", ",", "114467.13425555798`", ",", 
     "114525.8499111464`", ",", "114573.04594834713`", ",", 
     "114631.06822138224`", ",", "114685.39340690878`", ",", 
     "114720.30313024922`", ",", "114778.13397899404`", ",", 
     "114836.46913637327`", ",", "114877.83556179369`", ",", 
     "114924.30347438446`", ",", "114960.7673013749`", ",", 
     "115014.19782600075`", ",", "115103.79399507001`", ",", 
     "115155.14255462818`", ",", "115225.66133806221`", ",", 
     "115287.10555605692`", ",", "115345.7417831982`", ",", 
     "115401.24822382888`", ",", "115440.05403375255`", ",", 
     "115499.24313488197`", ",", "115529.71961370629`", ",", 
     "115582.77087397827`", ",", "115631.54141123351`", ",", 
     "115670.98360802027`", ",", "115725.32290061924`", ",", 
     "115769.29237113694`", ",", "115807.43288552242`", ",", 
     "115873.9641332896`", ",", "115939.41322363567`", ",", 
     "116000.78999094479`", ",", "116046.22240938766`", ",", 
     "116100.83519684986`", ",", "116147.62273896231`", ",", 
     "116198.63945131874`", ",", "116247.5574549438`", ",", 
     "116327.8256304718`", ",", "116370.1566400787`", ",", 
     "116424.57564405407`", ",", "116496.34682776696`", ",", 
     "116560.047691023`", ",", "116605.94120670091`", ",", 
     "116691.14116595734`", ",", "116754.97416213322`", ",", 
     "116804.69877538874`", ",", "116871.83276265321`", ",", 
     "116944.63059138549`", ",", "116984.06313265082`", ",", 
     "117032.14560503722`", ",", "117098.51159655079`", ",", 
     "117147.5896054415`", ",", "117197.0837726936`", ",", 
     "117262.66477668038`", ",", "117299.60255302256`", ",", 
     "117362.76060564867`", ",", "117413.98179277228`", ",", 
     "117477.24175236456`", ",", "117517.99196368005`", ",", 
     "117561.03363633041`", ",", "117620.45555589744`", ",", 
     "117676.7772273303`", ",", "117716.61977691326`", ",", 
     "117775.14177172491`", ",", "117820.62645419329`", ",", 
     "117856.5924321611`", ",", "117920.03896306427`", ",", 
     "117974.54579999892`", ",", "118017.7429725405`", ",", 
     "118108.32240479502`", ",", "118182.0582191671`", ",", 
     "118233.44131447122`", ",", "118307.46446097396`", ",", 
     "118359.80546153523`", ",", "118436.25095116973`", ",", 
     "118479.70099374073`", ",", "118529.72057833734`", ",", 
     "118590.92591527838`", ",", "118656.34102455345`", ",", 
     "118706.17711911595`", ",", "118760.66297860166`", ",", 
     "118820.1251384828`", ",", "118864.09691817367`", ",", 
     "118927.82485558832`", ",", "118969.29700978166`", ",", 
     "119029.27744297383`", ",", "119114.70510757495`", ",", 
     "119160.3978949608`", ",", "119206.45285785408`", ",", 
     "119259.56932918217`", ",", "119339.01064446435`", ",", 
     "119388.98505835299`", ",", "119451.86708597743`", ",", 
     "119500.79857815857`", ",", "119559.15303597189`", ",", 
     "119605.0482359133`", ",", "119671.57170503844`", ",", 
     "119739.96770689006`", ",", "119788.04130455323`", ",", 
     "119830.693239691`", ",", "119891.2236581118`", ",", 
     "119922.10623619716`", ",", "119973.73601737716`", ",", 
     "120035.00452222039`", ",", "120083.26389931962`", ",", 
     "120138.68593423368`", ",", "120194.20590800208`", ",", 
     "120232.42281196966`", ",", "120272.24321526769`", ",", 
     "120334.27298895798`", ",", "120409.56886852434`", ",", 
     "120468.79673048647`", ",", "120525.88493680154`", ",", 
     "120573.03213845628`", ",", "120628.46805374023`", ",", 
     "120673.2597473606`", ",", "120740.93366097801`", ",", 
     "120787.73355364708`", ",", "120846.56428176054`", ",", 
     "120895.12787313592`", ",", "120939.89565965526`", ",", 
     "120974.29618118447`", ",", "121025.18567566134`", ",", 
     "121080.28059380941`", ",", "121126.89335546507`", ",", 
     "121172.51929449287`", ",", "121237.81239725757`", ",", 
     "121271.66803146969`", ",", "121324.67087497022`", ",", 
     "121393.57399814679`", ",", "121445.82895533247`", ",", 
     "121488.93355605075`", ",", "121530.76514207515`", ",", 
     "121575.30267152262`", ",", "121649.01679519497`", ",", 
     "121719.05026796919`", ",", "121762.4094496457`", ",", 
     "121817.8257962688`", ",", "121876.23904529095`", ",", 
     "121940.11409893306`", ",", "121985.8586683255`", ",", 
     "122052.07195365174`", ",", "122095.54779514417`", ",", 
     "122137.2618653599`", ",", "122191.09386264758`", ",", 
     "122253.04310892196`", ",", "122320.00504599186`", ",", 
     "122379.86369727753`", ",", "122432.69623169996`", ",", 
     "122476.70265829474`", ",", "122523.42642734175`", ",", 
     "122587.90282991745`", ",", "122678.2467408586`", ",", 
     "122729.32702877889`", ",", "122796.77187806442`", ",", 
     "122855.46761517673`", ",", "122901.20464008006`", ",", 
     "122978.70567940653`", ",", "123034.61855289373`", ",", 
     "123093.82495180864`", ",", "123151.3283395324`", ",", 
     "123193.92847845767`", ",", "123266.2417258623`", ",", 
     "123350.65998465054`", ",", "123406.26078614601`", ",", 
     "123449.71132929163`", ",", "123514.5802540745`", ",", 
     "123553.43889127573`", ",", "123604.22669936954`", ",", 
     "123672.19337419834`", ",", "123721.38370401527`", ",", 
     "123782.5623531052`", ",", "123825.59980938336`", ",", 
     "123871.66248735407`", ",", "123928.71096260895`", ",", 
     "123967.31102135291`", ",", "124001.14068300888`", ",", 
     "124069.63932641922`", ",", "124120.95523956195`", ",", 
     "124165.3358010377`", ",", "124235.88396630686`", ",", 
     "124290.86415676451`", ",", "124329.32798171416`", ",", 
     "124377.0882817365`", ",", "124444.9745914151`", ",", 
     "124509.75589316947`", ",", "124578.82102748514`", ",", 
     "124627.62988554742`", ",", "124683.74293580158`", ",", 
     "124735.08758195656`", ",", "124798.26456099181`", ",", 
     "124878.02012055568`", ",", "124943.12408391101`", ",", 
     "124990.71148749288`", ",", "125037.62119171725`", ",", 
     "125091.87104664273`", ",", "125142.69197525387`", ",", 
     "125176.2084366563`", ",", "125228.70141043264`", ",", 
     "125266.44946580347`", ",", "125307.21113040672`", ",", 
     "125372.99075290079`", ",", "125447.2301329597`", ",", 
     "125477.20006617537`", ",", "125522.75741671186`", ",", 
     "125576.37184298264`", ",", "125616.58678123295`", ",", 
     "125671.51808210874`", ",", "125702.77967208877`", ",", 
     "125736.50443535653`", ",", "125805.88652499893`", ",", 
     "125839.4746024877`", ",", "125888.07985921968`", ",", 
     "125942.08025398142`", ",", "126029.55572484972`", ",", 
     "126085.39035012695`", ",", "126147.54578929266`", ",", 
     "126201.7047024372`", ",", "126304.05796497743`", ",", 
     "126347.76705864174`", ",", "126383.99840110373`", ",", 
     "126451.46295813585`", ",", "126518.34591613404`", ",", 
     "126582.79995793209`", ",", "126642.5694654401`", ",", 
     "126708.92064054092`", ",", "126757.45542957648`", ",", 
     "126798.65792809505`", ",", "126872.34667823615`", ",", 
     "126949.50553515472`", ",", "127018.75016170362`", ",", 
     "127080.26616546261`", ",", "127137.12925939614`", ",", 
     "127180.80233915226`", ",", "127229.29517190403`", ",", 
     "127282.22791677753`", ",", "127328.46334095103`", ",", 
     "127386.41208255198`", ",", "127432.69543101592`", ",", 
     "127489.65718132944`", ",", "127531.51744197396`", ",", 
     "127580.38071520094`", ",", "127638.09138651779`", ",", 
     "127674.6224455562`", ",", "127730.05402265751`", ",", 
     "127797.6411277448`", ",", "127844.96975652425`", ",", 
     "127888.69839298859`", ",", "127930.17767015104`", ",", 
     "127962.42164210422`", ",", "128030.05416742255`", ",", 
     "128081.19301492092`", ",", "128129.37592782968`", ",", 
     "128201.028477983`", ",", "128254.14941269599`", ",", 
     "128292.7635505529`", ",", "128344.61035650474`", ",", 
     "128386.4368246631`", ",", "128428.05879516879`", ",", 
     "128475.03508779705`", ",", "128549.07296176949`", ",", 
     "128618.4260125851`", ",", "128661.46327575394`", ",", 
     "128713.3575974304`", ",", "128760.64207595277`", ",", 
     "128795.99155384432`", ",", "128861.07582828194`", ",", 
     "128921.17667614264`", ",", "128972.63815100804`", ",", 
     "129045.46777442012`", ",", "129086.74497024924`", ",", 
     "129134.43367026228`", ",", "129195.52496312815`", ",", 
     "129251.09973380025`", ",", "129309.87772072786`", ",", 
     "129354.4918460453`", ",", "129416.10397726526`", ",", 
     "129453.70921440782`", ",", "129509.31649509787`", ",", 
     "129573.02808303919`", ",", "129639.28904435369`", ",", 
     "129692.07519862265`", ",", "129747.57111431897`", ",", 
     "129796.95370558758`", ",", "129857.86616319529`", ",", 
     "129912.98828908264`", ",", "129973.2638622921`", ",", 
     "130022.63767437104`", ",", "130082.91923708377`", ",", 
     "130113.83489261474`", ",", "130160.03563117277`", ",", 
     "130199.16268375765`", ",", "130245.03707631785`", ",", 
     "130331.43772184521`", ",", "130374.17149617651`", ",", 
     "130416.71353629607`", ",", "130455.05211436674`", ",", 
     "130486.35725182314`", ",", "130525.36766199305`", ",", 
     "130569.56383085619`", ",", "130636.82077357944`", ",", 
     "130690.91040352019`", ",", "130741.27013101717`", ",", 
     "130799.55208782075`", ",", "130862.49176637417`", ",", 
     "130907.53950173491`", ",", "130972.31706664861`", ",", 
     "131014.20080891809`", ",", "131070.1257267526`", ",", 
     "131135.70537144388`", ",", "131184.26093560917`", ",", 
     "131229.5137904113`", ",", "131283.26885311145`", ",", 
     "131335.38263412763`", ",", "131389.1455689622`", ",", 
     "131441.87025612884`", ",", "131478.51212432486`", ",", 
     "131521.02227423742`", ",", "131572.8160453875`", ",", 
     "131629.82550269275`", ",", "131685.4884317633`", ",", 
     "131754.01352093782`", ",", "131807.6745808106`", ",", 
     "131865.81720102014`", ",", "131911.60439014112`", ",", 
     "131971.55706268747`", ",", "132033.0684338743`", ",", 
     "132083.03943630375`", ",", "132152.1810808059`", ",", 
     "132211.8418046759`", ",", "132264.12731390112`", ",", 
     "132308.85326392448`", ",", "132363.44764713393`", ",", 
     "132421.5868105488`", ",", "132475.4262171026`", ",", 
     "132524.68136101175`", ",", "132566.8301370844`", ",", 
     "132609.1712795726`", ",", "132661.2361706791`", ",", 
     "132704.92939335693`", ",", "132739.91851914828`", ",", 
     "132794.45672291116`", ",", "132836.21728490802`", ",", 
     "132876.43211708154`", ",", "132936.79976490603`", ",", 
     "133016.62239470967`", ",", "133067.66142638403`", ",", 
     "133100.57344533555`", ",", "133161.72223883428`", ",", 
     "133221.65305985365`", ",", "133277.9979421899`", ",", 
     "133349.47272134232`", ",", "133398.65568963156`", ",", 
     "133455.40830286898`", ",", "133515.61526424144`", ",", 
     "133569.3869749265`", ",", "133652.07181241008`", ",", 
     "133717.23860098538`", ",", "133773.79570980583`", ",", 
     "133819.72974341916`", ",", "133879.0065017643`", ",", 
     "133919.17059011874`", ",", "133969.7054520144`", ",", 
     "134018.96861344317`", ",", "134061.6992219545`", ",", 
     "134124.95089121722`", ",", "134175.28562647948`", ",", 
     "134234.20498901868`", ",", "134272.3565065608`", ",", 
     "134324.66564865733`", ",", "134387.7528856812`", ",", 
     "134441.17661783454`", ",", "134475.66803087082`", ",", 
     "134537.05503000173`", ",", "134593.46595178224`", ",", 
     "134653.5168026206`", ",", "134711.2692798001`", ",", 
     "134747.52362840137`", ",", "134790.20067155294`", ",", 
     "134853.0673373409`", ",", "134898.73719414332`", ",", 
     "134950.6407914858`", ",", "135004.45306235063`", ",", 
     "135044.47777836735`", ",", "135092.37758682464`", ",", 
     "135155.18952584593`", ",", "135209.92982509814`", ",", 
     "135263.4923081651`", ",", "135301.3320522421`", ",", 
     "135355.30503394193`", ",", "135412.2812925352`", ",", 
     "135467.49116791657`", ",", "135520.03374615498`", ",", 
     "135576.33816119947`", ",", "135631.82553790446`", ",", 
     "135675.2706735575`", ",", "135717.00931548106`", ",", 
     "135798.62508535897`", ",", "135848.2628420804`", ",", 
     "135895.02704626086`", ",", "135939.84059170083`", ",", 
     "135991.66061624716`", ",", "136033.1559220355`", ",", 
     "136077.42188451553`", ",", "136127.9076114152`", ",", 
     "136180.42688048264`", ",", "136226.38354617378`", ",", 
     "136273.2408090748`", ",", "136328.99322083453`", ",", 
     "136381.9569223142`", ",", "136447.4423088064`", ",", 
     "136495.57903313465`", ",", "136566.45437682245`", ",", 
     "136601.24996344818`", ",", "136657.1736716477`", ",", 
     "136700.6895048369`", ",", "136769.92344900488`", ",", 
     "136826.12497252162`", ",", "136883.4569195663`", ",", 
     "136934.2245927425`", ",", "136979.8647166205`", ",", 
     "137022.32446031703`", ",", "137083.41666032214`", ",", 
     "137134.66140203492`", ",", "137185.87305467864`", ",", 
     "137245.5874360998`", ",", "137313.631402699`", ",", 
     "137368.5421626141`", ",", "137415.66442596028`", ",", 
     "137473.0179595244`", ",", "137537.54518490436`", ",", 
     "137578.90969716883`", ",", "137632.29347927618`", ",", 
     "137677.35408339545`", ",", "137725.1011582178`", ",", 
     "137782.7259702501`", ",", "137842.10594918818`", ",", 
     "137882.0116494865`", ",", "137937.79030295764`", ",", 
     "137985.62013311233`", ",", "138031.4218726523`", ",", 
     "138066.41569495836`", ",", "138118.207262109`", ",", 
     "138170.05230623554`", ",", "138206.2011462169`", ",", 
     "138252.87688397756`", ",", "138300.877230355`", ",", 
     "138380.64500088507`", ",", "138440.89160454777`", ",", 
     "138488.48553351796`", ",", "138540.25102657216`", ",", 
     "138607.9236092714`", ",", "138673.44330216557`", ",", 
     "138714.3997092969`", ",", "138748.6347814945`", ",", 
     "138791.8537906535`", ",", "138839.11441138625`", ",", 
     "138901.6742722885`", ",", "138954.3696539257`", ",", 
     "139005.0573608075`", ",", "139085.19768775156`", ",", 
     "139150.29425276525`", ",", "139222.50742287692`", ",", 
     "139259.7888600093`", ",", "139325.88265617195`", ",", 
     "139366.2485411713`", ",", "139435.966027899`", ",", 
     "139507.0798453149`", ",", "139559.20715050277`", ",", 
     "139617.81588788464`", ",", "139689.18702003465`", ",", 
     "139753.2649128741`", ",", "139816.05016320117`", ",", 
     "139854.16717587638`", ",", "139910.632619385`", ",", 
     "139956.31709864188`", ",", "140001.28481944857`", ",", 
     "140077.5078571767`", ",", "140127.39813016076`", ",", 
     "140168.61028025957`", ",", "140222.27695491898`", ",", 
     "140268.82444402642`", ",", "140316.79550696534`", ",", 
     "140365.6406949073`", ",", "140425.61490601164`", ",", 
     "140456.37159498746`", ",", "140511.12867259755`", ",", 
     "140561.3012850305`", ",", "140611.1161502053`", ",", 
     "140667.2007613796`", ",", "140720.23442223272`", ",", 
     "140768.49150875164`", ",", "140848.27993143848`", ",", 
     "140885.42143180853`", ",", "140949.41480735203`", ",", 
     "140998.57571977584`", ",", "141054.82982726587`", ",", 
     "141114.0430561257`", ",", "141165.93832034754`", ",", 
     "141216.03446888714`", ",", "141283.3688294607`", ",", 
     "141325.253421919`", ",", "141382.40132999618`", ",", 
     "141438.94179155305`", ",", "141509.29814405146`", ",", 
     "141566.6117147812`", ",", "141609.475122149`", ",", 
     "141652.95947635674`", ",", "141725.98343992443`", ",", 
     "141774.85256802823`", ",", "141814.48054741003`", ",", 
     "141881.88922540197`", ",", "141920.79187977`", ",", 
     "141976.64580066383`", ",", "142037.95644877205`", ",", 
     "142090.1253553922`", ",", "142153.44874383925`", ",", 
     "142198.99537250208`", ",", "142256.29666989428`", ",", 
     "142316.32100066636`", ",", "142369.31646520033`", ",", 
     "142403.82484442185`", ",", "142460.56293138422`", ",", 
     "142504.85759951553`", ",", "142547.8957058926`", ",", 
     "142589.82910948753`", ",", "142648.55062783035`", ",", 
     "142713.33407641333`", ",", "142788.61054005392`", ",", 
     "142848.4974231387`", ",", "142897.88831943713`", ",", 
     "142942.41359770444`", ",", "143005.53716147953`", ",", 
     "143078.12187321746`", ",", "143120.1231143014`", ",", 
     "143182.8374095264`", ",", "143228.25281789395`", ",", 
     "143290.73357287655`", ",", "143329.3543042051`", ",", 
     "143402.9423736223`", ",", "143440.73683129894`", ",", 
     "143499.12936542282`", ",", "143547.53112464014`", ",", 
     "143571.02669757404`", ",", "143641.51651924476`", ",", 
     "143679.02740338614`", ",", "143747.68935306856`", ",", 
     "143791.76018005362`", ",", "143847.06291984295`", ",", 
     "143892.90714489162`", ",", "143935.95566484955`", ",", 
     "144007.6488694293`", ",", "144058.67642943896`", ",", 
     "144111.58205509937`", ",", "144170.81759779848`", ",", 
     "144225.35273789472`", ",", "144303.41792958457`", ",", 
     "144358.73942627633`", ",", "144416.9577440195`", ",", 
     "144472.59828643312`", ",", "144512.11505440922`", ",", 
     "144556.016706905`", ",", "144601.40670332644`", ",", 
     "144663.9372141912`", ",", "144721.84880004215`", ",", 
     "144783.51506941635`", ",", "144838.00951621868`", ",", 
     "144879.09179165485`", ",", "144925.21328839078`", ",", 
     "144970.89386699675`", ",", "145020.4820363224`", ",", 
     "145071.28864762973`", ",", "145124.53530504447`", ",", 
     "145167.3789483162`", ",", "145218.41594161128`", ",", 
     "145294.96362813958`", ",", "145341.79016781595`", ",", 
     "145400.6976316115`", ",", "145458.27894608342`", ",", 
     "145507.84322682655`", ",", "145552.3054257871`", ",", 
     "145621.10449135752`", ",", "145668.0671169189`", ",", 
     "145706.50007060368`", ",", "145748.40998098088`", ",", 
     "145795.27727887002`", ",", "145898.05919601294`", ",", 
     "145957.49879076332`", ",", "146008.7680625674`", ",", 
     "146071.30265912038`", ",", "146098.80910178262`", ",", 
     "146146.3674626535`", ",", "146199.23247535824`", ",", 
     "146245.1253569267`", ",", "146317.51484030572`", ",", 
     "146357.62106704796`", ",", "146421.6288834065`", ",", 
     "146481.81109649973`", ",", "146522.04332844613`", ",", 
     "146582.1455729113`", ",", "146646.12722164203`", ",", 
     "146694.59756403323`", ",", "146745.38863762628`", ",", 
     "146797.5519177834`", ",", "146871.79313756764`", ",", 
     "146910.10984671905`", ",", "146963.75421945693`", ",", 
     "147027.56188486435`", ",", "147092.39698771056`", ",", 
     "147142.65131835276`", ",", "147205.88225587338`", ",", 
     "147256.32802383247`", ",", "147302.8060884479`", ",", 
     "147356.3252288434`", ",", "147428.2027100034`", ",", 
     "147483.00240380023`", ",", "147531.47037146884`", ",", 
     "147586.92180700292`", ",", "147647.84987700052`", ",", 
     "147689.1160211222`", ",", "147744.61265177943`", ",", 
     "147788.25764942414`", ",", "147853.25823389858`", ",", 
     "147889.63121476292`", ",", "147947.72104671816`", ",", 
     "148009.17735931574`", ",", "148095.84296213012`", ",", 
     "148148.43641646518`", ",", "148192.3978245487`", ",", 
     "148261.02078879916`", ",", "148314.9301749504`", ",", 
     "148362.74987179597`", ",", "148422.6374040913`", ",", 
     "148471.1254801358`", ",", "148522.11429007386`", ",", 
     "148588.46707092598`", ",", "148638.13586867598`", ",", 
     "148712.5480701501`", ",", "148774.38631787716`", ",", 
     "148824.19195083313`", ",", "148873.8951572231`", ",", 
     "148930.68910065468`", ",", "148990.3100711188`", ",", 
     "149043.26756537706`", ",", "149102.78310912894`", ",", 
     "149158.96323084141`", ",", "149231.8099788083`", ",", 
     "149279.38171906973`", ",", "149340.28344196887`", ",", 
     "149392.22010094265`", ",", "149438.24424847873`", ",", 
     "149492.52156774024`", ",", "149537.83561420228`", ",", 
     "149585.3204130925`", ",", "149634.99037453748`", ",", 
     "149693.9669438933`", ",", "149742.55800528167`", ",", 
     "149796.684366157`", ",", "149832.97883970416`", ",", 
     "149894.9615721121`", ",", "149961.0440853245`", ",", 
     "150012.51384529308`", ",", "150083.2128303835`", ",", 
     "150148.49700791697`", ",", "150204.79623475065`", ",", 
     "150263.29158064906`", ",", "150325.40570875432`", ",", 
     "150373.17109381748`", ",", "150428.27958552574`", ",", 
     "150469.07966435194`", ",", "150517.3814956252`", ",", 
     "150580.69204872724`", ",", "150614.49483646645`", ",", 
     "150674.72590726143`", ",", "150741.08220229886`", ",", 
     "150784.85892533883`", ",", "150848.28997647896`", ",", 
     "150910.5025277931`", ",", "150960.0803435541`", ",", 
     "151000.31009536592`", ",", "151064.48631879938`", ",", 
     "151098.0288226849`", ",", "151169.92720673472`", ",", 
     "151226.4593690438`", ",", "151283.99108852504`", ",", 
     "151374.00761467958`", ",", "151418.87680744758`", ",", 
     "151485.4242857774`", ",", "151533.85501309362`", ",", 
     "151613.12357146584`", ",", "151678.2921308703`", ",", 
     "151730.03198329455`", ",", "151787.74022152182`", ",", 
     "151861.2490840605`", ",", "151897.37208541273`", ",", 
     "151961.12181336817`", ",", "152009.1231437349`", ",", 
     "152072.92732376148`", ",", "152129.79553903916`", ",", 
     "152176.93408732172`", ",", "152226.13903113845`", ",", 
     "152273.89056785253`", ",", "152353.99992202767`", ",", 
     "152401.6240515858`", ",", "152452.78696393024`", ",", 
     "152498.40214753713`", ",", "152559.80736018796`", ",", 
     "152601.0014982337`", ",", "152642.84665294073`", ",", 
     "152677.86866660637`", ",", "152748.85161669124`", ",", 
     "152813.07656879368`", ",", "152862.76289820555`", ",", 
     "152916.42720631586`", ",", "152959.7957115224`", ",", 
     "152995.62549754948`", ",", "153033.93546096107`", ",", 
     "153069.28449404513`", ",", "153140.0914943764`", ",", 
     "153203.24308071102`", ",", "153266.53871398684`", ",", 
     "153303.13213632148`", ",", "153339.5165622763`", ",", 
     "153403.93340761375`", ",", "153458.69634574768`", ",", 
     "153505.10471442353`", ",", "153571.54030508292`", ",", 
     "153636.33301626472`", ",", "153690.34453715693`", ",", 
     "153746.876949605`", ",", "153810.27463215223`", ",", 
     "153877.38268037725`", ",", "153929.3233116605`", ",", 
     "153988.19766630727`", ",", "154043.03485459462`", ",", 
     "154093.71055838073`", ",", "154133.81355374717`", ",", 
     "154194.9176083463`", ",", "154236.03637411346`", ",", 
     "154283.56372308786`", ",", "154332.1718225553`", ",", 
     "154373.2552427844`", ",", "154434.8762058874`", ",", 
     "154467.10552463893`", ",", "154518.87430710983`", ",", 
     "154554.6731496455`", ",", "154591.8381364728`", ",", 
     "154631.49569276275`", ",", "154684.28440788138`", ",", 
     "154730.27598595852`", ",", "154786.0002598428`", ",", 
     "154841.5666782536`", ",", "154875.5879081202`", ",", 
     "154930.642254374`", ",", "154983.0418874901`", ",", 
     "155056.08214605873`", ",", "155091.43946592463`", ",", 
     "155146.6807801932`", ",", "155190.00167110682`", ",", 
     "155251.45723553296`", ",", "155297.77714911196`", ",", 
     "155346.01854849362`", ",", "155396.97549438046`", ",", 
     "155449.02801165287`", ",", "155511.6515994391`", ",", 
     "155551.49668173442`", ",", "155601.73145980207`", ",", 
     "155652.69258250826`", ",", "155705.25375137187`", ",", 
     "155758.73006561573`", ",", "155799.32528358884`", ",", 
     "155846.88721526673`", ",", "155923.1771358914`", ",", 
     "155978.84107396269`", ",", "156025.507298055`", ",", 
     "156093.03677954417`", ",", "156145.90236456742`", ",", 
     "156197.88413921453`", ",", "156245.93590741267`", ",", 
     "156301.51206247654`", ",", "156366.1691456696`", ",", 
     "156405.31426459894`", ",", "156459.57570503984`", ",", 
     "156535.99318224104`", ",", "156577.85684791766`", ",", 
     "156620.36724140146`", ",", "156681.74511188906`", ",", 
     "156729.37886062247`", ",", "156799.98683586495`", ",", 
     "156846.3729898583`", ",", "156908.4447962505`", ",", 
     "156957.90020020423`", ",", "157010.70801073732`", ",", 
     "157083.59534844564`", ",", "157137.5809084377`", ",", 
     "157184.71786280585`", ",", "157231.1164302777`", ",", 
     "157280.40542226605`", ",", "157324.46527648086`", ",", 
     "157384.97879359178`", ",", "157440.31971475182`", ",", 
     "157476.8989003165`", ",", "157512.86400642147`", ",", 
     "157571.6915090842`", ",", "157607.43663371284`", ",", 
     "157649.43758618663`", ",", "157692.01178256204`", ",", 
     "157751.0938319784`", ",", "157795.35727031768`", ",", 
     "157847.63540467375`", ",", "157901.28965384368`", ",", 
     "157985.4688297648`", ",", "158053.10545661915`", ",", 
     "158098.30537043748`", ",", "158153.04904395752`", ",", 
     "158207.08641363998`", ",", "158250.93413892094`", ",", 
     "158303.5973047202`", ",", "158350.77901977237`", ",", 
     "158390.90535764603`", ",", "158425.92734114517`", ",", 
     "158477.56418469074`", ",", "158540.70032605506`", ",", 
     "158587.84478231665`", ",", "158648.7613368893`", ",", 
     "158694.77295059408`", ",", "158742.4160826233`", ",", 
     "158803.29485981303`", ",", "158858.1582209221`", ",", 
     "158921.4984311814`", ",", "158985.36180639372`", ",", 
     "159042.43918784845`", ",", "159100.63568031264`", ",", 
     "159203.1201951953`", ",", "159273.8055131294`", ",", 
     "159319.55186183302`", ",", "159362.44030147672`", ",", 
     "159422.89154230198`", ",", "159465.4098293297`", ",", 
     "159513.55932898313`", ",", "159563.23461755173`", ",", 
     "159622.258296115`", ",", "159695.885509828`", ",", "159743.1257384063`",
      ",", "159800.51145138242`", ",", "159844.2552973173`", ",", 
     "159912.18047799738`", ",", "159963.83904292225`", ",", 
     "160022.60297374454`", ",", "160080.13442108946`", ",", 
     "160118.85188051948`", ",", "160183.9369194703`", ",", 
     "160246.84481849213`", ",", "160293.78809949642`", ",", 
     "160347.85535053615`", ",", "160392.29808986094`", ",", 
     "160451.8168347843`", ",", "160494.4399746669`", ",", 
     "160568.14911675898`", ",", "160667.25581779878`", ",", 
     "160714.9388431231`", ",", "160767.2373768793`", ",", 
     "160844.91094344325`", ",", "160909.42594426358`", ",", 
     "160955.0579066786`", ",", "160995.13537723204`", ",", 
     "161038.8573259597`", ",", "161091.8866805184`", ",", 
     "161147.95453258036`", ",", "161214.35549270883`", ",", 
     "161264.96867957572`", ",", "161310.32513255105`", ",", 
     "161354.49572387338`", ",", "161400.49656047966`", ",", 
     "161456.80213643482`", ",", "161496.69810727128`", ",", 
     "161544.25722003577`", ",", "161627.4811110527`", ",", 
     "161693.481461778`", ",", "161758.2808083933`"}], "}"}]}], 
  ";"}]], "Input",
 CellOpen->False,
 CellChangeTimes->{{3.541590083053488*^9, 3.541590092945054*^9}}],

Cell[BoxData[
 RowBox[{
  RowBox[{"Tcyc", "=", 
   RowBox[{
    RowBox[{"Table", "[", 
     RowBox[{
      RowBox[{"{", 
       RowBox[{
        RowBox[{"Tst", "[", 
         RowBox[{"[", "i", "]"}], "]"}], "-", 
        RowBox[{"Tst", "[", 
         RowBox[{"[", 
          RowBox[{"i", "-", "1"}], "]"}], "]"}]}], "}"}], ",", " ", 
      RowBox[{"{", 
       RowBox[{"i", ",", " ", "2", ",", " ", 
        RowBox[{"Length", "[", "Tst", "]"}]}], "}"}]}], "]"}], "//", 
    "Flatten"}]}], ";"}]], "Input",
 CellChangeTimes->{{3.4979350611782236`*^9, 3.4979351746938486`*^9}, {
  3.4979352052250986`*^9, 3.4979352090844736`*^9}, {3.4979477489444747`*^9, 
  3.4979477506319747`*^9}, {3.5415890343425055`*^9, 3.541589065233272*^9}}],

Cell[BoxData[
 RowBox[{
  RowBox[{"StatT", "[", " ", 
   RowBox[{"Stat_", ",", " ", "Nstep_", ",", "min_", ",", "max_"}], "]"}], ":=", 
  RowBox[{"Block", "[", 
   RowBox[{
    RowBox[{"{", 
     RowBox[{"step", ",", " ", "t1"}], "}"}], ",", " ", 
    RowBox[{
     RowBox[{"step", "=", 
      RowBox[{
       RowBox[{"(", 
        RowBox[{"max", "-", "min"}], ")"}], "/", "Nstep"}]}], ";", 
     RowBox[{"t1", "=", 
      RowBox[{"BinCounts", "[", 
       RowBox[{"Stat", ",", " ", 
        RowBox[{"{", 
         RowBox[{"min", ",", "max", ",", "step"}], "}"}]}], "]"}]}], ";", 
     RowBox[{"t2", "=", 
      RowBox[{"Table", "[", 
       RowBox[{
        RowBox[{"{", 
         RowBox[{
          RowBox[{"min", "+", 
           RowBox[{"step", "*", 
            RowBox[{"(", 
             RowBox[{"i", "-", "1"}], ")"}]}], "+", 
           RowBox[{"step", "/", "2"}]}], ",", 
          RowBox[{
           RowBox[{
            RowBox[{"t1", "[", 
             RowBox[{"[", "i", "]"}], "]"}], "/", 
            RowBox[{"Length", "[", "Stat", "]"}]}], "/", "step"}]}], "}"}], 
        ",", " ", 
        RowBox[{"{", 
         RowBox[{"i", ",", "1", ",", 
          RowBox[{"Length", "[", "t1", "]"}]}], "}"}]}], "]"}]}]}]}], 
   "]"}]}]], "Input",
 CellChangeTimes->{{3.5415855679523244`*^9, 3.5415856553563237`*^9}, {
   3.541585704670144*^9, 3.5415858209557953`*^9}, {3.541586180931385*^9, 
   3.541586218870555*^9}, {3.5415863130979443`*^9, 3.5415863158211*^9}, {
   3.541586357520485*^9, 3.541586439976201*^9}, {3.541586481009548*^9, 
   3.541586507398058*^9}, {3.5415865660484123`*^9, 3.541586599784342*^9}, {
   3.5415866927926617`*^9, 3.5415867031632547`*^9}, {3.5415891431707296`*^9, 
   3.541589167172103*^9}, {3.5415893218969526`*^9, 3.54158934702839*^9}, {
   3.541589429287095*^9, 3.5415894324672766`*^9}, 3.54159041178629*^9, {
   3.5415904858705277`*^9, 3.541590486199547*^9}, {3.5415905172813244`*^9, 
   3.5415905178993597`*^9}, 3.541590693684414*^9, 3.5415908072119074`*^9}],

Cell[CellGroupData[{

Cell[BoxData[
 RowBox[{"DistCyc", "=", 
  RowBox[{
   RowBox[{"StatT", "[", 
    RowBox[{"Tcyc", ",", "20", ",", " ", "0", ",", " ", "120"}], "]"}], "//", 
   "N"}]}]], "Input",
 CellChangeTimes->{{3.541589175799596*^9, 3.54158923303787*^9}, {
   3.541589268037872*^9, 3.5415892721521072`*^9}, {3.5415895749904284`*^9, 
   3.5415895950085735`*^9}, {3.5415901540985518`*^9, 3.5415901545715785`*^9}, 
   3.541590382458613*^9, {3.541590495471077*^9, 3.541590496682146*^9}, {
   3.5415906093155885`*^9, 3.541590610284644*^9}, {3.541590772739936*^9, 
   3.541590775310083*^9}, 3.5415908103040843`*^9}],

Cell[BoxData[
 RowBox[{"{", 
  RowBox[{
   RowBox[{"{", 
    RowBox[{"3.`", ",", "0.`"}], "}"}], ",", 
   RowBox[{"{", 
    RowBox[{"9.`", ",", "0.`"}], "}"}], ",", 
   RowBox[{"{", 
    RowBox[{"15.`", ",", "0.`"}], "}"}], ",", 
   RowBox[{"{", 
    RowBox[{"21.`", ",", "0.000999000999000999`"}], "}"}], ",", 
   RowBox[{"{", 
    RowBox[{"27.`", ",", "0.00333000333000333`"}], "}"}], ",", 
   RowBox[{"{", 
    RowBox[{"33.`", ",", "0.039627039627039624`"}], "}"}], ",", 
   RowBox[{"{", 
    RowBox[{"39.`", ",", "0.10556110556110557`"}], "}"}], ",", 
   RowBox[{"{", 
    RowBox[{"45.`", ",", "0.18947718947718947`"}], "}"}], ",", 
   RowBox[{"{", 
    RowBox[{"51.`", ",", "0.20046620046620048`"}], "}"}], ",", 
   RowBox[{"{", 
    RowBox[{"57.`", ",", "0.1874791874791875`"}], "}"}], ",", 
   RowBox[{"{", 
    RowBox[{"63.`", ",", "0.12654012654012653`"}], "}"}], ",", 
   RowBox[{"{", 
    RowBox[{"69.`", ",", "0.07292707292707293`"}], "}"}], ",", 
   RowBox[{"{", 
    RowBox[{"75.`", ",", "0.039294039294039296`"}], "}"}], ",", 
   RowBox[{"{", 
    RowBox[{"81.`", ",", "0.021312021312021312`"}], "}"}], ",", 
   RowBox[{"{", 
    RowBox[{"87.`", ",", "0.00666000666000666`"}], "}"}], ",", 
   RowBox[{"{", 
    RowBox[{"93.`", ",", "0.003996003996003996`"}], "}"}], ",", 
   RowBox[{"{", 
    RowBox[{"99.`", ",", "0.000999000999000999`"}], "}"}], ",", 
   RowBox[{"{", 
    RowBox[{"105.`", ",", "0.000999000999000999`"}], "}"}], ",", 
   RowBox[{"{", 
    RowBox[{"111.`", ",", "0.000333000333000333`"}], "}"}], ",", 
   RowBox[{"{", 
    RowBox[{"117.`", ",", "0.`"}], "}"}]}], "}"}]], "Output",
 CellChangeTimes->{
  3.5415892335839014`*^9, {3.5415892691879377`*^9, 3.5415892726731367`*^9}, 
   3.5415893561399107`*^9, 3.5415894451930046`*^9, 3.5415894903905897`*^9, 
   3.5415895961286373`*^9, {3.541590137129581*^9, 3.5415901551646123`*^9}, 
   3.541590383039646*^9, {3.5415904972221775`*^9, 3.5415905211775475`*^9}, 
   3.5415906105946617`*^9, 3.5415906976266394`*^9, {3.5415907497756224`*^9, 
   3.5415907758621144`*^9}, 3.5415908108561163`*^9, 3.5986466357275925`*^9}]
}, Open  ]],

Cell[BoxData[
 RowBox[{"(*", 
  RowBox[{"distribution", " ", "cycling", " ", "time"}], "*)"}]], "Input",
 CellChangeTimes->{{3.5992830248738337`*^9, 3.5992830326322775`*^9}}],

Cell[BoxData[
 RowBox[{
  RowBox[{"DistCyc", "=", 
   RowBox[{"{", 
    RowBox[{
     RowBox[{"{", 
      RowBox[{"3.`", ",", "0.`"}], "}"}], ",", 
     RowBox[{"{", 
      RowBox[{"9.`", ",", "0.`"}], "}"}], ",", 
     RowBox[{"{", 
      RowBox[{"15.`", ",", "0.`"}], "}"}], ",", 
     RowBox[{"{", 
      RowBox[{"21.`", ",", "0.0001665001665001665`"}], "}"}], ",", 
     RowBox[{"{", 
      RowBox[{"27.`", ",", "0.000555000555000555`"}], "}"}], ",", 
     RowBox[{"{", 
      RowBox[{"33.`", ",", "0.006604506604506605`"}], "}"}], ",", 
     RowBox[{"{", 
      RowBox[{"39.`", ",", "0.017593517593517592`"}], "}"}], ",", 
     RowBox[{"{", 
      RowBox[{"45.`", ",", "0.031579531579531576`"}], "}"}], ",", 
     RowBox[{"{", 
      RowBox[{"51.`", ",", "0.03341103341103341`"}], "}"}], ",", 
     RowBox[{"{", 
      RowBox[{"57.`", ",", "0.031246531246531248`"}], "}"}], ",", 
     RowBox[{"{", 
      RowBox[{"63.`", ",", "0.021090021090021092`"}], "}"}], ",", 
     RowBox[{"{", 
      RowBox[{"69.`", ",", "0.012154512154512154`"}], "}"}], ",", 
     RowBox[{"{", 
      RowBox[{"75.`", ",", "0.006549006549006549`"}], "}"}], ",", 
     RowBox[{"{", 
      RowBox[{"81.`", ",", "0.003552003552003552`"}], "}"}], ",", 
     RowBox[{"{", 
      RowBox[{"87.`", ",", "0.00111000111000111`"}], "}"}], ",", 
     RowBox[{"{", 
      RowBox[{"93.`", ",", "0.000666000666000666`"}], "}"}], ",", 
     RowBox[{"{", 
      RowBox[{"99.`", ",", "0.0001665001665001665`"}], "}"}], ",", 
     RowBox[{"{", 
      RowBox[{"105.`", ",", "0.0001665001665001665`"}], "}"}], ",", 
     RowBox[{"{", 
      RowBox[{"111.`", ",", "0.0000555000555000555`"}], "}"}], ",", 
     RowBox[{"{", 
      RowBox[{"117.`", ",", "0.`"}], "}"}]}], "}"}]}], ";"}]], "Input",
 CellOpen->False,
 CellChangeTimes->{{3.541676623250304*^9, 3.5416766300816946`*^9}}],

Cell[CellGroupData[{

Cell[BoxData[
 RowBox[{"Mean", "[", "Tcyc", "]"}]], "Input",
 CellChangeTimes->{3.5415929181536465`*^9}],

Cell[BoxData["53.860639116072846`"], "Output",
 CellChangeTimes->{3.5415929186256733`*^9}]
}, Open  ]],

Cell[CellGroupData[{

Cell[BoxData[
 RowBox[{"5.964", "*", "9"}]], "Input",
 CellChangeTimes->{{3.541592943100073*^9, 3.5415929523676033`*^9}}],

Cell[BoxData["53.676`"], "Output",
 CellChangeTimes->{{3.541592946939293*^9, 3.541592952691622*^9}}]
}, Open  ]],

Cell["\<\
Simulation and calculation of the time distribution of a single transition in \
a cycle\
\>", "Text",
 CellChangeTimes->{{3.4512751288821583`*^9, 3.451275165650384*^9}, {
   3.451388979954206*^9, 3.451388982362228*^9}, 3.451480397322522*^9, {
   3.451484332442204*^9, 3.451484346582263*^9}, {3.451484383256847*^9, 
   3.451484521638221*^9}, {3.451484578288196*^9, 3.4514845971895447`*^9}, {
   3.451548624108327*^9, 3.451548625841769*^9}, {3.541577870509056*^9, 
   3.541577885729926*^9}, {3.541588379131029*^9, 3.5415883947989254`*^9}, {
   3.5415887966919127`*^9, 3.541588809715657*^9}, {3.5415915851004*^9, 
   3.5415915867704954`*^9}, {3.541591941740799*^9, 3.5415919607758875`*^9}, {
   3.6025928844906173`*^9, 3.6025928959002695`*^9}},
 FontSize->16,
 FontWeight->"Bold",
 FontColor->GrayLevel[0],
 Background->RGBColor[1, 1, 0]],

Cell[BoxData[
 RowBox[{
  RowBox[{"Nmax", "=", "100000"}], ";"}]], "Input",
 CellChangeTimes->{{3.4979449963835297`*^9, 3.4979450272571464`*^9}, 
   3.4979473654601*^9, 3.49794764455385*^9, 3.4979479440226*^9, {
   3.5415918792372236`*^9, 3.541591879668248*^9}, 3.541591973768631*^9, {
   3.5415920041353674`*^9, 3.5415920051334248`*^9}, {3.598638407288953*^9, 
   3.598638409177061*^9}, {3.5992833312363567`*^9, 3.599283335824619*^9}, {
   3.59928338060618*^9, 3.5992833810182037`*^9}, {3.5992834135670657`*^9, 
   3.5992834139210854`*^9}}],

Cell[CellGroupData[{

Cell[BoxData[
 RowBox[{"Timing", "[", 
  RowBox[{"GillespieNew", "[", 
   RowBox[{"Bal", ",", 
    RowBox[{"Rat", "/.", "Par"}], ",", "Ini", ",", "Nmax"}], "]"}], 
  "]"}]], "Input",
 CellChangeTimes->{{3.4979449780406017`*^9, 3.4979449854308953`*^9}, {
   3.521130870273743*^9, 3.521130883596505*^9}, {3.598637697302344*^9, 
   3.5986377029616675`*^9}, {3.598638349696659*^9, 3.598638349756662*^9}, 
   3.5986384958280168`*^9}],

Cell[BoxData[
 RowBox[{"{", 
  RowBox[{"20.576000000000022`", ",", "Null"}], "}"}]], "Output",
 CellChangeTimes->{{3.4979450038675694`*^9, 3.497945029163311*^9}, 
   3.4979474159444747`*^9, 3.49794774380385*^9, 3.4979481348976*^9, 
   3.5211308713018017`*^9, 3.5211309433739243`*^9, 3.5211721554244967`*^9, {
   3.541591968284317*^9, 3.5415919770868206`*^9}, 3.541592094125515*^9, {
   3.5986376987294254`*^9, 3.5986377036597075`*^9}, {3.5986379071073437`*^9, 
   3.598637936292013*^9}, 3.5986380949950905`*^9, 3.598638350838724*^9, 
   3.5986389400224237`*^9, 3.5992833580718913`*^9, 3.5992833958750534`*^9, 
   3.5992834380544662`*^9, 3.601217730980482*^9, 3.602592946455161*^9}]
}, Open  ]],

Cell[BoxData[
 RowBox[{"(*", 
  RowBox[{"times", " ", "of", " ", "a", " ", "protein", " ", 
   RowBox[{"formation", "/", "modification"}]}], " ", "*)"}]], "Input",
 CellChangeTimes->{{3.6025935834695964`*^9, 3.602593616612492*^9}}],

Cell[BoxData[
 RowBox[{
  RowBox[{"Tst1", "=", 
   RowBox[{
    RowBox[{"Table", "[", 
     RowBox[{
      RowBox[{"If", "[", 
       RowBox[{
        RowBox[{
         RowBox[{
          RowBox[{
           RowBox[{"State", "[", "i", "]"}], "[", 
           RowBox[{"[", "16", "]"}], "]"}], "==", "1"}], "&&", 
         RowBox[{
          RowBox[{
           RowBox[{"State", "[", 
            RowBox[{"i", "-", "1"}], "]"}], "[", 
           RowBox[{"[", "15", "]"}], "]"}], "==", "1"}]}], ",", " ", 
        RowBox[{"TimeVector", "[", "i", "]"}], ",", " ", 
        RowBox[{"{", "}"}]}], "]"}], ",", " ", 
      RowBox[{"{", 
       RowBox[{"i", ",", "2", ",", " ", "Nmax"}], "}"}]}], "]"}], "//", 
    "Flatten"}]}], ";"}]], "Input",
 CellChangeTimes->{{3.4978887717515645`*^9, 3.497888804735306*^9}, {
   3.49788886053111*^9, 3.4978889031396666`*^9}, {3.4979053310490513`*^9, 
   3.497905494045922*^9}, {3.4979056196997595`*^9, 3.4979056604489765`*^9}, 
   3.4979057322288485`*^9, {3.497905777165486*^9, 3.4979058228052344`*^9}, {
   3.497906067206792*^9, 3.497906067878654*^9}, {3.497906584056243*^9, 
   3.4979066126338196`*^9}, {3.4979066681171293`*^9, 
   3.4979066722576747`*^9}, {3.4979067359595766`*^9, 
   3.4979067510061626`*^9}, {3.497906819895465*^9, 3.4979068203329563`*^9}, {
   3.4979068997376823`*^9, 3.4979069005345416`*^9}, {3.4979069452524333`*^9, 
   3.4979069530335336`*^9}, {3.497907788204998*^9, 3.497907810673317*^9}, {
   3.4979473898507247`*^9, 3.49794739636635*^9}, 3.4979474697726*^9, {
   3.4979475199757247`*^9, 3.4979475203507247`*^9}, 3.4979476099132247`*^9, {
   3.5415920225124187`*^9, 3.5415920381603136`*^9}, {3.5986391074259987`*^9, 
   3.598639111398226*^9}, {3.598639152401571*^9, 3.598639174036808*^9}}],

Cell[BoxData[
 RowBox[{
  RowBox[{"Ttrans", "=", 
   RowBox[{
    RowBox[{"Table", "[", 
     RowBox[{
      RowBox[{"{", 
       RowBox[{
        RowBox[{"Tst1", "[", 
         RowBox[{"[", "i", "]"}], "]"}], "-", 
        RowBox[{"Tst1", "[", 
         RowBox[{"[", 
          RowBox[{"i", "-", "1"}], "]"}], "]"}]}], "}"}], ",", " ", 
      RowBox[{"{", 
       RowBox[{"i", ",", " ", "2", ",", 
        RowBox[{"Length", "[", "Tst1", "]"}]}], "}"}]}], "]"}], "//", 
    "Flatten"}]}], ";"}]], "Input",
 CellChangeTimes->{{3.4979350611782236`*^9, 3.4979351746938486`*^9}, {
   3.4979352052250986`*^9, 3.4979352090844736`*^9}, {3.4979476808194747`*^9, 
   3.4979476848976*^9}, {3.4979477703976*^9, 3.4979477756319747`*^9}, {
   3.4979479588351*^9, 3.4979479593194747`*^9}, 3.49794819605385*^9, {
   3.5415920461467705`*^9, 3.541592055566309*^9}}],

Cell[BoxData[
 RowBox[{
  RowBox[{"StatT", "[", " ", 
   RowBox[{"Stat_", ",", " ", "Nstep_", ",", "min_", ",", "max_"}], "]"}], ":=", 
  RowBox[{"Block", "[", 
   RowBox[{
    RowBox[{"{", 
     RowBox[{"step", ",", " ", "t1"}], "}"}], ",", " ", 
    RowBox[{
     RowBox[{"step", "=", 
      RowBox[{
       RowBox[{"(", 
        RowBox[{"max", "-", "min"}], ")"}], "/", "Nstep"}]}], ";", 
     RowBox[{"t1", "=", 
      RowBox[{"BinCounts", "[", 
       RowBox[{"Stat", ",", " ", 
        RowBox[{"{", 
         RowBox[{"min", ",", "max", ",", "step"}], "}"}]}], "]"}]}], ";", 
     RowBox[{"t2", "=", 
      RowBox[{"Table", "[", 
       RowBox[{
        RowBox[{"{", 
         RowBox[{
          RowBox[{"min", "+", 
           RowBox[{"step", "*", 
            RowBox[{"(", 
             RowBox[{"i", "-", "1"}], ")"}]}], "+", 
           RowBox[{"step", "/", "2"}]}], ",", 
          RowBox[{
           RowBox[{"t1", "[", 
            RowBox[{"[", "i", "]"}], "]"}], "/", 
           RowBox[{"Length", "[", "Stat", "]"}]}]}], "}"}], ",", " ", 
        RowBox[{"{", 
         RowBox[{"i", ",", "1", ",", 
          RowBox[{"Length", "[", "t1", "]"}]}], "}"}]}], "]"}]}]}]}], 
   "]"}]}]], "Input",
 CellChangeTimes->{{3.5415855679523244`*^9, 3.5415856553563237`*^9}, {
   3.541585704670144*^9, 3.5415858209557953`*^9}, {3.541586180931385*^9, 
   3.541586218870555*^9}, {3.5415863130979443`*^9, 3.5415863158211*^9}, {
   3.541586357520485*^9, 3.541586439976201*^9}, {3.541586481009548*^9, 
   3.541586507398058*^9}, {3.5415865660484123`*^9, 3.541586599784342*^9}, {
   3.5415866927926617`*^9, 3.5415867031632547`*^9}, {3.5415891431707296`*^9, 
   3.541589167172103*^9}, {3.5415893218969526`*^9, 3.54158934702839*^9}, {
   3.541589429287095*^9, 3.5415894324672766`*^9}, 3.54159041178629*^9, {
   3.5415904858705277`*^9, 3.541590486199547*^9}, {3.5415905172813244`*^9, 
   3.5415905178993597`*^9}, 3.541590693684414*^9, 3.5415908072119074`*^9, {
   3.598640797793682*^9, 3.5986407981016994`*^9}}],

Cell[BoxData[
 RowBox[{"DistTrans", "=", 
  RowBox[{
   RowBox[{"StatT", "[", 
    RowBox[{"Ttrans", ",", "30", ",", "0", ",", " ", "30"}], "]"}], "//", 
   "N"}]}]], "Input",
 CellChangeTimes->{{3.541592131700664*^9, 3.541592146160491*^9}, 
   3.541592186739812*^9, {3.54159222044374*^9, 3.5415922681174664`*^9}, {
   3.541592328950946*^9, 3.5415923700662975`*^9}, {3.5986392316091013`*^9, 
   3.5986392372714252`*^9}, {3.5986392816099615`*^9, 3.5986392817059665`*^9}, 
   3.598639403726946*^9, 3.5986468210131903`*^9, {3.5992834903444567`*^9, 
   3.5992834906974773`*^9}}],

Cell[BoxData[
 RowBox[{"(*", 
  RowBox[{"distribution", " ", "single", " ", "cycle", " ", "transition"}], 
  "*)"}]], "Input",
 CellChangeTimes->{{3.599282871801078*^9, 3.5992828923172517`*^9}}],

Cell[BoxData[
 RowBox[{
  RowBox[{"DistTrans", "=", 
   RowBox[{"{", 
    RowBox[{
     RowBox[{"{", 
      RowBox[{"0", ",", "0"}], "}"}], ",", 
     RowBox[{"{", 
      RowBox[{"0.6666666666666666`", ",", "0.012812916604947416`"}], "}"}], 
     ",", 
     RowBox[{"{", 
      RowBox[{"2.`", ",", "0.09739297881795289`"}], "}"}], ",", 
     RowBox[{"{", 
      RowBox[{"3.3333333333333335`", ",", "0.1438675751740483`"}], "}"}], ",", 
     RowBox[{"{", 
      RowBox[{"4.666666666666667`", ",", "0.13542438157310027`"}], "}"}], ",", 
     RowBox[{"{", 
      RowBox[{"6.`", ",", "0.10528069915568064`"}], "}"}], ",", 
     RowBox[{"{", 
      RowBox[{"7.333333333333333`", ",", "0.0755813953488372`"}], "}"}], ",", 
     RowBox[{"{", 
      RowBox[{"8.666666666666666`", ",", "0.054140127388535034`"}], "}"}], 
     ",", 
     RowBox[{"{", 
      RowBox[{"10.`", ",", "0.038512812916604945`"}], "}"}], ",", 
     RowBox[{"{", 
      RowBox[{"11.333333333333334`", ",", "0.02607021182047104`"}], "}"}], 
     ",", 
     RowBox[{"{", 
      RowBox[{"12.666666666666666`", ",", "0.019219374907421122`"}], "}"}], 
     ",", 
     RowBox[{"{", 
      RowBox[{"14.`", ",", "0.013220263664642275`"}], "}"}], ",", 
     RowBox[{"{", 
      RowBox[{"15.333333333333334`", ",", "0.00896163531328692`"}], "}"}], 
     ",", 
     RowBox[{"{", 
      RowBox[{"16.666666666666668`", ",", "0.006221300548066953`"}], "}"}], 
     ",", 
     RowBox[{"{", 
      RowBox[{"18.`", ",", "0.003999407495185898`"}], "}"}], ",", 
     RowBox[{"{", 
      RowBox[{"19.333333333333332`", ",", "0.002407050807287809`"}], "}"}], 
     ",", 
     RowBox[{"{", 
      RowBox[{"20.666666666666668`", ",", "0.002147829951118353`"}], "}"}], 
     ",", 
     RowBox[{"{", 
      RowBox[{"22.`", ",", "0.0015923566878980893`"}], "}"}], ",", 
     RowBox[{"{", 
      RowBox[{"23.333333333333332`", ",", "0.001259072729965931`"}], "}"}], 
     ",", 
     RowBox[{"{", 
      RowBox[{"24.666666666666668`", ",", "0.0006665679158643164`"}], "}"}], 
     ",", 
     RowBox[{"{", 
      RowBox[{"26.`", ",", "0.0002962524070508073`"}], "}"}], ",", 
     RowBox[{"{", 
      RowBox[{"27.333333333333332`", ",", "0.0003332839579321582`"}], "}"}], 
     ",", 
     RowBox[{"{", 
      RowBox[{"28.666666666666668`", ",", "0.00025922085616945635`"}], "}"}], 
     ",", 
     RowBox[{"{", 
      RowBox[{"30.`", ",", "0.00014812620352540364`"}], "}"}], ",", 
     RowBox[{"{", 
      RowBox[{"31.333333333333332`", ",", "0.00003703155088135091`"}], "}"}], 
     ",", 
     RowBox[{"{", 
      RowBox[{"32.666666666666664`", ",", "0.00003703155088135091`"}], "}"}], 
     ",", 
     RowBox[{"{", 
      RowBox[{"34.`", ",", "0.00011109465264405274`"}], "}"}], ",", 
     RowBox[{"{", 
      RowBox[{"35.333333333333336`", ",", "0.`"}], "}"}], ",", 
     RowBox[{"{", 
      RowBox[{"36.666666666666664`", ",", "0.`"}], "}"}], ",", 
     RowBox[{"{", 
      RowBox[{"38.`", ",", "0.`"}], "}"}], ",", 
     RowBox[{"{", 
      RowBox[{"39.333333333333336`", ",", "0.`"}], "}"}]}], "}"}]}], 
  ";"}]], "Input",
 CellOpen->False,
 CellChangeTimes->{{3.5986394123624396`*^9, 3.598639417766749*^9}, {
  3.599283528126618*^9, 3.5992835301357327`*^9}}],

Cell[CellGroupData[{

Cell[BoxData[
 RowBox[{"Mean", "[", "Ttrans", "]"}]], "Input",
 CellChangeTimes->{{3.541592514818577*^9, 3.541592520426898*^9}, {
  3.598639205105585*^9, 3.598639209771852*^9}, {3.598639427032279*^9, 
  3.5986394274003*^9}}],

Cell[BoxData["6.129598786818551`"], "Output",
 CellChangeTimes->{
  3.5415925211419387`*^9, 3.5986390417842436`*^9, {3.598639190114728*^9, 
   3.5986392105128946`*^9}, 3.5986394280143347`*^9}]
}, Open  ]],

Cell["\<\
Calculation of the promoter deactivation and intiation time distributions\
\>", "Text",
 CellChangeTimes->{{3.4512751288821583`*^9, 3.451275165650384*^9}, {
   3.451388979954206*^9, 3.451388982362228*^9}, 3.451480397322522*^9, {
   3.451484332442204*^9, 3.451484346582263*^9}, {3.451484383256847*^9, 
   3.451484521638221*^9}, {3.451484578288196*^9, 3.4514845971895447`*^9}, {
   3.451548624108327*^9, 3.451548625841769*^9}, {3.541577870509056*^9, 
   3.541577885729926*^9}, {3.541588379131029*^9, 3.5415883947989254`*^9}, {
   3.5415887966919127`*^9, 3.541588809715657*^9}, {3.5415915851004*^9, 
   3.5415915867704954`*^9}, {3.541591941740799*^9, 3.5415919607758875`*^9}, {
   3.6025928158006887`*^9, 3.6025928458934097`*^9}, 3.602592876760175*^9},
 FontSize->16,
 FontWeight->"Bold",
 FontColor->GrayLevel[0],
 Background->RGBColor[1, 1, 0]],

Cell[BoxData[
 RowBox[{"(*", 
  RowBox[{"initiation", " ", "times"}], " ", "*)"}]], "Input",
 CellChangeTimes->{{3.602594016805382*^9, 3.6025940267519507`*^9}}],

Cell[BoxData[
 RowBox[{
  RowBox[{"Tst4", "=", 
   RowBox[{"Partition", "[", 
    RowBox[{
     RowBox[{
      RowBox[{"Table", "[", 
       RowBox[{
        RowBox[{"If", "[", 
         RowBox[{
          RowBox[{
           RowBox[{
            RowBox[{
             RowBox[{"State", "[", "i", "]"}], "[", 
             RowBox[{"[", "18", "]"}], "]"}], "\[Equal]", "1"}], "&&", 
           RowBox[{
            RowBox[{
             RowBox[{"State", "[", 
              RowBox[{"i", "-", "1"}], "]"}], "[", 
             RowBox[{"[", "17", "]"}], "]"}], "==", "1"}]}], ",", 
          RowBox[{"{", 
           RowBox[{
            RowBox[{"TimeVector", "[", "i", "]"}], ",", 
            RowBox[{
             RowBox[{"TimeVector", "[", "i", "]"}], "-", 
             RowBox[{"TimeVector", "[", 
              RowBox[{"i", "-", "2"}], "]"}]}]}], "}"}], ",", " ", 
          RowBox[{"{", "}"}]}], "]"}], ",", " ", 
        RowBox[{"{", 
         RowBox[{"i", ",", "3", ",", " ", "Nmax"}], "}"}]}], "]"}], "//", 
      "Flatten"}], ",", "2"}], "]"}]}], ";"}]], "Input",
 CellChangeTimes->{{3.598638899082082*^9, 3.5986389794496784`*^9}, {
  3.5986394469864197`*^9, 3.5986394475604525`*^9}, {3.5986409067139115`*^9, 
  3.5986409591389103`*^9}, {3.59864108536413*^9, 3.5986410944836516`*^9}, {
  3.598641193695326*^9, 3.5986411947913885`*^9}, {3.5986412379668584`*^9, 
  3.598641293319024*^9}, {3.5986413260528965`*^9, 3.598641339382659*^9}, {
  3.598641497738716*^9, 3.598641512287548*^9}, {3.598641567001678*^9, 
  3.598641632409419*^9}, {3.5986416775259995`*^9, 3.598641682166265*^9}}],

Cell[BoxData[
 RowBox[{
  RowBox[{"Tini", "=", 
   RowBox[{"Tst4", "[", 
    RowBox[{"[", 
     RowBox[{
      RowBox[{"1", ";;", "5000"}], ",", "2"}], "]"}], "]"}]}], ";"}]], "Input",
 CellChangeTimes->{{3.598641719982428*^9, 3.598641722153552*^9}, {
  3.5986418080754666`*^9, 3.5986418109956336`*^9}, {3.5986426777092066`*^9, 
  3.598642696927306*^9}, {3.598642840484517*^9, 3.598642872148328*^9}}],

Cell[BoxData[
 RowBox[{
  RowBox[{"DistTini", "=", 
   RowBox[{
    RowBox[{"StatT", "[", 
     RowBox[{"Tini", ",", "20", ",", "0", ",", "0.8"}], "]"}], "//", "N"}]}], 
  ";"}]], "Input",
 CellChangeTimes->{{3.541592131700664*^9, 3.541592146160491*^9}, 
   3.541592186739812*^9, {3.54159222044374*^9, 3.5415922681174664`*^9}, {
   3.541592328950946*^9, 3.5415923700662975`*^9}, {3.5986392316091013`*^9, 
   3.5986392372714252`*^9}, {3.5986392816099615`*^9, 3.5986392817059665`*^9}, 
   3.598639403726946*^9, {3.5986406968169065`*^9, 3.5986407484778614`*^9}, {
   3.598642403746537*^9, 3.598642408763824*^9}, {3.598642940753252*^9, 
   3.5986429414592924`*^9}, 3.602593134286905*^9}],

Cell[BoxData[
 RowBox[{"(*", 
  RowBox[{"distribution", " ", "initiation", " ", "time"}], "*)"}]], "Input",
 CellChangeTimes->{{3.5992829575999856`*^9, 3.599282973843915*^9}}],

Cell[BoxData[
 RowBox[{
  RowBox[{"DistTini", "=", 
   RowBox[{"{", 
    RowBox[{
     RowBox[{"{", 
      RowBox[{"0.020000000000000004`", ",", "0.325`"}], "}"}], ",", 
     RowBox[{"{", 
      RowBox[{"0.06000000000000001`", ",", "0.2786`"}], "}"}], ",", 
     RowBox[{"{", 
      RowBox[{"0.10000000000000002`", ",", "0.1618`"}], "}"}], ",", 
     RowBox[{"{", 
      RowBox[{"0.14`", ",", "0.0932`"}], "}"}], ",", 
     RowBox[{"{", 
      RowBox[{"0.18000000000000005`", ",", "0.06`"}], "}"}], ",", 
     RowBox[{"{", 
      RowBox[{"0.22000000000000003`", ",", "0.0332`"}], "}"}], ",", 
     RowBox[{"{", 
      RowBox[{"0.26000000000000006`", ",", "0.018`"}], "}"}], ",", 
     RowBox[{"{", 
      RowBox[{"0.30000000000000004`", ",", "0.0122`"}], "}"}], ",", 
     RowBox[{"{", 
      RowBox[{"0.3400000000000001`", ",", "0.0072`"}], "}"}], ",", 
     RowBox[{"{", 
      RowBox[{"0.3800000000000001`", ",", "0.0044`"}], "}"}], ",", 
     RowBox[{"{", 
      RowBox[{"0.4200000000000001`", ",", "0.0028`"}], "}"}], ",", 
     RowBox[{"{", 
      RowBox[{"0.4600000000000001`", ",", "0.0012`"}], "}"}], ",", 
     RowBox[{"{", 
      RowBox[{"0.5000000000000001`", ",", "0.0006`"}], "}"}], ",", 
     RowBox[{"{", 
      RowBox[{"0.5400000000000001`", ",", "0.0012`"}], "}"}], ",", 
     RowBox[{"{", 
      RowBox[{"0.5800000000000001`", ",", "0.0004`"}], "}"}], ",", 
     RowBox[{"{", 
      RowBox[{"0.6200000000000001`", ",", "0.`"}], "}"}], ",", 
     RowBox[{"{", 
      RowBox[{"0.6600000000000001`", ",", "0.0002`"}], "}"}], ",", 
     RowBox[{"{", 
      RowBox[{"0.7000000000000002`", ",", "0.`"}], "}"}], ",", 
     RowBox[{"{", 
      RowBox[{"0.7400000000000002`", ",", "0.`"}], "}"}], ",", 
     RowBox[{"{", 
      RowBox[{"0.7800000000000001`", ",", "0.`"}], "}"}]}], "}"}]}], 
  ";"}]], "Input",
 CellOpen->False,
 CellChangeTimes->{{3.598645401487998*^9, 3.5986454044831696`*^9}}],

Cell[BoxData[
 RowBox[{"(*", 
  RowBox[{
  "times", " ", "of", " ", "p1", " ", "and", " ", "p2", " ", "binding", " ", 
   "to", " ", "re"}], "*)"}]], "Input",
 CellChangeTimes->{{3.6025933101329627`*^9, 3.602593327826975*^9}}],

Cell[BoxData[
 RowBox[{
  RowBox[{"Tst3", "=", 
   RowBox[{"Partition", "[", 
    RowBox[{
     RowBox[{
      RowBox[{"Table", "[", 
       RowBox[{
        RowBox[{"If", "[", 
         RowBox[{
          RowBox[{
           RowBox[{
            RowBox[{
             RowBox[{
              RowBox[{"State", "[", "i", "]"}], "[", 
              RowBox[{"[", "1", "]"}], "]"}], "==", "1"}], "&&", 
            RowBox[{
             RowBox[{
              RowBox[{"State", "[", 
               RowBox[{"i", "-", "1"}], "]"}], "[", 
              RowBox[{"[", "16", "]"}], "]"}], "==", "1"}]}], "\[Or]", 
           RowBox[{
            RowBox[{
             RowBox[{
              RowBox[{"State", "[", "i", "]"}], "[", 
              RowBox[{"[", "2", "]"}], "]"}], "==", "1"}], "&&", 
            RowBox[{
             RowBox[{
              RowBox[{"State", "[", 
               RowBox[{"i", "-", "1"}], "]"}], "[", 
              RowBox[{"[", "16", "]"}], "]"}], "==", "1"}]}]}], ",", 
          RowBox[{"{", " ", 
           RowBox[{
            RowBox[{"TimeVector", "[", "i", "]"}], ",", 
            RowBox[{
             RowBox[{"TimeVector", "[", "i", "]"}], "-", 
             RowBox[{"TimeVector", "[", 
              RowBox[{"i", "-", "1"}], "]"}]}]}], "}"}], ",", " ", 
          RowBox[{"{", "}"}]}], "]"}], ",", " ", 
        RowBox[{"{", 
         RowBox[{"i", ",", "2", ",", " ", "Nmax"}], "}"}]}], "]"}], "//", 
      "Flatten"}], ",", "2"}], "]"}]}], ";"}]], "Input",
 CellChangeTimes->{{3.598638899082082*^9, 3.5986389794496784`*^9}, {
  3.5986394469864197`*^9, 3.5986394475604525`*^9}}],

Cell[BoxData[
 RowBox[{"(*", 
  RowBox[{
  "times", " ", "of", " ", "p1", " ", "or", " ", "p2", " ", "binding", " ", 
   "to", " ", "re", " ", "and", " ", "their", " ", "relation", " ", "to", " ",
    "the", " ", "cycle", " ", "number"}], "*)"}]], "Input",
 CellChangeTimes->{{3.602593403542305*^9, 3.602593429113768*^9}, {
  3.602593974424958*^9, 3.602593975024992*^9}}],

Cell[BoxData[
 RowBox[{
  RowBox[{"TL", "=", 
   RowBox[{"Table", "[", 
    RowBox[{
     RowBox[{"Catch", "[", 
      RowBox[{"Do", "[", 
       RowBox[{
        RowBox[{"If", "[", 
         RowBox[{
          RowBox[{
           RowBox[{"Tst1", "[", 
            RowBox[{"[", "i", "]"}], "]"}], "<", 
           RowBox[{"Tst3", "[", 
            RowBox[{"[", 
             RowBox[{"j", ",", "1"}], "]"}], "]"}], "<", 
           RowBox[{"Tst1", "[", 
            RowBox[{"[", 
             RowBox[{"i", "+", "1"}], "]"}], "]"}]}], ",", " ", 
          RowBox[{
           RowBox[{"Throw", "[", 
            RowBox[{"{", 
             RowBox[{"i", ",", 
              RowBox[{"Tst3", "[", 
               RowBox[{"[", 
                RowBox[{"j", ",", "2"}], "]"}], "]"}]}], "}"}], "]"}], ";", 
           RowBox[{"Break", "[", "]"}]}], ",", 
          RowBox[{"Continue", "[", "]"}]}], "]"}], ",", " ", 
        RowBox[{"{", 
         RowBox[{"i", ",", "1", ",", 
          RowBox[{
           RowBox[{"Length", "[", "Tst1", "]"}], "-", "1"}]}], "}"}]}], "]"}],
       "]"}], ",", " ", 
     RowBox[{"{", 
      RowBox[{"j", ",", "2", ",", 
       RowBox[{"Length", "[", "Tst3", "]"}]}], "}"}]}], "]"}]}], 
  ";"}]], "Input",
 CellChangeTimes->{{3.598639605179468*^9, 3.598640019146146*^9}, {
   3.598640256390715*^9, 3.5986402577987957`*^9}, 3.6012177966442375`*^9, {
   3.6025933914116116`*^9, 3.6025933931037083`*^9}, {3.602593492161374*^9, 
   3.6025935279294195`*^9}, {3.6025942876198716`*^9, 
   3.6025942878068824`*^9}, {3.60259450963957*^9, 3.602594534755007*^9}, {
   3.602594621579973*^9, 3.6025946247621555`*^9}}],

Cell[BoxData[
 RowBox[{
  RowBox[{"Tn", "[", 
   RowBox[{"T_", ",", "n_"}], "]"}], ":=", 
  RowBox[{"Block", "[", 
   RowBox[{
    RowBox[{"{", 
     RowBox[{"T1", ",", "T2"}], "}"}], ",", 
    RowBox[{
     RowBox[{"T1", "=", 
      RowBox[{
       RowBox[{"Position", "[", 
        RowBox[{
         RowBox[{"T", "[", 
          RowBox[{"[", 
           RowBox[{
            RowBox[{"2", ";;", "All"}], ",", "1"}], "]"}], "]"}], ",", "n"}], 
        "]"}], "//", "Flatten"}]}], ";", "\[IndentingNewLine]", " ", 
     RowBox[{"T2", "=", 
      RowBox[{"Plus", "@@", 
       RowBox[{
        RowBox[{"T", "[", 
         RowBox[{"[", 
          RowBox[{
           RowBox[{"2", ";;", "All"}], ",", "2"}], "]"}], "]"}], "[", 
        RowBox[{"[", 
         RowBox[{
          RowBox[{"T1", "[", 
           RowBox[{"[", "1", "]"}], "]"}], ";;", 
          RowBox[{"T1", "[", 
           RowBox[{"[", 
            RowBox[{"Length", "[", "T1", "]"}], "]"}], "]"}]}], "]"}], 
        "]"}]}]}]}]}], "]"}]}]], "Input",
 CellChangeTimes->{{3.59864026731434*^9, 3.598640415639824*^9}, {
  3.598640462722517*^9, 3.5986405802722406`*^9}, {3.5986419778801785`*^9, 
  3.598641978382208*^9}, {3.59864262740833*^9, 3.5986426408751*^9}}],

Cell[BoxData[
 RowBox[{"(*", 
  RowBox[{
  "sum", " ", "of", " ", "times", " ", "of", " ", "p1", " ", "and", " ", "p2",
    " ", "binding", " ", "to", " ", "re", " ", "in", " ", "one", " ", 
   "cycle"}], "*)"}]], "Input",
 CellChangeTimes->{{3.6025939874937057`*^9, 3.6025940124521327`*^9}}],

Cell[BoxData[
 RowBox[{
  RowBox[{"Tdea1", "=", 
   RowBox[{"Table", "[", 
    RowBox[{
     RowBox[{"Tn", "[", 
      RowBox[{"TL", ",", "i"}], "]"}], ",", " ", 
     RowBox[{"{", 
      RowBox[{"i", ",", "2", ",", 
       RowBox[{"TL", "[", 
        RowBox[{"[", 
         RowBox[{
          RowBox[{"-", "1"}], ",", "1"}], "]"}], "]"}]}], "}"}]}], "]"}]}], 
  ";"}]], "Input",
 CellChangeTimes->{{3.598640582437364*^9, 3.5986406332182684`*^9}, 
   3.5986406651800966`*^9, {3.598640773017265*^9, 3.598640788043124*^9}, {
   3.5986419833714933`*^9, 3.5986420059217825`*^9}, 3.602593221537895*^9, {
   3.6025936536436105`*^9, 3.602593661255046*^9}, {3.602593933532619*^9, 
   3.602593950442586*^9}}],

Cell[BoxData[
 RowBox[{"(*", 
  RowBox[{
  "initiation", " ", "times", " ", "and", " ", "their", " ", "relation", " ", 
   "to", " ", "the", " ", "cycle", " ", "number"}], "*)"}]], "Input",
 CellChangeTimes->{{3.602594109298672*^9, 3.602594114800987*^9}}],

Cell[BoxData[
 RowBox[{
  RowBox[{"TL2", "=", 
   RowBox[{"Partition", "[", 
    RowBox[{
     RowBox[{
      RowBox[{"Table", "[", 
       RowBox[{
        RowBox[{"Catch", "[", 
         RowBox[{"Do", "[", 
          RowBox[{
           RowBox[{"If", "[", 
            RowBox[{
             RowBox[{
              RowBox[{"Tst1", "[", 
               RowBox[{"[", "i", "]"}], "]"}], "<", 
              RowBox[{"Tst4", "[", 
               RowBox[{"[", 
                RowBox[{"j", ",", "1"}], "]"}], "]"}], "<", 
              RowBox[{"Tst1", "[", 
               RowBox[{"[", 
                RowBox[{"i", "+", "1"}], "]"}], "]"}]}], ",", " ", 
             RowBox[{
              RowBox[{"Throw", "[", 
               RowBox[{"{", 
                RowBox[{"i", ",", 
                 RowBox[{"Tst4", "[", 
                  RowBox[{"[", 
                   RowBox[{"j", ",", "2"}], "]"}], "]"}]}], "}"}], "]"}], ";", 
              RowBox[{"Break", "[", "]"}]}], ",", 
             RowBox[{"Continue", "[", "]"}]}], "]"}], ",", " ", 
           RowBox[{"{", 
            RowBox[{"i", ",", "1", ",", 
             RowBox[{
              RowBox[{"Length", "[", "Tst1", "]"}], "-", "1"}]}], "}"}]}], 
          "]"}], "]"}], ",", " ", 
        RowBox[{"{", 
         RowBox[{"j", ",", "2", ",", 
          RowBox[{"Length", "[", "Tst4", "]"}]}], "}"}]}], "]"}], "//", 
      "Flatten"}], ",", "2"}], "]"}]}], ";"}]], "Input",
 CellChangeTimes->{{3.598643970957176*^9, 3.5986439846729608`*^9}, {
   3.598644269671262*^9, 3.598644269966279*^9}, {3.6012179319529767`*^9, 
   3.6012179347241354`*^9}, 3.602594155916339*^9, {3.602594191569378*^9, 
   3.6025941990498056`*^9}, 3.6025943066049576`*^9, {3.602594357790885*^9, 
   3.6025943579328933`*^9}, {3.6025946269552803`*^9, 
   3.6025946350497437`*^9}, {3.6025947460540924`*^9, 3.602594815137044*^9}}],

Cell[BoxData[
 RowBox[{
  RowBox[{"Tn", "[", 
   RowBox[{"T_", ",", "n_"}], "]"}], ":=", 
  RowBox[{"Block", "[", 
   RowBox[{
    RowBox[{"{", 
     RowBox[{"T1", ",", "T2"}], "}"}], ",", 
    RowBox[{
     RowBox[{"T1", "=", 
      RowBox[{
       RowBox[{"Position", "[", 
        RowBox[{
         RowBox[{"T", "[", 
          RowBox[{"[", 
           RowBox[{
            RowBox[{"2", ";;", "All"}], ",", "1"}], "]"}], "]"}], ",", "n"}], 
        "]"}], "//", "Flatten"}]}], ";", "\[IndentingNewLine]", " ", 
     RowBox[{"T2", "=", 
      RowBox[{"If", "[", 
       RowBox[{
        RowBox[{"T1", "==", 
         RowBox[{"{", "}"}]}], ",", "0", ",", 
        RowBox[{"Plus", "@@", 
         RowBox[{
          RowBox[{"T", "[", 
           RowBox[{"[", 
            RowBox[{
             RowBox[{"2", ";;", "All"}], ",", "2"}], "]"}], "]"}], "[", 
          RowBox[{"[", 
           RowBox[{
            RowBox[{"T1", "[", 
             RowBox[{"[", "1", "]"}], "]"}], ";;", 
            RowBox[{"T1", "[", 
             RowBox[{"[", 
              RowBox[{"Length", "[", "T1", "]"}], "]"}], "]"}]}], "]"}], 
          "]"}]}]}], "]"}]}]}]}], "]"}]}]], "Input",
 CellChangeTimes->{{3.59864026731434*^9, 3.598640415639824*^9}, {
  3.598640462722517*^9, 3.5986405802722406`*^9}, {3.5986419778801785`*^9, 
  3.598641978382208*^9}, {3.59864262740833*^9, 3.5986426408751*^9}, {
  3.5986436381991434`*^9, 3.59864366943193*^9}}],

Cell[BoxData[
 RowBox[{"(*", 
  RowBox[{
  "sum", " ", "of", " ", "initiation", " ", "times", " ", "in", " ", "a", " ",
    "single", " ", "cycle"}], "*)"}]], "Input",
 CellChangeTimes->{{3.6025948623587446`*^9, 3.602594875840516*^9}}],

Cell[BoxData[
 RowBox[{
  RowBox[{"Tini1", "=", 
   RowBox[{"Table", "[", 
    RowBox[{
     RowBox[{"Tn", "[", 
      RowBox[{
       RowBox[{"TL2", "[", 
        RowBox[{"[", 
         RowBox[{"2", ";;", "All"}], "]"}], "]"}], ",", "i"}], "]"}], ",", 
     " ", 
     RowBox[{"{", 
      RowBox[{"i", ",", "2", ",", 
       RowBox[{"TL2", "[", 
        RowBox[{"[", 
         RowBox[{
          RowBox[{"-", 
           RowBox[{"(", 
            RowBox[{
             RowBox[{"(", 
              RowBox[{
               RowBox[{"Position", "[", 
                RowBox[{
                 RowBox[{"TL2", "[", 
                  RowBox[{"[", 
                   RowBox[{
                    RowBox[{
                    RowBox[{
                    RowBox[{"Length", "[", "TL2", "]"}], "/", "2"}], ";;", 
                    "All"}], ",", "2"}], "]"}], "]"}], ",", " ", "Null"}], 
                "]"}], "//", "Length"}], ")"}], "+", "1"}], ")"}]}], ",", 
          "1"}], "]"}], "]"}]}], "}"}]}], "]"}]}], ";"}]], "Input",
 CellChangeTimes->{{3.5986432403033857`*^9, 3.5986432476318045`*^9}, {
   3.5986433242421865`*^9, 3.5986433527458167`*^9}, {3.5986433835685797`*^9, 
   3.598643397194359*^9}, {3.5986435605087*^9, 3.5986435908814373`*^9}, {
   3.598643725051111*^9, 3.598643740955021*^9}, {3.5986450335689545`*^9, 
   3.598645050438919*^9}, 3.598645214410298*^9, {3.5986452880395093`*^9, 
   3.5986453260236816`*^9}, {3.602594683336505*^9, 3.6025947019675713`*^9}, {
   3.60259484653284*^9, 3.602594846782854*^9}, {3.6025951853462186`*^9, 
   3.602595186222269*^9}, 3.602595292402342*^9, 3.602595328958433*^9}],

Cell[BoxData[
 RowBox[{"(*", 
  RowBox[{
   RowBox[{
    RowBox[{"sum", " ", "of", " ", "initiation", " ", "times"}], "+", 
    RowBox[{
    "p1", " ", "or", " ", "p2", " ", "binding", " ", "to", " ", "re"}]}], " ",
    "=", " ", 
   RowBox[{
   "deactivation", " ", "time", " ", "in", " ", "a", " ", "single", " ", 
    "cycle"}]}], "*)"}]], "Input",
 CellChangeTimes->{{3.602595492432783*^9, 3.602595513614994*^9}}],

Cell[BoxData[
 RowBox[{
  RowBox[{"Tdea", "=", 
   RowBox[{
    RowBox[{"Tdea1", "[", 
     RowBox[{"[", 
      RowBox[{"1", ";;", 
       RowBox[{"Length", "[", "Tinit", "]"}]}], "]"}], "]"}], "+", 
    "Tinit"}]}], ";"}]], "Input",
 CellChangeTimes->{{3.5986437611151743`*^9, 3.598643782756412*^9}, {
   3.5986453589765663`*^9, 3.598645365133919*^9}, 3.602595346381429*^9, 
   3.602595465545245*^9}],

Cell[BoxData[
 RowBox[{"DistTdea", "=", 
  RowBox[{
   RowBox[{"StatT", "[", 
    RowBox[{"Tdea", ",", "20", ",", "0", ",", "8"}], "]"}], "//", 
   "N"}]}]], "Input",
 CellChangeTimes->{{3.598645431518716*^9, 3.598645449265731*^9}, 
   3.6025954688674355`*^9}],

Cell[BoxData[
 RowBox[{"(*", 
  RowBox[{"distribution", " ", "promoter", " ", "deactivation", " ", "time"}],
   "*)"}]], "Input",
 CellChangeTimes->{{3.599282984544527*^9, 3.599283001227481*^9}}],

Cell[BoxData[
 RowBox[{
  RowBox[{"DistTdea", "=", 
   RowBox[{"{", 
    RowBox[{
     RowBox[{"{", 
      RowBox[{"0.2`", ",", "0.3349071451054454`"}], "}"}], ",", 
     RowBox[{"{", 
      RowBox[{"0.6`", ",", "0.22064841045011016`"}], "}"}], ",", 
     RowBox[{"{", 
      RowBox[{"1.`", ",", "0.14510544538873152`"}], "}"}], ",", 
     RowBox[{"{", 
      RowBox[{"1.4`", ",", "0.09757632987094743`"}], "}"}], ",", 
     RowBox[{"{", 
      RowBox[{"1.8`", ",", "0.06452628265659427`"}], "}"}], ",", 
     RowBox[{"{", 
      RowBox[{"2.2`", ",", "0.04343720491029273`"}], "}"}], ",", 
     RowBox[{"{", 
      RowBox[{"2.6`", ",", "0.032420522505508344`"}], "}"}], ",", 
     RowBox[{"{", 
      RowBox[{"3.`", ",", "0.01794145420207743`"}], "}"}], ",", 
     RowBox[{"{", 
      RowBox[{"3.4`", ",", "0.015423355366698142`"}], "}"}], ",", 
     RowBox[{"{", 
      RowBox[{"3.8`", ",", "0.011016682404784388`"}], "}"}], ",", 
     RowBox[{"{", 
      RowBox[{"4.2`", ",", "0.005980484734025811`"}], "}"}], ",", 
     RowBox[{"{", 
      RowBox[{"4.6`", ",", "0.0022033364809568774`"}], "}"}], ",", 
     RowBox[{"{", 
      RowBox[{"5.`", ",", "0.0025180988353792886`"}], "}"}], ",", 
     RowBox[{"{", 
      RowBox[{"5.4`", ",", "0.0028328611898017`"}], "}"}], ",", 
     RowBox[{"{", 
      RowBox[{"5.8`", ",", "0.0015738117721120553`"}], "}"}], ",", 
     RowBox[{"{", 
      RowBox[{"6.2`", ",", "0.0006295247088448222`"}], "}"}], ",", 
     RowBox[{"{", 
      RowBox[{"6.6`", ",", "0.0006295247088448222`"}], "}"}], ",", 
     RowBox[{"{", 
      RowBox[{"7.`", ",", "0.0003147623544224111`"}], "}"}], ",", 
     RowBox[{"{", 
      RowBox[{"7.4`", ",", "0.0003147623544224111`"}], "}"}], ",", 
     RowBox[{"{", 
      RowBox[{"7.8`", ",", "0.`"}], "}"}]}], "}"}]}], ";"}]], "Input",
 CellChangeTimes->{{3.598648354694912*^9, 3.5986483567210274`*^9}}],

Cell[CellGroupData[{

Cell[BoxData[
 RowBox[{"Mean", "[", "Tdea", "]"}]], "Input",
 CellChangeTimes->{{3.5986437955981464`*^9, 3.598643814213211*^9}, 
   3.5986453870021696`*^9, {3.5986454406152363`*^9, 3.59864544102726*^9}, {
   3.6025931666267543`*^9, 3.6025931674137993`*^9}, 3.602595569990219*^9}],

Cell[BoxData["0.7866457354372907`"], "Output",
 CellChangeTimes->{{3.5986437963901916`*^9, 3.5986438153742776`*^9}, {
   3.5986453736944084`*^9, 3.5986453880632305`*^9}, 3.598645441754301*^9, 
   3.602595571249291*^9}]
}, Open  ]],

Cell[CellGroupData[{

Cell[BoxData[
 RowBox[{"Mean", "[", "Tini", "]"}]], "Input",
 CellChangeTimes->{{3.541592514818577*^9, 3.541592520426898*^9}, {
  3.598639205105585*^9, 3.598639209771852*^9}, {3.598639427032279*^9, 
  3.5986394274003*^9}, {3.598640692619666*^9, 3.598640705998431*^9}, {
  3.5986408960383015`*^9, 3.5986409024836693`*^9}, {3.5986428810248356`*^9, 
  3.598642881761878*^9}, {3.598642935591957*^9, 3.5986429492257366`*^9}, {
  3.598643747160376*^9, 3.598643753196721*^9}}],

Cell[BoxData["0.08715875910314635`"], "Output",
 CellChangeTimes->{
  3.5986428821739016`*^9, {3.5986429283515425`*^9, 3.5986429497687674`*^9}, {
   3.5986437475583987`*^9, 3.598643754016768*^9}, 3.602595577037622*^9}]
}, Open  ]],

Cell["\<\
Calculation of the  burst size distribution\
\>", "Text",
 CellChangeTimes->{{3.4512751288821583`*^9, 3.451275165650384*^9}, {
   3.451388979954206*^9, 3.451388982362228*^9}, 3.451480397322522*^9, {
   3.451484332442204*^9, 3.451484346582263*^9}, {3.451484383256847*^9, 
   3.451484521638221*^9}, {3.451484578288196*^9, 3.4514845971895447`*^9}, {
   3.451548624108327*^9, 3.451548625841769*^9}, {3.541577870509056*^9, 
   3.541577885729926*^9}, {3.541588379131029*^9, 3.5415883947989254`*^9}, {
   3.5415887966919127`*^9, 3.541588809715657*^9}, {3.5415915851004*^9, 
   3.5415915867704954`*^9}, {3.541593076759718*^9, 3.541593077267747*^9}, {
   3.54160104734361*^9, 3.5416010868258677`*^9}, {3.5416011577969275`*^9, 
   3.5416011626102023`*^9}, {3.602592751433007*^9, 3.6025927621606207`*^9}},
 FontSize->16,
 FontWeight->"Bold",
 FontColor->GrayLevel[0],
 Background->RGBColor[1, 1, 0]],

Cell[BoxData[
 RowBox[{
  RowBox[{"Tst2", "=", 
   RowBox[{
    RowBox[{"Join", "[", 
     RowBox[{
      RowBox[{"{", "0", "}"}], ",", 
      RowBox[{"Table", "[", 
       RowBox[{
        RowBox[{"If", "[", 
         RowBox[{
          RowBox[{
           RowBox[{
            RowBox[{
             RowBox[{"State", "[", "i", "]"}], "[", 
             RowBox[{"[", "16", "]"}], "]"}], "==", "1"}], "&&", 
           RowBox[{
            RowBox[{
             RowBox[{"State", "[", 
              RowBox[{"i", "-", "1"}], "]"}], "[", 
             RowBox[{"[", "15", "]"}], "]"}], "==", "1"}]}], ",", " ", "i", 
          ",", " ", 
          RowBox[{"{", "}"}]}], "]"}], ",", " ", 
        RowBox[{"{", 
         RowBox[{"i", ",", "2", ",", " ", "Nmax"}], "}"}]}], "]"}]}], "]"}], "//",
     "Flatten"}]}], ";"}]], "Input",
 CellChangeTimes->{{3.5416032251041703`*^9, 3.5416032343717003`*^9}, {
  3.5986393211322217`*^9, 3.598639325270458*^9}}],

Cell[BoxData[
 RowBox[{
  RowBox[{"TmRNA", "=", 
   RowBox[{"Table", "[", 
    RowBox[{
     RowBox[{
      RowBox[{
       RowBox[{"State", "[", 
        RowBox[{"Tst2", "[", 
         RowBox[{"[", "i", "]"}], "]"}], "]"}], "[", 
       RowBox[{"[", 
        RowBox[{"-", "2"}], "]"}], "]"}], "-", 
      RowBox[{
       RowBox[{"State", "[", 
        RowBox[{"Tst2", "[", 
         RowBox[{"[", 
          RowBox[{"i", "-", "1"}], "]"}], "]"}], "]"}], "[", 
       RowBox[{"[", 
        RowBox[{"-", "2"}], "]"}], "]"}]}], ",", " ", 
     RowBox[{"{", 
      RowBox[{"i", ",", " ", "2", ",", 
       RowBox[{"Length", "[", "Tst2", "]"}]}], "}"}]}], "]"}]}], 
  ";"}]], "Input",
 CellChangeTimes->{{3.5416040504003744`*^9, 3.5416040633071127`*^9}, {
  3.5416040979680953`*^9, 3.541604106841603*^9}, {3.598638648489749*^9, 
  3.598638652383971*^9}}],

Cell[CellGroupData[{

Cell[BoxData[
 RowBox[{
  RowBox[{"Mean", "[", "TmRNA", "]"}], "//", "N"}]], "Input",
 CellChangeTimes->{{3.5005457609087734`*^9, 3.5005457746298943`*^9}}],

Cell[BoxData["10.716105460649748`"], "Output",
 CellChangeTimes->{{3.5005457715981207`*^9, 3.5005457751143527`*^9}, {
   3.5005458866238394`*^9, 3.5005459068127604`*^9}, 3.500546062571838*^9, 
   3.5416033294651394`*^9, 3.5416041114708676`*^9, 3.5958682654967666`*^9, 
   3.5986393365671043`*^9}]
}, Open  ]],

Cell[BoxData[
 RowBox[{
  RowBox[{"Btm", "=", 
   RowBox[{
    RowBox[{
     RowBox[{"BinCounts", "[", 
      RowBox[{"TmRNA", ",", 
       RowBox[{"{", 
        RowBox[{"0", ",", 
         RowBox[{"Max", "[", "TmRNA", "]"}], ",", " ", "1"}], "}"}]}], "]"}], 
     "/", 
     RowBox[{"Length", "[", "TmRNA", "]"}]}], "//", "N"}]}], ";"}]], "Input",
 CellChangeTimes->{{3.4979058740542507`*^9, 3.49790591574095*^9}, {
   3.497905962724423*^9, 3.4979059887239237`*^9}, {3.4979073038080487`*^9, 
   3.4979073039799204`*^9}, {3.497907371400501*^9, 3.4979074076654296`*^9}, {
   3.4979074603831673`*^9, 3.497907461180027*^9}, {3.4979353628657236`*^9, 
   3.4979353690844736`*^9}, 3.4979477012101*^9, {3.497953149031475*^9, 
   3.49795315014085*^9}, {3.497953334656475*^9, 3.497953356656475*^9}, {
   3.49795365989085*^9, 3.4979536803596*^9}, {3.5003821998128476`*^9, 
   3.500382200937862*^9}, 3.500545229132139*^9, 3.500545745562372*^9, {
   3.5416041149640675`*^9, 3.541604118044244*^9}, 3.595868272214151*^9, 
   3.598639349265831*^9}],

Cell[BoxData[
 RowBox[{"(*", 
  RowBox[{"distribution", " ", "burst", " ", "size"}], "*)"}]], "Input",
 CellChangeTimes->{{3.5992830425618453`*^9, 3.599283054152508*^9}}],

Cell[BoxData[
 RowBox[{
  RowBox[{"Btm", "=", 
   RowBox[{"{", 
    RowBox[{
    "0.0836871729041177`", ",", "0.07791053619038214`", ",", 
     "0.07410881801125703`", ",", "0.06852967315098252`", ",", 
     "0.059346301965043945`", ",", "0.05347091932457786`", ",", 
     "0.048286758171225436`", ",", "0.044880023699022414`", ",", 
     "0.04162140811691518`", ",", "0.03895526809519107`", ",", 
     "0.034462328428952305`", ",", "0.029525032092426188`", ",", 
     "0.02883381060531253`", ",", "0.027599486521181`", ",", 
     "0.024883973536091637`", ",", "0.023847141305421152`", ",", 
     "0.02004542312629604`", ",", "0.016934926434284587`", ",", 
     "0.017576774958032983`", ",", "0.018267996445146636`", ",", 
     "0.015700602350153057`", ",", "0.01209637602448899`", ",", 
     "0.011948257134393207`", ",", "0.009973338599782758`", ",", 
     "0.009973338599782758`", ",", "0.009528981929495408`", ",", 
     "0.008294657845363878`", ",", "0.008047793028537573`", ",", 
     "0.007010960797867088`", ",", "0.006369112274118693`", ",", 
     "0.006072874493927126`", ",", "0.005332280043448208`", ",", 
     "0.004690431519699813`", ",", "0.003949837069220895`", ",", 
     "0.004887923373160857`", ",", "0.0036042263256640663`", ",", 
     "0.0035548533622988053`", ",", "0.002221783351436753`", ",", 
     "0.0030611237286461935`", ",", "0.002962377801915671`", ",", 
     "0.0023205292781672757`", ",", "0.002221783351436753`", ",", 
     "0.001876172607879925`", ",", "0.0019255455712451862`", ",", 
     "0.0016786807544188801`", ",", "0.0012343240841315296`", ",", 
     "0.0012836970474967907`", ",", "0.0017774266811494026`", ",", 
     "0.001086205194035746`", ",", "0.0009874592673052237`", ",", 
     "0.0009874592673052237`", ",", "0.0006418485237483953`", ",", 
     "0.0008393403772094401`", ",", "0.0010368322306704848`", ",", 
     "0.0006418485237483953`", ",", "0.0005924755603831342`", ",", 
     "0.0002962377801915671`", ",", "0.00039498370692208945`", ",", 
     "0.00044435667028735066`", ",", "0.0005924755603831342`", ",", 
     "0.00024686481682630593`", ",", "0.00024686481682630593`", ",", 
     "0.00019749185346104473`", ",", "0.00039498370692208945`", ",", 
     "0.00039498370692208945`", ",", "0.00009874592673052236`", ",", 
     "0.00019749185346104473`", ",", "0.00039498370692208945`", ",", 
     "0.00014811889009578354`", ",", "0.00044435667028735066`", ",", 
     "0.00009874592673052236`", ",", "0.0003456107435568283`", ",", 
     "0.00024686481682630593`", ",", "0.00019749185346104473`", ",", 
     "0.0002962377801915671`", ",", "0.00014811889009578354`", ",", 
     "0.00009874592673052236`", ",", "0.00004937296336526118`", ",", 
     "0.00004937296336526118`", ",", "0.00004937296336526118`", ",", "0.`", 
     ",", "0.00019749185346104473`", ",", "0.00014811889009578354`", ",", 
     "0.`", ",", "0.`", ",", "0.00004937296336526118`", ",", "0.`", ",", 
     "0.00004937296336526118`", ",", "0.`", ",", "0.`", ",", "0.`", ",", 
     "0.`", ",", "0.00004937296336526118`", ",", "0.00004937296336526118`", 
     ",", "0.`", ",", "0.`", ",", "0.00004937296336526118`", ",", "0.`", ",", 
     "0.`", ",", "0.00009874592673052236`"}], "}"}]}], ";"}]], "Input",
 CellOpen->False,
 CellChangeTimes->{{3.598639359055391*^9, 3.598639363521646*^9}}],

Cell[CellGroupData[{

Cell[BoxData[
 RowBox[{
  RowBox[{"Fig5B", "=", 
   RowBox[{"BarChart", "[", 
    RowBox[{"Btm", ",", 
     RowBox[{"ChartLabels", "\[Rule]", "None"}], ",", 
     RowBox[{"PlotRange", "\[Rule]", 
      RowBox[{"{", " ", 
       RowBox[{
        RowBox[{"{", 
         RowBox[{"0", ",", "75"}], "}"}], ",", 
        RowBox[{"{", 
         RowBox[{"0", ",", "0.09"}], "}"}]}], "}"}]}], ",", 
     RowBox[{"ChartElementFunction", "\[Rule]", "\"\<Rectangle\>\""}], ",", 
     RowBox[{"ChartStyle", "\[Rule]", 
      RowBox[{"Darker", "[", 
       RowBox[{"Red", ",", "0.3"}], "]"}]}], ",", "  ", 
     RowBox[{"Frame", "\[Rule]", 
      RowBox[{"{", 
       RowBox[{"True", ",", "True", ",", " ", "True", ",", " ", "True"}], 
       "}"}]}], ",", 
     RowBox[{"FrameTicks", "\[Rule]", " ", 
      RowBox[{"{", 
       RowBox[{
        RowBox[{"{", 
         RowBox[{
         "0", ",", " ", "10", ",", "20", ",", "30", ",", "40", ",", "50", ",",
           "60", ",", "70"}], "}"}], ",", 
        RowBox[{"{", 
         RowBox[{
         "0", ",", "0.025", ",", " ", "0.05", ",", "0.075", ",", " ", "0.1"}],
          "}"}], ",", " ", "False", ",", " ", "False"}], "}"}]}], ",", 
     RowBox[{"FrameStyle", "\[Rule]", 
      RowBox[{"Thickness", "[", "0.0055", "]"}]}], ",", " ", 
     RowBox[{"BaseStyle", "\[Rule]", 
      RowBox[{"{", 
       RowBox[{
        RowBox[{"FontSize", "\[Rule]", "18"}], ",", 
        RowBox[{"FontFamily", "\[Rule]", "\"\<Arial\>\""}], ",", 
        RowBox[{"FontWeight", "\[Rule]", "\"\<Bold\>\""}]}], "}"}]}], ",", 
     " ", 
     RowBox[{"FrameLabel", "\[Rule]", " ", 
      RowBox[{"{", " ", 
       RowBox[{"\"\<burst size (b)\>\"", ",", " ", "\"\<P(b)\>\""}], "}"}]}], 
     ",", 
     RowBox[{"AspectRatio", "\[Rule]", " ", "0.7"}], ",", 
     RowBox[{"ImageSize", "\[Rule]", " ", "300"}]}], "]"}]}], 
  "\[IndentingNewLine]"}]], "Input",
 CellChangeTimes->{{3.497953871843975*^9, 3.497953919906475*^9}, {
   3.497953956187725*^9, 3.497954038312725*^9}, 3.49795411007835*^9, {
   3.497954168375225*^9, 3.497954181406475*^9}, 3.497954335406475*^9, {
   3.49795442326585*^9, 3.49795443126585*^9}, {3.49795447220335*^9, 
   3.49795453514085*^9}, {3.4979560830169897`*^9, 3.4979560905637684`*^9}, {
   3.5003822138599024`*^9, 3.50038222106312*^9}, {3.5003824400346727`*^9, 
   3.5003824581442795`*^9}, {3.5004204337396393`*^9, 
   3.5004204343332334`*^9}, {3.5005464224765587`*^9, 
   3.5005464226484375`*^9}, {3.500581810513017*^9, 3.50058182192007*^9}, {
   3.5416039725809236`*^9, 3.541603980438373*^9}, {3.5416041574945*^9, 
   3.541604171410296*^9}, {3.541605285812036*^9, 3.5416053330657387`*^9}, {
   3.541605406285927*^9, 3.5416054236749215`*^9}, {3.5416054853244476`*^9, 
   3.5416055507061872`*^9}, {3.541775800887869*^9, 3.54177582730938*^9}, {
   3.541776399869128*^9, 3.541776414094942*^9}, {3.5958683110703735`*^9, 
   3.5958683260412292`*^9}, {3.5958683807213573`*^9, 3.595868421103667*^9}, 
   3.595868562973781*^9, 3.5986388158403206`*^9, {3.5992452292417884`*^9, 
   3.5992452560213203`*^9}, 3.5992479896996775`*^9, {3.599283083849207*^9, 
   3.599283100810177*^9}, {3.5992841604277835`*^9, 3.5992841607037992`*^9}}],

Cell[BoxData[
 GraphicsBox[{
   {Opacity[0], 
    PointBox[{{0.4545454545454546, 0.}, {0.4545454545454546, 0.09}}]}, 
   {RGBColor[0.798413061722744, 0.824719615472648, 0.968322270542458], 
    EdgeForm[Opacity[0.7]], {}, 
    {RGBColor[0.798413061722744, 0.824719615472648, 0.968322270542458], 
     EdgeForm[Opacity[0.7]], 
     {RGBColor[0.7, 0., 0.], EdgeForm[Opacity[0.7]], 
      TagBox[
       TooltipBox[
        TagBox[
         DynamicBox[{
           FEPrivate`If[
            CurrentValue["MouseOver"], 
            EdgeForm[{
              GrayLevel[0.5], 
              AbsoluteThickness[1.5], 
              Opacity[0.66]}], {}, {}], 
           
           RectangleBox[{0.5454545454545454, 0.}, {1.4545454545454546`, 
            0.0836871729041177}, "RoundingRadius" -> 0]},
          
          ImageSizeCache->{{80.52735205457718, 
           84.12674916706331}, {-94.22883196665865, 46.35689354275743}}],
         StatusArea[#, 0.0836871729041177]& ,
         TagBoxNote->"0.0836871729041177"],
        StyleBox["0.0836871729041177`", {
          GrayLevel[0]}, StripOnInput -> False]],
       Annotation[#, 
        Style[0.0836871729041177, {
          GrayLevel[0]}], "Tooltip"]& ]}, 
     {RGBColor[0.7, 0., 0.], EdgeForm[Opacity[0.7]], 
      TagBox[
       TooltipBox[
        TagBox[
         DynamicBox[{
           FEPrivate`If[
            CurrentValue["MouseOver"], 
            EdgeForm[{
              GrayLevel[0.5], 
              AbsoluteThickness[1.5], 
              Opacity[0.66]}], {}, {}], 
           
           RectangleBox[{1.5454545454545454`, 0.}, {2.4545454545454546`, 
            0.07791053619038214}, "RoundingRadius" -> 0]},
          
          ImageSizeCache->{{83.38668887831192, 
           86.98608599079803}, {-84.59371109078745, 46.35689354275743}}],
         StatusArea[#, 0.07791053619038214]& ,
         TagBoxNote->"0.07791053619038214"],
        StyleBox["0.07791053619038214`", {
          GrayLevel[0]}, StripOnInput -> False]],
       Annotation[#, 
        Style[0.07791053619038214, {
          GrayLevel[0]}], "Tooltip"]& ]}, 
     {RGBColor[0.7, 0., 0.], EdgeForm[Opacity[0.7]], 
      TagBox[
       TooltipBox[
        TagBox[
         DynamicBox[{
           FEPrivate`If[
            CurrentValue["MouseOver"], 
            EdgeForm[{
              GrayLevel[0.5], 
              AbsoluteThickness[1.5], 
              Opacity[0.66]}], {}, {}], 
           
           RectangleBox[{2.5454545454545454`, 0.}, {3.4545454545454546`, 
            0.07410881801125703}, "RoundingRadius" -> 0]},
          
          ImageSizeCache->{{86.24602570204664, 
           89.84542281453275}, {-78.2526486340175, 46.35689354275743}}],
         StatusArea[#, 0.07410881801125703]& ,
         TagBoxNote->"0.07410881801125703"],
        StyleBox["0.07410881801125703`", {
          GrayLevel[0]}, StripOnInput -> False]],
       Annotation[#, 
        Style[0.07410881801125703, {
          GrayLevel[0]}], "Tooltip"]& ]}, 
     {RGBColor[0.7, 0., 0.], EdgeForm[Opacity[0.7]], 
      TagBox[
       TooltipBox[
        TagBox[
         DynamicBox[{
           FEPrivate`If[
            CurrentValue["MouseOver"], 
            EdgeForm[{
              GrayLevel[0.5], 
              AbsoluteThickness[1.5], 
              Opacity[0.66]}], {}, {}], 
           
           RectangleBox[{3.5454545454545454`, 0.}, {4.454545454545454, 
            0.06852967315098252}, "RoundingRadius" -> 0]},
          
          ImageSizeCache->{{89.10536252578137, 
           92.70475963826749}, {-68.94693360005644, 46.35689354275743}}],
         StatusArea[#, 0.06852967315098252]& ,
         TagBoxNote->"0.06852967315098252"],
        StyleBox["0.06852967315098252`", {
          GrayLevel[0]}, StripOnInput -> False]],
       Annotation[#, 
        Style[0.06852967315098252, {
          GrayLevel[0]}], "Tooltip"]& ]}, 
     {RGBColor[0.7, 0., 0.], EdgeForm[Opacity[0.7]], 
      TagBox[
       TooltipBox[
        TagBox[
         DynamicBox[{
           FEPrivate`If[
            CurrentValue["MouseOver"], 
            EdgeForm[{
              GrayLevel[0.5], 
              AbsoluteThickness[1.5], 
              Opacity[0.66]}], {}, {}], 
           
           RectangleBox[{4.545454545454545, 0.}, {5.454545454545454, 
            0.059346301965043945`}, "RoundingRadius" -> 0]},
          
          ImageSizeCache->{{91.9646993495161, 
           95.56409646200223}, {-53.62956195123558, 46.356893542757426`}}],
         StatusArea[#, 0.059346301965043945`]& ,
         TagBoxNote->"0.059346301965043945"],
        StyleBox["0.059346301965043945`", {
          GrayLevel[0]}, StripOnInput -> False]],
       Annotation[#, 
        Style[0.059346301965043945`, {
          GrayLevel[0]}], "Tooltip"]& ]}, 
     {RGBColor[0.7, 0., 0.], EdgeForm[Opacity[0.7]], 
      TagBox[
       TooltipBox[
        TagBox[
         DynamicBox[{
           FEPrivate`If[
            CurrentValue["MouseOver"], 
            EdgeForm[{
              GrayLevel[0.5], 
              AbsoluteThickness[1.5], 
              Opacity[0.66]}], {}, {}], 
           
           RectangleBox[{5.545454545454545, 0.}, {6.454545454545454, 
            0.05347091932457786}, "RoundingRadius" -> 0]},
          
          ImageSizeCache->{{94.82403617325083, 
           98.42343328573695}, {-43.82973815440932, 46.356893542757426`}}],
         StatusArea[#, 0.05347091932457786]& ,
         TagBoxNote->"0.05347091932457786"],
        StyleBox["0.05347091932457786`", {
          GrayLevel[0]}, StripOnInput -> False]],
       Annotation[#, 
        Style[0.05347091932457786, {
          GrayLevel[0]}], "Tooltip"]& ]}, 
     {RGBColor[0.7, 0., 0.], EdgeForm[Opacity[0.7]], 
      TagBox[
       TooltipBox[
        TagBox[
         DynamicBox[{
           FEPrivate`If[
            CurrentValue["MouseOver"], 
            EdgeForm[{
              GrayLevel[0.5], 
              AbsoluteThickness[1.5], 
              Opacity[0.66]}], {}, {}], 
           
           RectangleBox[{6.545454545454545, 0.}, {7.454545454545454, 
            0.048286758171225436`}, "RoundingRadius" -> 0]},
          
          ImageSizeCache->{{97.68337299698555, 
           101.28277010947167`}, {-35.18283480426849, 46.356893542757426`}}],
         StatusArea[#, 0.048286758171225436`]& ,
         TagBoxNote->"0.048286758171225436"],
        StyleBox["0.048286758171225436`", {
          GrayLevel[0]}, StripOnInput -> False]],
       Annotation[#, 
        Style[0.048286758171225436`, {
          GrayLevel[0]}], "Tooltip"]& ]}, 
     {RGBColor[0.7, 0., 0.], EdgeForm[Opacity[0.7]], 
      TagBox[
       TooltipBox[
        TagBox[
         DynamicBox[{
           FEPrivate`If[
            CurrentValue["MouseOver"], 
            EdgeForm[{
              GrayLevel[0.5], 
              AbsoluteThickness[1.5], 
              Opacity[0.66]}], {}, {}], 
           
           RectangleBox[{7.545454545454545, 0.}, {8.454545454545453, 
            0.044880023699022414`}, "RoundingRadius" -> 0]},
          
          ImageSizeCache->{{100.54270982072029`, 
           104.1421069332064}, {-29.500584031318816`, 46.356893542757426`}}],
         StatusArea[#, 0.044880023699022414`]& ,
         TagBoxNote->"0.044880023699022414"],
        StyleBox["0.044880023699022414`", {
          GrayLevel[0]}, StripOnInput -> False]],
       Annotation[#, 
        Style[0.044880023699022414`, {
          GrayLevel[0]}], "Tooltip"]& ]}, 
     {RGBColor[0.7, 0., 0.], EdgeForm[Opacity[0.7]], 
      TagBox[
       TooltipBox[
        TagBox[
         DynamicBox[{
           FEPrivate`If[
            CurrentValue["MouseOver"], 
            EdgeForm[{
              GrayLevel[0.5], 
              AbsoluteThickness[1.5], 
              Opacity[0.66]}], {}, {}], 
           
           RectangleBox[{8.545454545454545, 0.}, {9.454545454545453, 
            0.04162140811691518}, "RoundingRadius" -> 0]},
          
          ImageSizeCache->{{103.40204664445501`, 
           107.00144375694113`}, {-24.06538763980172, 46.356893542757426`}}],
         StatusArea[#, 0.04162140811691518]& ,
         TagBoxNote->"0.04162140811691518"],
        StyleBox["0.04162140811691518`", {
          GrayLevel[0]}, StripOnInput -> False]],
       Annotation[#, 
        Style[0.04162140811691518, {
          GrayLevel[0]}], "Tooltip"]& ]}, 
     {RGBColor[0.7, 0., 0.], EdgeForm[Opacity[0.7]], 
      TagBox[
       TooltipBox[
        TagBox[
         DynamicBox[{
           FEPrivate`If[
            CurrentValue["MouseOver"], 
            EdgeForm[{
              GrayLevel[0.5], 
              AbsoluteThickness[1.5], 
              Opacity[0.66]}], {}, {}], 
           
           RectangleBox[{9.545454545454545, 0.}, {10.454545454545453`, 
            0.03895526809519107}, "RoundingRadius" -> 0]},
          
          ImageSizeCache->{{106.26138346818975`, 
           109.86078058067586`}, {-19.618408774015016`, 46.356893542757426`}}],
         StatusArea[#, 0.03895526809519107]& ,
         TagBoxNote->"0.03895526809519107"],
        StyleBox["0.03895526809519107`", {
          GrayLevel[0]}, StripOnInput -> False]],
       Annotation[#, 
        Style[0.03895526809519107, {
          GrayLevel[0]}], "Tooltip"]& ]}, 
     {RGBColor[0.7, 0., 0.], EdgeForm[Opacity[0.7]], 
      TagBox[
       TooltipBox[
        TagBox[
         DynamicBox[{
           FEPrivate`If[
            CurrentValue["MouseOver"], 
            EdgeForm[{
              GrayLevel[0.5], 
              AbsoluteThickness[1.5], 
              Opacity[0.66]}], {}, {}], 
           
           RectangleBox[{10.545454545454545`, 0.}, {11.454545454545453`, 
            0.034462328428952305`}, "RoundingRadius" -> 0]},
          ImageSizeCache->{{109.12072029192447`, 
           112.72011740441059`}, {-12.12442587055964, 46.356893542757426`}}],
         StatusArea[#, 0.034462328428952305`]& ,
         TagBoxNote->"0.034462328428952305"],
        StyleBox["0.034462328428952305`", {
          GrayLevel[0]}, StripOnInput -> False]],
       Annotation[#, 
        Style[0.034462328428952305`, {
          GrayLevel[0]}], "Tooltip"]& ]}, 
     {RGBColor[0.7, 0., 0.], EdgeForm[Opacity[0.7]], 
      TagBox[
       TooltipBox[
        TagBox[
         DynamicBox[{
           FEPrivate`If[
            CurrentValue["MouseOver"], 
            EdgeForm[{
              GrayLevel[0.5], 
              AbsoluteThickness[1.5], 
              Opacity[0.66]}], {}, {}], 
           
           RectangleBox[{11.545454545454545`, 0.}, {12.454545454545453`, 
            0.029525032092426188`}, "RoundingRadius" -> 0]},
          
          ImageSizeCache->{{111.9800571156592, 
           115.57945422814532`}, {-3.889279822806479, 46.356893542757426`}}],
         StatusArea[#, 0.029525032092426188`]& ,
         TagBoxNote->"0.029525032092426188"],
        StyleBox["0.029525032092426188`", {
          GrayLevel[0]}, StripOnInput -> False]],
       Annotation[#, 
        Style[0.029525032092426188`, {
          GrayLevel[0]}], "Tooltip"]& ]}, 
     {RGBColor[0.7, 0., 0.], EdgeForm[Opacity[0.7]], 
      TagBox[
       TooltipBox[
        TagBox[
         DynamicBox[{
           FEPrivate`If[
            CurrentValue["MouseOver"], 
            EdgeForm[{
              GrayLevel[0.5], 
              AbsoluteThickness[1.5], 
              Opacity[0.66]}], {}, {}], 
           
           RectangleBox[{12.545454545454545`, 0.}, {13.454545454545453`, 
            0.02883381060531253}, "RoundingRadius" -> 0]},
          
          ImageSizeCache->{{114.83939393939394`, 
           118.43879105188006`}, {-2.7363593761210367`, 46.356893542757426`}}],
         StatusArea[#, 0.02883381060531253]& ,
         TagBoxNote->"0.02883381060531253"],
        StyleBox["0.02883381060531253`", {
          GrayLevel[0]}, StripOnInput -> False]],
       Annotation[#, 
        Style[0.02883381060531253, {
          GrayLevel[0]}], "Tooltip"]& ]}, 
     {RGBColor[0.7, 0., 0.], EdgeForm[Opacity[0.7]], 
      TagBox[
       TooltipBox[
        TagBox[
         DynamicBox[{
           FEPrivate`If[
            CurrentValue["MouseOver"], 
            EdgeForm[{
              GrayLevel[0.5], 
              AbsoluteThickness[1.5], 
              Opacity[0.66]}], {}, {}], 
           
           RectangleBox[{13.545454545454545`, 0.}, {14.454545454545453`, 
            0.027599486521181}, "RoundingRadius" -> 0]},
          
          ImageSizeCache->{{117.69873076312867`, 
           121.29812787561478`}, {-0.6775728641827428, 46.356893542757426`}}],
         StatusArea[#, 0.027599486521181]& ,
         TagBoxNote->"0.027599486521181"],
        StyleBox["0.027599486521181`", {
          GrayLevel[0]}, StripOnInput -> False]],
       Annotation[#, 
        Style[0.027599486521181, {
          GrayLevel[0]}], "Tooltip"]& ]}, 
     {RGBColor[0.7, 0., 0.], EdgeForm[Opacity[0.7]], 
      TagBox[
       TooltipBox[
        TagBox[
         DynamicBox[{
           FEPrivate`If[
            CurrentValue["MouseOver"], 
            EdgeForm[{
              GrayLevel[0.5], 
              AbsoluteThickness[1.5], 
              Opacity[0.66]}], {}, {}], 
           
           RectangleBox[{14.545454545454545`, 0.}, {15.454545454545453`, 
            0.024883973536091637`}, "RoundingRadius" -> 0]},
          
          ImageSizeCache->{{120.55806758686339`, 124.1574646993495}, {
           3.851757462081494, 46.356893542757426`}}],
         StatusArea[#, 0.024883973536091637`]& ,
         TagBoxNote->"0.024883973536091637"],
        StyleBox["0.024883973536091637`", {
          GrayLevel[0]}, StripOnInput -> False]],
       Annotation[#, 
        Style[0.024883973536091637`, {
          GrayLevel[0]}], "Tooltip"]& ]}, 
     {RGBColor[0.7, 0., 0.], EdgeForm[Opacity[0.7]], 
      TagBox[
       TooltipBox[
        TagBox[
         DynamicBox[{
           FEPrivate`If[
            CurrentValue["MouseOver"], 
            EdgeForm[{
              GrayLevel[0.5], 
              AbsoluteThickness[1.5], 
              Opacity[0.66]}], {}, {}], 
           
           RectangleBox[{15.545454545454545`, 0.}, {16.454545454545453`, 
            0.023847141305421152`}, "RoundingRadius" -> 0]},
          
          ImageSizeCache->{{123.41740441059812`, 127.01680152308424`}, {
           5.581138132109658, 46.356893542757426`}}],
         StatusArea[#, 0.023847141305421152`]& ,
         TagBoxNote->"0.023847141305421152"],
        StyleBox["0.023847141305421152`", {
          GrayLevel[0]}, StripOnInput -> False]],
       Annotation[#, 
        Style[0.023847141305421152`, {
          GrayLevel[0]}], "Tooltip"]& ]}, 
     {RGBColor[0.7, 0., 0.], EdgeForm[Opacity[0.7]], 
      TagBox[
       TooltipBox[
        TagBox[
         DynamicBox[{
           FEPrivate`If[
            CurrentValue["MouseOver"], 
            EdgeForm[{
              GrayLevel[0.5], 
              AbsoluteThickness[1.5], 
              Opacity[0.66]}], {}, {}], 
           
           RectangleBox[{16.545454545454543`, 0.}, {17.454545454545453`, 
            0.02004542312629604}, "RoundingRadius" -> 0]},
          
          ImageSizeCache->{{126.27674123433285`, 129.87613834681898`}, {
           11.92220058887959, 46.356893542757426`}}],
         StatusArea[#, 0.02004542312629604]& ,
         TagBoxNote->"0.02004542312629604"],
        StyleBox["0.02004542312629604`", {
          GrayLevel[0]}, StripOnInput -> False]],
       Annotation[#, 
        Style[0.02004542312629604, {
          GrayLevel[0]}], "Tooltip"]& ]}, 
     {RGBColor[0.7, 0., 0.], EdgeForm[Opacity[0.7]], 
      TagBox[
       TooltipBox[
        TagBox[
         DynamicBox[{
           FEPrivate`If[
            CurrentValue["MouseOver"], 
            EdgeForm[{
              GrayLevel[0.5], 
              AbsoluteThickness[1.5], 
              Opacity[0.66]}], {}, {}], 
           
           RectangleBox[{17.545454545454543`, 0.}, {18.454545454545453`, 
            0.016934926434284587`}, "RoundingRadius" -> 0]},
          
          ImageSizeCache->{{129.13607805806757`, 132.73547517055368`}, {
           17.11034259896408, 46.356893542757426`}}],
         StatusArea[#, 0.016934926434284587`]& ,
         TagBoxNote->"0.016934926434284587"],
        StyleBox["0.016934926434284587`", {
          GrayLevel[0]}, StripOnInput -> False]],
       Annotation[#, 
        Style[0.016934926434284587`, {
          GrayLevel[0]}], "Tooltip"]& ]}, 
     {RGBColor[0.7, 0., 0.], EdgeForm[Opacity[0.7]], 
      TagBox[
       TooltipBox[
        TagBox[
         DynamicBox[{
           FEPrivate`If[
            CurrentValue["MouseOver"], 
            EdgeForm[{
              GrayLevel[0.5], 
              AbsoluteThickness[1.5], 
              Opacity[0.66]}], {}, {}], 
           
           RectangleBox[{18.545454545454543`, 0.}, {19.454545454545453`, 
            0.017576774958032983`}, "RoundingRadius" -> 0]},
          
          ImageSizeCache->{{131.9954148818023, 135.59481199428842`}, {
           16.039773612756168`, 46.356893542757426`}}],
         StatusArea[#, 0.017576774958032983`]& ,
         TagBoxNote->"0.017576774958032983"],
        StyleBox["0.017576774958032983`", {
          GrayLevel[0]}, StripOnInput -> False]],
       Annotation[#, 
        Style[0.017576774958032983`, {
          GrayLevel[0]}], "Tooltip"]& ]}, 
     {RGBColor[0.7, 0., 0.], EdgeForm[Opacity[0.7]], 
      TagBox[
       TooltipBox[
        TagBox[
         DynamicBox[{
           FEPrivate`If[
            CurrentValue["MouseOver"], 
            EdgeForm[{
              GrayLevel[0.5], 
              AbsoluteThickness[1.5], 
              Opacity[0.66]}], {}, {}], 
           
           RectangleBox[{19.545454545454543`, 0.}, {20.454545454545453`, 
            0.018267996445146636`}, "RoundingRadius" -> 0]},
          
          ImageSizeCache->{{134.85475170553704`, 138.45414881802316`}, {
           14.886853166070733`, 46.356893542757426`}}],
         StatusArea[#, 0.018267996445146636`]& ,
         TagBoxNote->"0.018267996445146636"],
        StyleBox["0.018267996445146636`", {
          GrayLevel[0]}, StripOnInput -> False]],
       Annotation[#, 
        Style[0.018267996445146636`, {
          GrayLevel[0]}], "Tooltip"]& ]}, 
     {RGBColor[0.7, 0., 0.], EdgeForm[Opacity[0.7]], 
      TagBox[
       TooltipBox[
        TagBox[
         DynamicBox[{
           FEPrivate`If[
            CurrentValue["MouseOver"], 
            EdgeForm[{
              GrayLevel[0.5], 
              AbsoluteThickness[1.5], 
              Opacity[0.66]}], {}, {}], 
           
           RectangleBox[{20.545454545454543`, 0.}, {21.454545454545453`, 
            0.015700602350153057`}, "RoundingRadius" -> 0]},
          
          ImageSizeCache->{{137.71408852927175`, 141.3134856417579}, {
           19.16912911090237, 46.356893542757426`}}],
         StatusArea[#, 0.015700602350153057`]& ,
         TagBoxNote->"0.015700602350153057"],
        StyleBox["0.015700602350153057`", {
          GrayLevel[0]}, StripOnInput -> False]],
       Annotation[#, 
        Style[0.015700602350153057`, {
          GrayLevel[0]}], "Tooltip"]& ]}, 
     {RGBColor[0.7, 0., 0.], EdgeForm[Opacity[0.7]], 
      TagBox[
       TooltipBox[
        TagBox[
         DynamicBox[{
           FEPrivate`If[
            CurrentValue["MouseOver"], 
            EdgeForm[{
              GrayLevel[0.5], 
              AbsoluteThickness[1.5], 
              Opacity[0.66]}], {}, {}], 
           
           RectangleBox[{21.545454545454543`, 0.}, {22.454545454545453`, 
            0.01209637602448899}, "RoundingRadius" -> 0]},
          
          ImageSizeCache->{{140.57342535300648`, 144.17282246549263`}, {
           25.18078572576218, 46.356893542757426`}}],
         StatusArea[#, 0.01209637602448899]& ,
         TagBoxNote->"0.01209637602448899"],
        StyleBox["0.01209637602448899`", {
          GrayLevel[0]}, StripOnInput -> False]],
       Annotation[#, 
        Style[0.01209637602448899, {
          GrayLevel[0]}], "Tooltip"]& ]}, 
     {RGBColor[0.7, 0., 0.], EdgeForm[Opacity[0.7]], 
      TagBox[
       TooltipBox[
        TagBox[
         DynamicBox[{
           FEPrivate`If[
            CurrentValue["MouseOver"], 
            EdgeForm[{
              GrayLevel[0.5], 
              AbsoluteThickness[1.5], 
              Opacity[0.66]}], {}, {}], 
           
           RectangleBox[{22.545454545454543`, 0.}, {23.454545454545453`, 
            0.011948257134393207`}, "RoundingRadius" -> 0]},
          
          ImageSizeCache->{{143.43276217674122`, 147.03215928922734`}, {
           25.427840107194775`, 46.356893542757426`}}],
         StatusArea[#, 0.011948257134393207`]& ,
         TagBoxNote->"0.011948257134393207"],
        StyleBox["0.011948257134393207`", {
          GrayLevel[0]}, StripOnInput -> False]],
       Annotation[#, 
        Style[0.011948257134393207`, {
          GrayLevel[0]}], "Tooltip"]& ]}, 
     {RGBColor[0.7, 0., 0.], EdgeForm[Opacity[0.7]], 
      TagBox[
       TooltipBox[
        TagBox[
         DynamicBox[{
           FEPrivate`If[
            CurrentValue["MouseOver"], 
            EdgeForm[{
              GrayLevel[0.5], 
              AbsoluteThickness[1.5], 
              Opacity[0.66]}], {}, {}], 
           RectangleBox[{23.545454545454543`, 0.}, {24.454545454545453`, 
            0.009973338599782758}, "RoundingRadius" -> 0]},
          
          ImageSizeCache->{{146.29209900047596`, 149.89149611296207`}, {
           28.72189852629604, 46.356893542757426`}}],
         StatusArea[#, 0.009973338599782758]& ,
         TagBoxNote->"0.009973338599782758"],
        StyleBox["0.009973338599782758`", {
          GrayLevel[0]}, StripOnInput -> False]],
       Annotation[#, 
        Style[0.009973338599782758, {
          GrayLevel[0]}], "Tooltip"]& ]}, 
     {RGBColor[0.7, 0., 0.], EdgeForm[Opacity[0.7]], 
      TagBox[
       TooltipBox[
        TagBox[
         DynamicBox[{
           FEPrivate`If[
            CurrentValue["MouseOver"], 
            EdgeForm[{
              GrayLevel[0.5], 
              AbsoluteThickness[1.5], 
              Opacity[0.66]}], {}, {}], 
           
           RectangleBox[{24.545454545454543`, 0.}, {25.454545454545453`, 
            0.009973338599782758}, "RoundingRadius" -> 0]},
          
          ImageSizeCache->{{149.1514358242107, 152.75083293669678`}, {
           28.72189852629604, 46.356893542757426`}}],
         StatusArea[#, 0.009973338599782758]& ,
         TagBoxNote->"0.009973338599782758"],
        StyleBox["0.009973338599782758`", {
          GrayLevel[0]}, StripOnInput -> False]],
       Annotation[#, 
        Style[0.009973338599782758, {
          GrayLevel[0]}], "Tooltip"]& ]}, 
     {RGBColor[0.7, 0., 0.], EdgeForm[Opacity[0.7]], 
      TagBox[
       TooltipBox[
        TagBox[
         DynamicBox[{
           FEPrivate`If[
            CurrentValue["MouseOver"], 
            EdgeForm[{
              GrayLevel[0.5], 
              AbsoluteThickness[1.5], 
              Opacity[0.66]}], {}, {}], 
           
           RectangleBox[{25.545454545454543`, 0.}, {26.454545454545453`, 
            0.009528981929495408}, "RoundingRadius" -> 0]},
          ImageSizeCache->{{152.0107726479454, 155.61016976043152`}, {
           29.463061670593824`, 46.356893542757426`}}],
         StatusArea[#, 0.009528981929495408]& ,
         TagBoxNote->"0.009528981929495408"],
        StyleBox["0.009528981929495408`", {
          GrayLevel[0]}, StripOnInput -> False]],
       Annotation[#, 
        Style[0.009528981929495408, {
          GrayLevel[0]}], "Tooltip"]& ]}, 
     {RGBColor[0.7, 0., 0.], EdgeForm[Opacity[0.7]], 
      TagBox[
       TooltipBox[
        TagBox[
         DynamicBox[{
           FEPrivate`If[
            CurrentValue["MouseOver"], 
            EdgeForm[{
              GrayLevel[0.5], 
              AbsoluteThickness[1.5], 
              Opacity[0.66]}], {}, {}], 
           
           RectangleBox[{26.545454545454543`, 0.}, {27.454545454545453`, 
            0.008294657845363878}, "RoundingRadius" -> 0]},
          
          ImageSizeCache->{{154.87010947168014`, 158.46950658416625`}, {
           31.521848182532118`, 46.356893542757426`}}],
         StatusArea[#, 0.008294657845363878]& ,
         TagBoxNote->"0.008294657845363878"],
        StyleBox["0.008294657845363878`", {
          GrayLevel[0]}, StripOnInput -> False]],
       Annotation[#, 
        Style[0.008294657845363878, {
          GrayLevel[0]}], "Tooltip"]& ]}, 
     {RGBColor[0.7, 0., 0.], EdgeForm[Opacity[0.7]], 
      TagBox[
       TooltipBox[
        TagBox[
         DynamicBox[{
           FEPrivate`If[
            CurrentValue["MouseOver"], 
            EdgeForm[{
              GrayLevel[0.5], 
              AbsoluteThickness[1.5], 
              Opacity[0.66]}], {}, {}], 
           
           RectangleBox[{27.545454545454543`, 0.}, {28.454545454545453`, 
            0.008047793028537573}, "RoundingRadius" -> 0]},
          
          ImageSizeCache->{{157.72944629541485`, 161.328843407901}, {
           31.933605484919774`, 46.356893542757426`}}],
         StatusArea[#, 0.008047793028537573]& ,
         TagBoxNote->"0.008047793028537573"],
        StyleBox["0.008047793028537573`", {
          GrayLevel[0]}, StripOnInput -> False]],
       Annotation[#, 
        Style[0.008047793028537573, {
          GrayLevel[0]}], "Tooltip"]& ]}, 
     {RGBColor[0.7, 0., 0.], EdgeForm[Opacity[0.7]], 
      TagBox[
       TooltipBox[
        TagBox[
         DynamicBox[{
           FEPrivate`If[
            CurrentValue["MouseOver"], 
            EdgeForm[{
              GrayLevel[0.5], 
              AbsoluteThickness[1.5], 
              Opacity[0.66]}], {}, {}], 
           
           RectangleBox[{28.545454545454543`, 0.}, {29.454545454545453`, 
            0.007010960797867088}, "RoundingRadius" -> 0]},
          
          ImageSizeCache->{{160.58878311914958`, 164.18818023163573`}, {
           33.66298615494794, 46.356893542757426`}}],
         StatusArea[#, 0.007010960797867088]& ,
         TagBoxNote->"0.007010960797867088"],
        StyleBox["0.007010960797867088`", {
          GrayLevel[0]}, StripOnInput -> False]],
       Annotation[#, 
        Style[0.007010960797867088, {
          GrayLevel[0]}], "Tooltip"]& ]}, 
     {RGBColor[0.7, 0., 0.], EdgeForm[Opacity[0.7]], 
      TagBox[
       TooltipBox[
        TagBox[
         DynamicBox[{
           FEPrivate`If[
            CurrentValue["MouseOver"], 
            EdgeForm[{
              GrayLevel[0.5], 
              AbsoluteThickness[1.5], 
              Opacity[0.66]}], {}, {}], 
           
           RectangleBox[{29.545454545454543`, 0.}, {30.454545454545453`, 
            0.006369112274118693}, "RoundingRadius" -> 0]},
          
          ImageSizeCache->{{163.44811994288432`, 167.04751705537046`}, {
           34.73355514115585, 46.356893542757426`}}],
         StatusArea[#, 0.006369112274118693]& ,
         TagBoxNote->"0.006369112274118693"],
        StyleBox["0.006369112274118693`", {
          GrayLevel[0]}, StripOnInput -> False]],
       Annotation[#, 
        Style[0.006369112274118693, {
          GrayLevel[0]}], "Tooltip"]& ]}, 
     {RGBColor[0.7, 0., 0.], EdgeForm[Opacity[0.7]], 
      TagBox[
       TooltipBox[
        TagBox[
         DynamicBox[{
           FEPrivate`If[
            CurrentValue["MouseOver"], 
            EdgeForm[{
              GrayLevel[0.5], 
              AbsoluteThickness[1.5], 
              Opacity[0.66]}], {}, {}], 
           
           RectangleBox[{30.545454545454543`, 0.}, {31.454545454545453`, 
            0.006072874493927126}, "RoundingRadius" -> 0]},
          
          ImageSizeCache->{{166.30745676661905`, 169.90685387910517`}, {
           35.227663904021036`, 46.356893542757426`}}],
         StatusArea[#, 0.006072874493927126]& ,
         TagBoxNote->"0.006072874493927126"],
        StyleBox["0.006072874493927126`", {
          GrayLevel[0]}, StripOnInput -> False]],
       Annotation[#, 
        Style[0.006072874493927126, {
          GrayLevel[0]}], "Tooltip"]& ]}, 
     {RGBColor[0.7, 0., 0.], EdgeForm[Opacity[0.7]], 
      TagBox[
       TooltipBox[
        TagBox[
         DynamicBox[{
           FEPrivate`If[
            CurrentValue["MouseOver"], 
            EdgeForm[{
              GrayLevel[0.5], 
              AbsoluteThickness[1.5], 
              Opacity[0.66]}], {}, {}], 
           
           RectangleBox[{31.545454545454543`, 0.}, {32.45454545454545, 
            0.005332280043448208}, "RoundingRadius" -> 0]},
          
          ImageSizeCache->{{169.1667935903538, 172.7661907028399}, {
           36.46293581118401, 46.356893542757426`}}],
         StatusArea[#, 0.005332280043448208]& ,
         TagBoxNote->"0.005332280043448208"],
        StyleBox["0.005332280043448208`", {
          GrayLevel[0]}, StripOnInput -> False]],
       Annotation[#, 
        Style[0.005332280043448208, {
          GrayLevel[0]}], "Tooltip"]& ]}, 
     {RGBColor[0.7, 0., 0.], EdgeForm[Opacity[0.7]], 
      TagBox[
       TooltipBox[
        TagBox[
         DynamicBox[{
           FEPrivate`If[
            CurrentValue["MouseOver"], 
            EdgeForm[{
              GrayLevel[0.5], 
              AbsoluteThickness[1.5], 
              Opacity[0.66]}], {}, {}], 
           
           RectangleBox[{32.54545454545455, 0.}, {33.45454545454545, 
            0.004690431519699813}, "RoundingRadius" -> 0]},
          
          ImageSizeCache->{{172.02613041408853`, 175.62552752657461`}, {
           37.53350479739192, 46.356893542757426`}}],
         StatusArea[#, 0.004690431519699813]& ,
         TagBoxNote->"0.004690431519699813"],
        StyleBox["0.004690431519699813`", {
          GrayLevel[0]}, StripOnInput -> False]],
       Annotation[#, 
        Style[0.004690431519699813, {
          GrayLevel[0]}], "Tooltip"]& ]}, 
     {RGBColor[0.7, 0., 0.], EdgeForm[Opacity[0.7]], 
      TagBox[
       TooltipBox[
        TagBox[
         DynamicBox[{
           FEPrivate`If[
            CurrentValue["MouseOver"], 
            EdgeForm[{
              GrayLevel[0.5], 
              AbsoluteThickness[1.5], 
              Opacity[0.66]}], {}, {}], 
           
           RectangleBox[{33.54545454545455, 0.}, {34.45454545454545, 
            0.003949837069220895}, "RoundingRadius" -> 0]},
          
          ImageSizeCache->{{174.88546723782326`, 178.48486435030935`}, {
           38.768776704554895`, 46.356893542757426`}}],
         StatusArea[#, 0.003949837069220895]& ,
         TagBoxNote->"0.003949837069220895"],
        StyleBox["0.003949837069220895`", {
          GrayLevel[0]}, StripOnInput -> False]],
       Annotation[#, 
        Style[0.003949837069220895, {
          GrayLevel[0]}], "Tooltip"]& ]}, 
     {RGBColor[0.7, 0., 0.], EdgeForm[Opacity[0.7]], 
      TagBox[
       TooltipBox[
        TagBox[
         DynamicBox[{
           FEPrivate`If[
            CurrentValue["MouseOver"], 
            EdgeForm[{
              GrayLevel[0.5], 
              AbsoluteThickness[1.5], 
              Opacity[0.66]}], {}, {}], 
           
           RectangleBox[{34.54545454545455, 0.}, {35.45454545454545, 
            0.004887923373160857}, "RoundingRadius" -> 0]},
          
          ImageSizeCache->{{177.744804061558, 181.3442011740441}, {
           37.2040989554818, 46.356893542757426`}}],
         StatusArea[#, 0.004887923373160857]& ,
         TagBoxNote->"0.004887923373160857"],
        StyleBox["0.004887923373160857`", {
          GrayLevel[0]}, StripOnInput -> False]],
       Annotation[#, 
        Style[0.004887923373160857, {
          GrayLevel[0]}], "Tooltip"]& ]}, 
     {RGBColor[0.7, 0., 0.], EdgeForm[Opacity[0.7]], 
      TagBox[
       TooltipBox[
        TagBox[
         DynamicBox[{
           FEPrivate`If[
            CurrentValue["MouseOver"], 
            EdgeForm[{
              GrayLevel[0.5], 
              AbsoluteThickness[1.5], 
              Opacity[0.66]}], {}, {}], 
           
           RectangleBox[{35.54545454545455, 0.}, {36.45454545454545, 
            0.0036042263256640663`}, "RoundingRadius" -> 0]},
          
          ImageSizeCache->{{180.6041408852927, 184.20353799777882`}, {
           39.345236927897616`, 46.356893542757426`}}],
         StatusArea[#, 0.0036042263256640663`]& ,
         TagBoxNote->"0.0036042263256640663"],
        StyleBox["0.0036042263256640663`", {
          GrayLevel[0]}, StripOnInput -> False]],
       Annotation[#, 
        Style[0.0036042263256640663`, {
          GrayLevel[0]}], "Tooltip"]& ]}, 
     {RGBColor[0.7, 0., 0.], EdgeForm[Opacity[0.7]], 
      TagBox[
       TooltipBox[
        TagBox[
         DynamicBox[{
           FEPrivate`If[
            CurrentValue["MouseOver"], 
            EdgeForm[{
              GrayLevel[0.5], 
              AbsoluteThickness[1.5], 
              Opacity[0.66]}], {}, {}], 
           
           RectangleBox[{36.54545454545455, 0.}, {37.45454545454545, 
            0.0035548533622988053`}, "RoundingRadius" -> 0]},
          
          ImageSizeCache->{{183.46347770902744`, 187.06287482151356`}, {
           39.42758838837515, 46.356893542757426`}}],
         StatusArea[#, 0.0035548533622988053`]& ,
         TagBoxNote->"0.0035548533622988053"],
        StyleBox["0.0035548533622988053`", {
          GrayLevel[0]}, StripOnInput -> False]],
       Annotation[#, 
        Style[0.0035548533622988053`, {
          GrayLevel[0]}], "Tooltip"]& ]}, 
     {RGBColor[0.7, 0., 0.], EdgeForm[Opacity[0.7]], 
      TagBox[
       TooltipBox[
        TagBox[
         DynamicBox[{
           FEPrivate`If[
            CurrentValue["MouseOver"], 
            EdgeForm[{
              GrayLevel[0.5], 
              AbsoluteThickness[1.5], 
              Opacity[0.66]}], {}, {}], 
           
           RectangleBox[{37.54545454545455, 0.}, {38.45454545454545, 
            0.002221783351436753}, "RoundingRadius" -> 0]},
          
          ImageSizeCache->{{186.32281453276215`, 189.9222116452483}, {
           41.6510778212685, 46.356893542757426`}}],
         StatusArea[#, 0.002221783351436753]& ,
         TagBoxNote->"0.002221783351436753"],
        StyleBox["0.002221783351436753`", {
          GrayLevel[0]}, StripOnInput -> False]],
       Annotation[#, 
        Style[0.002221783351436753, {
          GrayLevel[0]}], "Tooltip"]& ]}, 
     {RGBColor[0.7, 0., 0.], EdgeForm[Opacity[0.7]], 
      TagBox[
       TooltipBox[
        TagBox[
         DynamicBox[{
           FEPrivate`If[
            CurrentValue["MouseOver"], 
            EdgeForm[{
              GrayLevel[0.5], 
              AbsoluteThickness[1.5], 
              Opacity[0.66]}], {}, {}], 
           RectangleBox[{38.54545454545455, 0.}, {39.45454545454545, 
            0.0030611237286461935`}, "RoundingRadius" -> 0]},
          
          ImageSizeCache->{{189.1821513564969, 192.781548468983}, {
           40.25110299315047, 46.356893542757426`}}],
         StatusArea[#, 0.0030611237286461935`]& ,
         TagBoxNote->"0.0030611237286461935"],
        StyleBox["0.0030611237286461935`", {
          GrayLevel[0]}, StripOnInput -> False]],
       Annotation[#, 
        Style[0.0030611237286461935`, {
          GrayLevel[0]}], "Tooltip"]& ]}, 
     {RGBColor[0.7, 0., 0.], EdgeForm[Opacity[0.7]], 
      TagBox[
       TooltipBox[
        TagBox[
         DynamicBox[{
           FEPrivate`If[
            CurrentValue["MouseOver"], 
            EdgeForm[{
              GrayLevel[0.5], 
              AbsoluteThickness[1.5], 
              Opacity[0.66]}], {}, {}], 
           
           RectangleBox[{39.54545454545455, 0.}, {40.45454545454545, 
            0.002962377801915671}, "RoundingRadius" -> 0]},
          
          ImageSizeCache->{{192.04148818023162`, 195.64088529271774`}, {
           40.415805914105526`, 46.356893542757426`}}],
         StatusArea[#, 0.002962377801915671]& ,
         TagBoxNote->"0.002962377801915671"],
        StyleBox["0.002962377801915671`", {
          GrayLevel[0]}, StripOnInput -> False]],
       Annotation[#, 
        Style[0.002962377801915671, {
          GrayLevel[0]}], "Tooltip"]& ]}, 
     {RGBColor[0.7, 0., 0.], EdgeForm[Opacity[0.7]], 
      TagBox[
       TooltipBox[
        TagBox[
         DynamicBox[{
           FEPrivate`If[
            CurrentValue["MouseOver"], 
            EdgeForm[{
              GrayLevel[0.5], 
              AbsoluteThickness[1.5], 
              Opacity[0.66]}], {}, {}], 
           
           RectangleBox[{40.54545454545455, 0.}, {41.45454545454545, 
            0.0023205292781672757`}, "RoundingRadius" -> 0]},
          ImageSizeCache->{{194.90082500396636`, 198.50022211645245`}, {
           41.48637490031344, 46.356893542757426`}}],
         StatusArea[#, 0.0023205292781672757`]& ,
         TagBoxNote->"0.0023205292781672757"],
        StyleBox["0.0023205292781672757`", {
          GrayLevel[0]}, StripOnInput -> False]],
       Annotation[#, 
        Style[0.0023205292781672757`, {
          GrayLevel[0]}], "Tooltip"]& ]}, 
     {RGBColor[0.7, 0., 0.], EdgeForm[Opacity[0.7]], 
      TagBox[
       TooltipBox[
        TagBox[
         DynamicBox[{
           FEPrivate`If[
            CurrentValue["MouseOver"], 
            EdgeForm[{
              GrayLevel[0.5], 
              AbsoluteThickness[1.5], 
              Opacity[0.66]}], {}, {}], 
           
           RectangleBox[{41.54545454545455, 0.}, {42.45454545454545, 
            0.002221783351436753}, "RoundingRadius" -> 0]},
          
          ImageSizeCache->{{197.7601618277011, 201.35955894018718`}, {
           41.6510778212685, 46.356893542757426`}}],
         StatusArea[#, 0.002221783351436753]& ,
         TagBoxNote->"0.002221783351436753"],
        StyleBox["0.002221783351436753`", {
          GrayLevel[0]}, StripOnInput -> False]],
       Annotation[#, 
        Style[0.002221783351436753, {
          GrayLevel[0]}], "Tooltip"]& ]}, 
     {RGBColor[0.7, 0., 0.], EdgeForm[Opacity[0.7]], 
      TagBox[
       TooltipBox[
        TagBox[
         DynamicBox[{
           FEPrivate`If[
            CurrentValue["MouseOver"], 
            EdgeForm[{
              GrayLevel[0.5], 
              AbsoluteThickness[1.5], 
              Opacity[0.66]}], {}, {}], 
           
           RectangleBox[{42.54545454545455, 0.}, {43.45454545454545, 
            0.001876172607879925}, "RoundingRadius" -> 0]},
          
          ImageSizeCache->{{200.61949865143583`, 204.21889576392192`}, {
           42.22753804461122, 46.356893542757426`}}],
         StatusArea[#, 0.001876172607879925]& ,
         TagBoxNote->"0.001876172607879925"],
        StyleBox["0.001876172607879925`", {
          GrayLevel[0]}, StripOnInput -> False]],
       Annotation[#, 
        Style[0.001876172607879925, {
          GrayLevel[0]}], "Tooltip"]& ]}, 
     {RGBColor[0.7, 0., 0.], EdgeForm[Opacity[0.7]], 
      TagBox[
       TooltipBox[
        TagBox[
         DynamicBox[{
           FEPrivate`If[
            CurrentValue["MouseOver"], 
            EdgeForm[{
              GrayLevel[0.5], 
              AbsoluteThickness[1.5], 
              Opacity[0.66]}], {}, {}], 
           
           RectangleBox[{43.54545454545455, 0.}, {44.45454545454545, 
            0.0019255455712451862`}, "RoundingRadius" -> 0]},
          
          ImageSizeCache->{{203.47883547517054`, 207.07823258765666`}, {
           42.14518658413369, 46.356893542757426`}}],
         StatusArea[#, 0.0019255455712451862`]& ,
         TagBoxNote->"0.0019255455712451862"],
        StyleBox["0.0019255455712451862`", {
          GrayLevel[0]}, StripOnInput -> False]],
       Annotation[#, 
        Style[0.0019255455712451862`, {
          GrayLevel[0]}], "Tooltip"]& ]}, 
     {RGBColor[0.7, 0., 0.], EdgeForm[Opacity[0.7]], 
      TagBox[
       TooltipBox[
        TagBox[
         DynamicBox[{
           FEPrivate`If[
            CurrentValue["MouseOver"], 
            EdgeForm[{
              GrayLevel[0.5], 
              AbsoluteThickness[1.5], 
              Opacity[0.66]}], {}, {}], 
           
           RectangleBox[{44.54545454545455, 0.}, {45.45454545454545, 
            0.0016786807544188801`}, "RoundingRadius" -> 0]},
          
          ImageSizeCache->{{206.33817229890528`, 209.9375694113914}, {
           42.55694388652135, 46.356893542757426`}}],
         StatusArea[#, 0.0016786807544188801`]& ,
         TagBoxNote->"0.0016786807544188801"],
        StyleBox["0.0016786807544188801`", {
          GrayLevel[0]}, StripOnInput -> False]],
       Annotation[#, 
        Style[0.0016786807544188801`, {
          GrayLevel[0]}], "Tooltip"]& ]}, 
     {RGBColor[0.7, 0., 0.], EdgeForm[Opacity[0.7]], 
      TagBox[
       TooltipBox[
        TagBox[
         DynamicBox[{
           FEPrivate`If[
            CurrentValue["MouseOver"], 
            EdgeForm[{
              GrayLevel[0.5], 
              AbsoluteThickness[1.5], 
              Opacity[0.66]}], {}, {}], 
           
           RectangleBox[{45.54545454545455, 0.}, {46.45454545454545, 
            0.0012343240841315296`}, "RoundingRadius" -> 0]},
          
          ImageSizeCache->{{209.19750912263999`, 212.79690623512613`}, {
           43.29810703081914, 46.356893542757426`}}],
         StatusArea[#, 0.0012343240841315296`]& ,
         TagBoxNote->"0.0012343240841315296"],
        StyleBox["0.0012343240841315296`", {
          GrayLevel[0]}, StripOnInput -> False]],
       Annotation[#, 
        Style[0.0012343240841315296`, {
          GrayLevel[0]}], "Tooltip"]& ]}, 
     {RGBColor[0.7, 0., 0.], EdgeForm[Opacity[0.7]], 
      TagBox[
       TooltipBox[
        TagBox[
         DynamicBox[{
           FEPrivate`If[
            CurrentValue["MouseOver"], 
            EdgeForm[{
              GrayLevel[0.5], 
              AbsoluteThickness[1.5], 
              Opacity[0.66]}], {}, {}], 
           
           RectangleBox[{46.54545454545455, 0.}, {47.45454545454545, 
            0.0012836970474967907`}, "RoundingRadius" -> 0]},
          
          ImageSizeCache->{{212.05684594637472`, 215.65624305886087`}, {
           43.21575557034161, 46.356893542757426`}}],
         StatusArea[#, 0.0012836970474967907`]& ,
         TagBoxNote->"0.0012836970474967907"],
        StyleBox["0.0012836970474967907`", {
          GrayLevel[0]}, StripOnInput -> False]],
       Annotation[#, 
        Style[0.0012836970474967907`, {
          GrayLevel[0]}], "Tooltip"]& ]}, 
     {RGBColor[0.7, 0., 0.], EdgeForm[Opacity[0.7]], 
      TagBox[
       TooltipBox[
        TagBox[
         DynamicBox[{
           FEPrivate`If[
            CurrentValue["MouseOver"], 
            EdgeForm[{
              GrayLevel[0.5], 
              AbsoluteThickness[1.5], 
              Opacity[0.66]}], {}, {}], 
           
           RectangleBox[{47.54545454545455, 0.}, {48.45454545454545, 
            0.0017774266811494026`}, "RoundingRadius" -> 0]},
          
          ImageSizeCache->{{214.91618277010946`, 218.51557988259555`}, {
           42.39224096556629, 46.356893542757426`}}],
         StatusArea[#, 0.0017774266811494026`]& ,
         TagBoxNote->"0.0017774266811494026"],
        StyleBox["0.0017774266811494026`", {
          GrayLevel[0]}, StripOnInput -> False]],
       Annotation[#, 
        Style[0.0017774266811494026`, {
          GrayLevel[0]}], "Tooltip"]& ]}, 
     {RGBColor[0.7, 0., 0.], EdgeForm[Opacity[0.7]], 
      TagBox[
       TooltipBox[
        TagBox[
         DynamicBox[{
           FEPrivate`If[
            CurrentValue["MouseOver"], 
            EdgeForm[{
              GrayLevel[0.5], 
              AbsoluteThickness[1.5], 
              Opacity[0.66]}], {}, {}], 
           
           RectangleBox[{48.54545454545455, 0.}, {49.45454545454545, 
            0.001086205194035746}, "RoundingRadius" -> 0]},
          
          ImageSizeCache->{{217.7755195938442, 221.37491670633028`}, {
           43.54516141225173, 46.356893542757426`}}],
         StatusArea[#, 0.001086205194035746]& ,
         TagBoxNote->"0.001086205194035746"],
        StyleBox["0.001086205194035746`", {
          GrayLevel[0]}, StripOnInput -> False]],
       Annotation[#, 
        Style[0.001086205194035746, {
          GrayLevel[0]}], "Tooltip"]& ]}, 
     {RGBColor[0.7, 0., 0.], EdgeForm[Opacity[0.7]], 
      TagBox[
       TooltipBox[
        TagBox[
         DynamicBox[{
           FEPrivate`If[
            CurrentValue["MouseOver"], 
            EdgeForm[{
              GrayLevel[0.5], 
              AbsoluteThickness[1.5], 
              Opacity[0.66]}], {}, {}], 
           
           RectangleBox[{49.54545454545455, 0.}, {50.45454545454545, 
            0.0009874592673052237}, "RoundingRadius" -> 0]},
          
          ImageSizeCache->{{220.63485641757893`, 224.23425353006502`}, {
           43.709864333206795`, 46.356893542757426`}}],
         StatusArea[#, 0.0009874592673052237]& ,
         TagBoxNote->"0.0009874592673052237"],
        StyleBox["0.0009874592673052237`", {
          GrayLevel[0]}, StripOnInput -> False]],
       Annotation[#, 
        Style[0.0009874592673052237, {
          GrayLevel[0]}], "Tooltip"]& ]}, 
     {RGBColor[0.7, 0., 0.], EdgeForm[Opacity[0.7]], 
      TagBox[
       TooltipBox[
        TagBox[
         DynamicBox[{
           FEPrivate`If[
            CurrentValue["MouseOver"], 
            EdgeForm[{
              GrayLevel[0.5], 
              AbsoluteThickness[1.5], 
              Opacity[0.66]}], {}, {}], 
           
           RectangleBox[{50.54545454545455, 0.}, {51.45454545454545, 
            0.0009874592673052237}, "RoundingRadius" -> 0]},
          
          ImageSizeCache->{{223.49419324131367`, 227.09359035379975`}, {
           43.709864333206795`, 46.356893542757426`}}],
         StatusArea[#, 0.0009874592673052237]& ,
         TagBoxNote->"0.0009874592673052237"],
        StyleBox["0.0009874592673052237`", {
          GrayLevel[0]}, StripOnInput -> False]],
       Annotation[#, 
        Style[0.0009874592673052237, {
          GrayLevel[0]}], "Tooltip"]& ]}, 
     {RGBColor[0.7, 0., 0.], EdgeForm[Opacity[0.7]], 
      TagBox[
       TooltipBox[
        TagBox[
         DynamicBox[{
           FEPrivate`If[
            CurrentValue["MouseOver"], 
            EdgeForm[{
              GrayLevel[0.5], 
              AbsoluteThickness[1.5], 
              Opacity[0.66]}], {}, {}], 
           
           RectangleBox[{51.54545454545455, 0.}, {52.45454545454545, 
            0.0006418485237483953}, "RoundingRadius" -> 0]},
          
          ImageSizeCache->{{226.3535300650484, 229.9529271775345}, {
           44.286324556549516`, 46.356893542757426`}}],
         StatusArea[#, 0.0006418485237483953]& ,
         TagBoxNote->"0.0006418485237483953"],
        StyleBox["0.0006418485237483953`", {
          GrayLevel[0]}, StripOnInput -> False]],
       Annotation[#, 
        Style[0.0006418485237483953, {
          GrayLevel[0]}], "Tooltip"]& ]}, 
     {RGBColor[0.7, 0., 0.], EdgeForm[Opacity[0.7]], 
      TagBox[
       TooltipBox[
        TagBox[
         DynamicBox[{
           FEPrivate`If[
            CurrentValue["MouseOver"], 
            EdgeForm[{
              GrayLevel[0.5], 
              AbsoluteThickness[1.5], 
              Opacity[0.66]}], {}, {}], 
           
           RectangleBox[{52.54545454545455, 0.}, {53.45454545454545, 
            0.0008393403772094401}, "RoundingRadius" -> 0]},
          
          ImageSizeCache->{{229.21286688878308`, 232.81226400126923`}, {
           43.956918714639386`, 46.356893542757426`}}],
         StatusArea[#, 0.0008393403772094401]& ,
         TagBoxNote->"0.0008393403772094401"],
        StyleBox["0.0008393403772094401`", {
          GrayLevel[0]}, StripOnInput -> False]],
       Annotation[#, 
        Style[0.0008393403772094401, {
          GrayLevel[0]}], "Tooltip"]& ]}, 
     {RGBColor[0.7, 0., 0.], EdgeForm[Opacity[0.7]], 
      TagBox[
       TooltipBox[
        TagBox[
         DynamicBox[{
           FEPrivate`If[
            CurrentValue["MouseOver"], 
            EdgeForm[{
              GrayLevel[0.5], 
              AbsoluteThickness[1.5], 
              Opacity[0.66]}], {}, {}], 
           RectangleBox[{53.54545454545455, 0.}, {54.45454545454545, 
            0.0010368322306704848`}, "RoundingRadius" -> 0]},
          
          ImageSizeCache->{{232.07220371251782`, 235.67160082500396`}, {
           43.62751287272926, 46.356893542757426`}}],
         StatusArea[#, 0.0010368322306704848`]& ,
         TagBoxNote->"0.0010368322306704848"],
        StyleBox["0.0010368322306704848`", {
          GrayLevel[0]}, StripOnInput -> False]],
       Annotation[#, 
        Style[0.0010368322306704848`, {
          GrayLevel[0]}], "Tooltip"]& ]}, 
     {RGBColor[0.7, 0., 0.], EdgeForm[Opacity[0.7]], 
      TagBox[
       TooltipBox[
        TagBox[
         DynamicBox[{
           FEPrivate`If[
            CurrentValue["MouseOver"], 
            EdgeForm[{
              GrayLevel[0.5], 
              AbsoluteThickness[1.5], 
              Opacity[0.66]}], {}, {}], 
           
           RectangleBox[{54.54545454545455, 0.}, {55.45454545454545, 
            0.0006418485237483953}, "RoundingRadius" -> 0]},
          
          ImageSizeCache->{{234.93154053625256`, 238.5309376487387}, {
           44.286324556549516`, 46.356893542757426`}}],
         StatusArea[#, 0.0006418485237483953]& ,
         TagBoxNote->"0.0006418485237483953"],
        StyleBox["0.0006418485237483953`", {
          GrayLevel[0]}, StripOnInput -> False]],
       Annotation[#, 
        Style[0.0006418485237483953, {
          GrayLevel[0]}], "Tooltip"]& ]}, 
     {RGBColor[0.7, 0., 0.], EdgeForm[Opacity[0.7]], 
      TagBox[
       TooltipBox[
        TagBox[
         DynamicBox[{
           FEPrivate`If[
            CurrentValue["MouseOver"], 
            EdgeForm[{
              GrayLevel[0.5], 
              AbsoluteThickness[1.5], 
              Opacity[0.66]}], {}, {}], 
           
           RectangleBox[{55.54545454545455, 0.}, {56.45454545454545, 
            0.0005924755603831342}, "RoundingRadius" -> 0]},
          ImageSizeCache->{{237.7908773599873, 241.39027447247338`}, {
           44.36867601702705, 46.356893542757426`}}],
         StatusArea[#, 0.0005924755603831342]& ,
         TagBoxNote->"0.0005924755603831342"],
        StyleBox["0.0005924755603831342`", {
          GrayLevel[0]}, StripOnInput -> False]],
       Annotation[#, 
        Style[0.0005924755603831342, {
          GrayLevel[0]}], "Tooltip"]& ]}, 
     {RGBColor[0.7, 0., 0.], EdgeForm[Opacity[0.7]], 
      TagBox[
       TooltipBox[
        TagBox[
         DynamicBox[{
           FEPrivate`If[
            CurrentValue["MouseOver"], 
            EdgeForm[{
              GrayLevel[0.5], 
              AbsoluteThickness[1.5], 
              Opacity[0.66]}], {}, {}], 
           
           RectangleBox[{56.54545454545455, 0.}, {57.45454545454545, 
            0.0002962377801915671}, "RoundingRadius" -> 0]},
          
          ImageSizeCache->{{240.65021418372203`, 244.24961129620812`}, {
           44.86278477989224, 46.356893542757426`}}],
         StatusArea[#, 0.0002962377801915671]& ,
         TagBoxNote->"0.0002962377801915671"],
        StyleBox["0.0002962377801915671`", {
          GrayLevel[0]}, StripOnInput -> False]],
       Annotation[#, 
        Style[0.0002962377801915671, {
          GrayLevel[0]}], "Tooltip"]& ]}, 
     {RGBColor[0.7, 0., 0.], EdgeForm[Opacity[0.7]], 
      TagBox[
       TooltipBox[
        TagBox[
         DynamicBox[{
           FEPrivate`If[
            CurrentValue["MouseOver"], 
            EdgeForm[{
              GrayLevel[0.5], 
              AbsoluteThickness[1.5], 
              Opacity[0.66]}], {}, {}], 
           
           RectangleBox[{57.54545454545455, 0.}, {58.45454545454545, 
            0.00039498370692208945`}, "RoundingRadius" -> 0]},
          
          ImageSizeCache->{{243.50955100745676`, 247.10894811994285`}, {
           44.69808185893717, 46.356893542757426`}}],
         StatusArea[#, 0.00039498370692208945`]& ,
         TagBoxNote->"0.00039498370692208945"],
        StyleBox["0.00039498370692208945`", {
          GrayLevel[0]}, StripOnInput -> False]],
       Annotation[#, 
        Style[0.00039498370692208945`, {
          GrayLevel[0]}], "Tooltip"]& ]}, 
     {RGBColor[0.7, 0., 0.], EdgeForm[Opacity[0.7]], 
      TagBox[
       TooltipBox[
        TagBox[
         DynamicBox[{
           FEPrivate`If[
            CurrentValue["MouseOver"], 
            EdgeForm[{
              GrayLevel[0.5], 
              AbsoluteThickness[1.5], 
              Opacity[0.66]}], {}, {}], 
           
           RectangleBox[{58.54545454545455, 0.}, {59.45454545454545, 
            0.00044435667028735066`}, "RoundingRadius" -> 0]},
          
          ImageSizeCache->{{246.3688878311915, 249.9682849436776}, {
           44.61573039845964, 46.356893542757426`}}],
         StatusArea[#, 0.00044435667028735066`]& ,
         TagBoxNote->"0.00044435667028735066"],
        StyleBox["0.00044435667028735066`", {
          GrayLevel[0]}, StripOnInput -> False]],
       Annotation[#, 
        Style[0.00044435667028735066`, {
          GrayLevel[0]}], "Tooltip"]& ]}, 
     {RGBColor[0.7, 0., 0.], EdgeForm[Opacity[0.7]], 
      TagBox[
       TooltipBox[
        TagBox[
         DynamicBox[{
           FEPrivate`If[
            CurrentValue["MouseOver"], 
            EdgeForm[{
              GrayLevel[0.5], 
              AbsoluteThickness[1.5], 
              Opacity[0.66]}], {}, {}], 
           
           RectangleBox[{59.54545454545455, 0.}, {60.45454545454545, 
            0.0005924755603831342}, "RoundingRadius" -> 0]},
          
          ImageSizeCache->{{249.22822465492624`, 252.82762176741232`}, {
           44.36867601702705, 46.356893542757426`}}],
         StatusArea[#, 0.0005924755603831342]& ,
         TagBoxNote->"0.0005924755603831342"],
        StyleBox["0.0005924755603831342`", {
          GrayLevel[0]}, StripOnInput -> False]],
       Annotation[#, 
        Style[0.0005924755603831342, {
          GrayLevel[0]}], "Tooltip"]& ]}, 
     {RGBColor[0.7, 0., 0.], EdgeForm[Opacity[0.7]], 
      TagBox[
       TooltipBox[
        TagBox[
         DynamicBox[{
           FEPrivate`If[
            CurrentValue["MouseOver"], 
            EdgeForm[{
              GrayLevel[0.5], 
              AbsoluteThickness[1.5], 
              Opacity[0.66]}], {}, {}], 
           
           RectangleBox[{60.54545454545455, 0.}, {61.45454545454545, 
            0.00024686481682630593`}, "RoundingRadius" -> 0]},
          
          ImageSizeCache->{{252.08756147866092`, 255.68695859114706`}, {
           44.94513624036977, 46.356893542757426`}}],
         StatusArea[#, 0.00024686481682630593`]& ,
         TagBoxNote->"0.00024686481682630593"],
        StyleBox["0.00024686481682630593`", {
          GrayLevel[0]}, StripOnInput -> False]],
       Annotation[#, 
        Style[0.00024686481682630593`, {
          GrayLevel[0]}], "Tooltip"]& ]}, 
     {RGBColor[0.7, 0., 0.], EdgeForm[Opacity[0.7]], 
      TagBox[
       TooltipBox[
        TagBox[
         DynamicBox[{
           FEPrivate`If[
            CurrentValue["MouseOver"], 
            EdgeForm[{
              GrayLevel[0.5], 
              AbsoluteThickness[1.5], 
              Opacity[0.66]}], {}, {}], 
           
           RectangleBox[{61.54545454545455, 0.}, {62.45454545454545, 
            0.00024686481682630593`}, "RoundingRadius" -> 0]},
          
          ImageSizeCache->{{254.94689830239565`, 258.5462954148818}, {
           44.94513624036977, 46.356893542757426`}}],
         StatusArea[#, 0.00024686481682630593`]& ,
         TagBoxNote->"0.00024686481682630593"],
        StyleBox["0.00024686481682630593`", {
          GrayLevel[0]}, StripOnInput -> False]],
       Annotation[#, 
        Style[0.00024686481682630593`, {
          GrayLevel[0]}], "Tooltip"]& ]}, 
     {RGBColor[0.7, 0., 0.], EdgeForm[Opacity[0.7]], 
      TagBox[
       TooltipBox[
        TagBox[
         DynamicBox[{
           FEPrivate`If[
            CurrentValue["MouseOver"], 
            EdgeForm[{
              GrayLevel[0.5], 
              AbsoluteThickness[1.5], 
              Opacity[0.66]}], {}, {}], 
           
           RectangleBox[{62.54545454545455, 0.}, {63.45454545454545, 
            0.00019749185346104473`}, "RoundingRadius" -> 0]},
          
          ImageSizeCache->{{257.8062351261304, 261.40563223861653`}, {
           45.0274877008473, 46.356893542757426`}}],
         StatusArea[#, 0.00019749185346104473`]& ,
         TagBoxNote->"0.00019749185346104473"],
        StyleBox["0.00019749185346104473`", {
          GrayLevel[0]}, StripOnInput -> False]],
       Annotation[#, 
        Style[0.00019749185346104473`, {
          GrayLevel[0]}], "Tooltip"]& ]}, 
     {RGBColor[0.7, 0., 0.], EdgeForm[Opacity[0.7]], 
      TagBox[
       TooltipBox[
        TagBox[
         DynamicBox[{
           FEPrivate`If[
            CurrentValue["MouseOver"], 
            EdgeForm[{
              GrayLevel[0.5], 
              AbsoluteThickness[1.5], 
              Opacity[0.66]}], {}, {}], 
           
           RectangleBox[{63.54545454545455, 0.}, {64.45454545454545, 
            0.00039498370692208945`}, "RoundingRadius" -> 0]},
          
          ImageSizeCache->{{260.6655719498651, 264.2649690623512}, {
           44.69808185893717, 46.356893542757426`}}],
         StatusArea[#, 0.00039498370692208945`]& ,
         TagBoxNote->"0.00039498370692208945"],
        StyleBox["0.00039498370692208945`", {
          GrayLevel[0]}, StripOnInput -> False]],
       Annotation[#, 
        Style[0.00039498370692208945`, {
          GrayLevel[0]}], "Tooltip"]& ]}, 
     {RGBColor[0.7, 0., 0.], EdgeForm[Opacity[0.7]], 
      TagBox[
       TooltipBox[
        TagBox[
         DynamicBox[{
           FEPrivate`If[
            CurrentValue["MouseOver"], 
            EdgeForm[{
              GrayLevel[0.5], 
              AbsoluteThickness[1.5], 
              Opacity[0.66]}], {}, {}], 
           
           RectangleBox[{64.54545454545455, 0.}, {65.45454545454545, 
            0.00039498370692208945`}, "RoundingRadius" -> 0]},
          
          ImageSizeCache->{{263.52490877359986`, 267.12430588608595`}, {
           44.69808185893717, 46.356893542757426`}}],
         StatusArea[#, 0.00039498370692208945`]& ,
         TagBoxNote->"0.00039498370692208945"],
        StyleBox["0.00039498370692208945`", {
          GrayLevel[0]}, StripOnInput -> False]],
       Annotation[#, 
        Style[0.00039498370692208945`, {
          GrayLevel[0]}], "Tooltip"]& ]}, 
     {RGBColor[0.7, 0., 0.], EdgeForm[Opacity[0.7]], 
      TagBox[
       TooltipBox[
        TagBox[
         DynamicBox[{
           FEPrivate`If[
            CurrentValue["MouseOver"], 
            EdgeForm[{
              GrayLevel[0.5], 
              AbsoluteThickness[1.5], 
              Opacity[0.66]}], {}, {}], 
           
           RectangleBox[{65.54545454545455, 0.}, {66.45454545454545, 
            0.00009874592673052236}, "RoundingRadius" -> 0]},
          
          ImageSizeCache->{{266.3842455973346, 269.9836427098207}, {
           45.19219062180236, 46.356893542757426`}}],
         StatusArea[#, 0.00009874592673052236]& ,
         TagBoxNote->"0.00009874592673052236"],
        StyleBox["0.00009874592673052236`", {
          GrayLevel[0]}, StripOnInput -> False]],
       Annotation[#,
[truncated: 4,126,155 more chars]
