# Supplementary material for: Multiplex Eukaryotic Transcription (In)activation: Timing, Bursting and Cycling of a Ratchet Clock Mechanism
Source: PLoS Comput Biol. 2015 Apr 24;11(4):e1004236. doi: 10.1371/journal.pcbi.1004236 (PMC4409292; doi:10.1371/journal.pcbi.1004236)
Supplement: S1 Dataset — (ZIP) [file pcbi.1004236.s019.zip › Modeling files/PR_t_sat.nb]

(* Content-type: application/mathematica *)

(*** Wolfram Notebook File ***)
(* http://www.wolfram.com/nb *)

(* CreatedBy='Mathematica 7.0' *)

(*CacheID: 234*)
(* Internal cache information:
NotebookFileLineBreakTest
NotebookFileLineBreakTest
NotebookDataPosition[       145,          7]
NotebookDataLength[    426142,      10429]
NotebookOptionsPosition[    424491,      10376]
NotebookOutlinePosition[    424869,      10392]
CellTagsIndexPosition[    424826,      10389]
WindowFrame->Normal*)

(* Beginning of Notebook Content *)
Notebook[{
Cell[BoxData[{
 RowBox[{
  RowBox[{
   RowBox[{
    RowBox[{"GenerateVars", "[", "Reactions_", "]"}], ":=", 
    RowBox[{"Module", "[", 
     RowBox[{
      RowBox[{"{", "i", "}"}], ",", 
      RowBox[{
       RowBox[{"For", "[", 
        RowBox[{
         RowBox[{
          RowBox[{"Vars", "=", 
           RowBox[{"{", "}"}]}], ";", 
          RowBox[{"j", "=", "0"}]}], ",", 
         RowBox[{"j", "<", 
          RowBox[{"Length", "[", "Reactions", "]"}]}], ",", 
         RowBox[{
          RowBox[{"j", "++"}], ";", 
          RowBox[{"r", "=", 
           RowBox[{
            RowBox[{
            "Reactions", "\[LeftDoubleBracket]", "j", 
             "\[RightDoubleBracket]"}], "\[LeftDoubleBracket]", "2", 
            "\[RightDoubleBracket]"}]}], ";", 
          RowBox[{"For", "[", 
           RowBox[{
            RowBox[{"i", "=", "0"}], ",", 
            RowBox[{"i", "<", 
             RowBox[{"Length", "[", "r", "]"}]}], ",", 
            RowBox[{
             RowBox[{"i", "++"}], ";", 
             RowBox[{"M1", "=", 
              RowBox[{
              "r", "\[LeftDoubleBracket]", "i", "\[RightDoubleBracket]"}]}], 
             ";", 
             RowBox[{"If", "[", 
              RowBox[{
               RowBox[{"StringMatchQ", "[", 
                RowBox[{
                 RowBox[{"ToString", "[", "M1", "]"}], ",", "\"\<-*\>\""}], 
                "]"}], ",", 
               RowBox[{"M1", "=", 
                RowBox[{"-", "M1"}]}], ",", 
               RowBox[{"M1", "=", "M1"}]}], "]"}], ";", 
             RowBox[{"If", "[", 
              RowBox[{
               RowBox[{"StringMatchQ", "[", 
                RowBox[{
                 RowBox[{"ToString", "[", "M1", "]"}], ",", "\"\<*$*\>\""}], 
                "]"}], ",", 
               RowBox[{"Break", "[", "]"}], ",", 
               RowBox[{"If", "[", 
                RowBox[{
                 RowBox[{"TrueQ", "[", 
                  RowBox[{
                   RowBox[{"Head", "[", "M1", "]"}], "\[Equal]", "Times"}], 
                  "]"}], ",", 
                 RowBox[{"AppendTo", "[", 
                  RowBox[{"Vars", ",", 
                   RowBox[{
                   "M1", "\[LeftDoubleBracket]", "2", 
                    "\[RightDoubleBracket]"}]}], "]"}], ",", 
                 RowBox[{"AppendTo", "[", 
                  RowBox[{"Vars", ",", "M1"}], "]"}]}], "]"}]}], "]"}]}]}], 
           "]"}]}]}], "]"}], ";", 
       RowBox[{"For", "[", 
        RowBox[{
         RowBox[{"i", "=", "0"}], ",", 
         RowBox[{"i", "<", 
          RowBox[{"Length", "[", "Vars", "]"}]}], ",", 
         RowBox[{
          RowBox[{"i", "++"}], ";", 
          RowBox[{"If", "[", 
           RowBox[{
            RowBox[{
             RowBox[{"Count", "[", 
              RowBox[{"Vars", ",", 
               RowBox[{
               "Vars", "\[LeftDoubleBracket]", "i", 
                "\[RightDoubleBracket]"}]}], "]"}], ">", "1"}], ",", 
            RowBox[{
             RowBox[{"Vars", "=", 
              RowBox[{"Delete", "[", 
               RowBox[{"Vars", ",", "i"}], "]"}]}], ";", 
             RowBox[{"i", "=", 
              RowBox[{"i", "-", "1"}]}]}], ",", 
            RowBox[{"Vars", "=", "Vars"}]}], "]"}]}]}], "]"}], ";", 
       RowBox[{"Return", "[", "Vars", "]"}]}]}], "]"}]}], ";"}], 
  "\[IndentingNewLine]"}], "\n", 
 RowBox[{
  RowBox[{
   RowBox[{
    RowBox[{"GenerateRates", "[", "Reactions_", "]"}], ":=", 
    RowBox[{"Return", "[", 
     RowBox[{"Table", "[", 
      RowBox[{
       RowBox[{
        RowBox[{
        "Reactions", "\[LeftDoubleBracket]", "i", "\[RightDoubleBracket]"}], 
        "\[LeftDoubleBracket]", "1", "\[RightDoubleBracket]"}], ",", 
       RowBox[{"{", 
        RowBox[{"i", ",", "1", ",", 
         RowBox[{
          RowBox[{"Dimensions", "[", "Reactions", "]"}], 
          "\[LeftDoubleBracket]", "1", "\[RightDoubleBracket]"}]}], "}"}]}], 
      "]"}], "]"}]}], ";"}], "\n"}], "\[IndentingNewLine]", 
 RowBox[{
  RowBox[{
   RowBox[{"StoichiometryMatrix", "[", 
    RowBox[{"Reactions_", ",", "Vars_"}], "]"}], ":=", 
   RowBox[{"Transpose", "[", 
    RowBox[{"-", 
     RowBox[{
      RowBox[{"Normal", "[", 
       RowBox[{"CoefficientArrays", "[", 
        RowBox[{"Reactions", ",", "Vars"}], "]"}], "]"}], 
      "\[LeftDoubleBracket]", "2", "\[RightDoubleBracket]"}]}], "]"}]}], 
  ";"}], "\n", 
 RowBox[{
  RowBox[{
   RowBox[{"Odes", "[", "Reactions_", "]"}], ":=", 
   RowBox[{"Module", "[", 
    RowBox[{
     RowBox[{"{", "}"}], ",", "\[IndentingNewLine]", 
     RowBox[{
      RowBox[{"Vars", "=", 
       RowBox[{"GenerateVars", "[", "Reactions", "]"}]}], ";", 
      "\[IndentingNewLine]", 
      RowBox[{"Rates", "=", 
       RowBox[{"GenerateRates", "[", "Reactions", "]"}]}], ";", 
      "\[IndentingNewLine]", 
      RowBox[{"Nm", "=", 
       RowBox[{"StoichiometryMatrix", "[", 
        RowBox[{"Reactions", ",", "Vars"}], "]"}]}], ";", 
      "\[IndentingNewLine]", 
      RowBox[{"Return", "[", 
       RowBox[{"Table", "[", 
        RowBox[{
         RowBox[{
          RowBox[{
           SuperscriptBox[
            RowBox[{
            "Vars", "\[LeftDoubleBracket]", "i", "\[RightDoubleBracket]"}], 
            "\[Prime]",
            MultilineFunction->None], "[", "t", "]"}], "\[Equal]", 
          RowBox[{
           RowBox[{"(", 
            RowBox[{"Nm", ".", "Rates"}], ")"}], "\[LeftDoubleBracket]", "i", 
           "\[RightDoubleBracket]"}]}], ",", 
         RowBox[{"{", 
          RowBox[{"i", ",", "1", ",", 
           RowBox[{"Length", "[", "Vars", "]"}]}], "}"}]}], "]"}], "]"}]}]}], 
    "]"}]}], ";"}], "\[IndentingNewLine]"}], "Input",
 CellChangeTimes->{{3.4013585726604548`*^9, 3.4013586736057577`*^9}, {
   3.4013587354625807`*^9, 3.4013587372436934`*^9}, 3.4052717080654373`*^9, 
   3.4053169279638977`*^9, 3.4078221279110403`*^9, 3.4086154544789953`*^9, {
   3.41772995425*^9, 3.417729956078125*^9}, 3.4512750263641367`*^9, {
   3.451297950636571*^9, 3.4512979579917917`*^9}, {3.451483444467581*^9, 
   3.451483449403557*^9}, {3.4514839305479717`*^9, 3.451483932235602*^9}}],

Cell["\<\
variable, mass balances, rate equation, parameter  and initial condition \
lists for Random mechanism used to generate reduced systems\
\>", "Text",
 CellChangeTimes->{{3.4514834211134357`*^9, 3.451483488566373*^9}},
 FontSize->16,
 FontWeight->"Bold",
 Background->RGBColor[1, 1, 0]],

Cell[BoxData[{
 RowBox[{
  RowBox[{"VarsI", "=", 
   RowBox[{"{", 
    RowBox[{
    "r1", ",", "p1", ",", "p2", ",", "p3", ",", "p4", ",", "p5", ",", "p1r1", 
     ",", "p2r1", ",", "p1p2", ",", "p1p3", ",", "p2p3", ",", "p2p4", ",", 
     "p3p4", ",", "p3p5", ",", "p4p5", ",", "p1p2r1", ",", "p1p3r1", ",", 
     "p2p3r1", ",", "p2p4r1", ",", "p1p2p3", ",", "p1p2p4", ",", "p1p3p4", 
     ",", "p1p3p5", ",", "p2p3p4", ",", "p2p3p5", ",", "p2p4p5", ",", 
     "p3p4p5", ",", "p1p2p3r1", ",", "p1p2p4r1", ",", "p1p3p4r1", ",", 
     "p1p3p5r1", ",", "p2p3p4r1", ",", "p2p3p5r1", ",", "p2p4p5r1", ",", 
     "p1p2p3p4", ",", "p1p2p3p5", ",", "p1p2p4p5", ",", "p1p3p4p5", ",", 
     "p2p3p4p5", ",", "p1p2p3p4r1", ",", "p1p2p3p5r1", ",", "p1p2p4p5r1", ",",
      "p1p3p4p5r1", ",", "p2p3p4p5r1", ",", "p1p2p3p4p5", ",", 
     "p1p2p3p4p5r1"}], "}"}]}], ";"}], "\[IndentingNewLine]", 
 RowBox[{
  RowBox[{"BalancesI", "=", 
   RowBox[{"{", 
    RowBox[{
     RowBox[{
      RowBox[{"vf", "[", 
       RowBox[{"1", ",", "1", ",", "1", ",", "5"}], "]"}], "\[Equal]", 
      RowBox[{
       RowBox[{"-", "p1"}], "+", "p1r1", "-", "r1"}]}], ",", 
     RowBox[{
      RowBox[{"vb", "[", 
       RowBox[{"1", ",", "1", ",", "1", ",", "5"}], "]"}], "\[Equal]", 
      RowBox[{"p1", "-", "p1r1", "+", "r1"}]}], ",", 
     RowBox[{
      RowBox[{"vf", "[", 
       RowBox[{"1", ",", "1", ",", "1", ",", "9"}], "]"}], "\[Equal]", 
      RowBox[{
       RowBox[{"-", "p2"}], "+", "p2r1", "-", "r1"}]}], ",", 
     RowBox[{
      RowBox[{"vb", "[", 
       RowBox[{"1", ",", "1", ",", "1", ",", "9"}], "]"}], "\[Equal]", 
      RowBox[{"p2", "-", "p2r1", "+", "r1"}]}], ",", 
     RowBox[{
      RowBox[{"vf", "[", 
       RowBox[{"1", ",", "5", ",", "1", ",", "9"}], "]"}], "\[Equal]", 
      RowBox[{
       RowBox[{"-", "p1"}], "+", "p1p2", "-", "p2"}]}], ",", 
     RowBox[{
      RowBox[{"vb", "[", 
       RowBox[{"1", ",", "5", ",", "1", ",", "9"}], "]"}], "\[Equal]", 
      RowBox[{"p1", "-", "p1p2", "+", "p2"}]}], ",", 
     RowBox[{
      RowBox[{"vf", "[", 
       RowBox[{"1", ",", "5", ",", "1", ",", "13"}], "]"}], "\[Equal]", 
      RowBox[{
       RowBox[{"-", "p1"}], "+", "p1p3", "-", "p3"}]}], ",", 
     RowBox[{
      RowBox[{"vb", "[", 
       RowBox[{"1", ",", "5", ",", "1", ",", "13"}], "]"}], "\[Equal]", 
      RowBox[{"p1", "-", "p1p3", "+", "p3"}]}], ",", 
     RowBox[{
      RowBox[{"vf", "[", 
       RowBox[{"1", ",", "9", ",", "1", ",", "13"}], "]"}], "\[Equal]", 
      RowBox[{
       RowBox[{"-", "p2"}], "+", "p2p3", "-", "p3"}]}], ",", 
     RowBox[{
      RowBox[{"vb", "[", 
       RowBox[{"1", ",", "9", ",", "1", ",", "13"}], "]"}], "\[Equal]", 
      RowBox[{"p2", "-", "p2p3", "+", "p3"}]}], ",", 
     RowBox[{
      RowBox[{"vf", "[", 
       RowBox[{"1", ",", "9", ",", "1", ",", "17"}], "]"}], "\[Equal]", 
      RowBox[{
       RowBox[{"-", "p2"}], "+", "p2p4", "-", "p4"}]}], ",", 
     RowBox[{
      RowBox[{"vb", "[", 
       RowBox[{"1", ",", "9", ",", "1", ",", "17"}], "]"}], "\[Equal]", 
      RowBox[{"p2", "-", "p2p4", "+", "p4"}]}], ",", 
     RowBox[{
      RowBox[{"vf", "[", 
       RowBox[{"1", ",", "13", ",", "1", ",", "17"}], "]"}], "\[Equal]", 
      RowBox[{
       RowBox[{"-", "p3"}], "+", "p3p4", "-", "p4"}]}], ",", 
     RowBox[{
      RowBox[{"vb", "[", 
       RowBox[{"1", ",", "13", ",", "1", ",", "17"}], "]"}], "\[Equal]", 
      RowBox[{"p3", "-", "p3p4", "+", "p4"}]}], ",", 
     RowBox[{
      RowBox[{"vf", "[", 
       RowBox[{"1", ",", "13", ",", "1", ",", "21"}], "]"}], "\[Equal]", 
      RowBox[{
       RowBox[{"-", "p3"}], "+", "p3p5", "-", "p5"}]}], ",", 
     RowBox[{
      RowBox[{"vb", "[", 
       RowBox[{"1", ",", "13", ",", "1", ",", "21"}], "]"}], "\[Equal]", 
      RowBox[{"p3", "-", "p3p5", "+", "p5"}]}], ",", 
     RowBox[{
      RowBox[{"vf", "[", 
       RowBox[{"1", ",", "17", ",", "1", ",", "21"}], "]"}], "\[Equal]", 
      RowBox[{
       RowBox[{"-", "p4"}], "+", "p4p5", "-", "p5"}]}], ",", 
     RowBox[{
      RowBox[{"vb", "[", 
       RowBox[{"1", ",", "17", ",", "1", ",", "21"}], "]"}], "\[Equal]", 
      RowBox[{"p4", "-", "p4p5", "+", "p5"}]}], ",", 
     RowBox[{
      RowBox[{"vf", "[", 
       RowBox[{"1", ",", "1", ",", "2", ",", "9"}], "]"}], "\[Equal]", 
      RowBox[{
       RowBox[{"-", "p1p2"}], "+", "p1p2r1", "-", "r1"}]}], ",", 
     RowBox[{
      RowBox[{"vb", "[", 
       RowBox[{"1", ",", "1", ",", "2", ",", "9"}], "]"}], "\[Equal]", 
      RowBox[{"p1p2", "-", "p1p2r1", "+", "r1"}]}], ",", 
     RowBox[{
      RowBox[{"vf", "[", 
       RowBox[{"1", ",", "1", ",", "2", ",", "13"}], "]"}], "\[Equal]", 
      RowBox[{
       RowBox[{"-", "p1p3"}], "+", "p1p3r1", "-", "r1"}]}], ",", 
     RowBox[{
      RowBox[{"vb", "[", 
       RowBox[{"1", ",", "1", ",", "2", ",", "13"}], "]"}], "\[Equal]", 
      RowBox[{"p1p3", "-", "p1p3r1", "+", "r1"}]}], ",", 
     RowBox[{
      RowBox[{"vf", "[", 
       RowBox[{"1", ",", "1", ",", "2", ",", "17"}], "]"}], "\[Equal]", 
      RowBox[{
       RowBox[{"-", "p2p3"}], "+", "p2p3r1", "-", "r1"}]}], ",", 
     RowBox[{
      RowBox[{"vb", "[", 
       RowBox[{"1", ",", "1", ",", "2", ",", "17"}], "]"}], "\[Equal]", 
      RowBox[{"p2p3", "-", "p2p3r1", "+", "r1"}]}], ",", 
     RowBox[{
      RowBox[{"vf", "[", 
       RowBox[{"1", ",", "1", ",", "2", ",", "21"}], "]"}], "\[Equal]", 
      RowBox[{
       RowBox[{"-", "p2p4"}], "+", "p2p4r1", "-", "r1"}]}], ",", 
     RowBox[{
      RowBox[{"vb", "[", 
       RowBox[{"1", ",", "1", ",", "2", ",", "21"}], "]"}], "\[Equal]", 
      RowBox[{"p2p4", "-", "p2p4r1", "+", "r1"}]}], ",", 
     RowBox[{
      RowBox[{"vf", "[", 
       RowBox[{"1", ",", "5", ",", "2", ",", "5"}], "]"}], "\[Equal]", 
      RowBox[{
       RowBox[{"-", "p1"}], "+", "p1p2r1", "-", "p2r1"}]}], ",", 
     RowBox[{
      RowBox[{"vb", "[", 
       RowBox[{"1", ",", "5", ",", "2", ",", "5"}], "]"}], "\[Equal]", 
      RowBox[{"p1", "-", "p1p2r1", "+", "p2r1"}]}], ",", 
     RowBox[{
      RowBox[{"vf", "[", 
       RowBox[{"1", ",", "5", ",", "2", ",", "17"}], "]"}], "\[Equal]", 
      RowBox[{
       RowBox[{"-", "p1"}], "+", "p1p2p3", "-", "p2p3"}]}], ",", 
     RowBox[{
      RowBox[{"vb", "[", 
       RowBox[{"1", ",", "5", ",", "2", ",", "17"}], "]"}], "\[Equal]", 
      RowBox[{"p1", "-", "p1p2p3", "+", "p2p3"}]}], ",", 
     RowBox[{
      RowBox[{"vf", "[", 
       RowBox[{"1", ",", "5", ",", "2", ",", "21"}], "]"}], "\[Equal]", 
      RowBox[{
       RowBox[{"-", "p1"}], "+", "p1p2p4", "-", "p2p4"}]}], ",", 
     RowBox[{
      RowBox[{"vb", "[", 
       RowBox[{"1", ",", "5", ",", "2", ",", "21"}], "]"}], "\[Equal]", 
      RowBox[{"p1", "-", "p1p2p4", "+", "p2p4"}]}], ",", 
     RowBox[{
      RowBox[{"vf", "[", 
       RowBox[{"1", ",", "5", ",", "2", ",", "25"}], "]"}], "\[Equal]", 
      RowBox[{
       RowBox[{"-", "p1"}], "+", "p1p3p4", "-", "p3p4"}]}], ",", 
     RowBox[{
      RowBox[{"vb", "[", 
       RowBox[{"1", ",", "5", ",", "2", ",", "25"}], "]"}], "\[Equal]", 
      RowBox[{"p1", "-", "p1p3p4", "+", "p3p4"}]}], ",", 
     RowBox[{
      RowBox[{"vf", "[", 
       RowBox[{"1", ",", "5", ",", "2", ",", "29"}], "]"}], "\[Equal]", 
      RowBox[{
       RowBox[{"-", "p1"}], "+", "p1p3p5", "-", "p3p5"}]}], ",", 
     RowBox[{
      RowBox[{"vb", "[", 
       RowBox[{"1", ",", "5", ",", "2", ",", "29"}], "]"}], "\[Equal]", 
      RowBox[{"p1", "-", "p1p3p5", "+", "p3p5"}]}], ",", 
     RowBox[{
      RowBox[{"vf", "[", 
       RowBox[{"1", ",", "9", ",", "2", ",", "1"}], "]"}], "\[Equal]", 
      RowBox[{"p1p2r1", "-", "p1r1", "-", "p2"}]}], ",", 
     RowBox[{
      RowBox[{"vb", "[", 
       RowBox[{"1", ",", "9", ",", "2", ",", "1"}], "]"}], "\[Equal]", 
      RowBox[{
       RowBox[{"-", "p1p2r1"}], "+", "p1r1", "+", "p2"}]}], ",", 
     RowBox[{
      RowBox[{"vf", "[", 
       RowBox[{"1", ",", "9", ",", "2", ",", "13"}], "]"}], "\[Equal]", 
      RowBox[{"p1p2p3", "-", "p1p3", "-", "p2"}]}], ",", 
     RowBox[{
      RowBox[{"vb", "[", 
       RowBox[{"1", ",", "9", ",", "2", ",", "13"}], "]"}], "\[Equal]", 
      RowBox[{
       RowBox[{"-", "p1p2p3"}], "+", "p1p3", "+", "p2"}]}], ",", 
     RowBox[{
      RowBox[{"vf", "[", 
       RowBox[{"1", ",", "9", ",", "2", ",", "25"}], "]"}], "\[Equal]", 
      RowBox[{
       RowBox[{"-", "p2"}], "+", "p2p3p4", "-", "p3p4"}]}], ",", 
     RowBox[{
      RowBox[{"vb", "[", 
       RowBox[{"1", ",", "9", ",", "2", ",", "25"}], "]"}], "\[Equal]", 
      RowBox[{"p2", "-", "p2p3p4", "+", "p3p4"}]}], ",", 
     RowBox[{
      RowBox[{"vf", "[", 
       RowBox[{"1", ",", "9", ",", "2", ",", "29"}], "]"}], "\[Equal]", 
      RowBox[{
       RowBox[{"-", "p2"}], "+", "p2p3p5", "-", "p3p5"}]}], ",", 
     RowBox[{
      RowBox[{"vb", "[", 
       RowBox[{"1", ",", "9", ",", "2", ",", "29"}], "]"}], "\[Equal]", 
      RowBox[{"p2", "-", "p2p3p5", "+", "p3p5"}]}], ",", 
     RowBox[{
      RowBox[{"vf", "[", 
       RowBox[{"1", ",", "9", ",", "2", ",", "33"}], "]"}], "\[Equal]", 
      RowBox[{
       RowBox[{"-", "p2"}], "+", "p2p4p5", "-", "p4p5"}]}], ",", 
     RowBox[{
      RowBox[{"vb", "[", 
       RowBox[{"1", ",", "9", ",", "2", ",", "33"}], "]"}], "\[Equal]", 
      RowBox[{"p2", "-", "p2p4p5", "+", "p4p5"}]}], ",", 
     RowBox[{
      RowBox[{"vf", "[", 
       RowBox[{"1", ",", "13", ",", "2", ",", "1"}], "]"}], "\[Equal]", 
      RowBox[{"p1p3r1", "-", "p1r1", "-", "p3"}]}], ",", 
     RowBox[{
      RowBox[{"vb", "[", 
       RowBox[{"1", ",", "13", ",", "2", ",", "1"}], "]"}], "\[Equal]", 
      RowBox[{
       RowBox[{"-", "p1p3r1"}], "+", "p1r1", "+", "p3"}]}], ",", 
     RowBox[{
      RowBox[{"vf", "[", 
       RowBox[{"1", ",", "13", ",", "2", ",", "5"}], "]"}], "\[Equal]", 
      RowBox[{"p2p3r1", "-", "p2r1", "-", "p3"}]}], ",", 
     RowBox[{
      RowBox[{"vb", "[", 
       RowBox[{"1", ",", "13", ",", "2", ",", "5"}], "]"}], "\[Equal]", 
      RowBox[{
       RowBox[{"-", "p2p3r1"}], "+", "p2r1", "+", "p3"}]}], ",", 
     RowBox[{
      RowBox[{"vf", "[", 
       RowBox[{"1", ",", "13", ",", "2", ",", "9"}], "]"}], "\[Equal]", 
      RowBox[{
       RowBox[{"-", "p1p2"}], "+", "p1p2p3", "-", "p3"}]}], ",", 
     RowBox[{
      RowBox[{"vb", "[", 
       RowBox[{"1", ",", "13", ",", "2", ",", "9"}], "]"}], "\[Equal]", 
      RowBox[{"p1p2", "-", "p1p2p3", "+", "p3"}]}], ",", 
     RowBox[{
      RowBox[{"vf", "[", 
       RowBox[{"1", ",", "13", ",", "2", ",", "21"}], "]"}], "\[Equal]", 
      RowBox[{"p2p3p4", "-", "p2p4", "-", "p3"}]}], ",", 
     RowBox[{
      RowBox[{"vb", "[", 
       RowBox[{"1", ",", "13", ",", "2", ",", "21"}], "]"}], "\[Equal]", 
      RowBox[{
       RowBox[{"-", "p2p3p4"}], "+", "p2p4", "+", "p3"}]}], ",", 
     RowBox[{
      RowBox[{"vf", "[", 
       RowBox[{"1", ",", "13", ",", "2", ",", "33"}], "]"}], "\[Equal]", 
      RowBox[{
       RowBox[{"-", "p3"}], "+", "p3p4p5", "-", "p4p5"}]}], ",", 
     RowBox[{
      RowBox[{"vb", "[", 
       RowBox[{"1", ",", "13", ",", "2", ",", "33"}], "]"}], "\[Equal]", 
      RowBox[{"p3", "-", "p3p4p5", "+", "p4p5"}]}], ",", 
     RowBox[{
      RowBox[{"vf", "[", 
       RowBox[{"1", ",", "17", ",", "2", ",", "5"}], "]"}], "\[Equal]", 
      RowBox[{"p2p4r1", "-", "p2r1", "-", "p4"}]}], ",", 
     RowBox[{
      RowBox[{"vb", "[", 
       RowBox[{"1", ",", "17", ",", "2", ",", "5"}], "]"}], "\[Equal]", 
      RowBox[{
       RowBox[{"-", "p2p4r1"}], "+", "p2r1", "+", "p4"}]}], ",", 
     RowBox[{
      RowBox[{"vf", "[", 
       RowBox[{"1", ",", "17", ",", "2", ",", "9"}], "]"}], "\[Equal]", 
      RowBox[{
       RowBox[{"-", "p1p2"}], "+", "p1p2p4", "-", "p4"}]}], ",", 
     RowBox[{
      RowBox[{"vb", "[", 
       RowBox[{"1", ",", "17", ",", "2", ",", "9"}], "]"}], "\[Equal]", 
      RowBox[{"p1p2", "-", "p1p2p4", "+", "p4"}]}], ",", 
     RowBox[{
      RowBox[{"vf", "[", 
       RowBox[{"1", ",", "17", ",", "2", ",", "13"}], "]"}], "\[Equal]", 
      RowBox[{
       RowBox[{"-", "p1p3"}], "+", "p1p3p4", "-", "p4"}]}], ",", 
     RowBox[{
      RowBox[{"vb", "[", 
       RowBox[{"1", ",", "17", ",", "2", ",", "13"}], "]"}], "\[Equal]", 
      RowBox[{"p1p3", "-", "p1p3p4", "+", "p4"}]}], ",", 
     RowBox[{
      RowBox[{"vf", "[", 
       RowBox[{"1", ",", "17", ",", "2", ",", "17"}], "]"}], "\[Equal]", 
      RowBox[{
       RowBox[{"-", "p2p3"}], "+", "p2p3p4", "-", "p4"}]}], ",", 
     RowBox[{
      RowBox[{"vb", "[", 
       RowBox[{"1", ",", "17", ",", "2", ",", "17"}], "]"}], "\[Equal]", 
      RowBox[{"p2p3", "-", "p2p3p4", "+", "p4"}]}], ",", 
     RowBox[{
      RowBox[{"vf", "[", 
       RowBox[{"1", ",", "17", ",", "2", ",", "29"}], "]"}], "\[Equal]", 
      RowBox[{"p3p4p5", "-", "p3p5", "-", "p4"}]}], ",", 
     RowBox[{
      RowBox[{"vb", "[", 
       RowBox[{"1", ",", "17", ",", "2", ",", "29"}], "]"}], "\[Equal]", 
      RowBox[{
       RowBox[{"-", "p3p4p5"}], "+", "p3p5", "+", "p4"}]}], ",", 
     RowBox[{
      RowBox[{"vf", "[", 
       RowBox[{"1", ",", "21", ",", "2", ",", "13"}], "]"}], "\[Equal]", 
      RowBox[{
       RowBox[{"-", "p1p3"}], "+", "p1p3p5", "-", "p5"}]}], ",", 
     RowBox[{
      RowBox[{"vb", "[", 
       RowBox[{"1", ",", "21", ",", "2", ",", "13"}], "]"}], "\[Equal]", 
      RowBox[{"p1p3", "-", "p1p3p5", "+", "p5"}]}], ",", 
     RowBox[{
      RowBox[{"vf", "[", 
       RowBox[{"1", ",", "21", ",", "2", ",", "17"}], "]"}], "\[Equal]", 
      RowBox[{
       RowBox[{"-", "p2p3"}], "+", "p2p3p5", "-", "p5"}]}], ",", 
     RowBox[{
      RowBox[{"vb", "[", 
       RowBox[{"1", ",", "21", ",", "2", ",", "17"}], "]"}], "\[Equal]", 
      RowBox[{"p2p3", "-", "p2p3p5", "+", "p5"}]}], ",", 
     RowBox[{
      RowBox[{"vf", "[", 
       RowBox[{"1", ",", "21", ",", "2", ",", "21"}], "]"}], "\[Equal]", 
      RowBox[{
       RowBox[{"-", "p2p4"}], "+", "p2p4p5", "-", "p5"}]}], ",", 
     RowBox[{
      RowBox[{"vb", "[", 
       RowBox[{"1", ",", "21", ",", "2", ",", "21"}], "]"}], "\[Equal]", 
      RowBox[{"p2p4", "-", "p2p4p5", "+", "p5"}]}], ",", 
     RowBox[{
      RowBox[{"vf", "[", 
       RowBox[{"1", ",", "21", ",", "2", ",", "25"}], "]"}], "\[Equal]", 
      RowBox[{
       RowBox[{"-", "p3p4"}], "+", "p3p4p5", "-", "p5"}]}], ",", 
     RowBox[{
      RowBox[{"vb", "[", 
       RowBox[{"1", ",", "21", ",", "2", ",", "25"}], "]"}], "\[Equal]", 
      RowBox[{"p3p4", "-", "p3p4p5", "+", "p5"}]}], ",", 
     RowBox[{
      RowBox[{"vf", "[", 
       RowBox[{"1", ",", "1", ",", "3", ",", "17"}], "]"}], "\[Equal]", 
      RowBox[{
       RowBox[{"-", "p1p2p3"}], "+", "p1p2p3r1", "-", "r1"}]}], ",", 
     RowBox[{
      RowBox[{"vb", "[", 
       RowBox[{"1", ",", "1", ",", "3", ",", "17"}], "]"}], "\[Equal]", 
      RowBox[{"p1p2p3", "-", "p1p2p3r1", "+", "r1"}]}], ",", 
     RowBox[{
      RowBox[{"vf", "[", 
       RowBox[{"1", ",", "1", ",", "3", ",", "21"}], "]"}], "\[Equal]", 
      RowBox[{
       RowBox[{"-", "p1p2p4"}], "+", "p1p2p4r1", "-", "r1"}]}], ",", 
     RowBox[{
      RowBox[{"vb", "[", 
       RowBox[{"1", ",", "1", ",", "3", ",", "21"}], "]"}], "\[Equal]", 
      RowBox[{"p1p2p4", "-", "p1p2p4r1", "+", "r1"}]}], ",", 
     RowBox[{
      RowBox[{"vf", "[", 
       RowBox[{"1", ",", "1", ",", "3", ",", "25"}], "]"}], "\[Equal]", 
      RowBox[{
       RowBox[{"-", "p1p3p4"}], "+", "p1p3p4r1", "-", "r1"}]}], ",", 
     RowBox[{
      RowBox[{"vb", "[", 
       RowBox[{"1", ",", "1", ",", "3", ",", "25"}], "]"}], "\[Equal]", 
      RowBox[{"p1p3p4", "-", "p1p3p4r1", "+", "r1"}]}], ",", 
     RowBox[{
      RowBox[{"vf", "[", 
       RowBox[{"1", ",", "1", ",", "3", ",", "29"}], "]"}], "\[Equal]", 
      RowBox[{
       RowBox[{"-", "p1p3p5"}], "+", "p1p3p5r1", "-", "r1"}]}], ",", 
     RowBox[{
      RowBox[{"vb", "[", 
       RowBox[{"1", ",", "1", ",", "3", ",", "29"}], "]"}], "\[Equal]", 
      RowBox[{"p1p3p5", "-", "p1p3p5r1", "+", "r1"}]}], ",", 
     RowBox[{
      RowBox[{"vf", "[", 
       RowBox[{"1", ",", "1", ",", "3", ",", "33"}], "]"}], "\[Equal]", 
      RowBox[{
       RowBox[{"-", "p2p3p4"}], "+", "p2p3p4r1", "-", "r1"}]}], ",", 
     RowBox[{
      RowBox[{"vb", "[", 
       RowBox[{"1", ",", "1", ",", "3", ",", "33"}], "]"}], "\[Equal]", 
      RowBox[{"p2p3p4", "-", "p2p3p4r1", "+", "r1"}]}], ",", 
     RowBox[{
      RowBox[{"vf", "[", 
       RowBox[{"1", ",", "1", ",", "3", ",", "37"}], "]"}], "\[Equal]", 
      RowBox[{
       RowBox[{"-", "p2p3p5"}], "+", "p2p3p5r1", "-", "r1"}]}], ",", 
     RowBox[{
      RowBox[{"vb", "[", 
       RowBox[{"1", ",", "1", ",", "3", ",", "37"}], "]"}], "\[Equal]", 
      RowBox[{"p2p3p5", "-", "p2p3p5r1", "+", "r1"}]}], ",", 
     RowBox[{
      RowBox[{"vf", "[", 
       RowBox[{"1", ",", "1", ",", "3", ",", "41"}], "]"}], "\[Equal]", 
      RowBox[{
       RowBox[{"-", "p2p4p5"}], "+", "p2p4p5r1", "-", "r1"}]}], ",", 
     RowBox[{
      RowBox[{"vb", "[", 
       RowBox[{"1", ",", "1", ",", "3", ",", "41"}], "]"}], "\[Equal]", 
      RowBox[{"p2p4p5", "-", "p2p4p5r1", "+", "r1"}]}], ",", 
     RowBox[{
      RowBox[{"vf", "[", 
       RowBox[{"1", ",", "5", ",", "3", ",", "9"}], "]"}], "\[Equal]", 
      RowBox[{
       RowBox[{"-", "p1"}], "+", "p1p2p3r1", "-", "p2p3r1"}]}], ",", 
     RowBox[{
      RowBox[{"vb", "[", 
       RowBox[{"1", ",", "5", ",", "3", ",", "9"}], "]"}], "\[Equal]", 
      RowBox[{"p1", "-", "p1p2p3r1", "+", "p2p3r1"}]}], ",", 
     RowBox[{
      RowBox[{"vf", "[", 
       RowBox[{"1", ",", "5", ",", "3", ",", "13"}], "]"}], "\[Equal]", 
      RowBox[{
       RowBox[{"-", "p1"}], "+", "p1p2p4r1", "-", "p2p4r1"}]}], ",", 
     RowBox[{
      RowBox[{"vb", "[", 
       RowBox[{"1", ",", "5", ",", "3", ",", "13"}], "]"}], "\[Equal]", 
      RowBox[{"p1", "-", "p1p2p4r1", "+", "p2p4r1"}]}], ",", 
     RowBox[{
      RowBox[{"vf", "[", 
       RowBox[{"1", ",", "5", ",", "3", ",", "33"}], "]"}], "\[Equal]", 
      RowBox[{
       RowBox[{"-", "p1"}], "+", "p1p2p3p4", "-", "p2p3p4"}]}], ",", 
     RowBox[{
      RowBox[{"vb", "[", 
       RowBox[{"1", ",", "5", ",", "3", ",", "33"}], "]"}], "\[Equal]", 
      RowBox[{"p1", "-", "p1p2p3p4", "+", "p2p3p4"}]}], ",", 
     RowBox[{
      RowBox[{"vf", "[", 
       RowBox[{"1", ",", "5", ",", "3", ",", "37"}], "]"}], "\[Equal]", 
      RowBox[{
       RowBox[{"-", "p1"}], "+", "p1p2p3p5", "-", "p2p3p5"}]}], ",", 
     RowBox[{
      RowBox[{"vb", "[", 
       RowBox[{"1", ",", "5", ",", "3", ",", "37"}], "]"}], "\[Equal]", 
      RowBox[{"p1", "-", "p1p2p3p5", "+", "p2p3p5"}]}], ",", 
     RowBox[{
      RowBox[{"vf", "[", 
       RowBox[{"1", ",", "5", ",", "3", ",", "41"}], "]"}], "\[Equal]", 
      RowBox[{
       RowBox[{"-", "p1"}], "+", "p1p2p4p5", "-", "p2p4p5"}]}], ",", 
     RowBox[{
      RowBox[{"vb", "[", 
       RowBox[{"1", ",", "5", ",", "3", ",", "41"}], "]"}], "\[Equal]", 
      RowBox[{"p1", "-", "p1p2p4p5", "+", "p2p4p5"}]}], ",", 
     RowBox[{
      RowBox[{"vf", "[", 
       RowBox[{"1", ",", "5", ",", "3", ",", "45"}], "]"}], "\[Equal]", 
      RowBox[{
       RowBox[{"-", "p1"}], "+", "p1p3p4p5", "-", "p3p4p5"}]}], ",", 
     RowBox[{
      RowBox[{"vb", "[", 
       RowBox[{"1", ",", "5", ",", "3", ",", "45"}], "]"}], "\[Equal]", 
      RowBox[{"p1", "-", "p1p3p4p5", "+", "p3p4p5"}]}], ",", 
     RowBox[{
      RowBox[{"vf", "[", 
       RowBox[{"1", ",", "9", ",", "3", ",", "5"}], "]"}], "\[Equal]", 
      RowBox[{"p1p2p3r1", "-", "p1p3r1", "-", "p2"}]}], ",", 
     RowBox[{
      RowBox[{"vb", "[", 
       RowBox[{"1", ",", "9", ",", "3", ",", "5"}], "]"}], "\[Equal]", 
      RowBox[{
       RowBox[{"-", "p1p2p3r1"}], "+", "p1p3r1", "+", "p2"}]}], ",", 
     RowBox[{
      RowBox[{"vf", "[", 
       RowBox[{"1", ",", "9", ",", "3", ",", "25"}], "]"}], "\[Equal]", 
      RowBox[{"p1p2p3p4", "-", "p1p3p4", "-", "p2"}]}], ",", 
     RowBox[{
      RowBox[{"vb", "[", 
       RowBox[{"1", ",", "9", ",", "3", ",", "25"}], "]"}], "\[Equal]", 
      RowBox[{
       RowBox[{"-", "p1p2p3p4"}], "+", "p1p3p4", "+", "p2"}]}], ",", 
     RowBox[{
      RowBox[{"vf", "[", 
       RowBox[{"1", ",", "9", ",", "3", ",", "29"}], "]"}], "\[Equal]", 
      RowBox[{"p1p2p3p5", "-", "p1p3p5", "-", "p2"}]}], ",", 
     RowBox[{
      RowBox[{"vb", "[", 
       RowBox[{"1", ",", "9", ",", "3", ",", "29"}], "]"}], "\[Equal]", 
      RowBox[{
       RowBox[{"-", "p1p2p3p5"}], "+", "p1p3p5", "+", "p2"}]}], ",", 
     RowBox[{
      RowBox[{"vf", "[", 
       RowBox[{"1", ",", "9", ",", "3", ",", "45"}], "]"}], "\[Equal]", 
      RowBox[{
       RowBox[{"-", "p2"}], "+", "p2p3p4p5", "-", "p3p4p5"}]}], ",", 
     RowBox[{
      RowBox[{"vb", "[", 
       RowBox[{"1", ",", "9", ",", "3", ",", "45"}], "]"}], "\[Equal]", 
      RowBox[{"p2", "-", "p2p3p4p5", "+", "p3p4p5"}]}], ",", 
     RowBox[{
      RowBox[{"vf", "[", 
       RowBox[{"1", ",", "13", ",", "3", ",", "1"}], "]"}], "\[Equal]", 
      RowBox[{"p1p2p3r1", "-", "p1p2r1", "-", "p3"}]}], ",", 
     RowBox[{
      RowBox[{"vb", "[", 
       RowBox[{"1", ",", "13", ",", "3", ",", "1"}], "]"}], "\[Equal]", 
      RowBox[{
       RowBox[{"-", "p1p2p3r1"}], "+", "p1p2r1", "+", "p3"}]}], ",", 
     RowBox[{
      RowBox[{"vf", "[", 
       RowBox[{"1", ",", "13", ",", "3", ",", "13"}], "]"}], "\[Equal]", 
      RowBox[{"p2p3p4r1", "-", "p2p4r1", "-", "p3"}]}], ",", 
     RowBox[{
      RowBox[{"vb", "[", 
       RowBox[{"1", ",", "13", ",", "3", ",", "13"}], "]"}], "\[Equal]", 
      RowBox[{
       RowBox[{"-", "p2p3p4r1"}], "+", "p2p4r1", "+", "p3"}]}], ",", 
     RowBox[{
      RowBox[{"vf", "[", 
       RowBox[{"1", ",", "13", ",", "3", ",", "21"}], "]"}], "\[Equal]", 
      RowBox[{"p1p2p3p4", "-", "p1p2p4", "-", "p3"}]}], ",", 
     RowBox[{
      RowBox[{"vb", "[", 
       RowBox[{"1", ",", "13", ",", "3", ",", "21"}], "]"}], "\[Equal]", 
      RowBox[{
       RowBox[{"-", "p1p2p3p4"}], "+", "p1p2p4", "+", "p3"}]}], ",", 
     RowBox[{
      RowBox[{"vf", "[", 
       RowBox[{"1", ",", "13", ",", "3", ",", "41"}], "]"}], "\[Equal]", 
      RowBox[{"p2p3p4p5", "-", "p2p4p5", "-", "p3"}]}], ",", 
     RowBox[{
      RowBox[{"vb", "[", 
       RowBox[{"1", ",", "13", ",", "3", ",", "41"}], "]"}], "\[Equal]", 
      RowBox[{
       RowBox[{"-", "p2p3p4p5"}], "+", "p2p4p5", "+", "p3"}]}], ",", 
     RowBox[{
      RowBox[{"vf", "[", 
       RowBox[{"1", ",", "17", ",", "3", ",", "1"}], "]"}], "\[Equal]", 
      RowBox[{"p1p2p4r1", "-", "p1p2r1", "-", "p4"}]}], ",", 
     RowBox[{
      RowBox[{"vb", "[", 
       RowBox[{"1", ",", "17", ",", "3", ",", "1"}], "]"}], "\[Equal]", 
      RowBox[{
       RowBox[{"-", "p1p2p4r1"}], "+", "p1p2r1", "+", "p4"}]}], ",", 
     RowBox[{
      RowBox[{"vf", "[", 
       RowBox[{"1", ",", "17", ",", "3", ",", "5"}], "]"}], "\[Equal]", 
      RowBox[{"p1p3p4r1", "-", "p1p3r1", "-", "p4"}]}], ",", 
     RowBox[{
      RowBox[{"vb", "[", 
       RowBox[{"1", ",", "17", ",", "3", ",", "5"}], "]"}], "\[Equal]", 
      RowBox[{
       RowBox[{"-", "p1p3p4r1"}], "+", "p1p3r1", "+", "p4"}]}], ",", 
     RowBox[{
      RowBox[{"vf", "[", 
       RowBox[{"1", ",", "17", ",", "3", ",", "9"}], "]"}], "\[Equal]", 
      RowBox[{"p2p3p4r1", "-", "p2p3r1", "-", "p4"}]}], ",", 
     RowBox[{
      RowBox[{"vb", "[", 
       RowBox[{"1", ",", "17", ",", "3", ",", "9"}], "]"}], "\[Equal]", 
      RowBox[{
       RowBox[{"-", "p2p3p4r1"}], "+", "p2p3r1", "+", "p4"}]}], ",", 
     RowBox[{
      RowBox[{"vf", "[", 
       RowBox[{"1", ",", "17", ",", "3", ",", "17"}], "]"}], "\[Equal]", 
      RowBox[{
       RowBox[{"-", "p1p2p3"}], "+", "p1p2p3p4", "-", "p4"}]}], ",", 
     RowBox[{
      RowBox[{"vb", "[", 
       RowBox[{"1", ",", "17", ",", "3", ",", "17"}], "]"}], "\[Equal]", 
      RowBox[{"p1p2p3", "-", "p1p2p3p4", "+", "p4"}]}], ",", 
     RowBox[{
      RowBox[{"vf", "[", 
       RowBox[{"1", ",", "17", ",", "3", ",", "29"}], "]"}], "\[Equal]", 
      RowBox[{"p1p3p4p5", "-", "p1p3p5", "-", "p4"}]}], ",", 
     RowBox[{
      RowBox[{"vb", "[", 
       RowBox[{"1", ",", "17", ",", "3", ",", "29"}], "]"}], "\[Equal]", 
      RowBox[{
       RowBox[{"-", "p1p3p4p5"}], "+", "p1p3p5", "+", "p4"}]}], ",", 
     RowBox[{
      RowBox[{"vf", "[", 
       RowBox[{"1", ",", "17", ",", "3", ",", "37"}], "]"}], "\[Equal]", 
      RowBox[{"p2p3p4p5", "-", "p2p3p5", "-", "p4"}]}], ",", 
     RowBox[{
      RowBox[{"vb", "[", 
       RowBox[{"1", ",", "17", ",", "3", ",", "37"}], "]"}], "\[Equal]", 
      RowBox[{
       RowBox[{"-", "p2p3p4p5"}], "+", "p2p3p5", "+", "p4"}]}], ",", 
     RowBox[{
      RowBox[{"vf", "[", 
       RowBox[{"1", ",", "21", ",", "3", ",", "5"}], "]"}], "\[Equal]", 
      RowBox[{"p1p3p5r1", "-", "p1p3r1", "-", "p5"}]}], ",", 
     RowBox[{
      RowBox[{"vb", "[", 
       RowBox[{"1", ",", "21", ",", "3", ",", "5"}], "]"}], "\[Equal]", 
      RowBox[{
       RowBox[{"-", "p1p3p5r1"}], "+", "p1p3r1", "+", "p5"}]}], ",", 
     RowBox[{
      RowBox[{"vf", "[", 
       RowBox[{"1", ",", "21", ",", "3", ",", "9"}], "]"}], "\[Equal]", 
      RowBox[{"p2p3p5r1", "-", "p2p3r1", "-", "p5"}]}], ",", 
     RowBox[{
      RowBox[{"vb", "[", 
       RowBox[{"1", ",", "21", ",", "3", ",", "9"}], "]"}], "\[Equal]", 
      RowBox[{
       RowBox[{"-", "p2p3p5r1"}], "+", "p2p3r1", "+", "p5"}]}], ",", 
     RowBox[{
      RowBox[{"vf", "[", 
       RowBox[{"1", ",", "21", ",", "3", ",", "13"}], "]"}], "\[Equal]", 
      RowBox[{"p2p4p5r1", "-", "p2p4r1", "-", "p5"}]}], ",", 
     RowBox[{
      RowBox[{"vb", "[", 
       RowBox[{"1", ",", "21", ",", "3", ",", "13"}], "]"}], "\[Equal]", 
      RowBox[{
       RowBox[{"-", "p2p4p5r1"}], "+", "p2p4r1", "+", "p5"}]}], ",", 
     RowBox[{
      RowBox[{"vf", "[", 
       RowBox[{"1", ",", "21", ",", "3", ",", "17"}], "]"}], "\[Equal]", 
      RowBox[{
       RowBox[{"-", "p1p2p3"}], "+", "p1p2p3p5", "-", "p5"}]}], ",", 
     RowBox[{
      RowBox[{"vb", "[", 
       RowBox[{"1", ",", "21", ",", "3", ",", "17"}], "]"}], "\[Equal]", 
      RowBox[{"p1p2p3", "-", "p1p2p3p5", "+", "p5"}]}], ",", 
     RowBox[{
      RowBox[{"vf", "[", 
       RowBox[{"1", ",", "21", ",", "3", ",", "21"}], "]"}], "\[Equal]", 
      RowBox[{
       RowBox[{"-", "p1p2p4"}], "+", "p1p2p4p5", "-", "p5"}]}], ",", 
     RowBox[{
      RowBox[{"vb", "[", 
       RowBox[{"1", ",", "21", ",", "3", ",", "21"}], "]"}], "\[Equal]", 
      RowBox[{"p1p2p4", "-", "p1p2p4p5", "+", "p5"}]}], ",", 
     RowBox[{
      RowBox[{"vf", "[", 
       RowBox[{"1", ",", "21", ",", "3", ",", "25"}], "]"}], "\[Equal]", 
      RowBox[{
       RowBox[{"-", "p1p3p4"}], "+", "p1p3p4p5", "-", "p5"}]}], ",", 
     RowBox[{
      RowBox[{"vb", "[", 
       RowBox[{"1", ",", "21", ",", "3", ",", "25"}], "]"}], "\[Equal]", 
      RowBox[{"p1p3p4", "-", "p1p3p4p5", "+", "p5"}]}], ",", 
     RowBox[{
      RowBox[{"vf", "[", 
       RowBox[{"1", ",", "21", ",", "3", ",", "33"}], "]"}], "\[Equal]", 
      RowBox[{
       RowBox[{"-", "p2p3p4"}], "+", "p2p3p4p5", "-", "p5"}]}], ",", 
     RowBox[{
      RowBox[{"vb", "[", 
       RowBox[{"1", ",", "21", ",", "3", ",", "33"}], "]"}], "\[Equal]", 
      RowBox[{"p2p3p4", "-", "p2p3p4p5", "+", "p5"}]}], ",", 
     RowBox[{
      RowBox[{"vf", "[", 
       RowBox[{"2", ",", "1", ",", "2", ",", "17"}], "]"}], "\[Equal]", 
      RowBox[{"p1p2p3r1", "-", "p1r1", "-", "p2p3"}]}], ",", 
     RowBox[{
      RowBox[{"vb", "[", 
       RowBox[{"2", ",", "1", ",", "2", ",", "17"}], "]"}], "\[Equal]", 
      RowBox[{
       RowBox[{"-", "p1p2p3r1"}], "+", "p1r1", "+", "p2p3"}]}], ",", 
     RowBox[{
      RowBox[{"vf", "[", 
       RowBox[{"2", ",", "1", ",", "2", ",", "21"}], "]"}], "\[Equal]", 
      RowBox[{"p1p2p4r1", "-", "p1r1", "-", "p2p4"}]}], ",", 
     RowBox[{
      RowBox[{"vb", "[", 
       RowBox[{"2", ",", "1", ",", "2", ",", "21"}], "]"}], "\[Equal]", 
      RowBox[{
       RowBox[{"-", "p1p2p4r1"}], "+", "p1r1", "+", "p2p4"}]}], ",", 
     RowBox[{
      RowBox[{"vf", "[", 
       RowBox[{"2", ",", "1", ",", "2", ",", "25"}], "]"}], "\[Equal]", 
      RowBox[{"p1p3p4r1", "-", "p1r1", "-", "p3p4"}]}], ",", 
     RowBox[{
      RowBox[{"vb", "[", 
       RowBox[{"2", ",", "1", ",", "2", ",", "25"}], "]"}], "\[Equal]", 
      RowBox[{
       RowBox[{"-", "p1p3p4r1"}], "+", "p1r1", "+", "p3p4"}]}], ",", 
     RowBox[{
      RowBox[{"vf", "[", 
       RowBox[{"2", ",", "1", ",", "2", ",", "29"}], "]"}], "\[Equal]", 
      RowBox[{"p1p3p5r1", "-", "p1r1", "-", "p3p5"}]}], ",", 
     RowBox[{
      RowBox[{"vb", "[", 
       RowBox[{"2", ",", "1", ",", "2", ",", "29"}], "]"}], "\[Equal]", 
      RowBox[{
       RowBox[{"-", "p1p3p5r1"}], "+", "p1r1", "+", "p3p5"}]}], ",", 
     RowBox[{
      RowBox[{"vf", "[", 
       RowBox[{"2", ",", "5", ",", "2", ",", "13"}], "]"}], "\[Equal]", 
      RowBox[{"p1p2p3r1", "-", "p1p3", "-", "p2r1"}]}], ",", 
     RowBox[{
      RowBox[{"vb", "[", 
       RowBox[{"2", ",", "5", ",", "2", ",", "13"}], "]"}], "\[Equal]", 
      RowBox[{
       RowBox[{"-", "p1p2p3r1"}], "+", "p1p3", "+", "p2r1"}]}], ",", 
     RowBox[{
      RowBox[{"vf", "[", 
       RowBox[{"2", ",", "5", ",", "2", ",", "25"}], "]"}], "\[Equal]", 
      RowBox[{"p2p3p4r1", "-", "p2r1", "-", "p3p4"}]}], ",", 
     RowBox[{
      RowBox[{"vb", "[", 
       RowBox[{"2", ",", "5", ",", "2", ",", "25"}], "]"}], "\[Equal]", 
      RowBox[{
       RowBox[{"-", "p2p3p4r1"}], "+", "p2r1", "+", "p3p4"}]}], ",", 
     RowBox[{
      RowBox[{"vf", "[", 
       RowBox[{"2", ",", "5", ",", "2", ",", "29"}], "]"}], "\[Equal]", 
      RowBox[{"p2p3p5r1", "-", "p2r1", "-", "p3p5"}]}], ",", 
     RowBox[{
      RowBox[{"vb", "[", 
       RowBox[{"2", ",", "5", ",", "2", ",", "29"}], "]"}], "\[Equal]", 
      RowBox[{
       RowBox[{"-", "p2p3p5r1"}], "+", "p2r1", "+", "p3p5"}]}], ",", 
     RowBox[{
      RowBox[{"vf", "[", 
       RowBox[{"2", ",", "5", ",", "2", ",", "33"}], "]"}], "\[Equal]", 
      RowBox[{"p2p4p5r1", "-", "p2r1", "-", "p4p5"}]}], ",", 
     RowBox[{
      RowBox[{"vb", "[", 
       RowBox[{"2", ",", "5", ",", "2", ",", "33"}], "]"}], "\[Equal]", 
      RowBox[{
       RowBox[{"-", "p2p4p5r1"}], "+", "p2r1", "+", "p4p5"}]}], ",", 
     RowBox[{
      RowBox[{"vf", "[", 
       RowBox[{"2", ",", "9", ",", "2", ",", "25"}], "]"}], "\[Equal]", 
      RowBox[{
       RowBox[{"-", "p1p2"}], "+", "p1p2p3p4", "-", "p3p4"}]}], ",", 
     RowBox[{
      RowBox[{"vb", "[", 
       RowBox[{"2", ",", "9", ",", "2", ",", "25"}], "]"}], "\[Equal]", 
      RowBox[{"p1p2", "-", "p1p2p3p4", "+", "p3p4"}]}], ",", 
     RowBox[{
      RowBox[{"vf", "[", 
       RowBox[{"2", ",", "9", ",", "2", ",", "29"}], "]"}], "\[Equal]", 
      RowBox[{
       RowBox[{"-", "p1p2"}], "+", "p1p2p3p5", "-", "p3p5"}]}], ",", 
     RowBox[{
      RowBox[{"vb", "[", 
       RowBox[{"2", ",", "9", ",", "2", ",", "29"}], "]"}], "\[Equal]", 
      RowBox[{"p1p2", "-", "p1p2p3p5", "+", "p3p5"}]}], ",", 
     RowBox[{
      RowBox[{"vf", "[", 
       RowBox[{"2", ",", "9", ",", "2", ",", "33"}], "]"}], "\[Equal]", 
      RowBox[{
       RowBox[{"-", "p1p2"}], "+", "p1p2p4p5", "-", "p4p5"}]}], ",", 
     RowBox[{
      RowBox[{"vb", "[", 
       RowBox[{"2", ",", "9", ",", "2", ",", "33"}], "]"}], "\[Equal]", 
      RowBox[{"p1p2", "-", "p1p2p4p5", "+", "p4p5"}]}], ",", 
     RowBox[{
      RowBox[{"vf", "[", 
       RowBox[{"2", ",", "13", ",", "2", ",", "21"}], "]"}], "\[Equal]", 
      RowBox[{"p1p2p3p4", "-", "p1p3", "-", "p2p4"}]}], ",", 
     RowBox[{
      RowBox[{"vb", "[", 
       RowBox[{"2", ",", "13", ",", "2", ",", "21"}], "]"}], "\[Equal]", 
      RowBox[{
       RowBox[{"-", "p1p2p3p4"}], "+", "p1p3", "+", "p2p4"}]}], ",", 
     RowBox[{
      RowBox[{"vf", "[", 
       RowBox[{"2", ",", "13", ",", "2", ",", "33"}], "]"}], "\[Equal]", 
      RowBox[{
       RowBox[{"-", "p1p3"}], "+", "p1p3p4p5", "-", "p4p5"}]}], ",", 
     RowBox[{
      RowBox[{"vb", "[", 
       RowBox[{"2", ",", "13", ",", "2", ",", "33"}], "]"}], "\[Equal]", 
      RowBox[{"p1p3", "-", "p1p3p4p5", "+", "p4p5"}]}], ",", 
     RowBox[{
      RowBox[{"vf", "[", 
       RowBox[{"2", ",", "17", ",", "2", ",", "33"}], "]"}], "\[Equal]", 
      RowBox[{
       RowBox[{"-", "p2p3"}], "+", "p2p3p4p5", "-", "p4p5"}]}], ",", 
     RowBox[{
      RowBox[{"vb", "[", 
       RowBox[{"2", ",", "17", ",", "2", ",", "33"}], "]"}], "\[Equal]", 
      RowBox[{"p2p3", "-", "p2p3p4p5", "+", "p4p5"}]}], ",", 
     RowBox[{
      RowBox[{"vf", "[", 
       RowBox[{"2", ",", "21", ",", "2", ",", "29"}], "]"}], "\[Equal]", 
      RowBox[{"p2p3p4p5", "-", "p2p4", "-", "p3p5"}]}], ",", 
     RowBox[{
      RowBox[{"vb", "[", 
       RowBox[{"2", ",", "21", ",", "2", ",", "29"}], "]"}], "\[Equal]", 
      RowBox[{
       RowBox[{"-", "p2p3p4p5"}], "+", "p2p4", "+", "p3p5"}]}], ",", 
     RowBox[{
      RowBox[{"vf", "[", 
       RowBox[{"1", ",", "1", ",", "4", ",", "29"}], "]"}], "\[Equal]", 
      RowBox[{
       RowBox[{"-", "p1p2p3p4"}], "+", "p1p2p3p4r1", "-", "r1"}]}], ",", 
     RowBox[{
      RowBox[{"vb", "[", 
       RowBox[{"1", ",", "1", ",", "4", ",", "29"}], "]"}], "\[Equal]", 
      RowBox[{"p1p2p3p4", "-", "p1p2p3p4r1", "+", "r1"}]}], ",", 
     RowBox[{
      RowBox[{"vf", "[", 
       RowBox[{"1", ",", "1", ",", "4", ",", "33"}], "]"}], "\[Equal]", 
      RowBox[{
       RowBox[{"-", "p1p2p3p5"}], "+", "p1p2p3p5r1", "-", "r1"}]}], ",", 
     RowBox[{
      RowBox[{"vb", "[", 
       RowBox[{"1", ",", "1", ",", "4", ",", "33"}], "]"}], "\[Equal]", 
      RowBox[{"p1p2p3p5", "-", "p1p2p3p5r1", "+", "r1"}]}], ",", 
     RowBox[{
      RowBox[{"vf", "[", 
       RowBox[{"1", ",", "1", ",", "4", ",", "37"}], "]"}], "\[Equal]", 
      RowBox[{
       RowBox[{"-", "p1p2p4p5"}], "+", "p1p2p4p5r1", "-", "r1"}]}], ",", 
     RowBox[{
      RowBox[{"vb", "[", 
       RowBox[{"1", ",", "1", ",", "4", ",", "37"}], "]"}], "\[Equal]", 
      RowBox[{"p1p2p4p5", "-", "p1p2p4p5r1", "+", "r1"}]}], ",", 
     RowBox[{
      RowBox[{"vf", "[", 
       RowBox[{"1", ",", "1", ",", "4", ",", "41"}], "]"}], "\[Equal]", 
      RowBox[{
       RowBox[{"-", "p1p3p4p5"}], "+", "p1p3p4p5r1", "-", "r1"}]}], ",", 
     RowBox[{
      RowBox[{"vb", "[", 
       RowBox[{"1", ",", "1", ",", "4", ",", "41"}], "]"}], "\[Equal]", 
      RowBox[{"p1p3p4p5", "-", "p1p3p4p5r1", "+", "r1"}]}], ",", 
     RowBox[{
      RowBox[{"vf", "[", 
       RowBox[{"1", ",", "1", ",", "4", ",", "45"}], "]"}], "\[Equal]", 
      RowBox[{
       RowBox[{"-", "p2p3p4p5"}], "+", "p2p3p4p5r1", "-", "r1"}]}], ",", 
     RowBox[{
      RowBox[{"vb", "[", 
       RowBox[{"1", ",", "1", ",", "4", ",", "45"}], "]"}], "\[Equal]", 
      RowBox[{"p2p3p4p5", "-", "p2p3p4p5r1", "+", "r1"}]}], ",", 
     RowBox[{
      RowBox[{"vf", "[", 
       RowBox[{"1", ",", "5", ",", "4", ",", "17"}], "]"}], "\[Equal]", 
      RowBox[{
       RowBox[{"-", "p1"}], "+", "p1p2p3p4r1", "-", "p2p3p4r1"}]}], ",", 
     RowBox[{
      RowBox[{"vb", "[", 
       RowBox[{"1", ",", "5", ",", "4", ",", "17"}], "]"}], "\[Equal]", 
      RowBox[{"p1", "-", "p1p2p3p4r1", "+", "p2p3p4r1"}]}], ",", 
     RowBox[{
      RowBox[{"vf", "[", 
       RowBox[{"1", ",", "5", ",", "4", ",", "21"}], "]"}], "\[Equal]", 
      RowBox[{
       RowBox[{"-", "p1"}], "+", "p1p2p3p5r1", "-", "p2p3p5r1"}]}], ",", 
     RowBox[{
      RowBox[{"vb", "[", 
       RowBox[{"1", ",", "5", ",", "4", ",", "21"}], "]"}], "\[Equal]", 
      RowBox[{"p1", "-", "p1p2p3p5r1", "+", "p2p3p5r1"}]}], ",", 
     RowBox[{
      RowBox[{"vf", "[", 
       RowBox[{"1", ",", "5", ",", "4", ",", "25"}], "]"}], "\[Equal]", 
      RowBox[{
       RowBox[{"-", "p1"}], "+", "p1p2p4p5r1", "-", "p2p4p5r1"}]}], ",", 
     RowBox[{
      RowBox[{"vb", "[", 
       RowBox[{"1", ",", "5", ",", "4", ",", "25"}], "]"}], "\[Equal]", 
      RowBox[{"p1", "-", "p1p2p4p5r1", "+", "p2p4p5r1"}]}], ",", 
     RowBox[{
      RowBox[{"vf", "[", 
       RowBox[{"1", ",", "5", ",", "4", ",", "45"}], "]"}], "\[Equal]", 
      RowBox[{
       RowBox[{"-", "p1"}], "+", "p1p2p3p4p5", "-", "p2p3p4p5"}]}], ",", 
     RowBox[{
      RowBox[{"vb", "[", 
       RowBox[{"1", ",", "5", ",", "4", ",", "45"}], "]"}], "\[Equal]", 
      RowBox[{"p1", "-", "p1p2p3p4p5", "+", "p2p3p4p5"}]}], ",", 
     RowBox[{
      RowBox[{"vf", "[", 
       RowBox[{"1", ",", "9", ",", "4", ",", "9"}], "]"}], "\[Equal]", 
      RowBox[{"p1p2p3p4r1", "-", "p1p3p4r1", "-", "p2"}]}], ",", 
     RowBox[{
      RowBox[{"vb", "[", 
       RowBox[{"1", ",", "9", ",", "4", ",", "9"}], "]"}], "\[Equal]", 
      RowBox[{
       RowBox[{"-", "p1p2p3p4r1"}], "+", "p1p3p4r1", "+", "p2"}]}], ",", 
     RowBox[{
      RowBox[{"vf", "[", 
       RowBox[{"1", ",", "9", ",", "4", ",", "13"}], "]"}], "\[Equal]", 
      RowBox[{"p1p2p3p5r1", "-", "p1p3p5r1", "-", "p2"}]}], ",", 
     RowBox[{
      RowBox[{"vb", "[", 
       RowBox[{"1", ",", "9", ",", "4", ",", "13"}], "]"}], "\[Equal]", 
      RowBox[{
       RowBox[{"-", "p1p2p3p5r1"}], "+", "p1p3p5r1", "+", "p2"}]}], ",", 
     RowBox[{
      RowBox[{"vf", "[", 
       RowBox[{"1", ",", "9", ",", "4", ",", "41"}], "]"}], "\[Equal]", 
      RowBox[{"p1p2p3p4p5", "-", "p1p3p4p5", "-", "p2"}]}], ",", 
     RowBox[{
      RowBox[{"vb", "[", 
       RowBox[{"1", ",", "9", ",", "4", ",", "41"}], "]"}], "\[Equal]", 
      RowBox[{
       RowBox[{"-", "p1p2p3p4p5"}], "+", "p1p3p4p5", "+", "p2"}]}], ",", 
     RowBox[{
      RowBox[{"vf", "[", 
       RowBox[{"1", ",", "13", ",", "4", ",", "5"}], "]"}], "\[Equal]", 
      RowBox[{"p1p2p3p4r1", "-", "p1p2p4r1", "-", "p3"}]}], ",", 
     RowBox[{
      RowBox[{"vb", "[", 
       RowBox[{"1", ",", "13", ",", "4", ",", "5"}], "]"}], "\[Equal]", 
      RowBox[{
       RowBox[{"-", "p1p2p3p4r1"}], "+", "p1p2p4r1", "+", "p3"}]}], ",", 
     RowBox[{
      RowBox[{"vf", "[", 
       RowBox[{"1", ",", "13", ",", "4", ",", "25"}], "]"}], "\[Equal]", 
      RowBox[{"p2p3p4p5r1", "-", "p2p4p5r1", "-", "p3"}]}], ",", 
     RowBox[{
      RowBox[{"vb", "[", 
       RowBox[{"1", ",", "13", ",", "4", ",", "25"}], "]"}], "\[Equal]", 
      RowBox[{
       RowBox[{"-", "p2p3p4p5r1"}], "+", "p2p4p5r1", "+", "p3"}]}], ",", 
     RowBox[{
      RowBox[{"vf", "[", 
       RowBox[{"1", ",", "13", ",", "4", ",", "37"}], "]"}], "\[Equal]", 
      RowBox[{"p1p2p3p4p5", "-", "p1p2p4p5", "-", "p3"}]}], ",", 
     RowBox[{
      RowBox[{"vb", "[", 
       RowBox[{"1", ",", "13", ",", "4", ",", "37"}], "]"}], "\[Equal]", 
      RowBox[{
       RowBox[{"-", "p1p2p3p4p5"}], "+", "p1p2p4p5", "+", "p3"}]}], ",", 
     RowBox[{
      RowBox[{"vf", "[", 
       RowBox[{"1", ",", "17", ",", "4", ",", "1"}], "]"}], "\[Equal]", 
      RowBox[{"p1p2p3p4r1", "-", "p1p2p3r1", "-", "p4"}]}], ",", 
     RowBox[{
      RowBox[{"vb", "[", 
       RowBox[{"1", ",", "17", ",", "4", ",", "1"}], "]"}], "\[Equal]", 
      RowBox[{
       RowBox[{"-", "p1p2p3p4r1"}], "+", "p1p2p3r1", "+", "p4"}]}], ",", 
     RowBox[{
      RowBox[{"vf", "[", 
       RowBox[{"1", ",", "17", ",", "4", ",", "13"}], "]"}], "\[Equal]", 
      RowBox[{"p1p3p4p5r1", "-", "p1p3p5r1", "-", "p4"}]}], ",", 
     RowBox[{
      RowBox[{"vb", "[", 
       RowBox[{"1", ",", "17", ",", "4", ",", "13"}], "]"}], "\[Equal]", 
      RowBox[{
       RowBox[{"-", "p1p3p4p5r1"}], "+", "p1p3p5r1", "+", "p4"}]}], ",", 
     RowBox[{
      RowBox[{"vf", "[", 
       RowBox[{"1", ",", "17", ",", "4", ",", "21"}], "]"}], "\[Equal]", 
      RowBox[{"p2p3p4p5r1", "-", "p2p3p5r1", "-", "p4"}]}], ",", 
     RowBox[{
      RowBox[{"vb", "[", 
       RowBox[{"1", ",", "17", ",", "4", ",", "21"}], "]"}], "\[Equal]", 
      RowBox[{
       RowBox[{"-", "p2p3p4p5r1"}], "+", "p2p3p5r1", "+", "p4"}]}], ",", 
     RowBox[{
      RowBox[{"vf", "[", 
       RowBox[{"1", ",", "17", ",", "4", ",", "33"}], "]"}], "\[Equal]", 
      RowBox[{"p1p2p3p4p5", "-", "p1p2p3p5", "-", "p4"}]}], ",", 
     RowBox[{
      RowBox[{"vb", "[", 
       RowBox[{"1", ",", "17", ",", "4", ",", "33"}], "]"}], "\[Equal]", 
      RowBox[{
       RowBox[{"-", "p1p2p3p4p5"}], "+", "p1p2p3p5", "+", "p4"}]}], ",", 
     RowBox[{
      RowBox[{"vf", "[", 
       RowBox[{"1", ",", "21", ",", "4", ",", "1"}], "]"}], "\[Equal]", 
      RowBox[{"p1p2p3p5r1", "-", "p1p2p3r1", "-", "p5"}]}], ",", 
     RowBox[{
      RowBox[{"vb", "[", 
       RowBox[{"1", ",", "21", ",", "4", ",", "1"}], "]"}], "\[Equal]", 
      RowBox[{
       RowBox[{"-", "p1p2p3p5r1"}], "+", "p1p2p3r1", "+", "p5"}]}], ",", 
     RowBox[{
      RowBox[{"vf", "[", 
       RowBox[{"1", ",", "21", ",", "4", ",", "5"}], "]"}], "\[Equal]", 
      RowBox[{"p1p2p4p5r1", "-", "p1p2p4r1", "-", "p5"}]}], ",", 
     RowBox[{
      RowBox[{"vb", "[", 
       RowBox[{"1", ",", "21", ",", "4", ",", "5"}], "]"}], "\[Equal]", 
      RowBox[{
       RowBox[{"-", "p1p2p4p5r1"}], "+", "p1p2p4r1", "+", "p5"}]}], ",", 
     RowBox[{
      RowBox[{"vf", "[", 
       RowBox[{"1", ",", "21", ",", "4", ",", "9"}], "]"}], "\[Equal]", 
      RowBox[{"p1p3p4p5r1", "-", "p1p3p4r1", "-", "p5"}]}], ",", 
     RowBox[{
      RowBox[{"vb", "[", 
       RowBox[{"1", ",", "21", ",", "4", ",", "9"}], "]"}], "\[Equal]", 
      RowBox[{
       RowBox[{"-", "p1p3p4p5r1"}], "+", "p1p3p4r1", "+", "p5"}]}], ",", 
     RowBox[{
      RowBox[{"vf", "[", 
       RowBox[{"1", ",", "21", ",", "4", ",", "17"}], "]"}], "\[Equal]", 
      RowBox[{"p2p3p4p5r1", "-", "p2p3p4r1", "-", "p5"}]}], ",", 
     RowBox[{
      RowBox[{"vb", "[", 
       RowBox[{"1", ",", "21", ",", "4", ",", "17"}], "]"}], "\[Equal]", 
      RowBox[{
       RowBox[{"-", "p2p3p4p5r1"}], "+", "p2p3p4r1", "+", "p5"}]}], ",", 
     RowBox[{
      RowBox[{"vf", "[", 
       RowBox[{"1", ",", "21", ",", "4", ",", "29"}], "]"}], "\[Equal]", 
      RowBox[{
       RowBox[{"-", "p1p2p3p4"}], "+", "p1p2p3p4p5", "-", "p5"}]}], ",", 
     RowBox[{
      RowBox[{"vb", "[", 
       RowBox[{"1", ",", "21", ",", "4", ",", "29"}], "]"}], "\[Equal]", 
      RowBox[{"p1p2p3p4", "-", "p1p2p3p4p5", "+", "p5"}]}], ",", 
     RowBox[{
      RowBox[{"vf", "[", 
       RowBox[{"2", ",", "1", ",", "3", ",", "33"}], "]"}], "\[Equal]", 
      RowBox[{"p1p2p3p4r1", "-", "p1r1", "-", "p2p3p4"}]}], ",", 
     RowBox[{
      RowBox[{"vb", "[", 
       RowBox[{"2", ",", "1", ",", "3", ",", "33"}], "]"}], "\[Equal]", 
      RowBox[{
       RowBox[{"-", "p1p2p3p4r1"}], "+", "p1r1", "+", "p2p3p4"}]}], ",", 
     RowBox[{
      RowBox[{"vf", "[", 
       RowBox[{"2", ",", "1", ",", "3", ",", "37"}], "]"}], "\[Equal]", 
      RowBox[{"p1p2p3p5r1", "-", "p1r1", "-", "p2p3p5"}]}], ",", 
     RowBox[{
      RowBox[{"vb", "[", 
       RowBox[{"2", ",", "1", ",", "3", ",", "37"}], "]"}], "\[Equal]", 
      RowBox[{
       RowBox[{"-", "p1p2p3p5r1"}], "+", "p1r1", "+", "p2p3p5"}]}], ",", 
     RowBox[{
      RowBox[{"vf", "[", 
       RowBox[{"2", ",", "1", ",", "3", ",", "41"}], "]"}], "\[Equal]", 
      RowBox[{"p1p2p4p5r1", "-", "p1r1", "-", "p2p4p5"}]}], ",", 
     RowBox[{
      RowBox[{"vb", "[", 
       RowBox[{"2", ",", "1", ",", "3", ",", "41"}], "]"}], "\[Equal]", 
      RowBox[{
       RowBox[{"-", "p1p2p4p5r1"}], "+", "p1r1", "+", "p2p4p5"}]}], ",", 
     RowBox[{
      RowBox[{"vf", "[", 
       RowBox[{"2", ",", "1", ",", "3", ",", "45"}], "]"}], "\[Equal]", 
      RowBox[{"p1p3p4p5r1", "-", "p1r1", "-", "p3p4p5"}]}], ",", 
     RowBox[{
      RowBox[{"vb", "[", 
       RowBox[{"2", ",", "1", ",", "3", ",", "45"}], "]"}], "\[Equal]", 
      RowBox[{
       RowBox[{"-", "p1p3p4p5r1"}], "+", "p1r1", "+", "p3p4p5"}]}], ",", 
     RowBox[{
      RowBox[{"vf", "[", 
       RowBox[{"2", ",", "5", ",", "3", ",", "25"}], "]"}], "\[Equal]", 
      RowBox[{"p1p2p3p4r1", "-", "p1p3p4", "-", "p2r1"}]}], ",", 
     RowBox[{
      RowBox[{"vb", "[", 
       RowBox[{"2", ",", "5", ",", "3", ",", "25"}], "]"}], "\[Equal]", 
      RowBox[{
       RowBox[{"-", "p1p2p3p4r1"}], "+", "p1p3p4", "+", "p2r1"}]}], ",", 
     RowBox[{
      RowBox[{"vf", "[", 
       RowBox[{"2", ",", "5", ",", "3", ",", "29"}], "]"}], "\[Equal]", 
      RowBox[{"p1p2p3p5r1", "-", "p1p3p5", "-", "p2r1"}]}], ",", 
     RowBox[{
      RowBox[{"vb", "[", 
       RowBox[{"2", ",", "5", ",", "3", ",", "29"}], "]"}], "\[Equal]", 
      RowBox[{
       RowBox[{"-", "p1p2p3p5r1"}], "+", "p1p3p5", "+", "p2r1"}]}], ",", 
     RowBox[{
      RowBox[{"vf", "[", 
       RowBox[{"2", ",", "5", ",", "3", ",", "45"}], "]"}], "\[Equal]", 
      RowBox[{"p2p3p4p5r1", "-", "p2r1", "-", "p3p4p5"}]}], ",", 
     RowBox[{
      RowBox[{"vb", "[", 
       RowBox[{"2", ",", "5", ",", "3", ",", "45"}], "]"}], "\[Equal]", 
      RowBox[{
       RowBox[{"-", "p2p3p4p5r1"}], "+", "p2r1", "+", "p3p4p5"}]}], ",", 
     RowBox[{
      RowBox[{"vf", "[", 
       RowBox[{"2", ",", "9", ",", "3", ",", "45"}], "]"}], "\[Equal]", 
      RowBox[{
       RowBox[{"-", "p1p2"}], "+", "p1p2p3p4p5", "-", "p3p4p5"}]}], ",", 
     RowBox[{
      RowBox[{"vb", "[", 
       RowBox[{"2", ",", "9", ",", "3", ",", "45"}], "]"}], "\[Equal]", 
      RowBox[{"p1p2", "-", "p1p2p3p4p5", "+", "p3p4p5"}]}], ",", 
     RowBox[{
      RowBox[{"vf", "[", 
       RowBox[{"2", ",", "13", ",", "3", ",", "13"}], "]"}], "\[Equal]", 
      RowBox[{"p1p2p3p4r1", "-", "p1p3", "-", "p2p4r1"}]}], ",", 
     RowBox[{
      RowBox[{"vb", "[", 
       RowBox[{"2", ",", "13", ",", "3", ",", "13"}], "]"}], "\[Equal]", 
      RowBox[{
       RowBox[{"-", "p1p2p3p4r1"}], "+", "p1p3", "+", "p2p4r1"}]}], ",", 
     RowBox[{
      RowBox[{"vf", "[", 
       RowBox[{"2", ",", "13", ",", "3", ",", "41"}], "]"}], "\[Equal]", 
      RowBox[{"p1p2p3p4p5", "-", "p1p3", "-", "p2p4p5"}]}], ",", 
     RowBox[{
      RowBox[{"vb", "[", 
       RowBox[{"2", ",", "13", ",", "3", ",", "41"}], "]"}], "\[Equal]", 
      RowBox[{
       RowBox[{"-", "p1p2p3p4p5"}], "+", "p1p3", "+", "p2p4p5"}]}], ",", 
     RowBox[{
      RowBox[{"vf", "[", 
       RowBox[{"2", ",", "21", ",", "3", ",", "5"}], "]"}], "\[Equal]", 
      RowBox[{"p1p2p3p4r1", "-", "p1p3r1", "-", "p2p4"}]}], ",", 
     RowBox[{
      RowBox[{"vb", "[", 
       RowBox[{"2", ",", "21", ",", "3", ",", "5"}], "]"}], "\[Equal]", 
      RowBox[{
       RowBox[{"-", "p1p2p3p4r1"}], "+", "p1p3r1", "+", "p2p4"}]}], ",", 
     RowBox[{
      RowBox[{"vf", "[", 
       RowBox[{"2", ",", "21", ",", "3", ",", "29"}], "]"}], "\[Equal]", 
      RowBox[{"p1p2p3p4p5", "-", "p1p3p5", "-", "p2p4"}]}], ",", 
     RowBox[{
      RowBox[{"vb", "[", 
       RowBox[{"2", ",", "21", ",", "3", ",", "29"}], "]"}], "\[Equal]", 
      RowBox[{
       RowBox[{"-", "p1p2p3p4p5"}], "+", "p1p3p5", "+", "p2p4"}]}], ",", 
     RowBox[{
      RowBox[{"vf", "[", 
       RowBox[{"2", ",", "25", ",", "3", ",", "1"}], "]"}], "\[Equal]", 
      RowBox[{"p1p2p3p4r1", "-", "p1p2r1", "-", "p3p4"}]}], ",", 
     RowBox[{
      RowBox[{"vb", "[", 
       RowBox[{"2", ",", "25", ",", "3", ",", "1"}], "]"}], "\[Equal]", 
      RowBox[{
       RowBox[{"-", "p1p2p3p4r1"}], "+", "p1p2r1", "+", "p3p4"}]}], ",", 
     RowBox[{
      RowBox[{"vf", "[", 
       RowBox[{"2", ",", "29", ",", "3", ",", "1"}], "]"}], "\[Equal]", 
      RowBox[{"p1p2p3p5r1", "-", "p1p2r1", "-", "p3p5"}]}], ",", 
     RowBox[{
      RowBox[{"vb", "[", 
       RowBox[{"2", ",", "29", ",", "3", ",", "1"}], "]"}], "\[Equal]", 
      RowBox[{
       RowBox[{"-", "p1p2p3p5r1"}], "+", "p1p2r1", "+", "p3p5"}]}], ",", 
     RowBox[{
      RowBox[{"vf", "[", 
       RowBox[{"2", ",", "29", ",", "3", ",", "13"}], "]"}], "\[Equal]", 
      RowBox[{"p2p3p4p5r1", "-", "p2p4r1", "-", "p3p5"}]}], ",", 
     RowBox[{
      RowBox[{"vb", "[", 
       RowBox[{"2", ",", "29", ",", "3", ",", "13"}], "]"}], "\[Equal]", 
      RowBox[{
       RowBox[{"-", "p2p3p4p5r1"}], "+", "p2p4r1", "+", "p3p5"}]}], ",", 
     RowBox[{
      RowBox[{"vf", "[", 
       RowBox[{"2", ",", "29", ",", "3", ",", "21"}], "]"}], "\[Equal]", 
      RowBox[{"p1p2p3p4p5", "-", "p1p2p4", "-", "p3p5"}]}], ",", 
     RowBox[{
      RowBox[{"vb", "[", 
       RowBox[{"2", ",", "29", ",", "3", ",", "21"}], "]"}], "\[Equal]", 
      RowBox[{
       RowBox[{"-", "p1p2p3p4p5"}], "+", "p1p2p4", "+", "p3p5"}]}], ",", 
     RowBox[{
      RowBox[{"vf", "[", 
       RowBox[{"2", ",", "33", ",", "3", ",", "1"}], "]"}], "\[Equal]", 
      RowBox[{"p1p2p4p5r1", "-", "p1p2r1", "-", "p4p5"}]}], ",", 
     RowBox[{
      RowBox[{"vb", "[", 
       RowBox[{"2", ",", "33", ",", "3", ",", "1"}], "]"}], "\[Equal]", 
      RowBox[{
       RowBox[{"-", "p1p2p4p5r1"}], "+", "p1p2r1", "+", "p4p5"}]}], ",", 
     RowBox[{
      RowBox[{"vf", "[", 
       RowBox[{"2", ",", "33", ",", "3", ",", "5"}], "]"}], "\[Equal]", 
      RowBox[{"p1p3p4p5r1", "-", "p1p3r1", "-", "p4p5"}]}], ",", 
     RowBox[{
      RowBox[{"vb", "[", 
       RowBox[{"2", ",", "33", ",", "3", ",", "5"}], "]"}], "\[Equal]", 
      RowBox[{
       RowBox[{"-", "p1p3p4p5r1"}], "+", "p1p3r1", "+", "p4p5"}]}], ",", 
     RowBox[{
      RowBox[{"vf", "[", 
       RowBox[{"2", ",", "33", ",", "3", ",", "9"}], "]"}], "\[Equal]", 
      RowBox[{"p2p3p4p5r1", "-", "p2p3r1", "-", "p4p5"}]}], ",", 
     RowBox[{
      RowBox[{"vb", "[", 
       RowBox[{"2", ",", "33", ",", "3", ",", "9"}], "]"}], "\[Equal]", 
      RowBox[{
       RowBox[{"-", "p2p3p4p5r1"}], "+", "p2p3r1", "+", "p4p5"}]}], ",", 
     RowBox[{
      RowBox[{"vf", "[", 
       RowBox[{"2", ",", "33", ",", "3", ",", "17"}], "]"}], "\[Equal]", 
      RowBox[{
       RowBox[{"-", "p1p2p3"}], "+", "p1p2p3p4p5", "-", "p4p5"}]}], ",", 
     RowBox[{
      RowBox[{"vb", "[", 
       RowBox[{"2", ",", "33", ",", "3", ",", "17"}], "]"}], "\[Equal]", 
      RowBox[{"p1p2p3", "-", "p1p2p3p4p5", "+", "p4p5"}]}], ",", 
     RowBox[{
      RowBox[{"vf", "[", 
       RowBox[{"1", ",", "1", ",", "5", ",", "21"}], "]"}], "\[Equal]", 
      RowBox[{
       RowBox[{"-", "p1p2p3p4p5"}], "+", "p1p2p3p4p5r1", "-", "r1"}]}], ",", 
     RowBox[{
      RowBox[{"vb", "[", 
       RowBox[{"1", ",", "1", ",", "5", ",", "21"}], "]"}], "\[Equal]", 
      RowBox[{"p1p2p3p4p5", "-", "p1p2p3p4p5r1", "+", "r1"}]}], ",", 
     RowBox[{
      RowBox[{"vf", "[", 
       RowBox[{"1", ",", "5", ",", "5", ",", "17"}], "]"}], "\[Equal]", 
      RowBox[{
       RowBox[{"-", "p1"}], "+", "p1p2p3p4p5r1", "-", "p2p3p4p5r1"}]}], ",", 
     RowBox[{
      RowBox[{"vb", "[", 
       RowBox[{"1", ",", "5", ",", "5", ",", "17"}], "]"}], "\[Equal]", 
      RowBox[{"p1", "-", "p1p2p3p4p5r1", "+", "p2p3p4p5r1"}]}], ",", 
     RowBox[{
      RowBox[{"vf", "[", 
       RowBox[{"1", ",", "9", ",", "5", ",", "13"}], "]"}], "\[Equal]", 
      RowBox[{"p1p2p3p4p5r1", "-", "p1p3p4p5r1", "-", "p2"}]}], ",", 
     RowBox[{
      RowBox[{"vb", "[", 
       RowBox[{"1", ",", "9", ",", "5", ",", "13"}], "]"}], "\[Equal]", 
      RowBox[{
       RowBox[{"-", "p1p2p3p4p5r1"}], "+", "p1p3p4p5r1", "+", "p2"}]}], ",", 
     RowBox[{
      RowBox[{"vf", "[", 
       RowBox[{"1", ",", "13", ",", "5", ",", "9"}], "]"}], "\[Equal]", 
      RowBox[{"p1p2p3p4p5r1", "-", "p1p2p4p5r1", "-", "p3"}]}], ",", 
     RowBox[{
      RowBox[{"vb", "[", 
       RowBox[{"1", ",", "13", ",", "5", ",", "9"}], "]"}], "\[Equal]", 
      RowBox[{
       RowBox[{"-", "p1p2p3p4p5r1"}], "+", "p1p2p4p5r1", "+", "p3"}]}], ",", 
     RowBox[{
      RowBox[{"vf", "[", 
       RowBox[{"1", ",", "17", ",", "5", ",", "5"}], "]"}], "\[Equal]", 
      RowBox[{"p1p2p3p4p5r1", "-", "p1p2p3p5r1", "-", "p4"}]}], ",", 
     RowBox[{
      RowBox[{"vb", "[", 
       RowBox[{"1", ",", "17", ",", "5", ",", "5"}], "]"}], "\[Equal]", 
      RowBox[{
       RowBox[{"-", "p1p2p3p4p5r1"}], "+", "p1p2p3p5r1", "+", "p4"}]}], ",", 
     RowBox[{
      RowBox[{"vf", "[", 
       RowBox[{"1", ",", "21", ",", "5", ",", "1"}], "]"}], "\[Equal]", 
      RowBox[{"p1p2p3p4p5r1", "-", "p1p2p3p4r1", "-", "p5"}]}], ",", 
     RowBox[{
      RowBox[{"vb", "[", 
       RowBox[{"1", ",", "21", ",", "5", ",", "1"}], "]"}], "\[Equal]", 
      RowBox[{
       RowBox[{"-", "p1p2p3p4p5r1"}], "+", "p1p2p3p4r1", "+", "p5"}]}], ",", 
     RowBox[{
      RowBox[{"vf", "[", 
       RowBox[{"2", ",", "1", ",", "4", ",", "45"}], "]"}], "\[Equal]", 
      RowBox[{"p1p2p3p4p5r1", "-", "p1r1", "-", "p2p3p4p5"}]}], ",", 
     RowBox[{
      RowBox[{"vb", "[", 
       RowBox[{"2", ",", "1", ",", "4", ",", "45"}], "]"}], "\[Equal]", 
      RowBox[{
       RowBox[{"-", "p1p2p3p4p5r1"}], "+", "p1r1", "+", "p2p3p4p5"}]}], ",", 
     RowBox[{
      RowBox[{"vf", "[", 
       RowBox[{"2", ",", "5", ",", "4", ",", "41"}], "]"}], "\[Equal]", 
      RowBox[{"p1p2p3p4p5r1", "-", "p1p3p4p5", "-", "p2r1"}]}], ",", 
     RowBox[{
      RowBox[{"vb", "[", 
       RowBox[{"2", ",", "5", ",", "4", ",", "41"}], "]"}], "\[Equal]", 
      RowBox[{
       RowBox[{"-", "p1p2p3p4p5r1"}], "+", "p1p3p4p5", "+", "p2r1"}]}], ",", 
     RowBox[{
      RowBox[{"vf", "[", 
       RowBox[{"2", ",", "13", ",", "4", ",", "25"}], "]"}], "\[Equal]", 
      RowBox[{"p1p2p3p4p5r1", "-", "p1p3", "-", "p2p4p5r1"}]}], ",", 
     RowBox[{
      RowBox[{"vb", "[", 
       RowBox[{"2", ",", "13", ",", "4", ",", "25"}], "]"}], "\[Equal]", 
      RowBox[{
       RowBox[{"-", "p1p2p3p4p5r1"}], "+", "p1p3", "+", "p2p4p5r1"}]}], ",", 
     RowBox[{
      RowBox[{"vf", "[", 
       RowBox[{"2", ",", "21", ",", "4", ",", "13"}], "]"}], "\[Equal]", 
      RowBox[{"p1p2p3p4p5r1", "-", "p1p3p5r1", "-", "p2p4"}]}], ",", 
     RowBox[{
      RowBox[{"vb", "[", 
       RowBox[{"2", ",", "21", ",", "4", ",", "13"}], "]"}], "\[Equal]", 
      RowBox[{
       RowBox[{"-", "p1p2p3p4p5r1"}], "+", "p1p3p5r1", "+", "p2p4"}]}], ",", 
     RowBox[{
      RowBox[{"vf", "[", 
       RowBox[{"2", ",", "29", ",", "4", ",", "5"}], "]"}], "\[Equal]", 
      RowBox[{"p1p2p3p4p5r1", "-", "p1p2p4r1", "-", "p3p5"}]}], ",", 
     RowBox[{
      RowBox[{"vb", "[", 
       RowBox[{"2", ",", "29", ",", "4", ",", "5"}], "]"}], "\[Equal]", 
      RowBox[{
       RowBox[{"-", "p1p2p3p4p5r1"}], "+", "p1p2p4r1", "+", "p3p5"}]}], ",", 
     RowBox[{
      RowBox[{"vf", "[", 
       RowBox[{"2", ",", "33", ",", "4", ",", "1"}], "]"}], "\[Equal]", 
      RowBox[{"p1p2p3p4p5r1", "-", "p1p2p3r1", "-", "p4p5"}]}], ",", 
     RowBox[{
      RowBox[{"vb", "[", 
       RowBox[{"2", ",", "33", ",", "4", ",", "1"}], "]"}], "\[Equal]", 
      RowBox[{
       RowBox[{"-", "p1p2p3p4p5r1"}], "+", "p1p2p3r1", "+", "p4p5"}]}], ",", 
     RowBox[{
      RowBox[{"vf", "[", 
       RowBox[{"3", ",", "1", ",", "3", ",", "45"}], "]"}], "\[Equal]", 
      RowBox[{"p1p2p3p4p5r1", "-", "p1p2r1", "-", "p3p4p5"}]}], ",", 
     RowBox[{
      RowBox[{"vb", "[", 
       RowBox[{"3", ",", "1", ",", "3", ",", "45"}], "]"}], "\[Equal]", 
      RowBox[{
       RowBox[{"-", "p1p2p3p4p5r1"}], "+", "p1p2r1", "+", "p3p4p5"}]}], ",", 
     RowBox[{
      RowBox[{"vf", "[", 
       RowBox[{"3", ",", "5", ",", "3", ",", "41"}], "]"}], "\[Equal]", 
      RowBox[{"p1p2p3p4p5r1", "-", "p1p3r1", "-", "p2p4p5"}]}], ",", 
     RowBox[{
      RowBox[{"vb", "[", 
       RowBox[{"3", ",", "5", ",", "3", ",", "41"}], "]"}], "\[Equal]", 
      RowBox[{
       RowBox[{"-", "p1p2p3p4p5r1"}], "+", "p1p3r1", "+", "p2p4p5"}]}], ",", 
     RowBox[{
      RowBox[{"vf", "[", 
       RowBox[{"3", ",", "13", ",", "3", ",", "29"}], "]"}], "\[Equal]", 
      RowBox[{"p1p2p3p4p5r1", "-", "p1p3p5", "-", "p2p4r1"}]}], ",", 
     RowBox[{
      RowBox[{"vb", "[", 
       RowBox[{"3", ",", "13", ",", "3", ",", "29"}], "]"}], "\[Equal]", 
      RowBox[{
       RowBox[{"-", "p1p2p3p4p5r1"}], "+", "p1p3p5", "+", "p2p4r1"}]}]}], 
    "}"}]}], ";"}], "\[IndentingNewLine]", 
 RowBox[{
  RowBox[{"RateEqsI", "=", 
   RowBox[{"{", 
    RowBox[{
     RowBox[{
      RowBox[{"vf", "[", 
       RowBox[{"1", ",", "1", ",", "1", ",", "5"}], "]"}], "\[Rule]", 
      RowBox[{"p1", " ", "r1", " ", 
       RowBox[{"kf", "[", 
        RowBox[{"1", ",", "1", ",", "1", ",", "5"}], "]"}]}]}], ",", 
     RowBox[{
      RowBox[{"vb", "[", 
       RowBox[{"1", ",", "1", ",", "1", ",", "5"}], "]"}], "\[Rule]", 
      RowBox[{"p1r1", " ", 
       RowBox[{"kb", "[", 
        RowBox[{"1", ",", "1", ",", "1", ",", "5"}], "]"}]}]}], ",", 
     RowBox[{
      RowBox[{"vf", "[", 
       RowBox[{"1", ",", "1", ",", "1", ",", "9"}], "]"}], "\[Rule]", 
      RowBox[{"p2", " ", "r1", " ", 
       RowBox[{"kf", "[", 
        RowBox[{"1", ",", "1", ",", "1", ",", "9"}], "]"}]}]}], ",", 
     RowBox[{
      RowBox[{"vb", "[", 
       RowBox[{"1", ",", "1", ",", "1", ",", "9"}], "]"}], "\[Rule]", 
      RowBox[{"p2r1", " ", 
       RowBox[{"kb", "[", 
        RowBox[{"1", ",", "1", ",", "1", ",", "9"}], "]"}]}]}], ",", 
     RowBox[{
      RowBox[{"vf", "[", 
       RowBox[{"1", ",", "5", ",", "1", ",", "9"}], "]"}], "\[Rule]", 
      RowBox[{"p1", " ", "p2", " ", 
       RowBox[{"kf", "[", 
        RowBox[{"1", ",", "5", ",", "1", ",", "9"}], "]"}]}]}], ",", 
     RowBox[{
      RowBox[{"vb", "[", 
       RowBox[{"1", ",", "5", ",", "1", ",", "9"}], "]"}], "\[Rule]", 
      RowBox[{"p1p2", " ", 
       RowBox[{"kb", "[", 
        RowBox[{"1", ",", "5", ",", "1", ",", "9"}], "]"}]}]}], ",", 
     RowBox[{
      RowBox[{"vf", "[", 
       RowBox[{"1", ",", "5", ",", "1", ",", "13"}], "]"}], "\[Rule]", 
      RowBox[{"p1", " ", "p3", " ", 
       RowBox[{"kf", "[", 
        RowBox[{"1", ",", "5", ",", "1", ",", "13"}], "]"}]}]}], ",", 
     RowBox[{
      RowBox[{"vb", "[", 
       RowBox[{"1", ",", "5", ",", "1", ",", "13"}], "]"}], "\[Rule]", 
      RowBox[{"p1p3", " ", 
       RowBox[{"kb", "[", 
        RowBox[{"1", ",", "5", ",", "1", ",", "13"}], "]"}]}]}], ",", 
     RowBox[{
      RowBox[{"vf", "[", 
       RowBox[{"1", ",", "9", ",", "1", ",", "13"}], "]"}], "\[Rule]", 
      RowBox[{"p2", " ", "p3", " ", 
       RowBox[{"kf", "[", 
        RowBox[{"1", ",", "9", ",", "1", ",", "13"}], "]"}]}]}], ",", 
     RowBox[{
      RowBox[{"vb", "[", 
       RowBox[{"1", ",", "9", ",", "1", ",", "13"}], "]"}], "\[Rule]", 
      RowBox[{"p2p3", " ", 
       RowBox[{"kb", "[", 
        RowBox[{"1", ",", "9", ",", "1", ",", "13"}], "]"}]}]}], ",", 
     RowBox[{
      RowBox[{"vf", "[", 
       RowBox[{"1", ",", "9", ",", "1", ",", "17"}], "]"}], "\[Rule]", 
      RowBox[{"p2", " ", "p4", " ", 
       RowBox[{"kf", "[", 
        RowBox[{"1", ",", "9", ",", "1", ",", "17"}], "]"}]}]}], ",", 
     RowBox[{
      RowBox[{"vb", "[", 
       RowBox[{"1", ",", "9", ",", "1", ",", "17"}], "]"}], "\[Rule]", 
      RowBox[{"p2p4", " ", 
       RowBox[{"kb", "[", 
        RowBox[{"1", ",", "9", ",", "1", ",", "17"}], "]"}]}]}], ",", 
     RowBox[{
      RowBox[{"vf", "[", 
       RowBox[{"1", ",", "13", ",", "1", ",", "17"}], "]"}], "\[Rule]", 
      RowBox[{"p3", " ", "p4", " ", 
       RowBox[{"kf", "[", 
        RowBox[{"1", ",", "13", ",", "1", ",", "17"}], "]"}]}]}], ",", 
     RowBox[{
      RowBox[{"vb", "[", 
       RowBox[{"1", ",", "13", ",", "1", ",", "17"}], "]"}], "\[Rule]", 
      RowBox[{"p3p4", " ", 
       RowBox[{"kb", "[", 
        RowBox[{"1", ",", "13", ",", "1", ",", "17"}], "]"}]}]}], ",", 
     RowBox[{
      RowBox[{"vf", "[", 
       RowBox[{"1", ",", "13", ",", "1", ",", "21"}], "]"}], "\[Rule]", 
      RowBox[{"p3", " ", "p5", " ", 
       RowBox[{"kf", "[", 
        RowBox[{"1", ",", "13", ",", "1", ",", "21"}], "]"}]}]}], ",", 
     RowBox[{
      RowBox[{"vb", "[", 
       RowBox[{"1", ",", "13", ",", "1", ",", "21"}], "]"}], "\[Rule]", 
      RowBox[{"p3p5", " ", 
       RowBox[{"kb", "[", 
        RowBox[{"1", ",", "13", ",", "1", ",", "21"}], "]"}]}]}], ",", 
     RowBox[{
      RowBox[{"vf", "[", 
       RowBox[{"1", ",", "17", ",", "1", ",", "21"}], "]"}], "\[Rule]", 
      RowBox[{"p4", " ", "p5", " ", 
       RowBox[{"kf", "[", 
        RowBox[{"1", ",", "17", ",", "1", ",", "21"}], "]"}]}]}], ",", 
     RowBox[{
      RowBox[{"vb", "[", 
       RowBox[{"1", ",", "17", ",", "1", ",", "21"}], "]"}], "\[Rule]", 
      RowBox[{"p4p5", " ", 
       RowBox[{"kb", "[", 
        RowBox[{"1", ",", "17", ",", "1", ",", "21"}], "]"}]}]}], ",", 
     RowBox[{
      RowBox[{"vf", "[", 
       RowBox[{"1", ",", "1", ",", "2", ",", "9"}], "]"}], "\[Rule]", 
      RowBox[{"p1p2", " ", "r1", " ", 
       RowBox[{"kf", "[", 
        RowBox[{"1", ",", "1", ",", "2", ",", "9"}], "]"}]}]}], ",", 
     RowBox[{
      RowBox[{"vb", "[", 
       RowBox[{"1", ",", "1", ",", "2", ",", "9"}], "]"}], "\[Rule]", 
      RowBox[{"p1p2r1", " ", 
       RowBox[{"kb", "[", 
        RowBox[{"1", ",", "1", ",", "2", ",", "9"}], "]"}]}]}], ",", 
     RowBox[{
      RowBox[{"vf", "[", 
       RowBox[{"1", ",", "1", ",", "2", ",", "13"}], "]"}], "\[Rule]", 
      RowBox[{"p1p3", " ", "r1", " ", 
       RowBox[{"kf", "[", 
        RowBox[{"1", ",", "1", ",", "2", ",", "13"}], "]"}]}]}], ",", 
     RowBox[{
      RowBox[{"vb", "[", 
       RowBox[{"1", ",", "1", ",", "2", ",", "13"}], "]"}], "\[Rule]", 
      RowBox[{"p1p3r1", " ", 
       RowBox[{"kb", "[", 
        RowBox[{"1", ",", "1", ",", "2", ",", "13"}], "]"}]}]}], ",", 
     RowBox[{
      RowBox[{"vf", "[", 
       RowBox[{"1", ",", "1", ",", "2", ",", "17"}], "]"}], "\[Rule]", 
      RowBox[{"p2p3", " ", "r1", " ", 
       RowBox[{"kf", "[", 
        RowBox[{"1", ",", "1", ",", "2", ",", "17"}], "]"}]}]}], ",", 
     RowBox[{
      RowBox[{"vb", "[", 
       RowBox[{"1", ",", "1", ",", "2", ",", "17"}], "]"}], "\[Rule]", 
      RowBox[{"p2p3r1", " ", 
       RowBox[{"kb", "[", 
        RowBox[{"1", ",", "1", ",", "2", ",", "17"}], "]"}]}]}], ",", 
     RowBox[{
      RowBox[{"vf", "[", 
       RowBox[{"1", ",", "1", ",", "2", ",", "21"}], "]"}], "\[Rule]", 
      RowBox[{"p2p4", " ", "r1", " ", 
       RowBox[{"kf", "[", 
        RowBox[{"1", ",", "1", ",", "2", ",", "21"}], "]"}]}]}], ",", 
     RowBox[{
      RowBox[{"vb", "[", 
       RowBox[{"1", ",", "1", ",", "2", ",", "21"}], "]"}], "\[Rule]", 
      RowBox[{"p2p4r1", " ", 
       RowBox[{"kb", "[", 
        RowBox[{"1", ",", "1", ",", "2", ",", "21"}], "]"}]}]}], ",", 
     RowBox[{
      RowBox[{"vf", "[", 
       RowBox[{"1", ",", "5", ",", "2", ",", "5"}], "]"}], "\[Rule]", 
      RowBox[{"p1", " ", "p2r1", " ", 
       RowBox[{"kf", "[", 
        RowBox[{"1", ",", "5", ",", "2", ",", "5"}], "]"}]}]}], ",", 
     RowBox[{
      RowBox[{"vb", "[", 
       RowBox[{"1", ",", "5", ",", "2", ",", "5"}], "]"}], "\[Rule]", 
      RowBox[{"p1p2r1", " ", 
       RowBox[{"kb", "[", 
        RowBox[{"1", ",", "5", ",", "2", ",", "5"}], "]"}]}]}], ",", 
     RowBox[{
      RowBox[{"vf", "[", 
       RowBox[{"1", ",", "5", ",", "2", ",", "17"}], "]"}], "\[Rule]", 
      RowBox[{"p1", " ", "p2p3", " ", 
       RowBox[{"kf", "[", 
        RowBox[{"1", ",", "5", ",", "2", ",", "17"}], "]"}]}]}], ",", 
     RowBox[{
      RowBox[{"vb", "[", 
       RowBox[{"1", ",", "5", ",", "2", ",", "17"}], "]"}], "\[Rule]", 
      RowBox[{"p1p2p3", " ", 
       RowBox[{"kb", "[", 
        RowBox[{"1", ",", "5", ",", "2", ",", "17"}], "]"}]}]}], ",", 
     RowBox[{
      RowBox[{"vf", "[", 
       RowBox[{"1", ",", "5", ",", "2", ",", "21"}], "]"}], "\[Rule]", 
      RowBox[{"p1", " ", "p2p4", " ", 
       RowBox[{"kf", "[", 
        RowBox[{"1", ",", "5", ",", "2", ",", "21"}], "]"}]}]}], ",", 
     RowBox[{
      RowBox[{"vb", "[", 
       RowBox[{"1", ",", "5", ",", "2", ",", "21"}], "]"}], "\[Rule]", 
      RowBox[{"p1p2p4", " ", 
       RowBox[{"kb", "[", 
        RowBox[{"1", ",", "5", ",", "2", ",", "21"}], "]"}]}]}], ",", 
     RowBox[{
      RowBox[{"vf", "[", 
       RowBox[{"1", ",", "5", ",", "2", ",", "25"}], "]"}], "\[Rule]", 
      RowBox[{"p1", " ", "p3p4", " ", 
       RowBox[{"kf", "[", 
        RowBox[{"1", ",", "5", ",", "2", ",", "25"}], "]"}]}]}], ",", 
     RowBox[{
      RowBox[{"vb", "[", 
       RowBox[{"1", ",", "5", ",", "2", ",", "25"}], "]"}], "\[Rule]", 
      RowBox[{"p1p3p4", " ", 
       RowBox[{"kb", "[", 
        RowBox[{"1", ",", "5", ",", "2", ",", "25"}], "]"}]}]}], ",", 
     RowBox[{
      RowBox[{"vf", "[", 
       RowBox[{"1", ",", "5", ",", "2", ",", "29"}], "]"}], "\[Rule]", 
      RowBox[{"p1", " ", "p3p5", " ", 
       RowBox[{"kf", "[", 
        RowBox[{"1", ",", "5", ",", "2", ",", "29"}], "]"}]}]}], ",", 
     RowBox[{
      RowBox[{"vb", "[", 
       RowBox[{"1", ",", "5", ",", "2", ",", "29"}], "]"}], "\[Rule]", 
      RowBox[{"p1p3p5", " ", 
       RowBox[{"kb", "[", 
        RowBox[{"1", ",", "5", ",", "2", ",", "29"}], "]"}]}]}], ",", 
     RowBox[{
      RowBox[{"vf", "[", 
       RowBox[{"1", ",", "9", ",", "2", ",", "1"}], "]"}], "\[Rule]", 
      RowBox[{"p1r1", " ", "p2", " ", 
       RowBox[{"kf", "[", 
        RowBox[{"1", ",", "9", ",", "2", ",", "1"}], "]"}]}]}], ",", 
     RowBox[{
      RowBox[{"vb", "[", 
       RowBox[{"1", ",", "9", ",", "2", ",", "1"}], "]"}], "\[Rule]", 
      RowBox[{"p1p2r1", " ", 
       RowBox[{"kb", "[", 
        RowBox[{"1", ",", "9", ",", "2", ",", "1"}], "]"}]}]}], ",", 
     RowBox[{
      RowBox[{"vf", "[", 
       RowBox[{"1", ",", "9", ",", "2", ",", "13"}], "]"}], "\[Rule]", 
      RowBox[{"p1p3", " ", "p2", " ", 
       RowBox[{"kf", "[", 
        RowBox[{"1", ",", "9", ",", "2", ",", "13"}], "]"}]}]}], ",", 
     RowBox[{
      RowBox[{"vb", "[", 
       RowBox[{"1", ",", "9", ",", "2", ",", "13"}], "]"}], "\[Rule]", 
      RowBox[{"p1p2p3", " ", 
       RowBox[{"kb", "[", 
        RowBox[{"1", ",", "9", ",", "2", ",", "13"}], "]"}]}]}], ",", 
     RowBox[{
      RowBox[{"vf", "[", 
       RowBox[{"1", ",", "9", ",", "2", ",", "25"}], "]"}], "\[Rule]", 
      RowBox[{"p2", " ", "p3p4", " ", 
       RowBox[{"kf", "[", 
        RowBox[{"1", ",", "9", ",", "2", ",", "25"}], "]"}]}]}], ",", 
     RowBox[{
      RowBox[{"vb", "[", 
       RowBox[{"1", ",", "9", ",", "2", ",", "25"}], "]"}], "\[Rule]", 
      RowBox[{"p2p3p4", " ", 
       RowBox[{"kb", "[", 
        RowBox[{"1", ",", "9", ",", "2", ",", "25"}], "]"}]}]}], ",", 
     RowBox[{
      RowBox[{"vf", "[", 
       RowBox[{"1", ",", "9", ",", "2", ",", "29"}], "]"}], "\[Rule]", 
      RowBox[{"p2", " ", "p3p5", " ", 
       RowBox[{"kf", "[", 
        RowBox[{"1", ",", "9", ",", "2", ",", "29"}], "]"}]}]}], ",", 
     RowBox[{
      RowBox[{"vb", "[", 
       RowBox[{"1", ",", "9", ",", "2", ",", "29"}], "]"}], "\[Rule]", 
      RowBox[{"p2p3p5", " ", 
       RowBox[{"kb", "[", 
        RowBox[{"1", ",", "9", ",", "2", ",", "29"}], "]"}]}]}], ",", 
     RowBox[{
      RowBox[{"vf", "[", 
       RowBox[{"1", ",", "9", ",", "2", ",", "33"}], "]"}], "\[Rule]", 
      RowBox[{"p2", " ", "p4p5", " ", 
       RowBox[{"kf", "[", 
        RowBox[{"1", ",", "9", ",", "2", ",", "33"}], "]"}]}]}], ",", 
     RowBox[{
      RowBox[{"vb", "[", 
       RowBox[{"1", ",", "9", ",", "2", ",", "33"}], "]"}], "\[Rule]", 
      RowBox[{"p2p4p5", " ", 
       RowBox[{"kb", "[", 
        RowBox[{"1", ",", "9", ",", "2", ",", "33"}], "]"}]}]}], ",", 
     RowBox[{
      RowBox[{"vf", "[", 
       RowBox[{"1", ",", "13", ",", "2", ",", "1"}], "]"}], "\[Rule]", 
      RowBox[{"p1r1", " ", "p3", " ", 
       RowBox[{"kf", "[", 
        RowBox[{"1", ",", "13", ",", "2", ",", "1"}], "]"}]}]}], ",", 
     RowBox[{
      RowBox[{"vb", "[", 
       RowBox[{"1", ",", "13", ",", "2", ",", "1"}], "]"}], "\[Rule]", 
      RowBox[{"p1p3r1", " ", 
       RowBox[{"kb", "[", 
        RowBox[{"1", ",", "13", ",", "2", ",", "1"}], "]"}]}]}], ",", 
     RowBox[{
      RowBox[{"vf", "[", 
       RowBox[{"1", ",", "13", ",", "2", ",", "5"}], "]"}], "\[Rule]", 
      RowBox[{"p2r1", " ", "p3", " ", 
       RowBox[{"kf", "[", 
        RowBox[{"1", ",", "13", ",", "2", ",", "5"}], "]"}]}]}], ",", 
     RowBox[{
      RowBox[{"vb", "[", 
       RowBox[{"1", ",", "13", ",", "2", ",", "5"}], "]"}], "\[Rule]", 
      RowBox[{"p2p3r1", " ", 
       RowBox[{"kb", "[", 
        RowBox[{"1", ",", "13", ",", "2", ",", "5"}], "]"}]}]}], ",", 
     RowBox[{
      RowBox[{"vf", "[", 
       RowBox[{"1", ",", "13", ",", "2", ",", "9"}], "]"}], "\[Rule]", 
      RowBox[{"p1p2", " ", "p3", " ", 
       RowBox[{"kf", "[", 
        RowBox[{"1", ",", "13", ",", "2", ",", "9"}], "]"}]}]}], ",", 
     RowBox[{
      RowBox[{"vb", "[", 
       RowBox[{"1", ",", "13", ",", "2", ",", "9"}], "]"}], "\[Rule]", 
      RowBox[{"p1p2p3", " ", 
       RowBox[{"kb", "[", 
        RowBox[{"1", ",", "13", ",", "2", ",", "9"}], "]"}]}]}], ",", 
     RowBox[{
      RowBox[{"vf", "[", 
       RowBox[{"1", ",", "13", ",", "2", ",", "21"}], "]"}], "\[Rule]", 
      RowBox[{"p2p4", " ", "p3", " ", 
       RowBox[{"kf", "[", 
        RowBox[{"1", ",", "13", ",", "2", ",", "21"}], "]"}]}]}], ",", 
     RowBox[{
      RowBox[{"vb", "[", 
       RowBox[{"1", ",", "13", ",", "2", ",", "21"}], "]"}], "\[Rule]", 
      RowBox[{"p2p3p4", " ", 
       RowBox[{"kb", "[", 
        RowBox[{"1", ",", "13", ",", "2", ",", "21"}], "]"}]}]}], ",", 
     RowBox[{
      RowBox[{"vf", "[", 
       RowBox[{"1", ",", "13", ",", "2", ",", "33"}], "]"}], "\[Rule]", 
      RowBox[{"p3", " ", "p4p5", " ", 
       RowBox[{"kf", "[", 
        RowBox[{"1", ",", "13", ",", "2", ",", "33"}], "]"}]}]}], ",", 
     RowBox[{
      RowBox[{"vb", "[", 
       RowBox[{"1", ",", "13", ",", "2", ",", "33"}], "]"}], "\[Rule]", 
      RowBox[{"p3p4p5", " ", 
       RowBox[{"kb", "[", 
        RowBox[{"1", ",", "13", ",", "2", ",", "33"}], "]"}]}]}], ",", 
     RowBox[{
      RowBox[{"vf", "[", 
       RowBox[{"1", ",", "17", ",", "2", ",", "5"}], "]"}], "\[Rule]", 
      RowBox[{"p2r1", " ", "p4", " ", 
       RowBox[{"kf", "[", 
        RowBox[{"1", ",", "17", ",", "2", ",", "5"}], "]"}]}]}], ",", 
     RowBox[{
      RowBox[{"vb", "[", 
       RowBox[{"1", ",", "17", ",", "2", ",", "5"}], "]"}], "\[Rule]", 
      RowBox[{"p2p4r1", " ", 
       RowBox[{"kb", "[", 
        RowBox[{"1", ",", "17", ",", "2", ",", "5"}], "]"}]}]}], ",", 
     RowBox[{
      RowBox[{"vf", "[", 
       RowBox[{"1", ",", "17", ",", "2", ",", "9"}], "]"}], "\[Rule]", 
      RowBox[{"p1p2", " ", "p4", " ", 
       RowBox[{"kf", "[", 
        RowBox[{"1", ",", "17", ",", "2", ",", "9"}], "]"}]}]}], ",", 
     RowBox[{
      RowBox[{"vb", "[", 
       RowBox[{"1", ",", "17", ",", "2", ",", "9"}], "]"}], "\[Rule]", 
      RowBox[{"p1p2p4", " ", 
       RowBox[{"kb", "[", 
        RowBox[{"1", ",", "17", ",", "2", ",", "9"}], "]"}]}]}], ",", 
     RowBox[{
      RowBox[{"vf", "[", 
       RowBox[{"1", ",", "17", ",", "2", ",", "13"}], "]"}], "\[Rule]", 
      RowBox[{"p1p3", " ", "p4", " ", 
       RowBox[{"kf", "[", 
        RowBox[{"1", ",", "17", ",", "2", ",", "13"}], "]"}]}]}], ",", 
     RowBox[{
      RowBox[{"vb", "[", 
       RowBox[{"1", ",", "17", ",", "2", ",", "13"}], "]"}], "\[Rule]", 
      RowBox[{"p1p3p4", " ", 
       RowBox[{"kb", "[", 
        RowBox[{"1", ",", "17", ",", "2", ",", "13"}], "]"}]}]}], ",", 
     RowBox[{
      RowBox[{"vf", "[", 
       RowBox[{"1", ",", "17", ",", "2", ",", "17"}], "]"}], "\[Rule]", 
      RowBox[{"p2p3", " ", "p4", " ", 
       RowBox[{"kf", "[", 
        RowBox[{"1", ",", "17", ",", "2", ",", "17"}], "]"}]}]}], ",", 
     RowBox[{
      RowBox[{"vb", "[", 
       RowBox[{"1", ",", "17", ",", "2", ",", "17"}], "]"}], "\[Rule]", 
      RowBox[{"p2p3p4", " ", 
       RowBox[{"kb", "[", 
        RowBox[{"1", ",", "17", ",", "2", ",", "17"}], "]"}]}]}], ",", 
     RowBox[{
      RowBox[{"vf", "[", 
       RowBox[{"1", ",", "17", ",", "2", ",", "29"}], "]"}], "\[Rule]", 
      RowBox[{"p3p5", " ", "p4", " ", 
       RowBox[{"kf", "[", 
        RowBox[{"1", ",", "17", ",", "2", ",", "29"}], "]"}]}]}], ",", 
     RowBox[{
      RowBox[{"vb", "[", 
       RowBox[{"1", ",", "17", ",", "2", ",", "29"}], "]"}], "\[Rule]", 
      RowBox[{"p3p4p5", " ", 
       RowBox[{"kb", "[", 
        RowBox[{"1", ",", "17", ",", "2", ",", "29"}], "]"}]}]}], ",", 
     RowBox[{
      RowBox[{"vf", "[", 
       RowBox[{"1", ",", "21", ",", "2", ",", "13"}], "]"}], "\[Rule]", 
      RowBox[{"p1p3", " ", "p5", " ", 
       RowBox[{"kf", "[", 
        RowBox[{"1", ",", "21", ",", "2", ",", "13"}], "]"}]}]}], ",", 
     RowBox[{
      RowBox[{"vb", "[", 
       RowBox[{"1", ",", "21", ",", "2", ",", "13"}], "]"}], "\[Rule]", 
      RowBox[{"p1p3p5", " ", 
       RowBox[{"kb", "[", 
        RowBox[{"1", ",", "21", ",", "2", ",", "13"}], "]"}]}]}], ",", 
     RowBox[{
      RowBox[{"vf", "[", 
       RowBox[{"1", ",", "21", ",", "2", ",", "17"}], "]"}], "\[Rule]", 
      RowBox[{"p2p3", " ", "p5", " ", 
       RowBox[{"kf", "[", 
        RowBox[{"1", ",", "21", ",", "2", ",", "17"}], "]"}]}]}], ",", 
     RowBox[{
      RowBox[{"vb", "[", 
       RowBox[{"1", ",", "21", ",", "2", ",", "17"}], "]"}], "\[Rule]", 
      RowBox[{"p2p3p5", " ", 
       RowBox[{"kb", "[", 
        RowBox[{"1", ",", "21", ",", "2", ",", "17"}], "]"}]}]}], ",", 
     RowBox[{
      RowBox[{"vf", "[", 
       RowBox[{"1", ",", "21", ",", "2", ",", "21"}], "]"}], "\[Rule]", 
      RowBox[{"p2p4", " ", "p5", " ", 
       RowBox[{"kf", "[", 
        RowBox[{"1", ",", "21", ",", "2", ",", "21"}], "]"}]}]}], ",", 
     RowBox[{
      RowBox[{"vb", "[", 
       RowBox[{"1", ",", "21", ",", "2", ",", "21"}], "]"}], "\[Rule]", 
      RowBox[{"p2p4p5", " ", 
       RowBox[{"kb", "[", 
        RowBox[{"1", ",", "21", ",", "2", ",", "21"}], "]"}]}]}], ",", 
     RowBox[{
      RowBox[{"vf", "[", 
       RowBox[{"1", ",", "21", ",", "2", ",", "25"}], "]"}], "\[Rule]", 
      RowBox[{"p3p4", " ", "p5", " ", 
       RowBox[{"kf", "[", 
        RowBox[{"1", ",", "21", ",", "2", ",", "25"}], "]"}]}]}], ",", 
     RowBox[{
      RowBox[{"vb", "[", 
       RowBox[{"1", ",", "21", ",", "2", ",", "25"}], "]"}], "\[Rule]", 
      RowBox[{"p3p4p5", " ", 
       RowBox[{"kb", "[", 
        RowBox[{"1", ",", "21", ",", "2", ",", "25"}], "]"}]}]}], ",", 
     RowBox[{
      RowBox[{"vf", "[", 
       RowBox[{"1", ",", "1", ",", "3", ",", "17"}], "]"}], "\[Rule]", 
      RowBox[{"p1p2p3", " ", "r1", " ", 
       RowBox[{"kf", "[", 
        RowBox[{"1", ",", "1", ",", "3", ",", "17"}], "]"}]}]}], ",", 
     RowBox[{
      RowBox[{"vb", "[", 
       RowBox[{"1", ",", "1", ",", "3", ",", "17"}], "]"}], "\[Rule]", 
      RowBox[{"p1p2p3r1", " ", 
       RowBox[{"kb", "[", 
        RowBox[{"1", ",", "1", ",", "3", ",", "17"}], "]"}]}]}], ",", 
     RowBox[{
      RowBox[{"vf", "[", 
       RowBox[{"1", ",", "1", ",", "3", ",", "21"}], "]"}], "\[Rule]", 
      RowBox[{"p1p2p4", " ", "r1", " ", 
       RowBox[{"kf", "[", 
        RowBox[{"1", ",", "1", ",", "3", ",", "21"}], "]"}]}]}], ",", 
     RowBox[{
      RowBox[{"vb", "[", 
       RowBox[{"1", ",", "1", ",", "3", ",", "21"}], "]"}], "\[Rule]", 
      RowBox[{"p1p2p4r1", " ", 
       RowBox[{"kb", "[", 
        RowBox[{"1", ",", "1", ",", "3", ",", "21"}], "]"}]}]}], ",", 
     RowBox[{
      RowBox[{"vf", "[", 
       RowBox[{"1", ",", "1", ",", "3", ",", "25"}], "]"}], "\[Rule]", 
      RowBox[{"p1p3p4", " ", "r1", " ", 
       RowBox[{"kf", "[", 
        RowBox[{"1", ",", "1", ",", "3", ",", "25"}], "]"}]}]}], ",", 
     RowBox[{
      RowBox[{"vb", "[", 
       RowBox[{"1", ",", "1", ",", "3", ",", "25"}], "]"}], "\[Rule]", 
      RowBox[{"p1p3p4r1", " ", 
       RowBox[{"kb", "[", 
        RowBox[{"1", ",", "1", ",", "3", ",", "25"}], "]"}]}]}], ",", 
     RowBox[{
      RowBox[{"vf", "[", 
       RowBox[{"1", ",", "1", ",", "3", ",", "29"}], "]"}], "\[Rule]", 
      RowBox[{"p1p3p5", " ", "r1", " ", 
       RowBox[{"kf", "[", 
        RowBox[{"1", ",", "1", ",", "3", ",", "29"}], "]"}]}]}], ",", 
     RowBox[{
      RowBox[{"vb", "[", 
       RowBox[{"1", ",", "1", ",", "3", ",", "29"}], "]"}], "\[Rule]", 
      RowBox[{"p1p3p5r1", " ", 
       RowBox[{"kb", "[", 
        RowBox[{"1", ",", "1", ",", "3", ",", "29"}], "]"}]}]}], ",", 
     RowBox[{
      RowBox[{"vf", "[", 
       RowBox[{"1", ",", "1", ",", "3", ",", "33"}], "]"}], "\[Rule]", 
      RowBox[{"p2p3p4", " ", "r1", " ", 
       RowBox[{"kf", "[", 
        RowBox[{"1", ",", "1", ",", "3", ",", "33"}], "]"}]}]}], ",", 
     RowBox[{
      RowBox[{"vb", "[", 
       RowBox[{"1", ",", "1", ",", "3", ",", "33"}], "]"}], "\[Rule]", 
      RowBox[{"p2p3p4r1", " ", 
       RowBox[{"kb", "[", 
        RowBox[{"1", ",", "1", ",", "3", ",", "33"}], "]"}]}]}], ",", 
     RowBox[{
      RowBox[{"vf", "[", 
       RowBox[{"1", ",", "1", ",", "3", ",", "37"}], "]"}], "\[Rule]", 
      RowBox[{"p2p3p5", " ", "r1", " ", 
       RowBox[{"kf", "[", 
        RowBox[{"1", ",", "1", ",", "3", ",", "37"}], "]"}]}]}], ",", 
     RowBox[{
      RowBox[{"vb", "[", 
       RowBox[{"1", ",", "1", ",", "3", ",", "37"}], "]"}], "\[Rule]", 
      RowBox[{"p2p3p5r1", " ", 
       RowBox[{"kb", "[", 
        RowBox[{"1", ",", "1", ",", "3", ",", "37"}], "]"}]}]}], ",", 
     RowBox[{
      RowBox[{"vf", "[", 
       RowBox[{"1", ",", "1", ",", "3", ",", "41"}], "]"}], "\[Rule]", 
      RowBox[{"p2p4p5", " ", "r1", " ", 
       RowBox[{"kf", "[", 
        RowBox[{"1", ",", "1", ",", "3", ",", "41"}], "]"}]}]}], ",", 
     RowBox[{
      RowBox[{"vb", "[", 
       RowBox[{"1", ",", "1", ",", "3", ",", "41"}], "]"}], "\[Rule]", 
      RowBox[{"p2p4p5r1", " ", 
       RowBox[{"kb", "[", 
        RowBox[{"1", ",", "1", ",", "3", ",", "41"}], "]"}]}]}], ",", 
     RowBox[{
      RowBox[{"vf", "[", 
       RowBox[{"1", ",", "5", ",", "3", ",", "9"}], "]"}], "\[Rule]", 
      RowBox[{"p1", " ", "p2p3r1", " ", 
       RowBox[{"kf", "[", 
        RowBox[{"1", ",", "5", ",", "3", ",", "9"}], "]"}]}]}], ",", 
     RowBox[{
      RowBox[{"vb", "[", 
       RowBox[{"1", ",", "5", ",", "3", ",", "9"}], "]"}], "\[Rule]", 
      RowBox[{"p1p2p3r1", " ", 
       RowBox[{"kb", "[", 
        RowBox[{"1", ",", "5", ",", "3", ",", "9"}], "]"}]}]}], ",", 
     RowBox[{
      RowBox[{"vf", "[", 
       RowBox[{"1", ",", "5", ",", "3", ",", "13"}], "]"}], "\[Rule]", 
      RowBox[{"p1", " ", "p2p4r1", " ", 
       RowBox[{"kf", "[", 
        RowBox[{"1", ",", "5", ",", "3", ",", "13"}], "]"}]}]}], ",", 
     RowBox[{
      RowBox[{"vb", "[", 
       RowBox[{"1", ",", "5", ",", "3", ",", "13"}], "]"}], "\[Rule]", 
      RowBox[{"p1p2p4r1", " ", 
       RowBox[{"kb", "[", 
        RowBox[{"1", ",", "5", ",", "3", ",", "13"}], "]"}]}]}], ",", 
     RowBox[{
      RowBox[{"vf", "[", 
       RowBox[{"1", ",", "5", ",", "3", ",", "33"}], "]"}], "\[Rule]", 
      RowBox[{"p1", " ", "p2p3p4", " ", 
       RowBox[{"kf", "[", 
        RowBox[{"1", ",", "5", ",", "3", ",", "33"}], "]"}]}]}], ",", 
     RowBox[{
      RowBox[{"vb", "[", 
       RowBox[{"1", ",", "5", ",", "3", ",", "33"}], "]"}], "\[Rule]", 
      RowBox[{"p1p2p3p4", " ", 
       RowBox[{"kb", "[", 
        RowBox[{"1", ",", "5", ",", "3", ",", "33"}], "]"}]}]}], ",", 
     RowBox[{
      RowBox[{"vf", "[", 
       RowBox[{"1", ",", "5", ",", "3", ",", "37"}], "]"}], "\[Rule]", 
      RowBox[{"p1", " ", "p2p3p5", " ", 
       RowBox[{"kf", "[", 
        RowBox[{"1", ",", "5", ",", "3", ",", "37"}], "]"}]}]}], ",", 
     RowBox[{
      RowBox[{"vb", "[", 
       RowBox[{"1", ",", "5", ",", "3", ",", "37"}], "]"}], "\[Rule]", 
      RowBox[{"p1p2p3p5", " ", 
       RowBox[{"kb", "[", 
        RowBox[{"1", ",", "5", ",", "3", ",", "37"}], "]"}]}]}], ",", 
     RowBox[{
      RowBox[{"vf", "[", 
       RowBox[{"1", ",", "5", ",", "3", ",", "41"}], "]"}], "\[Rule]", 
      RowBox[{"p1", " ", "p2p4p5", " ", 
       RowBox[{"kf", "[", 
        RowBox[{"1", ",", "5", ",", "3", ",", "41"}], "]"}]}]}], ",", 
     RowBox[{
      RowBox[{"vb", "[", 
       RowBox[{"1", ",", "5", ",", "3", ",", "41"}], "]"}], "\[Rule]", 
      RowBox[{"p1p2p4p5", " ", 
       RowBox[{"kb", "[", 
        RowBox[{"1", ",", "5", ",", "3", ",", "41"}], "]"}]}]}], ",", 
     RowBox[{
      RowBox[{"vf", "[", 
       RowBox[{"1", ",", "5", ",", "3", ",", "45"}], "]"}], "\[Rule]", 
      RowBox[{"p1", " ", "p3p4p5", " ", 
       RowBox[{"kf", "[", 
        RowBox[{"1", ",", "5", ",", "3", ",", "45"}], "]"}]}]}], ",", 
     RowBox[{
      RowBox[{"vb", "[", 
       RowBox[{"1", ",", "5", ",", "3", ",", "45"}], "]"}], "\[Rule]", 
      RowBox[{"p1p3p4p5", " ", 
       RowBox[{"kb", "[", 
        RowBox[{"1", ",", "5", ",", "3", ",", "45"}], "]"}]}]}], ",", 
     RowBox[{
      RowBox[{"vf", "[", 
       RowBox[{"1", ",", "9", ",", "3", ",", "5"}], "]"}], "\[Rule]", 
      RowBox[{"p1p3r1", " ", "p2", " ", 
       RowBox[{"kf", "[", 
        RowBox[{"1", ",", "9", ",", "3", ",", "5"}], "]"}]}]}], ",", 
     RowBox[{
      RowBox[{"vb", "[", 
       RowBox[{"1", ",", "9", ",", "3", ",", "5"}], "]"}], "\[Rule]", 
      RowBox[{"p1p2p3r1", " ", 
       RowBox[{"kb", "[", 
        RowBox[{"1", ",", "9", ",", "3", ",", "5"}], "]"}]}]}], ",", 
     RowBox[{
      RowBox[{"vf", "[", 
       RowBox[{"1", ",", "9", ",", "3", ",", "25"}], "]"}], "\[Rule]", 
      RowBox[{"p1p3p4", " ", "p2", " ", 
       RowBox[{"kf", "[", 
        RowBox[{"1", ",", "9", ",", "3", ",", "25"}], "]"}]}]}], ",", 
     RowBox[{
      RowBox[{"vb", "[", 
       RowBox[{"1", ",", "9", ",", "3", ",", "25"}], "]"}], "\[Rule]", 
      RowBox[{"p1p2p3p4", " ", 
       RowBox[{"kb", "[", 
        RowBox[{"1", ",", "9", ",", "3", ",", "25"}], "]"}]}]}], ",", 
     RowBox[{
      RowBox[{"vf", "[", 
       RowBox[{"1", ",", "9", ",", "3", ",", "29"}], "]"}], "\[Rule]", 
      RowBox[{"p1p3p5", " ", "p2", " ", 
       RowBox[{"kf", "[", 
        RowBox[{"1", ",", "9", ",", "3", ",", "29"}], "]"}]}]}], ",", 
     RowBox[{
      RowBox[{"vb", "[", 
       RowBox[{"1", ",", "9", ",", "3", ",", "29"}], "]"}], "\[Rule]", 
      RowBox[{"p1p2p3p5", " ", 
       RowBox[{"kb", "[", 
        RowBox[{"1", ",", "9", ",", "3", ",", "29"}], "]"}]}]}], ",", 
     RowBox[{
      RowBox[{"vf", "[", 
       RowBox[{"1", ",", "9", ",", "3", ",", "45"}], "]"}], "\[Rule]", 
      RowBox[{"p2", " ", "p3p4p5", " ", 
       RowBox[{"kf", "[", 
        RowBox[{"1", ",", "9", ",", "3", ",", "45"}], "]"}]}]}], ",", 
     RowBox[{
      RowBox[{"vb", "[", 
       RowBox[{"1", ",", "9", ",", "3", ",", "45"}], "]"}], "\[Rule]", 
      RowBox[{"p2p3p4p5", " ", 
       RowBox[{"kb", "[", 
        RowBox[{"1", ",", "9", ",", "3", ",", "45"}], "]"}]}]}], ",", 
     RowBox[{
      RowBox[{"vf", "[", 
       RowBox[{"1", ",", "13", ",", "3", ",", "1"}], "]"}], "\[Rule]", 
      RowBox[{"p1p2r1", " ", "p3", " ", 
       RowBox[{"kf", "[", 
        RowBox[{"1", ",", "13", ",", "3", ",", "1"}], "]"}]}]}], ",", 
     RowBox[{
      RowBox[{"vb", "[", 
       RowBox[{"1", ",", "13", ",", "3", ",", "1"}], "]"}], "\[Rule]", 
      RowBox[{"p1p2p3r1", " ", 
       RowBox[{"kb", "[", 
        RowBox[{"1", ",", "13", ",", "3", ",", "1"}], "]"}]}]}], ",", 
     RowBox[{
      RowBox[{"vf", "[", 
       RowBox[{"1", ",", "13", ",", "3", ",", "13"}], "]"}], "\[Rule]", 
      RowBox[{"p2p4r1", " ", "p3", " ", 
       RowBox[{"kf", "[", 
        RowBox[{"1", ",", "13", ",", "3", ",", "13"}], "]"}]}]}], ",", 
     RowBox[{
      RowBox[{"vb", "[", 
       RowBox[{"1", ",", "13", ",", "3", ",", "13"}], "]"}], "\[Rule]", 
      RowBox[{"p2p3p4r1", " ", 
       RowBox[{"kb", "[", 
        RowBox[{"1", ",", "13", ",", "3", ",", "13"}], "]"}]}]}], ",", 
     RowBox[{
      RowBox[{"vf", "[", 
       RowBox[{"1", ",", "13", ",", "3", ",", "21"}], "]"}], "\[Rule]", 
      RowBox[{"p1p2p4", " ", "p3", " ", 
       RowBox[{"kf", "[", 
        RowBox[{"1", ",", "13", ",", "3", ",", "21"}], "]"}]}]}], ",", 
     RowBox[{
      RowBox[{"vb", "[", 
       RowBox[{"1", ",", "13", ",", "3", ",", "21"}], "]"}], "\[Rule]", 
      RowBox[{"p1p2p3p4", " ", 
       RowBox[{"kb", "[", 
        RowBox[{"1", ",", "13", ",", "3", ",", "21"}], "]"}]}]}], ",", 
     RowBox[{
      RowBox[{"vf", "[", 
       RowBox[{"1", ",", "13", ",", "3", ",", "41"}], "]"}], "\[Rule]", 
      RowBox[{"p2p4p5", " ", "p3", " ", 
       RowBox[{"kf", "[", 
        RowBox[{"1", ",", "13", ",", "3", ",", "41"}], "]"}]}]}], ",", 
     RowBox[{
      RowBox[{"vb", "[", 
       RowBox[{"1", ",", "13", ",", "3", ",", "41"}], "]"}], "\[Rule]", 
      RowBox[{"p2p3p4p5", " ", 
       RowBox[{"kb", "[", 
        RowBox[{"1", ",", "13", ",", "3", ",", "41"}], "]"}]}]}], ",", 
     RowBox[{
      RowBox[{"vf", "[", 
       RowBox[{"1", ",", "17", ",", "3", ",", "1"}], "]"}], "\[Rule]", 
      RowBox[{"p1p2r1", " ", "p4", " ", 
       RowBox[{"kf", "[", 
        RowBox[{"1", ",", "17", ",", "3", ",", "1"}], "]"}]}]}], ",", 
     RowBox[{
      RowBox[{"vb", "[", 
       RowBox[{"1", ",", "17", ",", "3", ",", "1"}], "]"}], "\[Rule]", 
      RowBox[{"p1p2p4r1", " ", 
       RowBox[{"kb", "[", 
        RowBox[{"1", ",", "17", ",", "3", ",", "1"}], "]"}]}]}], ",", 
     RowBox[{
      RowBox[{"vf", "[", 
       RowBox[{"1", ",", "17", ",", "3", ",", "5"}], "]"}], "\[Rule]", 
      RowBox[{"p1p3r1", " ", "p4", " ", 
       RowBox[{"kf", "[", 
        RowBox[{"1", ",", "17", ",", "3", ",", "5"}], "]"}]}]}], ",", 
     RowBox[{
      RowBox[{"vb", "[", 
       RowBox[{"1", ",", "17", ",", "3", ",", "5"}], "]"}], "\[Rule]", 
      RowBox[{"p1p3p4r1", " ", 
       RowBox[{"kb", "[", 
        RowBox[{"1", ",", "17", ",", "3", ",", "5"}], "]"}]}]}], ",", 
     RowBox[{
      RowBox[{"vf", "[", 
       RowBox[{"1", ",", "17", ",", "3", ",", "9"}], "]"}], "\[Rule]", 
      RowBox[{"p2p3r1", " ", "p4", " ", 
       RowBox[{"kf", "[", 
        RowBox[{"1", ",", "17", ",", "3", ",", "9"}], "]"}]}]}], ",", 
     RowBox[{
      RowBox[{"vb", "[", 
       RowBox[{"1", ",", "17", ",", "3", ",", "9"}], "]"}], "\[Rule]", 
      RowBox[{"p2p3p4r1", " ", 
       RowBox[{"kb", "[", 
        RowBox[{"1", ",", "17", ",", "3", ",", "9"}], "]"}]}]}], ",", 
     RowBox[{
      RowBox[{"vf", "[", 
       RowBox[{"1", ",", "17", ",", "3", ",", "17"}], "]"}], "\[Rule]", 
      RowBox[{"p1p2p3", " ", "p4", " ", 
       RowBox[{"kf", "[", 
        RowBox[{"1", ",", "17", ",", "3", ",", "17"}], "]"}]}]}], ",", 
     RowBox[{
      RowBox[{"vb", "[", 
       RowBox[{"1", ",", "17", ",", "3", ",", "17"}], "]"}], "\[Rule]", 
      RowBox[{"p1p2p3p4", " ", 
       RowBox[{"kb", "[", 
        RowBox[{"1", ",", "17", ",", "3", ",", "17"}], "]"}]}]}], ",", 
     RowBox[{
      RowBox[{"vf", "[", 
       RowBox[{"1", ",", "17", ",", "3", ",", "29"}], "]"}], "\[Rule]", 
      RowBox[{"p1p3p5", " ", "p4", " ", 
       RowBox[{"kf", "[", 
        RowBox[{"1", ",", "17", ",", "3", ",", "29"}], "]"}]}]}], ",", 
     RowBox[{
      RowBox[{"vb", "[", 
       RowBox[{"1", ",", "17", ",", "3", ",", "29"}], "]"}], "\[Rule]", 
      RowBox[{"p1p3p4p5", " ", 
       RowBox[{"kb", "[", 
        RowBox[{"1", ",", "17", ",", "3", ",", "29"}], "]"}]}]}], ",", 
     RowBox[{
      RowBox[{"vf", "[", 
       RowBox[{"1", ",", "17", ",", "3", ",", "37"}], "]"}], "\[Rule]", 
      RowBox[{"p2p3p5", " ", "p4", " ", 
       RowBox[{"kf", "[", 
        RowBox[{"1", ",", "17", ",", "3", ",", "37"}], "]"}]}]}], ",", 
     RowBox[{
      RowBox[{"vb", "[", 
       RowBox[{"1", ",", "17", ",", "3", ",", "37"}], "]"}], "\[Rule]", 
      RowBox[{"p2p3p4p5", " ", 
       RowBox[{"kb", "[", 
        RowBox[{"1", ",", "17", ",", "3", ",", "37"}], "]"}]}]}], ",", 
     RowBox[{
      RowBox[{"vf", "[", 
       RowBox[{"1", ",", "21", ",", "3", ",", "5"}], "]"}], "\[Rule]", 
      RowBox[{"p1p3r1", " ", "p5", " ", 
       RowBox[{"kf", "[", 
        RowBox[{"1", ",", "21", ",", "3", ",", "5"}], "]"}]}]}], ",", 
     RowBox[{
      RowBox[{"vb", "[", 
       RowBox[{"1", ",", "21", ",", "3", ",", "5"}], "]"}], "\[Rule]", 
      RowBox[{"p1p3p5r1", " ", 
       RowBox[{"kb", "[", 
        RowBox[{"1", ",", "21", ",", "3", ",", "5"}], "]"}]}]}], ",", 
     RowBox[{
      RowBox[{"vf", "[", 
       RowBox[{"1", ",", "21", ",", "3", ",", "9"}], "]"}], "\[Rule]", 
      RowBox[{"p2p3r1", " ", "p5", " ", 
       RowBox[{"kf", "[", 
        RowBox[{"1", ",", "21", ",", "3", ",", "9"}], "]"}]}]}], ",", 
     RowBox[{
      RowBox[{"vb", "[", 
       RowBox[{"1", ",", "21", ",", "3", ",", "9"}], "]"}], "\[Rule]", 
      RowBox[{"p2p3p5r1", " ", 
       RowBox[{"kb", "[", 
        RowBox[{"1", ",", "21", ",", "3", ",", "9"}], "]"}]}]}], ",", 
     RowBox[{
      RowBox[{"vf", "[", 
       RowBox[{"1", ",", "21", ",", "3", ",", "13"}], "]"}], "\[Rule]", 
      RowBox[{"p2p4r1", " ", "p5", " ", 
       RowBox[{"kf", "[", 
        RowBox[{"1", ",", "21", ",", "3", ",", "13"}], "]"}]}]}], ",", 
     RowBox[{
      RowBox[{"vb", "[", 
       RowBox[{"1", ",", "21", ",", "3", ",", "13"}], "]"}], "\[Rule]", 
      RowBox[{"p2p4p5r1", " ", 
       RowBox[{"kb", "[", 
        RowBox[{"1", ",", "21", ",", "3", ",", "13"}], "]"}]}]}], ",", 
     RowBox[{
      RowBox[{"vf", "[", 
       RowBox[{"1", ",", "21", ",", "3", ",", "17"}], "]"}], "\[Rule]", 
      RowBox[{"p1p2p3", " ", "p5", " ", 
       RowBox[{"kf", "[", 
        RowBox[{"1", ",", "21", ",", "3", ",", "17"}], "]"}]}]}], ",", 
     RowBox[{
      RowBox[{"vb", "[", 
       RowBox[{"1", ",", "21", ",", "3", ",", "17"}], "]"}], "\[Rule]", 
      RowBox[{"p1p2p3p5", " ", 
       RowBox[{"kb", "[", 
        RowBox[{"1", ",", "21", ",", "3", ",", "17"}], "]"}]}]}], ",", 
     RowBox[{
      RowBox[{"vf", "[", 
       RowBox[{"1", ",", "21", ",", "3", ",", "21"}], "]"}], "\[Rule]", 
      RowBox[{"p1p2p4", " ", "p5", " ", 
       RowBox[{"kf", "[", 
        RowBox[{"1", ",", "21", ",", "3", ",", "21"}], "]"}]}]}], ",", 
     RowBox[{
      RowBox[{"vb", "[", 
       RowBox[{"1", ",", "21", ",", "3", ",", "21"}], "]"}], "\[Rule]", 
      RowBox[{"p1p2p4p5", " ", 
       RowBox[{"kb", "[", 
        RowBox[{"1", ",", "21", ",", "3", ",", "21"}], "]"}]}]}], ",", 
     RowBox[{
      RowBox[{"vf", "[", 
       RowBox[{"1", ",", "21", ",", "3", ",", "25"}], "]"}], "\[Rule]", 
      RowBox[{"p1p3p4", " ", "p5", " ", 
       RowBox[{"kf", "[", 
        RowBox[{"1", ",", "21", ",", "3", ",", "25"}], "]"}]}]}], ",", 
     RowBox[{
      RowBox[{"vb", "[", 
       RowBox[{"1", ",", "21", ",", "3", ",", "25"}], "]"}], "\[Rule]", 
      RowBox[{"p1p3p4p5", " ", 
       RowBox[{"kb", "[", 
        RowBox[{"1", ",", "21", ",", "3", ",", "25"}], "]"}]}]}], ",", 
     RowBox[{
      RowBox[{"vf", "[", 
       RowBox[{"1", ",", "21", ",", "3", ",", "33"}], "]"}], "\[Rule]", 
      RowBox[{"p2p3p4", " ", "p5", " ", 
       RowBox[{"kf", "[", 
        RowBox[{"1", ",", "21", ",", "3", ",", "33"}], "]"}]}]}], ",", 
     RowBox[{
      RowBox[{"vb", "[", 
       RowBox[{"1", ",", "21", ",", "3", ",", "33"}], "]"}], "\[Rule]", 
      RowBox[{"p2p3p4p5", " ", 
       RowBox[{"kb", "[", 
        RowBox[{"1", ",", "21", ",", "3", ",", "33"}], "]"}]}]}], ",", 
     RowBox[{
      RowBox[{"vf", "[", 
       RowBox[{"2", ",", "1", ",", "2", ",", "17"}], "]"}], "\[Rule]", 
      RowBox[{"p1r1", " ", "p2p3", " ", 
       RowBox[{"kf", "[", 
        RowBox[{"2", ",", "1", ",", "2", ",", "17"}], "]"}]}]}], ",", 
     RowBox[{
      RowBox[{"vb", "[", 
       RowBox[{"2", ",", "1", ",", "2", ",", "17"}], "]"}], "\[Rule]", 
      RowBox[{"p1p2p3r1", " ", 
       RowBox[{"kb", "[", 
        RowBox[{"2", ",", "1", ",", "2", ",", "17"}], "]"}]}]}], ",", 
     RowBox[{
      RowBox[{"vf", "[", 
       RowBox[{"2", ",", "1", ",", "2", ",", "21"}], "]"}], "\[Rule]", 
      RowBox[{"p1r1", " ", "p2p4", " ", 
       RowBox[{"kf", "[", 
        RowBox[{"2", ",", "1", ",", "2", ",", "21"}], "]"}]}]}], ",", 
     RowBox[{
      RowBox[{"vb", "[", 
       RowBox[{"2", ",", "1", ",", "2", ",", "21"}], "]"}], "\[Rule]", 
      RowBox[{"p1p2p4r1", " ", 
       RowBox[{"kb", "[", 
        RowBox[{"2", ",", "1", ",", "2", ",", "21"}], "]"}]}]}], ",", 
     RowBox[{
      RowBox[{"vf", "[", 
       RowBox[{"2", ",", "1", ",", "2", ",", "25"}], "]"}], "\[Rule]", 
      RowBox[{"p1r1", " ", "p3p4", " ", 
       RowBox[{"kf", "[", 
        RowBox[{"2", ",", "1", ",", "2", ",", "25"}], "]"}]}]}], ",", 
     RowBox[{
      RowBox[{"vb", "[", 
       RowBox[{"2", ",", "1", ",", "2", ",", "25"}], "]"}], "\[Rule]", 
      RowBox[{"p1p3p4r1", " ", 
       RowBox[{"kb", "[", 
        RowBox[{"2", ",", "1", ",", "2", ",", "25"}], "]"}]}]}], ",", 
     RowBox[{
      RowBox[{"vf", "[", 
       RowBox[{"2", ",", "1", ",", "2", ",", "29"}], "]"}], "\[Rule]", 
      RowBox[{"p1r1", " ", "p3p5", " ", 
       RowBox[{"kf", "[", 
        RowBox[{"2", ",", "1", ",", "2", ",", "29"}], "]"}]}]}], ",", 
     RowBox[{
      RowBox[{"vb", "[", 
       RowBox[{"2", ",", "1", ",", "2", ",", "29"}], "]"}], "\[Rule]", 
      RowBox[{"p1p3p5r1", " ", 
       RowBox[{"kb", "[", 
        RowBox[{"2", ",", "1", ",", "2", ",", "29"}], "]"}]}]}], ",", 
     RowBox[{
      RowBox[{"vf", "[", 
       RowBox[{"2", ",", "5", ",", "2", ",", "13"}], "]"}], "\[Rule]", 
      RowBox[{"p1p3", " ", "p2r1", " ", 
       RowBox[{"kf", "[", 
        RowBox[{"2", ",", "5", ",", "2", ",", "13"}], "]"}]}]}], ",", 
     RowBox[{
      RowBox[{"vb", "[", 
       RowBox[{"2", ",", "5", ",", "2", ",", "13"}], "]"}], "\[Rule]", 
      RowBox[{"p1p2p3r1", " ", 
       RowBox[{"kb", "[", 
        RowBox[{"2", ",", "5", ",", "2", ",", "13"}], "]"}]}]}], ",", 
     RowBox[{
      RowBox[{"vf", "[", 
       RowBox[{"2", ",", "5", ",", "2", ",", "25"}], "]"}], "\[Rule]", 
      RowBox[{"p2r1", " ", "p3p4", " ", 
       RowBox[{"kf", "[", 
        RowBox[{"2", ",", "5", ",", "2", ",", "25"}], "]"}]}]}], ",", 
     RowBox[{
      RowBox[{"vb", "[", 
       RowBox[{"2", ",", "5", ",", "2", ",", "25"}], "]"}], "\[Rule]", 
      RowBox[{"p2p3p4r1", " ", 
       RowBox[{"kb", "[", 
        RowBox[{"2", ",", "5", ",", "2", ",", "25"}], "]"}]}]}], ",", 
     RowBox[{
      RowBox[{"vf", "[", 
       RowBox[{"2", ",", "5", ",", "2", ",", "29"}], "]"}], "\[Rule]", 
      RowBox[{"p2r1", " ", "p3p5", " ", 
       RowBox[{"kf", "[", 
        RowBox[{"2", ",", "5", ",", "2", ",", "29"}], "]"}]}]}], ",", 
     RowBox[{
      RowBox[{"vb", "[", 
       RowBox[{"2", ",", "5", ",", "2", ",", "29"}], "]"}], "\[Rule]", 
      RowBox[{"p2p3p5r1", " ", 
       RowBox[{"kb", "[", 
        RowBox[{"2", ",", "5", ",", "2", ",", "29"}], "]"}]}]}], ",", 
     RowBox[{
      RowBox[{"vf", "[", 
       RowBox[{"2", ",", "5", ",", "2", ",", "33"}], "]"}], "\[Rule]", 
      RowBox[{"p2r1", " ", "p4p5", " ", 
       RowBox[{"kf", "[", 
        RowBox[{"2", ",", "5", ",", "2", ",", "33"}], "]"}]}]}], ",", 
     RowBox[{
      RowBox[{"vb", "[", 
       RowBox[{"2", ",", "5", ",", "2", ",", "33"}], "]"}], "\[Rule]", 
      RowBox[{"p2p4p5r1", " ", 
       RowBox[{"kb", "[", 
        RowBox[{"2", ",", "5", ",", "2", ",", "33"}], "]"}]}]}], ",", 
     RowBox[{
      RowBox[{"vf", "[", 
       RowBox[{"2", ",", "9", ",", "2", ",", "25"}], "]"}], "\[Rule]", 
      RowBox[{"p1p2", " ", "p3p4", " ", 
       RowBox[{"kf", "[", 
        RowBox[{"2", ",", "9", ",", "2", ",", "25"}], "]"}]}]}], ",", 
     RowBox[{
      RowBox[{"vb", "[", 
       RowBox[{"2", ",", "9", ",", "2", ",", "25"}], "]"}], "\[Rule]", 
      RowBox[{"p1p2p3p4", " ", 
       RowBox[{"kb", "[", 
        RowBox[{"2", ",", "9", ",", "2", ",", "25"}], "]"}]}]}], ",", 
     RowBox[{
      RowBox[{"vf", "[", 
       RowBox[{"2", ",", "9", ",", "2", ",", "29"}], "]"}], "\[Rule]", 
      RowBox[{"p1p2", " ", "p3p5", " ", 
       RowBox[{"kf", "[", 
        RowBox[{"2", ",", "9", ",", "2", ",", "29"}], "]"}]}]}], ",", 
     RowBox[{
      RowBox[{"vb", "[", 
       RowBox[{"2", ",", "9", ",", "2", ",", "29"}], "]"}], "\[Rule]", 
      RowBox[{"p1p2p3p5", " ", 
       RowBox[{"kb", "[", 
        RowBox[{"2", ",", "9", ",", "2", ",", "29"}], "]"}]}]}], ",", 
     RowBox[{
      RowBox[{"vf", "[", 
       RowBox[{"2", ",", "9", ",", "2", ",", "33"}], "]"}], "\[Rule]", 
      RowBox[{"p1p2", " ", "p4p5", " ", 
       RowBox[{"kf", "[", 
        RowBox[{"2", ",", "9", ",", "2", ",", "33"}], "]"}]}]}], ",", 
     RowBox[{
      RowBox[{"vb", "[", 
       RowBox[{"2", ",", "9", ",", "2", ",", "33"}], "]"}], "\[Rule]", 
      RowBox[{"p1p2p4p5", " ", 
       RowBox[{"kb", "[", 
        RowBox[{"2", ",", "9", ",", "2", ",", "33"}], "]"}]}]}], ",", 
     RowBox[{
      RowBox[{"vf", "[", 
       RowBox[{"2", ",", "13", ",", "2", ",", "21"}], "]"}], "\[Rule]", 
      RowBox[{"p1p3", " ", "p2p4", " ", 
       RowBox[{"kf", "[", 
        RowBox[{"2", ",", "13", ",", "2", ",", "21"}], "]"}]}]}], ",", 
     RowBox[{
      RowBox[{"vb", "[", 
       RowBox[{"2", ",", "13", ",", "2", ",", "21"}], "]"}], "\[Rule]", 
      RowBox[{"p1p2p3p4", " ", 
       RowBox[{"kb", "[", 
        RowBox[{"2", ",", "13", ",", "2", ",", "21"}], "]"}]}]}], ",", 
     RowBox[{
      RowBox[{"vf", "[", 
       RowBox[{"2", ",", "13", ",", "2", ",", "33"}], "]"}], "\[Rule]", 
      RowBox[{"p1p3", " ", "p4p5", " ", 
       RowBox[{"kf", "[", 
        RowBox[{"2", ",", "13", ",", "2", ",", "33"}], "]"}]}]}], ",", 
     RowBox[{
      RowBox[{"vb", "[", 
       RowBox[{"2", ",", "13", ",", "2", ",", "33"}], "]"}], "\[Rule]", 
      RowBox[{"p1p3p4p5", " ", 
       RowBox[{"kb", "[", 
        RowBox[{"2", ",", "13", ",", "2", ",", "33"}], "]"}]}]}], ",", 
     RowBox[{
      RowBox[{"vf", "[", 
       RowBox[{"2", ",", "17", ",", "2", ",", "33"}], "]"}], "\[Rule]", 
      RowBox[{"p2p3", " ", "p4p5", " ", 
       RowBox[{"kf", "[", 
        RowBox[{"2", ",", "17", ",", "2", ",", "33"}], "]"}]}]}], ",", 
     RowBox[{
      RowBox[{"vb", "[", 
       RowBox[{"2", ",", "17", ",", "2", ",", "33"}], "]"}], "\[Rule]", 
      RowBox[{"p2p3p4p5", " ", 
       RowBox[{"kb", "[", 
        RowBox[{"2", ",", "17", ",", "2", ",", "33"}], "]"}]}]}], ",", 
     RowBox[{
      RowBox[{"vf", "[", 
       RowBox[{"2", ",", "21", ",", "2", ",", "29"}], "]"}], "\[Rule]", 
      RowBox[{"p2p4", " ", "p3p5", " ", 
       RowBox[{"kf", "[", 
        RowBox[{"2", ",", "21", ",", "2", ",", "29"}], "]"}]}]}], ",", 
     RowBox[{
      RowBox[{"vb", "[", 
       RowBox[{"2", ",", "21", ",", "2", ",", "29"}], "]"}], "\[Rule]", 
      RowBox[{"p2p3p4p5", " ", 
       RowBox[{"kb", "[", 
        RowBox[{"2", ",", "21", ",", "2", ",", "29"}], "]"}]}]}], ",", 
     RowBox[{
      RowBox[{"vf", "[", 
       RowBox[{"1", ",", "1", ",", "4", ",", "29"}], "]"}], "\[Rule]", 
      RowBox[{"p1p2p3p4", " ", "r1", " ", 
       RowBox[{"kf", "[", 
        RowBox[{"1", ",", "1", ",", "4", ",", "29"}], "]"}]}]}], ",", 
     RowBox[{
      RowBox[{"vb", "[", 
       RowBox[{"1", ",", "1", ",", "4", ",", "29"}], "]"}], "\[Rule]", 
      RowBox[{"p1p2p3p4r1", " ", 
       RowBox[{"kb", "[", 
        RowBox[{"1", ",", "1", ",", "4", ",", "29"}], "]"}]}]}], ",", 
     RowBox[{
      RowBox[{"vf", "[", 
       RowBox[{"1", ",", "1", ",", "4", ",", "33"}], "]"}], "\[Rule]", 
      RowBox[{"p1p2p3p5", " ", "r1", " ", 
       RowBox[{"kf", "[", 
        RowBox[{"1", ",", "1", ",", "4", ",", "33"}], "]"}]}]}], ",", 
     RowBox[{
      RowBox[{"vb", "[", 
       RowBox[{"1", ",", "1", ",", "4", ",", "33"}], "]"}], "\[Rule]", 
      RowBox[{"p1p2p3p5r1", " ", 
       RowBox[{"kb", "[", 
        RowBox[{"1", ",", "1", ",", "4", ",", "33"}], "]"}]}]}], ",", 
     RowBox[{
      RowBox[{"vf", "[", 
       RowBox[{"1", ",", "1", ",", "4", ",", "37"}], "]"}], "\[Rule]", 
      RowBox[{"p1p2p4p5", " ", "r1", " ", 
       RowBox[{"kf", "[", 
        RowBox[{"1", ",", "1", ",", "4", ",", "37"}], "]"}]}]}], ",", 
     RowBox[{
      RowBox[{"vb", "[", 
       RowBox[{"1", ",", "1", ",", "4", ",", "37"}], "]"}], "\[Rule]", 
      RowBox[{"p1p2p4p5r1", " ", 
       RowBox[{"kb", "[", 
        RowBox[{"1", ",", "1", ",", "4", ",", "37"}], "]"}]}]}], ",", 
     RowBox[{
      RowBox[{"vf", "[", 
       RowBox[{"1", ",", "1", ",", "4", ",", "41"}], "]"}], "\[Rule]", 
      RowBox[{"p1p3p4p5", " ", "r1", " ", 
       RowBox[{"kf", "[", 
        RowBox[{"1", ",", "1", ",", "4", ",", "41"}], "]"}]}]}], ",", 
     RowBox[{
      RowBox[{"vb", "[", 
       RowBox[{"1", ",", "1", ",", "4", ",", "41"}], "]"}], "\[Rule]", 
      RowBox[{"p1p3p4p5r1", " ", 
       RowBox[{"kb", "[", 
        RowBox[{"1", ",", "1", ",", "4", ",", "41"}], "]"}]}]}], ",", 
     RowBox[{
      RowBox[{"vf", "[", 
       RowBox[{"1", ",", "1", ",", "4", ",", "45"}], "]"}], "\[Rule]", 
      RowBox[{"p2p3p4p5", " ", "r1", " ", 
       RowBox[{"kf", "[", 
        RowBox[{"1", ",", "1", ",", "4", ",", "45"}], "]"}]}]}], ",", 
     RowBox[{
      RowBox[{"vb", "[", 
       RowBox[{"1", ",", "1", ",", "4", ",", "45"}], "]"}], "\[Rule]", 
      RowBox[{"p2p3p4p5r1", " ", 
       RowBox[{"kb", "[", 
        RowBox[{"1", ",", "1", ",", "4", ",", "45"}], "]"}]}]}], ",", 
     RowBox[{
      RowBox[{"vf", "[", 
       RowBox[{"1", ",", "5", ",", "4", ",", "17"}], "]"}], "\[Rule]", 
      RowBox[{"p1", " ", "p2p3p4r1", " ", 
       RowBox[{"kf", "[", 
        RowBox[{"1", ",", "5", ",", "4", ",", "17"}], "]"}]}]}], ",", 
     RowBox[{
      RowBox[{"vb", "[", 
       RowBox[{"1", ",", "5", ",", "4", ",", "17"}], "]"}], "\[Rule]", 
      RowBox[{"p1p2p3p4r1", " ", 
       RowBox[{"kb", "[", 
        RowBox[{"1", ",", "5", ",", "4", ",", "17"}], "]"}]}]}], ",", 
     RowBox[{
      RowBox[{"vf", "[", 
       RowBox[{"1", ",", "5", ",", "4", ",", "21"}], "]"}], "\[Rule]", 
      RowBox[{"p1", " ", "p2p3p5r1", " ", 
       RowBox[{"kf", "[", 
        RowBox[{"1", ",", "5", ",", "4", ",", "21"}], "]"}]}]}], ",", 
     RowBox[{
      RowBox[{"vb", "[", 
       RowBox[{"1", ",", "5", ",", "4", ",", "21"}], "]"}], "\[Rule]", 
      RowBox[{"p1p2p3p5r1", " ", 
       RowBox[{"kb", "[", 
        RowBox[{"1", ",", "5", ",", "4", ",", "21"}], "]"}]}]}], ",", 
     RowBox[{
      RowBox[{"vf", "[", 
       RowBox[{"1", ",", "5", ",", "4", ",", "25"}], "]"}], "\[Rule]", 
      RowBox[{"p1", " ", "p2p4p5r1", " ", 
       RowBox[{"kf", "[", 
        RowBox[{"1", ",", "5", ",", "4", ",", "25"}], "]"}]}]}], ",", 
     RowBox[{
      RowBox[{"vb", "[", 
       RowBox[{"1", ",", "5", ",", "4", ",", "25"}], "]"}], "\[Rule]", 
      RowBox[{"p1p2p4p5r1", " ", 
       RowBox[{"kb", "[", 
        RowBox[{"1", ",", "5", ",", "4", ",", "25"}], "]"}]}]}], ",", 
     RowBox[{
      RowBox[{"vf", "[", 
       RowBox[{"1", ",", "5", ",", "4", ",", "45"}], "]"}], "\[Rule]", 
      RowBox[{"p1", " ", "p2p3p4p5", " ", 
       RowBox[{"kf", "[", 
        RowBox[{"1", ",", "5", ",", "4", ",", "45"}], "]"}]}]}], ",", 
     RowBox[{
      RowBox[{"vb", "[", 
       RowBox[{"1", ",", "5", ",", "4", ",", "45"}], "]"}], "\[Rule]", 
      RowBox[{"p1p2p3p4p5", " ", 
       RowBox[{"kb", "[", 
        RowBox[{"1", ",", "5", ",", "4", ",", "45"}], "]"}]}]}], ",", 
     RowBox[{
      RowBox[{"vf", "[", 
       RowBox[{"1", ",", "9", ",", "4", ",", "9"}], "]"}], "\[Rule]", 
      RowBox[{"p1p3p4r1", " ", "p2", " ", 
       RowBox[{"kf", "[", 
        RowBox[{"1", ",", "9", ",", "4", ",", "9"}], "]"}]}]}], ",", 
     RowBox[{
      RowBox[{"vb", "[", 
       RowBox[{"1", ",", "9", ",", "4", ",", "9"}], "]"}], "\[Rule]", 
      RowBox[{"p1p2p3p4r1", " ", 
       RowBox[{"kb", "[", 
        RowBox[{"1", ",", "9", ",", "4", ",", "9"}], "]"}]}]}], ",", 
     RowBox[{
      RowBox[{"vf", "[", 
       RowBox[{"1", ",", "9", ",", "4", ",", "13"}], "]"}], "\[Rule]", 
      RowBox[{"p1p3p5r1", " ", "p2", " ", 
       RowBox[{"kf", "[", 
        RowBox[{"1", ",", "9", ",", "4", ",", "13"}], "]"}]}]}], ",", 
     RowBox[{
      RowBox[{"vb", "[", 
       RowBox[{"1", ",", "9", ",", "4", ",", "13"}], "]"}], "\[Rule]", 
      RowBox[{"p1p2p3p5r1", " ", 
       RowBox[{"kb", "[", 
        RowBox[{"1", ",", "9", ",", "4", ",", "13"}], "]"}]}]}], ",", 
     RowBox[{
      RowBox[{"vf", "[", 
       RowBox[{"1", ",", "9", ",", "4", ",", "41"}], "]"}], "\[Rule]", 
      RowBox[{"p1p3p4p5", " ", "p2", " ", 
       RowBox[{"kf", "[", 
        RowBox[{"1", ",", "9", ",", "4", ",", "41"}], "]"}]}]}], ",", 
     RowBox[{
      RowBox[{"vb", "[", 
       RowBox[{"1", ",", "9", ",", "4", ",", "41"}], "]"}], "\[Rule]", 
      RowBox[{"p1p2p3p4p5", " ", 
       RowBox[{"kb", "[", 
        RowBox[{"1", ",", "9", ",", "4", ",", "41"}], "]"}]}]}], ",", 
     RowBox[{
      RowBox[{"vf", "[", 
       RowBox[{"1", ",", "13", ",", "4", ",", "5"}], "]"}], "\[Rule]", 
      RowBox[{"p1p2p4r1", " ", "p3", " ", 
       RowBox[{"kf", "[", 
        RowBox[{"1", ",", "13", ",", "4", ",", "5"}], "]"}]}]}], ",", 
     RowBox[{
      RowBox[{"vb", "[", 
       RowBox[{"1", ",", "13", ",", "4", ",", "5"}], "]"}], "\[Rule]", 
      RowBox[{"p1p2p3p4r1", " ", 
       RowBox[{"kb", "[", 
        RowBox[{"1", ",", "13", ",", "4", ",", "5"}], "]"}]}]}], ",", 
     RowBox[{
      RowBox[{"vf", "[", 
       RowBox[{"1", ",", "13", ",", "4", ",", "25"}], "]"}], "\[Rule]", 
      RowBox[{"p2p4p5r1", " ", "p3", " ", 
       RowBox[{"kf", "[", 
        RowBox[{"1", ",", "13", ",", "4", ",", "25"}], "]"}]}]}], ",", 
     RowBox[{
      RowBox[{"vb", "[", 
       RowBox[{"1", ",", "13", ",", "4", ",", "25"}], "]"}], "\[Rule]", 
      RowBox[{"p2p3p4p5r1", " ", 
       RowBox[{"kb", "[", 
        RowBox[{"1", ",", "13", ",", "4", ",", "25"}], "]"}]}]}], ",", 
     RowBox[{
      RowBox[{"vf", "[", 
       RowBox[{"1", ",", "13", ",", "4", ",", "37"}], "]"}], "\[Rule]", 
      RowBox[{"p1p2p4p5", " ", "p3", " ", 
       RowBox[{"kf", "[", 
        RowBox[{"1", ",", "13", ",", "4", ",", "37"}], "]"}]}]}], ",", 
     RowBox[{
      RowBox[{"vb", "[", 
       RowBox[{"1", ",", "13", ",", "4", ",", "37"}], "]"}], "\[Rule]", 
      RowBox[{"p1p2p3p4p5", " ", 
       RowBox[{"kb", "[", 
        RowBox[{"1", ",", "13", ",", "4", ",", "37"}], "]"}]}]}], ",", 
     RowBox[{
      RowBox[{"vf", "[", 
       RowBox[{"1", ",", "17", ",", "4", ",", "1"}], "]"}], "\[Rule]", 
      RowBox[{"p1p2p3r1", " ", "p4", " ", 
       RowBox[{"kf", "[", 
        RowBox[{"1", ",", "17", ",", "4", ",", "1"}], "]"}]}]}], ",", 
     RowBox[{
      RowBox[{"vb", "[", 
       RowBox[{"1", ",", "17", ",", "4", ",", "1"}], "]"}], "\[Rule]", 
      RowBox[{"p1p2p3p4r1", " ", 
       RowBox[{"kb", "[", 
        RowBox[{"1", ",", "17", ",", "4", ",", "1"}], "]"}]}]}], ",", 
     RowBox[{
      RowBox[{"vf", "[", 
       RowBox[{"1", ",", "17", ",", "4", ",", "13"}], "]"}], "\[Rule]", 
      RowBox[{"p1p3p5r1", " ", "p4", " ", 
       RowBox[{"kf", "[", 
        RowBox[{"1", ",", "17", ",", "4", ",", "13"}], "]"}]}]}], ",", 
     RowBox[{
      RowBox[{"vb", "[", 
       RowBox[{"1", ",", "17", ",", "4", ",", "13"}], "]"}], "\[Rule]", 
      RowBox[{"p1p3p4p5r1", " ", 
       RowBox[{"kb", "[", 
        RowBox[{"1", ",", "17", ",", "4", ",", "13"}], "]"}]}]}], ",", 
     RowBox[{
      RowBox[{"vf", "[", 
       RowBox[{"1", ",", "17", ",", "4", ",", "21"}], "]"}], "\[Rule]", 
      RowBox[{"p2p3p5r1", " ", "p4", " ", 
       RowBox[{"kf", "[", 
        RowBox[{"1", ",", "17", ",", "4", ",", "21"}], "]"}]}]}], ",", 
     RowBox[{
      RowBox[{"vb", "[", 
       RowBox[{"1", ",", "17", ",", "4", ",", "21"}], "]"}], "\[Rule]", 
      RowBox[{"p2p3p4p5r1", " ", 
       RowBox[{"kb", "[", 
        RowBox[{"1", ",", "17", ",", "4", ",", "21"}], "]"}]}]}], ",", 
     RowBox[{
      RowBox[{"vf", "[", 
       RowBox[{"1", ",", "17", ",", "4", ",", "33"}], "]"}], "\[Rule]", 
      RowBox[{"p1p2p3p5", " ", "p4", " ", 
       RowBox[{"kf", "[", 
        RowBox[{"1", ",", "17", ",", "4", ",", "33"}], "]"}]}]}], ",", 
     RowBox[{
      RowBox[{"vb", "[", 
       RowBox[{"1", ",", "17", ",", "4", ",", "33"}], "]"}], "\[Rule]", 
      RowBox[{"p1p2p3p4p5", " ", 
       RowBox[{"kb", "[", 
        RowBox[{"1", ",", "17", ",", "4", ",", "33"}], "]"}]}]}], ",", 
     RowBox[{
      RowBox[{"vf", "[", 
       RowBox[{"1", ",", "21", ",", "4", ",", "1"}], "]"}], "\[Rule]", 
      RowBox[{"p1p2p3r1", " ", "p5", " ", 
       RowBox[{"kf", "[", 
        RowBox[{"1", ",", "21", ",", "4", ",", "1"}], "]"}]}]}], ",", 
     RowBox[{
      RowBox[{"vb", "[", 
       RowBox[{"1", ",", "21", ",", "4", ",", "1"}], "]"}], "\[Rule]", 
      RowBox[{"p1p2p3p5r1", " ", 
       RowBox[{"kb", "[", 
        RowBox[{"1", ",", "21", ",", "4", ",", "1"}], "]"}]}]}], ",", 
     RowBox[{
      RowBox[{"vf", "[", 
       RowBox[{"1", ",", "21", ",", "4", ",", "5"}], "]"}], "\[Rule]", 
      RowBox[{"p1p2p4r1", " ", "p5", " ", 
       RowBox[{"kf", "[", 
        RowBox[{"1", ",", "21", ",", "4", ",", "5"}], "]"}]}]}], ",", 
     RowBox[{
      RowBox[{"vb", "[", 
       RowBox[{"1", ",", "21", ",", "4", ",", "5"}], "]"}], "\[Rule]", 
      RowBox[{"p1p2p4p5r1", " ", 
       RowBox[{"kb", "[", 
        RowBox[{"1", ",", "21", ",", "4", ",", "5"}], "]"}]}]}], ",", 
     RowBox[{
      RowBox[{"vf", "[", 
       RowBox[{"1", ",", "21", ",", "4", ",", "9"}], "]"}], "\[Rule]", 
      RowBox[{"p1p3p4r1", " ", "p5", " ", 
       RowBox[{"kf", "[", 
        RowBox[{"1", ",", "21", ",", "4", ",", "9"}], "]"}]}]}], ",", 
     RowBox[{
      RowBox[{"vb", "[", 
       RowBox[{"1", ",", "21", ",", "4", ",", "9"}], "]"}], "\[Rule]", 
      RowBox[{"p1p3p4p5r1", " ", 
       RowBox[{"kb", "[", 
        RowBox[{"1", ",", "21", ",", "4", ",", "9"}], "]"}]}]}], ",", 
     RowBox[{
      RowBox[{"vf", "[", 
       RowBox[{"1", ",", "21", ",", "4", ",", "17"}], "]"}], "\[Rule]", 
      RowBox[{"p2p3p4r1", " ", "p5", " ", 
       RowBox[{"kf", "[", 
        RowBox[{"1", ",", "21", ",", "4", ",", "17"}], "]"}]}]}], ",", 
     RowBox[{
      RowBox[{"vb", "[", 
       RowBox[{"1", ",", "21", ",", "4", ",", "17"}], "]"}], "\[Rule]", 
      RowBox[{"p2p3p4p5r1", " ", 
       RowBox[{"kb", "[", 
        RowBox[{"1", ",", "21", ",", "4", ",", "17"}], "]"}]}]}], ",", 
     RowBox[{
      RowBox[{"vf", "[", 
       RowBox[{"1", ",", "21", ",", "4", ",", "29"}], "]"}], "\[Rule]", 
      RowBox[{"p1p2p3p4", " ", "p5", " ", 
       RowBox[{"kf", "[", 
        RowBox[{"1", ",", "21", ",", "4", ",", "29"}], "]"}]}]}], ",", 
     RowBox[{
      RowBox[{"vb", "[", 
       RowBox[{"1", ",", "21", ",", "4", ",", "29"}], "]"}], "\[Rule]", 
      RowBox[{"p1p2p3p4p5", " ", 
       RowBox[{"kb", "[", 
        RowBox[{"1", ",", "21", ",", "4", ",", "29"}], "]"}]}]}], ",", 
     RowBox[{
      RowBox[{"vf", "[", 
       RowBox[{"2", ",", "1", ",", "3", ",", "33"}], "]"}], "\[Rule]", 
      RowBox[{"p1r1", " ", "p2p3p4", " ", 
       RowBox[{"kf", "[", 
        RowBox[{"2", ",", "1", ",", "3", ",", "33"}], "]"}]}]}], ",", 
     RowBox[{
      RowBox[{"vb", "[", 
       RowBox[{"2", ",", "1", ",", "3", ",", "33"}], "]"}], "\[Rule]", 
      RowBox[{"p1p2p3p4r1", " ", 
       RowBox[{"kb", "[", 
        RowBox[{"2", ",", "1", ",", "3", ",", "33"}], "]"}]}]}], ",", 
     RowBox[{
      RowBox[{"vf", "[", 
       RowBox[{"2", ",", "1", ",", "3", ",", "37"}], "]"}], "\[Rule]", 
      RowBox[{"p1r1", " ", "p2p3p5", " ", 
       RowBox[{"kf", "[", 
        RowBox[{"2", ",", "1", ",", "3", ",", "37"}], "]"}]}]}], ",", 
     RowBox[{
      RowBox[{"vb", "[", 
       RowBox[{"2", ",", "1", ",", "3", ",", "37"}], "]"}], "\[Rule]", 
      RowBox[{"p1p2p3p5r1", " ", 
       RowBox[{"kb", "[", 
        RowBox[{"2", ",", "1", ",", "3", ",", "37"}], "]"}]}]}], ",", 
     RowBox[{
      RowBox[{"vf", "[", 
       RowBox[{"2", ",", "1", ",", "3", ",", "41"}], "]"}], "\[Rule]", 
      RowBox[{"p1r1", " ", "p2p4p5", " ", 
       RowBox[{"kf", "[", 
        RowBox[{"2", ",", "1", ",", "3", ",", "41"}], "]"}]}]}], ",", 
     RowBox[{
      RowBox[{"vb", "[", 
       RowBox[{"2", ",", "1", ",", "3", ",", "41"}], "]"}], "\[Rule]", 
      RowBox[{"p1p2p4p5r1", " ", 
       RowBox[{"kb", "[", 
        RowBox[{"2", ",", "1", ",", "3", ",", "41"}], "]"}]}]}], ",", 
     RowBox[{
      RowBox[{"vf", "[", 
       RowBox[{"2", ",", "1", ",", "3", ",", "45"}], "]"}], "\[Rule]", 
      RowBox[{"p1r1", " ", "p3p4p5", " ", 
       RowBox[{"kf", "[", 
        RowBox[{"2", ",", "1", ",", "3", ",", "45"}], "]"}]}]}], ",", 
     RowBox[{
      RowBox[{"vb", "[", 
       RowBox[{"2", ",", "1", ",", "3", ",", "45"}], "]"}], "\[Rule]", 
      RowBox[{"p1p3p4p5r1", " ", 
       RowBox[{"kb", "[", 
        RowBox[{"2", ",", "1", ",", "3", ",", "45"}], "]"}]}]}], ",", 
     RowBox[{
      RowBox[{"vf", "[", 
       RowBox[{"2", ",", "5", ",", "3", ",", "25"}], "]"}], "\[Rule]", 
      RowBox[{"p1p3p4", " ", "p2r1", " ", 
       RowBox[{"kf", "[", 
        RowBox[{"2", ",", "5", ",", "3", ",", "25"}], "]"}]}]}], ",", 
     RowBox[{
      RowBox[{"vb", "[", 
       RowBox[{"2", ",", "5", ",", "3", ",", "25"}], "]"}], "\[Rule]", 
      RowBox[{"p1p2p3p4r1", " ", 
       RowBox[{"kb", "[", 
        RowBox[{"2", ",", "5", ",", "3", ",", "25"}], "]"}]}]}], ",", 
     RowBox[{
      RowBox[{"vf", "[", 
       RowBox[{"2", ",", "5", ",", "3", ",", "29"}], "]"}], "\[Rule]", 
      RowBox[{"p1p3p5", " ", "p2r1", " ", 
       RowBox[{"kf", "[", 
        RowBox[{"2", ",", "5", ",", "3", ",", "29"}], "]"}]}]}], ",", 
     RowBox[{
      RowBox[{"vb", "[", 
       RowBox[{"2", ",", "5", ",", "3", ",", "29"}], "]"}], "\[Rule]", 
      RowBox[{"p1p2p3p5r1", " ", 
       RowBox[{"kb", "[", 
        RowBox[{"2", ",", "5", ",", "3", ",", "29"}], "]"}]}]}], ",", 
     RowBox[{
      RowBox[{"vf", "[", 
       RowBox[{"2", ",", "5", ",", "3", ",", "45"}], "]"}], "\[Rule]", 
      RowBox[{"p2r1", " ", "p3p4p5", " ", 
       RowBox[{"kf", "[", 
        RowBox[{"2", ",", "5", ",", "3", ",", "45"}], "]"}]}]}], ",", 
     RowBox[{
      RowBox[{"vb", "[", 
       RowBox[{"2", ",", "5", ",", "3", ",", "45"}], "]"}], "\[Rule]", 
      RowBox[{"p2p3p4p5r1", " ", 
       RowBox[{"kb", "[", 
        RowBox[{"2", ",", "5", ",", "3", ",", "45"}], "]"}]}]}], ",", 
     RowBox[{
      RowBox[{"vf", "[", 
       RowBox[{"2", ",", "9", ",", "3", ",", "45"}], "]"}], "\[Rule]", 
      RowBox[{"p1p2", " ", "p3p4p5", " ", 
       RowBox[{"kf", "[", 
        RowBox[{"2", ",", "9", ",", "3", ",", "45"}], "]"}]}]}], ",", 
     RowBox[{
      RowBox[{"vb", "[", 
       RowBox[{"2", ",", "9", ",", "3", ",", "45"}], "]"}], "\[Rule]", 
      RowBox[{"p1p2p3p4p5", " ", 
       RowBox[{"kb", "[", 
        RowBox[{"2", ",", "9", ",", "3", ",", "45"}], "]"}]}]}], ",", 
     RowBox[{
      RowBox[{"vf", "[", 
       RowBox[{"2", ",", "13", ",", "3", ",", "13"}], "]"}], "\[Rule]", 
      RowBox[{"p1p3", " ", "p2p4r1", " ", 
       RowBox[{"kf", "[", 
        RowBox[{"2", ",", "13", ",", "3", ",", "13"}], "]"}]}]}], ",", 
     RowBox[{
      RowBox[{"vb", "[", 
       RowBox[{"2", ",", "13", ",", "3", ",", "13"}], "]"}], "\[Rule]", 
      RowBox[{"p1p2p3p4r1", " ", 
       RowBox[{"kb", "[", 
        RowBox[{"2", ",", "13", ",", "3", ",", "13"}], "]"}]}]}], ",", 
     RowBox[{
      RowBox[{"vf", "[", 
       RowBox[{"2", ",", "13", ",", "3", ",", "41"}], "]"}], "\[Rule]", 
      RowBox[{"p1p3", " ", "p2p4p5", " ", 
       RowBox[{"kf", "[", 
        RowBox[{"2", ",", "13", ",", "3", ",", "41"}], "]"}]}]}], ",", 
     RowBox[{
      RowBox[{"vb", "[", 
       RowBox[{"2", ",", "13", ",", "3", ",", "41"}], "]"}], "\[Rule]", 
      RowBox[{"p1p2p3p4p5", " ", 
       RowBox[{"kb", "[", 
        RowBox[{"2", ",", "13", ",", "3", ",", "41"}], "]"}]}]}], ",", 
     RowBox[{
      RowBox[{"vf", "[", 
       RowBox[{"2", ",", "21", ",", "3", ",", "5"}], "]"}], "\[Rule]", 
      RowBox[{"p1p3r1", " ", "p2p4", " ", 
       RowBox[{"kf", "[", 
        RowBox[{"2", ",", "21", ",", "3", ",", "5"}], "]"}]}]}], ",", 
     RowBox[{
      RowBox[{"vb", "[", 
       RowBox[{"2", ",", "21", ",", "3", ",", "5"}], "]"}], "\[Rule]", 
      RowBox[{"p1p2p3p4r1", " ", 
       RowBox[{"kb", "[", 
        RowBox[{"2", ",", "21", ",", "3", ",", "5"}], "]"}]}]}], ",", 
     RowBox[{
      RowBox[{"vf", "[", 
       RowBox[{"2", ",", "21", ",", "3", ",", "29"}], "]"}], "\[Rule]", 
      RowBox[{"p1p3p5", " ", "p2p4", " ", 
       RowBox[{"kf", "[", 
        RowBox[{"2", ",", "21", ",", "3", ",", "29"}], "]"}]}]}], ",", 
     RowBox[{
      RowBox[{"vb", "[", 
       RowBox[{"2", ",", "21", ",", "3", ",", "29"}], "]"}], "\[Rule]", 
      RowBox[{"p1p2p3p4p5", " ", 
       RowBox[{"kb", "[", 
        RowBox[{"2", ",", "21", ",", "3", ",", "29"}], "]"}]}]}], ",", 
     RowBox[{
      RowBox[{"vf", "[", 
       RowBox[{"2", ",", "25", ",", "3", ",", "1"}], "]"}], "\[Rule]", 
      RowBox[{"p1p2r1", " ", "p3p4", " ", 
       RowBox[{"kf", "[", 
        RowBox[{"2", ",", "25", ",", "3", ",", "1"}], "]"}]}]}], ",", 
     RowBox[{
      RowBox[{"vb", "[", 
       RowBox[{"2", ",", "25", ",", "3", ",", "1"}], "]"}], "\[Rule]", 
      RowBox[{"p1p2p3p4r1", " ", 
       RowBox[{"kb", "[", 
        RowBox[{"2", ",", "25", ",", "3", ",", "1"}], "]"}]}]}], ",", 
     RowBox[{
      RowBox[{"vf", "[", 
       RowBox[{"2", ",", "29", ",", "3", ",", "1"}], "]"}], "\[Rule]", 
      RowBox[{"p1p2r1", " ", "p3p5", " ", 
       RowBox[{"kf", "[", 
        RowBox[{"2", ",", "29", ",", "3", ",", "1"}], "]"}]}]}], ",", 
     RowBox[{
      RowBox[{"vb", "[", 
       RowBox[{"2", ",", "29", ",", "3", ",", "1"}], "]"}], "\[Rule]", 
      RowBox[{"p1p2p3p5r1", " ", 
       RowBox[{"kb", "[", 
        RowBox[{"2", ",", "29", ",", "3", ",", "1"}], "]"}]}]}], ",", 
     RowBox[{
      RowBox[{"vf", "[", 
       RowBox[{"2", ",", "29", ",", "3", ",", "13"}], "]"}], "\[Rule]", 
      RowBox[{"p2p4r1", " ", "p3p5", " ", 
       RowBox[{"kf", "[", 
        RowBox[{"2", ",", "29", ",", "3", ",", "13"}], "]"}]}]}], ",", 
     RowBox[{
      RowBox[{"vb", "[", 
       RowBox[{"2", ",", "29", ",", "3", ",", "13"}], "]"}], "\[Rule]", 
      RowBox[{"p2p3p4p5r1", " ", 
       RowBox[{"kb", "[", 
        RowBox[{"2", ",", "29", ",", "3", ",", "13"}], "]"}]}]}], ",", 
     RowBox[{
      RowBox[{"vf", "[", 
       RowBox[{"2", ",", "29", ",", "3", ",", "21"}], "]"}], "\[Rule]", 
      RowBox[{"p1p2p4", " ", "p3p5", " ", 
       RowBox[{"kf", "[", 
        RowBox[{"2", ",", "29", ",", "3", ",", "21"}], "]"}]}]}], ",", 
     RowBox[{
      RowBox[{"vb", "[", 
       RowBox[{"2", ",", "29", ",", "3", ",", "21"}], "]"}], "\[Rule]", 
      RowBox[{"p1p2p3p4p5", " ", 
       RowBox[{"kb", "[", 
        RowBox[{"2", ",", "29", ",", "3", ",", "21"}], "]"}]}]}], ",", 
     RowBox[{
      RowBox[{"vf", "[", 
       RowBox[{"2", ",", "33", ",", "3", ",", "1"}], "]"}], "\[Rule]", 
      RowBox[{"p1p2r1", " ", "p4p5", " ", 
       RowBox[{"kf", "[", 
        RowBox[{"2", ",", "33", ",", "3", ",", "1"}], "]"}]}]}], ",", 
     RowBox[{
      RowBox[{"vb", "[", 
       RowBox[{"2", ",", "33", ",", "3", ",", "1"}], "]"}], "\[Rule]", 
      RowBox[{"p1p2p4p5r1", " ", 
       RowBox[{"kb", "[", 
        RowBox[{"2", ",", "33", ",", "3", ",", "1"}], "]"}]}]}], ",", 
     RowBox[{
      RowBox[{"vf", "[", 
       RowBox[{"2", ",", "33", ",", "3", ",", "5"}], "]"}], "\[Rule]", 
      RowBox[{"p1p3r1", " ", "p4p5", " ", 
       RowBox[{"kf", "[", 
        RowBox[{"2", ",", "33", ",", "3", ",", "5"}], "]"}]}]}], ",", 
     RowBox[{
      RowBox[{"vb", "[", 
       RowBox[{"2", ",", "33", ",", "3", ",", "5"}], "]"}], "\[Rule]", 
      RowBox[{"p1p3p4p5r1", " ", 
       RowBox[{"kb", "[", 
        RowBox[{"2", ",", "33", ",", "3", ",", "5"}], "]"}]}]}], ",", 
     RowBox[{
      RowBox[{"vf", "[", 
       RowBox[{"2", ",", "33", ",", "3", ",", "9"}], "]"}], "\[Rule]", 
      RowBox[{"p2p3r1", " ", "p4p5", " ", 
       RowBox[{"kf", "[", 
        RowBox[{"2", ",", "33", ",", "3", ",", "9"}], "]"}]}]}], ",", 
     RowBox[{
      RowBox[{"vb", "[", 
       RowBox[{"2", ",", "33", ",", "3", ",", "9"}], "]"}], "\[Rule]", 
      RowBox[{"p2p3p4p5r1", " ", 
       RowBox[{"kb", "[", 
        RowBox[{"2", ",", "33", ",", "3", ",", "9"}], "]"}]}]}], ",", 
     RowBox[{
      RowBox[{"vf", "[", 
       RowBox[{"2", ",", "33", ",", "3", ",", "17"}], "]"}], "\[Rule]", 
      RowBox[{"p1p2p3", " ", "p4p5", " ", 
       RowBox[{"kf", "[", 
        RowBox[{"2", ",", "33", ",", "3", ",", "17"}], "]"}]}]}], ",", 
     RowBox[{
      RowBox[{"vb", "[", 
       RowBox[{"2", ",", "33", ",", "3", ",", "17"}], "]"}], "\[Rule]", 
      RowBox[{"p1p2p3p4p5", " ", 
       RowBox[{"kb", "[", 
        RowBox[{"2", ",", "33", ",", "3", ",", "17"}], "]"}]}]}], ",", 
     RowBox[{
      RowBox[{"vf", "[", 
       RowBox[{"1", ",", "1", ",", "5", ",", "21"}], "]"}], "\[Rule]", 
      RowBox[{"p1p2p3p4p5", " ", "r1", " ", 
       RowBox[{"kf", "[", 
        RowBox[{"1", ",", "1", ",", "5", ",", "21"}], "]"}]}]}], ",", 
     RowBox[{
      RowBox[{"vb", "[", 
       RowBox[{"1", ",", "1", ",", "5", ",", "21"}], "]"}], "\[Rule]", 
      RowBox[{"p1p2p3p4p5r1", " ", 
       RowBox[{"kb", "[", 
        RowBox[{"1", ",", "1", ",", "5", ",", "21"}], "]"}]}]}], ",", 
     RowBox[{
      RowBox[{"vf", "[", 
       RowBox[{"1", ",", "5", ",", "5", ",", "17"}], "]"}], "\[Rule]", 
      RowBox[{"p1", " ", "p2p3p4p5r1", " ", 
       RowBox[{"kf", "[", 
        RowBox[{"1", ",", "5", ",", "5", ",", "17"}], "]"}]}]}], ",", 
     RowBox[{
      RowBox[{"vb", "[", 
       RowBox[{"1", ",", "5", ",", "5", ",", "17"}], "]"}], "\[Rule]", 
      RowBox[{"p1p2p3p4p5r1", " ", 
       RowBox[{"kb", "[", 
        RowBox[{"1", ",", "5", ",", "5", ",", "17"}], "]"}]}]}], ",", 
     RowBox[{
      RowBox[{"vf", "[", 
       RowBox[{"1", ",", "9", ",", "5", ",", "13"}], "]"}], "\[Rule]", 
      RowBox[{"p1p3p4p5r1", " ", "p2", " ", 
       RowBox[{"kf", "[", 
        RowBox[{"1", ",", "9", ",", "5", ",", "13"}], "]"}]}]}], ",", 
     RowBox[{
      RowBox[{"vb", "[", 
       RowBox[{"1", ",", "9", ",", "5", ",", "13"}], "]"}], "\[Rule]", 
      RowBox[{"p1p2p3p4p5r1", " ", 
       RowBox[{"kb", "[", 
        RowBox[{"1", ",", "9", ",", "5", ",", "13"}], "]"}]}]}], ",", 
     RowBox[{
      RowBox[{"vf", "[", 
       RowBox[{"1", ",", "13", ",", "5", ",", "9"}], "]"}], "\[Rule]", 
      RowBox[{"p1p2p4p5r1", " ", "p3", " ", 
       RowBox[{"kf", "[", 
        RowBox[{"1", ",", "13", ",", "5", ",", "9"}], "]"}]}]}], ",", 
     RowBox[{
      RowBox[{"vb", "[", 
       RowBox[{"1", ",", "13", ",", "5", ",", "9"}], "]"}], "\[Rule]", 
      RowBox[{"p1p2p3p4p5r1", " ", 
       RowBox[{"kb", "[", 
        RowBox[{"1", ",", "13", ",", "5", ",", "9"}], "]"}]}]}], ",", 
     RowBox[{
      RowBox[{"vf", "[", 
       RowBox[{"1", ",", "17", ",", "5", ",", "5"}], "]"}], "\[Rule]", 
      RowBox[{"p1p2p3p5r1", " ", "p4", " ", 
       RowBox[{"kf", "[", 
        RowBox[{"1", ",", "17", ",", "5", ",", "5"}], "]"}]}]}], ",", 
     RowBox[{
      RowBox[{"vb", "[", 
       RowBox[{"1", ",", "17", ",", "5", ",", "5"}], "]"}], "\[Rule]", 
      RowBox[{"p1p2p3p4p5r1", " ", 
       RowBox[{"kb", "[", 
        RowBox[{"1", ",", "17", ",", "5", ",", "5"}], "]"}]}]}], ",", 
     RowBox[{
      RowBox[{"vf", "[", 
       RowBox[{"1", ",", "21", ",", "5", ",", "1"}], "]"}], "\[Rule]", 
      RowBox[{"p1p2p3p4r1", " ", "p5", " ", 
       RowBox[{"kf", "[", 
        RowBox[{"1", ",", "21", ",", "5", ",", "1"}], "]"}]}]}], ",", 
     RowBox[{
      RowBox[{"vb", "[", 
       RowBox[{"1", ",", "21", ",", "5", ",", "1"}], "]"}], "\[Rule]", 
      RowBox[{"p1p2p3p4p5r1", " ", 
       RowBox[{"kb", "[", 
        RowBox[{"1", ",", "21", ",", "5", ",", "1"}], "]"}]}]}], ",", 
     RowBox[{
      RowBox[{"vf", "[", 
       RowBox[{"2", ",", "1", ",", "4", ",", "45"}], "]"}], "\[Rule]", 
      RowBox[{"p1r1", " ", "p2p3p4p5", " ", 
       RowBox[{"kf", "[", 
        RowBox[{"2", ",", "1", ",", "4", ",", "45"}], "]"}]}]}], ",", 
     RowBox[{
      RowBox[{"vb", "[", 
       RowBox[{"2", ",", "1", ",", "4", ",", "45"}], "]"}], "\[Rule]", 
      RowBox[{"p1p2p3p4p5r1", " ", 
       RowBox[{"kb", "[", 
        RowBox[{"2", ",", "1", ",", "4", ",", "45"}], "]"}]}]}], ",", 
     RowBox[{
      RowBox[{"vf", "[", 
       RowBox[{"2", ",", "5", ",", "4", ",", "41"}], "]"}], "\[Rule]", 
      RowBox[{"p1p3p4p5", " ", "p2r1", " ", 
       RowBox[{"kf", "[", 
        RowBox[{"2", ",", "5", ",", "4", ",", "41"}], "]"}]}]}], ",", 
     RowBox[{
      RowBox[{"vb", "[", 
       RowBox[{"2", ",", "5", ",", "4", ",", "41"}], "]"}], "\[Rule]", 
      RowBox[{"p1p2p3p4p5r1", " ", 
       RowBox[{"kb", "[", 
        RowBox[{"2", ",", "5", ",", "4", ",", "41"}], "]"}]}]}], ",", 
     RowBox[{
      RowBox[{"vf", "[", 
       RowBox[{"2", ",", "13", ",", "4", ",", "25"}], "]"}], "\[Rule]", 
      RowBox[{"p1p3", " ", "p2p4p5r1", " ", 
       RowBox[{"kf", "[", 
        RowBox[{"2", ",", "13", ",", "4", ",", "25"}], "]"}]}]}], ",", 
     RowBox[{
      RowBox[{"vb", "[", 
       RowBox[{"2", ",", "13", ",", "4", ",", "25"}], "]"}], "\[Rule]", 
      RowBox[{"p1p2p3p4p5r1", " ", 
       RowBox[{"kb", "[", 
        RowBox[{"2", ",", "13", ",", "4", ",", "25"}], "]"}]}]}], ",", 
     RowBox[{
      RowBox[{"vf", "[", 
       RowBox[{"2", ",", "21", ",", "4", ",", "13"}], "]"}], "\[Rule]", 
      RowBox[{"p1p3p5r1", " ", "p2p4", " ", 
       RowBox[{"kf", "[", 
        RowBox[{"2", ",", "21", ",", "4", ",", "13"}], "]"}]}]}], ",", 
     RowBox[{
      RowBox[{"vb", "[", 
       RowBox[{"2", ",", "21", ",", "4", ",", "13"}], "]"}], "\[Rule]", 
      RowBox[{"p1p2p3p4p5r1", " ", 
       RowBox[{"kb", "[", 
        RowBox[{"2", ",", "21", ",", "4", ",", "13"}], "]"}]}]}], ",", 
     RowBox[{
      RowBox[{"vf", "[", 
       RowBox[{"2", ",", "29", ",", "4", ",", "5"}], "]"}], "\[Rule]", 
      RowBox[{"p1p2p4r1", " ", "p3p5", " ", 
       RowBox[{"kf", "[", 
        RowBox[{"2", ",", "29", ",", "4", ",", "5"}], "]"}]}]}], ",", 
     RowBox[{
      RowBox[{"vb", "[", 
       RowBox[{"2", ",", "29", ",", "4", ",", "5"}], "]"}], "\[Rule]", 
      RowBox[{"p1p2p3p4p5r1", " ", 
       RowBox[{"kb", "[", 
        RowBox[{"2", ",", "29", ",", "4", ",", "5"}], "]"}]}]}], ",", 
     RowBox[{
      RowBox[{"vf", "[", 
       RowBox[{"2", ",", "33", ",", "4", ",", "1"}], "]"}], "\[Rule]", 
      RowBox[{"p1p2p3r1", " ", "p4p5", " ", 
       RowBox[{"kf", "[", 
        RowBox[{"2", ",", "33", ",", "4", ",", "1"}], "]"}]}]}], ",", 
     RowBox[{
      RowBox[{"vb", "[", 
       RowBox[{"2", ",", "33", ",", "4", ",", "1"}], "]"}], "\[Rule]", 
      RowBox[{"p1p2p3p4p5r1", " ", 
       RowBox[{"kb", "[", 
        RowBox[{"2", ",", "33", ",", "4", ",", "1"}], "]"}]}]}], ",", 
     RowBox[{
      RowBox[{"vf", "[", 
       RowBox[{"3", ",", "1", ",", "3", ",", "45"}], "]"}], "\[Rule]", 
      RowBox[{"p1p2r1", " ", "p3p4p5", " ", 
       RowBox[{"kf", "[", 
        RowBox[{"3", ",", "1", ",", "3", ",", "45"}], "]"}]}]}], ",", 
     RowBox[{
      RowBox[{"vb", "[", 
       RowBox[{"3", ",", "1", ",", "3", ",", "45"}], "]"}], "\[Rule]", 
      RowBox[{"p1p2p3p4p5r1", " ", 
       RowBox[{"kb", "[", 
        RowBox[{"3", ",", "1", ",", "3", ",", "45"}], "]"}]}]}], ",", 
     RowBox[{
      RowBox[{"vf", "[", 
       RowBox[{"3", ",", "5", ",", "3", ",", "41"}], "]"}], "\[Rule]", 
      RowBox[{"p1p3r1", " ", "p2p4p5", " ", 
       RowBox[{"kf", "[", 
        RowBox[{"3", ",", "5", ",", "3", ",", "41"}], "]"}]}]}], ",", 
     RowBox[{
      RowBox[{"vb", "[", 
       RowBox[{"3", ",", "5", ",", "3", ",", "41"}], "]"}], "\[Rule]", 
      RowBox[{"p1p2p3p4p5r1", " ", 
       RowBox[{"kb", "[", 
        RowBox[{"3", ",", "5", ",", "3", ",", "41"}], "]"}]}]}], ",", 
     RowBox[{
      RowBox[{"vf", "[", 
       RowBox[{"3", ",", "13", ",", "3", ",", "29"}], "]"}], "\[Rule]", 
      RowBox[{"p1p3p5", " ", "p2p4r1", " ", 
       RowBox[{"kf", "[", 
        RowBox[{"3", ",", "13", ",", "3", ",", "29"}], "]"}]}]}], ",", 
     RowBox[{
      RowBox[{"vb", "[", 
       RowBox[{"3", ",", "13", ",", "3", ",", "29"}], "]"}], "\[Rule]", 
      RowBox[{"p1p2p3p4p5r1", " ", 
       RowBox[{"kb", "[", 
        RowBox[{"3", ",", "13", ",", "3", ",", "29"}], "]"}]}]}]}], "}"}]}], 
  ";"}], "\[IndentingNewLine]"}], "Input",
 CellChangeTimes->{{3.410515417869979*^9, 3.4105154267577024`*^9}, {
   3.4105154616525593`*^9, 3.410515562510253*^9}, {3.410529720726819*^9, 
   3.410529722414341*^9}, {3.410529756805406*^9, 3.410529782040104*^9}, {
   3.4126095923820477`*^9, 3.412609610382163*^9}, {3.413542231885137*^9, 
   3.4135422373695474`*^9}, {3.451297348854876*^9, 3.4512974112158823`*^9}, {
   3.451297454451991*^9, 3.4512974578829603`*^9}, {3.451297497729825*^9, 
   3.451297535763176*^9}, 3.4512977243458557`*^9, {3.4513267566347227`*^9, 
   3.451326761779804*^9}, {3.451327585077689*^9, 3.451327587457161*^9}, {
   3.451331709890133*^9, 3.4513317411880827`*^9}, {3.451364427394568*^9, 
   3.451364453880509*^9}, {3.4850879569768715`*^9, 3.4850879605706444`*^9}, {
   3.4852391619747057`*^9, 3.4852391680955114`*^9}, {3.4852393241604404`*^9, 
   3.4852393298128166`*^9}, {3.485239582858362*^9, 3.4852395884795465`*^9}, {
   3.485239774353364*^9, 3.485239828816391*^9}, 3.4854996861776247`*^9, {
   3.4854997528375893`*^9, 3.4854997553389015`*^9}}],

Cell[BoxData[
 RowBox[{"\[IndentingNewLine]", 
  RowBox[{
   RowBox[{"ParamKd9", "=", 
    RowBox[{"{", 
     RowBox[{
      RowBox[{
       RowBox[{"kf", "[", 
        RowBox[{"1", ",", "1", ",", "1", ",", "5"}], "]"}], "\[Rule]", 
       "0.0003943168974076237`"}], ",", 
      RowBox[{
       RowBox[{"kb", "[", 
        RowBox[{"1", ",", "1", ",", "1", ",", "5"}], "]"}], "\[Rule]", 
       "0.39431689740762377`"}], ",", 
      RowBox[{
       RowBox[{"kf", "[", 
        RowBox[{"1", ",", "1", ",", "1", ",", "9"}], "]"}], "\[Rule]", 
       "0.0003943168974076237`"}], ",", 
      RowBox[{
       RowBox[{"kb", "[", 
        RowBox[{"1", ",", "1", ",", "1", ",", "9"}], "]"}], "\[Rule]", 
       "0.39431689740762377`"}], ",", 
      RowBox[{
       RowBox[{"kf", "[", 
        RowBox[{"1", ",", "5", ",", "1", ",", "9"}], "]"}], "\[Rule]", 
       "0.0013028813052967589`"}], ",", 
      RowBox[{
       RowBox[{"kb", "[", 
        RowBox[{"1", ",", "5", ",", "1", ",", "9"}], "]"}], "\[Rule]", 
       "1.302881305296759`"}], ",", 
      RowBox[{
       RowBox[{"kf", "[", 
        RowBox[{"1", ",", "5", ",", "1", ",", "13"}], "]"}], "\[Rule]", 
       "0.0013028813052967589`"}], ",", 
      RowBox[{
       RowBox[{"kb", "[", 
        RowBox[{"1", ",", "5", ",", "1", ",", "13"}], "]"}], "\[Rule]", 
       "1.302881305296759`"}], ",", 
      RowBox[{
       RowBox[{"kf", "[", 
        RowBox[{"1", ",", "9", ",", "1", ",", "13"}], "]"}], "\[Rule]", 
       "0.0013028813052967589`"}], ",", 
      RowBox[{
       RowBox[{"kb", "[", 
        RowBox[{"1", ",", "9", ",", "1", ",", "13"}], "]"}], "\[Rule]", 
       "1.302881305296759`"}], ",", 
      RowBox[{
       RowBox[{"kf", "[", 
        RowBox[{"1", ",", "9", ",", "1", ",", "17"}], "]"}], "\[Rule]", 
       "0.0013028813052967589`"}], ",", 
      RowBox[{
       RowBox[{"kb", "[", 
        RowBox[{"1", ",", "9", ",", "1", ",", "17"}], "]"}], "\[Rule]", 
       "1.302881305296759`"}], ",", 
      RowBox[{
       RowBox[{"kf", "[", 
        RowBox[{"1", ",", "13", ",", "1", ",", "17"}], "]"}], "\[Rule]", 
       "0.0013028813052967589`"}], ",", 
      RowBox[{
       RowBox[{"kb", "[", 
        RowBox[{"1", ",", "13", ",", "1", ",", "17"}], "]"}], "\[Rule]", 
       "1.302881305296759`"}], ",", 
      RowBox[{
       RowBox[{"kf", "[", 
        RowBox[{"1", ",", "13", ",", "1", ",", "21"}], "]"}], "\[Rule]", 
       "0.0013028813052967589`"}], ",", 
      RowBox[{
       RowBox[{"kb", "[", 
        RowBox[{"1", ",", "13", ",", "1", ",", "21"}], "]"}], "\[Rule]", 
       "1.302881305296759`"}], ",", 
      RowBox[{
       RowBox[{"kf", "[", 
        RowBox[{"1", ",", "17", ",", "1", ",", "21"}], "]"}], "\[Rule]", 
       "0.0013028813052967589`"}], ",", 
      RowBox[{
       RowBox[{"kb", "[", 
        RowBox[{"1", ",", "17", ",", "1", ",", "21"}], "]"}], "\[Rule]", 
       "1.302881305296759`"}], ",", 
      RowBox[{
       RowBox[{"kf", "[", 
        RowBox[{"1", ",", "1", ",", "2", ",", "9"}], "]"}], "\[Rule]", 
       "0.0003787991523670721`"}], ",", 
      RowBox[{
       RowBox[{"kb", "[", 
        RowBox[{"1", ",", "1", ",", "2", ",", "9"}], "]"}], "\[Rule]", 
       "0.37879915236707207`"}], ",", 
      RowBox[{
       RowBox[{"kf", "[", 
        RowBox[{"1", ",", "1", ",", "2", ",", "13"}], "]"}], "\[Rule]", 
       "0.0003787991523670721`"}], ",", 
      RowBox[{
       RowBox[{"kb", "[", 
        RowBox[{"1", ",", "1", ",", "2", ",", "13"}], "]"}], "\[Rule]", 
       "0.37879915236707207`"}], ",", 
      RowBox[{
       RowBox[{"kf", "[", 
        RowBox[{"1", ",", "1", ",", "2", ",", "17"}], "]"}], "\[Rule]", 
       "0.0003787991523670721`"}], ",", 
      RowBox[{
       RowBox[{"kb", "[", 
        RowBox[{"1", ",", "1", ",", "2", ",", "17"}], "]"}], "\[Rule]", 
       "0.37879915236707207`"}], ",", 
      RowBox[{
       RowBox[{"kf", "[", 
        RowBox[{"1", ",", "1", ",", "2", ",", "21"}], "]"}], "\[Rule]", 
       "0.0003787991523670721`"}], ",", 
      RowBox[{
       RowBox[{"kb", "[", 
        RowBox[{"1", ",", "1", ",", "2", ",", "21"}], "]"}], "\[Rule]", 
       "0.37879915236707207`"}], ",", 
      RowBox[{
       RowBox[{"kf", "[", 
        RowBox[{"1", ",", "5", ",", "2", ",", "5"}], "]"}], "\[Rule]", 
       "0.0006514406526483794`"}], ",", 
      RowBox[{
       RowBox[{"kb", "[", 
        RowBox[{"1", ",", "5", ",", "2", ",", "5"}], "]"}], "\[Rule]", 
       "0.6514406526483795`"}], ",", 
      RowBox[{
       RowBox[{"kf", "[", 
        RowBox[{"1", ",", "5", ",", "2", ",", "17"}], "]"}], "\[Rule]", 
       "0.0013244229257218737`"}], ",", 
      RowBox[{
       RowBox[{"kb", "[", 
        RowBox[{"1", ",", "5", ",", "2", ",", "17"}], "]"}], "\[Rule]", 
       "1.3244229257218736`"}], ",", 
      RowBox[{
       RowBox[{"kf", "[", 
        RowBox[{"1", ",", "5", ",", "2", ",", "21"}], "]"}], "\[Rule]", 
       "0.0013244229257218737`"}], ",", 
      RowBox[{
       RowBox[{"kb", "[", 
        RowBox[{"1", ",", "5", ",", "2", ",", "21"}], "]"}], "\[Rule]", 
       "1.3244229257218736`"}], ",", 
      RowBox[{
       RowBox[{"kf", "[", 
        RowBox[{"1", ",", "5", ",", "2", ",", "25"}], "]"}], "\[Rule]", 
       "0.0013244229257218737`"}], ",", 
      RowBox[{
       RowBox[{"kb", "[", 
        RowBox[{"1", ",", "5", ",", "2", ",", "25"}], "]"}], "\[Rule]", 
       "1.3244229257218736`"}], ",", 
      RowBox[{
       RowBox[{"kf", "[", 
        RowBox[{"1", ",", "5", ",", "2", ",", "29"}], "]"}], "\[Rule]", 
       "0.0013244229257218737`"}], ",", 
      RowBox[{
       RowBox[{"kb", "[", 
        RowBox[{"1", ",", "5", ",", "2", ",", "29"}], "]"}], "\[Rule]", 
       "1.3244229257218736`"}], ",", 
      RowBox[{
       RowBox[{"kf", "[", 
        RowBox[{"1", ",", "9", ",", "2", ",", "1"}], "]"}], "\[Rule]", 
       "0.0006514406526483794`"}], ",", 
      RowBox[{
       RowBox[{"kb", "[", 
        RowBox[{"1", ",", "9", ",", "2", ",", "1"}], "]"}], "\[Rule]", 
       "0.6514406526483795`"}], ",", 
      RowBox[{
       RowBox[{"kf", "[", 
        RowBox[{"1", ",", "9", ",", "2", ",", "13"}], "]"}], "\[Rule]", 
       "0.0013244229257218737`"}], ",", 
      RowBox[{
       RowBox[{"kb", "[", 
        RowBox[{"1", ",", "9", ",", "2", ",", "13"}], "]"}], "\[Rule]", 
       "1.3244229257218736`"}], ",", 
      RowBox[{
       RowBox[{"kf", "[", 
        RowBox[{"1", ",", "9", ",", "2", ",", "25"}], "]"}], "\[Rule]", 
       "0.0013244229257218737`"}], ",", 
      RowBox[{
       RowBox[{"kb", "[", 
        RowBox[{"1", ",", "9", ",", "2", ",", "25"}], "]"}], "\[Rule]", 
       "1.3244229257218736`"}], ",", 
      RowBox[{
       RowBox[{"kf", "[", 
        RowBox[{"1", ",", "9", ",", "2", ",", "29"}], "]"}], "\[Rule]", 
       "0.0013244229257218737`"}], ",", 
      RowBox[{
       RowBox[{"kb", "[", 
        RowBox[{"1", ",", "9", ",", "2", ",", "29"}], "]"}], "\[Rule]", 
       "1.3244229257218736`"}], ",", 
      RowBox[{
       RowBox[{"kf", "[", 
        RowBox[{"1", ",", "9", ",", "2", ",", "33"}], "]"}], "\[Rule]", 
       "0.0013244229257218737`"}], ",", 
      RowBox[{
       RowBox[{"kb", "[", 
        RowBox[{"1", ",", "9", ",", "2", ",", "33"}], "]"}], "\[Rule]", 
       "1.3244229257218736`"}], ",", 
      RowBox[{
       RowBox[{"kf", "[", 
        RowBox[{"1", ",", "13", ",", "2", ",", "1"}], "]"}], "\[Rule]", 
       "0.0006514406526483794`"}], ",", 
      RowBox[{
       RowBox[{"kb", "[", 
        RowBox[{"1", ",", "13", ",", "2", ",", "1"}], "]"}], "\[Rule]", 
       "0.6514406526483795`"}], ",", 
      RowBox[{
       RowBox[{"kf", "[", 
        RowBox[{"1", ",", "13", ",", "2", ",", "5"}], "]"}], "\[Rule]", 
       "0.0006514406526483794`"}], ",", 
      RowBox[{
       RowBox[{"kb", "[", 
        RowBox[{"1", ",", "13", ",", "2", ",", "5"}], "]"}], "\[Rule]", 
       "0.6514406526483795`"}], ",", 
      RowBox[{
       RowBox[{"kf", "[", 
        RowBox[{"1", ",", "13", ",", "2", ",", "9"}], "]"}], "\[Rule]", 
       "0.0013244229257218737`"}], ",", 
      RowBox[{
       RowBox[{"kb", "[", 
        RowBox[{"1", ",", "13", ",", "2", ",", "9"}], "]"}], "\[Rule]", 
       "1.3244229257218736`"}], ",", 
      RowBox[{
       RowBox[{"kf", "[", 
        RowBox[{"1", ",", "13", ",", "2", ",", "21"}], "]"}], "\[Rule]", 
       "0.0013244229257218737`"}], ",", 
      RowBox[{
       RowBox[{"kb", "[", 
        RowBox[{"1", ",", "13", ",", "2", ",", "21"}], "]"}], "\[Rule]", 
       "1.3244229257218736`"}], ",", 
      RowBox[{
       RowBox[{"kf", "[", 
        RowBox[{"1", ",", "13", ",", "2", ",", "33"}], "]"}], "\[Rule]", 
       "0.0013244229257218737`"}], ",", 
      RowBox[{
       RowBox[{"kb", "[", 
        RowBox[{"1", ",", "13", ",", "2", ",", "33"}], "]"}], "\[Rule]", 
       "1.3244229257218736`"}], ",", 
      RowBox[{
       RowBox[{"kf", "[", 
        RowBox[{"1", ",", "17", ",", "2", ",", "5"}], "]"}], "\[Rule]", 
       "0.0006514406526483794`"}], ",", 
      RowBox[{
       RowBox[{"kb", "[", 
        RowBox[{"1", ",", "17", ",", "2", ",", "5"}], "]"}], "\[Rule]", 
       "0.6514406526483795`"}], ",", 
      RowBox[{
       RowBox[{"kf", "[", 
        RowBox[{"1", ",", "17", ",", "2", ",", "9"}], "]"}], "\[Rule]", 
       "0.0013244229257218737`"}], ",", 
      RowBox[{
       RowBox[{"kb", "[", 
        RowBox[{"1", ",", "17", ",", "2", ",", "9"}], "]"}], "\[Rule]", 
       "1.3244229257218736`"}], ",", 
      RowBox[{
       RowBox[{"kf", "[", 
        RowBox[{"1", ",", "17", ",", "2", ",", "13"}], "]"}], "\[Rule]", 
       "0.0013244229257218737`"}], ",", 
      RowBox[{
       RowBox[{"kb", "[", 
        RowBox[{"1", ",", "17", ",", "2", ",", "13"}], "]"}], "\[Rule]", 
       "1.3244229257218736`"}], ",", 
      RowBox[{
       RowBox[{"kf", "[", 
        RowBox[{"1", ",", "17", ",", "2", ",", "17"}], "]"}], "\[Rule]", 
       "0.0013244229257218737`"}], ",", 
      RowBox[{
       RowBox[{"kb", "[", 
        RowBox[{"1", ",", "17", ",", "2", ",", "17"}], "]"}], "\[Rule]", 
       "1.3244229257218736`"}], ",", 
      RowBox[{
       RowBox[{"kf", "[", 
        RowBox[{"1", ",", "17", ",", "2", ",", "29"}], "]"}], "\[Rule]", 
       "0.0013244229257218737`"}], ",", 
      RowBox[{
       RowBox[{"kb", "[", 
        RowBox[{"1", ",", "17", ",", "2", ",", "29"}], "]"}], "\[Rule]", 
       "1.3244229257218736`"}], ",", 
      RowBox[{
       RowBox[{"kf", "[", 
        RowBox[{"1", ",", "21", ",", "2", ",", "13"}], "]"}], "\[Rule]", 
       "0.0013244229257218737`"}], ",", 
      RowBox[{
       RowBox[{"kb", "[", 
        RowBox[{"1", ",", "21", ",", "2", ",", "13"}], "]"}], "\[Rule]", 
       "1.3244229257218736`"}], ",", 
      RowBox[{
       RowBox[{"kf", "[", 
        RowBox[{"1", ",", "21", ",", "2", ",", "17"}], "]"}], "\[Rule]", 
       "0.0013244229257218737`"}], ",", 
      RowBox[{
       RowBox[{"kb", "[", 
        RowBox[{"1", ",", "21", ",", "2", ",", "17"}], "]"}], "\[Rule]", 
       "1.3244229257218736`"}], ",", 
      RowBox[{
       RowBox[{"kf", "[", 
        RowBox[{"1", ",", "21", ",", "2", ",", "21"}], "]"}], "\[Rule]", 
       "0.0013244229257218737`"}], ",", 
      RowBox[{
       RowBox[{"kb", "[", 
        RowBox[{"1", ",", "21", ",", "2", ",", "21"}], "]"}], "\[Rule]", 
       "1.3244229257218736`"}], ",", 
      RowBox[{
       RowBox[{"kf", "[", 
        RowBox[{"1", ",", "21", ",", "2", ",", "25"}], "]"}], "\[Rule]", 
       "0.0013244229257218737`"}], ",", 
      RowBox[{
       RowBox[{"kb", "[", 
        RowBox[{"1", ",", "21", ",", "2", ",", "25"}], "]"}], "\[Rule]", 
       "1.3244229257218736`"}], ",", 
      RowBox[{
       RowBox[{"kf", "[", 
        RowBox[{"1", ",", "1", ",", "3", ",", "17"}], "]"}], "\[Rule]", 
       "0.00037140468609992187`"}], ",", 
      RowBox[{
       RowBox[{"kb", "[", 
        RowBox[{"1", ",", "1", ",", "3", ",", "17"}], "]"}], "\[Rule]", 
       "0.3714046860999219`"}], ",", 
      RowBox[{
       RowBox[{"kf", "[", 
        RowBox[{"1", ",", "1", ",", "3", ",", "21"}], "]"}], "\[Rule]", 
       "0.00037140468609992187`"}], ",", 
      RowBox[{
       RowBox[{"kb", "[", 
        RowBox[{"1", ",", "1", ",", "3", ",", "21"}], "]"}], "\[Rule]", 
       "0.3714046860999219`"}], ",", 
      RowBox[{
       RowBox[{"kf", "[", 
        RowBox[{"1", ",", "1", ",", "3", ",", "25"}], "]"}], "\[Rule]", 
       "0.00037140468609992187`"}], ",", 
      RowBox[{
       RowBox[{"kb", "[", 
        RowBox[{"1", ",", "1", ",", "3", ",", "25"}], "]"}], "\[Rule]", 
       "0.3714046860999219`"}], ",", 
      RowBox[{
       RowBox[{"kf", "[", 
        RowBox[{"1", ",", "1", ",", "3", ",", "29"}], "]"}], "\[Rule]", 
       "0.00037140468609992187`"}], ",", 
      RowBox[{
       RowBox[{"kb", "[", 
        RowBox[{"1", ",", "1", ",", "3", ",", "29"}], "]"}], "\[Rule]", 
       "0.3714046860999219`"}], ",", 
      RowBox[{
       RowBox[{"kf", "[", 
        RowBox[{"1", ",", "1", ",", "3", ",", "33"}], "]"}], "\[Rule]", 
       "0.00037140468609992187`"}], ",", 
      RowBox[{
       RowBox[{"kb", "[", 
        RowBox[{"1", ",", "1", ",", "3", ",", "33"}], "]"}], "\[Rule]", 
       "0.3714046860999219`"}], ",", 
      RowBox[{
       RowBox[{"kf", "[", 
        RowBox[{"1", ",", "1", ",", "3", ",", "37"}], "]"}], "\[Rule]", 
       "0.00037140468609992187`"}], ",", 
      RowBox[{
       RowBox[{"kb", "[", 
        RowBox[{"1", ",", "1", ",", "3", ",", "37"}], "]"}], "\[Rule]", 
       "0.3714046860999219`"}], ",", 
      RowBox[{
       RowBox[{"kf", "[", 
        RowBox[{"1", ",", "1", ",", "3", ",", "41"}], "]"}], "\[Rule]", 
       "0.00037140468609992187`"}], ",", 
      RowBox[{
       RowBox[{"kb", "[", 
        RowBox[{"1", ",", "1", ",", "3", ",", "41"}], "]"}], "\[Rule]", 
       "0.3714046860999219`"}], ",", 
      RowBox[{
       RowBox[{"kf", "[", 
        RowBox[{"1", ",", "5", ",", "3", ",", "9"}], "]"}], "\[Rule]", 
       "0.0007466659120454241`"}], ",", 
      RowBox[{
       RowBox[{"kb", "[", 
        RowBox[{"1", ",", "5", ",", "3", ",", "9"}], "]"}], "\[Rule]", 
       "0.7466659120454242`"}], ",", 
      RowBox[{
       RowBox[{"kf", "[", 
        RowBox[{"1", ",", "5", ",", "3", ",", "13"}], "]"}], "\[Rule]", 
       "0.0007466659120454241`"}], ",", 
      RowBox[{
       RowBox[{"kb", "[", 
        RowBox[{"1", ",", "5", ",", "3", ",", "13"}], "]"}], "\[Rule]", 
       "0.7466659120454242`"}], ",", 
      RowBox[{
       RowBox[{"kf", "[", 
        RowBox[{"1", ",", "5", ",", "3", ",", "33"}], "]"}], "\[Rule]", 
       "0.0013574456473434218`"}], ",", 
      RowBox[{
       RowBox[{"kb", "[", 
        RowBox[{"1", ",", "5", ",", "3", ",", "33"}], "]"}], "\[Rule]", 
       "1.3574456473434218`"}], ",", 
      RowBox[{
       RowBox[{"kf", "[", 
        RowBox[{"1", ",", "5", ",", "3", ",", "37"}], "]"}], "\[Rule]", 
       "0.0013574456473434218`"}], ",", 
      RowBox[{
       RowBox[{"kb", "[", 
        RowBox[{"1", ",", "5", ",", "3", ",", "37"}], "]"}], "\[Rule]", 
       "1.3574456473434218`"}], ",", 
      RowBox[{
       RowBox[{"kf", "[", 
        RowBox[{"1", ",", "5", ",", "3", ",", "41"}], "]"}], "\[Rule]", 
       "0.0013574456473434218`"}], ",", 
      RowBox[{
       RowBox[{"kb", "[", 
        RowBox[{"1", ",", "5", ",", "3", ",", "41"}], "]"}], "\[Rule]", 
       "1.3574456473434218`"}], ",", 
      RowBox[{
       RowBox[{"kf", "[", 
        RowBox[{"1", ",", "5", ",", "3", ",", "45"}], "]"}], "\[Rule]", 
       "0.0013574456473434218`"}], ",", 
      RowBox[{
       RowBox[{"kb", "[", 
        RowBox[{"1", ",", "5", ",", "3", ",", "45"}], "]"}], "\[Rule]", 
       "1.3574456473434218`"}], ",", 
      RowBox[{
       RowBox[{"kf", "[", 
        RowBox[{"1", ",", "9", ",", "3", ",", "5"}], "]"}], "\[Rule]", 
       "0.0007466659120454241`"}], ",", 
      RowBox[{
       RowBox[{"kb", "[", 
        RowBox[{"1", ",", "9", ",", "3", ",", "5"}], "]"}], "\[Rule]", 
       "0.7466659120454242`"}], ",", 
      RowBox[{
       RowBox[{"kf", "[", 
        RowBox[{"1", ",", "9", ",", "3", ",", "25"}], "]"}], "\[Rule]", 
       "0.0013574456473434218`"}], ",", 
      RowBox[{
       RowBox[{"kb", "[", 
        RowBox[{"1", ",", "9", ",", "3", ",", "25"}], "]"}], "\[Rule]", 
       "1.3574456473434218`"}], ",", 
      RowBox[{
       RowBox[{"kf", "[", 
        RowBox[{"1", ",", "9", ",", "3", ",", "29"}], "]"}], "\[Rule]", 
       "0.0013574456473434218`"}], ",", 
      RowBox[{
       RowBox[{"kb", "[", 
        RowBox[{"1", ",", "9", ",", "3", ",", "29"}], "]"}], "\[Rule]", 
       "1.3574456473434218`"}], ",", 
      RowBox[{
       RowBox[{"kf", "[", 
        RowBox[{"1", ",", "9", ",", "3", ",", "45"}], "]"}], "\[Rule]", 
       "0.0013574456473434218`"}], ",", 
      RowBox[{
       RowBox[{"kb", "[", 
        RowBox[{"1", ",", "9", ",", "3", ",", "45"}], "]"}], "\[Rule]", 
       "1.3574456473434218`"}], ",", 
      RowBox[{
       RowBox[{"kf", "[", 
        RowBox[{"1", ",", "13", ",", "3", ",", "1"}], "]"}], "\[Rule]", 
       "0.0007466659120454241`"}], ",", 
      RowBox[{
       RowBox[{"kb", "[", 
        RowBox[{"1", ",", "13", ",", "3", ",", "1"}], "]"}], "\[Rule]", 
       "0.7466659120454242`"}], ",", 
      RowBox[{
       RowBox[{"kf", "[", 
        RowBox[{"1", ",", "13", ",", "3", ",", "13"}], "]"}], "\[Rule]", 
       "0.0007466659120454241`"}], ",", 
      RowBox[{
       RowBox[{"kb", "[", 
        RowBox[{"1", ",", "13", ",", "3", ",", "13"}], "]"}], "\[Rule]", 
       "0.7466659120454242`"}], ",", 
      RowBox[{
       RowBox[{"kf", "[", 
        RowBox[{"1", ",", "13", ",", "3", ",", "21"}], "]"}], "\[Rule]", 
       "0.0013574456473434218`"}], ",", 
      RowBox[{
       RowBox[{"kb", "[", 
        RowBox[{"1", ",", "13", ",", "3", ",", "21"}], "]"}], "\[Rule]", 
       "1.3574456473434218`"}], ",", 
      RowBox[{
       RowBox[{"kf", "[", 
        RowBox[{"1", ",", "13", ",", "3", ",", "41"}], "]"}], "\[Rule]", 
       "0.0013574456473434218`"}], ",", 
      RowBox[{
       RowBox[{"kb", "[", 
        RowBox[{"1", ",", "13", ",", "3", ",", "41"}], "]"}], "\[Rule]", 
       "1.3574456473434218`"}], ",", 
      RowBox[{
       RowBox[{"kf", "[", 
        RowBox[{"1", ",", "17", ",", "3", ",", "1"}], "]"}], "\[Rule]", 
       "0.0007466659120454241`"}], ",", 
      RowBox[{
       RowBox[{"kb", "[", 
        RowBox[{"1", ",", "17", ",", "3", ",", "1"}], "]"}], "\[Rule]", 
       "0.7466659120454242`"}], ",", 
      RowBox[{
       RowBox[{"kf", "[", 
        RowBox[{"1", ",", "17", ",", "3", ",", "5"}], "]"}], "\[Rule]", 
       "0.0007466659120454241`"}], ",", 
      RowBox[{
       RowBox[{"kb", "[", 
        RowBox[{"1", ",", "17", ",", "3", ",", "5"}], "]"}], "\[Rule]", 
       "0.7466659120454242`"}], ",", 
      RowBox[{
       RowBox[{"kf", "[", 
        RowBox[{"1", ",", "17", ",", "3", ",", "9"}], "]"}], "\[Rule]", 
       "0.0007466659120454241`"}], ",", 
      RowBox[{
       RowBox[{"kb", "[", 
        RowBox[{"1", ",", "17", ",", "3", ",", "9"}], "]"}], "\[Rule]", 
       "0.7466659120454242`"}], ",", 
      RowBox[{
       RowBox[{"kf", "[", 
        RowBox[{"1", ",", "17", ",", "3", ",", "17"}], "]"}], "\[Rule]", 
       "0.0013574456473434218`"}], ",", 
      RowBox[{
       RowBox[{"kb", "[", 
        RowBox[{"1", ",", "17", ",", "3", ",", "17"}], "]"}], "\[Rule]", 
       "1.3574456473434218`"}], ",", 
      RowBox[{
       RowBox[{"kf", "[", 
        RowBox[{"1", ",", "17", ",", "3", ",", "29"}], "]"}], "\[Rule]", 
       "0.0013574456473434218`"}], ",", 
      RowBox[{
       RowBox[{"kb", "[", 
        RowBox[{"1", ",", "17", ",", "3", ",", "29"}], "]"}], "\[Rule]", 
       "1.3574456473434218`"}], ",", 
      RowBox[{
       RowBox[{"kf", "[", 
        RowBox[{"1", ",", "17", ",", "3", ",", "37"}], "]"}], "\[Rule]", 
       "0.0013574456473434218`"}], ",", 
      RowBox[{
       RowBox[{"kb", "[", 
        RowBox[{"1", ",", "17", ",", "3", ",", "37"}], "]"}], "\[Rule]", 
       "1.3574456473434218`"}], ",", 
      RowBox[{
       RowBox[{"kf", "[", 
        RowBox[{"1", ",", "21", ",", "3", ",", "5"}], "]"}], "\[Rule]", 
       "0.0007466659120454241`"}], ",", 
      RowBox[{
       RowBox[{"kb", "[", 
        RowBox[{"1", ",", "21", ",", "3", ",", "5"}], "]"}], "\[Rule]", 
       "0.7466659120454242`"}], ",", 
      RowBox[{
       RowBox[{"kf", "[", 
        RowBox[{"1", ",", "21", ",", "3", ",", "9"}], "]"}], "\[Rule]", 
       "0.0007466659120454241`"}], ",", 
      RowBox[{
       RowBox[{"kb", "[", 
        RowBox[{"1", ",", "21", ",", "3", ",", "9"}], "]"}], "\[Rule]", 
       "0.7466659120454242`"}], ",", 
      RowBox[{
       RowBox[{"kf", "[", 
        RowBox[{"1", ",", "21", ",", "3", ",", "13"}], "]"}], "\[Rule]", 
       "0.0007466659120454241`"}], ",", 
      RowBox[{
       RowBox[{"kb", "[", 
        RowBox[{"1", ",", "21", ",", "3", ",", "13"}], "]"}], "\[Rule]", 
       "0.7466659120454242`"}], ",", 
      RowBox[{
       RowBox[{"kf", "[", 
        RowBox[{"1", ",", "21", ",", "3", ",", "17"}], "]"}], "\[Rule]", 
       "0.0013574456473434218`"}], ",", 
      RowBox[{
       RowBox[{"kb", "[", 
        RowBox[{"1", ",", "21", ",", "3", ",", "17"}], "]"}], "\[Rule]", 
       "1.3574456473434218`"}], ",", 
      RowBox[{
       RowBox[{"kf", "[", 
        RowBox[{"1", ",", "21", ",", "3", ",", "21"}], "]"}], "\[Rule]", 
       "0.0013574456473434218`"}], ",", 
      RowBox[{
       RowBox[{"kb", "[", 
        RowBox[{"1", ",", "21", ",", "3", ",", "21"}], "]"}], "\[Rule]", 
       "1.3574456473434218`"}], ",", 
      RowBox[{
       RowBox[{"kf", "[", 
        RowBox[{"1", ",", "21", ",", "3", ",", "25"}], "]"}], "\[Rule]", 
       "0.0013574456473434218`"}], ",", 
      RowBox[{
       RowBox[{"kb", "[", 
        RowBox[{"1", ",", "21", ",", "3", ",", "25"}], "]"}], "\[Rule]", 
       "1.3574456473434218`"}], ",", 
      RowBox[{
       RowBox[{"kf", "[", 
        RowBox[{"1", ",", "21", ",", "3", ",", "33"}], "]"}], "\[Rule]", 
       "0.0013574456473434218`"}], ",", 
      RowBox[{
       RowBox[{"kb", "[", 
        RowBox[{"1", ",", "21", ",", "3", ",", "33"}], "]"}], "\[Rule]", 
       "1.3574456473434218`"}], ",", 
      RowBox[{
       RowBox[{"kf", "[", 
        RowBox[{"2", ",", "1", ",", "2", ",", "17"}], "]"}], "\[Rule]", 
       "0.0005777570136764498`"}], ",", 
      RowBox[{
       RowBox[{"kb", "[", 
        RowBox[{"2", ",", "1", ",", "2", ",", "17"}], "]"}], "\[Rule]", 
       "0.5777570136764497`"}], ",", 
      RowBox[{
       RowBox[{"kf", "[", 
        RowBox[{"2", ",", "1", ",", "2", ",", "21"}], "]"}], "\[Rule]", 
       "0.0005777570136764498`"}], ",", 
      RowBox[{
       RowBox[{"kb", "[", 
        RowBox[{"2", ",", "1", ",", "2", ",", "21"}], "]"}], "\[Rule]", 
       "0.5777570136764497`"}], ",", 
      RowBox[{
       RowBox[{"kf", "[", 
        RowBox[{"2", ",", "1", ",", "2", ",", "25"}], "]"}], "\[Rule]", 
       "0.0005777570136764498`"}], ",", 
      RowBox[{
       RowBox[{"kb", "[", 
        RowBox[{"2", ",", "1", ",", "2", ",", "25"}], "]"}], "\[Rule]", 
       "0.5777570136764497`"}], ",", 
      RowBox[{
       RowBox[{"kf", "[", 
        RowBox[{"2", ",", "1", ",", "2", ",", "29"}], "]"}], "\[Rule]", 
       "0.0005777570136764498`"}], ",", 
      RowBox[{
       RowBox[{"kb", "[", 
        RowBox[{"2", ",", "1", ",", "2", ",", "29"}], "]"}], "\[Rule]", 
       "0.5777570136764497`"}], ",", 
      RowBox[{
       RowBox[{"kf", "[", 
        RowBox[{"2", ",", "5", ",", "2", ",", "13"}], "]"}], "\[Rule]", 
       "0.0005777570136764498`"}], ",", 
      RowBox[{
       RowBox[{"kb", "[", 
        RowBox[{"2", ",", "5", ",", "2", ",", "13"}], "]"}], "\[Rule]", 
       "0.5777570136764497`"}], ",", 
      RowBox[{
       RowBox[{"kf", "[", 
        RowBox[{"2", ",", "5", ",", "2", ",", "25"}], "]"}], "\[Rule]", 
       "0.0005777570136764498`"}], ",", 
      RowBox[{
       RowBox[{"kb", "[", 
        RowBox[{"2", ",", "5", ",", "2", ",", "25"}], "]"}], "\[Rule]", 
       "0.5777570136764497`"}], ",", 
      RowBox[{
       RowBox[{"kf", "[", 
        RowBox[{"2", ",", "5", ",", "2", ",", "29"}], "]"}], "\[Rule]", 
       "0.0005777570136764498`"}], ",", 
      RowBox[{
       RowBox[{"kb", "[", 
        RowBox[{"2", ",", "5", ",", "2", ",", "29"}], "]"}], "\[Rule]", 
       "0.5777570136764497`"}], ",", 
      RowBox[{
       RowBox[{"kf", "[", 
        RowBox[{"2", ",", "5", ",", "2", ",", "33"}], "]"}], "\[Rule]", 
       "0.0005777570136764498`"}], ",", 
      RowBox[{
       RowBox[{"kb", "[", 
        RowBox[{"2", ",", "5", ",", "2", ",", "33"}], "]"}], "\[Rule]", 
       "0.5777570136764497`"}], ",", 
      RowBox[{
       RowBox[{"kf", "[", 
        RowBox[{"2", ",", "9", ",", "2", ",", "25"}], "]"}], "\[Rule]", 
       "0.001302881305296759`"}], ",", 
      RowBox[{
       RowBox[{"kb", "[", 
        RowBox[{"2", ",", "9", ",", "2", ",", "25"}], "]"}], "\[Rule]", 
       "1.3028813052967592`"}], ",", 
      RowBox[{
       RowBox[{"kf", "[", 
        RowBox[{"2", ",", "9", ",", "2", ",", "29"}], "]"}], "\[Rule]", 
       "0.001302881305296759`"}], ",", 
      RowBox[{
       RowBox[{"kb", "[", 
        RowBox[{"2", ",", "9", ",", "2", ",", "29"}], "]"}], "\[Rule]", 
       "1.3028813052967592`"}], ",", 
      RowBox[{
       RowBox[{"kf", "[", 
        RowBox[{"2", ",", "9", ",", "2", ",", "33"}], "]"}], "\[Rule]", 
       "0.001302881305296759`"}], ",", 
      RowBox[{
       RowBox[{"kb", "[", 
        RowBox[{"2", ",", "9", ",", "2", ",", "33"}], "]"}], "\[Rule]", 
       "1.3028813052967592`"}], ",", 
      RowBox[{
       RowBox[{"kf", "[", 
        RowBox[{"2", ",", "13", ",", "2", ",", "21"}], "]"}], "\[Rule]", 
       "0.001302881305296759`"}], ",", 
      RowBox[{
       RowBox[{"kb", "[", 
        RowBox[{"2", ",", "13", ",", "2", ",", "21"}], "]"}], "\[Rule]", 
       "1.3028813052967592`"}], ",", 
      RowBox[{
       RowBox[{"kf", "[", 
        RowBox[{"2", ",", "13", ",", "2", ",", "33"}], "]"}], "\[Rule]", 
       "0.001302881305296759`"}], ",", 
      RowBox[{
       RowBox[{"kb", "[", 
        RowBox[{"2", ",", "13", ",", "2", ",", "33"}], "]"}], "\[Rule]", 
       "1.3028813052967592`"}], ",", 
      RowBox[{
       RowBox[{"kf", "[", 
        RowBox[{"2", ",", "17", ",", "2", ",", "33"}], "]"}], "\[Rule]", 
       "0.001302881305296759`"}], ",", 
      RowBox[{
       RowBox[{"kb", "[", 
        RowBox[{"2", ",", "17", ",", "2", ",", "33"}], "]"}], "\[Rule]", 
       "1.3028813052967592`"}], ",", 
      RowBox[{
       RowBox[{"kf", "[", 
        RowBox[{"2", ",", "21", ",", "2", ",", "29"}], "]"}], "\[Rule]", 
       "0.001302881305296759`"}], ",", 
      RowBox[{
       RowBox[{"kb", "[", 
        RowBox[{"2", ",", "21", ",", "2", ",", "29"}], "]"}], "\[Rule]", 
       "1.3028813052967592`"}], ",", 
      RowBox[{
       RowBox[{"kf", "[", 
        RowBox[{"1", ",", "1", ",", "4", ",", "29"}], "]"}], "\[Rule]", 
       "0.0003667917928653351`"}], ",", 
      RowBox[{
       RowBox[{"kb", "[", 
        RowBox[{"1", ",", "1", ",", "4", ",", "29"}], "]"}], "\[Rule]", 
       "0.36679179286533514`"}], ",", 
      RowBox[{
       RowBox[{"kf", "[", 
        RowBox[{"1", ",", "1", ",", "4", ",", "33"}], "]"}], "\[Rule]", 
       "0.0003667917928653351`"}], ",", 
      RowBox[{
       RowBox[{"kb", "[", 
        RowBox[{"1", ",", "1", ",", "4", ",", "33"}], "]"}], "\[Rule]", 
       "0.36679179286533514`"}], ",", 
      RowBox[{
       RowBox[{"kf", "[", 
        RowBox[{"1", ",", "1", ",", "4", ",", "37"}], "]"}], "\[Rule]", 
       "0.0003667917928653351`"}], ",", 
      RowBox[{
       RowBox[{"kb", "[", 
        RowBox[{"1", ",", "1", ",", "4", ",", "37"}], "]"}], "\[Rule]", 
       "0.36679179286533514`"}], ",", 
      RowBox[{
       RowBox[{"kf", "[", 
        RowBox[{"1", ",", "1", ",", "4", ",", "41"}], "]"}], "\[Rule]", 
       "0.0003667917928653351`"}], ",", 
      RowBox[{
       RowBox[{"kb", "[", 
        RowBox[{"1", ",", "1", ",", "4", ",", "41"}], "]"}], "\[Rule]", 
       "0.36679179286533514`"}], ",", 
      RowBox[{
       RowBox[{"kf", "[", 
        RowBox[{"1", ",", "1", ",", "4", ",", "45"}], "]"}], "\[Rule]", 
       "0.0003667917928653351`"}], ",", 
      RowBox[{
       RowBox[{"kb", "[", 
        RowBox[{"1", ",", "1", ",", "4", ",", "45"}], "]"}], "\[Rule]", 
       "0.36679179286533514`"}], ",", 
      RowBox[{
       RowBox[{"kf", "[", 
        RowBox[{"1", ",", "5", ",", "4", ",", "17"}], "]"}], "\[Rule]", 
       "0.0008148001257938871`"}], ",", 
      RowBox[{
       RowBox[{"kb", "[", 
        RowBox[{"1", ",", "5", ",", "4", ",", "17"}], "]"}], "\[Rule]", 
       "0.8148001257938872`"}], ",", 
      RowBox[{
       RowBox[{"kf", "[", 
        RowBox[{"1", ",", "5", ",", "4", ",", "21"}], "]"}], "\[Rule]", 
       "0.0008148001257938871`"}], ",", 
      RowBox[{
       RowBox[{"kb", "[", 
        RowBox[{"1", ",", "5", ",", "4", ",", "21"}], "]"}], "\[Rule]", 
       "0.8148001257938872`"}], ",", 
      RowBox[{
       RowBox[{"kf", "[", 
        RowBox[{"1", ",", "5", ",", "4", ",", "25"}], "]"}], "\[Rule]", 
       "0.0008148001257938871`"}], ",", 
      RowBox[{
       RowBox[{"kb", "[", 
        RowBox[{"1", ",", "5", ",", "4", ",", "25"}], "]"}], "\[Rule]", 
       "0.8148001257938872`"}], ",", 
      RowBox[{
       RowBox[{"kf", "[", 
        RowBox[{"1", ",", "5", ",", "4", ",", "45"}], "]"}], "\[Rule]", 
       "0.0013904724491169463`"}], ",", 
      RowBox[{
       RowBox[{"kb", "[", 
        RowBox[{"1", ",", "5", ",", "4", ",", "45"}], "]"}], "\[Rule]", 
       "1.3904724491169467`"}], ",", 
      RowBox[{
       RowBox[{"kf", "[", 
        RowBox[{"1", ",", "9", ",", "4", ",", "9"}], "]"}], "\[Rule]", 
       "0.0008148001257938871`"}], ",", 
      RowBox[{
       RowBox[{"kb", "[", 
        RowBox[{"1", ",", "9", ",", "4", ",", "9"}], "]"}], "\[Rule]", 
       "0.8148001257938872`"}], ",", 
      RowBox[{
       RowBox[{"kf", "[", 
        RowBox[{"1", ",", "9", ",", "4", ",", "13"}], "]"}], "\[Rule]", 
       "0.0008148001257938871`"}], ",", 
      RowBox[{
       RowBox[{"kb", "[", 
        RowBox[{"1", ",", "9", ",", "4", ",", "13"}], "]"}], "\[Rule]", 
       "0.8148001257938872`"}], ",", 
      RowBox[{
       RowBox[{"kf", "[", 
        RowBox[{"1", ",", "9", ",", "4", ",", "41"}], "]"}], "\[Rule]", 
       "0.0013904724491169463`"}], ",", 
      RowBox[{
       RowBox[{"kb", "[", 
        RowBox[{"1", ",", "9", ",", "4", ",", "41"}], "]"}], "\[Rule]", 
       "1.3904724491169467`"}], ",", 
      RowBox[{
       RowBox[{"kf", "[", 
        RowBox[{"1", ",", "13", ",", "4", ",", "5"}], "]"}], "\[Rule]", 
       "0.0008148001257938871`"}], ",", 
      RowBox[{
       RowBox[{"kb", "[", 
        RowBox[{"1", ",", "13", ",", "4", ",", "5"}], "]"}], "\[Rule]", 
       "0.8148001257938872`"}], ",", 
      RowBox[{
       RowBox[{"kf", "[", 
        RowBox[{"1", ",", "13", ",", "4", ",", "25"}], "]"}], "\[Rule]", 
       "0.0008148001257938871`"}], ",", 
      RowBox[{
       RowBox[{"kb", "[", 
        RowBox[{"1", ",", "13", ",", "4", ",", "25"}], "]"}], "\[Rule]", 
       "0.8148001257938872`"}], ",", 
      RowBox[{
       RowBox[{"kf", "[", 
        RowBox[{"1", ",", "13", ",", "4", ",", "37"}], "]"}], "\[Rule]", 
       "0.0013904724491169463`"}], ",", 
      RowBox[{
       RowBox[{"kb", "[", 
        RowBox[{"1", ",", "13", ",", "4", ",", "37"}], "]"}], "\[Rule]", 
       "1.3904724491169467`"}], ",", 
      RowBox[{
       RowBox[{"kf", "[", 
        RowBox[{"1", ",", "17", ",", "4", ",", "1"}], "]"}], "\[Rule]", 
       "0.0008148001257938871`"}], ",", 
      RowBox[{
       RowBox[{"kb", "[", 
        RowBox[{"1", ",", "17", ",", "4", ",", "1"}], "]"}], "\[Rule]", 
       "0.8148001257938872`"}], ",", 
      RowBox[{
       RowBox[{"kf", "[", 
        RowBox[{"1", ",", "17", ",", "4", ",", "13"}], "]"}], "\[Rule]", 
       "0.0008148001257938871`"}], ",", 
      RowBox[{
       RowBox[{"kb", "[", 
        RowBox[{"1", ",", "17", ",", "4", ",", "13"}], "]"}], "\[Rule]", 
       "0.8148001257938872`"}], ",", 
      RowBox[{
       RowBox[{"kf", "[", 
        RowBox[{"1", ",", "17", ",", "4", ",", "21"}], "]"}], "\[Rule]", 
       "0.0008148001257938871`"}], ",", 
      RowBox[{
       RowBox[{"kb", "[", 
        RowBox[{"1", ",", "17", ",", "4", ",", "21"}], "]"}], "\[Rule]", 
       "0.8148001257938872`"}], ",", 
      RowBox[{
       RowBox[{"kf", "[", 
        RowBox[{"1", ",", "17", ",", "4", ",", "33"}], "]"}], "\[Rule]", 
       "0.0013904724491169463`"}], ",", 
      RowBox[{
       RowBox[{"kb", "[", 
        RowBox[{"1", ",", "17", ",", "4", ",", "33"}], "]"}], "\[Rule]", 
       "1.3904724491169467`"}], ",", 
      RowBox[{
       RowBox[{"kf", "[", 
        RowBox[{"1", ",", "21", ",", "4", ",", "1"}], "]"}], "\[Rule]", 
       "0.0008148001257938871`"}], ",", 
      RowBox[{
       RowBox[{"kb", "[", 
        RowBox[{"1", ",", "21", ",", "4", ",", "1"}], "]"}], "\[Rule]", 
       "0.8148001257938872`"}], ",", 
      RowBox[{
       RowBox[{"kf", "[", 
        RowBox[{"1", ",", "21", ",", "4", ",", "5"}], "]"}], "\[Rule]", 
       "0.0008148001257938871`"}], ",", 
      RowBox[{
       RowBox[{"kb", "[", 
        RowBox[{"1", ",", "21", ",", "4", ",", "5"}], "]"}], "\[Rule]", 
       "0.8148001257938872`"}], ",", 
      RowBox[{
       RowBox[{"kf", "[", 
        RowBox[{"1", ",", "21", ",", "4", ",", "9"}], "]"}], "\[Rule]", 
       "0.0008148001257938871`"}], ",", 
      RowBox[{
       RowBox[{"kb", "[", 
        RowBox[{"1", ",", "21", ",", "4", ",", "9"}], "]"}], "\[Rule]", 
       "0.8148001257938872`"}], ",", 
      RowBox[{
       RowBox[{"kf", "[", 
        RowBox[{"1", ",", "21", ",", "4", ",", "17"}], "]"}], "\[Rule]", 
       "0.0008148001257938871`"}], ",", 
      RowBox[{
       RowBox[{"kb", "[", 
        RowBox[{"1", ",", "21", ",", "4", ",", "17"}], "]"}], "\[Rule]", 
       "0.8148001257938872`"}], ",", 
      RowBox[{
       RowBox[{"kf", "[", 
        RowBox[{"1", ",", "21", ",", "4", ",", "29"}], "]"}], "\[Rule]", 
       "0.0013904724491169463`"}], ",", 
      RowBox[{
       RowBox[{"kb", "[", 
        RowBox[{"1", ",", "21", ",", "4", ",", "29"}], "]"}], "\[Rule]", 
       "1.3904724491169467`"}], ",", 
      RowBox[{
       RowBox[{"kf", "[", 
        RowBox[{"2", ",", "1", ",", "3", ",", "33"}], "]"}], "\[Rule]", 
       "0.0005426455215495345`"}], ",", 
      RowBox[{
       RowBox[{"kb", "[", 
        RowBox[{"2", ",", "1", ",", "3", ",", "33"}], "]"}], "\[Rule]", 
       "0.5426455215495346`"}], ",", 
      RowBox[{
       RowBox[{"kf", "[", 
        RowBox[{"2", ",", "1", ",", "3", ",", "37"}], "]"}], "\[Rule]", 
       "0.0005426455215495345`"}], ",", 
      RowBox[{
       RowBox[{"kb", "[", 
        RowBox[{"2", ",", "1", ",", "3", ",", "37"}], "]"}], "\[Rule]", 
       "0.5426455215495346`"}], ",", 
      RowBox[{
       RowBox[{"kf", "[", 
        RowBox[{"2", ",", "1", ",", "3", ",", "41"}], "]"}], "\[Rule]", 
       "0.0005426455215495345`"}], ",", 
      RowBox[{
       RowBox[{"kb", "[", 
        RowBox[{"2", ",", "1", ",", "3", ",", "41"}], "]"}], "\[Rule]", 
       "0.5426455215495346`"}], ",", 
      RowBox[{
       RowBox[{"kf", "[", 
        RowBox[{"2", ",", "1", ",", "3", ",", "45"}], "]"}], "\[Rule]", 
       "0.0005426455215495345`"}], ",", 
      RowBox[{
       RowBox[{"kb", "[", 
        RowBox[{"2", ",", "1", ",", "3", ",", "45"}], "]"}], "\[Rule]", 
       "0.5426455215495346`"}], ",", 
      RowBox[{
       RowBox[{"kf", "[", 
        RowBox[{"2", ",", "5", ",", "3", ",", "25"}], "]"}], "\[Rule]", 
       "0.0005426455215495345`"}], ",", 
      RowBox[{
       RowBox[{"kb", "[", 
        RowBox[{"2", ",", "5", ",", "3", ",", "25"}], "]"}], "\[Rule]", 
       "0.5426455215495346`"}], ",", 
      RowBox[{
       RowBox[{"kf", "[", 
        RowBox[{"2", ",", "5", ",", "3", ",", "29"}], "]"}], "\[Rule]", 
       "0.0005426455215495345`"}], ",", 
      RowBox[{
       RowBox[{"kb", "[", 
        RowBox[{"2", ",", "5", ",", "3", ",", "29"}], "]"}], "\[Rule]", 
       "0.5426455215495346`"}], ",", 
      RowBox[{
       RowBox[{"kf", "[", 
        RowBox[{"2", ",", "5", ",", "3", ",", "45"}], "]"}], "\[Rule]", 
       "0.0005426455215495345`"}], ",", 
      RowBox[{
       RowBox[{"kb", "[", 
        RowBox[{"2", ",", "5", ",", "3", ",", "45"}], "]"}], "\[Rule]", 
       "0.5426455215495346`"}], ",", 
      RowBox[{
       RowBox[{"kf", "[", 
        RowBox[{"2", ",", "9", ",", "3", ",", "45"}], "]"}], "\[Rule]", 
       "0.0013102259310884626`"}], ",", 
      RowBox[{
       RowBox[{"kb", "[", 
        RowBox[{"2", ",", "9", ",", "3", ",", "45"}], "]"}], "\[Rule]", 
       "1.310225931088462`"}], ",", 
      RowBox[{
       RowBox[{"kf", "[", 
        RowBox[{"2", ",", "13", ",", "3", ",", "13"}], "]"}], "\[Rule]", 
       "0.0006514406526483796`"}], ",", 
      RowBox[{
       RowBox[{"kb", "[", 
        RowBox[{"2", ",", "13", ",", "3", ",", "13"}], "]"}], "\[Rule]", 
       "0.6514406526483796`"}], ",", 
      RowBox[{
       RowBox[{"kf", "[", 
        RowBox[{"2", ",", "13", ",", "3", ",", "41"}], "]"}], "\[Rule]", 
       "0.0013102259310884626`"}], ",", 
      RowBox[{
       RowBox[{"kb", "[", 
        RowBox[{"2", ",", "13", ",", "3", ",", "41"}], "]"}], "\[Rule]", 
       "1.310225931088462`"}], ",", 
      RowBox[{
       RowBox[{"kf", "[", 
        RowBox[{"2", ",", "21", ",", "3", ",", "5"}], "]"}], "\[Rule]", 
       "0.0006514406526483796`"}], ",", 
      RowBox[{
       RowBox[{"kb", "[", 
        RowBox[{"2", ",", "21", ",", "3", ",", "5"}], "]"}], "\[Rule]", 
       "0.6514406526483796`"}], ",", 
      RowBox[{
       RowBox[{"kf", "[", 
        RowBox[{"2", ",", "21", ",", "3", ",", "29"}], "]"}], "\[Rule]", 
       "0.0013102259310884626`"}], ",", 
      RowBox[{
       RowBox[{"kb", "[", 
        RowBox[{"2", ",", "21", ",", "3", ",", "29"}], "]"}], "\[Rule]", 
       "1.310225931088462`"}], ",", 
      RowBox[{
       RowBox[{"kf", "[", 
        RowBox[{"2", ",", "25", ",", "3", ",", "1"}], "]"}], "\[Rule]", 
       "0.0006514406526483796`"}], ",", 
      RowBox[{
       RowBox[{"kb", "[", 
        RowBox[{"2", ",", "25", ",", "3", ",", "1"}], "]"}], "\[Rule]", 
       "0.6514406526483796`"}], ",", 
      RowBox[{
       RowBox[{"kf", "[", 
        RowBox[{"2", ",", "29", ",", "3", ",", "1"}], "]"}], "\[Rule]", 
       "0.0006514406526483796`"}], ",", 
      RowBox[{
       RowBox[{"kb", "[", 
        RowBox[{"2", ",", "29", ",", "3", ",", "1"}], "]"}], "\[Rule]", 
       "0.6514406526483796`"}], ",", 
      RowBox[{
       RowBox[{"kf", "[", 
        RowBox[{"2", ",", "29", ",", "3", ",", "13"}], "]"}], "\[Rule]", 
       "0.0006514406526483796`"}], ",", 
      RowBox[{
       RowBox[{"kb", "[", 
        RowBox[{"2", ",", "29", ",", "3", ",", "13"}], "]"}], "\[Rule]", 
       "0.6514406526483796`"}], ",", 
      RowBox[{
       RowBox[{"kf", "[", 
        RowBox[{"2", ",", "29", ",", "3", ",", "21"}], "]"}], "\[Rule]", 
       "0.0013102259310884626`"}], ",", 
      RowBox[{
       RowBox[{"kb", "[", 
        RowBox[{"2", ",", "29", ",", "3", ",", "21"}], "]"}], "\[Rule]", 
       "1.310225931088462`"}], ",", 
      RowBox[{
       RowBox[{"kf", "[", 
        RowBox[{"2", ",", "33", ",", "3", ",", "1"}], "]"}], "\[Rule]", 
       "0.0006514406526483796`"}], ",", 
      RowBox[{
       RowBox[{"kb", "[", 
        RowBox[{"2", ",", "33", ",", "3", ",", "1"}], "]"}], "\[Rule]", 
       "0.6514406526483796`"}], ",", 
      RowBox[{
       RowBox[{"kf", "[", 
        RowBox[{"2", ",", "33", ",", "3", ",", "5"}], "]"}], "\[Rule]", 
       "0.0006514406526483796`"}], ",", 
      RowBox[{
       RowBox[{"kb", "[", 
        RowBox[{"2", ",", "33", ",", "3", ",", "5"}], "]"}], "\[Rule]", 
       "0.6514406526483796`"}], ",", 
      RowBox[{
       RowBox[{"kf", "[", 
        RowBox[{"2", ",", "33", ",", "3", ",", "9"}], "]"}], "\[Rule]", 
       "0.0006514406526483796`"}], ",", 
      RowBox[{
       RowBox[{"kb", "[", 
        RowBox[{"2", ",", "33", ",", "3", ",", "9"}], "]"}], "\[Rule]", 
       "0.6514406526483796`"}], ",", 
      RowBox[{
       RowBox[{"kf", "[", 
        RowBox[{"2", ",", "33", ",", "3", ",", "17"}], "]"}], "\[Rule]", 
       "0.0013102259310884626`"}], ",", 
      RowBox[{
       RowBox[{"kb", "[", 
        RowBox[{"2", ",", "33", ",", "3", ",", "17"}], "]"}], "\[Rule]", 
       "1.310225931088462`"}], ",", 
      RowBox[{
       RowBox[{"kf", "[", 
        RowBox[{"1", ",", "1", ",", "5", ",", "21"}], "]"}], "\[Rule]", 
       "0.00036353701564749864`"}], ",", 
      RowBox[{
       RowBox[{"kb", "[", 
        RowBox[{"1", ",", "1", ",", "5", ",", "21"}], "]"}], "\[Rule]", 
       "0.3635370156474986`"}], ",", 
      RowBox[{
       RowBox[{"kf", "[", 
        RowBox[{"1", ",", "5", ",", "5", ",", "17"}], "]"}], "\[Rule]", 
       "0.000869730545575384`"}], ",", 
      RowBox[{
       RowBox[{"kb", "[", 
        RowBox[{"1", ",", "5", ",", "5", ",", "17"}], "]"}], "\[Rule]", 
       "0.869730545575384`"}], ",", 
      RowBox[{
       RowBox[{"kf", "[", 
        RowBox[{"1", ",", "9", ",", "5", ",", "13"}], "]"}], "\[Rule]", 
       "0.000869730545575384`"}], ",", 
      RowBox[{
       RowBox[{"kb", "[", 
        RowBox[{"1", ",", "9", ",", "5", ",", "13"}], "]"}], "\[Rule]", 
       "0.869730545575384`"}], ",", 
      RowBox[{
       RowBox[{"kf", "[", 
        RowBox[{"1", ",", "13", ",", "5", ",", "9"}], "]"}], "\[Rule]", 
       "0.000869730545575384`"}], ",", 
      RowBox[{
       RowBox[{"kb", "[", 
        RowBox[{"1", ",", "13", ",", "5", ",", "9"}], "]"}], "\[Rule]", 
       "0.869730545575384`"}], ",", 
      RowBox[{
       RowBox[{"kf", "[", 
        RowBox[{"1", ",", "17", ",", "5", ",", "5"}], "]"}], "\[Rule]", 
       "0.000869730545575384`"}], ",", 
      RowBox[{
       RowBox[{"kb", "[", 
        RowBox[{"1", ",", "17", ",", "5", ",", "5"}], "]"}], "\[Rule]", 
       "0.869730545575384`"}], ",", 
      RowBox[{
       RowBox[{"kf", "[", 
        RowBox[{"1", ",", "21", ",", "5", ",", "1"}], "]"}], "\[Rule]", 
       "0.000869730545575384`"}], ",", 
      RowBox[{
       RowBox[{"kb", "[", 
        RowBox[{"1", ",", "21", ",", "5", ",", "1"}], "]"}], "\[Rule]", 
       "0.869730545575384`"}], ",", 
      RowBox[{
       RowBox[{"kf", "[", 
        RowBox[{"2", ",", "1", ",", "4", ",", "45"}], "]"}], "\[Rule]", 
       "0.0005207419035415626`"}], ",", 
      RowBox[{
       RowBox[{"kb", "[", 
        RowBox[{"2", ",", "1", ",", "4", ",", "45"}], "]"}], "\[Rule]", 
       "0.5207419035415625`"}], ",", 
      RowBox[{
       RowBox[{"kf", "[", 
        RowBox[{"2", ",", "5", ",", "4", ",", "41"}], "]"}], "\[Rule]", 
       "0.0005207419035415626`"}], ",", 
      RowBox[{
       RowBox[{"kb", "[", 
        RowBox[{"2", ",", "5", ",", "4", ",", "41"}], "]"}], "\[Rule]", 
       "0.5207419035415625`"}], ",", 
      RowBox[{
       RowBox[{"kf", "[", 
        RowBox[{"2", ",", "13", ",", "4", ",", "25"}], "]"}], "\[Rule]", 
       "0.0007041617146782076`"}], ",", 
      RowBox[{
       RowBox[{"kb", "[", 
        RowBox[{"2", ",", "13", ",", "4", ",", "25"}], "]"}], "\[Rule]", 
       "0.7041617146782078`"}], ",", 
      RowBox[{
       RowBox[{"kf", "[", 
        RowBox[{"2", ",", "21", ",", "4", ",", "13"}], "]"}], "\[Rule]", 
       "0.0007041617146782076`"}], ",", 
      RowBox[{
       RowBox[{"kb", "[", 
        RowBox[{"2", ",", "21", ",", "4", ",", "13"}], "]"}], "\[Rule]", 
       "0.7041617146782078`"}], ",", 
      RowBox[{
       RowBox[{"kf", "[", 
        RowBox[{"2", ",", "29", ",", "4", ",", "5"}], "]"}], "\[Rule]", 
       "0.0007041617146782076`"}], ",", 
      RowBox[{
       RowBox[{"kb", "[", 
        RowBox[{"2", ",", "29", ",", "4", ",", "5"}], "]"}], "\[Rule]", 
       "0.7041617146782078`"}], ",", 
      RowBox[{
       RowBox[{"kf", "[", 
        RowBox[{"2", ",", "33", ",", "4", ",", "1"}], "]"}], "\[Rule]", 
       "0.0007041617146782076`"}], ",", 
      RowBox[{
       RowBox[{"kb", "[", 
        RowBox[{"2", ",", "33", ",", "4", ",", "1"}], "]"}], "\[Rule]", 
       "0.7041617146782078`"}], ",", 
      RowBox[{
       RowBox[{"kf", "[", 
        RowBox[{"3", ",", "1", ",", "3", ",", "45"}], "]"}], "\[Rule]", 
       "0.0006060642164102548`"}], ",", 
      RowBox[{
       RowBox[{"kb", "[", 
        RowBox[{"3", ",", "1", ",", "3", ",", "45"}], "]"}], "\[Rule]", 
       "0.6060642164102548`"}], ",", 
      RowBox[{
       RowBox[{"kf", "[", 
        RowBox[{"3", ",", "5", ",", "3", ",", "41"}], "]"}], "\[Rule]", 
       "0.0006060642164102548`"}], ",", 
      RowBox[{
       RowBox[{"kb", "[", 
        RowBox[{"3", ",", "5", ",", "3", ",", "41"}], "]"}], "\[Rule]", 
       "0.6060642164102548`"}], ",", 
      RowBox[{
       RowBox[{"kf", "[", 
        RowBox[{"3", ",", "13", ",", "3", ",", "29"}], "]"}], "\[Rule]", 
       "0.0006060642164102548`"}], ",", 
      RowBox[{
       RowBox[{"kb", "[", 
        RowBox[{"3", ",", "13", ",", "3", ",", "29"}], "]"}], "\[Rule]", 
       "0.6060642164102548`"}]}], "}"}]}], ";"}]}]], "Input",
 CellChangeTimes->{{3.48506605503125*^9, 3.485066123375*^9}, {
  3.485073939458875*^9, 3.4850739482581215`*^9}, {3.485087123240427*^9, 
  3.4850873280863657`*^9}, {3.485087384885785*^9, 3.485087397292591*^9}, {
  3.485087582330716*^9, 3.4850876012685795`*^9}, {3.4850880666181984`*^9, 
  3.48508814404046*^9}, {3.485238630738882*^9, 3.4852386358289485`*^9}, {
  3.485499703811874*^9, 3.485499743582735*^9}}],

Cell[BoxData[
 RowBox[{
  RowBox[{
   RowBox[{"Init", "[", "n_", "]"}], ":=", 
   RowBox[{"{", 
    RowBox[{
     RowBox[{
      RowBox[{"r1", "[", "0", "]"}], "\[Equal]", "0"}], ",", 
     RowBox[{
      RowBox[{"p1", "[", "0", "]"}], "\[Equal]", "n"}], ",", 
     RowBox[{
      RowBox[{"p2", "[", "0", "]"}], "\[Equal]", "n"}], ",", 
     RowBox[{
      RowBox[{"p3", "[", "0", "]"}], "\[Equal]", "n"}], ",", 
     RowBox[{
      RowBox[{"p4", "[", "0", "]"}], "\[Equal]", "n"}], ",", 
     RowBox[{
      RowBox[{"p5", "[", "0", "]"}], "\[Equal]", "n"}], ",", 
     RowBox[{
      RowBox[{"p1r1", "[", "0", "]"}], "\[Equal]", "0"}], ",", 
     RowBox[{
      RowBox[{"p2r1", "[", "0", "]"}], "\[Equal]", "0"}], ",", 
     RowBox[{
      RowBox[{"p1p2", "[", "0", "]"}], "\[Equal]", "0"}], ",", 
     RowBox[{
      RowBox[{"p1p3", "[", "0", "]"}], "\[Equal]", "0"}], ",", 
     RowBox[{
      RowBox[{"p2p3", "[", "0", "]"}], "\[Equal]", "0"}], ",", 
     RowBox[{
      RowBox[{"p2p4", "[", "0", "]"}], "\[Equal]", "0"}], ",", 
     RowBox[{
      RowBox[{"p3p4", "[", "0", "]"}], "\[Equal]", "0"}], ",", 
     RowBox[{
      RowBox[{"p3p5", "[", "0", "]"}], "\[Equal]", "0"}], ",", 
     RowBox[{
      RowBox[{"p4p5", "[", "0", "]"}], "\[Equal]", "0"}], ",", 
     RowBox[{
      RowBox[{"p1p2r1", "[", "0", "]"}], "\[Equal]", "0"}], ",", 
     RowBox[{
      RowBox[{"p1p3r1", "[", "0", "]"}], "\[Equal]", "0"}], ",", 
     RowBox[{
      RowBox[{"p2p3r1", "[", "0", "]"}], "\[Equal]", "0"}], ",", 
     RowBox[{
      RowBox[{"p2p4r1", "[", "0", "]"}], "\[Equal]", "0"}], ",", 
     RowBox[{
      RowBox[{"p1p2p3", "[", "0", "]"}], "\[Equal]", "0"}], ",", 
     RowBox[{
      RowBox[{"p1p2p4", "[", "0", "]"}], "\[Equal]", "0"}], ",", 
     RowBox[{
      RowBox[{"p1p3p4", "[", "0", "]"}], "\[Equal]", "0"}], ",", 
     RowBox[{
      RowBox[{"p1p3p5", "[", "0", "]"}], "\[Equal]", "0"}], ",", 
     RowBox[{
      RowBox[{"p2p3p4", "[", "0", "]"}], "\[Equal]", "0"}], ",", 
     RowBox[{
      RowBox[{"p2p3p5", "[", "0", "]"}], "\[Equal]", "0"}], ",", 
     RowBox[{
      RowBox[{"p2p4p5", "[", "0", "]"}], "\[Equal]", "0"}], ",", 
     RowBox[{
      RowBox[{"p3p4p5", "[", "0", "]"}], "\[Equal]", "0"}], ",", 
     RowBox[{
      RowBox[{"p1p2p3r1", "[", "0", "]"}], "\[Equal]", "0"}], ",", 
     RowBox[{
      RowBox[{"p1p2p4r1", "[", "0", "]"}], "\[Equal]", "0"}], ",", 
     RowBox[{
      RowBox[{"p1p3p4r1", "[", "0", "]"}], "\[Equal]", "0"}], ",", 
     RowBox[{
      RowBox[{"p1p3p5r1", "[", "0", "]"}], "\[Equal]", "0"}], ",", 
     RowBox[{
      RowBox[{"p2p3p4r1", "[", "0", "]"}], "\[Equal]", "0"}], ",", 
     RowBox[{
      RowBox[{"p2p3p5r1", "[", "0", "]"}], "\[Equal]", "0"}], ",", 
     RowBox[{
      RowBox[{"p2p4p5r1", "[", "0", "]"}], "\[Equal]", "0"}], ",", 
     RowBox[{
      RowBox[{"p1p2p3p4", "[", "0", "]"}], "\[Equal]", "0"}], ",", 
     RowBox[{
      RowBox[{"p1p2p3p5", "[", "0", "]"}], "\[Equal]", "0"}], ",", 
     RowBox[{
      RowBox[{"p1p2p4p5", "[", "0", "]"}], "\[Equal]", "0"}], ",", 
     RowBox[{
      RowBox[{"p1p3p4p5", "[", "0", "]"}], "\[Equal]", "0"}], ",", 
     RowBox[{
      RowBox[{"p2p3p4p5", "[", "0", "]"}], "\[Equal]", "0"}], ",", 
     RowBox[{
      RowBox[{"p1p2p3p4r1", "[", "0", "]"}], "\[Equal]", "0"}], ",", 
     RowBox[{
      RowBox[{"p1p2p3p5r1", "[", "0", "]"}], "\[Equal]", "0"}], ",", 
     RowBox[{
      RowBox[{"p1p2p4p5r1", "[", "0", "]"}], "\[Equal]", "0"}], ",", 
     RowBox[{
      RowBox[{"p1p3p4p5r1", "[", "0", "]"}], "\[Equal]", "0"}], ",", 
     RowBox[{
      RowBox[{"p2p3p4p5r1", "[", "0", "]"}], "\[Equal]", "0"}], ",", 
     RowBox[{
      RowBox[{"p1p2p3p4p5", "[", "0", "]"}], "\[Equal]", "0"}], ",", 
     RowBox[{
      RowBox[{"p1p2p3p4p5r1", "[", "0", "]"}], "\[Equal]", "0"}]}], "}"}]}], 
  ";"}]], "Input",
 CellChangeTimes->{{3.485499691320947*^9, 3.4854996985122194`*^9}, 
   3.4854999306183395`*^9}],

Cell[CellGroupData[{

Cell[BoxData[{
 RowBox[{
  RowBox[{"VARSEx", "=", 
   RowBox[{"{", 
    RowBox[{
    "r1", ",", "r2", ",", "p1", ",", "p2", ",", "p3", ",", "p4", ",", "p5", 
     ",", "p1r1", ",", "p2r1", ",", "p1p2", ",", "p3p4", ",", "p3p5", ",", 
     "p4p5", ",", "p1p2r1", ",", "p1p2p3", ",", "p1p2p4", ",", "p1p2p3r1", 
     ",", "p1p2p4r1", ",", "p1p2p3p4", ",", "p1p2p3p5", ",", "p1p2p4p5", ",", 
     "p1p2p3p4r1", ",", "p1p2p3p5r1", ",", "p1p2p4p5r1", ",", "p1p2p3p4p5", 
     ",", "p1p2p3p4p5r1"}], "}"}]}], ";"}], "\n", 
 RowBox[{"A", "=", 
  RowBox[{"Complement", "[", 
   RowBox[{"VarsI", ",", "VARSEx"}], "]"}]}], "\[IndentingNewLine]", 
 RowBox[{
  RowBox[{
   RowBox[{"F", "[", "j_", "]"}], ":=", 
   RowBox[{
    RowBox[{"Drop", "[", 
     RowBox[{
      RowBox[{"Reap", "[", 
       RowBox[{"Do", "[", 
        RowBox[{
         RowBox[{"If", " ", "[", 
          RowBox[{
           RowBox[{"StringMatchQ", "[", 
            RowBox[{
             RowBox[{"ToString", "[", 
              RowBox[{"RateEqsI", "[", 
               RowBox[{"[", "i", "]"}], "]"}], "]"}], ",", " ", 
             RowBox[{"StringJoin", "[", " ", 
              RowBox[{"\"\<* \>\"", ",", 
               RowBox[{"ToString", "[", 
                RowBox[{"A", "[", 
                 RowBox[{"[", "j", "]"}], "]"}], "]"}], ",", " ", 
               "\"\< *\>\""}], "]"}]}], "]"}], ",", " ", 
           RowBox[{"If", "[", 
            RowBox[{
             RowBox[{"OddQ", "[", "i", "]"}], ",", " ", 
             RowBox[{"Sow", "[", "i", "]"}], ",", 
             RowBox[{"Sow", "[", 
              RowBox[{"i", "-", "1"}], "]"}]}], "]"}], ",", " ", 
           RowBox[{"Continue", "[", "]"}]}], "]"}], ",", " ", 
         RowBox[{"{", 
          RowBox[{"i", ",", "1", " ", ",", " ", 
           RowBox[{"Length", "[", "RateEqsI", "]"}]}], "}"}]}], "]"}], "]"}], 
      ",", "1"}], "]"}], "[", 
    RowBox[{"[", 
     RowBox[{"1", ",", "1"}], "]"}], "]"}]}], ";"}], "\[IndentingNewLine]", 
 RowBox[{
  RowBox[{"F1", "=", 
   RowBox[{"Sort", "[", 
    RowBox[{
     RowBox[{
      RowBox[{"Table", "[", 
       RowBox[{
        RowBox[{"F", "[", "j", "]"}], ",", " ", 
        RowBox[{"{", 
         RowBox[{"j", ",", "1", ",", 
          RowBox[{"Length", "[", "A", "]"}]}], "}"}]}], "]"}], "//", 
      "Flatten"}], ",", "Less"}], "]"}]}], ";"}], "\[IndentingNewLine]", 
 RowBox[{
  RowBox[{
   RowBox[{"G", "[", 
    RowBox[{"M_", ",", " ", "j_"}], "]"}], ":=", 
   RowBox[{"ReplacePart", "[", 
    RowBox[{"M", ",", 
     RowBox[{"{", 
      RowBox[{
       RowBox[{
        RowBox[{"{", 
         RowBox[{
          RowBox[{
           RowBox[{"F1", "[", 
            RowBox[{"[", "j", "]"}], "]"}], "+", "1"}], ",", "2"}], "}"}], 
        "\[Rule]", " ", "0"}], ",", " ", 
       RowBox[{
        RowBox[{"{", 
         RowBox[{
          RowBox[{"F1", "[", 
           RowBox[{"[", "j", "]"}], "]"}], ",", "2"}], "}"}], "\[Rule]", " ", 
        "0"}]}], "}"}]}], "]"}]}], ";"}]}], "Input",
 CellChangeTimes->{{3.414399922328125*^9, 3.4143999446875*^9}, {
   3.41440010596875*^9, 3.41440015559375*^9}, {3.414404097798275*^9, 
   3.4144041148535833`*^9}, {3.4144061132160673`*^9, 3.414406140248809*^9}, {
   3.414406195486911*^9, 3.4144062277729793`*^9}, {3.4144068188042884`*^9, 
   3.414406834515956*^9}, {3.4144068711139793`*^9, 3.4144069924299393`*^9}, {
   3.414415363115244*^9, 3.4144153668027678`*^9}, {3.4144189784407516`*^9, 
   3.414419031941094*^9}, {3.414419133019866*^9, 3.4144191789420347`*^9}, 
   3.414419210020359*^9, {3.414419242895569*^9, 3.4144192562550297`*^9}, {
   3.451331658308558*^9, 3.451331659979004*^9}, {3.451331693855583*^9, 
   3.451331704825221*^9}, {3.451331763743369*^9, 3.4513317830490913`*^9}, {
   3.451364462680941*^9, 3.451364478037321*^9}, {3.4513646735852757`*^9, 
   3.4513646763505287`*^9}}],

Cell[BoxData[
 RowBox[{"{", 
  RowBox[{
  "p1p3", ",", "p1p3p4", ",", "p1p3p4p5", ",", "p1p3p4p5r1", ",", "p1p3p4r1", 
   ",", "p1p3p5", ",", "p1p3p5r1", ",", "p1p3r1", ",", "p2p3", ",", "p2p3p4", 
   ",", "p2p3p4p5", ",", "p2p3p4p5r1", ",", "p2p3p4r1", ",", "p2p3p5", ",", 
   "p2p3p5r1", ",", "p2p3r1", ",", "p2p4", ",", "p2p4p5", ",", "p2p4p5r1", 
   ",", "p2p4r1", ",", "p3p4p5"}], "}"}]], "Output",
 CellChangeTimes->{3.451331789495297*^9, 3.451332334219578*^9, 
  3.451332445138062*^9, 3.451333838392056*^9, 3.4513342538734426`*^9, 
  3.4513643768994713`*^9, 3.451364640658801*^9, 3.45136467699055*^9, 
  3.451364886301811*^9, 3.4514839482946777`*^9, 3.485087796037944*^9, 
  3.4852389893282785`*^9, 3.4852391726080446`*^9, 3.4852393328732195`*^9, 
  3.4852397807084246`*^9, 3.4854998868297462`*^9, 3.4854999431874323`*^9, 
  3.4855016608540163`*^9}]
}, Open  ]],

Cell[BoxData[
 RowBox[{" ", Cell[TextData[{
   " 1.Preferntially Random on RE/in nucleoplasm, Kd=",
   Cell[BoxData[
    FormBox[
     RowBox[{
      SuperscriptBox["10", "9"], "M"}], TraditionalForm]]],
   " (1000pM), ",
   StyleBox[
   "the new ODE systems is created by making Kf and Kb of the reactions \
leading to excluded complexes 0 ",
    FontSize->16]
  }], "Text",
   CellChangeTimes->{{3.4160509087708006`*^9, 3.4160509183511934`*^9}},
   FontSize->18]}]], "Text",
 CellChangeTimes->{{3.451297985016437*^9, 3.451297997453364*^9}, {
  3.451327597236196*^9, 3.451327643620412*^9}, {3.451331433503028*^9, 
  3.451331437865971*^9}, {3.4513315285305843`*^9, 3.4513315429074917`*^9}, {
  3.451483499192917*^9, 3.451483514313937*^9}, {3.4514835571705217`*^9, 
  3.451483595581503*^9}, {3.4852389841443644`*^9, 3.485238987798087*^9}, {
  3.485500132536751*^9, 3.485500134256403*^9}},
 FontSize->16,
 FontWeight->"Bold",
 Background->RGBColor[1, 1, 0]],

Cell[BoxData[
 RowBox[{
  RowBox[{"Reap", "[", 
   RowBox[{"Do", "[", 
    RowBox[{
     RowBox[{
      RowBox[{"Varsb", "=", "VarsI"}], ";", " ", 
      RowBox[{"Balancesb", "=", "BalancesI"}], ";", 
      RowBox[{"RateEqsb", "=", "RateEqsI"}], ";", 
      RowBox[{"Init0b", "=", 
       RowBox[{"Init", "[", "i", "]"}]}], ";", "\[IndentingNewLine]", 
      RowBox[{"Paramb", "=", 
       RowBox[{"Fold", "[", 
        RowBox[{"G", ",", "ParamKd9", ",", " ", 
         RowBox[{"Table", "[", 
          RowBox[{"i", ",", 
           RowBox[{"{", 
            RowBox[{"i", ",", "1", ",", 
             RowBox[{"Length", "[", "F1", "]"}]}], "}"}]}], "]"}]}], "]"}]}], 
      ";", "\n", 
      RowBox[{"Sol0b", "=", 
       RowBox[{"NDSolve", "[", 
        RowBox[{
         RowBox[{"Join", "[", 
          RowBox[{
           RowBox[{
            RowBox[{
             RowBox[{"Odes", "[", "Balancesb", "]"}], "/.", 
             RowBox[{"(", 
              RowBox[{"RateEqsb", "/.", 
               RowBox[{"Table", "[", 
                RowBox[{
                 RowBox[{
                  RowBox[{"Varsb", "[", 
                   RowBox[{"[", "i", "]"}], "]"}], "\[Rule]", 
                  RowBox[{
                   RowBox[{"Varsb", "[", 
                    RowBox[{"[", "i", "]"}], "]"}], "[", "t", "]"}]}], ",", 
                 RowBox[{"{", 
                  RowBox[{"i", ",", "1", ",", 
                   RowBox[{
                    RowBox[{"Dimensions", "[", "Varsb", "]"}], "[", 
                    RowBox[{"[", "1", "]"}], "]"}]}], "}"}]}], "]"}]}], 
              ")"}]}], "/.", "Paramb"}], ",", " ", "Init0b"}], "]"}], ",", 
         " ", "Varsb", ",", " ", 
         RowBox[{"{", 
          RowBox[{"t", ",", " ", "0", ",", 
           SuperscriptBox["10", "3"]}], "}"}]}], "]"}]}], ";", 
      "\[IndentingNewLine]", 
      RowBox[{"Initb", "=", 
       RowBox[{"ReplacePart", "[", 
        RowBox[{
         RowBox[{"Table", "[", 
          RowBox[{
           RowBox[{
            RowBox[{
             RowBox[{"Varsb", "[", 
              RowBox[{"[", "i", "]"}], "]"}], "[", "0", "]"}], "\[Equal]", 
            RowBox[{
             RowBox[{"(", 
              RowBox[{
               RowBox[{
                RowBox[{
                 RowBox[{"Varsb", "[", 
                  RowBox[{"[", "i", "]"}], "]"}], "[", "t", "]"}], "/.", 
                "Sol0b"}], "/.", 
               RowBox[{"t", "\[Rule]", " ", "1000"}]}], ")"}], "[", 
             RowBox[{"[", "1", "]"}], "]"}]}], ",", " ", 
           RowBox[{"{", 
            RowBox[{"i", ",", "1", ",", 
             RowBox[{"Length", "[", "Varsb", "]"}]}], "}"}]}], "]"}], ",", 
         " ", 
         RowBox[{
          RowBox[{"r1", "[", "0", "]"}], "\[Equal]", "1.4"}], ",", " ", 
         RowBox[{"{", "1", "}"}]}], "]"}]}], ";", "\n", 
      RowBox[{"Solb", "=", 
       RowBox[{"NDSolve", "[", 
        RowBox[{
         RowBox[{"Join", "[", 
          RowBox[{
           RowBox[{
            RowBox[{
             RowBox[{"Odes", "[", "Balancesb", "]"}], "/.", 
             RowBox[{"(", 
              RowBox[{"RateEqsb", "/.", 
               RowBox[{"Table", "[", 
                RowBox[{
                 RowBox[{
                  RowBox[{"Varsb", "[", 
                   RowBox[{"[", "i", "]"}], "]"}], "\[Rule]", 
                  RowBox[{
                   RowBox[{"Varsb", "[", 
                    RowBox[{"[", "i", "]"}], "]"}], "[", "t", "]"}]}], ",", 
                 RowBox[{"{", 
                  RowBox[{"i", ",", "1", ",", 
                   RowBox[{
                    RowBox[{"Dimensions", "[", "Varsb", "]"}], "[", 
                    RowBox[{"[", "1", "]"}], "]"}]}], "}"}]}], "]"}]}], 
              ")"}]}], "/.", "Paramb"}], ",", " ", "Initb"}], "]"}], ",", " ",
          "Varsb", ",", " ", 
         RowBox[{"{", 
          RowBox[{"t", ",", " ", "0", ",", 
           SuperscriptBox["10", "3"]}], "}"}]}], "]"}]}], ";", "\n", 
      RowBox[{"Fb", "=", 
       RowBox[{"If", "[", 
        RowBox[{
         RowBox[{
          RowBox[{"p1p2p3p4p5r1", "[", "t", "]"}], "\[GreaterEqual]", 
          RowBox[{
           RowBox[{
            RowBox[{"(", 
             RowBox[{
              RowBox[{
               RowBox[{"p1p2p3p4p5r1", "[", "t", "]"}], "/.", 
               RowBox[{"t", "\[Rule]", "1000"}]}], "/.", "Solb"}], ")"}], "[", 
            RowBox[{"[", "1", "]"}], "]"}], "/", "2"}]}], ",", " ", "True", 
         ",", " ", "False"}], "]"}]}], ";", "\[IndentingNewLine]", 
      RowBox[{"VarsbM", "=", 
       RowBox[{"Join", "[", 
        RowBox[{"Varsb", ",", 
         RowBox[{"{", " ", "r2", "}"}]}], "]"}]}], ";", "\[IndentingNewLine]", 
      RowBox[{"BalancesbM", "=", 
       RowBox[{"Join", "[", 
        RowBox[{"Balancesb", ",", 
         RowBox[{"{", " ", 
          RowBox[{"Vf", "==", 
           RowBox[{
            RowBox[{"-", "p1p2p3p4p5r1"}], "+", "r2", "+", "p1", "+", "p2", 
            "+", "p3", "+", "p4", "+", "p5"}]}], "}"}]}], "]"}]}], ";", 
      "\[IndentingNewLine]", 
      RowBox[{"RateEqsbM", "=", 
       RowBox[{"Join", "[", 
        RowBox[{"RateEqsb", ",", 
         RowBox[{"{", " ", 
          RowBox[{"Vf", "\[Rule]", 
           RowBox[{"Kf", "*", "p1p2p3p4p5r1"}]}], "}"}]}], "]"}]}], ";", 
      "\[IndentingNewLine]", 
      RowBox[{"ParambM", "=", 
       RowBox[{"Join", "[", 
        RowBox[{"Paramb", ",", 
         RowBox[{"{", " ", 
          RowBox[{"Kf", "\[Rule]", "60"}], "}"}]}], "]"}]}], ";", 
      "\[IndentingNewLine]", 
      RowBox[{"Init0bM", "=", 
       RowBox[{"Join", "[", 
        RowBox[{"Init0b", ",", 
         RowBox[{"{", " ", 
          RowBox[{
           RowBox[{"r2", "[", "0", "]"}], "\[Equal]", "0"}], "}"}]}], "]"}]}],
       ";", "\[IndentingNewLine]", 
      RowBox[{"Sol0bM", "=", 
       RowBox[{"NDSolve", "[", 
        RowBox[{
         RowBox[{"Join", "[", 
          RowBox[{
           RowBox[{
            RowBox[{
             RowBox[{"Odes", "[", "BalancesbM", "]"}], "/.", 
             RowBox[{"(", 
              RowBox[{"RateEqsbM", "/.", 
               RowBox[{"Table", "[", 
                RowBox[{
                 RowBox[{
                  RowBox[{"VarsbM", "[", 
                   RowBox[{"[", "i", "]"}], "]"}], "\[Rule]", 
                  RowBox[{
                   RowBox[{"VarsbM", "[", 
                    RowBox[{"[", "i", "]"}], "]"}], "[", "t", "]"}]}], ",", 
                 RowBox[{"{", 
                  RowBox[{"i", ",", "1", ",", 
                   RowBox[{
                    RowBox[{"Dimensions", "[", "VarsbM", "]"}], "[", 
                    RowBox[{"[", "1", "]"}], "]"}]}], "}"}]}], "]"}]}], 
              ")"}]}], "/.", "ParambM"}], ",", " ", "Init0bM"}], "]"}], ",", 
         " ", "VarsbM", ",", " ", 
         RowBox[{"{", 
          RowBox[{"t", ",", " ", "0", ",", 
           SuperscriptBox["10", "3"]}], "}"}]}], "]"}]}], ";", 
      "\[IndentingNewLine]", 
      RowBox[{"InitbM", "=", 
       RowBox[{"ReplacePart", "[", 
        RowBox[{
         RowBox[{"Table", "[", 
          RowBox[{
           RowBox[{
            RowBox[{
             RowBox[{"VarsbM", "[", 
              RowBox[{"[", "i", "]"}], "]"}], "[", "0", "]"}], "\[Equal]", 
            RowBox[{
             RowBox[{"(", 
              RowBox[{
               RowBox[{
                RowBox[{
                 RowBox[{"VarsbM", "[", 
                  RowBox[{"[", "i", "]"}], "]"}], "[", "t", "]"}], "/.", 
                "Sol0bM"}], "/.", 
               RowBox[{"t", "\[Rule]", " ", "1000"}]}], ")"}], "[", 
             RowBox[{"[", "1", "]"}], "]"}]}], ",", " ", 
           RowBox[{"{", 
            RowBox[{"i", ",", "1", ",", 
             RowBox[{"Length", "[", "VarsbM", "]"}]}], "}"}]}], "]"}], ",", 
         RowBox[{
          RowBox[{"r1", "[", "0", "]"}], "\[Equal]", "1.4"}], ",", " ", 
         RowBox[{"{", "1", "}"}]}], "]"}]}], ";", "\[IndentingNewLine]", 
      RowBox[{"SolbM", "=", 
       RowBox[{"NDSolve", "[", 
        RowBox[{
         RowBox[{"Join", "[", 
          RowBox[{
           RowBox[{
            RowBox[{
             RowBox[{"Odes", "[", "BalancesbM", "]"}], "/.", 
             RowBox[{"(", 
              RowBox[{"RateEqsbM", "/.", 
               RowBox[{"Table", "[", 
                RowBox[{
                 RowBox[{
                  RowBox[{"VarsbM", "[", 
                   RowBox[{"[", "i", "]"}], "]"}], "\[Rule]", 
                  RowBox[{
                   RowBox[{"VarsbM", "[", 
                    RowBox[{"[", "i", "]"}], "]"}], "[", "t", "]"}]}], ",", 
                 RowBox[{"{", 
                  RowBox[{"i", ",", "1", ",", 
                   RowBox[{
                    RowBox[{"Dimensions", "[", "VarsbM", "]"}], "[", 
                    RowBox[{"[", "1", "]"}], "]"}]}], "}"}]}], "]"}]}], 
              ")"}]}], "/.", "ParambM"}], ",", " ", "InitbM"}], "]"}], ",", 
         " ", "VarsbM", ",", " ", 
         RowBox[{"{", 
          RowBox[{"t", ",", " ", "0", ",", 
           SuperscriptBox["10", "5"]}], "}"}]}], "]"}]}], ";", 
      "\[IndentingNewLine]", 
      RowBox[{"FbM", "=", 
       RowBox[{"If", "[", 
        RowBox[{
         RowBox[{
          RowBox[{"r2", "[", "t", "]"}], "\[GreaterEqual]", " ", "0.7"}], ",",
          " ", "True", ",", " ", "False"}], "]"}]}], ";", 
      "\[IndentingNewLine]", 
      RowBox[{"Sow", "[", 
       RowBox[{"{", 
        RowBox[{
         RowBox[{
          RowBox[{
           RowBox[{"(", 
            RowBox[{
             RowBox[{
              RowBox[{"p1p2p3p4p5r1", "[", "t", "]"}], "/.", 
              RowBox[{"t", "\[Rule]", "1000"}]}], "/.", "Solb"}], ")"}], "[", 
           RowBox[{"[", "1", "]"}], "]"}], "/", "1.4"}], ",", "\n", 
         RowBox[{"Catch", "[", 
          RowBox[{"NDSolve", "[", 
           RowBox[{
            RowBox[{"Join", "[", 
             RowBox[{
              RowBox[{
               RowBox[{
                RowBox[{"Odes", "[", "Balancesb", "]"}], "/.", 
                RowBox[{"(", 
                 RowBox[{"RateEqsb", "/.", 
                  RowBox[{"Table", "[", 
                   RowBox[{
                    RowBox[{
                    RowBox[{"Varsb", "[", 
                    RowBox[{"[", "i", "]"}], "]"}], "\[Rule]", 
                    RowBox[{
                    RowBox[{"Varsb", "[", 
                    RowBox[{"[", "i", "]"}], "]"}], "[", "t", "]"}]}], ",", 
                    RowBox[{"{", 
                    RowBox[{"i", ",", "1", ",", 
                    RowBox[{
                    RowBox[{"Dimensions", "[", "Varsb", "]"}], "[", 
                    RowBox[{"[", "1", "]"}], "]"}]}], "}"}]}], "]"}]}], 
                 ")"}]}], "/.", "Paramb"}], ",", " ", "Initb"}], "]"}], ",", 
            " ", "Varsb", ",", " ", 
            RowBox[{"{", 
             RowBox[{"t", ",", " ", "0", ",", 
              SuperscriptBox["10", "3"]}], "}"}], ",", " ", 
            RowBox[{"Method", "\[Rule]", 
             RowBox[{"{", 
              RowBox[{"EventLocator", ",", " ", 
               RowBox[{"\"\<Event\>\"", "\[Rule]", "Fb"}], ",", "  ", 
               RowBox[{"\"\<EventAction\>\"", "\[RuleDelayed]", 
                RowBox[{"Throw", "[", "t", "]"}]}]}], "}"}]}]}], "]"}], " ", 
          "]"}], ",", " ", 
         RowBox[{"0.000011589847111568995`", "*", "i"}], ",", 
         "\[IndentingNewLine]", 
         RowBox[{"Catch", "[", 
          RowBox[{"NDSolve", "[", 
           RowBox[{
            RowBox[{"Join", "[", 
             RowBox[{
              RowBox[{
               RowBox[{
                RowBox[{"Odes", "[", "BalancesbM", "]"}], "/.", 
                RowBox[{"(", 
                 RowBox[{"RateEqsbM", "/.", 
                  RowBox[{"Table", "[", 
                   RowBox[{
                    RowBox[{
                    RowBox[{"VarsbM", "[", 
                    RowBox[{"[", "i", "]"}], "]"}], "\[Rule]", 
                    RowBox[{
                    RowBox[{"VarsbM", "[", 
                    RowBox[{"[", "i", "]"}], "]"}], "[", "t", "]"}]}], ",", 
                    RowBox[{"{", 
                    RowBox[{"i", ",", "1", ",", 
                    RowBox[{
                    RowBox[{"Dimensions", "[", "VarsbM", "]"}], "[", 
                    RowBox[{"[", "1", "]"}], "]"}]}], "}"}]}], "]"}]}], 
                 ")"}]}], "/.", "ParambM"}], ",", " ", "InitbM"}], "]"}], ",",
             " ", "VarsbM", ",", " ", 
            RowBox[{"{", 
             RowBox[{"t", ",", " ", "0", ",", 
              SuperscriptBox["10", "6"]}], "}"}], ",", " ", 
            RowBox[{"Method", "\[Rule]", 
             RowBox[{"{", 
              RowBox[{"EventLocator", ",", " ", 
               RowBox[{"\"\<Event\>\"", "\[Rule]", "FbM"}], ",", "  ", 
               RowBox[{"\"\<EventAction\>\"", "\[RuleDelayed]", 
                RowBox[{"Throw", "[", "t", "]"}]}]}], "}"}]}]}], "]"}], " ", 
          "]"}]}], "}"}], "]"}]}], ",", " ", 
     RowBox[{"{", 
      RowBox[{"i", ",", "140", ",", "14000", ",", "100"}], "}"}]}], "]"}], 
   "]"}], "[", 
  RowBox[{"[", 
   RowBox[{"2", ",", "1"}], "]"}], "]"}]], "Input",
 CellChangeTimes->{{3.451327996530448*^9, 3.451328106211616*^9}, 
   3.451328143355715*^9, {3.451329540637631*^9, 3.451329541601561*^9}, {
   3.45132961142267*^9, 3.451329613262961*^9}, {3.451330183856909*^9, 
   3.451330185990138*^9}, {3.451330247561027*^9, 3.4513302698762608`*^9}, {
   3.4513303156963043`*^9, 3.451330409546232*^9}, {3.451330461283434*^9, 
   3.451330540567947*^9}, {3.451330580973606*^9, 3.451330622811116*^9}, {
   3.4513306536663847`*^9, 3.4513306801449757`*^9}, {3.451330725222404*^9, 
   3.451330750905287*^9}, 3.451331018240679*^9, {3.4513318728293943`*^9, 
   3.451331886734456*^9}, {3.4513319220816917`*^9, 3.451331989911124*^9}, {
   3.451332020946413*^9, 3.4513320930179167`*^9}, 3.4513321995604753`*^9, 
   3.451332253985362*^9, {3.4513323614397173`*^9, 3.451332393615219*^9}, {
   3.451364466275626*^9, 3.4513644809536963`*^9}, 3.451364520693808*^9, {
   3.451364883276719*^9, 3.451364884163104*^9}, {3.485087830601063*^9, 
   3.485087831101066*^9}, {3.485087936570491*^9, 3.4850879470080576`*^9}, {
   3.485088158306085*^9, 3.485088158681085*^9}, 3.485238999133996*^9, {
   3.48549980667833*^9, 3.4854998459489284`*^9}, {3.4854999409362516`*^9, 
   3.4854999540681396`*^9}, {3.4854999879609175`*^9, 3.485500104787821*^9}, {
   3.485500176184645*^9, 3.485500210546419*^9}, {3.4855002846165204`*^9, 
   3.485500316836546*^9}, {3.4855003553880167`*^9, 3.485500356873171*^9}, {
   3.4855013347298307`*^9, 3.485501355709585*^9}, {3.4855016546476355`*^9, 
   3.4855016563360214`*^9}, {3.4855016880088844`*^9, 3.485501699530553*^9}}],

Cell[BoxData[
 RowBox[{
  RowBox[{"PRProNucT", "=", 
   RowBox[{"{", 
    RowBox[{
     RowBox[{"{", 
      RowBox[{
      "0.000016808675477384376`", ",", "1.4775751891738858`", ",", 
       "0.0016225785956196592`", ",", "10456.95278334824`"}], "}"}], ",", 
     RowBox[{"{", 
      RowBox[{
      "0.00012987377276552482`", ",", "1.310860727959152`", ",", 
       "0.002781563306776559`", ",", "1389.1398886065726`"}], "}"}], ",", 
     RowBox[{"{", 
      RowBox[{
      "0.00042338343583636634`", ",", "1.1864155466048845`", ",", 
       "0.003940548017933458`", ",", "436.92466424491624`"}], "}"}], ",", 
     RowBox[{"{", 
      RowBox[{
      "0.0009389247089247688`", ",", "1.0888642227780905`", ",", 
       "0.005099532729090358`", ",", "201.63180882925178`"}], "}"}], ",", 
     RowBox[{"{", 
      RowBox[{
      "0.0016830209423371924`", ",", "1.00959780548065`", ",", 
       "0.006258517440247257`", ",", "114.85933688663506`"}], "}"}], ",", 
     RowBox[{"{", 
      RowBox[{
      "0.002642671177606318`", ",", "0.9434280026561501`", ",", 
       "0.007417502151404157`", ",", "74.51869320266758`"}], "}"}], ",", 
     RowBox[{"{", 
      RowBox[{
      "0.0037961716178661624`", ",", "0.8870316661177817`", ",", 
       "0.008576486862561057`", ",", "52.72789983319862`"}], "}"}], ",", 
     RowBox[{"{", 
      RowBox[{
      "0.005119185647996758`", ",", "0.8381721189087549`", ",", 
       "0.009735471573717956`", ",", "39.66063272193324`"}], "}"}], ",", 
     RowBox[{"{", 
      RowBox[{
      "0.006587809671141289`", ",", "0.7952805241080223`", ",", 
       "0.010894456284874855`", ",", "31.20123745535772`"}], "}"}], ",", 
     RowBox[{"{", 
      RowBox[{
      "0.008179966918473652`", ",", "0.7572182910437457`", ",", 
       "0.012053440996031756`", ",", "25.396518175111147`"}], "}"}], ",", 
     RowBox[{"{", 
      RowBox[{
      "0.009875923020802566`", ",", "0.7231351435765012`", ",", 
       "0.013212425707188655`", ",", "21.22750998779301`"}], "}"}], ",", 
     RowBox[{"{", 
      RowBox[{
      "0.011658360772266672`", ",", "0.692380591143857`", ",", 
       "0.014371410418345554`", ",", "18.121710092826074`"}], "}"}], ",", 
     RowBox[{"{", 
      RowBox[{
      "0.013512247256939227`", ",", "0.6644467994070418`", ",", 
       "0.015530395129502453`", ",", "15.737694873216867`"}], "}"}], ",", 
     RowBox[{"{", 
      RowBox[{
      "0.015424614992739064`", ",", "0.6389299507228359`", ",", 
       "0.016689379840659352`", ",", "13.861638753089835`"}], "}"}], ",", 
     RowBox[{"{", 
      RowBox[{
      "0.0173843189865315`", ",", "0.6155041301558001`", ",", 
       "0.01784836455181625`", ",", "12.354037113677247`"}], "}"}], ",", 
     RowBox[{"{", 
      RowBox[{
      "0.01938179986041699`", ",", "0.5939027999511345`", ",", 
       "0.019007349262973153`", ",", "11.120671094629502`"}], "}"}], ",", 
     RowBox[{"{", 
      RowBox[{
      "0.021408866511921407`", ",", "0.573905179665023`", ",", 
       "0.020166333974130052`", ",", "10.095991267694675`"}], "}"}], ",", 
     RowBox[{"{", 
      RowBox[{
      "0.023458503124865658`", ",", "0.5553267113760836`", ",", 
       "0.02132531868528695`", ",", "9.233208153095873`"}], "}"}], ",", 
     RowBox[{"{", 
      RowBox[{
      "0.0255247010086353`", ",", "0.5380114914729754`", ",", 
       "0.02248430339644385`", ",", "8.49816574305663`"}], "}"}], ",", 
     RowBox[{"{", 
      RowBox[{
      "0.027602313698850897`", ",", "0.5218267339784362`", ",", 
       "0.02364328810760075`", ",", "7.865432625390952`"}], "}"}], ",", 
     RowBox[{"{", 
      RowBox[{
      "0.029686932916741814`", ",", "0.5066586167917124`", ",", 
       "0.02480227281875765`", ",", "7.315739414200268`"}], "}"}], ",", 
     RowBox[{"{", 
      RowBox[{
      "0.03177478277084725`", ",", "0.4924087057830538`", ",", 
       "0.025961257529914548`", ",", "6.834254210439909`"}], "}"}], ",", 
     RowBox[{"{", 
      RowBox[{
      "0.03386262967653217`", ",", "0.4789915086706857`", ",", 
       "0.02712024224107145`", ",", "6.409399749682159`"}], "}"}], ",", 
     RowBox[{"{", 
      RowBox[{
      "0.035947705696600454`", ",", "0.4663322423900129`", ",", 
       "0.02827922695222835`", ",", "6.032022640350656`"}], "}"}], ",", 
     RowBox[{"{", 
      RowBox[{
      "0.038027643280814885`", ",", "0.45436522773306554`", ",", 
       "0.02943821166338525`", ",", "5.6948020612688675`"}], "}"}], ",", 
     RowBox[{"{", 
      RowBox[{
      "0.040100419658332706`", ",", "0.44303245337043146`", ",", 
       "0.030597196374542147`", ",", "5.39181991126747`"}], "}"}], ",", 
     RowBox[{"{", 
      RowBox[{
      "0.04216430939340895`", ",", "0.4322824264638164`", ",", 
       "0.031756181085699046`", ",", "5.118246816329487`"}], "}"}], ",", 
     RowBox[{"{", 
      RowBox[{
      "0.04421784384288901`", ",", "0.422069356052652`", ",", 
       "0.032915165796855946`", ",", "4.870105354468961`"}], "}"}], ",", 
     RowBox[{"{", 
      RowBox[{
      "0.04625977645175955`", ",", "0.4123522410485888`", ",", 
       "0.034074150508012845`", ",", "4.644092910380305`"}], "}"}], ",", 
     RowBox[{"{", 
      RowBox[{
      "0.04828905299205041`", ",", "0.4030943482876177`", ",", 
       "0.035233135219169744`", ",", "4.437446578729065`"}], "}"}], ",", 
     RowBox[{"{", 
      RowBox[{
      "0.05030478599332538`", ",", "0.394262551154942`", ",", 
       "0.03639211993032664`", ",", "4.247838401301166`"}], "}"}], ",", 
     RowBox[{"{", 
      RowBox[{
      "0.05230623273307988`", ",", "0.38582698654204195`", ",", 
       "0.03755110464148354`", ",", "4.073294260720277`"}], "}"}], ",", 
     RowBox[{"{", 
      RowBox[{
      "0.05429277625604351`", ",", "0.37776059558780906`", ",", 
       "0.03871008935264044`", ",", "3.912129056065456`"}], "}"}], ",", 
     RowBox[{"{", 
      RowBox[{
      "0.056263908975551724`", ",", "0.3700387776429383`", ",", 
       "0.03986907406379734`", ",", "3.7628972843363817`"}], "}"}], ",", 
     RowBox[{"{", 
      RowBox[{
      "0.05821921848028197`", ",", "0.3626391666754901`", ",", 
       "0.041028058774954246`", ",", "3.6243514037909765`"}], "}"}], ",", 
     RowBox[{"{", 
      RowBox[{
      "0.06015837522862902`", ",", "0.35554132664853544`", ",", 
       "0.042187043486111145`", ",", "3.495409625986577`"}], "}"}], ",", 
     RowBox[{"{", 
      RowBox[{
      "0.06208112186166542`", ",", "0.3487265871935913`", ",", 
       "0.043346028197268044`", ",", "3.3751297545931402`"}], "}"}], ",", 
     RowBox[{"{", 
      RowBox[{
      "0.06398726390717713`", ",", "0.3421778008980426`", ",", 
       "0.04450501290842494`", ",", "3.262687486932614`"}], "}"}], ",", 
     RowBox[{"{", 
      RowBox[{
      "0.0658766616811766`", ",", "0.3358792155451229`", ",", 
       "0.04566399761958184`", ",", "3.15735813044439`"}], "}"}], ",", 
     RowBox[{"{", 
      RowBox[{
      "0.06774922322257376`", ",", "0.3298163487562475`", ",", 
       "0.04682298233073874`", ",", "3.058502903260851`"}], "}"}], ",", 
     RowBox[{"{", 
      RowBox[{
      "0.06960489812071086`", ",", "0.3239758512097023`", ",", 
       "0.04798196704189564`", ",", "2.9655561010439633`"}], "}"}], ",", 
     RowBox[{"{", 
      RowBox[{
      "0.07144367211603828`", ",", "0.31834536582510814`", ",", 
       "0.04914095175305254`", ",", "2.878015308206887`"}], "}"}], ",", 
     RowBox[{"{", 
      RowBox[{
      "0.07326556237142814`", ",", "0.3129134400322793`", ",", 
       "0.05029993646420944`", ",", "2.7954326466080555`"}], "}"}], ",", 
     RowBox[{"{", 
      RowBox[{
      "0.07507061332619212`", ",", "0.30766948032757424`", ",", 
       "0.05145892117536634`", ",", "2.717407667682656`"}], "}"}], ",", 
     RowBox[{"{", 
      RowBox[{
      "0.07685889305735531`", ",", "0.30260367014289535`", ",", 
       "0.052617905886523236`", ",", "2.6435815739772703`"}], "}"}], ",", 
     RowBox[{"{", 
      RowBox[{
      "0.07863049008304505`", ",", "0.29770682392643655`", ",", 
       "0.053776890597680135`", ",", "2.5736315197741635`"}], "}"}], ",", 
     RowBox[{"{", 
      RowBox[{
      "0.08038551055198656`", ",", "0.2929704674555964`", ",", 
       "0.054935875308837034`", ",", "2.507266483754112`"}], "}"}], ",", 
     RowBox[{"{", 
      RowBox[{
      "0.08212407577062888`", ",", "0.28838663865712444`", ",", 
       "0.05609486001999393`", ",", "2.4442234737560833`"}], "}"}], ",", 
     RowBox[{"{", 
      RowBox[{
      "0.08384632002587206`", ",", "0.2839478735963`", ",", 
       "0.05725384473115083`", ",", "2.3842643510493744`"}], "}"}], ",", 
     RowBox[{"{", 
      RowBox[{
      "0.08555238866707836`", ",", "0.2796472976601636`", ",", 
       "0.05841282944230774`", ",", "2.32717265969144`"}], "}"}], ",", 
     RowBox[{"{", 
      RowBox[{
      "0.08724243641571472`", ",", "0.27547840117177924`", ",", 
       "0.05957181415346464`", ",", "2.2727516440696833`"}], "}"}], ",", 
     RowBox[{"{", 
      RowBox[{
      "0.08891662587511967`", ",", "0.27143510702954743`", ",", 
       "0.06073079886462154`", ",", "2.2208217490661166`"}], "}"}], ",", 
     RowBox[{"{", 
      RowBox[{
      "0.09057512621642448`", ",", "0.267511662891426`", ",", 
       "0.061889783575778436`", ",", "2.171219053746804`"}], "}"}], ",", 
     RowBox[{"{", 
      RowBox[{
      "0.09221811201971075`", ",", "0.26370275377150754`", ",", 
       "0.06304876828693533`", ",", "2.1237933256807553`"}], "}"}], ",", 
     RowBox[{"{", 
      RowBox[{
      "0.09384576225206752`", ",", "0.2600033077429096`", ",", 
       "0.06420775299809223`", ",", "2.0784069737777413`"}], "}"}], ",", 
     RowBox[{"{", 
      RowBox[{
      "0.09545825936660839`", ",", "0.25640859434097973`", ",", 
       "0.06536673770924913`", ",", "2.034933463524429`"}], "}"}], ",", 
     RowBox[{"{", 
      RowBox[{
      "0.09705578850830138`", ",", "0.2529141662288902`", ",", 
       "0.06652572242040604`", ",", "1.9932564678851605`"}], "}"}], ",", 
     RowBox[{"{", 
      RowBox[{
      "0.09863853681438634`", ",", "0.24951577874137598`", ",", 
       "0.06768470713156294`", ",", "1.9532686051683288`"}], "}"}], ",", 
     RowBox[{"{", 
      RowBox[{
      "0.10020669279847082`", ",", "0.24620945956759221`", ",", 
       "0.06884369184271984`", ",", "1.9148709150863568`"}], "}"}], ",", 
     RowBox[{"{", 
      RowBox[{
      "0.10176044580879826`", ",", "0.24299144388958216`", ",", 
       "0.07000267655387674`", ",", "1.8779718638864238`"}], "}"}], ",", 
     RowBox[{"{", 
      RowBox[{
      "0.10329998555229064`", ",", "0.2398581935673541`", ",", 
       "0.07116166126503363`", ",", "1.842486683717672`"}], "}"}], ",", 
     RowBox[{"{", 
      RowBox[{
      "0.10482550167687349`", ",", "0.23680635033221784`", ",", 
       "0.07232064597619053`", ",", "1.80833680289274`"}], "}"}], ",", 
     RowBox[{"{", 
      RowBox[{
      "0.10633718340571977`", ",", "0.2338327288704576`", ",", 
       "0.07347963068734743`", ",", "1.7754492759872336`"}], "}"}], ",", 
     RowBox[{"{", 
      RowBox[{
      "0.10783521921735209`", ",", "0.23093428145383577`", ",", 
       "0.07463861539850433`", ",", "1.7437562712536803`"}], "}"}], ",", 
     RowBox[{"{", 
      RowBox[{
      "0.10931979656670851`", ",", "0.22810818594605137`", ",", 
       "0.07579760010966123`", ",", "1.7131947347444911`"}], "}"}], ",", 
     RowBox[{"{", 
      RowBox[{
      "0.11079110164256212`", ",", "0.22535170519058567`", ",", 
       "0.07695658482081813`", ",", "1.6837057787743535`"}], "}"}], ",", 
     RowBox[{"{", 
      RowBox[{
      "0.1122493191571465`", ",", "0.2226622571796747`", ",", 
       "0.07811556953197503`", ",", "1.6552347191794803`"}], "}"}], ",", 
     RowBox[{"{", 
      RowBox[{
      "0.11369463216463693`", ",", "0.2200373924710558`", ",", 
       "0.07927455424313193`", ",", "1.6277302262587476`"}], "}"}], ",", 
     RowBox[{"{", 
      RowBox[{
      "0.11512722190507196`", ",", "0.21747477830313094`", ",", 
       "0.08043353895428883`", ",", "1.6011443859732655`"}], "}"}], ",", 
     RowBox[{"{", 
      RowBox[{
      "0.11654726767110786`", ",", "0.21497219189914307`", ",", 
       "0.08159252366544573`", ",", "1.5754324666797948`"}], "}"}], ",", 
     RowBox[{"{", 
      RowBox[{
      "0.11795494669493571`", ",", "0.2125275378515309`", ",", 
       "0.08275150837660263`", ",", "1.5505524282887677`"}], "}"}], ",", 
     RowBox[{"{", 
      RowBox[{
      "0.11935043405317407`", ",", "0.21013876181052515`", ",", 
       "0.08391049308775952`", ",", "1.52646488102178`"}], "}"}], ",", 
     RowBox[{"{", 
      RowBox[{
      "0.12073390258777394`", ",", "0.20780398639461914`", ",", 
       "0.08506947779891642`", ",", "1.5031329445219397`"}], "}"}], ",", 
     RowBox[{"{", 
      RowBox[{
      "0.12210552284112194`", ",", "0.2055213325803729`", ",", 
       "0.08622846251007332`", ",", "1.4805218144490726`"}], "}"}], ",", 
     RowBox[{"{", 
      RowBox[{
      "0.12346546300380369`", ",", "0.20328908401756896`", ",", 
       "0.08738744722123022`", ",", "1.458598833680306`"}], "}"}], ",", 
     RowBox[{"{", 
      RowBox[{
      "0.12481388887348441`", ",", "0.20110555779549066`", ",", 
       "0.08854643193238712`", ",", "1.43733331628008`"}], "}"}], ",", 
     RowBox[{"{", 
      RowBox[{
      "0.12615096382382524`", ",", "0.19896915070403132`", ",", 
       "0.08970541664354402`", ",", "1.4166962789295534`"}], "}"}], ",", 
     RowBox[{"{", 
      RowBox[{
      "0.12747684878217497`", ",", "0.19687833656128395`", ",", 
       "0.09086440135470092`", ",", "1.396660450642184`"}], "}"}], ",", 
     RowBox[{"{", 
      RowBox[{
      "0.1287917022150511`", ",", "0.1948316501787581`", ",", 
       "0.09202338606585782`", ",", "1.3772000506438493`"}], "}"}], ",", 
     RowBox[{"{", 
      RowBox[{
      "0.13009568012055264`", ",", "0.19282768931218097`", ",", 
       "0.09318237077701472`", ",", "1.3582907143181242`"}], "}"}], ",", 
     RowBox[{"{", 
      RowBox[{
      "0.13138893602683926`", ",", "0.190865144594475`", ",", 
       "0.09434135548817162`", ",", "1.339909562879546`"}], "}"}], ",", 
     RowBox[{"{", 
      RowBox[{
      "0.13267162099596705`", ",", "0.18894269473137104`", ",", 
       "0.09550034019932852`", ",", "1.322034776920637`"}], "}"}], ",", 
     RowBox[{"{", 
      RowBox[{
      "0.1339438836325208`", ",", "0.18705910865737524`", ",", 
       "0.09665932491048541`", ",", "1.3046457785674088`"}], "}"}], ",", 
     RowBox[{"{", 
      RowBox[{
      "0.13520587009626306`", ",", "0.18521323760519243`", ",", 
       "0.09781830962164231`", ",", "1.2877231196429366`"}], "}"}], ",", 
     RowBox[{"{", 
      RowBox[{
      "0.1364577241185164`", ",", "0.18340392055549876`", ",", 
       "0.09897729433279921`", ",", "1.2712483237239307`"}], "}"}], ",", 
     RowBox[{"{", 
      RowBox[{
      "0.1376995870216812`", ",", "0.18163007564991385`", ",", 
       "0.10013627904395611`", ",", "1.2552038369060923`"}], "}"}], ",", 
     RowBox[{"{", 
      RowBox[{
      "0.13893159774145508`", ",", "0.17989065726339445`", ",", 
       "0.10129526375511302`", ",", "1.2395730862867014`"}], "}"}], ",", 
     RowBox[{"{", 
      RowBox[{
      "0.14015389285142538`", ",", "0.17818467030204793`", ",", 
       "0.10245424846626992`", ",", "1.2243402646923387`"}], "}"}], ",", 
     RowBox[{"{", 
      RowBox[{
      "0.14136660658982883`", ",", "0.176511150739256`", ",", 
       "0.10361323317742682`", ",", "1.2094904018922077`"}], "}"}], ",", 
     RowBox[{"{", 
      RowBox[{
      "0.14256987088780523`", ",", "0.17486915693163996`", ",", 
       "0.10477221788858372`", ",", "1.195009176879895`"}], "}"}], ",", 
     RowBox[{"{", 
      RowBox[{
      "0.14376381539943445`", ",", "0.17325779721814605`", ",", 
       "0.10593120259974062`", ",", "1.1808830944077164`"}], "}"}], ",", 
     RowBox[{"{", 
      RowBox[{
      "0.144948567532702`", ",", "0.1716762431190268`", ",", 
       "0.10709018731089752`", ",", "1.16709915202557`"}], "}"}], ",", 
     RowBox[{"{", 
      RowBox[{
      "0.14612425248175787`", ",", "0.17012361807830484`", ",", 
       "0.10824917202205442`", ",", "1.1536451241996382`"}], "}"}], ",", 
     RowBox[{"{", 
      RowBox[{
      "0.14729099325979383`", ",", "0.16859917542777064`", ",", 
       "0.10940815673321132`", ",", "1.1405093047757573`"}], "}"}], ",", 
     RowBox[{"{", 
      RowBox[{
      "0.1484489107327528`", ",", "0.16710212784864248`", ",", 
       "0.11056714144436822`", ",", "1.1276804384425265`"}], "}"}], ",", 
     RowBox[{"{", 
      RowBox[{
      "0.1495981236534261`", ",", "0.16563172960542755`", ",", 
       "0.11172612615552512`", ",", "1.1151478672777635`"}], "}"}], ",", 
     RowBox[{"{", 
      RowBox[{
      "0.15073874869603884`", ",", "0.1641872680814872`", ",", 
       "0.11288511086668201`", ",", "1.102901489282889`"}], "}"}], ",", 
     RowBox[{"{", 
      RowBox[{
      "0.15187090049098328`", ",", "0.16276806476947966`", ",", 
       "0.11404409557783891`", ",", "1.0909314910579218`"}], "}"}], ",", 
     RowBox[{"{", 
      RowBox[{
      "0.15299469165980317`", ",", "0.16137345787818475`", ",", 
       "0.11520308028899581`", ",", "1.0792286628133243`"}], "}"}], ",", 
     RowBox[{"{", 
      RowBox[{
      "0.15411023285019085`", ",", "0.16000280937971362`", ",", 
       "0.11636206500015271`", ",", "1.0677840536252328`"}], "}"}], ",", 
     RowBox[{"{", 
      RowBox[{
      "0.15521763277095355`", ",", "0.15865548789906442`", ",", 
       "0.11752104971130961`", ",", "1.0565892271377773`"}], "}"}], ",", 
     RowBox[{"{", 
      RowBox[{
      "0.15631699822689052`", ",", "0.1573309156492957`", ",", 
       "0.11868003442246651`", ",", "1.0456360263584417`"}], "}"}], ",", 
     RowBox[{"{", 
      RowBox[{
      "0.15740843415352287`", ",", "0.15602850209791858`", ",", 
       "0.11983901913362341`", ",", "1.0349166555508535`"}], "}"}], ",", 
     RowBox[{"{", 
      RowBox[{
      "0.15849204365158542`", ",", "0.15474768950058304`", ",", 
       "0.12099800384478031`", ",", "1.0244237028933831`"}], "}"}], ",", 
     RowBox[{"{", 
      RowBox[{
      "0.15956792802126235`", ",", "0.1534879609844486`", ",", 
       "0.12215698855593721`", ",", "1.0141500326307913`"}], "}"}], ",", 
     RowBox[{"{", 
      RowBox[{
      "0.1606361867960602`", ",", "0.15224877286713162`", ",", 
       "0.1233159732670941`", ",", "1.0040887313574465`"}], "}"}], ",", 
     RowBox[{"{", 
      RowBox[{
      "0.161696917776431`", ",", "0.15102963082559268`", ",", 
       "0.124474957978251`", ",", "0.9942333126789688`"}], "}"}], ",", 
     RowBox[{"{", 
      RowBox[{
      "0.1627502170628895`", ",", "0.1498300470849793`", ",", 
       "0.12563394268940792`", ",", "0.9845774536692247`"}], "}"}], ",", 
     RowBox[{"{", 
      RowBox[{
      "0.16379617908880503`", ",", "0.14864956541003221`", ",", 
       "0.1267929274005648`", ",", "0.9751150679467085`"}], "}"}], ",", 
     RowBox[{"{", 
      RowBox[{
      "0.1648348966527025`", ",", "0.1474877007493996`", ",", 
       "0.12795191211172172`", ",", "0.9658404199522748`"}], "}"}], ",", 
     RowBox[{"{", 
      RowBox[{
      "0.16586646095017935`", ",", "0.14634404223106265`", ",", 
       "0.1291108968228786`", ",", "0.9567478870528494`"}], "}"}], ",", 
     RowBox[{"{", 
      RowBox[{
      "0.1668909616052473`", ",", "0.14521814524520374`", ",", 
       "0.13026988153403551`", ",", "0.9478321470701507`"}], "}"}], ",", 
     RowBox[{"{", 
      RowBox[{
      "0.16790848670125016`", ",", "0.14410959718814748`", ",", 
       "0.1314288662451924`", ",", "0.9390880277605349`"}], "}"}], ",", 
     RowBox[{"{", 
      RowBox[{
      "0.16891912281128635`", ",", "0.1430179983530869`", ",", 
       "0.1325878509563493`", ",", "0.9305105605138899`"}], "}"}], ",", 
     RowBox[{"{", 
      RowBox[{
      "0.1699229550281153`", ",", "0.14194296670788892`", ",", 
       "0.1337468356675062`", ",", "0.9220950236992361`"}], "}"}], ",", 
     RowBox[{"{", 
      RowBox[{
      "0.1709200669935209`", ",", "0.1408841126094998`", ",", 
       "0.1349058203786631`", ",", "0.9138367999817723`"}], "}"}], ",", 
     RowBox[{"{", 
      RowBox[{
      "0.17191054092714955`", ",", "0.13984107510417781`", ",", 
       "0.13606480508982`", ",", "0.9057314942528794`"}], "}"}], ",", 
     RowBox[{"{", 
      RowBox[{
      "0.17289445765493036`", ",", "0.13881351277295315`", ",", 
       "0.1372237898009769`", ",", "0.8977748426088223`"}], "}"}], ",", 
     RowBox[{"{", 
      RowBox[{
      "0.17387189663682565`", ",", "0.13780105935517073`", ",", 
       "0.1383827745121338`", ",", "0.8899627491962561`"}], "}"}], ",", 
     RowBox[{"{", 
      RowBox[{
      "0.17484293599413425`", ",", "0.1368033960696668`", ",", 
       "0.1395417592232907`", ",", "0.8822912502259153`"}], "}"}], ",", 
     RowBox[{"{", 
      RowBox[{
      "0.17580765253632846`", ",", "0.13582020917349213`", ",", 
       "0.1407007439344476`", ",", "0.8747566121902772`"}], "}"}], ",", 
     RowBox[{"{", 
      RowBox[{
      "0.1767661217872071`", ",", "0.13485114119561115`", ",", 
       "0.1418597286456045`", ",", "0.8673550958402072`"}], "}"}], ",", 
     RowBox[{"{", 
      RowBox[{
      "0.1777184180106752`", ",", "0.1338959365507693`", ",", 
       "0.1430187133567614`", ",", "0.8600832014611266`"}], "}"}], ",", 
     RowBox[{"{", 
      RowBox[{
      "0.17866461423598662`", ",", "0.13295428733072726`", ",", 
       "0.1441776980679183`", ",", "0.852937471311618`"}], "}"}], ",", 
     RowBox[{"{", 
      RowBox[{
      "0.17960478228243126`", ",", "0.13202589118830144`", ",", 
       "0.1453366827790752`", ",", "0.8459146455047064`"}], "}"}], ",", 
     RowBox[{"{", 
      RowBox[{
      "0.18053899278353758`", ",", "0.13111047822241328`", ",", 
       "0.1464956674902321`", ",", "0.8390115641853717`"}], "}"}], ",", 
     RowBox[{"{", 
      RowBox[{
      "0.1814673152107508`", ",", "0.13020775587618771`", ",", 
       "0.147654652201389`", ",", "0.8322250797049525`"}], "}"}], ",", 
     RowBox[{"{", 
      RowBox[{
      "0.18238981789670744`", ",", "0.12931747936851157`", ",", 
       "0.1488136369125459`", ",", "0.8255522979622125`"}], "}"}], ",", 
     RowBox[{"{", 
      RowBox[{
      "0.18330656805794387`", ",", "0.1284393968651672`", ",", 
       "0.14997262162370278`", ",", "0.8189902992204361`"}], "}"}], ",", 
     RowBox[{"{", 
      RowBox[{
      "0.18421763181711698`", ",", "0.12757323295889972`", ",", 
       "0.1511316063348597`", ",", "0.8125363393949193`"}], "}"}], ",", 
     RowBox[{"{", 
      RowBox[{
      "0.18512307422480825`", ",", "0.12671876740576726`", ",", 
       "0.15229059104601658`", ",", "0.8061877253802127`"}], "}"}], ",", 
     RowBox[{"{", 
      RowBox[{
      "0.18602295928085466`", ",", "0.12587576199486614`", ",", 
       "0.1534495757571735`", ",", "0.799941852700413`"}], "}"}], ",", 
     RowBox[{"{", 
      RowBox[{
      "0.1869173499551634`", ",", "0.12504399954552187`", ",", 
       "0.1546085604683304`", ",", "0.7937962340991871`"}], "}"}], ",", 
     RowBox[{"{", 
      RowBox[{
      "0.1878063082081763`", ",", "0.12422321376484893`", ",", 
       "0.1557675451794873`", ",", "0.7877484371451338`"}], "}"}], ",", 
     RowBox[{"{", 
      RowBox[{
      "0.18868989501080752`", ",", "0.12341321168629615`", ",", 
       "0.1569265298906442`", ",", "0.7817961049567443`"}], "}"}], ",", 
     RowBox[{"{", 
      RowBox[{
      "0.18956817036395573`", ",", "0.12261377891174116`", ",", 
       "0.1580855146018011`", ",", "0.7759369717782005`"}], "}"}], ",", 
     RowBox[{"{", 
      RowBox[{
      "0.1904411933176996`", ",", "0.12182472506698164`", ",", 
       "0.159244499312958`", ",", "0.7701687929992952`"}], "}"}], ",", 
     RowBox[{"{", 
      RowBox[{
      "0.19130902198990127`", ",", "0.12104582704981101`", ",", 
       "0.1604034840241149`", ",", "0.7644894991448576`"}], "}"}], ",", 
     RowBox[{"{", 
      RowBox[{
      "0.19217171358458904`", ",", "0.12027689216621082`", ",", 
       "0.1615624687352718`", ",", "0.7588969445418738`"}], "}"}]}], "}"}]}], 
  ";"}]], "Input",
 CellOpen->False,
 CellChangeTimes->{{3.485503253859234*^9, 3.485503267583149*^9}}],

Cell[BoxData[
 RowBox[{" ", Cell[TextData[{
   " 1.Preferntially Random on RE, Kd=",
   Cell[BoxData[
    FormBox[
     RowBox[{
      SuperscriptBox["10", "9"], "M"}], TraditionalForm]]],
   " (1000pM), ",
   StyleBox[
   "the new ODE systems is created by making Kf and Kb of the reactions \
leading to excluded complexes 0 ",
    FontSize->16]
  }], "Text",
   CellChangeTimes->{{3.4160509087708006`*^9, 3.4160509183511934`*^9}},
   FontSize->18]}]], "Text",
 CellChangeTimes->{{3.451297985016437*^9, 3.451297997453364*^9}, {
  3.451327597236196*^9, 3.451327643620412*^9}, {3.451331433503028*^9, 
  3.451331437865971*^9}, {3.4513315285305843`*^9, 3.4513315429074917`*^9}, {
  3.451483499192917*^9, 3.451483514313937*^9}, {3.4514835571705217`*^9, 
  3.451483595581503*^9}, {3.451483733364273*^9, 3.451483743118882*^9}},
 FontSize->16,
 FontWeight->"Bold",
 Background->RGBColor[1, 1, 0]],

Cell[BoxData[
 RowBox[{
  RowBox[{
  "code", " ", "to", " ", "exclude", " ", "complexes", " ", "not", " ", 
   "present", " ", "in", " ", "vector", " ", "VARSex"}], ",", " ", 
  RowBox[{"output", " ", "-", " ", 
   RowBox[{"exlusion", " ", "list", " ", 
    RowBox[{"(", 
     RowBox[{"Table", " ", "S5"}], ")"}]}]}]}]], "Text",
 CellChangeTimes->{{3.451297985016437*^9, 3.451297997453364*^9}, {
  3.451299297416483*^9, 3.451299297766465*^9}, {3.451327910757359*^9, 
  3.451327928224682*^9}, {3.451482677649527*^9, 3.451482677998789*^9}, {
  3.451482738481454*^9, 3.45148274207962*^9}, {3.451482842866181*^9, 
  3.451482856119385*^9}, {3.451482957435074*^9, 3.451482982135606*^9}, {
  3.45148303413772*^9, 3.451483071552286*^9}, {3.4514831077430897`*^9, 
  3.451483169478776*^9}, {3.451483201487064*^9, 3.4514832189671097`*^9}, {
  3.451483617036407*^9, 3.451483617599454*^9}},
 FontSize->16,
 FontWeight->"Bold"],

Cell[CellGroupData[{

Cell[BoxData[{
 RowBox[{
  RowBox[{"VARSexNuc", "=", 
   RowBox[{"{", 
    RowBox[{
    "r1", ",", "p1", ",", "p2", ",", "p3", ",", "p4", ",", "p5", ",", "p1r1", 
     ",", "p2r1", ",", "p1p2r1", ",", "p1p2p3r1", ",", "p1p2p4r1", ",", 
     "p1p2p3p4r1", ",", "p1p2p3p5r1", ",", "p1p2p4p5r1", ",", 
     "p1p2p3p4p5r1"}], "}"}]}], ";"}], "\n", 
 RowBox[{"A", "=", 
  RowBox[{"Complement", "[", 
   RowBox[{"VarsI", ",", "VARSexNuc"}], "]"}]}], "\[IndentingNewLine]", 
 RowBox[{
  RowBox[{
   RowBox[{"F", "[", "j_", "]"}], ":=", 
   RowBox[{
    RowBox[{"Drop", "[", 
     RowBox[{
      RowBox[{"Reap", "[", 
       RowBox[{"Do", "[", 
        RowBox[{
         RowBox[{"If", " ", "[", 
          RowBox[{
           RowBox[{"StringMatchQ", "[", 
            RowBox[{
             RowBox[{"ToString", "[", 
              RowBox[{"RateEqsI", "[", 
               RowBox[{"[", "i", "]"}], "]"}], "]"}], ",", " ", 
             RowBox[{"StringJoin", "[", " ", 
              RowBox[{"\"\<* \>\"", ",", 
               RowBox[{"ToString", "[", 
                RowBox[{"A", "[", 
                 RowBox[{"[", "j", "]"}], "]"}], "]"}], ",", " ", 
               "\"\< *\>\""}], "]"}]}], "]"}], ",", " ", 
           RowBox[{"If", "[", 
            RowBox[{
             RowBox[{"OddQ", "[", "i", "]"}], ",", " ", 
             RowBox[{"Sow", "[", "i", "]"}], ",", 
             RowBox[{"Sow", "[", 
              RowBox[{"i", "-", "1"}], "]"}]}], "]"}], ",", " ", 
           RowBox[{"Continue", "[", "]"}]}], "]"}], ",", " ", 
         RowBox[{"{", 
          RowBox[{"i", ",", "1", " ", ",", " ", 
           RowBox[{"Length", "[", "RateEqsI", "]"}]}], "}"}]}], "]"}], "]"}], 
      ",", "1"}], "]"}], "[", 
    RowBox[{"[", 
     RowBox[{"1", ",", "1"}], "]"}], "]"}]}], ";"}], "\[IndentingNewLine]", 
 RowBox[{
  RowBox[{"F1", "=", 
   RowBox[{"Sort", "[", 
    RowBox[{
     RowBox[{
      RowBox[{"Table", "[", 
       RowBox[{
        RowBox[{"F", "[", "j", "]"}], ",", " ", 
        RowBox[{"{", 
         RowBox[{"j", ",", "1", ",", 
          RowBox[{"Length", "[", "A", "]"}]}], "}"}]}], "]"}], "//", 
      "Flatten"}], ",", "Less"}], "]"}]}], ";"}], "\[IndentingNewLine]", 
 RowBox[{
  RowBox[{
   RowBox[{"G", "[", 
    RowBox[{"M_", ",", " ", "j_"}], "]"}], ":=", 
   RowBox[{"ReplacePart", "[", 
    RowBox[{"M", ",", 
     RowBox[{"{", 
      RowBox[{
       RowBox[{
        RowBox[{"{", 
         RowBox[{
          RowBox[{
           RowBox[{"F1", "[", 
            RowBox[{"[", "j", "]"}], "]"}], "+", "1"}], ",", "2"}], "}"}], 
        "\[Rule]", " ", "0"}], ",", " ", 
       RowBox[{
        RowBox[{"{", 
         RowBox[{
          RowBox[{"F1", "[", 
           RowBox[{"[", "j", "]"}], "]"}], ",", "2"}], "}"}], "\[Rule]", " ", 
        "0"}]}], "}"}]}], "]"}]}], ";"}]}], "Input",
 CellChangeTimes->{{3.414399922328125*^9, 3.4143999446875*^9}, {
   3.41440010596875*^9, 3.41440015559375*^9}, {3.414404097798275*^9, 
   3.4144041148535833`*^9}, {3.4144061132160673`*^9, 3.414406140248809*^9}, {
   3.414406195486911*^9, 3.4144062277729793`*^9}, {3.4144068188042884`*^9, 
   3.414406834515956*^9}, {3.4144068711139793`*^9, 3.4144069924299393`*^9}, {
   3.41441534047445*^9, 3.414415342271348*^9}, {3.4144159600409393`*^9, 
   3.4144159619315763`*^9}, {3.414416289511798*^9, 3.414416356605977*^9}, 
   3.4144163997937536`*^9, {3.414418540391073*^9, 3.4144185719694004`*^9}, 
   3.451300158551568*^9, {3.451329890717065*^9, 3.451329892426997*^9}, {
   3.451333063892911*^9, 3.451333070750235*^9}, {3.4513342964380493`*^9, 
   3.451334297528792*^9}, 3.4513343799598007`*^9, 3.485501671640924*^9}],

Cell[BoxData[
 RowBox[{"{", 
  RowBox[{
  "p1p2", ",", "p1p2p3", ",", "p1p2p3p4", ",", "p1p2p3p4p5", ",", "p1p2p3p5", 
   ",", "p1p2p4", ",", "p1p2p4p5", ",", "p1p3", ",", "p1p3p4", ",", 
   "p1p3p4p5", ",", "p1p3p4p5r1", ",", "p1p3p4r1", ",", "p1p3p5", ",", 
   "p1p3p5r1", ",", "p1p3r1", ",", "p2p3", ",", "p2p3p4", ",", "p2p3p4p5", 
   ",", "p2p3p4p5r1", ",", "p2p3p4r1", ",", "p2p3p5", ",", "p2p3p5r1", ",", 
   "p2p3r1", ",", "p2p4", ",", "p2p4p5", ",", "p2p4p5r1", ",", "p2p4r1", ",", 
   "p3p4", ",", "p3p4p5", ",", "p3p5", ",", "p4p5"}], "}"}]], "Output",
 CellChangeTimes->{{3.41440087321875*^9, 3.414400882109375*^9}, 
   3.41440115903125*^9, 3.414402903046776*^9, 3.4144041330286903`*^9, 
   3.4144054830538187`*^9, {3.41440704827245*^9, 3.4144071239849644`*^9}, {
   3.4144158822591915`*^9, 3.414415889212361*^9}, 3.4144159643378415`*^9, 
   3.4144164060437937`*^9, 3.414418579703825*^9, 3.414420004400443*^9, 
   3.415704527463507*^9, 3.416674543255375*^9, 3.416675711005375*^9, 
   3.451300207970686*^9, 3.451327864938715*^9, 3.451329590016939*^9, 
   3.451333172884161*^9, 3.451333845681386*^9, 3.451334260917794*^9, {
   3.451334315017273*^9, 3.451334333123186*^9}, 3.451334384973063*^9, 
   3.45133452200773*^9, 3.451364400151703*^9, 3.451364721153624*^9, 
   3.451364856796699*^9, 3.451577267140625*^9, 3.485088241774835*^9, 
   3.4852385937187996`*^9, 3.485238858293912*^9, 3.4852392374073896`*^9, 
   3.485239387086069*^9, 3.4855014094252605`*^9, 3.4855032764384537`*^9}]
}, {1, 2}]],

Cell[BoxData[
 RowBox[{
  RowBox[{"Reap", "[", 
   RowBox[{"Do", "[", 
    RowBox[{
     RowBox[{
      RowBox[{"Varsr", "=", "VarsI"}], ";", " ", 
      RowBox[{"Balancesr", "=", "BalancesI"}], ";", 
      RowBox[{"RateEqsr", "=", "RateEqsI"}], ";", 
      RowBox[{"Init0r", "=", 
       RowBox[{"Init", "[", "i", "]"}]}], ";", "\[IndentingNewLine]", 
      RowBox[{"Paramr", "=", 
       RowBox[{"Fold", "[", 
        RowBox[{"G", ",", "ParamKd9", ",", " ", 
         RowBox[{"Table", "[", 
          RowBox[{"i", ",", 
           RowBox[{"{", 
            RowBox[{"i", ",", "1", ",", 
             RowBox[{"Length", "[", "F1", "]"}]}], "}"}]}], "]"}]}], "]"}]}], 
      ";", "\n", 
      RowBox[{"Sol0r", "=", 
       RowBox[{"NDSolve", "[", 
        RowBox[{
         RowBox[{"Join", "[", 
          RowBox[{
           RowBox[{
            RowBox[{
             RowBox[{"Odes", "[", "Balancesr", "]"}], "/.", 
             RowBox[{"(", 
              RowBox[{"RateEqsr", "/.", 
               RowBox[{"Table", "[", 
                RowBox[{
                 RowBox[{
                  RowBox[{"Varsr", "[", 
                   RowBox[{"[", "i", "]"}], "]"}], "\[Rule]", 
                  RowBox[{
                   RowBox[{"Varsr", "[", 
                    RowBox[{"[", "i", "]"}], "]"}], "[", "t", "]"}]}], ",", 
                 RowBox[{"{", 
                  RowBox[{"i", ",", "1", ",", 
                   RowBox[{
                    RowBox[{"Dimensions", "[", "Varsr", "]"}], "[", 
                    RowBox[{"[", "1", "]"}], "]"}]}], "}"}]}], "]"}]}], 
              ")"}]}], "/.", "Paramr"}], ",", " ", "Init0r"}], "]"}], ",", 
         " ", "Varsr", ",", " ", 
         RowBox[{"{", 
          RowBox[{"t", ",", " ", "0", ",", 
           SuperscriptBox["10", "3"]}], "}"}]}], "]"}]}], ";", 
      "\[IndentingNewLine]", 
      RowBox[{"Initr", "=", 
       RowBox[{"ReplacePart", "[", 
        RowBox[{
         RowBox[{"Table", "[", 
          RowBox[{
           RowBox[{
            RowBox[{
             RowBox[{"Varsr", "[", 
              RowBox[{"[", "i", "]"}], "]"}], "[", "0", "]"}], "\[Equal]", 
            RowBox[{
             RowBox[{"(", 
              RowBox[{
               RowBox[{
                RowBox[{
                 RowBox[{"Varsr", "[", 
                  RowBox[{"[", "i", "]"}], "]"}], "[", "t", "]"}], "/.", 
                "Sol0r"}], "/.", 
               RowBox[{"t", "\[Rule]", " ", "1000"}]}], ")"}], "[", 
             RowBox[{"[", "1", "]"}], "]"}]}], ",", " ", 
           RowBox[{"{", 
            RowBox[{"i", ",", "1", ",", 
             RowBox[{"Length", "[", "Varsr", "]"}]}], "}"}]}], "]"}], ",", 
         " ", 
         RowBox[{
          RowBox[{"r1", "[", "0", "]"}], "\[Equal]", "1.4"}], ",", " ", 
         RowBox[{"{", "1", "}"}]}], "]"}]}], ";", "\n", 
      RowBox[{"Solr", "=", 
       RowBox[{"NDSolve", "[", 
        RowBox[{
         RowBox[{"Join", "[", 
          RowBox[{
           RowBox[{
            RowBox[{
             RowBox[{"Odes", "[", "Balancesr", "]"}], "/.", 
             RowBox[{"(", 
              RowBox[{"RateEqsr", "/.", 
               RowBox[{"Table", "[", 
                RowBox[{
                 RowBox[{
                  RowBox[{"Varsr", "[", 
                   RowBox[{"[", "i", "]"}], "]"}], "\[Rule]", 
                  RowBox[{
                   RowBox[{"Varsr", "[", 
                    RowBox[{"[", "i", "]"}], "]"}], "[", "t", "]"}]}], ",", 
                 RowBox[{"{", 
                  RowBox[{"i", ",", "1", ",", 
                   RowBox[{
                    RowBox[{"Dimensions", "[", "Varsr", "]"}], "[", 
                    RowBox[{"[", "1", "]"}], "]"}]}], "}"}]}], "]"}]}], 
              ")"}]}], "/.", "Paramr"}], ",", " ", "Initr"}], "]"}], ",", " ",
          "Varsr", ",", " ", 
         RowBox[{"{", 
          RowBox[{"t", ",", " ", "0", ",", 
           SuperscriptBox["10", "4"]}], "}"}]}], "]"}]}], ";", "\n", 
      RowBox[{"Fr", "=", 
       RowBox[{"If", "[", 
        RowBox[{
         RowBox[{
          RowBox[{"p1p2p3p4p5r1", "[", "t", "]"}], "\[GreaterEqual]", 
          RowBox[{
           RowBox[{
            RowBox[{"(", 
             RowBox[{
              RowBox[{
               RowBox[{"p1p2p3p4p5r1", "[", "t", "]"}], "/.", 
               RowBox[{"t", "\[Rule]", "10000"}]}], "/.", "Solr"}], ")"}], 
            "[", 
            RowBox[{"[", "1", "]"}], "]"}], "/", "2"}]}], ",", " ", "True", 
         ",", " ", "False"}], "]"}]}], ";", "\n", 
      RowBox[{"VarsrM", "=", 
       RowBox[{"Join", "[", 
        RowBox[{"Varsr", ",", 
         RowBox[{"{", " ", "r2", "}"}]}], "]"}]}], ";", "\[IndentingNewLine]", 
      RowBox[{"BalancesrM", "=", 
       RowBox[{"Join", "[", 
        RowBox[{"Balancesr", ",", 
         RowBox[{"{", " ", 
          RowBox[{"Vf", "==", 
           RowBox[{
            RowBox[{"-", "p1p2p3p4p5r1"}], "+", "r2", "+", "p1", "+", "p2", 
            "+", "p3", "+", "p4", "+", "p5"}]}], "}"}]}], "]"}]}], ";", 
      "\[IndentingNewLine]", 
      RowBox[{"RateEqsrM", "=", 
       RowBox[{"Join", "[", 
        RowBox[{"RateEqsr", ",", 
         RowBox[{"{", " ", 
          RowBox[{"Vf", "\[Rule]", 
           RowBox[{"Kf", "*", "p1p2p3p4p5r1"}]}], "}"}]}], "]"}]}], ";", 
      "\[IndentingNewLine]", 
      RowBox[{"ParamrM", "=", 
       RowBox[{"Join", "[", 
        RowBox[{"Paramr", ",", 
         RowBox[{"{", " ", 
          RowBox[{"Kf", "\[Rule]", "60"}], "}"}]}], "]"}]}], ";", 
      "\[IndentingNewLine]", 
      RowBox[{"Init0rM", "=", 
       RowBox[{"Join", "[", 
        RowBox[{"Init0r", ",", 
         RowBox[{"{", " ", 
          RowBox[{
           RowBox[{"r2", "[", "0", "]"}], "\[Equal]", "0"}], "}"}]}], "]"}]}],
       ";", "\[IndentingNewLine]", 
      RowBox[{"Sol0rM", "=", 
       RowBox[{"NDSolve", "[", 
        RowBox[{
         RowBox[{"Join", "[", 
          RowBox[{
           RowBox[{
            RowBox[{
             RowBox[{"Odes", "[", "BalancesrM", "]"}], "/.", 
             RowBox[{"(", 
              RowBox[{"RateEqsrM", "/.", 
               RowBox[{"Table", "[", 
                RowBox[{
                 RowBox[{
                  RowBox[{"VarsrM", "[", 
                   RowBox[{"[", "i", "]"}], "]"}], "\[Rule]", 
                  RowBox[{
                   RowBox[{"VarsrM", "[", 
                    RowBox[{"[", "i", "]"}], "]"}], "[", "t", "]"}]}], ",", 
                 RowBox[{"{", 
                  RowBox[{"i", ",", "1", ",", 
                   RowBox[{
                    RowBox[{"Dimensions", "[", "VarsrM", "]"}], "[", 
                    RowBox[{"[", "1", "]"}], "]"}]}], "}"}]}], "]"}]}], 
              ")"}]}], "/.", "ParamrM"}], ",", " ", "Init0rM"}], "]"}], ",", 
         " ", "VarsrM", ",", " ", 
         RowBox[{"{", 
          RowBox[{"t", ",", " ", "0", ",", 
           SuperscriptBox["10", "3"]}], "}"}]}], "]"}]}], ";", 
      "\[IndentingNewLine]", 
      RowBox[{"InitrM", "=", 
       RowBox[{"ReplacePart", "[", 
        RowBox[{
         RowBox[{"Table", "[", 
          RowBox[{
           RowBox[{
            RowBox[{
             RowBox[{"VarsrM", "[", 
              RowBox[{"[", "i", "]"}], "]"}], "[", "0", "]"}], "\[Equal]", 
            RowBox[{
             RowBox[{"(", 
              RowBox[{
               RowBox[{
                RowBox[{
                 RowBox[{"VarsrM", "[", 
                  RowBox[{"[", "i", "]"}], "]"}], "[", "t", "]"}], "/.", 
                "Sol0rM"}], "/.", 
               RowBox[{"t", "\[Rule]", " ", "1000"}]}], ")"}], "[", 
             RowBox[{"[", "1", "]"}], "]"}]}], ",", " ", 
           RowBox[{"{", 
            RowBox[{"i", ",", "1", ",", 
             RowBox[{"Length", "[", "VarsrM", "]"}]}], "}"}]}], "]"}], ",", 
         RowBox[{
          RowBox[{"r1", "[", "0", "]"}], "\[Equal]", "1.4"}], ",", " ", 
         RowBox[{"{", "1", "}"}]}], "]"}]}], ";", "\[IndentingNewLine]", 
      RowBox[{"SolrM", "=", 
       RowBox[{"NDSolve", "[", 
        RowBox[{
         RowBox[{"Join", "[", 
          RowBox[{
           RowBox[{
            RowBox[{
             RowBox[{"Odes", "[", "BalancesrM", "]"}], "/.", 
             RowBox[{"(", 
              RowBox[{"RateEqsrM", "/.", 
               RowBox[{"Table", "[", 
                RowBox[{
                 RowBox[{
                  RowBox[{"VarsrM", "[", 
                   RowBox[{"[", "i", "]"}], "]"}], "\[Rule]", 
                  RowBox[{
                   RowBox[{"VarsrM", "[", 
                    RowBox[{"[", "i", "]"}], "]"}], "[", "t", "]"}]}], ",", 
                 RowBox[{"{", 
                  RowBox[{"i", ",", "1", ",", 
                   RowBox[{
                    RowBox[{"Dimensions", "[", "VarsrM", "]"}], "[", 
                    RowBox[{"[", "1", "]"}], "]"}]}], "}"}]}], "]"}]}], 
              ")"}]}], "/.", "ParamrM"}], ",", " ", "InitrM"}], "]"}], ",", 
         " ", "VarsrM", ",", " ", 
         RowBox[{"{", 
          RowBox[{"t", ",", " ", "0", ",", 
           SuperscriptBox["10", "5"]}], "}"}]}], "]"}]}], ";", 
      "\[IndentingNewLine]", 
      RowBox[{"FrM", "=", 
       RowBox[{"If", "[", 
        RowBox[{
         RowBox[{
          RowBox[{"r2", "[", "t", "]"}], "\[GreaterEqual]", " ", "0.7"}], ",",
          " ", "True", ",", " ", "False"}], "]"}]}], ";", 
      "\[IndentingNewLine]", 
      RowBox[{"Sow", "[", 
       RowBox[{"{", 
        RowBox[{
         RowBox[{
          RowBox[{
           RowBox[{"(", 
            RowBox[{
             RowBox[{
              RowBox[{"p1p2p3p4p5r1", "[", "t", "]"}], "/.", 
              RowBox[{"t", "\[Rule]", "10000"}]}], "/.", "Solr"}], ")"}], "[", 
           RowBox[{"[", "1", "]"}], "]"}], "/", "1.4"}], ",", 
         "\[IndentingNewLine]", 
         RowBox[{"Catch", "[", 
          RowBox[{"NDSolve", "[", 
           RowBox[{
            RowBox[{"Join", "[", 
             RowBox[{
              RowBox[{
               RowBox[{
                RowBox[{"Odes", "[", "Balancesr", "]"}], "/.", 
                RowBox[{"(", 
                 RowBox[{"RateEqsr", "/.", 
                  RowBox[{"Table", "[", 
                   RowBox[{
                    RowBox[{
                    RowBox[{"Varsr", "[", 
                    RowBox[{"[", "i", "]"}], "]"}], "\[Rule]", 
                    RowBox[{
                    RowBox[{"Varsr", "[", 
                    RowBox[{"[", "i", "]"}], "]"}], "[", "t", "]"}]}], ",", 
                    RowBox[{"{", 
                    RowBox[{"i", ",", "1", ",", 
                    RowBox[{
                    RowBox[{"Dimensions", "[", "Varsr", "]"}], "[", 
                    RowBox[{"[", "1", "]"}], "]"}]}], "}"}]}], "]"}]}], 
                 ")"}]}], "/.", "Paramr"}], ",", " ", "Initr"}], "]"}], ",", 
            " ", "Varsr", ",", " ", 
            RowBox[{"{", 
             RowBox[{"t", ",", " ", "0", ",", 
              SuperscriptBox["10", "3"]}], "}"}], ",", " ", 
            RowBox[{"Method", "\[Rule]", 
             RowBox[{"{", 
              RowBox[{"EventLocator", ",", " ", 
               RowBox[{"\"\<Event\>\"", "\[Rule]", "Fr"}], ",", "  ", 
               RowBox[{"\"\<EventAction\>\"", "\[RuleDelayed]", 
                RowBox[{"Throw", "[", "t", "]"}]}]}], "}"}]}]}], "]"}], " ", 
          "]"}], ",", "\[IndentingNewLine]", 
         RowBox[{"0.000011589847111568995`", "*", "i"}], ",", 
         "\[IndentingNewLine]", 
         RowBox[{"Catch", "[", 
          RowBox[{"NDSolve", "[", 
           RowBox[{
            RowBox[{"Join", "[", 
             RowBox[{
              RowBox[{
               RowBox[{
                RowBox[{"Odes", "[", "BalancesrM", "]"}], "/.", 
                RowBox[{"(", 
                 RowBox[{"RateEqsrM", "/.", 
                  RowBox[{"Table", "[", 
                   RowBox[{
                    RowBox[{
                    RowBox[{"VarsrM", "[", 
                    RowBox[{"[", "i", "]"}], "]"}], "\[Rule]", 
                    RowBox[{
                    RowBox[{"VarsrM", "[", 
                    RowBox[{"[", "i", "]"}], "]"}], "[", "t", "]"}]}], ",", 
                    RowBox[{"{", 
                    RowBox[{"i", ",", "1", ",", 
                    RowBox[{
                    RowBox[{"Dimensions", "[", "VarsrM", "]"}], "[", 
                    RowBox[{"[", "1", "]"}], "]"}]}], "}"}]}], "]"}]}], 
                 ")"}]}], "/.", "ParamrM"}], ",", " ", "InitrM"}], "]"}], ",",
             " ", "VarsrM", ",", " ", 
            RowBox[{"{", 
             RowBox[{"t", ",", " ", "0", ",", 
              SuperscriptBox["10", "6"]}], "}"}], ",", " ", 
            RowBox[{"Method", "\[Rule]", 
             RowBox[{"{", 
              RowBox[{"EventLocator", ",", " ", 
               RowBox[{"\"\<Event\>\"", "\[Rule]", "FrM"}], ",", "  ", 
               RowBox[{"\"\<EventAction\>\"", "\[RuleDelayed]", 
                RowBox[{"Throw", "[", "t", "]"}]}]}], "}"}]}]}], "]"}], " ", 
          "]"}]}], "}"}], "]"}]}], ",", " ", 
     RowBox[{"{", 
      RowBox[{"i", ",", "140", ",", "14000", ",", "100"}], "}"}]}], "]"}], 
   "]"}], "[", 
  RowBox[{"[", 
   RowBox[{"2", ",", "1"}], "]"}], "]"}]], "Input",
 CellChangeTimes->{{3.451327996530448*^9, 3.451328106211616*^9}, 
   3.451328143355715*^9, {3.451329540637631*^9, 3.451329541601561*^9}, {
   3.45132961142267*^9, 3.451329613262961*^9}, {3.451330183856909*^9, 
   3.451330185990138*^9}, {3.451330247561027*^9, 3.4513302698762608`*^9}, {
   3.4513303156963043`*^9, 3.451330409546232*^9}, {3.451330461283434*^9, 
   3.451330540567947*^9}, {3.451330580973606*^9, 3.451330622811116*^9}, {
   3.4513306536663847`*^9, 3.4513306801449757`*^9}, {3.451330725222404*^9, 
   3.451330750905287*^9}, 3.451331018240679*^9, {3.451332872261044*^9, 
   3.451332900656582*^9}, {3.4513647242708063`*^9, 3.4513647307400417`*^9}, {
   3.451364854559691*^9, 3.451364854677174*^9}, {3.485088248056085*^9, 
   3.485088256962335*^9}, {3.4852386552992325`*^9, 3.4852386561579857`*^9}, {
   3.4855002718441963`*^9, 3.485500274439307*^9}, {3.48550030694073*^9, 
   3.485500339317087*^9}, {3.485500408071901*^9, 3.485500465586444*^9}, {
   3.48550063054797*^9, 3.4855006344406366`*^9}, {3.485501425277325*^9, 
   3.4855014681904593`*^9}, {3.485501498378168*^9, 3.485501517247441*^9}, {
   3.4855015502178593`*^9, 3.485501559332015*^9}, {3.4855032800618763`*^9, 
   3.4855033024896116`*^9}}],

Cell[BoxData[
 RowBox[{
  RowBox[{"PRProT", "=", 
   RowBox[{"{", 
    RowBox[{
     RowBox[{"{", 
      RowBox[{
      "0.00004107790475710539`", ",", "5.510550988921988`", ",", 
       "0.0016225785956196592`", ",", "7803.524174891301`"}], "}"}], ",", 
     RowBox[{"{", 
      RowBox[{
      "0.0005041640447853513`", ",", "5.597689414034983`", ",", 
       "0.002781563306776559`", ",", "729.9360070715716`"}], "}"}], ",", 
     RowBox[{"{", 
      RowBox[{
      "0.002362909385142798`", ",", "5.661897625900301`", ",", 
       "0.003940548017933458`", ",", "182.63945385005127`"}], "}"}], ",", 
     RowBox[{"{", 
      RowBox[{
      "0.00693558233134507`", ",", "5.66818874841892`", ",", 
       "0.005099532729090358`", ",", "73.47278410469185`"}], "}"}], ",", 
     RowBox[{"{", 
      RowBox[{
      "0.015338107264426103`", ",", "5.595444314906205`", ",", 
       "0.006258517440247257`", ",", "38.89868111145266`"}], "}"}], ",", 
     RowBox[{"{", 
      RowBox[{
      "0.02802000623485277`", ",", "5.441384439254597`", ",", 
       "0.007417502151404157`", ",", "24.457777038472884`"}], "}"}], ",", 
     RowBox[{"{", 
      RowBox[{
      "0.044660452302550085`", ",", "5.220138169273781`", ",", 
       "0.008576486862561057`", ",", "17.20951545871195`"}], "}"}], ",", 
     RowBox[{"{", 
      RowBox[{
      "0.06440276788557886`", ",", "4.954315804072412`", ",", 
       "0.009735471573717956`", ",", "13.064160725652496`"}], "}"}], ",", 
     RowBox[{"{", 
      RowBox[{
      "0.08620199006421339`", ",", "4.666883481789901`", ",", 
       "0.010894456284874855`", ",", "10.452059591799813`"}], "}"}], ",", 
     RowBox[{"{", 
      RowBox[{
      "0.10909122928850978`", ",", "4.37629331654458`", ",", 
       "0.012053440996031756`", ",", "8.680710143122031`"}], "}"}], ",", 
     RowBox[{"{", 
      RowBox[{
      "0.1323081604172761`", ",", "4.095078021369964`", ",", 
       "0.013212425707188655`", ",", "7.410089043512553`"}], "}"}], ",", 
     RowBox[{"{", 
      RowBox[{
      "0.15531489660458417`", ",", "3.8305195773292895`", ",", 
       "0.014371410418345554`", ",", "6.458106890029471`"}], "}"}], ",", 
     RowBox[{"{", 
      RowBox[{
      "0.17776473947785826`", ",", "3.586039630688338`", ",", 
       "0.015530395129502453`", ",", "5.72000098297072`"}], "}"}], ",", 
     RowBox[{"{", 
      RowBox[{
      "0.19945405209100014`", ",", "3.362549521554448`", ",", 
       "0.016689379840659352`", ",", "5.1318058203881645`"}], "}"}], ",", 
     RowBox[{"{", 
      RowBox[{
      "0.2202780157062886`", ",", "3.159485999544497`", ",", 
       "0.01784836455181625`", ",", "4.652486615605571`"}], "}"}], ",", 
     RowBox[{"{", 
      RowBox[{
      "0.2401963182989843`", ",", "2.9755129368802815`", ",", 
       "0.019007349262973153`", ",", "4.254604859174797`"}], "}"}], ",", 
     RowBox[{"{", 
      RowBox[{
      "0.25920881316146155`", ",", "2.808959523078835`", ",", 
       "0.020166333974130052`", ",", "3.919164029165178`"}], "}"}], ",", 
     RowBox[{"{", 
      RowBox[{
      "0.277339153214447`", ",", "2.658075645902153`", ",", 
       "0.02132531868528695`", ",", "3.632615285145802`"}], "}"}], ",", 
     RowBox[{"{", 
      RowBox[{
      "0.2946241770538457`", ",", "2.5211707697015204`", ",", 
       "0.02248430339644385`", ",", "3.385045722344474`"}], "}"}], ",", 
     RowBox[{"{", 
      RowBox[{
      "0.3111072131102511`", ",", "2.3966816514040614`", ",", 
       "0.02364328810760075`", ",", "3.1690416150448435`"}], "}"}], ",", 
     RowBox[{"{", 
      RowBox[{
      "0.3268339625425403`", ",", "2.283199122503097`", ",", 
       "0.02480227281875765`", ",", "2.978950121977243`"}], "}"}], ",", 
     RowBox[{"{", 
      RowBox[{
      "0.3418500415560829`", ",", "2.1794721862613615`", ",", 
       "0.025961257529914548`", ",", "2.810387975543829`"}], "}"}], ",", 
     RowBox[{"{", 
      RowBox[{
      "0.3561995741308273`", ",", "2.084399968281544`", ",", 
       "0.02712024224107145`", ",", "2.6599049028874564`"}], "}"}], ",", 
     RowBox[{"{", 
      RowBox[{
      "0.36992444025337246`", ",", "1.9970189612256257`", ",", 
       "0.02827922695222835`", ",", "2.524748461728366`"}], "}"}], ",", 
     RowBox[{"{", 
      RowBox[{
      "0.38306392703211345`", ",", "1.916487642445602`", ",", 
       "0.02943821166338525`", ",", "2.4026968506547806`"}], "}"}], ",", 
     RowBox[{"{", 
      RowBox[{
      "0.39565462262374174`", ",", "1.842071778585578`", ",", 
       "0.030597196374542147`", ",", "2.2919366891680477`"}], "}"}], ",", 
     RowBox[{"{", 
      RowBox[{
      "0.4077304523218662`", ",", "1.7731303454258165`", ",", 
       "0.031756181085699046`", ",", "2.1909739681236187`"}], "}"}], ",", 
     RowBox[{"{", 
      RowBox[{
      "0.41932279401923367`", ",", "1.7091030110395538`", ",", 
       "0.032915165796855946`", ",", "2.09856674495028`"}], "}"}], ",", 
     RowBox[{"{", 
      RowBox[{
      "0.43046063426693604`", ",", "1.649499153567914`", ",", 
       "0.034074150508012845`", ",", "2.0136738454082552`"}], "}"}], ",", 
     RowBox[{"{", 
      RowBox[{
      "0.4411707413193562`", ",", "1.593888068909163`", ",", 
       "0.035233135219169744`", ",", "1.9354163509529663`"}], "}"}], ",", 
     RowBox[{"{", 
      RowBox[{
      "0.45147784109175654`", ",", "1.5418909193667223`", ",", 
       "0.03639211993032664`", ",", "1.8630468585998692`"}], "}"}], ",", 
     RowBox[{"{", 
      RowBox[{
      "0.46140478794718515`", ",", "1.4931735679437108`", ",", 
       "0.03755110464148354`", ",", "1.7959263405216483`"}], "}"}], ",", 
     RowBox[{"{", 
      RowBox[{
      "0.4709727259419467`", ",", "1.4474404480369865`", ",", 
       "0.03871008935264044`", ",", "1.7335045407333096`"}], "}"}], ",", 
     RowBox[{"{", 
      RowBox[{
      "0.48020123843682483`", ",", "1.4044294293998407`", ",", 
       "0.03986907406379734`", ",", "1.6753055970029413`"}], "}"}], ",", 
     RowBox[{"{", 
      RowBox[{
      "0.48910848538540286`", ",", "1.36390753967791`", ",", 
       "0.041028058774954246`", ",", "1.620915629163786`"}], "}"}], ",", 
     RowBox[{"{", 
      RowBox[{
      "0.4977113283976669`", ",", "1.3256669903615284`", ",", 
       "0.042187043486111145`", ",", "1.5699731752047277`"}], "}"}], ",", 
     RowBox[{"{", 
      RowBox[{
      "0.506025444154605`", ",", "1.2895220156893663`", ",", 
       "0.043346028197268044`", ",", "1.5221609804566283`"}], "}"}], ",", 
     RowBox[{"{", 
      RowBox[{
      "0.5140654269629924`", ",", "1.2553061859045058`", ",", 
       "0.04450501290842494`", ",", "1.477199491681091`"}], "}"}], ",", 
     RowBox[{"{", 
      RowBox[{
      "0.5218448813581669`", ",", "1.2228699239177678`", ",", 
       "0.04566399761958184`", ",", "1.4348415064804372`"}], "}"}], ",", 
     RowBox[{"{", 
      RowBox[{
      "0.5293765056608266`", ",", "1.1920785584573386`", ",", 
       "0.04682298233073874`", ",", "1.3948675784451885`"}], "}"}], ",", 
     RowBox[{"{", 
      RowBox[{
      "0.5366721673730934`", ",", "1.162810480403265`", ",", 
       "0.04798196704189564`", ",", "1.3570821479342348`"}], "}"}], ",", 
     RowBox[{"{", 
      RowBox[{
      "0.5437429712516857`", ",", "1.1349556828942744`", ",", 
       "0.04914095175305254`", ",", "1.3213105289573273`"}], "}"}], ",", 
     RowBox[{"{", 
      RowBox[{
      "0.5505993208061468`", ",", "1.1084143502601922`", ",", 
       "0.05029993646420944`", ",", "1.2873960577317185`"}], "}"}], ",", 
     RowBox[{"{", 
      RowBox[{
      "0.5572509739256775`", ",", "1.0830958114189762`", ",", 
       "0.05145892117536634`", ",", "1.2551979676494671`"}], "}"}], ",", 
     RowBox[{"{", 
      RowBox[{
      "0.5637070932523305`", ",", "1.0589174793792138`", ",", 
       "0.052617905886523236`", ",", "1.2245893556598682`"}], "}"}], ",", 
     RowBox[{"{", 
      RowBox[{
      "0.5699762918574987`", ",", "1.0358040423485133`", ",", 
       "0.053776890597680135`", ",", "1.1954554075810586`"}], "}"}], ",", 
     RowBox[{"{", 
      RowBox[{
      "0.576066674721634`", ",", "1.0136865331540266`", ",", 
       "0.054935875308837034`", ",", "1.1676922076935925`"}], "}"}], ",", 
     RowBox[{"{", 
      RowBox[{
      "0.5819858764480704`", ",", "0.9925018905654763`", ",", 
       "0.05609486001999393`", ",", "1.141205342402892`"}], "}"}], ",", 
     RowBox[{"{", 
      RowBox[{
      "0.5877410956123355`", ",", "0.9721922169637184`", ",", 
       "0.05725384473115083`", ",", "1.115908851259541`"}], "}"}], ",", 
     RowBox[{"{", 
      RowBox[{
      "0.5933391260929147`", ",", "0.9527042615896302`", ",", 
       "0.05841282944230774`", ",", "1.0917243314136`"}], "}"}], ",", 
     RowBox[{"{", 
      RowBox[{
      "0.5987863856814373`", ",", "0.9339890450388852`", ",", 
       "0.05957181415346464`", ",", "1.068580123332917`"}], "}"}], ",", 
     RowBox[{"{", 
      RowBox[{
      "0.6040889422593148`", ",", "0.9160013269805257`", ",", 
       "0.06073079886462154`", ",", "1.0464105838581759`"}], "}"}], ",", 
     RowBox[{"{", 
      RowBox[{
      "0.6092525377701342`", ",", "0.8986994151604898`", ",", 
       "0.061889783575778436`", ",", "1.0251554253650927`"}], "}"}], ",", 
     RowBox[{"{", 
      RowBox[{
      "0.6142826102132193`", ",", "0.8820446635483133`", ",", 
       "0.06304876828693533`", ",", "1.0047593127655872`"}], "}"}], ",", 
     RowBox[{"{", 
      RowBox[{
      "0.6191843138446512`", ",", "0.8660013373824834`", ",", 
       "0.06420775299809223`", ",", "0.9851712352756523`"}], "}"}], ",", 
     RowBox[{"{", 
      RowBox[{
      "0.623962537753803`", ",", "0.8505362257046345`", ",", 
       "0.06536673770924913`", ",", "0.9663441418017469`"}], "}"}], ",", 
     RowBox[{"{", 
      RowBox[{
      "0.6286219229798264`", ",", "0.8356184783359383`", ",", 
       "0.06652572242040604`", ",", "0.9482345671396043`"}], "}"}], ",", 
     RowBox[{"{", 
      RowBox[{
      "0.633166878284878`", ",", "0.8212194827565616`", ",", 
       "0.06768470713156294`", ",", "0.9308022790406765`"}], "}"}], ",", 
     RowBox[{"{", 
      RowBox[{
      "0.6376015947280639`", ",", "0.8073124841722028`", ",", 
       "0.06884369184271984`", ",", "0.9140100174222481`"}], "}"}], ",", 
     RowBox[{"{", 
      RowBox[{
      "0.6419300591233439`", ",", "0.7938725744725048`", ",", 
       "0.07000267655387674`", ",", "0.8978232215144358`"}], "}"}], ",", 
     RowBox[{"{", 
      RowBox[{
      "0.6461560665088786`", ",", "0.7808765773553663`", ",", 
       "0.07116166126503363`", ",", "0.8822097188761304`"}], "}"}], ",", 
     RowBox[{"{", 
      RowBox[{
      "0.65028323168752`", ",", "0.7683026847457914`", ",", 
       "0.07232064597619053`", ",", "0.8671396235408774`"}], "}"}], ",", 
     RowBox[{"{", 
      RowBox[{
      "0.6543149999372938`", ",", "0.7561306318447689`", ",", 
       "0.07347963068734743`", ",", "0.8525850588885839`"}], "}"}], ",", 
     RowBox[{"{", 
      RowBox[{
      "0.658254656947667`", ",", "0.7443413253082956`", ",", 
       "0.07463861539850433`", ",", "0.838520059389609`"}], "}"}], ",", 
     RowBox[{"{", 
      RowBox[{
      "0.6621053380684105`", ",", "0.7329169264826532`", ",", 
       "0.07579760010966123`", ",", "0.8249203146044686`"}], "}"}], ",", 
     RowBox[{"{", 
      RowBox[{
      "0.6658700368958291`", ",", "0.7218406603973918`", ",", 
       "0.07695658482081813`", ",", "0.8117631730919215`"}], "}"}], ",", 
     RowBox[{"{", 
      RowBox[{
      "0.6695516132841719`", ",", "0.7110968234239635`", ",", 
       "0.07811556953197503`", ",", "0.7990273425596519`"}], "}"}], ",", 
     RowBox[{"{", 
      RowBox[{
      "0.6731528008019443`", ",", "0.7006705407616589`", ",", 
       "0.07927455424313193`", ",", "0.7866929387700112`"}], "}"}], ",", 
     RowBox[{"{", 
      RowBox[{
      "0.6766762136982273`", ",", "0.6905479298024658`", ",", 
       "0.08043353895428883`", ",", "0.7747413128944896`"}], "}"}], ",", 
     RowBox[{"{", 
      RowBox[{
      "0.6801243533948512`", ",", "0.6807158002637448`", ",", 
       "0.08159252366544573`", ",", "0.7631548806400454`"}], "}"}], ",", 
     RowBox[{"{", 
      RowBox[{
      "0.683499614568753`", ",", "0.6711618058872942`", ",", 
       "0.08275150837660263`", ",", "0.751917211323674`"}], "}"}], ",", 
     RowBox[{"{", 
      RowBox[{
      "0.6868042908276238`", ",", "0.6618742388403888`", ",", 
       "0.08391049308775952`", ",", "0.7410127845035934`"}], "}"}], ",", 
     RowBox[{"{", 
      RowBox[{
      "0.690040580032579`", ",", "0.6528420429268185`", ",", 
       "0.08506947779891642`", ",", "0.7304269891295858`"}], "}"}], ",", 
     RowBox[{"{", 
      RowBox[{
      "0.693210589275984`", ",", "0.6440548043075378`", ",", 
       "0.08622846251007332`", ",", "0.7201460897638094`"}], "}"}], ",", 
     RowBox[{"{", 
      RowBox[{
      "0.6963163395596038`", ",", "0.6355026316572416`", ",", 
       "0.08738744722123022`", ",", "0.7101570951908203`"}], "}"}], ",", 
     RowBox[{"{", 
      RowBox[{
      "0.6993597701717326`", ",", "0.6271761617667692`", ",", 
       "0.08854643193238712`", ",", "0.7004477813112522`"}], "}"}], ",", 
     RowBox[{"{", 
      RowBox[{
      "0.7023427428088485`", ",", "0.61906655710064`", ",", 
       "0.08970541664354402`", ",", "0.6910065312014638`"}], "}"}], ",", 
     RowBox[{"{", 
      RowBox[{
      "0.7052670454352992`", ",", "0.6111654016981634`", ",", 
       "0.09086440135470092`", ",", "0.681822420106695`"}], "}"}], ",", 
     RowBox[{"{", 
      RowBox[{
      "0.7081343959273664`", ",", "0.6034647342641415`", ",", 
       "0.09202338606585782`", ",", "0.6728850915302798`"}], "}"}], ",", 
     RowBox[{"{", 
      RowBox[{
      "0.71094644548802`", ",", "0.5959569790584177`", ",", 
       "0.09318237077701472`", ",", "0.6641847350205934`"}], "}"}], ",", 
     RowBox[{"{", 
      RowBox[{
      "0.71370478187443`", ",", "0.5886349312678762`", ",", 
       "0.09434135548817162`", ",", "0.6557120481829705`"}], "}"}], ",", 
     RowBox[{"{", 
      RowBox[{
      "0.7164109324274408`", ",", "0.5814917873604135`", ",", 
       "0.09550034019932852`", ",", "0.647458234620613`"}], "}"}], ",", 
     RowBox[{"{", 
      RowBox[{
      "0.7190663669354568`", ",", "0.574520991830036`", ",", 
       "0.09665932491048541`", ",", "0.639414893101728`"}], "}"}], ",", 
     RowBox[{"{", 
      RowBox[{
      "0.7216725003318528`", ",", "0.5677163962457057`", ",", 
       "0.09781830962164231`", ",", "0.6315741051479615`"}], "}"}], ",", 
     RowBox[{"{", 
      RowBox[{
      "0.7242306952456389`", ",", "0.561072081330845`", ",", 
       "0.09897729433279921`", ",", "0.6239282871955016`"}], "}"}], ",", 
     RowBox[{"{", 
      RowBox[{
      "0.7267422644016616`", ",", "0.5545824186025243`", ",", 
       "0.10013627904395611`", ",", "0.6164703290729217`"}], "}"}], ",", 
     RowBox[{"{", 
      RowBox[{
      "0.7292084729008312`", ",", "0.5482420711538473`", ",", 
       "0.10129526375511302`", ",", "0.609193304963475`"}], "}"}], ",", 
     RowBox[{"{", 
      RowBox[{
      "0.7316305403620048`", ",", "0.5420458957559389`", ",", 
       "0.10245424846626992`", ",", "0.6020907850158075`"}], "}"}], ",", 
     RowBox[{"{", 
      RowBox[{
      "0.7340096429623418`", ",", "0.5359890132880616`", ",", 
       "0.10361323317742682`", ",", "0.5951565261798775`"}], "}"}], ",", 
     RowBox[{"{", 
      RowBox[{
      "0.736346915359736`", ",", "0.5300667731901452`", ",", 
       "0.10477221788858372`", ",", "0.588384634105488`"}], "}"}], ",", 
     RowBox[{"{", 
      RowBox[{
      "0.7386434525124057`", ",", "0.5242747170885285`", ",", 
       "0.10593120259974062`", ",", "0.5817694855826866`"}], "}"}], ",", 
     RowBox[{"{", 
      RowBox[{
      "0.7409003114121103`", ",", "0.5186085737358523`", ",", 
       "0.10709018731089752`", ",", "0.5753056777972982`"}], "}"}], ",", 
     RowBox[{"{", 
      RowBox[{
      "0.743118512714711`", ",", "0.5130642454996285`", ",", 
       "0.10824917202205442`", ",", "0.5689881169647586`"}], "}"}], ",", 
     RowBox[{"{", 
      RowBox[{
      "0.7452990422973312`", ",", "0.5076378776202852`", ",", 
       "0.10940815673321132`", ",", "0.5628118585444586`"}], "}"}], ",", 
     RowBox[{"{", 
      RowBox[{
      "0.7474428527328006`", ",", "0.502325676546059`", ",", 
       "0.11056714144436822`", ",", "0.556772253393892`"}], "}"}], ",", 
     RowBox[{"{", 
      RowBox[{
      "0.7495508646839251`", ",", "0.4971240924172342`", ",", 
       "0.11172612615552512`", ",", "0.5508647731356232`"}], "}"}], ",", 
     RowBox[{"{", 
      RowBox[{
      "0.7516239682368334`", ",", "0.4920296780731994`", ",", 
       "0.11288511086668201`", ",", "0.545085172209435`"}], "}"}], ",", 
     RowBox[{"{", 
      RowBox[{
      "0.7536630241616467`", ",", "0.48703915734800607`", ",", 
       "0.11404409557783891`", ",", "0.539429323266172`"}], "}"}], ",", 
     RowBox[{"{", 
      RowBox[{
      "0.7556688651101766`", ",", "0.48214937984080186`", ",", 
       "0.11520308028899581`", ",", "0.5338933115331984`"}], "}"}], ",", 
     RowBox[{"{", 
      RowBox[{
      "0.7576422967632275`", ",", "0.4773572782259089`", ",", 
       "0.11636206500015271`", ",", "0.528473341223705`"}], "}"}], ",", 
     RowBox[{"{", 
      RowBox[{
      "0.7595840989125499`", ",", "0.47265996690222045`", ",", 
       "0.11752104971130961`", ",", "0.5231658269238944`"}], "}"}], ",", 
     RowBox[{"{", 
      RowBox[{
      "0.761495026495084`", ",", "0.4680546523168845`", ",", 
       "0.11868003442246651`", ",", "0.5179673200279277`"}], "}"}], ",", 
     RowBox[{"{", 
      RowBox[{
      "0.7633758105819032`", ",", "0.46353862158835585`", ",", 
       "0.11983901913362341`", ",", "0.5128744686892694`"}], "}"}], ",", 
     RowBox[{"{", 
      RowBox[{
      "0.7652271593068168`", ",", "0.45910932799522997`", ",", 
       "0.12099800384478031`", ",", "0.5078840877233604`"}], "}"}], ",", 
     RowBox[{"{", 
      RowBox[{
      "0.767049758771667`", ",", "0.4547642871096946`", ",", 
       "0.12215698855593721`", ",", "0.5029931350336219`"}], "}"}], ",", 
     RowBox[{"{", 
      RowBox[{
      "0.7688442738914955`", ",", "0.4505010687151432`", ",", 
       "0.1233159732670941`", ",", "0.4981986474633744`"}], "}"}], ",", 
     RowBox[{"{", 
      RowBox[{
      "0.7706113492080449`", ",", "0.4463174150933482`", ",", 
       "0.124474957978251`", ",", "0.4934978099494781`"}], "}"}], ",", 
     RowBox[{"{", 
      RowBox[{
      "0.7723516096698291`", ",", "0.4422110967944858`", ",", 
       "0.12563394268940792`", ",", "0.4888879228084814`"}], "}"}], ",", 
     RowBox[{"{", 
      RowBox[{
      "0.7740656613689364`", ",", "0.43817998210598574`", ",", 
       "0.1267929274005648`", ",", "0.48436634648857924`"}], "}"}], ",", 
     RowBox[{"{", 
      RowBox[{
      "0.7757540922459623`", ",", "0.4342220274769379`", ",", 
       "0.12795191211172172`", ",", "0.4799305895377929`"}], "}"}], ",", 
     RowBox[{"{", 
      RowBox[{
      "0.7774174727718574`", ",", "0.43033523054876044`", ",", 
       "0.1291108968228786`", ",", "0.47557821833809166`"}], "}"}], ",", 
     RowBox[{"{", 
      RowBox[{
      "0.7790563565868802`", ",", "0.4265176874448291`", ",", 
       "0.13026988153403551`", ",", "0.471306912525551`"}], "}"}], ",", 
     RowBox[{"{", 
      RowBox[{
      "0.7806712811242635`", ",", "0.4227675602185993`", ",", 
       "0.1314288662451924`", ",", "0.4671144112148007`"}], "}"}], ",", 
     RowBox[{"{", 
      RowBox[{
      "0.7822627681913412`", ",", "0.419083088695149`", ",", 
       "0.1325878509563493`", ",", "0.46299856955559127`"}], "}"}], ",", 
     RowBox[{"{", 
      RowBox[{
      "0.7838313245424013`", ",", "0.415462534988331`", ",", 
       "0.1337468356675062`", ",", "0.4589573255181316`"}], "}"}], ",", 
     RowBox[{"{", 
      RowBox[{
      "0.7853774424139167`", ",", "0.4119042606782909`", ",", 
       "0.1349058203786631`", ",", "0.4549886261201659`"}], "}"}], ",", 
     RowBox[{"{", 
      RowBox[{
      "0.7869016000428359`", ",", "0.4084066663354546`", ",", 
       "0.13606480508982`", ",", "0.45109058355176845`"}], "}"}], ",", 
     RowBox[{"{", 
      RowBox[{
      "0.7884042621583289`", ",", "0.40496819158044056`", ",", 
       "0.1372237898009769`", ",", "0.44726129273152737`"}], "}"}], ",", 
     RowBox[{"{", 
      RowBox[{
      "0.7898858804633491`", ",", "0.40158737201911043`", ",", 
       "0.1383827745121338`", ",", "0.44349895806885004`"}], "}"}], ",", 
     RowBox[{"{", 
      RowBox[{
      "0.7913468940794517`", ",", "0.3982627302604618`", ",", 
       "0.1395417592232907`", ",", "0.4398018423394581`"}], "}"}], ",", 
     RowBox[{"{", 
      RowBox[{
      "0.7927877299894944`", ",", "0.3949928904075858`", ",", 
       "0.1407007439344476`", ",", "0.43616824877831983`"}], "}"}], ",", 
     RowBox[{"{", 
      RowBox[{
      "0.7942088034499294`", ",", "0.3917765405733399`", ",", 
       "0.1418597286456045`", ",", "0.43259658984548827`"}], "}"}], ",", 
     RowBox[{"{", 
      RowBox[{
      "0.7956105183939043`", ",", "0.3886123009498287`", ",", 
       "0.1430187133567614`", ",", "0.4290852806423606`"}], "}"}], ",", 
     RowBox[{"{", 
      RowBox[{
      "0.796993267812995`", ",", "0.3854989686640562`", ",", 
       "0.1441776980679183`", ",", "0.4256327879272481`"}], "}"}], ",", 
     RowBox[{"{", 
      RowBox[{
      "0.7983574341280496`", ",", "0.3824352945365961`", ",", 
       "0.1453366827790752`", ",", "0.42223768095649106`"}], "}"}], ",", 
     RowBox[{"{", 
      RowBox[{
      "0.7997033895413271`", ",", "0.3794201210900562`", ",", 
       "0.1464956674902321`", ",", "0.4188985117678229`"}], "}"}], ",", 
     RowBox[{"{", 
      RowBox[{
      "0.801031496373235`", ",", "0.37645227093944217`", ",", 
       "0.147654652201389`", ",", "0.41561390892871697`"}], "}"}], ",", 
     RowBox[{"{", 
      RowBox[{
      "0.8023421073926195`", ",", "0.37353065819511805`", ",", 
       "0.1488136369125459`", ",", "0.41238255718617817`"}], "}"}], ",", 
     RowBox[{"{", 
      RowBox[{
      "0.803635566128528`", ",", "0.37065420121034026`", ",", 
       "0.14997262162370278`", ",", "0.4092031841248205`"}], "}"}], ",", 
     RowBox[{"{", 
      RowBox[{
      "0.8049122071695817`", ",", "0.36782185350355584`", ",", 
       "0.1511316063348597`", ",", "0.40607451485590185`"}], "}"}], ",", 
     RowBox[{"{", 
      RowBox[{
      "0.8061723564533462`", ",", "0.3650326248480035`", ",", 
       "0.15229059104601658`", ",", "0.4029953828774352`"}], "}"}], ",", 
     RowBox[{"{", 
      RowBox[{
      "0.8074163315474213`", ",", "0.3622855009975326`", ",", 
       "0.1534495757571735`", ",", "0.39996459359423087`"}], "}"}], ",", 
     RowBox[{"{", 
      RowBox[{
      "0.8086444419116419`", ",", "0.35957955184719687`", ",", 
       "0.1546085604683304`", ",", "0.39698102779467315`"}], "}"}], ",", 
     RowBox[{"{", 
      RowBox[{
      "0.8098569891591164`", ",", "0.35691387423870036`", ",", 
       "0.1557675451794873`", ",", "0.39404358673744755`"}], "}"}], ",", 
     RowBox[{"{", 
      RowBox[{
      "0.81105426730488`", ",", "0.3542875381712732`", ",", 
       "0.1569265298906442`", ",", "0.391151213156801`"}], "}"}], ",", 
     RowBox[{"{", 
      RowBox[{
      "0.8122365629964274`", ",", "0.35169969350622143`", ",", 
       "0.1580855146018011`", ",", "0.3883028884597316`"}], "}"}], ",", 
     RowBox[{"{", 
      RowBox[{
      "0.8134041557536771`", ",", "0.34914951346682743`", ",", 
       "0.159244499312958`", ",", "0.38549758295543407`"}], "}"}], ",", 
     RowBox[{"{", 
      RowBox[{
      "0.8145573181790211`", ",", "0.3466361437176859`", ",", 
       "0.1604034840241149`", ",", "0.3827343615866204`"}], "}"}], ",", 
     RowBox[{"{", 
      RowBox[{
      "0.8156963161772217`", ",", "0.34415883179362006`", ",", 
       "0.1615624687352718`", ",", "0.3800122843882042`"}], "}"}]}], "}"}]}], 
  ";"}]], "Input",
 CellOpen->False,
 CellChangeTimes->{{3.4855044275066752`*^9, 3.485504437785293*^9}}],

Cell[BoxData[""], "Input",
 CellChangeTimes->{{3.4512989197057247`*^9, 3.451299096531212*^9}, {
   3.451329673149494*^9, 3.45132967514878*^9}, {3.451329743157865*^9, 
   3.451329759251746*^9}, {3.4852386819986596`*^9, 3.4852386823109336`*^9}, 
   3.485500404788929*^9}],

Cell[BoxData[
 RowBox[{" ", Cell[TextData[{
   " 1.Preferntially Random in nucleoplasm, Kd=",
   Cell[BoxData[
    FormBox[
     RowBox[{
      SuperscriptBox["10", "9"], "M"}], TraditionalForm]]],
   " (1000pM), ",
   StyleBox[
   "the new ODE systems is created by making Kf and Kb of the reactions \
leading to excluded complexes 0 ",
    FontSize->16]
  }], "Text",
   CellChangeTimes->{{3.4160509087708006`*^9, 3.4160509183511934`*^9}},
   FontSize->18]}]], "Text",
 CellChangeTimes->{{3.451297985016437*^9, 3.451297997453364*^9}, {
  3.451327597236196*^9, 3.451327643620412*^9}, {3.451331433503028*^9, 
  3.451331437865971*^9}, {3.4513315285305843`*^9, 3.4513315429074917`*^9}, {
  3.451483499192917*^9, 3.451483514313937*^9}, {3.4514835571705217`*^9, 
  3.451483595581503*^9}, {3.451483733364273*^9, 3.451483743118882*^9}, {
  3.451483848419743*^9, 3.451483852265004*^9}},
 FontSize->16,
 FontWeight->"Bold",
 Background->RGBColor[1, 1, 0]],

Cell[BoxData[
 RowBox[{
  RowBox[{
  "code", " ", "to", " ", "exclude", " ", "complexes", " ", "not", " ", 
   "present", " ", "in", " ", "vector", " ", "VARSex"}], ",", " ", 
  RowBox[{"output", " ", "-", " ", 
   RowBox[{"exlusion", " ", "list", " ", 
    RowBox[{"(", 
     RowBox[{"Table", " ", "S5"}], ")"}]}]}]}]], "Text",
 CellChangeTimes->{{3.451297985016437*^9, 3.451297997453364*^9}, {
  3.451299297416483*^9, 3.451299297766465*^9}, {3.451327910757359*^9, 
  3.451327928224682*^9}, {3.451482677649527*^9, 3.451482677998789*^9}, {
  3.451482738481454*^9, 3.45148274207962*^9}, {3.451482842866181*^9, 
  3.451482856119385*^9}, {3.451482957435074*^9, 3.451482982135606*^9}, {
  3.45148303413772*^9, 3.451483071552286*^9}, {3.4514831077430897`*^9, 
  3.451483169478776*^9}, {3.451483201487064*^9, 3.4514832189671097`*^9}, {
  3.451483617036407*^9, 3.451483617599454*^9}},
 FontSize->16,
 FontWeight->"Bold"],

Cell[CellGroupData[{

Cell[BoxData[{
 RowBox[{
  RowBox[{"VARSexRE", "=", 
   RowBox[{"{", 
    RowBox[{
    "r1", ",", "p1", ",", "p2", ",", "p3", ",", "p4", ",", "p5", ",", "p1p2", 
     ",", "p3p4", ",", "p3p5", ",", "p4p5", ",", "p1p2p3", ",", "p1p2p4", ",",
      "p1p2p3p4", ",", "p1p2p3p5", ",", "p1p2p4p5", ",", "p1p2p3p4p5", ",", 
     "p1p2p3p4p5r1"}], "}"}]}], ";"}], "\n", 
 RowBox[{"A", "=", 
  RowBox[{"Complement", "[", 
   RowBox[{"VarsI", ",", "VARSexRE"}], "]"}]}], "\[IndentingNewLine]", 
 RowBox[{
  RowBox[{
   RowBox[{"F", "[", "j_", "]"}], ":=", 
   RowBox[{
    RowBox[{"Drop", "[", 
     RowBox[{
      RowBox[{"Reap", "[", 
       RowBox[{"Do", "[", 
        RowBox[{
         RowBox[{"If", " ", "[", 
          RowBox[{
           RowBox[{"StringMatchQ", "[", 
            RowBox[{
             RowBox[{"ToString", "[", 
              RowBox[{"RateEqsI", "[", 
               RowBox[{"[", "i", "]"}], "]"}], "]"}], ",", " ", 
             RowBox[{"StringJoin", "[", " ", 
              RowBox[{"\"\<* \>\"", ",", 
               RowBox[{"ToString", "[", 
                RowBox[{"A", "[", 
                 RowBox[{"[", "j", "]"}], "]"}], "]"}], ",", " ", 
               "\"\< *\>\""}], "]"}]}], "]"}], ",", " ", 
           RowBox[{"If", "[", 
            RowBox[{
             RowBox[{"OddQ", "[", "i", "]"}], ",", " ", 
             RowBox[{"Sow", "[", "i", "]"}], ",", 
             RowBox[{"Sow", "[", 
              RowBox[{"i", "-", "1"}], "]"}]}], "]"}], ",", " ", 
           RowBox[{"Continue", "[", "]"}]}], "]"}], ",", " ", 
         RowBox[{"{", 
          RowBox[{"i", ",", "1", " ", ",", " ", 
           RowBox[{"Length", "[", "RateEqsI", "]"}]}], "}"}]}], "]"}], "]"}], 
      ",", "1"}], "]"}], "[", 
    RowBox[{"[", 
     RowBox[{"1", ",", "1"}], "]"}], "]"}]}], ";"}], "\[IndentingNewLine]", 
 RowBox[{
  RowBox[{"F1", "=", 
   RowBox[{"Sort", "[", 
    RowBox[{
     RowBox[{
      RowBox[{"Table", "[", 
       RowBox[{
        RowBox[{"F", "[", "j", "]"}], ",", " ", 
        RowBox[{"{", 
         RowBox[{"j", ",", "1", ",", 
          RowBox[{"Length", "[", "A", "]"}]}], "}"}]}], "]"}], "//", 
      "Flatten"}], ",", "Less"}], "]"}]}], ";"}], "\[IndentingNewLine]", 
 RowBox[{
  RowBox[{
   RowBox[{"G", "[", 
    RowBox[{"M_", ",", " ", "j_"}], "]"}], ":=", 
   RowBox[{"ReplacePart", "[", 
    RowBox[{"M", ",", 
     RowBox[{"{", 
      RowBox[{
       RowBox[{
        RowBox[{"{", 
         RowBox[{
          RowBox[{
           RowBox[{"F1", "[", 
            RowBox[{"[", "j", "]"}], "]"}], "+", "1"}], ",", "2"}], "}"}], 
        "\[Rule]", " ", "0"}], ",", " ", 
       RowBox[{
        RowBox[{"{", 
         RowBox[{
          RowBox[{"F1", "[", 
           RowBox[{"[", "j", "]"}], "]"}], ",", "2"}], "}"}], "\[Rule]", " ", 
        "0"}]}], "}"}]}], "]"}]}], ";"}]}], "Input",
 CellChangeTimes->{{3.414399922328125*^9, 3.4143999446875*^9}, {
   3.41440010596875*^9, 3.41440015559375*^9}, {3.414404097798275*^9, 
   3.4144041148535833`*^9}, {3.4144061132160673`*^9, 3.414406140248809*^9}, {
   3.414406195486911*^9, 3.4144062277729793`*^9}, {3.4144068188042884`*^9, 
   3.414406834515956*^9}, {3.4144068711139793`*^9, 3.4144069924299393`*^9}, {
   3.41441534047445*^9, 3.414415342271348*^9}, {3.4144159600409393`*^9, 
   3.4144159619315763`*^9}, {3.414416289511798*^9, 3.414416356605977*^9}, 
   3.4144163997937536`*^9, {3.414418540391073*^9, 3.4144185719694004`*^9}, 
   3.451300158551568*^9, {3.451329852147626*^9, 3.451329870235044*^9}, {
   3.451329958249957*^9, 3.451329973782091*^9}, {3.4513334761732492`*^9, 
   3.451333481318248*^9}, {3.451334586864551*^9, 3.45133458810528*^9}, {
   3.451334665296067*^9, 3.4513346704285297`*^9}, 3.485501680786346*^9}],

Cell[BoxData[
 RowBox[{"{", 
  RowBox[{
  "p1p2p3p4r1", ",", "p1p2p3p5r1", ",", "p1p2p3r1", ",", "p1p2p4p5r1", ",", 
   "p1p2p4r1", ",", "p1p2r1", ",", "p1p3", ",", "p1p3p4", ",", "p1p3p4p5", 
   ",", "p1p3p4p5r1", ",", "p1p3p4r1", ",", "p1p3p5", ",", "p1p3p5r1", ",", 
   "p1p3r1", ",", "p1r1", ",", "p2p3", ",", "p2p3p4", ",", "p2p3p4p5", ",", 
   "p2p3p4p5r1", ",", "p2p3p4r1", ",", "p2p3p5", ",", "p2p3p5r1", ",", 
   "p2p3r1", ",", "p2p4", ",", "p2p4p5", ",", "p2p4p5r1", ",", "p2p4r1", ",", 
   "p2r1", ",", "p3p4p5"}], "}"}]], "Output",
 CellChangeTimes->{{3.41440087321875*^9, 3.414400882109375*^9}, 
   3.41440115903125*^9, 3.414402903046776*^9, 3.4144041330286903`*^9, 
   3.4144054830538187`*^9, {3.41440704827245*^9, 3.4144071239849644`*^9}, {
   3.4144158822591915`*^9, 3.414415889212361*^9}, 3.4144159643378415`*^9, 
   3.4144164060437937`*^9, 3.414418579703825*^9, 3.414420004400443*^9, 
   3.415704527463507*^9, 3.416674543255375*^9, 3.416675711005375*^9, 
   3.451300207970686*^9, 3.451327864938715*^9, 3.451329590016939*^9, 
   3.451329979617485*^9, 3.451330868888755*^9, 3.451333509892468*^9, 
   3.451333855397758*^9, 3.4513342690098877`*^9, 3.451334592034684*^9, 
   3.4513346933431883`*^9, 3.451334874256403*^9, 3.4513349609418917`*^9, 
   3.4513351045359297`*^9, 3.451577634171875*^9, 3.485238877499378*^9, 
   3.485239268667218*^9, 3.48523946592267*^9, 3.4852396006275496`*^9, 
   3.4855015714008455`*^9, 3.485504478087473*^9, 3.4856768898148966`*^9}]
}, Open  ]],

Cell[BoxData[
 RowBox[{
  RowBox[{"Reap", "[", 
   RowBox[{"Do", "[", 
    RowBox[{
     RowBox[{
      RowBox[{"Varss", "=", "VarsI"}], ";", " ", 
      RowBox[{"Balancess", "=", "BalancesI"}], ";", 
      RowBox[{"RateEqss", "=", "RateEqsI"}], ";", 
      RowBox[{"Init0s", "=", 
       RowBox[{"Init", "[", "i", "]"}]}], ";", "\[IndentingNewLine]", 
      RowBox[{"Params", "=", 
       RowBox[{"Fold", "[", 
        RowBox[{"G", ",", "ParamKd9", ",", " ", 
         RowBox[{"Table", "[", 
          RowBox[{"i", ",", 
           RowBox[{"{", 
            RowBox[{"i", ",", "1", ",", 
             RowBox[{"Length", "[", "F1", "]"}]}], "}"}]}], "]"}]}], "]"}]}], 
      ";", "\n", 
      RowBox[{"Sol0s", "=", 
       RowBox[{"NDSolve", "[", 
        RowBox[{
         RowBox[{"Join", "[", 
          RowBox[{
           RowBox[{
            RowBox[{
             RowBox[{"Odes", "[", "Balancess", "]"}], "/.", 
             RowBox[{"(", 
              RowBox[{"RateEqss", "/.", 
               RowBox[{"Table", "[", 
                RowBox[{
                 RowBox[{
                  RowBox[{"Varss", "[", 
                   RowBox[{"[", "i", "]"}], "]"}], "\[Rule]", 
                  RowBox[{
                   RowBox[{"Varss", "[", 
                    RowBox[{"[", "i", "]"}], "]"}], "[", "t", "]"}]}], ",", 
                 RowBox[{"{", 
                  RowBox[{"i", ",", "1", ",", 
                   RowBox[{
                    RowBox[{"Dimensions", "[", "Varss", "]"}], "[", 
                    RowBox[{"[", "1", "]"}], "]"}]}], "}"}]}], "]"}]}], 
              ")"}]}], "/.", "Params"}], ",", " ", "Init0s"}], "]"}], ",", 
         " ", "Varss", ",", " ", 
         RowBox[{"{", 
          RowBox[{"t", ",", " ", "0", ",", 
           SuperscriptBox["10", "3"]}], "}"}]}], "]"}]}], ";", 
      "\[IndentingNewLine]", 
      RowBox[{"Inits", "=", 
       RowBox[{"ReplacePart", "[", 
        RowBox[{
         RowBox[{"Table", "[", 
          RowBox[{
           RowBox[{
            RowBox[{
             RowBox[{"Varss", "[", 
              RowBox[{"[", "i", "]"}], "]"}], "[", "0", "]"}], "\[Equal]", 
            RowBox[{
             RowBox[{"(", 
              RowBox[{
               RowBox[{
                RowBox[{
                 RowBox[{"Varss", "[", 
                  RowBox[{"[", "i", "]"}], "]"}], "[", "t", "]"}], "/.", 
                "Sol0s"}], "/.", 
               RowBox[{"t", "\[Rule]", " ", "1000"}]}], ")"}], "[", 
             RowBox[{"[", "1", "]"}], "]"}]}], ",", " ", 
           RowBox[{"{", 
            RowBox[{"i", ",", "1", ",", 
             RowBox[{"Length", "[", "Varss", "]"}]}], "}"}]}], "]"}], ",", 
         " ", 
         RowBox[{
          RowBox[{"r1", "[", "0", "]"}], "\[Equal]", "1.4"}], ",", " ", 
         RowBox[{"{", "1", "}"}]}], "]"}]}], ";", "\n", 
      RowBox[{"Sols", "=", 
       RowBox[{"NDSolve", "[", 
        RowBox[{
         RowBox[{"Join", "[", 
          RowBox[{
           RowBox[{
            RowBox[{
             RowBox[{"Odes", "[", "Balancess", "]"}], "/.", 
             RowBox[{"(", 
              RowBox[{"RateEqss", "/.", 
               RowBox[{"Table", "[", 
                RowBox[{
                 RowBox[{
                  RowBox[{"Varss", "[", 
                   RowBox[{"[", "i", "]"}], "]"}], "\[Rule]", 
                  RowBox[{
                   RowBox[{"Varss", "[", 
                    RowBox[{"[", "i", "]"}], "]"}], "[", "t", "]"}]}], ",", 
                 RowBox[{"{", 
                  RowBox[{"i", ",", "1", ",", 
                   RowBox[{
                    RowBox[{"Dimensions", "[", "Varss", "]"}], "[", 
                    RowBox[{"[", "1", "]"}], "]"}]}], "}"}]}], "]"}]}], 
              ")"}]}], "/.", "Params"}], ",", " ", "Inits"}], "]"}], ",", " ",
          "Varss", ",", " ", 
         RowBox[{"{", 
          RowBox[{"t", ",", " ", "0", ",", 
           SuperscriptBox["10", "4"]}], "}"}]}], "]"}]}], ";", "\n", 
      RowBox[{"Fs", "=", 
       RowBox[{"If", "[", 
        RowBox[{
         RowBox[{
          RowBox[{"p1p2p3p4p5r1", "[", "t", "]"}], "\[GreaterEqual]", 
          RowBox[{
           RowBox[{
            RowBox[{"(", 
             RowBox[{
              RowBox[{
               RowBox[{"p1p2p3p4p5r1", "[", "t", "]"}], "/.", 
               RowBox[{"t", "\[Rule]", "10000"}]}], "/.", "Sols"}], ")"}], 
            "[", 
            RowBox[{"[", "1", "]"}], "]"}], "/", "2"}]}], ",", " ", "True", 
         ",", " ", "False"}], "]"}]}], ";", "\n", 
      RowBox[{"VarssM", "=", 
       RowBox[{"Join", "[", 
        RowBox[{"Varss", ",", 
         RowBox[{"{", " ", "r2", "}"}]}], "]"}]}], ";", "\[IndentingNewLine]", 
      RowBox[{"BalancessM", "=", 
       RowBox[{"Join", "[", 
        RowBox[{"Balancess", ",", 
         RowBox[{"{", " ", 
          RowBox[{"Vf", "==", 
           RowBox[{
            RowBox[{"-", "p1p2p3p4p5r1"}], "+", "r2", "+", "p1", "+", "p2", 
            "+", "p3", "+", "p4", "+", "p5"}]}], "}"}]}], "]"}]}], ";", 
      "\[IndentingNewLine]", 
      RowBox[{"RateEqssM", "=", 
       RowBox[{"Join", "[", 
        RowBox[{"RateEqss", ",", 
         RowBox[{"{", " ", 
          RowBox[{"Vf", "\[Rule]", 
           RowBox[{"Kf", "*", "p1p2p3p4p5r1"}]}], "}"}]}], "]"}]}], ";", 
      "\[IndentingNewLine]", 
      RowBox[{"ParamsM", "=", 
       RowBox[{"Join", "[", 
        RowBox[{"Params", ",", 
         RowBox[{"{", " ", 
          RowBox[{"Kf", "\[Rule]", "0.6"}], "}"}]}], "]"}]}], ";", 
      "\[IndentingNewLine]", 
      RowBox[{"Init0sM", "=", 
       RowBox[{"Join", "[", 
        RowBox[{"Init0s", ",", 
         RowBox[{"{", " ", 
          RowBox[{
           RowBox[{"r2", "[", "0", "]"}], "\[Equal]", "0"}], "}"}]}], "]"}]}],
       ";", "\[IndentingNewLine]", 
      RowBox[{"Sol0sM", "=", 
       RowBox[{"NDSolve", "[", 
        RowBox[{
         RowBox[{"Join", "[", 
          RowBox[{
           RowBox[{
            RowBox[{
             RowBox[{"Odes", "[", "BalancessM", "]"}], "/.", 
             RowBox[{"(", 
              RowBox[{"RateEqssM", "/.", 
               RowBox[{"Table", "[", 
                RowBox[{
                 RowBox[{
                  RowBox[{"VarssM", "[", 
                   RowBox[{"[", "i", "]"}], "]"}], "\[Rule]", 
                  RowBox[{
                   RowBox[{"VarssM", "[", 
                    RowBox[{"[", "i", "]"}], "]"}], "[", "t", "]"}]}], ",", 
                 RowBox[{"{", 
                  RowBox[{"i", ",", "1", ",", 
                   RowBox[{
                    RowBox[{"Dimensions", "[", "VarssM", "]"}], "[", 
                    RowBox[{"[", "1", "]"}], "]"}]}], "}"}]}], "]"}]}], 
              ")"}]}], "/.", "ParamsM"}], ",", " ", "Init0sM"}], "]"}], ",", 
         " ", "VarssM", ",", " ", 
         RowBox[{"{", 
          RowBox[{"t", ",", " ", "0", ",", 
           SuperscriptBox["10", "3"]}], "}"}]}], "]"}]}], ";", 
      "\[IndentingNewLine]", 
      RowBox[{"InitsM", "=", 
       RowBox[{"ReplacePart", "[", 
        RowBox[{
         RowBox[{"Table", "[", 
          RowBox[{
           RowBox[{
            RowBox[{
             RowBox[{"VarssM", "[", 
              RowBox[{"[", "i", "]"}], "]"}], "[", "0", "]"}], "\[Equal]", 
            RowBox[{
             RowBox[{"(", 
              RowBox[{
               RowBox[{
                RowBox[{
                 RowBox[{"VarssM", "[", 
                  RowBox[{"[", "i", "]"}], "]"}], "[", "t", "]"}], "/.", 
                "Sol0sM"}], "/.", 
               RowBox[{"t", "\[Rule]", " ", "1000"}]}], ")"}], "[", 
             RowBox[{"[", "1", "]"}], "]"}]}], ",", " ", 
           RowBox[{"{", 
            RowBox[{"i", ",", "1", ",", 
             RowBox[{"Length", "[", "VarssM", "]"}]}], "}"}]}], "]"}], ",", 
         RowBox[{
          RowBox[{"r1", "[", "0", "]"}], "\[Equal]", "1.4"}], ",", " ", 
         RowBox[{"{", "1", "}"}]}], "]"}]}], ";", "\[IndentingNewLine]", 
      RowBox[{"SolsM", "=", 
       RowBox[{"NDSolve", "[", 
        RowBox[{
         RowBox[{"Join", "[", 
          RowBox[{
           RowBox[{
            RowBox[{
             RowBox[{"Odes", "[", "BalancessM", "]"}], "/.", 
             RowBox[{"(", 
              RowBox[{"RateEqssM", "/.", 
               RowBox[{"Table", "[", 
                RowBox[{
                 RowBox[{
                  RowBox[{"VarssM", "[", 
                   RowBox[{"[", "i", "]"}], "]"}], "\[Rule]", 
                  RowBox[{
                   RowBox[{"VarssM", "[", 
                    RowBox[{"[", "i", "]"}], "]"}], "[", "t", "]"}]}], ",", 
                 RowBox[{"{", 
                  RowBox[{"i", ",", "1", ",", 
                   RowBox[{
                    RowBox[{"Dimensions", "[", "VarssM", "]"}], "[", 
                    RowBox[{"[", "1", "]"}], "]"}]}], "}"}]}], "]"}]}], 
              ")"}]}], "/.", "ParamsM"}], ",", " ", "InitsM"}], "]"}], ",", 
         " ", "VarssM", ",", " ", 
         RowBox[{"{", 
          RowBox[{"t", ",", " ", "0", ",", 
           SuperscriptBox["10", "5"]}], "}"}]}], "]"}]}], ";", 
      "\[IndentingNewLine]", 
      RowBox[{"FsM", "=", 
       RowBox[{"If", "[", 
        RowBox[{
         RowBox[{
          RowBox[{"r2", "[", "t", "]"}], "\[GreaterEqual]", " ", "0.7"}], ",",
          " ", "True", ",", " ", "False"}], "]"}]}], ";", 
      "\[IndentingNewLine]", 
      RowBox[{"Sow", "[", 
       RowBox[{"{", 
        RowBox[{
         RowBox[{
          RowBox[{
           RowBox[{"(", 
            RowBox[{
             RowBox[{
              RowBox[{"p1p2p3p4p5r1", "[", "t", "]"}], "/.", 
              RowBox[{"t", "\[Rule]", "10000"}]}], "/.", "Sols"}], ")"}], "[", 
           RowBox[{"[", "1", "]"}], "]"}], "/", "1.4"}], ",", "\n", 
         RowBox[{"Catch", "[", 
          RowBox[{"NDSolve", "[", 
           RowBox[{
            RowBox[{"Join", "[", 
             RowBox[{
              RowBox[{
               RowBox[{
                RowBox[{"Odes", "[", "Balancess", "]"}], "/.", 
                RowBox[{"(", 
                 RowBox[{"RateEqss", "/.", 
                  RowBox[{"Table", "[", 
                   RowBox[{
                    RowBox[{
                    RowBox[{"Varss", "[", 
                    RowBox[{"[", "i", "]"}], "]"}], "\[Rule]", 
                    RowBox[{
                    RowBox[{"Varss", "[", 
                    RowBox[{"[", "i", "]"}], "]"}], "[", "t", "]"}]}], ",", 
                    RowBox[{"{", 
                    RowBox[{"i", ",", "1", ",", 
                    RowBox[{
                    RowBox[{"Dimensions", "[", "Varss", "]"}], "[", 
                    RowBox[{"[", "1", "]"}], "]"}]}], "}"}]}], "]"}]}], 
                 ")"}]}], "/.", "Params"}], ",", " ", "Inits"}], "]"}], ",", 
            " ", "Varss", ",", " ", 
            RowBox[{"{", 
             RowBox[{"t", ",", " ", "0", ",", 
              SuperscriptBox["10", "3"]}], "}"}], ",", " ", 
            RowBox[{"Method", "\[Rule]", 
             RowBox[{"{", 
              RowBox[{"EventLocator", ",", " ", 
               RowBox[{"\"\<Event\>\"", "\[Rule]", "Fs"}], ",", "  ", 
               RowBox[{"\"\<EventAction\>\"", "\[RuleDelayed]", 
                RowBox[{"Throw", "[", "t", "]"}]}]}], "}"}]}]}], "]"}], " ", 
          "]"}], ",", "\[IndentingNewLine]", 
         RowBox[{"0.000011589847111568995`", "*", "i"}], ",", 
         "\[IndentingNewLine]", 
         RowBox[{"Catch", "[", 
          RowBox[{"NDSolve", "[", 
           RowBox[{
            RowBox[{"Join", "[", 
             RowBox[{
              RowBox[{
               RowBox[{
                RowBox[{"Odes", "[", "BalancessM", "]"}], "/.", 
                RowBox[{"(", 
                 RowBox[{"RateEqssM", "/.", 
                  RowBox[{"Table", "[", 
                   RowBox[{
                    RowBox[{
                    RowBox[{"VarssM", "[", 
                    RowBox[{"[", "i", "]"}], "]"}], "\[Rule]", 
                    RowBox[{
                    RowBox[{"VarssM", "[", 
                    RowBox[{"[", "i", "]"}], "]"}], "[", "t", "]"}]}], ",", 
                    RowBox[{"{", 
                    RowBox[{"i", ",", "1", ",", 
                    RowBox[{
                    RowBox[{"Dimensions", "[", "VarssM", "]"}], "[", 
                    RowBox[{"[", "1", "]"}], "]"}]}], "}"}]}], "]"}]}], 
                 ")"}]}], "/.", "ParamsM"}], ",", " ", "InitsM"}], "]"}], ",",
             " ", "VarssM", ",", " ", 
            RowBox[{"{", 
             RowBox[{"t", ",", " ", "0", ",", 
              SuperscriptBox["10", "6"]}], "}"}], ",", " ", 
            RowBox[{"Method", "\[Rule]", 
             RowBox[{"{", 
              RowBox[{"EventLocator", ",", " ", 
               RowBox[{"\"\<Event\>\"", "\[Rule]", "FsM"}], ",", "  ", 
               RowBox[{"\"\<EventAction\>\"", "\[RuleDelayed]", 
                RowBox[{"Throw", "[", "t", "]"}]}]}], "}"}]}]}], "]"}], " ", 
          "]"}]}], "}"}], "]"}]}], ",", " ", 
     RowBox[{"{", 
      RowBox[{"i", ",", "140", ",", "14000", ",", "100"}], "}"}]}], "]"}], 
   "]"}], "[", 
  RowBox[{"[", 
   RowBox[{"2", ",", "1"}], "]"}], "]"}]], "Input",
 CellChangeTimes->{{3.451327996530448*^9, 3.451328106211616*^9}, 
   3.451328143355715*^9, {3.451329540637631*^9, 3.451329541601561*^9}, {
   3.45132961142267*^9, 3.451329613262961*^9}, {3.451330022955512*^9, 
   3.451330157089074*^9}, {3.4513308262002077`*^9, 3.451330849397336*^9}, {
   3.4513308867608767`*^9, 3.451330933197126*^9}, 3.4513310036252813`*^9, {
   3.451333496732476*^9, 3.451333533822692*^9}, {3.4513348440038137`*^9, 
   3.4513348505343018`*^9}, {3.4513350114480667`*^9, 
   3.4513350188866777`*^9}, {3.451335052964476*^9, 3.4513350543954372`*^9}, 
   3.4513351563432817`*^9, {3.451364759354677*^9, 3.451364780175604*^9}, {
   3.4513648380376673`*^9, 3.45136483822332*^9}, {3.48508833025921*^9, 
   3.48508834150921*^9}, 3.485238910757624*^9, {3.4855005444559374`*^9, 
   3.48550055907298*^9}, {3.485500590761476*^9, 3.4855006405688515`*^9}, {
   3.485501585423826*^9, 3.485501630212944*^9}, {3.4855044804618654`*^9, 
   3.485504513140997*^9}, {3.4855120142678347`*^9, 3.4855120172366037`*^9}, 
   3.4856769101545563`*^9, {3.4856774770886173`*^9, 3.4856775041877117`*^9}, {
   3.4856830641722527`*^9, 3.485683064515959*^9}}],

Cell[BoxData[
 RowBox[{
  RowBox[{"PRProNucT", "=", 
   RowBox[{"{", 
    RowBox[{
     RowBox[{"{", 
      RowBox[{
      "0.000016808675477384376`", ",", "1.4775751891738858`", ",", 
       "0.0016225785956196592`", ",", "10456.95278334824`"}], "}"}], ",", 
     RowBox[{"{", 
      RowBox[{
      "0.00012987377276552482`", ",", "1.310860727959152`", ",", 
       "0.002781563306776559`", ",", "1389.1398886065726`"}], "}"}], ",", 
     RowBox[{"{", 
      RowBox[{
      "0.00042338343583636634`", ",", "1.1864155466048845`", ",", 
       "0.003940548017933458`", ",", "436.92466424491624`"}], "}"}], ",", 
     RowBox[{"{", 
      RowBox[{
      "0.0009389247089247688`", ",", "1.0888642227780905`", ",", 
       "0.005099532729090358`", ",", "201.63180882925178`"}], "}"}], ",", 
     RowBox[{"{", 
      RowBox[{
      "0.0016830209423371924`", ",", "1.00959780548065`", ",", 
       "0.006258517440247257`", ",", "114.85933688663506`"}], "}"}], ",", 
     RowBox[{"{", 
      RowBox[{
      "0.002642671177606318`", ",", "0.9434280026561501`", ",", 
       "0.007417502151404157`", ",", "74.51869320266758`"}], "}"}], ",", 
     RowBox[{"{", 
      RowBox[{
      "0.0037961716178661624`", ",", "0.8870316661177817`", ",", 
       "0.008576486862561057`", ",", "52.72789983319862`"}], "}"}], ",", 
     RowBox[{"{", 
      RowBox[{
      "0.005119185647996758`", ",", "0.8381721189087549`", ",", 
       "0.009735471573717956`", ",", "39.66063272193324`"}], "}"}], ",", 
     RowBox[{"{", 
      RowBox[{
      "0.006587809671141289`", ",", "0.7952805241080223`", ",", 
       "0.010894456284874855`", ",", "31.20123745535772`"}], "}"}], ",", 
     RowBox[{"{", 
      RowBox[{
      "0.008179966918473652`", ",", "0.7572182910437457`", ",", 
       "0.012053440996031756`", ",", "25.396518175111147`"}], "}"}], ",", 
     RowBox[{"{", 
      RowBox[{
      "0.009875923020802566`", ",", "0.7231351435765012`", ",", 
       "0.013212425707188655`", ",", "21.22750998779301`"}], "}"}], ",", 
     RowBox[{"{", 
      RowBox[{
      "0.011658360772266672`", ",", "0.692380591143857`", ",", 
       "0.014371410418345554`", ",", "18.121710092826074`"}], "}"}], ",", 
     RowBox[{"{", 
      RowBox[{
      "0.013512247256939227`", ",", "0.6644467994070418`", ",", 
       "0.015530395129502453`", ",", "15.737694873216867`"}], "}"}], ",", 
     RowBox[{"{", 
      RowBox[{
      "0.015424614992739064`", ",", "0.6389299507228359`", ",", 
       "0.016689379840659352`", ",", "13.861638753089835`"}], "}"}], ",", 
     RowBox[{"{", 
      RowBox[{
      "0.0173843189865315`", ",", "0.6155041301558001`", ",", 
       "0.01784836455181625`", ",", "12.354037113677247`"}], "}"}], ",", 
     RowBox[{"{", 
      RowBox[{
      "0.01938179986041699`", ",", "0.5939027999511345`", ",", 
       "0.019007349262973153`", ",", "11.120671094629502`"}], "}"}], ",", 
     RowBox[{"{", 
      RowBox[{
      "0.021408866511921407`", ",", "0.573905179665023`", ",", 
       "0.020166333974130052`", ",", "10.095991267694675`"}], "}"}], ",", 
     RowBox[{"{", 
      RowBox[{
      "0.023458503124865658`", ",", "0.5553267113760836`", ",", 
       "0.02132531868528695`", ",", "9.233208153095873`"}], "}"}], ",", 
     RowBox[{"{", 
      RowBox[{
      "0.0255247010086353`", ",", "0.5380114914729754`", ",", 
       "0.02248430339644385`", ",", "8.49816574305663`"}], "}"}], ",", 
     RowBox[{"{", 
      RowBox[{
      "0.027602313698850897`", ",", "0.5218267339784362`", ",", 
       "0.02364328810760075`", ",", "7.865432625390952`"}], "}"}], ",", 
     RowBox[{"{", 
      RowBox[{
      "0.029686932916741814`", ",", "0.5066586167917124`", ",", 
       "0.02480227281875765`", ",", "7.315739414200268`"}], "}"}], ",", 
     RowBox[{"{", 
      RowBox[{
      "0.03177478277084725`", ",", "0.4924087057830538`", ",", 
       "0.025961257529914548`", ",", "6.834254210439909`"}], "}"}], ",", 
     RowBox[{"{", 
      RowBox[{
      "0.03386262967653217`", ",", "0.4789915086706857`", ",", 
       "0.02712024224107145`", ",", "6.409399749682159`"}], "}"}], ",", 
     RowBox[{"{", 
      RowBox[{
      "0.035947705696600454`", ",", "0.4663322423900129`", ",", 
       "0.02827922695222835`", ",", "6.032022640350656`"}], "}"}], ",", 
     RowBox[{"{", 
      RowBox[{
      "0.038027643280814885`", ",", "0.45436522773306554`", ",", 
       "0.02943821166338525`", ",", "5.6948020612688675`"}], "}"}], ",", 
     RowBox[{"{", 
      RowBox[{
      "0.040100419658332706`", ",", "0.44303245337043146`", ",", 
       "0.030597196374542147`", ",", "5.39181991126747`"}], "}"}], ",", 
     RowBox[{"{", 
      RowBox[{
      "0.04216430939340895`", ",", "0.4322824264638164`", ",", 
       "0.031756181085699046`", ",", "5.118246816329487`"}], "}"}], ",", 
     RowBox[{"{", 
      RowBox[{
      "0.04421784384288901`", ",", "0.422069356052652`", ",", 
       "0.032915165796855946`", ",", "4.870105354468961`"}], "}"}], ",", 
     RowBox[{"{", 
      RowBox[{
      "0.04625977645175955`", ",", "0.4123522410485888`", ",", 
       "0.034074150508012845`", ",", "4.644092910380305`"}], "}"}], ",", 
     RowBox[{"{", 
      RowBox[{
      "0.04828905299205041`", ",", "0.4030943482876177`", ",", 
       "0.035233135219169744`", ",", "4.437446578729065`"}], "}"}], ",", 
     RowBox[{"{", 
      RowBox[{
      "0.05030478599332538`", ",", "0.394262551154942`", ",", 
       "0.03639211993032664`", ",", "4.247838401301166`"}], "}"}], ",", 
     RowBox[{"{", 
      RowBox[{
      "0.05230623273307988`", ",", "0.38582698654204195`", ",", 
       "0.03755110464148354`", ",", "4.073294260720277`"}], "}"}], ",", 
     RowBox[{"{", 
      RowBox[{
      "0.05429277625604351`", ",", "0.37776059558780906`", ",", 
       "0.03871008935264044`", ",", "3.912129056065456`"}], "}"}], ",", 
     RowBox[{"{", 
      RowBox[{
      "0.056263908975551724`", ",", "0.3700387776429383`", ",", 
       "0.03986907406379734`", ",", "3.7628972843363817`"}], "}"}], ",", 
     RowBox[{"{", 
      RowBox[{
      "0.05821921848028197`", ",", "0.3626391666754901`", ",", 
       "0.041028058774954246`", ",", "3.6243514037909765`"}], "}"}], ",", 
     RowBox[{"{", 
      RowBox[{
      "0.06015837522862902`", ",", "0.35554132664853544`", ",", 
       "0.042187043486111145`", ",", "3.495409625986577`"}], "}"}], ",", 
     RowBox[{"{", 
      RowBox[{
      "0.06208112186166542`", ",", "0.3487265871935913`", ",", 
       "0.043346028197268044`", ",", "3.3751297545931402`"}], "}"}], ",", 
     RowBox[{"{", 
      RowBox[{
      "0.06398726390717713`", ",", "0.3421778008980426`", ",", 
       "0.04450501290842494`", ",", "3.262687486932614`"}], "}"}], ",", 
     RowBox[{"{", 
      RowBox[{
      "0.0658766616811766`", ",", "0.3358792155451229`", ",", 
       "0.04566399761958184`", ",", "3.15735813044439`"}], "}"}], ",", 
     RowBox[{"{", 
      RowBox[{
      "0.06774922322257376`", ",", "0.3298163487562475`", ",", 
       "0.04682298233073874`", ",", "3.058502903260851`"}], "}"}], ",", 
     RowBox[{"{", 
      RowBox[{
      "0.06960489812071086`", ",", "0.3239758512097023`", ",", 
       "0.04798196704189564`", ",", "2.9655561010439633`"}], "}"}], ",", 
     RowBox[{"{", 
      RowBox[{
      "0.07144367211603828`", ",", "0.31834536582510814`", ",", 
       "0.04914095175305254`", ",", "2.878015308206887`"}], "}"}], ",", 
     RowBox[{"{", 
      RowBox[{
      "0.07326556237142814`", ",", "0.3129134400322793`", ",", 
       "0.05029993646420944`", ",", "2.7954326466080555`"}], "}"}], ",", 
     RowBox[{"{", 
      RowBox[{
      "0.07507061332619212`", ",", "0.30766948032757424`", ",", 
       "0.05145892117536634`", ",", "2.717407667682656`"}], "}"}], ",", 
     RowBox[{"{", 
      RowBox[{
      "0.07685889305735531`", ",", "0.30260367014289535`", ",", 
       "0.052617905886523236`", ",", "2.6435815739772703`"}], "}"}], ",", 
     RowBox[{"{", 
      RowBox[{
      "0.07863049008304505`", ",", "0.29770682392643655`", ",", 
       "0.053776890597680135`", ",", "2.5736315197741635`"}], "}"}], ",", 
     RowBox[{"{", 
      RowBox[{
      "0.08038551055198656`", ",", "0.2929704674555964`", ",", 
       "0.054935875308837034`", ",", "2.507266483754112`"}], "}"}], ",", 
     RowBox[{"{", 
      RowBox[{
      "0.08212407577062888`", ",", "0.28838663865712444`", ",", 
       "0.05609486001999393`", ",", "2.4442234737560833`"}], "}"}], ",", 
     RowBox[{"{", 
      RowBox[{
      "0.08384632002587206`", ",", "0.2839478735963`", ",", 
       "0.05725384473115083`", ",", "2.3842643510493744`"}], "}"}], ",", 
     RowBox[{"{", 
      RowBox[{
      "0.08555238866707836`", ",", "0.2796472976601636`", ",", 
       "0.05841282944230774`", ",", "2.32717265969144`"}], "}"}], ",", 
     RowBox[{"{", 
      RowBox[{
      "0.08724243641571472`", ",", "0.27547840117177924`", ",", 
       "0.05957181415346464`", ",", "2.2727516440696833`"}], "}"}], ",", 
     RowBox[{"{", 
      RowBox[{
      "0.08891662587511967`", ",", "0.27143510702954743`", ",", 
       "0.06073079886462154`", ",", "2.2208217490661166`"}], "}"}], ",", 
     RowBox[{"{", 
      RowBox[{
      "0.09057512621642448`", ",", "0.267511662891426`", ",", 
       "0.061889783575778436`", ",", "2.171219053746804`"}], "}"}], ",", 
     RowBox[{"{", 
      RowBox[{
      "0.09221811201971075`", ",", "0.26370275377150754`", ",", 
       "0.06304876828693533`", ",", "2.1237933256807553`"}], "}"}], ",", 
     RowBox[{"{", 
      RowBox[{
      "0.09384576225206752`", ",", "0.2600033077429096`", ",", 
       "0.06420775299809223`", ",", "2.0784069737777413`"}], "}"}], ",", 
     RowBox[{"{", 
      RowBox[{
      "0.09545825936660839`", ",", "0.25640859434097973`", ",", 
       "0.06536673770924913`", ",", "2.034933463524429`"}], "}"}], ",", 
     RowBox[{"{", 
      RowBox[{
      "0.09705578850830138`", ",", "0.2529141662288902`", ",", 
       "0.06652572242040604`", ",", "1.9932564678851605`"}], "}"}], ",", 
     RowBox[{"{", 
      RowBox[{
      "0.09863853681438634`", ",", "0.24951577874137598`", ",", 
       "0.06768470713156294`", ",", "1.9532686051683288`"}], "}"}], ",", 
     RowBox[{"{", 
      RowBox[{
      "0.10020669279847082`", ",", "0.24620945956759221`", ",", 
       "0.06884369184271984`", ",", "1.9148709150863568`"}], "}"}], ",", 
     RowBox[{"{", 
      RowBox[{
      "0.10176044580879826`", ",", "0.24299144388958216`", ",", 
       "0.07000267655387674`", ",", "1.8779718638864238`"}], "}"}], ",", 
     RowBox[{"{", 
      RowBox[{
      "0.10329998555229064`", ",", "0.2398581935673541`", ",", 
       "0.07116166126503363`", ",", "1.842486683717672`"}], "}"}], ",", 
     RowBox[{"{", 
      RowBox[{
      "0.10482550167687349`", ",", "0.23680635033221784`", ",", 
       "0.07232064597619053`", ",", "1.80833680289274`"}], "}"}], ",", 
     RowBox[{"{", 
      RowBox[{
      "0.10633718340571977`", ",", "0.2338327288704576`", ",", 
       "0.07347963068734743`", ",", "1.7754492759872336`"}], "}"}], ",", 
     RowBox[{"{", 
      RowBox[{
      "0.10783521921735209`", ",", "0.23093428145383577`", ",", 
       "0.07463861539850433`", ",", "1.7437562712536803`"}], "}"}], ",", 
     RowBox[{"{", 
      RowBox[{
      "0.10931979656670851`", ",", "0.22810818594605137`", ",", 
       "0.07579760010966123`", ",", "1.7131947347444911`"}], "}"}], ",", 
     RowBox[{"{", 
      RowBox[{
      "0.11079110164256212`", ",", "0.22535170519058567`", ",", 
       "0.07695658482081813`", ",", "1.6837057787743535`"}], "}"}], ",", 
     RowBox[{"{", 
      RowBox[{
      "0.1122493191571465`", ",", "0.2226622571796747`", ",", 
       "0.07811556953197503`", ",", "1.6552347191794803`"}], "}"}], ",", 
     RowBox[{"{", 
      RowBox[{
      "0.11369463216463693`", ",", "0.2200373924710558`", ",", 
       "0.07927455424313193`", ",", "1.6277302262587476`"}], "}"}], ",", 
     RowBox[{"{", 
      RowBox[{
      "0.11512722190507196`", ",", "0.21747477830313094`", ",", 
       "0.08043353895428883`", ",", "1.6011443859732655`"}], "}"}], ",", 
     RowBox[{"{", 
      RowBox[{
      "0.11654726767110786`", ",", "0.21497219189914307`", ",", 
       "0.08159252366544573`", ",", "1.5754324666797948`"}], "}"}], ",", 
     RowBox[{"{", 
      RowBox[{
      "0.11795494669493571`", ",", "0.2125275378515309`", ",", 
       "0.08275150837660263`", ",", "1.5505524282887677`"}], "}"}], ",", 
     RowBox[{"{", 
      RowBox[{
      "0.11935043405317407`", ",", "0.21013876181052515`", ",", 
       "0.08391049308775952`", ",", "1.52646488102178`"}], "}"}], ",", 
     RowBox[{"{", 
      RowBox[{
      "0.12073390258777394`", ",", "0.20780398639461914`", ",", 
       "0.08506947779891642`", ",", "1.5031329445219397`"}], "}"}], ",", 
     RowBox[{"{", 
      RowBox[{
      "0.12210552284112194`", ",", "0.2055213325803729`", ",", 
       "0.08622846251007332`", ",", "1.4805218144490726`"}], "}"}], ",", 
     RowBox[{"{", 
      RowBox[{
      "0.12346546300380369`", ",", "0.20328908401756896`", ",", 
       "0.08738744722123022`", ",", "1.458598833680306`"}], "}"}], ",", 
     RowBox[{"{", 
      RowBox[{
      "0.12481388887348441`", ",", "0.20110555779549066`", ",", 
       "0.08854643193238712`", ",", "1.43733331628008`"}], "}"}], ",", 
     RowBox[{"{", 
      RowBox[{
      "0.12615096382382524`", ",", "0.19896915070403132`", ",", 
       "0.08970541664354402`", ",", "1.4166962789295534`"}], "}"}], ",", 
     RowBox[{"{", 
      RowBox[{
      "0.12747684878217497`", ",", "0.19687833656128395`", ",", 
       "0.09086440135470092`", ",", "1.396660450642184`"}], "}"}], ",", 
     RowBox[{"{", 
      RowBox[{
      "0.1287917022150511`", ",", "0.1948316501787581`", ",", 
       "0.09202338606585782`", ",", "1.3772000506438493`"}], "}"}], ",", 
     RowBox[{"{", 
      RowBox[{
      "0.13009568012055264`", ",", "0.19282768931218097`", ",", 
       "0.09318237077701472`", ",", "1.3582907143181242`"}], "}"}], ",", 
     RowBox[{"{", 
      RowBox[{
      "0.13138893602683926`", ",", "0.190865144594475`", ",", 
       "0.09434135548817162`", ",", "1.339909562879546`"}], "}"}], ",", 
     RowBox[{"{", 
      RowBox[{
      "0.13267162099596705`", ",", "0.18894269473137104`", ",", 
       "0.09550034019932852`", ",", "1.322034776920637`"}], "}"}], ",", 
     RowBox[{"{", 
      RowBox[{
      "0.1339438836325208`", ",", "0.18705910865737524`", ",", 
       "0.09665932491048541`", ",", "1.3046457785674088`"}], "}"}], ",", 
     RowBox[{"{", 
      RowBox[{
      "0.13520587009626306`", ",", "0.18521323760519243`", ",", 
       "0.09781830962164231`", ",", "1.2877231196429366`"}], "}"}], ",", 
     RowBox[{"{", 
      RowBox[{
      "0.1364577241185164`", ",", "0.18340392055549876`", ",", 
       "0.09897729433279921`", ",", "1.2712483237239307`"}], "}"}], ",", 
     RowBox[{"{", 
      RowBox[{
      "0.1376995870216812`", ",", "0.18163007564991385`", ",", 
       "0.10013627904395611`", ",", "1.2552038369060923`"}], "}"}], ",", 
     RowBox[{"{", 
      RowBox[{
      "0.13893159774145508`", ",", "0.17989065726339445`", ",", 
       "0.10129526375511302`", ",", "1.2395730862867014`"}], "}"}], ",", 
     RowBox[{"{", 
      RowBox[{
      "0.14015389285142538`", ",", "0.17818467030204793`", ",", 
       "0.10245424846626992`", ",", "1.2243402646923387`"}], "}"}], ",", 
     RowBox[{"{", 
      RowBox[{
      "0.14136660658982883`", ",", "0.176511150739256`", ",", 
       "0.10361323317742682`", ",", "1.2094904018922077`"}], "}"}], ",", 
     RowBox[{"{", 
      RowBox[{
      "0.14256987088780523`", ",", "0.17486915693163996`", ",", 
       "0.10477221788858372`", ",", "1.195009176879895`"}], "}"}], ",", 
     RowBox[{"{", 
      RowBox[{
      "0.14376381539943445`", ",", "0.17325779721814605`", ",", 
       "0.10593120259974062`", ",", "1.1808830944077164`"}], "}"}], ",", 
     RowBox[{"{", 
      RowBox[{
      "0.144948567532702`", ",", "0.1716762431190268`", ",", 
       "0.10709018731089752`", ",", "1.16709915202557`"}], "}"}], ",", 
     RowBox[{"{", 
      RowBox[{
      "0.14612425248175787`", ",", "0.17012361807830484`", ",", 
       "0.10824917202205442`", ",", "1.1536451241996382`"}], "}"}], ",", 
     RowBox[{"{", 
      RowBox[{
      "0.14729099325979383`", ",", "0.16859917542777064`", ",", 
       "0.10940815673321132`", ",", "1.1405093047757573`"}], "}"}], ",", 
     RowBox[{"{", 
      RowBox[{
      "0.1484489107327528`", ",", "0.16710212784864248`", ",", 
       "0.11056714144436822`", ",", "1.1276804384425265`"}], "}"}], ",", 
     RowBox[{"{", 
      RowBox[{
      "0.1495981236534261`", ",", "0.16563172960542755`", ",", 
       "0.11172612615552512`", ",", "1.1151478672777635`"}], "}"}], ",", 
     RowBox[{"{", 
      RowBox[{
      "0.15073874869603884`", ",", "0.1641872680814872`", ",", 
       "0.11288511086668201`", ",", "1.102901489282889`"}], "}"}], ",", 
     RowBox[{"{", 
      RowBox[{
      "0.15187090049098328`", ",", "0.16276806476947966`", ",", 
       "0.11404409557783891`", ",", "1.0909314910579218`"}], "}"}], ",", 
     RowBox[{"{", 
      RowBox[{
      "0.15299469165980317`", ",", "0.16137345787818475`", ",", 
       "0.11520308028899581`", ",", "1.0792286628133243`"}], "}"}], ",", 
     RowBox[{"{", 
      RowBox[{
      "0.15411023285019085`", ",", "0.16000280937971362`", ",", 
       "0.11636206500015271`", ",", "1.0677840536252328`"}], "}"}], ",", 
     RowBox[{"{", 
      RowBox[{
      "0.15521763277095355`", ",", "0.15865548789906442`", ",", 
       "0.11752104971130961`", ",", "1.0565892271377773`"}], "}"}], ",", 
     RowBox[{"{", 
      RowBox[{
      "0.15631699822689052`", ",", "0.1573309156492957`", ",", 
       "0.11868003442246651`", ",", "1.0456360263584417`"}], "}"}], ",", 
     RowBox[{"{", 
      RowBox[{
      "0.15740843415352287`", ",", "0.15602850209791858`", ",", 
       "0.11983901913362341`", ",", "1.0349166555508535`"}], "}"}], ",", 
     RowBox[{"{", 
      RowBox[{
      "0.15849204365158542`", ",", "0.15474768950058304`", ",", 
       "0.12099800384478031`", ",", "1.0244237028933831`"}], "}"}], ",", 
     RowBox[{"{", 
      RowBox[{
      "0.15956792802126235`", ",", "0.1534879609844486`", ",", 
       "0.12215698855593721`", ",", "1.0141500326307913`"}], "}"}], ",", 
     RowBox[{"{", 
      RowBox[{
      "0.1606361867960602`", ",", "0.15224877286713162`", ",", 
       "0.1233159732670941`", ",", "1.0040887313574465`"}], "}"}], ",", 
     RowBox[{"{", 
      RowBox[{
      "0.161696917776431`", ",", "0.15102963082559268`", ",", 
       "0.124474957978251`", ",", "0.9942333126789688`"}], "}"}], ",", 
     RowBox[{"{", 
      RowBox[{
      "0.1627502170628895`", ",", "0.1498300470849793`", ",", 
       "0.12563394268940792`", ",", "0.9845774536692247`"}], "}"}], ",", 
     RowBox[{"{", 
      RowBox[{
      "0.16379617908880503`", ",", "0.14864956541003221`", ",", 
       "0.1267929274005648`", ",", "0.9751150679467085`"}], "}"}], ",", 
     RowBox[{"{", 
      RowBox[{
      "0.1648348966527025`", ",", "0.1474877007493996`", ",", 
       "0.12795191211172172`", ",", "0.9658404199522748`"}], "}"}], ",", 
     RowBox[{"{", 
      RowBox[{
      "0.16586646095017935`", ",", "0.14634404223106265`", ",", 
       "0.1291108968228786`", ",", "0.9567478870528494`"}], "}"}], ",", 
     RowBox[{"{", 
      RowBox[{
      "0.1668909616052473`", ",", "0.14521814524520374`", ",", 
       "0.13026988153403551`", ",", "0.9478321470701507`"}], "}"}], ",", 
     RowBox[{"{", 
      RowBox[{
      "0.16790848670125016`", ",", "0.14410959718814748`", ",", 
       "0.1314288662451924`", ",", "0.9390880277605349`"}], "}"}], ",", 
     RowBox[{"{", 
      RowBox[{
      "0.16891912281128635`", ",", "0.1430179983530869`", ",", 
       "0.1325878509563493`", ",", "0.9305105605138899`"}], "}"}], ",", 
     RowBox[{"{", 
      RowBox[{
      "0.1699229550281153`", ",", "0.14194296670788892`", ",", 
       "0.1337468356675062`", ",", "0.9220950236992361`"}], "}"}], ",", 
     RowBox[{"{", 
      RowBox[{
      "0.1709200669935209`", ",", "0.1408841126094998`", ",", 
       "0.1349058203786631`", ",", "0.9138367999817723`"}], "}"}], ",", 
     RowBox[{"{", 
      RowBox[{
      "0.17191054092714955`", ",", "0.13984107510417781`", ",", 
       "0.13606480508982`", ",", "0.9057314942528794`"}], "}"}], ",", 
     RowBox[{"{", 
      RowBox[{
      "0.17289445765493036`", ",", "0.13881351277295315`", ",", 
       "0.1372237898009769`", ",", "0.8977748426088223`"}], "}"}], ",", 
     RowBox[{"{", 
      RowBox[{
      "0.17387189663682565`", ",", "0.13780105935517073`", ",", 
       "0.1383827745121338`", ",", "0.8899627491962561`"}], "}"}], ",", 
     RowBox[{"{", 
      RowBox[{
      "0.17484293599413425`", ",", "0.1368033960696668`", ",", 
       "0.1395417592232907`", ",", "0.8822912502259153`"}], "}"}], ",", 
     RowBox[{"{", 
      RowBox[{
      "0.17580765253632846`", ",", "0.13582020917349213`", ",", 
       "0.1407007439344476`", ",", "0.8747566121902772`"}], "}"}], ",", 
     RowBox[{"{", 
      RowBox[{
      "0.1767661217872071`", ",", "0.13485114119561115`", ",", 
       "0.1418597286456045`", ",", "0.8673550958402072`"}], "}"}], ",", 
     RowBox[{"{", 
      RowBox[{
      "0.1777184180106752`", ",", "0.1338959365507693`", ",", 
       "0.1430187133567614`", ",", "0.8600832014611266`"}], "}"}], ",", 
     RowBox[{"{", 
      RowBox[{
      "0.17866461423598662`", ",", "0.13295428733072726`", ",", 
       "0.1441776980679183`", ",", "0.852937471311618`"}], "}"}], ",", 
     RowBox[{"{", 
      RowBox[{
      "0.17960478228243126`", ",", "0.13202589118830144`", ",", 
       "0.1453366827790752`", ",", "0.8459146455047064`"}], "}"}], ",", 
     RowBox[{"{", 
      RowBox[{
      "0.18053899278353758`", ",", "0.13111047822241328`", ",", 
       "0.1464956674902321`", ",", "0.8390115641853717`"}], "}"}], ",", 
     RowBox[{"{", 
      RowBox[{
      "0.1814673152107508`", ",", "0.13020775587618771`", ",", 
       "0.147654652201389`", ",", "0.8322250797049525`"}], "}"}], ",", 
     RowBox[{"{", 
      RowBox[{
      "0.18238981789670744`", ",", "0.12931747936851157`", ",", 
       "0.1488136369125459`", ",", "0.8255522979622125`"}], "}"}], ",", 
     RowBox[{"{", 
      RowBox[{
      "0.18330656805794387`", ",", "0.1284393968651672`", ",", 
       "0.14997262162370278`", ",", "0.8189902992204361`"}], "}"}], ",", 
     RowBox[{"{", 
      RowBox[{
      "0.18421763181711698`", ",", "0.12757323295889972`", ",", 
       "0.1511316063348597`", ",", "0.8125363393949193`"}], "}"}], ",", 
     RowBox[{"{", 
      RowBox[{
      "0.18512307422480825`", ",", "0.12671876740576726`", ",", 
       "0.15229059104601658`", ",", "0.8061877253802127`"}], "}"}], ",", 
     RowBox[{"{", 
      RowBox[{
      "0.18602295928085466`", ",", "0.12587576199486614`", ",", 
       "0.1534495757571735`", ",", "0.799941852700413`"}], "}"}], ",", 
     RowBox[{"{", 
      RowBox[{
      "0.1869173499551634`", ",", "0.12504399954552187`", ",", 
       "0.1546085604683304`", ",", "0.7937962340991871`"}], "}"}], ",", 
     RowBox[{"{", 
      RowBox[{
      "0.1878063082081763`", ",", "0.12422321376484893`", ",", 
       "0.1557675451794873`", ",", "0.7877484371451338`"}], "}"}], ",", 
     RowBox[{"{", 
      RowBox[{
      "0.18868989501080752`", ",", "0.12341321168629615`", ",", 
       "0.1569265298906442`", ",", "0.7817961049567443`"}], "}"}], ",", 
     RowBox[{"{", 
      RowBox[{
      "0.18956817036395573`", ",", "0.12261377891174116`", ",", 
       "0.1580855146018011`", ",", "0.7759369717782005`"}], "}"}], ",", 
     RowBox[{"{", 
      RowBox[{
      "0.1904411933176996`", ",", "0.12182472506698164`", ",", 
       "0.159244499312958`", ",", "0.7701687929992952`"}], "}"}], ",", 
     RowBox[{"{", 
      RowBox[{
      "0.19130902198990127`", ",", "0.12104582704981101`", ",", 
       "0.1604034840241149`", ",", "0.7644894991448576`"}], "}"}], ",", 
     RowBox[{"{", 
      RowBox[{
      "0.19217171358458904`", ",", "0.12027689216621082`", ",", 
       "0.1615624687352718`", ",", "0.7588969445418738`"}], "}"}]}], "}"}]}], 
  ";"}]], "Input",
 CellOpen->False,
 CellChangeTimes->{{3.485503253859234*^9, 3.485503267583149*^9}}],

Cell[BoxData[
 RowBox[{
  RowBox[{"PRProT", "=", 
   RowBox[{"{", 
    RowBox[{
     RowBox[{"{", 
      RowBox[{
      "0.00004107790475710539`", ",", "5.510550988921988`", ",", 
       "0.0016225785956196592`", ",", "7803.524174891301`"}], "}"}], ",", 
     RowBox[{"{", 
      RowBox[{
      "0.0005041640447853513`", ",", "5.597689414034983`", ",", 
       "0.002781563306776559`", ",", "729.9360070715716`"}], "}"}], ",", 
     RowBox[{"{", 
      RowBox[{
      "0.002362909385142798`", ",", "5.661897625900301`", ",", 
       "0.003940548017933458`", ",", "182.63945385005127`"}], "}"}], ",", 
     RowBox[{"{", 
      RowBox[{
      "0.00693558233134507`", ",", "5.66818874841892`", ",", 
       "0.005099532729090358`", ",", "73.47278410469185`"}], "}"}], ",", 
     RowBox[{"{", 
      RowBox[{
      "0.015338107264426103`", ",", "5.595444314906205`", ",", 
       "0.006258517440247257`", ",", "38.89868111145266`"}], "}"}], ",", 
     RowBox[{"{", 
      RowBox[{
      "0.02802000623485277`", ",", "5.441384439254597`", ",", 
       "0.007417502151404157`", ",", "24.457777038472884`"}], "}"}], ",", 
     RowBox[{"{", 
      RowBox[{
      "0.044660452302550085`", ",", "5.220138169273781`", ",", 
       "0.008576486862561057`", ",", "17.20951545871195`"}], "}"}], ",", 
     RowBox[{"{", 
      RowBox[{
      "0.06440276788557886`", ",", "4.954315804072412`", ",", 
       "0.009735471573717956`", ",", "13.064160725652496`"}], "}"}], ",", 
     RowBox[{"{", 
      RowBox[{
      "0.08620199006421339`", ",", "4.666883481789901`", ",", 
       "0.010894456284874855`", ",", "10.452059591799813`"}], "}"}], ",", 
     RowBox[{"{", 
      RowBox[{
      "0.10909122928850978`", ",", "4.37629331654458`", ",", 
       "0.012053440996031756`", ",", "8.680710143122031`"}], "}"}], ",", 
     RowBox[{"{", 
      RowBox[{
      "0.1323081604172761`", ",", "4.095078021369964`", ",", 
       "0.013212425707188655`", ",", "7.410089043512553`"}], "}"}], ",", 
     RowBox[{"{", 
      RowBox[{
      "0.15531489660458417`", ",", "3.8305195773292895`", ",", 
       "0.014371410418345554`", ",", "6.458106890029471`"}], "}"}], ",", 
     RowBox[{"{", 
      RowBox[{
      "0.17776473947785826`", ",", "3.586039630688338`", ",", 
       "0.015530395129502453`", ",", "5.72000098297072`"}], "}"}], ",", 
     RowBox[{"{", 
      RowBox[{
      "0.19945405209100014`", ",", "3.362549521554448`", ",", 
       "0.016689379840659352`", ",", "5.1318058203881645`"}], "}"}], ",", 
     RowBox[{"{", 
      RowBox[{
      "0.2202780157062886`", ",", "3.159485999544497`", ",", 
       "0.01784836455181625`", ",", "4.652486615605571`"}], "}"}], ",", 
     RowBox[{"{", 
      RowBox[{
      "0.2401963182989843`", ",", "2.9755129368802815`", ",", 
       "0.019007349262973153`", ",", "4.254604859174797`"}], "}"}], ",", 
     RowBox[{"{", 
      RowBox[{
      "0.25920881316146155`", ",", "2.808959523078835`", ",", 
       "0.020166333974130052`", ",", "3.919164029165178`"}], "}"}], ",", 
     RowBox[{"{", 
      RowBox[{
      "0.277339153214447`", ",", "2.658075645902153`", ",", 
       "0.02132531868528695`", ",", "3.632615285145802`"}], "}"}], ",", 
     RowBox[{"{", 
      RowBox[{
      "0.2946241770538457`", ",", "2.5211707697015204`", ",", 
       "0.02248430339644385`", ",", "3.385045722344474`"}], "}"}], ",", 
     RowBox[{"{", 
      RowBox[{
      "0.3111072131102511`", ",", "2.3966816514040614`", ",", 
       "0.02364328810760075`", ",", "3.1690416150448435`"}], "}"}], ",", 
     RowBox[{"{", 
      RowBox[{
      "0.3268339625425403`", ",", "2.283199122503097`", ",", 
       "0.02480227281875765`", ",", "2.978950121977243`"}], "}"}], ",", 
     RowBox[{"{", 
      RowBox[{
      "0.3418500415560829`", ",", "2.1794721862613615`", ",", 
       "0.025961257529914548`", ",", "2.810387975543829`"}], "}"}], ",", 
     RowBox[{"{", 
      RowBox[{
      "0.3561995741308273`", ",", "2.084399968281544`", ",", 
       "0.02712024224107145`", ",", "2.6599049028874564`"}], "}"}], ",", 
     RowBox[{"{", 
      RowBox[{
      "0.36992444025337246`", ",", "1.9970189612256257`", ",", 
       "0.02827922695222835`", ",", "2.524748461728366`"}], "}"}], ",", 
     RowBox[{"{", 
      RowBox[{
      "0.38306392703211345`", ",", "1.916487642445602`", ",", 
       "0.02943821166338525`", ",", "2.4026968506547806`"}], "}"}], ",", 
     RowBox[{"{", 
      RowBox[{
      "0.39565462262374174`", ",", "1.842071778585578`", ",", 
       "0.030597196374542147`", ",", "2.2919366891680477`"}], "}"}], ",", 
     RowBox[{"{", 
      RowBox[{
      "0.4077304523218662`", ",", "1.7731303454258165`", ",", 
       "0.031756181085699046`", ",", "2.1909739681236187`"}], "}"}], ",", 
     RowBox[{"{", 
      RowBox[{
      "0.41932279401923367`", ",", "1.7091030110395538`", ",", 
       "0.032915165796855946`", ",", "2.09856674495028`"}], "}"}], ",", 
     RowBox[{"{", 
      RowBox[{
      "0.43046063426693604`", ",", "1.649499153567914`", ",", 
       "0.034074150508012845`", ",", "2.0136738454082552`"}], "}"}], ",", 
     RowBox[{"{", 
      RowBox[{
      "0.4411707413193562`", ",", "1.593888068909163`", ",", 
       "0.035233135219169744`", ",", "1.9354163509529663`"}], "}"}], ",", 
     RowBox[{"{", 
      RowBox[{
      "0.45147784109175654`", ",", "1.5418909193667223`", ",", 
       "0.03639211993032664`", ",", "1.8630468585998692`"}], "}"}], ",", 
     RowBox[{"{", 
      RowBox[{
      "0.46140478794718515`", ",", "1.4931735679437108`", ",", 
       "0.03755110464148354`", ",", "1.7959263405216483`"}], "}"}], ",", 
     RowBox[{"{", 
      RowBox[{
      "0.4709727259419467`", ",", "1.4474404480369865`", ",", 
       "0.03871008935264044`", ",", "1.7335045407333096`"}], "}"}], ",", 
     RowBox[{"{", 
      RowBox[{
      "0.48020123843682483`", ",", "1.4044294293998407`", ",", 
       "0.03986907406379734`", ",", "1.6753055970029413`"}], "}"}], ",", 
     RowBox[{"{", 
      RowBox[{
      "0.48910848538540286`", ",", "1.36390753967791`", ",", 
       "0.041028058774954246`", ",", "1.620915629163786`"}], "}"}], ",", 
     RowBox[{"{", 
      RowBox[{
      "0.4977113283976669`", ",", "1.3256669903615284`", ",", 
       "0.042187043486111145`", ",", "1.5699731752047277`"}], "}"}], ",", 
     RowBox[{"{", 
      RowBox[{
      "0.506025444154605`", ",", "1.2895220156893663`", ",", 
       "0.043346028197268044`", ",", "1.5221609804566283`"}], "}"}], ",", 
     RowBox[{"{", 
      RowBox[{
      "0.5140654269629924`", ",", "1.2553061859045058`", ",", 
       "0.04450501290842494`", ",", "1.477199491681091`"}], "}"}], ",", 
     RowBox[{"{", 
      RowBox[{
      "0.5218448813581669`", ",", "1.2228699239177678`", ",", 
       "0.04566399761958184`", ",", "1.4348415064804372`"}], "}"}], ",", 
     RowBox[{"{", 
      RowBox[{
      "0.5293765056608266`", ",", "1.1920785584573386`", ",", 
       "0.04682298233073874`", ",", "1.3948675784451885`"}], "}"}], ",", 
     RowBox[{"{", 
      RowBox[{
      "0.5366721673730934`", ",", "1.162810480403265`", ",", 
       "0.04798196704189564`", ",", "1.3570821479342348`"}], "}"}], ",", 
     RowBox[{"{", 
      RowBox[{
      "0.5437429712516857`", ",", "1.1349556828942744`", ",", 
       "0.04914095175305254`", ",", "1.3213105289573273`"}], "}"}], ",", 
     RowBox[{"{", 
      RowBox[{
      "0.5505993208061468`", ",", "1.1084143502601922`", ",", 
       "0.05029993646420944`", ",", "1.2873960577317185`"}], "}"}], ",", 
     RowBox[{"{", 
      RowBox[{
      "0.5572509739256775`", ",", "1.0830958114189762`", ",", 
       "0.05145892117536634`", ",", "1.2551979676494671`"}], "}"}], ",", 
     RowBox[{"{", 
      RowBox[{
      "0.5637070932523305`", ",", "1.0589174793792138`", ",", 
       "0.052617905886523236`", ",", "1.2245893556598682`"}], "}"}], ",", 
     RowBox[{"{", 
      RowBox[{
      "0.5699762918574987`", ",", "1.0358040423485133`", ",", 
       "0.053776890597680135`", ",", "1.1954554075810586`"}], "}"}], ",", 
     RowBox[{"{", 
      RowBox[{
      "0.576066674721634`", ",", "1.0136865331540266`", ",", 
       "0.054935875308837034`", ",", "1.1676922076935925`"}], "}"}], ",", 
     RowBox[{"{", 
      RowBox[{
      "0.5819858764480704`", ",", "0.9925018905654763`", ",", 
       "0.05609486001999393`", ",", "1.141205342402892`"}], "}"}], ",", 
     RowBox[{"{", 
      RowBox[{
      "0.5877410956123355`", ",", "0.9721922169637184`", ",", 
       "0.05725384473115083`", ",", "1.115908851259541`"}], "}"}], ",", 
     RowBox[{"{", 
      RowBox[{
      "0.5933391260929147`", ",", "0.9527042615896302`", ",", 
       "0.05841282944230774`", ",", "1.0917243314136`"}], "}"}], ",", 
     RowBox[{"{", 
      RowBox[{
      "0.5987863856814373`", ",", "0.9339890450388852`", ",", 
       "0.05957181415346464`", ",", "1.068580123332917`"}], "}"}], ",", 
     RowBox[{"{", 
      RowBox[{
      "0.6040889422593148`", ",", "0.9160013269805257`", ",", 
       "0.06073079886462154`", ",", "1.0464105838581759`"}], "}"}], ",", 
     RowBox[{"{", 
      RowBox[{
      "0.6092525377701342`", ",", "0.8986994151604898`", ",", 
       "0.061889783575778436`", ",", "1.0251554253650927`"}], "}"}], ",", 
     RowBox[{"{", 
      RowBox[{
      "0.6142826102132193`", ",", "0.8820446635483133`", ",", 
       "0.06304876828693533`", ",", "1.0047593127655872`"}], "}"}], ",", 
     RowBox[{"{", 
      RowBox[{
      "0.6191843138446512`", ",", "0.8660013373824834`", ",", 
       "0.06420775299809223`", ",", "0.9851712352756523`"}], "}"}], ",", 
     RowBox[{"{", 
      RowBox[{
      "0.623962537753803`", ",", "0.8505362257046345`", ",", 
       "0.06536673770924913`", ",", "0.9663441418017469`"}], "}"}], ",", 
     RowBox[{"{", 
      RowBox[{
      "0.6286219229798264`", ",", "0.8356184783359383`", ",", 
       "0.06652572242040604`", ",", "0.9482345671396043`"}], "}"}], ",", 
     RowBox[{"{", 
      RowBox[{
      "0.633166878284878`", ",", "0.8212194827565616`", ",", 
       "0.06768470713156294`", ",", "0.9308022790406765`"}], "}"}], ",", 
     RowBox[{"{", 
      RowBox[{
      "0.6376015947280639`", ",", "0.8073124841722028`", ",", 
       "0.06884369184271984`", ",", "0.9140100174222481`"}], "}"}], ",", 
     RowBox[{"{", 
      RowBox[{
      "0.6419300591233439`", ",", "0.7938725744725048`", ",", 
       "0.07000267655387674`", ",", "0.8978232215144358`"}], "}"}], ",", 
     RowBox[{"{", 
      RowBox[{
      "0.6461560665088786`", ",", "0.7808765773553663`", ",", 
       "0.07116166126503363`", ",", "0.8822097188761304`"}], "}"}], ",", 
     RowBox[{"{", 
      RowBox[{
      "0.65028323168752`", ",", "0.7683026847457914`", ",", 
       "0.07232064597619053`", ",", "0.8671396235408774`"}], "}"}], ",", 
     RowBox[{"{", 
      RowBox[{
      "0.6543149999372938`", ",", "0.7561306318447689`", ",", 
       "0.07347963068734743`", ",", "0.8525850588885839`"}], "}"}], ",", 
     RowBox[{"{", 
      RowBox[{
      "0.658254656947667`", ",", "0.7443413253082956`", ",", 
       "0.07463861539850433`", ",", "0.838520059389609`"}], "}"}], ",", 
     RowBox[{"{", 
      RowBox[{
      "0.6621053380684105`", ",", "0.7329169264826532`", ",", 
       "0.07579760010966123`", ",", "0.8249203146044686`"}], "}"}], ",", 
     RowBox[{"{", 
      RowBox[{
      "0.6658700368958291`", ",", "0.7218406603973918`", ",", 
       "0.07695658482081813`", ",", "0.8117631730919215`"}], "}"}], ",", 
     RowBox[{"{", 
      RowBox[{
      "0.6695516132841719`", ",", "0.7110968234239635`", ",", 
       "0.07811556953197503`", ",", "0.7990273425596519`"}], "}"}], ",", 
     RowBox[{"{", 
      RowBox[{
      "0.6731528008019443`", ",", "0.7006705407616589`", ",", 
       "0.07927455424313193`", ",", "0.7866929387700112`"}], "}"}], ",", 
     RowBox[{"{", 
      RowBox[{
      "0.6766762136982273`", ",", "0.6905479298024658`", ",", 
       "0.08043353895428883`", ",", "0.7747413128944896`"}], "}"}], ",", 
     RowBox[{"{", 
      RowBox[{
      "0.6801243533948512`", ",", "0.6807158002637448`", ",", 
       "0.08159252366544573`", ",", "0.7631548806400454`"}], "}"}], ",", 
     RowBox[{"{", 
      RowBox[{
      "0.683499614568753`", ",", "0.6711618058872942`", ",", 
       "0.08275150837660263`", ",", "0.751917211323674`"}], "}"}], ",", 
     RowBox[{"{", 
      RowBox[{
      "0.6868042908276238`", ",", "0.6618742388403888`", ",", 
       "0.08391049308775952`", ",", "0.7410127845035934`"}], "}"}], ",", 
     RowBox[{"{", 
      RowBox[{
      "0.690040580032579`", ",", "0.6528420429268185`", ",", 
       "0.08506947779891642`", ",", "0.7304269891295858`"}], "}"}], ",", 
     RowBox[{"{", 
      RowBox[{
      "0.693210589275984`", ",", "0.6440548043075378`", ",", 
       "0.08622846251007332`", ",", "0.7201460897638094`"}], "}"}], ",", 
     RowBox[{"{", 
      RowBox[{
      "0.6963163395596038`", ",", "0.6355026316572416`", ",", 
       "0.08738744722123022`", ",", "0.7101570951908203`"}], "}"}], ",", 
     RowBox[{"{", 
      RowBox[{
      "0.6993597701717326`", ",", "0.6271761617667692`", ",", 
       "0.08854643193238712`", ",", "0.7004477813112522`"}], "}"}], ",", 
     RowBox[{"{", 
      RowBox[{
      "0.7023427428088485`", ",", "0.61906655710064`", ",", 
       "0.08970541664354402`", ",", "0.6910065312014638`"}], "}"}], ",", 
     RowBox[{"{", 
      RowBox[{
      "0.7052670454352992`", ",", "0.6111654016981634`", ",", 
       "0.09086440135470092`", ",", "0.681822420106695`"}], "}"}], ",", 
     RowBox[{"{", 
      RowBox[{
      "0.7081343959273664`", ",", "0.6034647342641415`", ",", 
       "0.09202338606585782`", ",", "0.6728850915302798`"}], "}"}], ",", 
     RowBox[{"{", 
      RowBox[{
      "0.71094644548802`", ",", "0.5959569790584177`", ",", 
       "0.09318237077701472`", ",", "0.6641847350205934`"}], "}"}], ",", 
     RowBox[{"{", 
      RowBox[{
      "0.71370478187443`", ",", "0.5886349312678762`", ",", 
       "0.09434135548817162`", ",", "0.6557120481829705`"}], "}"}], ",", 
     RowBox[{"{", 
      RowBox[{
      "0.7164109324274408`", ",", "0.5814917873604135`", ",", 
       "0.09550034019932852`", ",", "0.647458234620613`"}], "}"}], ",", 
     RowBox[{"{", 
      RowBox[{
      "0.7190663669354568`", ",", "0.574520991830036`", ",", 
       "0.09665932491048541`", ",", "0.639414893101728`"}], "}"}], ",", 
     RowBox[{"{", 
      RowBox[{
      "0.7216725003318528`", ",", "0.5677163962457057`", ",", 
       "0.09781830962164231`", ",", "0.6315741051479615`"}], "}"}], ",", 
     RowBox[{"{", 
      RowBox[{
      "0.7242306952456389`", ",", "0.561072081330845`", ",", 
       "0.09897729433279921`", ",", "0.6239282871955016`"}], "}"}], ",", 
     RowBox[{"{", 
      RowBox[{
      "0.7267422644016616`", ",", "0.5545824186025243`", ",", 
       "0.10013627904395611`", ",", "0.6164703290729217`"}], "}"}], ",", 
     RowBox[{"{", 
      RowBox[{
      "0.7292084729008312`", ",", "0.5482420711538473`", ",", 
       "0.10129526375511302`", ",", "0.609193304963475`"}], "}"}], ",", 
     RowBox[{"{", 
      RowBox[{
      "0.7316305403620048`", ",", "0.5420458957559389`", ",", 
       "0.10245424846626992`", ",", "0.6020907850158075`"}], "}"}], ",", 
     RowBox[{"{", 
      RowBox[{
      "0.7340096429623418`", ",", "0.5359890132880616`", ",", 
       "0.10361323317742682`", ",", "0.5951565261798775`"}], "}"}], ",", 
     RowBox[{"{", 
      RowBox[{
      "0.736346915359736`", ",", "0.5300667731901452`", ",", 
       "0.10477221788858372`", ",", "0.588384634105488`"}], "}"}], ",", 
     RowBox[{"{", 
      RowBox[{
      "0.7386434525124057`", ",", "0.5242747170885285`", ",", 
       "0.10593120259974062`", ",", "0.5817694855826866`"}], "}"}], ",", 
     RowBox[{"{", 
      RowBox[{
      "0.7409003114121103`", ",", "0.5186085737358523`", ",", 
       "0.10709018731089752`", ",", "0.5753056777972982`"}], "}"}], ",", 
     RowBox[{"{", 
      RowBox[{
      "0.743118512714711`", ",", "0.5130642454996285`", ",", 
       "0.10824917202205442`", ",", "0.5689881169647586`"}], "}"}], ",", 
     RowBox[{"{", 
      RowBox[{
      "0.7452990422973312`", ",", "0.5076378776202852`", ",", 
       "0.10940815673321132`", ",", "0.5628118585444586`"}], "}"}], ",", 
     RowBox[{"{", 
      RowBox[{
      "0.7474428527328006`", ",", "0.502325676546059`", ",", 
       "0.11056714144436822`", ",", "0.556772253393892`"}], "}"}], ",", 
     RowBox[{"{", 
      RowBox[{
      "0.7495508646839251`", ",", "0.4971240924172342`", ",", 
       "0.11172612615552512`", ",", "0.5508647731356232`"}], "}"}], ",", 
     RowBox[{"{", 
      RowBox[{
      "0.7516239682368334`", ",", "0.4920296780731994`", ",", 
       "0.11288511086668201`", ",", "0.545085172209435`"}], "}"}], ",", 
     RowBox[{"{", 
      RowBox[{
      "0.7536630241616467`", ",", "0.48703915734800607`", ",", 
       "0.11404409557783891`", ",", "0.539429323266172`"}], "}"}], ",", 
     RowBox[{"{", 
      RowBox[{
      "0.7556688651101766`", ",", "0.48214937984080186`", ",", 
       "0.11520308028899581`", ",", "0.5338933115331984`"}], "}"}], ",", 
     RowBox[{"{", 
      RowBox[{
      "0.7576422967632275`", ",", "0.4773572782259089`", ",", 
       "0.11636206500015271`", ",", "0.528473341223705`"}], "}"}], ",", 
     RowBox[{"{", 
      RowBox[{
      "0.7595840989125499`", ",", "0.47265996690222045`", ",", 
       "0.11752104971130961`", ",", "0.5231658269238944`"}], "}"}], ",", 
     RowBox[{"{", 
      RowBox[{
      "0.761495026495084`", ",", "0.4680546523168845`", ",", 
       "0.11868003442246651`", ",", "0.5179673200279277`"}], "}"}], ",", 
     RowBox[{"{", 
      RowBox[{
      "0.7633758105819032`", ",", "0.46353862158835585`", ",", 
       "0.11983901913362341`", ",", "0.5128744686892694`"}], "}"}], ",", 
     RowBox[{"{", 
      RowBox[{
      "0.7652271593068168`", ",", "0.45910932799522997`", ",", 
       "0.12099800384478031`", ",", "0.5078840877233604`"}], "}"}], ",", 
     RowBox[{"{", 
      RowBox[{
      "0.767049758771667`", ",", "0.4547642871096946`", ",", 
       "0.12215698855593721`", ",", "0.5029931350336219`"}], "}"}], ",", 
     RowBox[{"{", 
      RowBox[{
      "0.7688442738914955`", ",", "0.4505010687151432`", ",", 
       "0.1233159732670941`", ",", "0.4981986474633744`"}], "}"}], ",", 
     RowBox[{"{", 
      RowBox[{
      "0.7706113492080449`", ",", "0.4463174150933482`", ",", 
       "0.124474957978251`", ",", "0.4934978099494781`"}], "}"}], ",", 
     RowBox[{"{", 
      RowBox[{
      "0.7723516096698291`", ",", "0.4422110967944858`", ",", 
       "0.12563394268940792`", ",", "0.4888879228084814`"}], "}"}], ",", 
     RowBox[{"{", 
      RowBox[{
      "0.7740656613689364`", ",", "0.43817998210598574`", ",", 
       "0.1267929274005648`", ",", "0.48436634648857924`"}], "}"}], ",", 
     RowBox[{"{", 
      RowBox[{
      "0.7757540922459623`", ",", "0.4342220274769379`", ",", 
       "0.12795191211172172`", ",", "0.4799305895377929`"}], "}"}], ",", 
     RowBox[{"{", 
      RowBox[{
      "0.7774174727718574`", ",", "0.43033523054876044`", ",", 
       "0.1291108968228786`", ",", "0.47557821833809166`"}], "}"}], ",", 
     RowBox[{"{", 
      RowBox[{
      "0.7790563565868802`", ",", "0.4265176874448291`", ",", 
       "0.13026988153403551`", ",", "0.471306912525551`"}], "}"}], ",", 
     RowBox[{"{", 
      RowBox[{
      "0.7806712811242635`", ",", "0.4227675602185993`", ",", 
       "0.1314288662451924`", ",", "0.4671144112148007`"}], "}"}], ",", 
     RowBox[{"{", 
      RowBox[{
      "0.7822627681913412`", ",", "0.419083088695149`", ",", 
       "0.1325878509563493`", ",", "0.46299856955559127`"}], "}"}], ",", 
     RowBox[{"{", 
      RowBox[{
      "0.7838313245424013`", ",", "0.415462534988331`", ",", 
       "0.1337468356675062`", ",", "0.4589573255181316`"}], "}"}], ",", 
     RowBox[{"{", 
      RowBox[{
      "0.7853774424139167`", ",", "0.4119042606782909`", ",", 
       "0.1349058203786631`", ",", "0.4549886261201659`"}], "}"}], ",", 
     RowBox[{"{", 
      RowBox[{
      "0.7869016000428359`", ",", "0.4084066663354546`", ",", 
       "0.13606480508982`", ",", "0.45109058355176845`"}], "}"}], ",", 
     RowBox[{"{", 
      RowBox[{
      "0.7884042621583289`", ",", "0.40496819158044056`", ",", 
       "0.1372237898009769`", ",", "0.44726129273152737`"}], "}"}], ",", 
     RowBox[{"{", 
      RowBox[{
      "0.7898858804633491`", ",", "0.40158737201911043`", ",", 
       "0.1383827745121338`", ",", "0.44349895806885004`"}], "}"}], ",", 
     RowBox[{"{", 
      RowBox[{
      "0.7913468940794517`", ",", "0.3982627302604618`", ",", 
       "0.1395417592232907`", ",", "0.4398018423394581`"}], "}"}], ",", 
     RowBox[{"{", 
      RowBox[{
      "0.7927877299894944`", ",", "0.3949928904075858`", ",", 
       "0.1407007439344476`", ",", "0.43616824877831983`"}], "}"}], ",", 
     RowBox[{"{", 
      RowBox[{
      "0.7942088034499294`", ",", "0.3917765405733399`", ",", 
       "0.1418597286456045`", ",", "0.43259658984548827`"}], "}"}], ",", 
     RowBox[{"{", 
      RowBox[{
      "0.7956105183939043`", ",", "0.3886123009498287`", ",", 
       "0.1430187133567614`", ",", "0.4290852806423606`"}], "}"}], ",", 
     RowBox[{"{", 
      RowBox[{
      "0.796993267812995`", ",", "0.3854989686640562`", ",", 
       "0.1441776980679183`", ",", "0.4256327879272481`"}], "}"}], ",", 
     RowBox[{"{", 
      RowBox[{
      "0.7983574341280496`", ",", "0.3824352945365961`", ",", 
       "0.1453366827790752`", ",", "0.42223768095649106`"}], "}"}], ",", 
     RowBox[{"{", 
      RowBox[{
      "0.7997033895413271`", ",", "0.3794201210900562`", ",", 
       "0.1464956674902321`", ",", "0.4188985117678229`"}], "}"}], ",", 
     RowBox[{"{", 
      RowBox[{
      "0.801031496373235`", ",", "0.37645227093944217`", ",", 
       "0.147654652201389`", ",", "0.41561390892871697`"}], "}"}], ",", 
     RowBox[{"{", 
      RowBox[{
      "0.8023421073926195`", ",", "0.37353065819511805`", ",", 
       "0.1488136369125459`", ",", "0.41238255718617817`"}], "}"}], ",", 
     RowBox[{"{", 
      RowBox[{
      "0.803635566128528`", ",", "0.37065420121034026`", ",", 
       "0.14997262162370278`", ",", "0.4092031841248205`"}], "}"}], ",", 
     RowBox[{"{", 
      RowBox[{
      "0.8049122071695817`", ",", "0.36782185350355584`", ",", 
       "0.1511316063348597`", ",", "0.40607451485590185`"}], "}"}], ",", 
     RowBox[{"{", 
      RowBox[{
      "0.8061723564533462`", ",", "0.3650326248480035`", ",", 
       "0.15229059104601658`", ",", "0.4029953828774352`"}], "}"}], ",", 
     RowBox[{"{", 
      RowBox[{
      "0.8074163315474213`", ",", "0.3622855009975326`", ",", 
       "0.1534495757571735`", ",", "0.39996459359423087`"}], "}"}], ",", 
     RowBox[{"{", 
      RowBox[{
      "0.8086444419116419`", ",", "0.35957955184719687`", ",", 
       "0.1546085604683304`", ",", "0.39698102779467315`"}], "}"}], ",", 
     RowBox[{"{", 
      RowBox[{
      "0.8098569891591164`", ",", "0.35691387423870036`", ",", 
       "0.1557675451794873`", ",", "0.39404358673744755`"}], "}"}], ",", 
     RowBox[{"{", 
      RowBox[{
      "0.81105426730488`", ",", "0.3542875381712732`", ",", 
       "0.1569265298906442`", ",", "0.391151213156801`"}], "}"}], ",", 
     RowBox[{"{", 
      RowBox[{
      "0.8122365629964274`", ",", "0.35169969350622143`", ",", 
       "0.1580855146018011`", ",", "0.3883028884597316`"}], "}"}], ",", 
     RowBox[{"{", 
      RowBox[{
      "0.8134041557536771`", ",", "0.34914951346682743`", ",", 
       "0.159244499312958`", ",", "0.38549758295543407`"}], "}"}], ",", 
     RowBox[{"{", 
      RowBox[{
      "0.8145573181790211`", ",", "0.3466361437176859`", ",", 
       "0.1604034840241149`", ",", "0.3827343615866204`"}], "}"}], ",", 
     RowBox[{"{", 
      RowBox[{
      "0.8156963161772217`", ",", "0.34415883179362006`", ",", 
       "0.1615624687352718`", ",", "0.3800122843882042`"}], "}"}]}], "}"}]}], 
  ";"}]], "Input",
 CellOpen->False,
 CellChangeTimes->{{3.4855044275066752`*^9, 3.485504437785293*^9}}],

Cell[BoxData[
 RowBox[{
  RowBox[{"PRNucT", "=", 
   RowBox[{"{", 
    RowBox[{
     RowBox[{"{", 
      RowBox[{
      "0.00002123796587355491`", ",", "1.9064551395638745`", ",", 
       "0.0016225785956196592`", ",", "90323.83356828082`"}], "}"}], ",", 
     RowBox[{"{", 
      RowBox[{
      "0.00018576321622161882`", ",", "1.9064817467017408`", ",", 
       "0.002781563306776559`", ",", "10324.86086378309`"}], "}"}], ",", 
     RowBox[{"{", 
      RowBox[{
      "0.0006710107108560802`", ",", "1.9055091852265083`", ",", 
       "0.003940548017933458`", ",", "2856.9575631863027`"}], "}"}], ",", 
     RowBox[{"{", 
      RowBox[{
      "0.0016240206304670365`", ",", "1.9036360668541348`", ",", 
       "0.005099532729090358`", ",", "1179.3109252789159`"}], "}"}], ",", 
     RowBox[{"{", 
      RowBox[{
      "0.003141221513053429`", ",", "1.9007833577428142`", ",", 
       "0.006258517440247257`", ",", "608.7841406471598`"}], "}"}], ",", 
     RowBox[{"{", 
      RowBox[{
      "0.005275641579794138`", ",", "1.8966955936119592`", ",", 
       "0.007417502151404157`", ",", "361.70977976573204`"}], "}"}], ",", 
     RowBox[{"{", 
      RowBox[{
      "0.008048651182155553`", ",", "1.8913899269549508`", ",", 
       "0.008576486862561057`", ",", "236.43233769094752`"}], "}"}], ",", 
     RowBox[{"{", 
      RowBox[{
      "0.011459850695870147`", ",", "1.884868453117209`", ",", 
       "0.009735471573717956`", ",", "165.48713408880354`"}], "}"}], ",", 
     RowBox[{"{", 
      RowBox[{
      "0.015494269118690989`", ",", "1.8771529491239747`", ",", 
       "0.010894456284874855`", ",", "121.90115763351346`"}], "}"}], ",", 
     RowBox[{"{", 
      RowBox[{
      "0.02012737137195727`", ",", "1.868300247535232`", ",", 
       "0.012053440996031756`", ",", "93.4023059059418`"}], "}"}], ",", 
     RowBox[{"{", 
      RowBox[{
      "0.025328502762541442`", ",", "1.8583658997167458`", ",", 
       "0.013212425707188655`", ",", "73.8313221855731`"}], "}"}], ",", 
     RowBox[{"{", 
      RowBox[{
      "0.031063264873715035`", ",", "1.8474152187814687`", ",", 
       "0.014371410418345554`", ",", "59.84937506246585`"}], "}"}], ",", 
     RowBox[{"{", 
      RowBox[{
      "0.03729516774534812`", ",", "1.835517921774227`", ",", 
       "0.015530395129502453`", ",", "49.53061283719113`"}], "}"}], ",", 
     RowBox[{"{", 
      RowBox[{
      "0.04398678950323005`", ",", "1.8227457728636733`", ",", 
       "0.016689379840659352`", ",", "41.70603790935782`"}], "}"}], ",", 
     RowBox[{"{", 
      RowBox[{
      "0.051100596765613536`", ",", "1.8091688956706862`", ",", 
       "0.01784836455181625`", ",", "35.63510297974288`"}], "}"}], ",", 
     RowBox[{"{", 
      RowBox[{
      "0.05859952783737195`", ",", "1.7948585252310112`", ",", 
       "0.019007349262973153`", ",", "30.83137242806488`"}], "}"}], ",", 
     RowBox[{"{", 
      RowBox[{
      "0.06644740723782741`", ",", "1.7798840739081496`", ",", 
       "0.020166333974130052`", ",", "26.965236950690226`"}], "}"}], ",", 
     RowBox[{"{", 
      RowBox[{
      "0.07460923826696866`", ",", "1.7643121168509714`", ",", 
       "0.02132531868528695`", ",", "23.807241232557196`"}], "}"}], ",", 
     RowBox[{"{", 
      RowBox[{
      "0.08305140595387914`", ",", "1.748206695898019`", ",", 
       "0.02248430339644385`", ",", "21.193837131736778`"}], "}"}], ",", 
     RowBox[{"{", 
      RowBox[{
      "0.09174181318681658`", ",", "1.731628924750756`", ",", 
       "0.02364328810760075`", ",", "19.005996180098478`"}], "}"}], ",", 
     RowBox[{"{", 
      RowBox[{
      "0.1006499663982888`", ",", "1.7146368233470106`", ",", 
       "0.02480227281875765`", ",", "17.155473506024936`"}], "}"}], ",", 
     RowBox[{"{", 
      RowBox[{
      "0.10974702278657945`", ",", "1.6972853546887936`", ",", 
       "0.025961257529914548`", ",", "15.575754282276119`"}], "}"}], ",", 
     RowBox[{"{", 
      RowBox[{
      "0.11900580800562226`", ",", "1.6796262322531008`", ",", 
       "0.02712024224107145`", ",", "14.215950328607374`"}], "}"}], ",", 
     RowBox[{"{", 
      RowBox[{
      "0.12840081110333662`", ",", "1.6617081903107485`", ",", 
       "0.02827922695222835`", ",", "13.036602274176811`"}], "}"}], ",", 
     RowBox[{"{", 
      RowBox[{
      "0.1379081619360427`", ",", "1.6435766181703308`", ",", 
       "0.02943821166338525`", ",", "12.006735628275914`"}], "}"}], ",", 
     RowBox[{"{", 
      RowBox[{
      "0.14750559515415826`", ",", "1.62527386789484`", ",", 
       "0.030597196374542147`", ",", "11.101767500181076`"}], "}"}], ",", 
     RowBox[{"{", 
      RowBox[{
      "0.157172404003219`", ",", "1.6068394600639508`", ",", 
       "0.031756181085699046`", ",", "10.301982509812323`"}], "}"}], ",", 
     RowBox[{"{", 
      RowBox[{
      "0.1668893865393339`", ",", "1.5883099125664222`", ",", 
       "0.032915165796855946`", ",", "9.591425072213674`"}], "}"}], ",", 
     RowBox[{"{", 
      RowBox[{
      "0.17663878635730346`", ",", "1.5697190427606547`", ",", 
       "0.034074150508012845`", ",", "8.957068384101763`"}], "}"}], ",", 
     RowBox[{"{", 
      RowBox[{
      "0.18640422953032326`", ",", "1.551098083754306`", ",", 
       "0.035233135219169744`", ",", "8.388189092748163`"}], "}"}], ",", 
     RowBox[{"{", 
      RowBox[{
      "0.1961706591488005`", ",", "1.5324756047314578`", ",", 
       "0.03639211993032664`", ",", "7.87590232381263`"}], "}"}], ",", 
     RowBox[{"{", 
      RowBox[{
      "0.20592426858268228`", ",", "1.5138779562726759`", ",", 
       "0.03755110464148354`", ",", "7.4127867036251285`"}], "}"}], ",", 
     RowBox[{"{", 
      RowBox[{
      "0.21565243438211099`", ",", "1.4953291703958902`", ",", 
       "0.03871008935264044`", ",", "6.992609025422526`"}], "}"}], ",", 
     RowBox[{"{", 
      RowBox[{
      "0.22534364955900776`", ",", "1.4768509500839297`", ",", 
       "0.03986907406379734`", ",", "6.610101221820861`"}], "}"}], ",", 
     RowBox[{"{", 
      RowBox[{
      "0.23498745783785718`", ",", "1.4584636219851599`", ",", 
       "0.041028058774954246`", ",", "6.260784672615869`"}], "}"}], ",", 
     RowBox[{"{", 
      RowBox[{
      "0.24457438935040984`", ",", "1.4401849597386014`", ",", 
       "0.042187043486111145`", ",", "5.940833905459479`"}], "}"}], ",", 
     RowBox[{"{", 
      RowBox[{
      "0.2540958981399624`", ",", "1.4220312525844854`", ",", 
       "0.043346028197268044`", ",", "5.646964269146995`"}], "}"}], ",", 
     RowBox[{"{", 
      RowBox[{
      "0.2635443017556159`", ",", "1.4040171562671797`", ",", 
       "0.04450501290842494`", ",", "5.376342260817287`"}], "}"}], ",", 
     RowBox[{"{", 
      RowBox[{
      "0.2729127231443656`", ",", "1.386155779469615`", ",", 
       "0.04566399761958184`", ",", "5.12651323228581`"}], "}"}], ",", 
     RowBox[{"{", 
      RowBox[{
      "0.2821950349885068`", ",", "1.3684587757229472`", ",", 
       "0.04682298233073874`", ",", "4.895340177834675`"}], "}"}], ",", 
     RowBox[{"{", 
      RowBox[{
      "0.29138580658211044`", ",", "1.3509364224001885`", ",", 
       "0.04798196704189564`", ",", "4.6809594996529995`"}], "}"}], ",", 
     RowBox[{"{", 
      RowBox[{
      "0.30048025330154243`", ",", "1.333597863298956`", ",", 
       "0.04914095175305254`", ",", "4.481735407215569`"}], "}"}], ",", 
     RowBox[{"{", 
      RowBox[{
      "0.3094741886840964`", ",", "1.3164510671589293`", ",", 
       "0.05029993646420944`", ",", "4.296229137344491`"}], "}"}], ",", 
     RowBox[{"{", 
      RowBox[{
      "0.3183639791081709`", ",", "1.299502912034209`", ",", 
       "0.05145892117536634`", ",", "4.123171284101498`"}], "}"}], ",", 
     RowBox[{"{", 
      RowBox[{
      "0.3271465010355604`", ",", "1.28275940760166`", ",", 
       "0.052617905886523236`", ",", "3.961437692444591`"}], "}"}], ",", 
     RowBox[{"{", 
      RowBox[{
      "0.3358191007677161`", ",", "1.2662255491069319`", ",", 
       "0.053776890597680135`", ",", "3.8100301089265174`"}], "}"}], ",", 
     RowBox[{"{", 
      RowBox[{
      "0.34437955664187603`", ",", "1.2499056047599946`", ",", 
       "0.054935875308837034`", ",", "3.6680594226561434`"}], "}"}], ",", 
     RowBox[{"{", 
      RowBox[{
      "0.35282604359396147`", ",", "1.2338029697918986`", ",", 
       "0.05609486001999393`", ",", "3.5347314261875686`"}], "}"}], ",", 
     RowBox[{"{", 
      RowBox[{
      "0.36115709999472234`", ",", "1.217920530300594`", ",", 
       "0.05725384473115083`", ",", "3.4093348439534292`"}], "}"}], ",", 
     RowBox[{"{", 
      RowBox[{
      "0.3693715966705805`", ",", "1.2022603058946095`", ",", 
       "0.05841282944230774`", ",", "3.291231328973087`"}], "}"}], ",", 
     RowBox[{"{", 
      RowBox[{
      "0.3774687080062311`", ",", "1.1868239200548123`", ",", 
       "0.05957181415346464`", ",", "3.1798465448001467`"}], "}"}], ",", 
     RowBox[{"{", 
      RowBox[{
      "0.38544788503310634`", ",", "1.1716124143396072`", ",", 
       "0.06073079886462154`", ",", "3.0746622196179336`"}], "}"}], ",", 
     RowBox[{"{", 
      RowBox[{
      "0.3933088304016957`", ",", "1.1566263499669498`", ",", 
       "0.061889783575778436`", ",", "2.9752101744090913`"}], "}"}], ",", 
     RowBox[{"{", 
      RowBox[{
      "0.4010514751352828`", ",", "1.1418658652129827`", ",", 
       "0.06304876828693533`", ",", "2.8810660392238012`"}], "}"}], ",", 
     RowBox[{"{", 
      RowBox[{
      "0.40867595706747595`", ",", "1.127330657185428`", ",", 
       "0.06420775299809223`", ",", "2.7918448819189337`"}], "}"}], ",", 
     RowBox[{"{", 
      RowBox[{
      "0.4161826008679918`", ",", "1.1130201693555464`", ",", 
       "0.06536673770924913`", ",", "2.707196323301983`"}], "}"}], ",", 
     RowBox[{"{", 
      RowBox[{
      "0.4235718995577022`", ",", "1.0989334098641774`", ",", 
       "0.06652572242040604`", ",", "2.6268018937652973`"}], "}"}], ",", 
     RowBox[{"{", 
      RowBox[{
      "0.43084449742580055`", ",", "1.085069135708911`", ",", 
       "0.06768470713156294`", ",", "2.550369828757502`"}], "}"}], ",", 
     RowBox[{"{", 
      RowBox[{
      "0.43800117425757235`", ",", "1.0714258678688338`", ",", 
       "0.06884369184271984`", ",", "2.4776340291266994`"}], "}"}], ",", 
     RowBox[{"{", 
      RowBox[{
      "0.4450428307900276`", ",", "1.058001869305047`", ",", 
       "0.07000267655387674`", ",", "2.408350313193994`"}], "}"}], ",", 
     RowBox[{"{", 
      RowBox[{
      "0.4519704753142593`", ",", "1.0447952245056422`", ",", 
       "0.07116166126503363`", ",", "2.342295357187614`"}], "}"}], ",", 
     RowBox[{"{", 
      RowBox[{
      "0.4587852113474265`", ",", "1.0318038982892803`", ",", 
       "0.07232064597619053`", ",", "2.2792634738447273`"}], "}"}], ",", 
     RowBox[{"{", 
      RowBox[{
      "0.46548822630128717`", ",", "1.0190255185167745`", ",", 
       "0.07347963068734743`", ",", "2.219065564649914`"}], "}"}], ",", 
     RowBox[{"{", 
      RowBox[{
      "0.47208078107743934`", ",", "1.0064577649224757`", ",", 
       "0.07463861539850433`", ",", "2.16152716444323`"}], "}"}], ",", 
     RowBox[{"{", 
      RowBox[{
      "0.47856420052693827`", ",", "0.9940980288115582`", ",", 
       "0.07579760010966123`", ",", "2.106487310374558`"}], "}"}], ",", 
     RowBox[{"{", 
      RowBox[{
      "0.4849398647082824`", ",", "0.981943742473429`", ",", 
       "0.07695658482081813`", ",", "2.053797936967265`"}], "}"}], ",", 
     RowBox[{"{", 
      RowBox[{
      "0.4912092008895922`", ",", "0.9699921770460007`", ",", 
       "0.07811556953197503`", ",", "2.0033206391285807`"}], "}"}], ",", 
     RowBox[{"{", 
      RowBox[{
      "0.4973736762391697`", ",", "0.9582404708949059`", ",", 
       "0.07927455424313193`", ",", "1.9549285701615218`"}], "}"}], ",", 
     RowBox[{"{", 
      RowBox[{
      "0.5034347911537854`", ",", "0.9466858246369068`", ",", 
       "0.08043353895428883`", ",", "1.908503358408642`"}], "}"}], ",", 
     RowBox[{"{", 
      RowBox[{
      "0.509394073176621`", ",", "0.9353253111936404`", ",", 
       "0.08159252366544573`", ",", "1.863935765299582`"}], "}"}], ",", 
     RowBox[{"{", 
      RowBox[{
      "0.5152530714601349`", ",", "0.9241559809966051`", ",", 
       "0.08275150837660263`", ",", "1.8211229216081648`"}], "}"}], ",", 
     RowBox[{"{", 
      RowBox[{
      "0.521013351734782`", ",", "0.9131748301205059`", ",", 
       "0.08391049308775952`", ",", "1.7799701562019974`"}], "}"}], ",", 
     RowBox[{"{", 
      RowBox[{
      "0.5266764917403667`", ",", "0.9023788928695804`", ",", 
       "0.08506947779891642`", ",", "1.740389395315379`"}], "}"}], ",", 
     RowBox[{"{", 
      RowBox[{
      "0.5322440770879544`", ",", "0.8917650869651712`", ",", 
       "0.08622846251007332`", ",", "1.7022973473685838`"}], "}"}], ",", 
     RowBox[{"{", 
      RowBox[{
      "0.5377176975171514`", ",", "0.8813304068381779`", ",", 
       "0.08738744722123022`", ",", "1.6656173178951852`"}], "}"}], ",", 
     RowBox[{"{", 
      RowBox[{
      "0.5430989435164981`", ",", "0.8710718998584899`", ",", 
       "0.08854643193238712`", ",", "1.630276930751509`"}], "}"}], ",", 
     RowBox[{"{", 
      RowBox[{
      "0.5483894032802696`", ",", "0.8609863782036237`", ",", 
       "0.08970541664354402`", ",", "1.5962090490129475`"}], "}"}], ",", 
     RowBox[{"{", 
      RowBox[{
      "0.5535906599729598`", ",", "0.8510709130435624`", ",", 
       "0.09086440135470092`", ",", "1.5633502814426814`"}], "}"}], ",", 
     RowBox[{"{", 
      RowBox[{
      "0.5587042892767278`", ",", "0.8413225085470506`", ",", 
       "0.09202338606585782`", ",", "1.5316416271328415`"}], "}"}], ",", 
     RowBox[{"{", 
      RowBox[{
      "0.5637318571997153`", ",", "0.8317381564617884`", ",", 
       "0.09318237077701472`", ",", "1.5010274844731701`"}], "}"}], ",", 
     RowBox[{"{", 
      RowBox[{
      "0.5686749181230615`", ",", "0.8223148862675916`", ",", 
       "0.09434135548817162`", ",", "1.4714558212811104`"}], "}"}], ",", 
     RowBox[{"{", 
      RowBox[{
      "0.5735350130661095`", ",", "0.813049794839446`", ",", 
       "0.09550034019932852`", ",", "1.4428775123828206`"}], "}"}], ",", 
     RowBox[{"{", 
      RowBox[{
      "0.5783136681533345`", ",", "0.8039399311698925`", ",", 
       "0.09665932491048541`", ",", "1.4152464503078175`"}], "}"}], ",", 
     RowBox[{"{", 
      RowBox[{
      "0.5830123932637425`", ",", "0.794982457694354`", ",", 
       "0.09781830962164231`", ",", "1.3885192855628192`"}], "}"}], ",", 
     RowBox[{"{", 
      RowBox[{
      "0.587632680849501`", ",", "0.7861744944730169`", ",", 
       "0.09897729433279921`", ",", "1.3626550553056802`"}], "}"}], ",", 
     RowBox[{"{", 
      RowBox[{
      "0.592176004907014`", ",", "0.777513262448156`", ",", 
       "0.10013627904395611`", ",", "1.3376154760515235`"}], "}"}], ",", 
     RowBox[{"{", 
      RowBox[{
      "0.5966438200892012`", ",", "0.768995959651469`", ",", 
       "0.10129526375511302`", ",", "1.3133637413781059`"}], "}"}], ",", 
     RowBox[{"{", 
      RowBox[{
      "0.6010375609449011`", ",", "0.7606198564167275`", ",", 
       "0.10245424846626992`", ",", "1.2898658685620208`"}], "}"}], ",", 
     RowBox[{"{", 
      RowBox[{
      "0.6053586412763644`", ",", "0.752382276896882`", ",", 
       "0.10361323317742682`", ",", "1.2670893006336512`"}], "}"}], ",", 
     RowBox[{"{", 
      RowBox[{
      "0.6096084536000729`", ",", "0.744280546889692`", ",", 
       "0.10477221788858372`", ",", "1.2450034057896668`"}], "}"}], ",", 
     RowBox[{"{", 
      RowBox[{
      "0.6137883687072109`", ",", "0.7363120605228091`", ",", 
       "0.10593120259974062`", ",", "1.2235791330294825`"}], "}"}], ",", 
     RowBox[{"{", 
      RowBox[{
      "0.6178997353100927`", ",", "0.7284742645069597`", ",", 
       "0.10709018731089752`", ",", "1.2027890254893614`"}], "}"}], ",", 
     RowBox[{"{", 
      RowBox[{
      "0.6219438797684239`", ",", "0.7207645751791577`", ",", 
       "0.10824917202205442`", ",", "1.1826070383831355`"}], "}"}], ",", 
     RowBox[{"{", 
      RowBox[{
      "0.6259221058882538`", ",", "0.713180593631231`", ",", 
       "0.10940815673321132`", ",", "1.1630085219329929`"}], "}"}], ",", 
     RowBox[{"{", 
      RowBox[{
      "0.6298356947834896`", ",", "0.7057197970342549`", ",", 
       "0.11056714144436822`", ",", "1.1439700409986187`"}], "}"}], ",", 
     RowBox[{"{", 
      RowBox[{
      "0.6336859048018771`", ",", "0.6983798110629377`", ",", 
       "0.11172612615552512`", ",", "1.1254695324849961`"}], "}"}], ",", 
     RowBox[{"{", 
      RowBox[{
      "0.6374739714964545`", ",", "0.6911583026914727`", ",", 
       "0.11288511086668201`", ",", "1.1074856294928332`"}], "}"}], ",", 
     RowBox[{"{", 
      RowBox[{
      "0.6412011076511374`", ",", "0.6840529606300825`", ",", 
       "0.11404409557783891`", ",", "1.0899984190447412`"}], "}"}], ",", 
     RowBox[{"{", 
      RowBox[{
      "0.6448685033456599`", ",", "0.6770614874893732`", ",", 
       "0.11520308028899581`", ",", "1.0729888189783563`"}], "}"}], ",", 
     RowBox[{"{", 
      RowBox[{
      "0.6484773260597764`", ",", "0.6701816407948504`", ",", 
       "0.11636206500015271`", ",", "1.0564388508928424`"}], "}"}], ",", 
     RowBox[{"{", 
      RowBox[{
      "0.6520287208114114`", ",", "0.6634113024906136`", ",", 
       "0.11752104971130961`", ",", "1.0403310451811487`"}], "}"}], ",", 
     RowBox[{"{", 
      RowBox[{
      "0.6555238103261356`", ",", "0.6567482958177693`", ",", 
       "0.11868003442246651`", ",", "1.0246490796535839`"}], "}"}], ",", 
     RowBox[{"{", 
      RowBox[{
      "0.6589636952311436`", ",", "0.6501905362148206`", ",", 
       "0.11983901913362341`", ",", "1.0093773296731872`"}], "}"}], ",", 
     RowBox[{"{", 
      RowBox[{
      "0.662349454276964`", ",", "0.6437359375522473`", ",", 
       "0.12099800384478031`", ",", "0.9945007738340103`"}], "}"}], ",", 
     RowBox[{"{", 
      RowBox[{
      "0.6656821445759737`", ",", "0.637382505588708`", ",", 
       "0.12215698855593721`", ",", "0.9800052355686995`"}], "}"}], ",", 
     RowBox[{"{", 
      RowBox[{
      "0.6689628018626125`", ",", "0.6311282715958009`", ",", 
       "0.1233159732670941`", ",", "0.965877074879235`"}], "}"}], ",", 
     RowBox[{"{", 
      RowBox[{
      "0.6721924407667137`", ",", "0.6249712847211438`", ",", 
       "0.124474957978251`", ",", "0.9521033634084064`"}], "}"}], ",", 
     RowBox[{"{", 
      RowBox[{
      "0.6753720551031498`", ",", "0.6189096660510103`", ",", 
       "0.12563394268940792`", ",", "0.9386718057242731`"}], "}"}], ",", 
     RowBox[{"{", 
      RowBox[{
      "0.6785026181705359`", ",", "0.61294154871372`", ",", 
       "0.1267929274005648`", ",", "0.9255703636453054`"}], "}"}], ",", 
     RowBox[{"{", 
      RowBox[{
      "0.6815850830630279`", ",", "0.607065107083884`", ",", 
       "0.12795191211172172`", ",", "0.912787897260062`"}], "}"}], ",", 
     RowBox[{"{", 
      RowBox[{
      "0.6846203829863368`", ",", "0.6012785675748045`", ",", 
       "0.1291108968228786`", ",", "0.9003135190472152`"}], "}"}], ",", 
     RowBox[{"{", 
      RowBox[{
      "0.6876094315847547`", ",", "0.5955802341737781`", ",", 
       "0.13026988153403551`", ",", "0.8881369062257747`"}], "}"}], ",", 
     RowBox[{"{", 
      RowBox[{
      "0.6905531232705236`", ",", "0.5899683262054146`", ",", 
       "0.1314288662451924`", ",", "0.8762481268414186`"}], "}"}], ",", 
     RowBox[{"{", 
      RowBox[{
      "0.6934523335578379`", ",", "0.5844412522894096`", ",", 
       "0.1325878509563493`", ",", "0.8646376874499486`"}], "}"}], ",", 
     RowBox[{"{", 
      RowBox[{
      "0.6963079194021174`", ",", "0.5789973621859289`", ",", 
       "0.1337468356675062`", ",", "0.8532965170352997`"}], "}"}], ",", 
     RowBox[{"{", 
      RowBox[{
      "0.6991207195378482`", ",", "0.5736350114970471`", ",", 
       "0.1349058203786631`", ",", "0.8422158558489523`"}], "}"}], ",", 
     RowBox[{"{", 
      RowBox[{
      "0.7018915548203662`", ",", "0.56835263521937`", ",", 
       "0.13606480508982`", ",", "0.8313873957984833`"}], "}"}], ",", 
     RowBox[{"{", 
      RowBox[{
      "0.7046212285670751`", ",", "0.5631487485307788`", ",", 
       "0.1372237898009769`", ",", "0.820803198359439`"}], "}"}], ",", 
     RowBox[{"{", 
      RowBox[{
      "0.7073105268965184`", ",", "0.5580218034939756`", ",", 
       "0.1383827745121338`", ",", "0.8104553852738057`"}], "}"}], ",", 
     RowBox[{"{", 
      RowBox[{
      "0.7099602190702228`", ",", "0.5529703782459172`", ",", 
       "0.1395417592232907`", ",", "0.8003366589334957`"}], "}"}], ",", 
     RowBox[{"{", 
      RowBox[{
      "0.7125710578285485`", ",", "0.5479930334499644`", ",", 
       "0.1407007439344476`", ",", "0.7904400289194886`"}], "}"}], ",", 
     RowBox[{"{", 
      RowBox[{
      "0.7151437797276285`", ",", "0.5430883208780599`", ",", 
       "0.1418597286456045`", ",", "0.7807585328539351`"}], "}"}], ",", 
     RowBox[{"{", 
      RowBox[{
      "0.7176791054714504`", ",", "0.5382549068206464`", ",", 
       "0.1430187133567614`", ",", "0.7712857303256738`"}], "}"}], ",", 
     RowBox[{"{", 
      RowBox[{
      "0.7201777402426989`", ",", "0.5334914443898494`", ",", 
       "0.1441776980679183`", ",", "0.7620152421320104`"}], "}"}], ",", 
     RowBox[{"{", 
      RowBox[{
      "0.7226403740285589`", ",", "0.5287966293505764`", ",", 
       "0.1453366827790752`", ",", "0.7529412039294825`"}], "}"}], ",", 
     RowBox[{"{", 
      RowBox[{
      "0.7250676819436427`", ",", "0.5241691198684616`", ",", 
       "0.1464956674902321`", ",", "0.7440576200302036`"}], "}"}], ",", 
     RowBox[{"{", 
      RowBox[{
      "0.727460324548372`", ",", "0.5196077295627726`", ",", 
       "0.147654652201389`", ",", "0.7353589760666585`"}], "}"}], ",", 
     RowBox[{"{", 
      RowBox[{
      "0.7298189481639252`", ",", "0.5151111627854225`", ",", 
       "0.1488136369125459`", ",", "0.7268398374036213`"}], "}"}], ",", 
     RowBox[{"{", 
      RowBox[{
      "0.7321441851818308`", ",", "0.5106782406974408`", ",", 
       "0.14997262162370278`", ",", "0.7184951032226159`"}], "}"}], ",", 
     RowBox[{"{", 
      RowBox[{
      "0.7344366543687652`", ",", "0.5063078048358237`", ",", 
       "0.1511316063348597`", ",", "0.7103196902898523`"}], "}"}], ",", 
     RowBox[{"{", 
      RowBox[{
      "0.7366969611676768`", ",", "0.5019986648512115`", ",", 
       "0.15229059104601658`", ",", "0.7023088452742458`"}], "}"}], ",", 
     RowBox[{"{", 
      RowBox[{
      "0.7389256979929915`", ",", "0.49774973010097734`", ",", 
       "0.1534495757571735`", ",", "0.6944579086094192`"}], "}"}], ",", 
     RowBox[{"{", 
      RowBox[{
      "0.7411234445211297`", ",", "0.4935598450115253`", ",", 
       "0.1546085604683304`", ",", "0.6867623979626645`"}], "}"}], ",", 
     RowBox[{"{", 
      RowBox[{
      "0.7432907679748681`", ",", "0.4894279791692172`", ",", 
       "0.1557675451794873`", ",", "0.6792180152670213`"}], "}"}], ",", 
     RowBox[{"{", 
      RowBox[{
      "0.7454282234051057`", ",", "0.48535302931933844`", ",", 
       "0.1569265298906442`", ",", "0.6718206500846096`"}], "}"}], ",", 
     RowBox[{"{", 
      RowBox[{
      "0.7475363539643824`", ",", "0.48133400336766746`", ",", 
       "0.1580855146018011`", ",", "0.6645661641868372`"}], "}"}], ",", 
     RowBox[{"{", 
      RowBox[{
      "0.7496156911776033`", ",", "0.47736985033947993`", ",", 
       "0.159244499312958`", ",", "0.6574508157504406`"}], "}"}], ",", 
     RowBox[{"{", 
      RowBox[{
      "0.7516667552052863`", ",", "0.47345961672851006`", ",", 
       "0.1604034840241149`", ",", "0.650470805714353`"}], "}"}], ",", 
     RowBox[{"{", 
      RowBox[{
      "0.7536900551036925`", ",", "0.46960229810424153`", ",", 
       "0.1615624687352718`", ",", "0.64362254167569`"}], "}"}]}], "}"}]}], 
  ";"}]], "Input",
 CellOpen->False,
 CellChangeTimes->{{3.485506624601983*^9, 3.485506633979323*^9}, 
   3.4855119054702635`*^9, {3.485511987595789*^9, 3.4855120022052574`*^9}}],

Cell[CellGroupData[{

Cell[BoxData[
 RowBox[{"ListPlot", "[", 
  RowBox[{
   RowBox[{"{", 
    RowBox[{
     RowBox[{"PRNucT", "[", 
      RowBox[{"[", 
       RowBox[{"All", ",", 
        RowBox[{"3", ";;", "4"}]}], "]"}], "]"}], ",", 
     RowBox[{"PRProT", "[", 
      RowBox[{"[", 
       RowBox[{"All", ",", 
        RowBox[{"3", ";;", "4"}]}], "]"}], "]"}], ",", 
     RowBox[{"PRProNucT", "[", 
      RowBox[{"[", 
       RowBox[{"All", ",", " ", 
        RowBox[{"3", ";;", "4"}]}], "]"}], "]"}]}], "}"}], ",", " ", 
   RowBox[{"PlotRange", "\[Rule]", 
    RowBox[{"{", 
     RowBox[{"All", ",", 
      RowBox[{"{", 
       RowBox[{"0", ",", "16"}], "}"}]}], "}"}]}], ",", " ", 
   RowBox[{"FrameTicks", "\[Rule]", " ", 
    RowBox[{"{", 
     RowBox[{"Automatic", ",", " ", 
      RowBox[{"{", 
       RowBox[{
       "1", ",", "2.5", ",", " ", "5", ",", "7.5", ",", " ", "10", ",", 
        "15"}], "}"}], ",", " ", "None", ",", " ", "None"}], "}"}]}], ",", 
   RowBox[{"GridLines", "\[Rule]", 
    RowBox[{"{", 
     RowBox[{"None", ",", 
      RowBox[{"{", 
       RowBox[{"2.5", ",", "12.5"}], "}"}]}], "}"}]}], ",", 
   RowBox[{"PlotStyle", "\[Rule]", " ", 
    RowBox[{"{", " ", 
     RowBox[{
     "Blue", ",", " ", "Purple", ",", " ", "Magenta", ",", " ", "Green", ",", 
      " ", 
      RowBox[{"Darker", "[", 
       RowBox[{"Green", ",", " ", "0.5"}], "]"}], ",", " ", "Cyan"}], "}"}]}],
    ",", " ", 
   RowBox[{"PlotMarkers", "\[Rule]", " ", 
    RowBox[{"{", 
     RowBox[{"\"\<\[FilledCircle]\>\"", ",", " ", "10"}], "}"}]}], ",", " ", 
   RowBox[{"Frame", "\[Rule]", 
    RowBox[{"{", 
     RowBox[{"True", ",", "True", ",", " ", "False", ",", " ", "False"}], 
     "}"}]}], ",", 
   RowBox[{"FrameStyle", "\[Rule]", 
    RowBox[{"Thickness", "[", "0.0055", "]"}]}], ",", " ", 
   RowBox[{"GridLinesStyle", "\[Rule]", " ", 
    RowBox[{"{", 
     RowBox[{"Black", ",", 
      RowBox[{"Thickness", "[", "0.004", "]"}]}], "}"}]}], ",", 
   RowBox[{"BaseStyle", "\[Rule]", 
    RowBox[{"{", 
     RowBox[{
      RowBox[{"FontSize", "\[Rule]", "18"}], ",", 
      RowBox[{"FontFamily", "\[Rule]", "\"\<Times\>\""}], ",", 
      RowBox[{"FontWeight", "\[Rule]", "\"\<Bold\>\""}]}], "}"}]}], ",", 
   RowBox[{"FrameLabel", "\[Rule]", " ", 
    RowBox[{"{", 
     RowBox[{
     "\"\<\!\(\*SubscriptBox[\(k\), \(on\)]\) eff, \!\(\*SuperscriptBox[\(min\
\), \(-1\)]\)\>\"", ",", " ", "\"\<t modification, min\>\""}], "}"}]}]}], 
  "  ", "]"}]], "Input",
 CellChangeTimes->{
  3.485267834068034*^9, 3.4852678755505505`*^9, 3.485268373732929*^9, {
   3.4852684891195145`*^9, 3.485268494181853*^9}, {3.4852691268647313`*^9, 
   3.4852691383487387`*^9}, {3.485269198956174*^9, 3.485269199096795*^9}, {
   3.4855117904226522`*^9, 3.4855118463605103`*^9}, {3.4855120443617773`*^9, 
   3.485512139159259*^9}, {3.485512210565966*^9, 3.4855122599725323`*^9}, {
   3.4855122940665007`*^9, 3.485512316926022*^9}, {3.485512369473233*^9, 
   3.485512376160776*^9}, {3.48551266033447*^9, 3.485512710209789*^9}, {
   3.485512924758037*^9, 3.4855129991022625`*^9}, {3.4855130636808014`*^9, 
   3.4855130785558963`*^9}, {3.4855131085717134`*^9, 
   3.4855131757599354`*^9}, {3.485513225560316*^9, 3.4855132534529047`*^9}, {
   3.485513366210842*^9, 3.485513432152984*^9}, {3.4855201279579372`*^9, 
   3.485520132301715*^9}, {3.485670974627125*^9, 3.4856709755334325`*^9}, {
   3.4856833433684096`*^9, 3.4856833737943144`*^9}, {3.4856934388151083`*^9, 
   3.4856934585649815`*^9}, {3.602598575965151*^9, 3.602598601856632*^9}}],

Cell[BoxData[
 GraphicsBox[GraphicsComplexBox[CompressedData["
1:eJzt2mk4Vf27wPFtzpQhc4pMRVLEoxT3ylQkRZLkoaSSIilEEirpKUmGRJS5
kDnzTAOFTBWVeR62bZ45zznPf99d1znvznXOi3Md+8261tvfvddvfdb3+m2y
vGx4lpZEIonSkUj/fpU+ouwRHGQKpP/47SCo90/SDhqrsk8TWZq9tmaV5+B4
3ccddjIVRKL99+ppcXtgq8/RGjSIIxaLCq2g6xq836dwRs32CaHHHr1wL8oF
RAV8hrQYbxPhJ32efDntDv3cTOonw5yImcaswIePPcHIruVtk68tIeIm3b6D
chvS76qEBqdYEfvFn29tOuwNVRu5/JNczAn7qrXOLik+4E5onS4+cZwIueJZ
toHjATi0zpxWdDQkSgQm2cvsfIEv4YphzvAhor/43IlzNX5gp8MvMlR+gPDJ
uGTIwO8PVX/su2rRokkIM0ld/6b9BNQ+jbIfrNtHpJm2hb92CoDMY9X1jY1q
hFZySPmNuECYFPpSITijQjTTGA4c+hoErV/umsXXKBO2x1g5RBmfgrGf7eEX
8koEzesKxXGlELhzSWnGh2bnv9YvFL5+GdColNpOFEVTYq3fhUHWj3AWfztZ
wnDm9SeVqefQK3DXp5BbhujVPTPGJhkBN4/KtTjQbSFcI4T524xeQKBkQquQ
ohTBNGcTYaL+EtSVn14ND5Ug6qL2p+1reQlWluaatXLiRJieRIWMQySYetK1
0g9uIs5Ok76tY4mC72vu5JS8FyW2v/w1sBgZBYycI/eHPUSIOZ28xZ7d0RAh
W/ooLW4DUT4RzFFbFw2d4fwedrPrCd/wq2I5F2LAu2PIosheiDDZf0QpkiYW
XuSLirOyChJiY7IH/noWCzYJYdMXyvmJ4VDmk1fl46A7Qar6ZjDfv/4vceBE
PPtl4clLeJDLPLROx4Ngtl7KQ08eQjfkRYDcXDwwnVZZ2xi4juBRd4vj938F
pJirDodyuYnWIZNckvRryNAYYdUb4SJeBSl9Hih5DTpc3anG27kIB+BuqzdJ
gE98k89F3TmJvQPksXxKAkTeS1NjTOMgGAM+0cf6JMLIYCPnmOta4sveV/yP
RJOAtqj9/nYTdiK0946Mc04S1EwIa23az0ZYPT6teurIGzCTLDYx0GYltquo
HdHpfwM+PHr8V4xYiLkuoTMKHslQlRNpedSemSj3nXFcL5ACraxunv0hawhf
5UYf+tQUWOtFXlKpZvrX85EKQ69IppfYmIjH77SPD11OBeL9fEX6MUbCUeht
e1t+KuQ5lz8wfsVAnLwsbtPIlAZpx/myUukYCKLCf+Lj0TR4Uzx3cMt5ekJS
kHSz8EUaXHNQrJKvpyNY7OwY04fSQOKrxtZDmnTEaNlPvzjldNj6UPIEQyEt
0ch/UDDsdjrIss65kffQErmXcqP8atNBptbcIbaEhogo3Sx7Z30GSIQwlNbo
0hC3+YLfXj+fAScWftDztZAI64v0YJuRAePk1ufb7EjEoRKHj6dXMkAuKXr2
MyOJUODtMDA+mAlxpdvkzuxfAX6bwz90n2ZCYKFuncr9ZfhnP8gEmT7hw8n1
S9CxTpa8c/tbIJq7Kw3El+C9dajzlhtvobjnwWKp6yIkFq6h2fDhLXyZHH8Y
9X0BHnM7/8W1LgvmIVXi+d4FcDzfs47RIgt0thEm5nHzYFpwNHw+IQvY6I9o
hPPOA3CVSY1OZ4Gw/dgt7r/mQOLcjtQu9WyoqEsJukE3B8z5Ebu/P8qGpZiw
uFDPWSBzsJd/bsmGshMaZ5XoZ6HB6oZeqVQO7A00V+d9MAM5uQNNbx1yIJ9v
KY+RbwbC15pYJBTlwPUoVafmmGnwOvO+P4IlFzJzglYslKfhfI6iQ4BxLnho
SZy5XD0F/+x/ueC6V9Ot7dwUKFhy3XUj50Lv/dr0+3RTwJ99a+0VlTzQVwqz
0o2ehEVW8tOz3nkgZaRkt6I1CR2nzDaZ1ueB+fnJVJ+hCXj/tipBf2M+dLd5
Z30ImIBElt2KGjb5kGB3L/OF2gQ8togvVM7Kh9GV8JNTQ+PgmMm7X5a2AFyL
BuuTw8bBlPnOF1H9AujlDbuXcWgcwHz8BG9oAUy8kTk+TDMOEhmnuph7C4D/
zEyzes4YMK+pvbQsXwjn6uPlouzHgGymOj1+sxAc3vUZTsuMQUNa4q2+ykKg
jCZdku2jQA6jEPNP3iK4w+kpoxBLgX/2+yJwrRu1m7aigFfq9Pp3b4rAx7Di
m7UUBc4znI3NnSuCbd/sdCbqR0HPtEEuWasYAmOCKDvNRkE+ZV9OlH8xxK9w
sTj3k4GPPnXf01/FUMOwxiXSmQzusn4973hKIM7G+tozZjJQjLVlSlRK4O+t
q1ArYgTOeC7Z5Z0qgUCjX9OPlEagKTEzI9O7BKb+WqtnXjsMB75enE1OKoGS
ew18EReHIY8krvq6vgR8Ope9drMMw7atLZ7RsyWw60ltvHDiELw45v8+fGMp
mEXp31LUHwJujwOsIZqlEHU+MsFuYhDuJKwcfmJTCh2m1oW5oYPwz/utFDqX
krgYNAfhwopts3dWKWh/aNhEjA7AT2nJjZ4/S6FIYOnFyecDoG/00/IGbRnY
cCt1HTg4AKXuAfGOW8rg4ocgg7mFftj5Wnf4sn4ZsDZfvWCR3A9xDTTyNtfK
gMuYVGVr2Q8CyzmOVqFlfz8PX6UEBPrhwRb7PPOSMnCqYx0xqO2DJcPNKya9
ZVD3TfQhh08f2N9s1TjKVg4yty0jtNT7oDM+yOeQQjloJx27MrDUC8fq9ar3
m5QD9/LoSUpeL3xYpONWdy8Hmhea54649ILK5nzjvTHl0BNZWLWyqxfeGDiE
/VFVDv39Q2JTcz3wz/u8HFpeHrq4uaAHnsS1S2zlq4B+T2GGR7d6gL7u6QXJ
vRXgURinLqrZA84L+skilhUQxc528CtzDwxIMk4I+lSA5PU0qVdfusHsSKEy
T3IFqPeQ9R6FdMN/9krQ4k3TirPP4O67p8LVm+X/x9+/VJ+Q8zKTmkVl0Cdi
0GR6rU8CfeJ6T4nF22wT+sTMuPk0OXoD+qR+eX5WsEkQfdJQyUrZ38GHPjGf
ahOa9eZBn4jbPLwq+ZwbffJtT6tYNj0X+sTGKj7RwZQDfbJBSSs0hIMdfaLp
wtTyhIcVfZKj5nVTwZQZ1yvDUaG6q5EJ1+u4entq0g1GXC/FubJdbvsZcL00
Vg4ZpijQ43rFbzAXzd1Fh+v1pEm8r/MYLXrlfsN6sw33aNArg9qPzX5VktAr
+llOa2iESeiVI5XZYs4zy0D1Smok826W2iWgeoWFTVp9Q8EiUL2il9S673LB
AlC9Ij3aqspeMw9Ur1CM2VW0RueA6hW+l/LyzzfOAdUrSaPd19+ZzgLVKx60
m0fDomaA6pV5Wx5z4alpoHqlstw14ZTBNFC9UlCj9C4sawqoXqHPPunFJzEF
VK9sOFIbJvtsEqheOTD9xUmXdxKoXhm8KEg79HQCqF6RkHdqDhKdAKpX7lmr
MrYmjwPVKxL7XH1OqY8D1StnXh5XLW8ZA6pXcjPyyBnOY0D1StLIm+t9AmNA
9QqpWJVRsIgCVK+ISfOcYj5PAapX3rfperivowDVKzUkv4a73qNA9Uo6U/ZD
3WEyUL1yJqaZnnKcDFSvLGfY/9xUOQJUryjYR476wwhQvVJcXVw+kzcMVK/E
SZ9o59gzDFSvjPrdDQkrHgKqV5K9RJxOHRgCqlduV9IxbGkaBKpX5pkidYrP
DgLVK0K/OMun5waA6pVLA8JVkf4DQPVKjZlHYrDsAHqFUqh8MLmqH73io1zx
sfxiP3qFa2ApOZOjH70y+ODilVNZfeiVkKTqi68s+tArB/gXay+z9qFX+gtP
WoTl9qJXhndKO3PZ9KJXzseG5uUK96JXupQ8iZt1PegViaayI9o+PeiV7/q2
JqR9PeiVd2DQ9HShG71C4e0zms/uRq9QDtfs4nPqRq8sPmzoaVHqRq/I5Plf
2zXThV6xNKxaEMnrQq/8YbRrysu9C70i+vZH91HNLvSKu/xy+l3WLvRKudNG
OrbGTvRKpK0ey4/wTvTK16nBq33WnegVcrSWv5RSJ3rlyMIHuke0neiVzZnX
WHnqOtArn05ISKe87ECvNPrfdTS+0oFe+VpbeIBGowO9UlrPbRvP24Fe2Rid
OEwMtKNXPua/VH9f2I5eyT92c+eOgHb0irZ0cbbzhXb0SuaHPzcFE+3oFe4X
Yhx3BdrRK9acVwLdOtvQK9pmIV+dg9rQKwGfZvwpOm3olZBus8wfK63oFZuH
oVVy2a3oFWvy8xdtl1vRKzIaQ87d0q3olWtCg9929vxCr7z3DCqpiPyFXtFk
+fbgkcUv9ErF3sPhPht/oVce/5hlTmz9iV6RENZoHHnxE71ypXbbNR3Ln+iV
WEurl1mSP9EreuF0e+QGf6BXaL5dDnud8gO9Yn+1a72Y0w/0ir0cp76/6g/0
ip1SlvwYww/0ilC6QOae2hb0SqN4PM/FZy3oFS5f8VoXqxb0yhr2w76WO1rQ
K/Nd6tMiS83oleUrLpJvqprRKx+71AUYnjWjV1zftAuLWzejV0IF/J7S7mpG
r7RIrhN8saYZvdKyMefkZPN39EpxWSv7cuJ39MoV1zsaOe7f0Stq0adZRQy/
/xev/F/7nqd65VSlo0SGy3b0yqm58awtuVvRK+9f7jPVfLsFvSJPxxL6UVUK
veLV61QhKS+BXtlis4HjvLMYeqWt8WEgx4ooeoX4eHJ2p5MIesVL3lreQGMD
eoXT70SBtvF69Mp1D5HU3dGC6JW/pOgfVIkKoFcuWDDLu37gQ6/Mq4ur7vbn
xXmsnbmdxuvCg/MQXdfbs+i6DucxnOTN7xvAjfMo9p1aHivmwnnsEPU/UbnE
ifMoFw6IYz/IifO4p/7QgEWPA+eRfG1n9wWhtTiPwImu8cRlNpyHYpet4bNp
VpyHYdufTJokVuwrhr6JPQuCLNhXQiRL5jXVmbGvJNeWmn9xXoN9ZestcVfH
XCbsK9Z8dV2yjEzYV/zqQqtY/2TEvjLyTnEPUciAfUX4aIzAWikG7Cv8PAdF
PgfTY1/xiaXkdaylx77SKWfB/M6XDvtKqqLUjjluOuwrwtJsGWwRtNhXhN7M
XQiRo8W+srf9qrxaBQ32FcOTlgKvzGmwr9gIDJreWyJhX/mq0tEU8JKEfaVq
UUjhwX4S9hUiu6P7VPcKekWOMScwmFhBrxzK0Uo5HL2MXolTjN4ty7aMXjkh
utGgwXUJveKlqvNknLyIXhHaTOOhar2IXmlPbJi71LuAXqG9/bVD7cICeqW0
xP26I2UevcKvHXnu24159Ipq271mOdZ59Er/L/MAnYg59Iq0xNOkWcU59Aqp
UJyTs3YWvXIz/bz9uUuz6JXPO6w2NbHNolfsZE/HKKfOoFfECJb8i8Yz6JWQ
xW27DFam0Sv+7bHZlQnT6BX5lbGXOSbT6JUC5mdDtMzT6BXJw/tZ/fKn0CsC
sV60WvZT6JWWDzso7Jun0Ct1C25EY9skekU/q/7R7dBJ9Ip5g/ONNccn0Svv
FY9FHPnb01SvBMa9DtZtmkCvbHYh6nqCJ9ArCuAXxm06gV75q89grHTj777y
Bx85sad7HL2ysJtb2j5pHL1izzwfbOT4u68k5emleMPvvuIjnx0zz/K7r4iH
qOvGfhtDr3C2K6xxi/3dV4SPagZeu/a7r+gz7tG+q/m7r1RsNcmP4R1Dr7hX
LwlV9f3uK4GvH3wbzvvdV6wbTCvo/X73FUpl/XoWKwp6xX67k+XUbgp65etZ
Z5NiTgp6pSvE4HTZl1H0Ssklt4BXnqPolTSLptsSiqPolRCF9Vtl+snoFU3+
N0VvwsnolRz7XbwxRmT0ylr3gWO07GT0ilES8Ba9H0Gv6EwbXqr2HEGv7Erf
nSSlNoJeES42CS9ZGEavWMXe1X/y9/cE1SvjITVbAlyH0SuWvlt+5v39fUH1
SqOETCDN8hB6xarTyMWidAi9IpZQrlh9d+i3V0SEvDUODqFXaGsUn+ZzDaFX
uB/EfJBrHkSvDH2+dzM4chC9UmUkHD9sM4heSQ74KbFVaRC9ctT6sZIeaRC9
clvFfKfu5wH0ymwIzSuRZwPoFaswCbMP5wbQK9p27Up7lQbQK3GFvzRc6AfQ
K0W2ae9cGvvRK03huoy7Y/vRK27VEcnpTv3olWVynlrngX7QEdkctKwRil5J
9G3Y8X2fF96zTO6hf/DAD+9Xe/9q71/t/au9f7X3r/b+/83e721xdIf3jSI8
j/D5vvaYW603nkdIfTV03qnxHJ5H4CerC6ibG+J5BLvnfgtMVzXwPMJnwX3t
Oxx34XmEcNn1NVFK8qu9f7X3r/b+1d6/2vtXe/9q71/t/f/t3n+ZvmbS5VIF
eoVwmVLzywxCr4jtKbj0Sf8GeqXAXOqDsuIF9AoDn8SplSwz9IrJvTlNhUhD
9Arbtj/rt/6pi165ljL63K9RA73SenOf3p2dgF5RseBW9jq7G73ylFdJQE1F
Cb0ys/+O1RYRhdXev9r7V3v/au9f7f2rvX+19/8/6P3/Bg6KJTw=
   "], {
    {RGBColor[0, 0, 1], InsetBox[
      StyleBox["\<\"\[FilledCircle]\"\>",
       StripOnInput->False,
       FontSize->10], 2], InsetBox[
      StyleBox["\<\"\[FilledCircle]\"\>",
       StripOnInput->False,
       FontSize->10], 3], InsetBox[
      StyleBox["\<\"\[FilledCircle]\"\>",
       StripOnInput->False,
       FontSize->10], 4], InsetBox[
      StyleBox["\<\"\[FilledCircle]\"\>",
       StripOnInput->False,
       FontSize->10], 5], InsetBox[
      StyleBox["\<\"\[FilledCircle]\"\>",
       StripOnInput->False,
       FontSize->10], 6], InsetBox[
      StyleBox["\<\"\[FilledCircle]\"\>",
       StripOnInput->False,
       FontSize->10], 7], InsetBox[
      StyleBox["\<\"\[FilledCircle]\"\>",
       StripOnInput->False,
       FontSize->10], 8], InsetBox[
      StyleBox["\<\"\[FilledCircle]\"\>",
       StripOnInput->False,
       FontSize->10], 9], InsetBox[
      StyleBox["\<\"\[FilledCircle]\"\>",
       StripOnInput->False,
       FontSize->10], 10], InsetBox[
      StyleBox["\<\"\[FilledCircle]\"\>",
       StripOnInput->False,
       FontSize->10], 11], InsetBox[
      StyleBox["\<\"\[FilledCircle]\"\>",
       StripOnInput->False,
       FontSize->10], 12], InsetBox[
      StyleBox["\<\"\[FilledCircle]\"\>",
       StripOnInput->False,
       FontSize->10], 13], InsetBox[
      StyleBox["\<\"\[FilledCircle]\"\>",
       StripOnInput->False,
       FontSize->10], 14], InsetBox[
      StyleBox["\<\"\[FilledCircle]\"\>",
       StripOnInput->False,
       FontSize->10], 15], InsetBox[
      StyleBox["\<\"\[FilledCircle]\"\>",
       StripOnInput->False,
       FontSize->10], 16], InsetBox[
      StyleBox["\<\"\[FilledCircle]\"\>",
       StripOnInput->False,
       FontSize->10], 17], InsetBox[
      StyleBox["\<\"\[FilledCircle]\"\>",
       StripOnInput->False,
       FontSize->10], 18], InsetBox[
      StyleBox["\<\"\[FilledCircle]\"\>",
       StripOnInput->False,
       FontSize->10], 19], InsetBox[
      StyleBox["\<\"\[FilledCircle]\"\>",
       StripOnInput->False,
       FontSize->10], 20], InsetBox[
      StyleBox["\<\"\[FilledCircle]\"\>",
       StripOnInput->False,
       FontSize->10], 21], InsetBox[
      StyleBox["\<\"\[FilledCircle]\"\>",
       StripOnInput->False,
       FontSize->10], 141], InsetBox[
      StyleBox["\<\"\[FilledCircle]\"\>",
       StripOnInput->False,
       FontSize->10], 142], InsetBox[
      StyleBox["\<\"\[FilledCircle]\"\>",
       StripOnInput->False,
       FontSize->10], 143], InsetBox[
      StyleBox["\<\"\[FilledCircle]\"\>",
       StripOnInput->False,
       FontSize->10], 144], InsetBox[
      StyleBox["\<\"\[FilledCircle]\"\>",
       StripOnInput->False,
       FontSize->10], 145], InsetBox[
      StyleBox["\<\"\[FilledCircle]\"\>",
       StripOnInput->False,
       FontSize->10], 146], InsetBox[
      StyleBox["\<\"\[FilledCircle]\"\>",
       StripOnInput->False,
       FontSize->10], 280], InsetBox[
      StyleBox["\<\"\[FilledCircle]\"\>",
       StripOnInput->False,
       FontSize->10], 281], InsetBox[
      StyleBox["\<\"\[FilledCircle]\"\>",
       StripOnInput->False,
       FontSize->10], 282], InsetBox[
      StyleBox["\<\"\[FilledCircle]\"\>",
       StripOnInput->False,
       FontSize->10], 283], InsetBox[
      StyleBox["\<\"\[FilledCircle]\"\>",
       StripOnInput->False,
       FontSize->10], 284], InsetBox[
      StyleBox["\<\"\[FilledCircle]\"\>",
       StripOnInput->False,
       FontSize->10], 285], InsetBox[
      StyleBox["\<\"\[FilledCircle]\"\>",
       StripOnInput->False,
       FontSize->10], 286], InsetBox[
      StyleBox["\<\"\[FilledCircle]\"\>",
       StripOnInput->False,
       FontSize->10], 287], InsetBox[
      StyleBox["\<\"\[FilledCircle]\"\>",
       StripOnInput->False,
       FontSize->10], 288], InsetBox[
      StyleBox["\<\"\[FilledCircle]\"\>",
       StripOnInput->False,
       FontSize->10], 289], InsetBox[
      StyleBox["\<\"\[FilledCircle]\"\>",
       StripOnInput->False,
       FontSize->10], 290], InsetBox[
      StyleBox["\<\"\[FilledCircle]\"\>",
       StripOnInput->False,
       FontSize->10], 421], InsetBox[
      StyleBox["\<\"\[FilledCircle]\"\>",
       StripOnInput->False,
       FontSize->10], 422], InsetBox[
      StyleBox["\<\"\[FilledCircle]\"\>",
       StripOnInput->False,
       FontSize->10], 423], InsetBox[
      StyleBox["\<\"\[FilledCircle]\"\>",
       StripOnInput->False,
       FontSize->10], 424], InsetBox[
      StyleBox["\<\"\[FilledCircle]\"\>",
       StripOnInput->False,
       FontSize->10], 425], InsetBox[
      StyleBox["\<\"\[FilledCircle]\"\>",
       StripOnInput->False,
       FontSize->10], 426], InsetBox[
      StyleBox["\<\"\[FilledCircle]\"\>",
       StripOnInput->False,
       FontSize->10], 427], InsetBox[
      StyleBox["\<\"\[FilledCircle]\"\>",
       StripOnInput->False,
       FontSize->10], 428], InsetBox[
      StyleBox["\<\"\[FilledCircle]\"\>",
       StripOnInput->False,
       FontSize->10], 429], InsetBox[
      StyleBox["\<\"\[FilledCircle]\"\>",
       StripOnInput->False,
       FontSize->10], 430], InsetBox[
      StyleBox["\<\"\[FilledCircle]\"\>",
       StripOnInput->False,
       FontSize->10], 431], InsetBox[
      StyleBox["\<\"\[FilledCircle]\"\>",
       StripOnInput->False,
       FontSize->10], 432], InsetBox[
      StyleBox["\<\"\[FilledCircle]\"\>",
       StripOnInput->False,
       FontSize->10], 433], InsetBox[
      StyleBox["\<\"\[FilledCircle]\"\>",
       StripOnInput->False,
       FontSize->10], 434], InsetBox[
      StyleBox["\<\"\[FilledCircle]\"\>",
       StripOnInput->False,
       FontSize->10], 435], InsetBox[
      StyleBox["\<\"\[FilledCircle]\"\>",
       StripOnInput->False,
       FontSize->10], 436], InsetBox[
      StyleBox["\<\"\[FilledCircle]\"\>",
       StripOnInput->False,
       FontSize->10], 437], InsetBox[
      StyleBox["\<\"\[FilledCircle]\"\>",
       StripOnInput->False,
       FontSize->10], 438], InsetBox[
      StyleBox["\<\"\[FilledCircle]\"\>",
       StripOnInput->False,
       FontSize->10], 439], InsetBox[
      StyleBox["\<\"\[FilledCircle]\"\>",
       StripOnInput->False,
       FontSize->10], 440], InsetBox[
      StyleBox["\<\"\[FilledCircle]\"\>",
       StripOnInput->False,
       FontSize->10], 441], InsetBox[
      StyleBox["\<\"\[FilledCircle]\"\>",
       StripOnInput->False,
       FontSize->10], 442], InsetBox[
      StyleBox["\<\"\[FilledCircle]\"\>",
       StripOnInput->False,
       FontSize->10], 443], InsetBox[
      StyleBox["\<\"\[FilledCircle]\"\>",
       StripOnInput->False,
       FontSize->10], 444], InsetBox[
      StyleBox["\<\"\[FilledCircle]\"\>",
       StripOnInput->False,
       FontSize->10], 445], InsetBox[
      StyleBox["\<\"\[FilledCircle]\"\>",
       StripOnInput->False,
       FontSize->10], 446], InsetBox[
      StyleBox["\<\"\[FilledCircle]\"\>",
       StripOnInput->False,
       FontSize->10], 447], InsetBox[
      StyleBox["\<\"\[FilledCircle]\"\>",
       StripOnInput->False,
       FontSize->10], 448], InsetBox[
      StyleBox["\<\"\[FilledCircle]\"\>",
       StripOnInput->False,
       FontSize->10], 449], InsetBox[
      StyleBox["\<\"\[FilledCircle]\"\>",
       StripOnInput->False,
       FontSize->10], 450], InsetBox[
      StyleBox["\<\"\[FilledCircle]\"\>",
       StripOnInput->False,
       FontSize->10], 451], InsetBox[
      StyleBox["\<\"\[FilledCircle]\"\>",
       StripOnInput->False,
       FontSize->10], 452], InsetBox[
      StyleBox["\<\"\[FilledCircle]\"\>",
       StripOnInput->False,
       FontSize->10], 453], InsetBox[
      StyleBox["\<\"\[FilledCircle]\"\>",
       StripOnInput->False,
       FontSize->10], 454], InsetBox[
      StyleBox["\<\"\[FilledCircle]\"\>",
       StripOnInput->False,
       FontSize->10], 455], InsetBox[
      StyleBox["\<\"\[FilledCircle]\"\>",
       StripOnInput->False,
       FontSize->10], 456], InsetBox[
      StyleBox["\<\"\[FilledCircle]\"\>",
       StripOnInput->False,
       FontSize->10], 457], InsetBox[
      StyleBox["\<\"\[FilledCircle]\"\>",
       StripOnInput->False,
       FontSize->10], 458], InsetBox[
      StyleBox["\<\"\[FilledCircle]\"\>",
       StripOnInput->False,
       FontSize->10], 459], InsetBox[
      StyleBox["\<\"\[FilledCircle]\"\>",
       StripOnInput->False,
       FontSize->10], 460], InsetBox[
      StyleBox["\<\"\[FilledCircle]\"\>",
       StripOnInput->False,
       FontSize->10], 461], InsetBox[
      StyleBox["\<\"\[FilledCircle]\"\>",
       StripOnInput->False,
       FontSize->10], 462], InsetBox[
      StyleBox["\<\"\[FilledCircle]\"\>",
       StripOnInput->False,
       FontSize->10], 463], InsetBox[
      StyleBox["\<\"\[FilledCircle]\"\>",
       StripOnInput->False,
       FontSize->10], 464], InsetBox[
      StyleBox["\<\"\[FilledCircle]\"\>",
       StripOnInput->False,
       FontSize->10], 465], InsetBox[
      StyleBox["\<\"\[FilledCircle]\"\>",
       StripOnInput->False,
       FontSize->10], 466], InsetBox[
      StyleBox["\<\"\[FilledCircle]\"\>",
       StripOnInput->False,
       FontSize->10], 467], InsetBox[
      StyleBox["\<\"\[FilledCircle]\"\>",
       StripOnInput->False,
       FontSize->10], 468], InsetBox[
      StyleBox["\<\"\[FilledCircle]\"\>",
       StripOnInput->False,
       FontSize->10], 469], InsetBox[
      StyleBox["\<\"\[FilledCircle]\"\>",
       StripOnInput->False,
       FontSize->10], 470], InsetBox[
      StyleBox["\<\"\[FilledCircle]\"\>",
       StripOnInput->False,
       FontSize->10], 471], InsetBox[
      StyleBox["\<\"\[FilledCircle]\"\>",
       StripOnInput->False,
       FontSize->10], 472], InsetBox[
      StyleBox["\<\"\[FilledCircle]\"\>",
       StripOnInput->False,
       FontSize->10], 473], InsetBox[
      StyleBox["\<\"\[FilledCircle]\"\>",
       StripOnInput->False,
       FontSize->10], 474], InsetBox[
      StyleBox["\<\"\[FilledCircle]\"\>",
       StripOnInput->False,
       FontSize->10], 475], InsetBox[
      StyleBox["\<\"\[FilledCircle]\"\>",
       StripOnInput->False,
       FontSize->10], 476], InsetBox[
      StyleBox["\<\"\[FilledCircle]\"\>",
       StripOnInput->False,
       FontSize->10], 477], InsetBox[
      StyleBox["\<\"\[FilledCircle]\"\>",
       StripOnInput->False,
       FontSize->10], 478], InsetBox[
      StyleBox["\<\"\[FilledCircle]\"\>",
       StripOnInput->False,
       FontSize->10], 479], InsetBox[
      StyleBox["\<\"\[FilledCircle]\"\>",
       StripOnInput->False,
       FontSize->10], 480], InsetBox[
      StyleBox["\<\"\[FilledCircle]\"\>",
       StripOnInput->False,
       FontSize->10], 481], InsetBox[
      StyleBox["\<\"\[FilledCircle]\"\>",
       StripOnInput->False,
       FontSize->10], 482], InsetBox[
      StyleBox["\<\"\[FilledCircle]\"\>",
       StripOnInput->False,
       FontSize->10], 483], InsetBox[
      StyleBox["\<\"\[FilledCircle]\"\>",
       StripOnInput->False,
       FontSize->10], 484], InsetBox[
      StyleBox["\<\"\[FilledCircle]\"\>",
       StripOnInput->False,
       FontSize->10], 485], InsetBox[
      StyleBox["\<\"\[FilledCircle]\"\>",
       StripOnInput->False,
       FontSize->10], 486], InsetBox[
      StyleBox["\<\"\[FilledCircle]\"\>",
       StripOnInput->False,
       FontSize->10], 487], InsetBox[
      StyleBox["\<\"\[FilledCircle]\"\>",
       StripOnInput->False,
       FontSize->10], 488], InsetBox[
      StyleBox["\<\"\[FilledCircle]\"\>",
       StripOnInput->False,
       FontSize->10], 489], InsetBox[
      StyleBox["\<\"\[FilledCircle]\"\>",
       StripOnInput->False,
       FontSize->10], 490], InsetBox[
      StyleBox["\<\"\[FilledCircle]\"\>",
       StripOnInput->False,
       FontSize->10], 491], InsetBox[
      StyleBox["\<\"\[FilledCircle]\"\>",
       StripOnInput->False,
       FontSize->10], 492], InsetBox[
      StyleBox["\<\"\[FilledCircle]\"\>",
       StripOnInput->False,
       FontSize->10], 493], InsetBox[
      StyleBox["\<\"\[FilledCircle]\"\>",
       StripOnInput->False,
       FontSize->10], 494], InsetBox[
      StyleBox["\<\"\[FilledCircle]\"\>",
       StripOnInput->False,
       FontSize->10], 495], InsetBox[
      StyleBox["\<\"\[FilledCircle]\"\>",
       StripOnInput->False,
       FontSize->10], 496], InsetBox[
      StyleBox["\<\"\[FilledCircle]\"\>",
       StripOnInput->False,
       FontSize->10], 497], InsetBox[
      StyleBox["\<\"\[FilledCircle]\"\>",
       StripOnInput->False,
       FontSize->10], 498], InsetBox[
      StyleBox["\<\"\[FilledCircle]\"\>",
       StripOnInput->False,
       FontSize->10], 499], InsetBox[
      StyleBox["\<\"\[FilledCircle]\"\>",
       StripOnInput->False,
       FontSize->10], 500], InsetBox[
      StyleBox["\<\"\[FilledCircle]\"\>",
       StripOnInput->False,
       FontSize->10], 501], InsetBox[
      StyleBox["\<\"\[FilledCircle]\"\>",
       StripOnInput->False,
       FontSize->10], 502], InsetBox[
      StyleBox["\<\"\[FilledCircle]\"\>",
       StripOnInput->False,
       FontSize->10], 503], InsetBox[
      StyleBox["\<\"\[FilledCircle]\"\>",
       StripOnInput->False,
       FontSize->10], 504], InsetBox[
      StyleBox["\<\"\[FilledCircle]\"\>",
       StripOnInput->False,
       FontSize->10], 505], InsetBox[
      StyleBox["\<\"\[FilledCircle]\"\>",
       StripOnInput->False,
       FontSize->10], 506], InsetBox[
      StyleBox["\<\"\[FilledCircle]\"\>",
       StripOnInput->False,
       FontSize->10], 507], InsetBox[
      StyleBox["\<\"\[FilledCircle]\"\>",
       StripOnInput->False,
       FontSize->10], 508], InsetBox[
      StyleBox["\<\"\[FilledCircle]\"\>",
       StripOnInput->False,
       FontSize->10], 509], InsetBox[
      StyleBox["\<\"\[FilledCircle]\"\>",
       StripOnInput->False,
       FontSize->10], 510], InsetBox[
      StyleBox["\<\"\[FilledCircle]\"\>",
       StripOnInput->False,
       FontSize->10], 511], InsetBox[
      StyleBox["\<\"\[FilledCircle]\"\>",
       StripOnInput->False,
       FontSize->10], 512], InsetBox[
      StyleBox["\<\"\[FilledCircle]\"\>",
       StripOnInput->False,
       FontSize->10], 513], InsetBox[
      StyleBox["\<\"\[FilledCircle]\"\>",
       StripOnInput->False,
       FontSize->10], 514], InsetBox[
      StyleBox["\<\"\[FilledCircle]\"\>",
       StripOnInput->False,
       FontSize->10], 515], InsetBox[
      StyleBox["\<\"\[FilledCircle]\"\>",
       StripOnInput->False,
       FontSize->10], 516], InsetBox[
      StyleBox["\<\"\[FilledCircle]\"\>",
       StripOnInput->False,
       FontSize->10], 517], InsetBox[
      StyleBox["\<\"\[FilledCircle]\"\>",
       StripOnInput->False,
       FontSize->10], 518], InsetBox[
      StyleBox["\<\"\[FilledCircle]\"\>",
       StripOnInput->False,
       FontSize->10], 519], InsetBox[
      StyleBox["\<\"\[FilledCircle]\"\>",
       StripOnInput->False,
       FontSize->10], 520], InsetBox[
      StyleBox["\<\"\[FilledCircle]\"\>",
       StripOnInput->False,
       FontSize->10], 521], InsetBox[
      StyleBox["\<\"\[FilledCircle]\"\>",
       StripOnInput->False,
       FontSize->10], 522]}, 
    {RGBColor[0.5, 0, 0.5], InsetBox[
      StyleBox["\<\"\[FilledCircle]\"\>",
       StripOnInput->False,
       FontSize->10], 523], InsetBox[
      StyleBox["\<\"\[FilledCircle]\"\>",
       StripOnInput->False,
       FontSize->10], 524], InsetBox[
      StyleBox["\<\"\[FilledCircle]\"\>",
       StripOnInput->False,
       FontSize->10], 525], InsetBox[
      StyleBox["\<\"\[FilledCircle]\"\>",
       StripOnInput->False,
       FontSize->10], 526], InsetBox[
      StyleBox["\<\"\[FilledCircle]\"\>",
       StripOnInput->False,
       FontSize->10], 527], InsetBox[
      StyleBox["\<\"\[FilledCircle]\"\>",
       StripOnInput->False,
       FontSize->10], 528], InsetBox[
      StyleBox["\<\"\[FilledCircle]\"\>",
       StripOnInput->False,
       FontSize->10], 529], InsetBox[
      StyleBox["\<\"\[FilledCircle]\"\>",
       StripOnInput->False,
       FontSize->10], 530], InsetBox[
      StyleBox["\<\"\[FilledCircle]\"\>",
       StripOnInput->False,
       FontSize->10], 531], InsetBox[
      StyleBox["\<\"\[FilledCircle]\"\>",
       StripOnInput->False,
       FontSize->10], 532], InsetBox[
      StyleBox["\<\"\[FilledCircle]\"\>",
       StripOnInput->False,
       FontSize->10], 533], InsetBox[
      StyleBox["\<\"\[FilledCircle]\"\>",
       StripOnInput->False,
       FontSize->10], 534], InsetBox[
      StyleBox["\<\"\[FilledCircle]\"\>",
       StripOnInput->False,
       FontSize->10], 535], InsetBox[
      StyleBox["\<\"\[FilledCircle]\"\>",
       StripOnInput->False,
       FontSize->10], 536], InsetBox[
      StyleBox["\<\"\[FilledCircle]\"\>",
       StripOnInput->False,
       FontSize->10], 537], InsetBox[
      StyleBox["\<\"\[FilledCircle]\"\>",
       StripOnInput->False,
       FontSize->10], 538], InsetBox[
      StyleBox["\<\"\[FilledCircle]\"\>",
       StripOnInput->False,
       FontSize->10], 539], InsetBox[
      StyleBox["\<\"\[FilledCircle]\"\>",
       StripOnInput->False,
       FontSize->10], 540], InsetBox[
      StyleBox["\<\"\[FilledCircle]\"\>",
       StripOnInput->False,
       FontSize->10], 541], InsetBox[
      StyleBox["\<\"\[FilledCircle]\"\>",
       StripOnInput->False,
       FontSize->10], 542], InsetBox[
      StyleBox["\<\"\[FilledCircle]\"\>",
       StripOnInput->False,
       FontSize->10], 543], InsetBox[
      StyleBox["\<\"\[FilledCircle]\"\>",
       StripOnInput->False,
       FontSize->10], 544], InsetBox[
      StyleBox["\<\"\[FilledCircle]\"\>",
       StripOnInput->False,
       FontSize->10], 545], InsetBox[
      StyleBox["\<\"\[FilledCircle]\"\>",
       StripOnInput->False,
       FontSize->10], 546], InsetBox[
      StyleBox["\<\"\[FilledCircle]\"\>",
       StripOnInput->False,
       FontSize->10], 547], InsetBox[
      StyleBox["\<\"\[FilledCircle]\"\>",
       StripOnInput->False,
       FontSize->10], 548], InsetBox[
      StyleBox["\<\"\[FilledCircle]\"\>",
       StripOnInput->False,
       FontSize->10], 549], InsetBox[
      StyleBox["\<\"\[FilledCircle]\"\>",
       StripOnInput->False,
       FontSize->10], 550], InsetBox[
      StyleBox["\<\"\[FilledCircle]\"\>",
       StripOnInput->False,
       FontSize->10], 551], InsetBox[
      StyleBox["\<\"\[FilledCircle]\"\>",
       StripOnInput->False,
       FontSize->10], 552], InsetBox[
      StyleBox["\<\"\[FilledCircle]\"\>",
       StripOnInput->False,
       FontSize->10], 553], InsetBox[
      StyleBox["\<\"\[FilledCircle]\"\>",
       StripOnInput->False,
       FontSize->10], 554], InsetBox[
      StyleBox["\<\"\[FilledCircle]\"\>",
       StripOnInput->False,
       FontSize->10], 555], InsetBox[
      StyleBox["\<\"\[FilledCircle]\"\>",
       StripOnInput->False,
       FontSize->10], 556], InsetBox[
      StyleBox["\<\"\[FilledCircle]\"\>",
       StripOnInput->False,
       FontSize->10], 557], InsetBox[
      StyleBox["\<\"\[FilledCircle]\"\>",
       StripOnInput->False,
       FontSize->10], 558], InsetBox[
      StyleBox["\<\"\[FilledCircle]\"\>",
       StripOnInput->False,
       FontSize->10], 559], InsetBox[
      StyleBox["\<\"\[FilledCircle]\"\>",
       StripOnInput->False,
       FontSize->10], 560], InsetBox[
      StyleBox["\<\"\[FilledCircle]\"\>",
       StripOnInput->False,
       FontSize->10], 561], InsetBox[
      StyleBox["\<\"\[FilledCircle]\"\>",
       StripOnInput->False,
       FontSize->10], 562], InsetBox[
      StyleBox["\<\"\[FilledCircle]\"\>",
       StripOnInput->False,
       FontSize->10], 563], InsetBox[
      StyleBox["\<\"\[FilledCircle]\"\>",
       StripOnInput->False,
       FontSize->10], 564], InsetBox[
      StyleBox["\<\"\[FilledCircle]\"\>",
       StripOnInput->False,
       FontSize->10], 565], InsetBox[
      StyleBox["\<\"\[FilledCircle]\"\>",
       StripOnInput->False,
       FontSize->10], 566], InsetBox[
      StyleBox["\<\"\[FilledCircle]\"\>",
       StripOnInput->False,
       FontSize->10], 567], InsetBox[
      StyleBox["\<\"\[FilledCircle]\"\>",
       StripOnInput->False,
       FontSize->10], 568], InsetBox[
      StyleBox["\<\"\[FilledCircle]\"\>",
       StripOnInput->False,
       FontSize->10], 569], InsetBox[
      StyleBox["\<\"\[FilledCircle]\"\>",
       StripOnInput->False,
       FontSize->10], 570], InsetBox[
      StyleBox["\<\"\[FilledCircle]\"\>",
       StripOnInput->False,
       FontSize->10], 571], InsetBox[
      StyleBox["\<\"\[FilledCircle]\"\>",
       StripOnInput->False,
       FontSize->10], 572], InsetBox[
      StyleBox["\<\"\[FilledCircle]\"\>",
       StripOnInput->False,
       FontSize->10], 573], InsetBox[
      StyleBox["\<\"\[FilledCircle]\"\>",
       StripOnInput->False,
       FontSize->10], 574], InsetBox[
      StyleBox["\<\"\[FilledCircle]\"\>",
       StripOnInput->False,
       FontSize->10], 575], InsetBox[
      StyleBox["\<\"\[FilledCircle]\"\>",
       StripOnInput->False,
       FontSize->10], 576], InsetBox[
      StyleBox["\<\"\[FilledCircle]\"\>",
       StripOnInput->False,
       FontSize->10], 577], InsetBox[
      StyleBox["\<\"\[FilledCircle]\"\>",
       StripOnInput->False,
       FontSize->10], 578], InsetBox[
      StyleBox["\<\"\[FilledCircle]\"\>",
       StripOnInput->False,
       FontSize->10], 579], InsetBox[
      StyleBox["\<\"\[FilledCircle]\"\>",
       StripOnInput->False,
       FontSize->10], 580], InsetBox[
      StyleBox["\<\"\[FilledCircle]\"\>",
       StripOnInput->False,
       FontSize->10], 581], InsetBox[
      StyleBox["\<\"\[FilledCircle]\"\>",
       StripOnInput->False,
       FontSize->10], 582], InsetBox[
      StyleBox["\<\"\[FilledCircle]\"\>",
       StripOnInput->False,
       FontSize->10], 583], InsetBox[
      StyleBox["\<\"\[FilledCircle]\"\>",
       StripOnInput->False,
       FontSize->10], 584], InsetBox[
      StyleBox["\<\"\[FilledCircle]\"\>",
[truncated: 26,332 more chars]
