# Supplementary material for: Multiplex Eukaryotic Transcription (In)activation: Timing, Bursting and Cycling of a Ratchet Clock Mechanism
Source: PLoS Comput Biol. 2015 Apr 24;11(4):e1004236. doi: 10.1371/journal.pcbi.1004236 (PMC4409292; doi:10.1371/journal.pcbi.1004236)
Supplement: S1 Dataset — (ZIP) [file pcbi.1004236.s019.zip › Modeling files/Ran_t_sat.nb]

(* Content-type: application/mathematica *)

(*** Wolfram Notebook File ***)
(* http://www.wolfram.com/nb *)

(* CreatedBy='Mathematica 7.0' *)

(*CacheID: 234*)
(* Internal cache information:
NotebookFileLineBreakTest
NotebookFileLineBreakTest
NotebookDataPosition[       145,          7]
NotebookDataLength[    368190,       9098]
NotebookOptionsPosition[    366984,       9058]
NotebookOutlinePosition[    367327,       9073]
CellTagsIndexPosition[    367284,       9070]
WindowFrame->Normal*)

(* Beginning of Notebook Content *)
Notebook[{
Cell[BoxData[{
 RowBox[{
  RowBox[{
   RowBox[{
    RowBox[{"GenerateVars", "[", "Reactions_", "]"}], ":=", 
    RowBox[{"Module", "[", 
     RowBox[{
      RowBox[{"{", "i", "}"}], ",", 
      RowBox[{
       RowBox[{"For", "[", 
        RowBox[{
         RowBox[{
          RowBox[{"Vars", "=", 
           RowBox[{"{", "}"}]}], ";", 
          RowBox[{"j", "=", "0"}]}], ",", 
         RowBox[{"j", "<", 
          RowBox[{"Length", "[", "Reactions", "]"}]}], ",", 
         RowBox[{
          RowBox[{"j", "++"}], ";", 
          RowBox[{"r", "=", 
           RowBox[{
            RowBox[{
            "Reactions", "\[LeftDoubleBracket]", "j", 
             "\[RightDoubleBracket]"}], "\[LeftDoubleBracket]", "2", 
            "\[RightDoubleBracket]"}]}], ";", 
          RowBox[{"For", "[", 
           RowBox[{
            RowBox[{"i", "=", "0"}], ",", 
            RowBox[{"i", "<", 
             RowBox[{"Length", "[", "r", "]"}]}], ",", 
            RowBox[{
             RowBox[{"i", "++"}], ";", 
             RowBox[{"M1", "=", 
              RowBox[{
              "r", "\[LeftDoubleBracket]", "i", "\[RightDoubleBracket]"}]}], 
             ";", 
             RowBox[{"If", "[", 
              RowBox[{
               RowBox[{"StringMatchQ", "[", 
                RowBox[{
                 RowBox[{"ToString", "[", "M1", "]"}], ",", "\"\<-*\>\""}], 
                "]"}], ",", 
               RowBox[{"M1", "=", 
                RowBox[{"-", "M1"}]}], ",", 
               RowBox[{"M1", "=", "M1"}]}], "]"}], ";", 
             RowBox[{"If", "[", 
              RowBox[{
               RowBox[{"StringMatchQ", "[", 
                RowBox[{
                 RowBox[{"ToString", "[", "M1", "]"}], ",", "\"\<*$*\>\""}], 
                "]"}], ",", 
               RowBox[{"Break", "[", "]"}], ",", 
               RowBox[{"If", "[", 
                RowBox[{
                 RowBox[{"TrueQ", "[", 
                  RowBox[{
                   RowBox[{"Head", "[", "M1", "]"}], "\[Equal]", "Times"}], 
                  "]"}], ",", 
                 RowBox[{"AppendTo", "[", 
                  RowBox[{"Vars", ",", 
                   RowBox[{
                   "M1", "\[LeftDoubleBracket]", "2", 
                    "\[RightDoubleBracket]"}]}], "]"}], ",", 
                 RowBox[{"AppendTo", "[", 
                  RowBox[{"Vars", ",", "M1"}], "]"}]}], "]"}]}], "]"}]}]}], 
           "]"}]}]}], "]"}], ";", 
       RowBox[{"For", "[", 
        RowBox[{
         RowBox[{"i", "=", "0"}], ",", 
         RowBox[{"i", "<", 
          RowBox[{"Length", "[", "Vars", "]"}]}], ",", 
         RowBox[{
          RowBox[{"i", "++"}], ";", 
          RowBox[{"If", "[", 
           RowBox[{
            RowBox[{
             RowBox[{"Count", "[", 
              RowBox[{"Vars", ",", 
               RowBox[{
               "Vars", "\[LeftDoubleBracket]", "i", 
                "\[RightDoubleBracket]"}]}], "]"}], ">", "1"}], ",", 
            RowBox[{
             RowBox[{"Vars", "=", 
              RowBox[{"Delete", "[", 
               RowBox[{"Vars", ",", "i"}], "]"}]}], ";", 
             RowBox[{"i", "=", 
              RowBox[{"i", "-", "1"}]}]}], ",", 
            RowBox[{"Vars", "=", "Vars"}]}], "]"}]}]}], "]"}], ";", 
       RowBox[{"Return", "[", "Vars", "]"}]}]}], "]"}]}], ";"}], 
  "\n"}], "\[IndentingNewLine]", 
 RowBox[{
  RowBox[{
   RowBox[{
    RowBox[{"GenerateRates", "[", "Reactions_", "]"}], ":=", 
    RowBox[{"Return", "[", 
     RowBox[{"Table", "[", 
      RowBox[{
       RowBox[{
        RowBox[{
        "Reactions", "\[LeftDoubleBracket]", "i", "\[RightDoubleBracket]"}], 
        "\[LeftDoubleBracket]", "1", "\[RightDoubleBracket]"}], ",", 
       RowBox[{"{", 
        RowBox[{"i", ",", "1", ",", 
         RowBox[{
          RowBox[{"Dimensions", "[", "Reactions", "]"}], 
          "\[LeftDoubleBracket]", "1", "\[RightDoubleBracket]"}]}], "}"}]}], 
      "]"}], "]"}]}], ";"}], "\[IndentingNewLine]"}], "\n", 
 RowBox[{
  RowBox[{
   RowBox[{"StoichiometryMatrix", "[", 
    RowBox[{"Reactions_", ",", "Vars_"}], "]"}], ":=", 
   RowBox[{"Transpose", "[", 
    RowBox[{"-", 
     RowBox[{
      RowBox[{"Normal", "[", 
       RowBox[{"CoefficientArrays", "[", 
        RowBox[{"Reactions", ",", "Vars"}], "]"}], "]"}], 
      "\[LeftDoubleBracket]", "2", "\[RightDoubleBracket]"}]}], "]"}]}], 
  ";"}], "\n", 
 RowBox[{
  RowBox[{
   RowBox[{"Odes", "[", "Reactions_", "]"}], ":=", 
   RowBox[{"Module", "[", 
    RowBox[{
     RowBox[{"{", "}"}], ",", "\[IndentingNewLine]", 
     RowBox[{
      RowBox[{"Vars", "=", 
       RowBox[{"GenerateVars", "[", "Reactions", "]"}]}], ";", 
      "\[IndentingNewLine]", 
      RowBox[{"Rates", "=", 
       RowBox[{"GenerateRates", "[", "Reactions", "]"}]}], ";", 
      "\[IndentingNewLine]", 
      RowBox[{"Nm", "=", 
       RowBox[{"StoichiometryMatrix", "[", 
        RowBox[{"Reactions", ",", "Vars"}], "]"}]}], ";", 
      "\[IndentingNewLine]", 
      RowBox[{"Return", "[", 
       RowBox[{"Table", "[", 
        RowBox[{
         RowBox[{
          RowBox[{
           SuperscriptBox[
            RowBox[{
            "Vars", "\[LeftDoubleBracket]", "i", "\[RightDoubleBracket]"}], 
            "\[Prime]",
            MultilineFunction->None], "[", "t", "]"}], "\[Equal]", 
          RowBox[{
           RowBox[{"(", 
            RowBox[{"Nm", ".", "Rates"}], ")"}], "\[LeftDoubleBracket]", "i", 
           "\[RightDoubleBracket]"}]}], ",", 
         RowBox[{"{", 
          RowBox[{"i", ",", "1", ",", 
           RowBox[{"Length", "[", "Vars", "]"}]}], "}"}]}], "]"}], "]"}]}]}], 
    "]"}]}], ";"}], "\[IndentingNewLine]"}], "Input",
 CellChangeTimes->{{3.4013585726604548`*^9, 3.4013586736057577`*^9}, {
   3.4013587354625807`*^9, 3.4013587372436934`*^9}, 3.4052717080654373`*^9, 
   3.4053169279638977`*^9, 3.4078221279110403`*^9, 3.4086154544789953`*^9, {
   3.41772995425*^9, 3.417729956078125*^9}, 3.4512750263641367`*^9, {
   3.451297950636571*^9, 3.4512979579917917`*^9}, {3.451483444467581*^9, 
   3.451483449403557*^9}, {3.4514839305479717`*^9, 3.451483932235602*^9}}],

Cell[BoxData[{
 RowBox[{
  RowBox[{"Varsb", "=", 
   RowBox[{"{", 
    RowBox[{
    "r1", ",", "p1", ",", "p2", ",", "p3", ",", "p4", ",", "p5", ",", "p1r1", 
     ",", "p2r1", ",", "p1p2", ",", "p1p3", ",", "p2p3", ",", "p2p4", ",", 
     "p3p4", ",", "p3p5", ",", "p4p5", ",", "p1p2r1", ",", "p1p3r1", ",", 
     "p2p3r1", ",", "p2p4r1", ",", "p1p2p3", ",", "p1p2p4", ",", "p1p3p4", 
     ",", "p1p3p5", ",", "p2p3p4", ",", "p2p3p5", ",", "p2p4p5", ",", 
     "p3p4p5", ",", "p1p2p3r1", ",", "p1p2p4r1", ",", "p1p3p4r1", ",", 
     "p1p3p5r1", ",", "p2p3p4r1", ",", "p2p3p5r1", ",", "p2p4p5r1", ",", 
     "p1p2p3p4", ",", "p1p2p3p5", ",", "p1p2p4p5", ",", "p1p3p4p5", ",", 
     "p2p3p4p5", ",", "p1p2p3p4r1", ",", "p1p2p3p5r1", ",", "p1p2p4p5r1", ",",
      "p1p3p4p5r1", ",", "p2p3p4p5r1", ",", "p1p2p3p4p5", ",", 
     "p1p2p3p4p5r1"}], "}"}]}], ";"}], "\[IndentingNewLine]", 
 RowBox[{
  RowBox[{"Balancesb", "=", 
   RowBox[{"{", 
    RowBox[{
     RowBox[{
      RowBox[{"vf", "[", 
       RowBox[{"1", ",", "1", ",", "1", ",", "5"}], "]"}], "\[Equal]", 
      RowBox[{
       RowBox[{"-", "p1"}], "+", "p1r1", "-", "r1"}]}], ",", 
     RowBox[{
      RowBox[{"vb", "[", 
       RowBox[{"1", ",", "1", ",", "1", ",", "5"}], "]"}], "\[Equal]", 
      RowBox[{"p1", "-", "p1r1", "+", "r1"}]}], ",", 
     RowBox[{
      RowBox[{"vf", "[", 
       RowBox[{"1", ",", "1", ",", "1", ",", "9"}], "]"}], "\[Equal]", 
      RowBox[{
       RowBox[{"-", "p2"}], "+", "p2r1", "-", "r1"}]}], ",", 
     RowBox[{
      RowBox[{"vb", "[", 
       RowBox[{"1", ",", "1", ",", "1", ",", "9"}], "]"}], "\[Equal]", 
      RowBox[{"p2", "-", "p2r1", "+", "r1"}]}], ",", 
     RowBox[{
      RowBox[{"vf", "[", 
       RowBox[{"1", ",", "5", ",", "1", ",", "9"}], "]"}], "\[Equal]", 
      RowBox[{
       RowBox[{"-", "p1"}], "+", "p1p2", "-", "p2"}]}], ",", 
     RowBox[{
      RowBox[{"vb", "[", 
       RowBox[{"1", ",", "5", ",", "1", ",", "9"}], "]"}], "\[Equal]", 
      RowBox[{"p1", "-", "p1p2", "+", "p2"}]}], ",", 
     RowBox[{
      RowBox[{"vf", "[", 
       RowBox[{"1", ",", "5", ",", "1", ",", "13"}], "]"}], "\[Equal]", 
      RowBox[{
       RowBox[{"-", "p1"}], "+", "p1p3", "-", "p3"}]}], ",", 
     RowBox[{
      RowBox[{"vb", "[", 
       RowBox[{"1", ",", "5", ",", "1", ",", "13"}], "]"}], "\[Equal]", 
      RowBox[{"p1", "-", "p1p3", "+", "p3"}]}], ",", 
     RowBox[{
      RowBox[{"vf", "[", 
       RowBox[{"1", ",", "9", ",", "1", ",", "13"}], "]"}], "\[Equal]", 
      RowBox[{
       RowBox[{"-", "p2"}], "+", "p2p3", "-", "p3"}]}], ",", 
     RowBox[{
      RowBox[{"vb", "[", 
       RowBox[{"1", ",", "9", ",", "1", ",", "13"}], "]"}], "\[Equal]", 
      RowBox[{"p2", "-", "p2p3", "+", "p3"}]}], ",", 
     RowBox[{
      RowBox[{"vf", "[", 
       RowBox[{"1", ",", "9", ",", "1", ",", "17"}], "]"}], "\[Equal]", 
      RowBox[{
       RowBox[{"-", "p2"}], "+", "p2p4", "-", "p4"}]}], ",", 
     RowBox[{
      RowBox[{"vb", "[", 
       RowBox[{"1", ",", "9", ",", "1", ",", "17"}], "]"}], "\[Equal]", 
      RowBox[{"p2", "-", "p2p4", "+", "p4"}]}], ",", 
     RowBox[{
      RowBox[{"vf", "[", 
       RowBox[{"1", ",", "13", ",", "1", ",", "17"}], "]"}], "\[Equal]", 
      RowBox[{
       RowBox[{"-", "p3"}], "+", "p3p4", "-", "p4"}]}], ",", 
     RowBox[{
      RowBox[{"vb", "[", 
       RowBox[{"1", ",", "13", ",", "1", ",", "17"}], "]"}], "\[Equal]", 
      RowBox[{"p3", "-", "p3p4", "+", "p4"}]}], ",", 
     RowBox[{
      RowBox[{"vf", "[", 
       RowBox[{"1", ",", "13", ",", "1", ",", "21"}], "]"}], "\[Equal]", 
      RowBox[{
       RowBox[{"-", "p3"}], "+", "p3p5", "-", "p5"}]}], ",", 
     RowBox[{
      RowBox[{"vb", "[", 
       RowBox[{"1", ",", "13", ",", "1", ",", "21"}], "]"}], "\[Equal]", 
      RowBox[{"p3", "-", "p3p5", "+", "p5"}]}], ",", 
     RowBox[{
      RowBox[{"vf", "[", 
       RowBox[{"1", ",", "17", ",", "1", ",", "21"}], "]"}], "\[Equal]", 
      RowBox[{
       RowBox[{"-", "p4"}], "+", "p4p5", "-", "p5"}]}], ",", 
     RowBox[{
      RowBox[{"vb", "[", 
       RowBox[{"1", ",", "17", ",", "1", ",", "21"}], "]"}], "\[Equal]", 
      RowBox[{"p4", "-", "p4p5", "+", "p5"}]}], ",", 
     RowBox[{
      RowBox[{"vf", "[", 
       RowBox[{"1", ",", "1", ",", "2", ",", "9"}], "]"}], "\[Equal]", 
      RowBox[{
       RowBox[{"-", "p1p2"}], "+", "p1p2r1", "-", "r1"}]}], ",", 
     RowBox[{
      RowBox[{"vb", "[", 
       RowBox[{"1", ",", "1", ",", "2", ",", "9"}], "]"}], "\[Equal]", 
      RowBox[{"p1p2", "-", "p1p2r1", "+", "r1"}]}], ",", 
     RowBox[{
      RowBox[{"vf", "[", 
       RowBox[{"1", ",", "1", ",", "2", ",", "13"}], "]"}], "\[Equal]", 
      RowBox[{
       RowBox[{"-", "p1p3"}], "+", "p1p3r1", "-", "r1"}]}], ",", 
     RowBox[{
      RowBox[{"vb", "[", 
       RowBox[{"1", ",", "1", ",", "2", ",", "13"}], "]"}], "\[Equal]", 
      RowBox[{"p1p3", "-", "p1p3r1", "+", "r1"}]}], ",", 
     RowBox[{
      RowBox[{"vf", "[", 
       RowBox[{"1", ",", "1", ",", "2", ",", "17"}], "]"}], "\[Equal]", 
      RowBox[{
       RowBox[{"-", "p2p3"}], "+", "p2p3r1", "-", "r1"}]}], ",", 
     RowBox[{
      RowBox[{"vb", "[", 
       RowBox[{"1", ",", "1", ",", "2", ",", "17"}], "]"}], "\[Equal]", 
      RowBox[{"p2p3", "-", "p2p3r1", "+", "r1"}]}], ",", 
     RowBox[{
      RowBox[{"vf", "[", 
       RowBox[{"1", ",", "1", ",", "2", ",", "21"}], "]"}], "\[Equal]", 
      RowBox[{
       RowBox[{"-", "p2p4"}], "+", "p2p4r1", "-", "r1"}]}], ",", 
     RowBox[{
      RowBox[{"vb", "[", 
       RowBox[{"1", ",", "1", ",", "2", ",", "21"}], "]"}], "\[Equal]", 
      RowBox[{"p2p4", "-", "p2p4r1", "+", "r1"}]}], ",", 
     RowBox[{
      RowBox[{"vf", "[", 
       RowBox[{"1", ",", "5", ",", "2", ",", "5"}], "]"}], "\[Equal]", 
      RowBox[{
       RowBox[{"-", "p1"}], "+", "p1p2r1", "-", "p2r1"}]}], ",", 
     RowBox[{
      RowBox[{"vb", "[", 
       RowBox[{"1", ",", "5", ",", "2", ",", "5"}], "]"}], "\[Equal]", 
      RowBox[{"p1", "-", "p1p2r1", "+", "p2r1"}]}], ",", 
     RowBox[{
      RowBox[{"vf", "[", 
       RowBox[{"1", ",", "5", ",", "2", ",", "17"}], "]"}], "\[Equal]", 
      RowBox[{
       RowBox[{"-", "p1"}], "+", "p1p2p3", "-", "p2p3"}]}], ",", 
     RowBox[{
      RowBox[{"vb", "[", 
       RowBox[{"1", ",", "5", ",", "2", ",", "17"}], "]"}], "\[Equal]", 
      RowBox[{"p1", "-", "p1p2p3", "+", "p2p3"}]}], ",", 
     RowBox[{
      RowBox[{"vf", "[", 
       RowBox[{"1", ",", "5", ",", "2", ",", "21"}], "]"}], "\[Equal]", 
      RowBox[{
       RowBox[{"-", "p1"}], "+", "p1p2p4", "-", "p2p4"}]}], ",", 
     RowBox[{
      RowBox[{"vb", "[", 
       RowBox[{"1", ",", "5", ",", "2", ",", "21"}], "]"}], "\[Equal]", 
      RowBox[{"p1", "-", "p1p2p4", "+", "p2p4"}]}], ",", 
     RowBox[{
      RowBox[{"vf", "[", 
       RowBox[{"1", ",", "5", ",", "2", ",", "25"}], "]"}], "\[Equal]", 
      RowBox[{
       RowBox[{"-", "p1"}], "+", "p1p3p4", "-", "p3p4"}]}], ",", 
     RowBox[{
      RowBox[{"vb", "[", 
       RowBox[{"1", ",", "5", ",", "2", ",", "25"}], "]"}], "\[Equal]", 
      RowBox[{"p1", "-", "p1p3p4", "+", "p3p4"}]}], ",", 
     RowBox[{
      RowBox[{"vf", "[", 
       RowBox[{"1", ",", "5", ",", "2", ",", "29"}], "]"}], "\[Equal]", 
      RowBox[{
       RowBox[{"-", "p1"}], "+", "p1p3p5", "-", "p3p5"}]}], ",", 
     RowBox[{
      RowBox[{"vb", "[", 
       RowBox[{"1", ",", "5", ",", "2", ",", "29"}], "]"}], "\[Equal]", 
      RowBox[{"p1", "-", "p1p3p5", "+", "p3p5"}]}], ",", 
     RowBox[{
      RowBox[{"vf", "[", 
       RowBox[{"1", ",", "9", ",", "2", ",", "1"}], "]"}], "\[Equal]", 
      RowBox[{"p1p2r1", "-", "p1r1", "-", "p2"}]}], ",", 
     RowBox[{
      RowBox[{"vb", "[", 
       RowBox[{"1", ",", "9", ",", "2", ",", "1"}], "]"}], "\[Equal]", 
      RowBox[{
       RowBox[{"-", "p1p2r1"}], "+", "p1r1", "+", "p2"}]}], ",", 
     RowBox[{
      RowBox[{"vf", "[", 
       RowBox[{"1", ",", "9", ",", "2", ",", "13"}], "]"}], "\[Equal]", 
      RowBox[{"p1p2p3", "-", "p1p3", "-", "p2"}]}], ",", 
     RowBox[{
      RowBox[{"vb", "[", 
       RowBox[{"1", ",", "9", ",", "2", ",", "13"}], "]"}], "\[Equal]", 
      RowBox[{
       RowBox[{"-", "p1p2p3"}], "+", "p1p3", "+", "p2"}]}], ",", 
     RowBox[{
      RowBox[{"vf", "[", 
       RowBox[{"1", ",", "9", ",", "2", ",", "25"}], "]"}], "\[Equal]", 
      RowBox[{
       RowBox[{"-", "p2"}], "+", "p2p3p4", "-", "p3p4"}]}], ",", 
     RowBox[{
      RowBox[{"vb", "[", 
       RowBox[{"1", ",", "9", ",", "2", ",", "25"}], "]"}], "\[Equal]", 
      RowBox[{"p2", "-", "p2p3p4", "+", "p3p4"}]}], ",", 
     RowBox[{
      RowBox[{"vf", "[", 
       RowBox[{"1", ",", "9", ",", "2", ",", "29"}], "]"}], "\[Equal]", 
      RowBox[{
       RowBox[{"-", "p2"}], "+", "p2p3p5", "-", "p3p5"}]}], ",", 
     RowBox[{
      RowBox[{"vb", "[", 
       RowBox[{"1", ",", "9", ",", "2", ",", "29"}], "]"}], "\[Equal]", 
      RowBox[{"p2", "-", "p2p3p5", "+", "p3p5"}]}], ",", 
     RowBox[{
      RowBox[{"vf", "[", 
       RowBox[{"1", ",", "9", ",", "2", ",", "33"}], "]"}], "\[Equal]", 
      RowBox[{
       RowBox[{"-", "p2"}], "+", "p2p4p5", "-", "p4p5"}]}], ",", 
     RowBox[{
      RowBox[{"vb", "[", 
       RowBox[{"1", ",", "9", ",", "2", ",", "33"}], "]"}], "\[Equal]", 
      RowBox[{"p2", "-", "p2p4p5", "+", "p4p5"}]}], ",", 
     RowBox[{
      RowBox[{"vf", "[", 
       RowBox[{"1", ",", "13", ",", "2", ",", "1"}], "]"}], "\[Equal]", 
      RowBox[{"p1p3r1", "-", "p1r1", "-", "p3"}]}], ",", 
     RowBox[{
      RowBox[{"vb", "[", 
       RowBox[{"1", ",", "13", ",", "2", ",", "1"}], "]"}], "\[Equal]", 
      RowBox[{
       RowBox[{"-", "p1p3r1"}], "+", "p1r1", "+", "p3"}]}], ",", 
     RowBox[{
      RowBox[{"vf", "[", 
       RowBox[{"1", ",", "13", ",", "2", ",", "5"}], "]"}], "\[Equal]", 
      RowBox[{"p2p3r1", "-", "p2r1", "-", "p3"}]}], ",", 
     RowBox[{
      RowBox[{"vb", "[", 
       RowBox[{"1", ",", "13", ",", "2", ",", "5"}], "]"}], "\[Equal]", 
      RowBox[{
       RowBox[{"-", "p2p3r1"}], "+", "p2r1", "+", "p3"}]}], ",", 
     RowBox[{
      RowBox[{"vf", "[", 
       RowBox[{"1", ",", "13", ",", "2", ",", "9"}], "]"}], "\[Equal]", 
      RowBox[{
       RowBox[{"-", "p1p2"}], "+", "p1p2p3", "-", "p3"}]}], ",", 
     RowBox[{
      RowBox[{"vb", "[", 
       RowBox[{"1", ",", "13", ",", "2", ",", "9"}], "]"}], "\[Equal]", 
      RowBox[{"p1p2", "-", "p1p2p3", "+", "p3"}]}], ",", 
     RowBox[{
      RowBox[{"vf", "[", 
       RowBox[{"1", ",", "13", ",", "2", ",", "21"}], "]"}], "\[Equal]", 
      RowBox[{"p2p3p4", "-", "p2p4", "-", "p3"}]}], ",", 
     RowBox[{
      RowBox[{"vb", "[", 
       RowBox[{"1", ",", "13", ",", "2", ",", "21"}], "]"}], "\[Equal]", 
      RowBox[{
       RowBox[{"-", "p2p3p4"}], "+", "p2p4", "+", "p3"}]}], ",", 
     RowBox[{
      RowBox[{"vf", "[", 
       RowBox[{"1", ",", "13", ",", "2", ",", "33"}], "]"}], "\[Equal]", 
      RowBox[{
       RowBox[{"-", "p3"}], "+", "p3p4p5", "-", "p4p5"}]}], ",", 
     RowBox[{
      RowBox[{"vb", "[", 
       RowBox[{"1", ",", "13", ",", "2", ",", "33"}], "]"}], "\[Equal]", 
      RowBox[{"p3", "-", "p3p4p5", "+", "p4p5"}]}], ",", 
     RowBox[{
      RowBox[{"vf", "[", 
       RowBox[{"1", ",", "17", ",", "2", ",", "5"}], "]"}], "\[Equal]", 
      RowBox[{"p2p4r1", "-", "p2r1", "-", "p4"}]}], ",", 
     RowBox[{
      RowBox[{"vb", "[", 
       RowBox[{"1", ",", "17", ",", "2", ",", "5"}], "]"}], "\[Equal]", 
      RowBox[{
       RowBox[{"-", "p2p4r1"}], "+", "p2r1", "+", "p4"}]}], ",", 
     RowBox[{
      RowBox[{"vf", "[", 
       RowBox[{"1", ",", "17", ",", "2", ",", "9"}], "]"}], "\[Equal]", 
      RowBox[{
       RowBox[{"-", "p1p2"}], "+", "p1p2p4", "-", "p4"}]}], ",", 
     RowBox[{
      RowBox[{"vb", "[", 
       RowBox[{"1", ",", "17", ",", "2", ",", "9"}], "]"}], "\[Equal]", 
      RowBox[{"p1p2", "-", "p1p2p4", "+", "p4"}]}], ",", 
     RowBox[{
      RowBox[{"vf", "[", 
       RowBox[{"1", ",", "17", ",", "2", ",", "13"}], "]"}], "\[Equal]", 
      RowBox[{
       RowBox[{"-", "p1p3"}], "+", "p1p3p4", "-", "p4"}]}], ",", 
     RowBox[{
      RowBox[{"vb", "[", 
       RowBox[{"1", ",", "17", ",", "2", ",", "13"}], "]"}], "\[Equal]", 
      RowBox[{"p1p3", "-", "p1p3p4", "+", "p4"}]}], ",", 
     RowBox[{
      RowBox[{"vf", "[", 
       RowBox[{"1", ",", "17", ",", "2", ",", "17"}], "]"}], "\[Equal]", 
      RowBox[{
       RowBox[{"-", "p2p3"}], "+", "p2p3p4", "-", "p4"}]}], ",", 
     RowBox[{
      RowBox[{"vb", "[", 
       RowBox[{"1", ",", "17", ",", "2", ",", "17"}], "]"}], "\[Equal]", 
      RowBox[{"p2p3", "-", "p2p3p4", "+", "p4"}]}], ",", 
     RowBox[{
      RowBox[{"vf", "[", 
       RowBox[{"1", ",", "17", ",", "2", ",", "29"}], "]"}], "\[Equal]", 
      RowBox[{"p3p4p5", "-", "p3p5", "-", "p4"}]}], ",", 
     RowBox[{
      RowBox[{"vb", "[", 
       RowBox[{"1", ",", "17", ",", "2", ",", "29"}], "]"}], "\[Equal]", 
      RowBox[{
       RowBox[{"-", "p3p4p5"}], "+", "p3p5", "+", "p4"}]}], ",", 
     RowBox[{
      RowBox[{"vf", "[", 
       RowBox[{"1", ",", "21", ",", "2", ",", "13"}], "]"}], "\[Equal]", 
      RowBox[{
       RowBox[{"-", "p1p3"}], "+", "p1p3p5", "-", "p5"}]}], ",", 
     RowBox[{
      RowBox[{"vb", "[", 
       RowBox[{"1", ",", "21", ",", "2", ",", "13"}], "]"}], "\[Equal]", 
      RowBox[{"p1p3", "-", "p1p3p5", "+", "p5"}]}], ",", 
     RowBox[{
      RowBox[{"vf", "[", 
       RowBox[{"1", ",", "21", ",", "2", ",", "17"}], "]"}], "\[Equal]", 
      RowBox[{
       RowBox[{"-", "p2p3"}], "+", "p2p3p5", "-", "p5"}]}], ",", 
     RowBox[{
      RowBox[{"vb", "[", 
       RowBox[{"1", ",", "21", ",", "2", ",", "17"}], "]"}], "\[Equal]", 
      RowBox[{"p2p3", "-", "p2p3p5", "+", "p5"}]}], ",", 
     RowBox[{
      RowBox[{"vf", "[", 
       RowBox[{"1", ",", "21", ",", "2", ",", "21"}], "]"}], "\[Equal]", 
      RowBox[{
       RowBox[{"-", "p2p4"}], "+", "p2p4p5", "-", "p5"}]}], ",", 
     RowBox[{
      RowBox[{"vb", "[", 
       RowBox[{"1", ",", "21", ",", "2", ",", "21"}], "]"}], "\[Equal]", 
      RowBox[{"p2p4", "-", "p2p4p5", "+", "p5"}]}], ",", 
     RowBox[{
      RowBox[{"vf", "[", 
       RowBox[{"1", ",", "21", ",", "2", ",", "25"}], "]"}], "\[Equal]", 
      RowBox[{
       RowBox[{"-", "p3p4"}], "+", "p3p4p5", "-", "p5"}]}], ",", 
     RowBox[{
      RowBox[{"vb", "[", 
       RowBox[{"1", ",", "21", ",", "2", ",", "25"}], "]"}], "\[Equal]", 
      RowBox[{"p3p4", "-", "p3p4p5", "+", "p5"}]}], ",", 
     RowBox[{
      RowBox[{"vf", "[", 
       RowBox[{"1", ",", "1", ",", "3", ",", "17"}], "]"}], "\[Equal]", 
      RowBox[{
       RowBox[{"-", "p1p2p3"}], "+", "p1p2p3r1", "-", "r1"}]}], ",", 
     RowBox[{
      RowBox[{"vb", "[", 
       RowBox[{"1", ",", "1", ",", "3", ",", "17"}], "]"}], "\[Equal]", 
      RowBox[{"p1p2p3", "-", "p1p2p3r1", "+", "r1"}]}], ",", 
     RowBox[{
      RowBox[{"vf", "[", 
       RowBox[{"1", ",", "1", ",", "3", ",", "21"}], "]"}], "\[Equal]", 
      RowBox[{
       RowBox[{"-", "p1p2p4"}], "+", "p1p2p4r1", "-", "r1"}]}], ",", 
     RowBox[{
      RowBox[{"vb", "[", 
       RowBox[{"1", ",", "1", ",", "3", ",", "21"}], "]"}], "\[Equal]", 
      RowBox[{"p1p2p4", "-", "p1p2p4r1", "+", "r1"}]}], ",", 
     RowBox[{
      RowBox[{"vf", "[", 
       RowBox[{"1", ",", "1", ",", "3", ",", "25"}], "]"}], "\[Equal]", 
      RowBox[{
       RowBox[{"-", "p1p3p4"}], "+", "p1p3p4r1", "-", "r1"}]}], ",", 
     RowBox[{
      RowBox[{"vb", "[", 
       RowBox[{"1", ",", "1", ",", "3", ",", "25"}], "]"}], "\[Equal]", 
      RowBox[{"p1p3p4", "-", "p1p3p4r1", "+", "r1"}]}], ",", 
     RowBox[{
      RowBox[{"vf", "[", 
       RowBox[{"1", ",", "1", ",", "3", ",", "29"}], "]"}], "\[Equal]", 
      RowBox[{
       RowBox[{"-", "p1p3p5"}], "+", "p1p3p5r1", "-", "r1"}]}], ",", 
     RowBox[{
      RowBox[{"vb", "[", 
       RowBox[{"1", ",", "1", ",", "3", ",", "29"}], "]"}], "\[Equal]", 
      RowBox[{"p1p3p5", "-", "p1p3p5r1", "+", "r1"}]}], ",", 
     RowBox[{
      RowBox[{"vf", "[", 
       RowBox[{"1", ",", "1", ",", "3", ",", "33"}], "]"}], "\[Equal]", 
      RowBox[{
       RowBox[{"-", "p2p3p4"}], "+", "p2p3p4r1", "-", "r1"}]}], ",", 
     RowBox[{
      RowBox[{"vb", "[", 
       RowBox[{"1", ",", "1", ",", "3", ",", "33"}], "]"}], "\[Equal]", 
      RowBox[{"p2p3p4", "-", "p2p3p4r1", "+", "r1"}]}], ",", 
     RowBox[{
      RowBox[{"vf", "[", 
       RowBox[{"1", ",", "1", ",", "3", ",", "37"}], "]"}], "\[Equal]", 
      RowBox[{
       RowBox[{"-", "p2p3p5"}], "+", "p2p3p5r1", "-", "r1"}]}], ",", 
     RowBox[{
      RowBox[{"vb", "[", 
       RowBox[{"1", ",", "1", ",", "3", ",", "37"}], "]"}], "\[Equal]", 
      RowBox[{"p2p3p5", "-", "p2p3p5r1", "+", "r1"}]}], ",", 
     RowBox[{
      RowBox[{"vf", "[", 
       RowBox[{"1", ",", "1", ",", "3", ",", "41"}], "]"}], "\[Equal]", 
      RowBox[{
       RowBox[{"-", "p2p4p5"}], "+", "p2p4p5r1", "-", "r1"}]}], ",", 
     RowBox[{
      RowBox[{"vb", "[", 
       RowBox[{"1", ",", "1", ",", "3", ",", "41"}], "]"}], "\[Equal]", 
      RowBox[{"p2p4p5", "-", "p2p4p5r1", "+", "r1"}]}], ",", 
     RowBox[{
      RowBox[{"vf", "[", 
       RowBox[{"1", ",", "5", ",", "3", ",", "9"}], "]"}], "\[Equal]", 
      RowBox[{
       RowBox[{"-", "p1"}], "+", "p1p2p3r1", "-", "p2p3r1"}]}], ",", 
     RowBox[{
      RowBox[{"vb", "[", 
       RowBox[{"1", ",", "5", ",", "3", ",", "9"}], "]"}], "\[Equal]", 
      RowBox[{"p1", "-", "p1p2p3r1", "+", "p2p3r1"}]}], ",", 
     RowBox[{
      RowBox[{"vf", "[", 
       RowBox[{"1", ",", "5", ",", "3", ",", "13"}], "]"}], "\[Equal]", 
      RowBox[{
       RowBox[{"-", "p1"}], "+", "p1p2p4r1", "-", "p2p4r1"}]}], ",", 
     RowBox[{
      RowBox[{"vb", "[", 
       RowBox[{"1", ",", "5", ",", "3", ",", "13"}], "]"}], "\[Equal]", 
      RowBox[{"p1", "-", "p1p2p4r1", "+", "p2p4r1"}]}], ",", 
     RowBox[{
      RowBox[{"vf", "[", 
       RowBox[{"1", ",", "5", ",", "3", ",", "33"}], "]"}], "\[Equal]", 
      RowBox[{
       RowBox[{"-", "p1"}], "+", "p1p2p3p4", "-", "p2p3p4"}]}], ",", 
     RowBox[{
      RowBox[{"vb", "[", 
       RowBox[{"1", ",", "5", ",", "3", ",", "33"}], "]"}], "\[Equal]", 
      RowBox[{"p1", "-", "p1p2p3p4", "+", "p2p3p4"}]}], ",", 
     RowBox[{
      RowBox[{"vf", "[", 
       RowBox[{"1", ",", "5", ",", "3", ",", "37"}], "]"}], "\[Equal]", 
      RowBox[{
       RowBox[{"-", "p1"}], "+", "p1p2p3p5", "-", "p2p3p5"}]}], ",", 
     RowBox[{
      RowBox[{"vb", "[", 
       RowBox[{"1", ",", "5", ",", "3", ",", "37"}], "]"}], "\[Equal]", 
      RowBox[{"p1", "-", "p1p2p3p5", "+", "p2p3p5"}]}], ",", 
     RowBox[{
      RowBox[{"vf", "[", 
       RowBox[{"1", ",", "5", ",", "3", ",", "41"}], "]"}], "\[Equal]", 
      RowBox[{
       RowBox[{"-", "p1"}], "+", "p1p2p4p5", "-", "p2p4p5"}]}], ",", 
     RowBox[{
      RowBox[{"vb", "[", 
       RowBox[{"1", ",", "5", ",", "3", ",", "41"}], "]"}], "\[Equal]", 
      RowBox[{"p1", "-", "p1p2p4p5", "+", "p2p4p5"}]}], ",", 
     RowBox[{
      RowBox[{"vf", "[", 
       RowBox[{"1", ",", "5", ",", "3", ",", "45"}], "]"}], "\[Equal]", 
      RowBox[{
       RowBox[{"-", "p1"}], "+", "p1p3p4p5", "-", "p3p4p5"}]}], ",", 
     RowBox[{
      RowBox[{"vb", "[", 
       RowBox[{"1", ",", "5", ",", "3", ",", "45"}], "]"}], "\[Equal]", 
      RowBox[{"p1", "-", "p1p3p4p5", "+", "p3p4p5"}]}], ",", 
     RowBox[{
      RowBox[{"vf", "[", 
       RowBox[{"1", ",", "9", ",", "3", ",", "5"}], "]"}], "\[Equal]", 
      RowBox[{"p1p2p3r1", "-", "p1p3r1", "-", "p2"}]}], ",", 
     RowBox[{
      RowBox[{"vb", "[", 
       RowBox[{"1", ",", "9", ",", "3", ",", "5"}], "]"}], "\[Equal]", 
      RowBox[{
       RowBox[{"-", "p1p2p3r1"}], "+", "p1p3r1", "+", "p2"}]}], ",", 
     RowBox[{
      RowBox[{"vf", "[", 
       RowBox[{"1", ",", "9", ",", "3", ",", "25"}], "]"}], "\[Equal]", 
      RowBox[{"p1p2p3p4", "-", "p1p3p4", "-", "p2"}]}], ",", 
     RowBox[{
      RowBox[{"vb", "[", 
       RowBox[{"1", ",", "9", ",", "3", ",", "25"}], "]"}], "\[Equal]", 
      RowBox[{
       RowBox[{"-", "p1p2p3p4"}], "+", "p1p3p4", "+", "p2"}]}], ",", 
     RowBox[{
      RowBox[{"vf", "[", 
       RowBox[{"1", ",", "9", ",", "3", ",", "29"}], "]"}], "\[Equal]", 
      RowBox[{"p1p2p3p5", "-", "p1p3p5", "-", "p2"}]}], ",", 
     RowBox[{
      RowBox[{"vb", "[", 
       RowBox[{"1", ",", "9", ",", "3", ",", "29"}], "]"}], "\[Equal]", 
      RowBox[{
       RowBox[{"-", "p1p2p3p5"}], "+", "p1p3p5", "+", "p2"}]}], ",", 
     RowBox[{
      RowBox[{"vf", "[", 
       RowBox[{"1", ",", "9", ",", "3", ",", "45"}], "]"}], "\[Equal]", 
      RowBox[{
       RowBox[{"-", "p2"}], "+", "p2p3p4p5", "-", "p3p4p5"}]}], ",", 
     RowBox[{
      RowBox[{"vb", "[", 
       RowBox[{"1", ",", "9", ",", "3", ",", "45"}], "]"}], "\[Equal]", 
      RowBox[{"p2", "-", "p2p3p4p5", "+", "p3p4p5"}]}], ",", 
     RowBox[{
      RowBox[{"vf", "[", 
       RowBox[{"1", ",", "13", ",", "3", ",", "1"}], "]"}], "\[Equal]", 
      RowBox[{"p1p2p3r1", "-", "p1p2r1", "-", "p3"}]}], ",", 
     RowBox[{
      RowBox[{"vb", "[", 
       RowBox[{"1", ",", "13", ",", "3", ",", "1"}], "]"}], "\[Equal]", 
      RowBox[{
       RowBox[{"-", "p1p2p3r1"}], "+", "p1p2r1", "+", "p3"}]}], ",", 
     RowBox[{
      RowBox[{"vf", "[", 
       RowBox[{"1", ",", "13", ",", "3", ",", "13"}], "]"}], "\[Equal]", 
      RowBox[{"p2p3p4r1", "-", "p2p4r1", "-", "p3"}]}], ",", 
     RowBox[{
      RowBox[{"vb", "[", 
       RowBox[{"1", ",", "13", ",", "3", ",", "13"}], "]"}], "\[Equal]", 
      RowBox[{
       RowBox[{"-", "p2p3p4r1"}], "+", "p2p4r1", "+", "p3"}]}], ",", 
     RowBox[{
      RowBox[{"vf", "[", 
       RowBox[{"1", ",", "13", ",", "3", ",", "21"}], "]"}], "\[Equal]", 
      RowBox[{"p1p2p3p4", "-", "p1p2p4", "-", "p3"}]}], ",", 
     RowBox[{
      RowBox[{"vb", "[", 
       RowBox[{"1", ",", "13", ",", "3", ",", "21"}], "]"}], "\[Equal]", 
      RowBox[{
       RowBox[{"-", "p1p2p3p4"}], "+", "p1p2p4", "+", "p3"}]}], ",", 
     RowBox[{
      RowBox[{"vf", "[", 
       RowBox[{"1", ",", "13", ",", "3", ",", "41"}], "]"}], "\[Equal]", 
      RowBox[{"p2p3p4p5", "-", "p2p4p5", "-", "p3"}]}], ",", 
     RowBox[{
      RowBox[{"vb", "[", 
       RowBox[{"1", ",", "13", ",", "3", ",", "41"}], "]"}], "\[Equal]", 
      RowBox[{
       RowBox[{"-", "p2p3p4p5"}], "+", "p2p4p5", "+", "p3"}]}], ",", 
     RowBox[{
      RowBox[{"vf", "[", 
       RowBox[{"1", ",", "17", ",", "3", ",", "1"}], "]"}], "\[Equal]", 
      RowBox[{"p1p2p4r1", "-", "p1p2r1", "-", "p4"}]}], ",", 
     RowBox[{
      RowBox[{"vb", "[", 
       RowBox[{"1", ",", "17", ",", "3", ",", "1"}], "]"}], "\[Equal]", 
      RowBox[{
       RowBox[{"-", "p1p2p4r1"}], "+", "p1p2r1", "+", "p4"}]}], ",", 
     RowBox[{
      RowBox[{"vf", "[", 
       RowBox[{"1", ",", "17", ",", "3", ",", "5"}], "]"}], "\[Equal]", 
      RowBox[{"p1p3p4r1", "-", "p1p3r1", "-", "p4"}]}], ",", 
     RowBox[{
      RowBox[{"vb", "[", 
       RowBox[{"1", ",", "17", ",", "3", ",", "5"}], "]"}], "\[Equal]", 
      RowBox[{
       RowBox[{"-", "p1p3p4r1"}], "+", "p1p3r1", "+", "p4"}]}], ",", 
     RowBox[{
      RowBox[{"vf", "[", 
       RowBox[{"1", ",", "17", ",", "3", ",", "9"}], "]"}], "\[Equal]", 
      RowBox[{"p2p3p4r1", "-", "p2p3r1", "-", "p4"}]}], ",", 
     RowBox[{
      RowBox[{"vb", "[", 
       RowBox[{"1", ",", "17", ",", "3", ",", "9"}], "]"}], "\[Equal]", 
      RowBox[{
       RowBox[{"-", "p2p3p4r1"}], "+", "p2p3r1", "+", "p4"}]}], ",", 
     RowBox[{
      RowBox[{"vf", "[", 
       RowBox[{"1", ",", "17", ",", "3", ",", "17"}], "]"}], "\[Equal]", 
      RowBox[{
       RowBox[{"-", "p1p2p3"}], "+", "p1p2p3p4", "-", "p4"}]}], ",", 
     RowBox[{
      RowBox[{"vb", "[", 
       RowBox[{"1", ",", "17", ",", "3", ",", "17"}], "]"}], "\[Equal]", 
      RowBox[{"p1p2p3", "-", "p1p2p3p4", "+", "p4"}]}], ",", 
     RowBox[{
      RowBox[{"vf", "[", 
       RowBox[{"1", ",", "17", ",", "3", ",", "29"}], "]"}], "\[Equal]", 
      RowBox[{"p1p3p4p5", "-", "p1p3p5", "-", "p4"}]}], ",", 
     RowBox[{
      RowBox[{"vb", "[", 
       RowBox[{"1", ",", "17", ",", "3", ",", "29"}], "]"}], "\[Equal]", 
      RowBox[{
       RowBox[{"-", "p1p3p4p5"}], "+", "p1p3p5", "+", "p4"}]}], ",", 
     RowBox[{
      RowBox[{"vf", "[", 
       RowBox[{"1", ",", "17", ",", "3", ",", "37"}], "]"}], "\[Equal]", 
      RowBox[{"p2p3p4p5", "-", "p2p3p5", "-", "p4"}]}], ",", 
     RowBox[{
      RowBox[{"vb", "[", 
       RowBox[{"1", ",", "17", ",", "3", ",", "37"}], "]"}], "\[Equal]", 
      RowBox[{
       RowBox[{"-", "p2p3p4p5"}], "+", "p2p3p5", "+", "p4"}]}], ",", 
     RowBox[{
      RowBox[{"vf", "[", 
       RowBox[{"1", ",", "21", ",", "3", ",", "5"}], "]"}], "\[Equal]", 
      RowBox[{"p1p3p5r1", "-", "p1p3r1", "-", "p5"}]}], ",", 
     RowBox[{
      RowBox[{"vb", "[", 
       RowBox[{"1", ",", "21", ",", "3", ",", "5"}], "]"}], "\[Equal]", 
      RowBox[{
       RowBox[{"-", "p1p3p5r1"}], "+", "p1p3r1", "+", "p5"}]}], ",", 
     RowBox[{
      RowBox[{"vf", "[", 
       RowBox[{"1", ",", "21", ",", "3", ",", "9"}], "]"}], "\[Equal]", 
      RowBox[{"p2p3p5r1", "-", "p2p3r1", "-", "p5"}]}], ",", 
     RowBox[{
      RowBox[{"vb", "[", 
       RowBox[{"1", ",", "21", ",", "3", ",", "9"}], "]"}], "\[Equal]", 
      RowBox[{
       RowBox[{"-", "p2p3p5r1"}], "+", "p2p3r1", "+", "p5"}]}], ",", 
     RowBox[{
      RowBox[{"vf", "[", 
       RowBox[{"1", ",", "21", ",", "3", ",", "13"}], "]"}], "\[Equal]", 
      RowBox[{"p2p4p5r1", "-", "p2p4r1", "-", "p5"}]}], ",", 
     RowBox[{
      RowBox[{"vb", "[", 
       RowBox[{"1", ",", "21", ",", "3", ",", "13"}], "]"}], "\[Equal]", 
      RowBox[{
       RowBox[{"-", "p2p4p5r1"}], "+", "p2p4r1", "+", "p5"}]}], ",", 
     RowBox[{
      RowBox[{"vf", "[", 
       RowBox[{"1", ",", "21", ",", "3", ",", "17"}], "]"}], "\[Equal]", 
      RowBox[{
       RowBox[{"-", "p1p2p3"}], "+", "p1p2p3p5", "-", "p5"}]}], ",", 
     RowBox[{
      RowBox[{"vb", "[", 
       RowBox[{"1", ",", "21", ",", "3", ",", "17"}], "]"}], "\[Equal]", 
      RowBox[{"p1p2p3", "-", "p1p2p3p5", "+", "p5"}]}], ",", 
     RowBox[{
      RowBox[{"vf", "[", 
       RowBox[{"1", ",", "21", ",", "3", ",", "21"}], "]"}], "\[Equal]", 
      RowBox[{
       RowBox[{"-", "p1p2p4"}], "+", "p1p2p4p5", "-", "p5"}]}], ",", 
     RowBox[{
      RowBox[{"vb", "[", 
       RowBox[{"1", ",", "21", ",", "3", ",", "21"}], "]"}], "\[Equal]", 
      RowBox[{"p1p2p4", "-", "p1p2p4p5", "+", "p5"}]}], ",", 
     RowBox[{
      RowBox[{"vf", "[", 
       RowBox[{"1", ",", "21", ",", "3", ",", "25"}], "]"}], "\[Equal]", 
      RowBox[{
       RowBox[{"-", "p1p3p4"}], "+", "p1p3p4p5", "-", "p5"}]}], ",", 
     RowBox[{
      RowBox[{"vb", "[", 
       RowBox[{"1", ",", "21", ",", "3", ",", "25"}], "]"}], "\[Equal]", 
      RowBox[{"p1p3p4", "-", "p1p3p4p5", "+", "p5"}]}], ",", 
     RowBox[{
      RowBox[{"vf", "[", 
       RowBox[{"1", ",", "21", ",", "3", ",", "33"}], "]"}], "\[Equal]", 
      RowBox[{
       RowBox[{"-", "p2p3p4"}], "+", "p2p3p4p5", "-", "p5"}]}], ",", 
     RowBox[{
      RowBox[{"vb", "[", 
       RowBox[{"1", ",", "21", ",", "3", ",", "33"}], "]"}], "\[Equal]", 
      RowBox[{"p2p3p4", "-", "p2p3p4p5", "+", "p5"}]}], ",", 
     RowBox[{
      RowBox[{"vf", "[", 
       RowBox[{"2", ",", "1", ",", "2", ",", "17"}], "]"}], "\[Equal]", 
      RowBox[{"p1p2p3r1", "-", "p1r1", "-", "p2p3"}]}], ",", 
     RowBox[{
      RowBox[{"vb", "[", 
       RowBox[{"2", ",", "1", ",", "2", ",", "17"}], "]"}], "\[Equal]", 
      RowBox[{
       RowBox[{"-", "p1p2p3r1"}], "+", "p1r1", "+", "p2p3"}]}], ",", 
     RowBox[{
      RowBox[{"vf", "[", 
       RowBox[{"2", ",", "1", ",", "2", ",", "21"}], "]"}], "\[Equal]", 
      RowBox[{"p1p2p4r1", "-", "p1r1", "-", "p2p4"}]}], ",", 
     RowBox[{
      RowBox[{"vb", "[", 
       RowBox[{"2", ",", "1", ",", "2", ",", "21"}], "]"}], "\[Equal]", 
      RowBox[{
       RowBox[{"-", "p1p2p4r1"}], "+", "p1r1", "+", "p2p4"}]}], ",", 
     RowBox[{
      RowBox[{"vf", "[", 
       RowBox[{"2", ",", "1", ",", "2", ",", "25"}], "]"}], "\[Equal]", 
      RowBox[{"p1p3p4r1", "-", "p1r1", "-", "p3p4"}]}], ",", 
     RowBox[{
      RowBox[{"vb", "[", 
       RowBox[{"2", ",", "1", ",", "2", ",", "25"}], "]"}], "\[Equal]", 
      RowBox[{
       RowBox[{"-", "p1p3p4r1"}], "+", "p1r1", "+", "p3p4"}]}], ",", 
     RowBox[{
      RowBox[{"vf", "[", 
       RowBox[{"2", ",", "1", ",", "2", ",", "29"}], "]"}], "\[Equal]", 
      RowBox[{"p1p3p5r1", "-", "p1r1", "-", "p3p5"}]}], ",", 
     RowBox[{
      RowBox[{"vb", "[", 
       RowBox[{"2", ",", "1", ",", "2", ",", "29"}], "]"}], "\[Equal]", 
      RowBox[{
       RowBox[{"-", "p1p3p5r1"}], "+", "p1r1", "+", "p3p5"}]}], ",", 
     RowBox[{
      RowBox[{"vf", "[", 
       RowBox[{"2", ",", "5", ",", "2", ",", "13"}], "]"}], "\[Equal]", 
      RowBox[{"p1p2p3r1", "-", "p1p3", "-", "p2r1"}]}], ",", 
     RowBox[{
      RowBox[{"vb", "[", 
       RowBox[{"2", ",", "5", ",", "2", ",", "13"}], "]"}], "\[Equal]", 
      RowBox[{
       RowBox[{"-", "p1p2p3r1"}], "+", "p1p3", "+", "p2r1"}]}], ",", 
     RowBox[{
      RowBox[{"vf", "[", 
       RowBox[{"2", ",", "5", ",", "2", ",", "25"}], "]"}], "\[Equal]", 
      RowBox[{"p2p3p4r1", "-", "p2r1", "-", "p3p4"}]}], ",", 
     RowBox[{
      RowBox[{"vb", "[", 
       RowBox[{"2", ",", "5", ",", "2", ",", "25"}], "]"}], "\[Equal]", 
      RowBox[{
       RowBox[{"-", "p2p3p4r1"}], "+", "p2r1", "+", "p3p4"}]}], ",", 
     RowBox[{
      RowBox[{"vf", "[", 
       RowBox[{"2", ",", "5", ",", "2", ",", "29"}], "]"}], "\[Equal]", 
      RowBox[{"p2p3p5r1", "-", "p2r1", "-", "p3p5"}]}], ",", 
     RowBox[{
      RowBox[{"vb", "[", 
       RowBox[{"2", ",", "5", ",", "2", ",", "29"}], "]"}], "\[Equal]", 
      RowBox[{
       RowBox[{"-", "p2p3p5r1"}], "+", "p2r1", "+", "p3p5"}]}], ",", 
     RowBox[{
      RowBox[{"vf", "[", 
       RowBox[{"2", ",", "5", ",", "2", ",", "33"}], "]"}], "\[Equal]", 
      RowBox[{"p2p4p5r1", "-", "p2r1", "-", "p4p5"}]}], ",", 
     RowBox[{
      RowBox[{"vb", "[", 
       RowBox[{"2", ",", "5", ",", "2", ",", "33"}], "]"}], "\[Equal]", 
      RowBox[{
       RowBox[{"-", "p2p4p5r1"}], "+", "p2r1", "+", "p4p5"}]}], ",", 
     RowBox[{
      RowBox[{"vf", "[", 
       RowBox[{"2", ",", "9", ",", "2", ",", "25"}], "]"}], "\[Equal]", 
      RowBox[{
       RowBox[{"-", "p1p2"}], "+", "p1p2p3p4", "-", "p3p4"}]}], ",", 
     RowBox[{
      RowBox[{"vb", "[", 
       RowBox[{"2", ",", "9", ",", "2", ",", "25"}], "]"}], "\[Equal]", 
      RowBox[{"p1p2", "-", "p1p2p3p4", "+", "p3p4"}]}], ",", 
     RowBox[{
      RowBox[{"vf", "[", 
       RowBox[{"2", ",", "9", ",", "2", ",", "29"}], "]"}], "\[Equal]", 
      RowBox[{
       RowBox[{"-", "p1p2"}], "+", "p1p2p3p5", "-", "p3p5"}]}], ",", 
     RowBox[{
      RowBox[{"vb", "[", 
       RowBox[{"2", ",", "9", ",", "2", ",", "29"}], "]"}], "\[Equal]", 
      RowBox[{"p1p2", "-", "p1p2p3p5", "+", "p3p5"}]}], ",", 
     RowBox[{
      RowBox[{"vf", "[", 
       RowBox[{"2", ",", "9", ",", "2", ",", "33"}], "]"}], "\[Equal]", 
      RowBox[{
       RowBox[{"-", "p1p2"}], "+", "p1p2p4p5", "-", "p4p5"}]}], ",", 
     RowBox[{
      RowBox[{"vb", "[", 
       RowBox[{"2", ",", "9", ",", "2", ",", "33"}], "]"}], "\[Equal]", 
      RowBox[{"p1p2", "-", "p1p2p4p5", "+", "p4p5"}]}], ",", 
     RowBox[{
      RowBox[{"vf", "[", 
       RowBox[{"2", ",", "13", ",", "2", ",", "21"}], "]"}], "\[Equal]", 
      RowBox[{"p1p2p3p4", "-", "p1p3", "-", "p2p4"}]}], ",", 
     RowBox[{
      RowBox[{"vb", "[", 
       RowBox[{"2", ",", "13", ",", "2", ",", "21"}], "]"}], "\[Equal]", 
      RowBox[{
       RowBox[{"-", "p1p2p3p4"}], "+", "p1p3", "+", "p2p4"}]}], ",", 
     RowBox[{
      RowBox[{"vf", "[", 
       RowBox[{"2", ",", "13", ",", "2", ",", "33"}], "]"}], "\[Equal]", 
      RowBox[{
       RowBox[{"-", "p1p3"}], "+", "p1p3p4p5", "-", "p4p5"}]}], ",", 
     RowBox[{
      RowBox[{"vb", "[", 
       RowBox[{"2", ",", "13", ",", "2", ",", "33"}], "]"}], "\[Equal]", 
      RowBox[{"p1p3", "-", "p1p3p4p5", "+", "p4p5"}]}], ",", 
     RowBox[{
      RowBox[{"vf", "[", 
       RowBox[{"2", ",", "17", ",", "2", ",", "33"}], "]"}], "\[Equal]", 
      RowBox[{
       RowBox[{"-", "p2p3"}], "+", "p2p3p4p5", "-", "p4p5"}]}], ",", 
     RowBox[{
      RowBox[{"vb", "[", 
       RowBox[{"2", ",", "17", ",", "2", ",", "33"}], "]"}], "\[Equal]", 
      RowBox[{"p2p3", "-", "p2p3p4p5", "+", "p4p5"}]}], ",", 
     RowBox[{
      RowBox[{"vf", "[", 
       RowBox[{"2", ",", "21", ",", "2", ",", "29"}], "]"}], "\[Equal]", 
      RowBox[{"p2p3p4p5", "-", "p2p4", "-", "p3p5"}]}], ",", 
     RowBox[{
      RowBox[{"vb", "[", 
       RowBox[{"2", ",", "21", ",", "2", ",", "29"}], "]"}], "\[Equal]", 
      RowBox[{
       RowBox[{"-", "p2p3p4p5"}], "+", "p2p4", "+", "p3p5"}]}], ",", 
     RowBox[{
      RowBox[{"vf", "[", 
       RowBox[{"1", ",", "1", ",", "4", ",", "29"}], "]"}], "\[Equal]", 
      RowBox[{
       RowBox[{"-", "p1p2p3p4"}], "+", "p1p2p3p4r1", "-", "r1"}]}], ",", 
     RowBox[{
      RowBox[{"vb", "[", 
       RowBox[{"1", ",", "1", ",", "4", ",", "29"}], "]"}], "\[Equal]", 
      RowBox[{"p1p2p3p4", "-", "p1p2p3p4r1", "+", "r1"}]}], ",", 
     RowBox[{
      RowBox[{"vf", "[", 
       RowBox[{"1", ",", "1", ",", "4", ",", "33"}], "]"}], "\[Equal]", 
      RowBox[{
       RowBox[{"-", "p1p2p3p5"}], "+", "p1p2p3p5r1", "-", "r1"}]}], ",", 
     RowBox[{
      RowBox[{"vb", "[", 
       RowBox[{"1", ",", "1", ",", "4", ",", "33"}], "]"}], "\[Equal]", 
      RowBox[{"p1p2p3p5", "-", "p1p2p3p5r1", "+", "r1"}]}], ",", 
     RowBox[{
      RowBox[{"vf", "[", 
       RowBox[{"1", ",", "1", ",", "4", ",", "37"}], "]"}], "\[Equal]", 
      RowBox[{
       RowBox[{"-", "p1p2p4p5"}], "+", "p1p2p4p5r1", "-", "r1"}]}], ",", 
     RowBox[{
      RowBox[{"vb", "[", 
       RowBox[{"1", ",", "1", ",", "4", ",", "37"}], "]"}], "\[Equal]", 
      RowBox[{"p1p2p4p5", "-", "p1p2p4p5r1", "+", "r1"}]}], ",", 
     RowBox[{
      RowBox[{"vf", "[", 
       RowBox[{"1", ",", "1", ",", "4", ",", "41"}], "]"}], "\[Equal]", 
      RowBox[{
       RowBox[{"-", "p1p3p4p5"}], "+", "p1p3p4p5r1", "-", "r1"}]}], ",", 
     RowBox[{
      RowBox[{"vb", "[", 
       RowBox[{"1", ",", "1", ",", "4", ",", "41"}], "]"}], "\[Equal]", 
      RowBox[{"p1p3p4p5", "-", "p1p3p4p5r1", "+", "r1"}]}], ",", 
     RowBox[{
      RowBox[{"vf", "[", 
       RowBox[{"1", ",", "1", ",", "4", ",", "45"}], "]"}], "\[Equal]", 
      RowBox[{
       RowBox[{"-", "p2p3p4p5"}], "+", "p2p3p4p5r1", "-", "r1"}]}], ",", 
     RowBox[{
      RowBox[{"vb", "[", 
       RowBox[{"1", ",", "1", ",", "4", ",", "45"}], "]"}], "\[Equal]", 
      RowBox[{"p2p3p4p5", "-", "p2p3p4p5r1", "+", "r1"}]}], ",", 
     RowBox[{
      RowBox[{"vf", "[", 
       RowBox[{"1", ",", "5", ",", "4", ",", "17"}], "]"}], "\[Equal]", 
      RowBox[{
       RowBox[{"-", "p1"}], "+", "p1p2p3p4r1", "-", "p2p3p4r1"}]}], ",", 
     RowBox[{
      RowBox[{"vb", "[", 
       RowBox[{"1", ",", "5", ",", "4", ",", "17"}], "]"}], "\[Equal]", 
      RowBox[{"p1", "-", "p1p2p3p4r1", "+", "p2p3p4r1"}]}], ",", 
     RowBox[{
      RowBox[{"vf", "[", 
       RowBox[{"1", ",", "5", ",", "4", ",", "21"}], "]"}], "\[Equal]", 
      RowBox[{
       RowBox[{"-", "p1"}], "+", "p1p2p3p5r1", "-", "p2p3p5r1"}]}], ",", 
     RowBox[{
      RowBox[{"vb", "[", 
       RowBox[{"1", ",", "5", ",", "4", ",", "21"}], "]"}], "\[Equal]", 
      RowBox[{"p1", "-", "p1p2p3p5r1", "+", "p2p3p5r1"}]}], ",", 
     RowBox[{
      RowBox[{"vf", "[", 
       RowBox[{"1", ",", "5", ",", "4", ",", "25"}], "]"}], "\[Equal]", 
      RowBox[{
       RowBox[{"-", "p1"}], "+", "p1p2p4p5r1", "-", "p2p4p5r1"}]}], ",", 
     RowBox[{
      RowBox[{"vb", "[", 
       RowBox[{"1", ",", "5", ",", "4", ",", "25"}], "]"}], "\[Equal]", 
      RowBox[{"p1", "-", "p1p2p4p5r1", "+", "p2p4p5r1"}]}], ",", 
     RowBox[{
      RowBox[{"vf", "[", 
       RowBox[{"1", ",", "5", ",", "4", ",", "45"}], "]"}], "\[Equal]", 
      RowBox[{
       RowBox[{"-", "p1"}], "+", "p1p2p3p4p5", "-", "p2p3p4p5"}]}], ",", 
     RowBox[{
      RowBox[{"vb", "[", 
       RowBox[{"1", ",", "5", ",", "4", ",", "45"}], "]"}], "\[Equal]", 
      RowBox[{"p1", "-", "p1p2p3p4p5", "+", "p2p3p4p5"}]}], ",", 
     RowBox[{
      RowBox[{"vf", "[", 
       RowBox[{"1", ",", "9", ",", "4", ",", "9"}], "]"}], "\[Equal]", 
      RowBox[{"p1p2p3p4r1", "-", "p1p3p4r1", "-", "p2"}]}], ",", 
     RowBox[{
      RowBox[{"vb", "[", 
       RowBox[{"1", ",", "9", ",", "4", ",", "9"}], "]"}], "\[Equal]", 
      RowBox[{
       RowBox[{"-", "p1p2p3p4r1"}], "+", "p1p3p4r1", "+", "p2"}]}], ",", 
     RowBox[{
      RowBox[{"vf", "[", 
       RowBox[{"1", ",", "9", ",", "4", ",", "13"}], "]"}], "\[Equal]", 
      RowBox[{"p1p2p3p5r1", "-", "p1p3p5r1", "-", "p2"}]}], ",", 
     RowBox[{
      RowBox[{"vb", "[", 
       RowBox[{"1", ",", "9", ",", "4", ",", "13"}], "]"}], "\[Equal]", 
      RowBox[{
       RowBox[{"-", "p1p2p3p5r1"}], "+", "p1p3p5r1", "+", "p2"}]}], ",", 
     RowBox[{
      RowBox[{"vf", "[", 
       RowBox[{"1", ",", "9", ",", "4", ",", "41"}], "]"}], "\[Equal]", 
      RowBox[{"p1p2p3p4p5", "-", "p1p3p4p5", "-", "p2"}]}], ",", 
     RowBox[{
      RowBox[{"vb", "[", 
       RowBox[{"1", ",", "9", ",", "4", ",", "41"}], "]"}], "\[Equal]", 
      RowBox[{
       RowBox[{"-", "p1p2p3p4p5"}], "+", "p1p3p4p5", "+", "p2"}]}], ",", 
     RowBox[{
      RowBox[{"vf", "[", 
       RowBox[{"1", ",", "13", ",", "4", ",", "5"}], "]"}], "\[Equal]", 
      RowBox[{"p1p2p3p4r1", "-", "p1p2p4r1", "-", "p3"}]}], ",", 
     RowBox[{
      RowBox[{"vb", "[", 
       RowBox[{"1", ",", "13", ",", "4", ",", "5"}], "]"}], "\[Equal]", 
      RowBox[{
       RowBox[{"-", "p1p2p3p4r1"}], "+", "p1p2p4r1", "+", "p3"}]}], ",", 
     RowBox[{
      RowBox[{"vf", "[", 
       RowBox[{"1", ",", "13", ",", "4", ",", "25"}], "]"}], "\[Equal]", 
      RowBox[{"p2p3p4p5r1", "-", "p2p4p5r1", "-", "p3"}]}], ",", 
     RowBox[{
      RowBox[{"vb", "[", 
       RowBox[{"1", ",", "13", ",", "4", ",", "25"}], "]"}], "\[Equal]", 
      RowBox[{
       RowBox[{"-", "p2p3p4p5r1"}], "+", "p2p4p5r1", "+", "p3"}]}], ",", 
     RowBox[{
      RowBox[{"vf", "[", 
       RowBox[{"1", ",", "13", ",", "4", ",", "37"}], "]"}], "\[Equal]", 
      RowBox[{"p1p2p3p4p5", "-", "p1p2p4p5", "-", "p3"}]}], ",", 
     RowBox[{
      RowBox[{"vb", "[", 
       RowBox[{"1", ",", "13", ",", "4", ",", "37"}], "]"}], "\[Equal]", 
      RowBox[{
       RowBox[{"-", "p1p2p3p4p5"}], "+", "p1p2p4p5", "+", "p3"}]}], ",", 
     RowBox[{
      RowBox[{"vf", "[", 
       RowBox[{"1", ",", "17", ",", "4", ",", "1"}], "]"}], "\[Equal]", 
      RowBox[{"p1p2p3p4r1", "-", "p1p2p3r1", "-", "p4"}]}], ",", 
     RowBox[{
      RowBox[{"vb", "[", 
       RowBox[{"1", ",", "17", ",", "4", ",", "1"}], "]"}], "\[Equal]", 
      RowBox[{
       RowBox[{"-", "p1p2p3p4r1"}], "+", "p1p2p3r1", "+", "p4"}]}], ",", 
     RowBox[{
      RowBox[{"vf", "[", 
       RowBox[{"1", ",", "17", ",", "4", ",", "13"}], "]"}], "\[Equal]", 
      RowBox[{"p1p3p4p5r1", "-", "p1p3p5r1", "-", "p4"}]}], ",", 
     RowBox[{
      RowBox[{"vb", "[", 
       RowBox[{"1", ",", "17", ",", "4", ",", "13"}], "]"}], "\[Equal]", 
      RowBox[{
       RowBox[{"-", "p1p3p4p5r1"}], "+", "p1p3p5r1", "+", "p4"}]}], ",", 
     RowBox[{
      RowBox[{"vf", "[", 
       RowBox[{"1", ",", "17", ",", "4", ",", "21"}], "]"}], "\[Equal]", 
      RowBox[{"p2p3p4p5r1", "-", "p2p3p5r1", "-", "p4"}]}], ",", 
     RowBox[{
      RowBox[{"vb", "[", 
       RowBox[{"1", ",", "17", ",", "4", ",", "21"}], "]"}], "\[Equal]", 
      RowBox[{
       RowBox[{"-", "p2p3p4p5r1"}], "+", "p2p3p5r1", "+", "p4"}]}], ",", 
     RowBox[{
      RowBox[{"vf", "[", 
       RowBox[{"1", ",", "17", ",", "4", ",", "33"}], "]"}], "\[Equal]", 
      RowBox[{"p1p2p3p4p5", "-", "p1p2p3p5", "-", "p4"}]}], ",", 
     RowBox[{
      RowBox[{"vb", "[", 
       RowBox[{"1", ",", "17", ",", "4", ",", "33"}], "]"}], "\[Equal]", 
      RowBox[{
       RowBox[{"-", "p1p2p3p4p5"}], "+", "p1p2p3p5", "+", "p4"}]}], ",", 
     RowBox[{
      RowBox[{"vf", "[", 
       RowBox[{"1", ",", "21", ",", "4", ",", "1"}], "]"}], "\[Equal]", 
      RowBox[{"p1p2p3p5r1", "-", "p1p2p3r1", "-", "p5"}]}], ",", 
     RowBox[{
      RowBox[{"vb", "[", 
       RowBox[{"1", ",", "21", ",", "4", ",", "1"}], "]"}], "\[Equal]", 
      RowBox[{
       RowBox[{"-", "p1p2p3p5r1"}], "+", "p1p2p3r1", "+", "p5"}]}], ",", 
     RowBox[{
      RowBox[{"vf", "[", 
       RowBox[{"1", ",", "21", ",", "4", ",", "5"}], "]"}], "\[Equal]", 
      RowBox[{"p1p2p4p5r1", "-", "p1p2p4r1", "-", "p5"}]}], ",", 
     RowBox[{
      RowBox[{"vb", "[", 
       RowBox[{"1", ",", "21", ",", "4", ",", "5"}], "]"}], "\[Equal]", 
      RowBox[{
       RowBox[{"-", "p1p2p4p5r1"}], "+", "p1p2p4r1", "+", "p5"}]}], ",", 
     RowBox[{
      RowBox[{"vf", "[", 
       RowBox[{"1", ",", "21", ",", "4", ",", "9"}], "]"}], "\[Equal]", 
      RowBox[{"p1p3p4p5r1", "-", "p1p3p4r1", "-", "p5"}]}], ",", 
     RowBox[{
      RowBox[{"vb", "[", 
       RowBox[{"1", ",", "21", ",", "4", ",", "9"}], "]"}], "\[Equal]", 
      RowBox[{
       RowBox[{"-", "p1p3p4p5r1"}], "+", "p1p3p4r1", "+", "p5"}]}], ",", 
     RowBox[{
      RowBox[{"vf", "[", 
       RowBox[{"1", ",", "21", ",", "4", ",", "17"}], "]"}], "\[Equal]", 
      RowBox[{"p2p3p4p5r1", "-", "p2p3p4r1", "-", "p5"}]}], ",", 
     RowBox[{
      RowBox[{"vb", "[", 
       RowBox[{"1", ",", "21", ",", "4", ",", "17"}], "]"}], "\[Equal]", 
      RowBox[{
       RowBox[{"-", "p2p3p4p5r1"}], "+", "p2p3p4r1", "+", "p5"}]}], ",", 
     RowBox[{
      RowBox[{"vf", "[", 
       RowBox[{"1", ",", "21", ",", "4", ",", "29"}], "]"}], "\[Equal]", 
      RowBox[{
       RowBox[{"-", "p1p2p3p4"}], "+", "p1p2p3p4p5", "-", "p5"}]}], ",", 
     RowBox[{
      RowBox[{"vb", "[", 
       RowBox[{"1", ",", "21", ",", "4", ",", "29"}], "]"}], "\[Equal]", 
      RowBox[{"p1p2p3p4", "-", "p1p2p3p4p5", "+", "p5"}]}], ",", 
     RowBox[{
      RowBox[{"vf", "[", 
       RowBox[{"2", ",", "1", ",", "3", ",", "33"}], "]"}], "\[Equal]", 
      RowBox[{"p1p2p3p4r1", "-", "p1r1", "-", "p2p3p4"}]}], ",", 
     RowBox[{
      RowBox[{"vb", "[", 
       RowBox[{"2", ",", "1", ",", "3", ",", "33"}], "]"}], "\[Equal]", 
      RowBox[{
       RowBox[{"-", "p1p2p3p4r1"}], "+", "p1r1", "+", "p2p3p4"}]}], ",", 
     RowBox[{
      RowBox[{"vf", "[", 
       RowBox[{"2", ",", "1", ",", "3", ",", "37"}], "]"}], "\[Equal]", 
      RowBox[{"p1p2p3p5r1", "-", "p1r1", "-", "p2p3p5"}]}], ",", 
     RowBox[{
      RowBox[{"vb", "[", 
       RowBox[{"2", ",", "1", ",", "3", ",", "37"}], "]"}], "\[Equal]", 
      RowBox[{
       RowBox[{"-", "p1p2p3p5r1"}], "+", "p1r1", "+", "p2p3p5"}]}], ",", 
     RowBox[{
      RowBox[{"vf", "[", 
       RowBox[{"2", ",", "1", ",", "3", ",", "41"}], "]"}], "\[Equal]", 
      RowBox[{"p1p2p4p5r1", "-", "p1r1", "-", "p2p4p5"}]}], ",", 
     RowBox[{
      RowBox[{"vb", "[", 
       RowBox[{"2", ",", "1", ",", "3", ",", "41"}], "]"}], "\[Equal]", 
      RowBox[{
       RowBox[{"-", "p1p2p4p5r1"}], "+", "p1r1", "+", "p2p4p5"}]}], ",", 
     RowBox[{
      RowBox[{"vf", "[", 
       RowBox[{"2", ",", "1", ",", "3", ",", "45"}], "]"}], "\[Equal]", 
      RowBox[{"p1p3p4p5r1", "-", "p1r1", "-", "p3p4p5"}]}], ",", 
     RowBox[{
      RowBox[{"vb", "[", 
       RowBox[{"2", ",", "1", ",", "3", ",", "45"}], "]"}], "\[Equal]", 
      RowBox[{
       RowBox[{"-", "p1p3p4p5r1"}], "+", "p1r1", "+", "p3p4p5"}]}], ",", 
     RowBox[{
      RowBox[{"vf", "[", 
       RowBox[{"2", ",", "5", ",", "3", ",", "25"}], "]"}], "\[Equal]", 
      RowBox[{"p1p2p3p4r1", "-", "p1p3p4", "-", "p2r1"}]}], ",", 
     RowBox[{
      RowBox[{"vb", "[", 
       RowBox[{"2", ",", "5", ",", "3", ",", "25"}], "]"}], "\[Equal]", 
      RowBox[{
       RowBox[{"-", "p1p2p3p4r1"}], "+", "p1p3p4", "+", "p2r1"}]}], ",", 
     RowBox[{
      RowBox[{"vf", "[", 
       RowBox[{"2", ",", "5", ",", "3", ",", "29"}], "]"}], "\[Equal]", 
      RowBox[{"p1p2p3p5r1", "-", "p1p3p5", "-", "p2r1"}]}], ",", 
     RowBox[{
      RowBox[{"vb", "[", 
       RowBox[{"2", ",", "5", ",", "3", ",", "29"}], "]"}], "\[Equal]", 
      RowBox[{
       RowBox[{"-", "p1p2p3p5r1"}], "+", "p1p3p5", "+", "p2r1"}]}], ",", 
     RowBox[{
      RowBox[{"vf", "[", 
       RowBox[{"2", ",", "5", ",", "3", ",", "45"}], "]"}], "\[Equal]", 
      RowBox[{"p2p3p4p5r1", "-", "p2r1", "-", "p3p4p5"}]}], ",", 
     RowBox[{
      RowBox[{"vb", "[", 
       RowBox[{"2", ",", "5", ",", "3", ",", "45"}], "]"}], "\[Equal]", 
      RowBox[{
       RowBox[{"-", "p2p3p4p5r1"}], "+", "p2r1", "+", "p3p4p5"}]}], ",", 
     RowBox[{
      RowBox[{"vf", "[", 
       RowBox[{"2", ",", "9", ",", "3", ",", "45"}], "]"}], "\[Equal]", 
      RowBox[{
       RowBox[{"-", "p1p2"}], "+", "p1p2p3p4p5", "-", "p3p4p5"}]}], ",", 
     RowBox[{
      RowBox[{"vb", "[", 
       RowBox[{"2", ",", "9", ",", "3", ",", "45"}], "]"}], "\[Equal]", 
      RowBox[{"p1p2", "-", "p1p2p3p4p5", "+", "p3p4p5"}]}], ",", 
     RowBox[{
      RowBox[{"vf", "[", 
       RowBox[{"2", ",", "13", ",", "3", ",", "13"}], "]"}], "\[Equal]", 
      RowBox[{"p1p2p3p4r1", "-", "p1p3", "-", "p2p4r1"}]}], ",", 
     RowBox[{
      RowBox[{"vb", "[", 
       RowBox[{"2", ",", "13", ",", "3", ",", "13"}], "]"}], "\[Equal]", 
      RowBox[{
       RowBox[{"-", "p1p2p3p4r1"}], "+", "p1p3", "+", "p2p4r1"}]}], ",", 
     RowBox[{
      RowBox[{"vf", "[", 
       RowBox[{"2", ",", "13", ",", "3", ",", "41"}], "]"}], "\[Equal]", 
      RowBox[{"p1p2p3p4p5", "-", "p1p3", "-", "p2p4p5"}]}], ",", 
     RowBox[{
      RowBox[{"vb", "[", 
       RowBox[{"2", ",", "13", ",", "3", ",", "41"}], "]"}], "\[Equal]", 
      RowBox[{
       RowBox[{"-", "p1p2p3p4p5"}], "+", "p1p3", "+", "p2p4p5"}]}], ",", 
     RowBox[{
      RowBox[{"vf", "[", 
       RowBox[{"2", ",", "21", ",", "3", ",", "5"}], "]"}], "\[Equal]", 
      RowBox[{"p1p2p3p4r1", "-", "p1p3r1", "-", "p2p4"}]}], ",", 
     RowBox[{
      RowBox[{"vb", "[", 
       RowBox[{"2", ",", "21", ",", "3", ",", "5"}], "]"}], "\[Equal]", 
      RowBox[{
       RowBox[{"-", "p1p2p3p4r1"}], "+", "p1p3r1", "+", "p2p4"}]}], ",", 
     RowBox[{
      RowBox[{"vf", "[", 
       RowBox[{"2", ",", "21", ",", "3", ",", "29"}], "]"}], "\[Equal]", 
      RowBox[{"p1p2p3p4p5", "-", "p1p3p5", "-", "p2p4"}]}], ",", 
     RowBox[{
      RowBox[{"vb", "[", 
       RowBox[{"2", ",", "21", ",", "3", ",", "29"}], "]"}], "\[Equal]", 
      RowBox[{
       RowBox[{"-", "p1p2p3p4p5"}], "+", "p1p3p5", "+", "p2p4"}]}], ",", 
     RowBox[{
      RowBox[{"vf", "[", 
       RowBox[{"2", ",", "25", ",", "3", ",", "1"}], "]"}], "\[Equal]", 
      RowBox[{"p1p2p3p4r1", "-", "p1p2r1", "-", "p3p4"}]}], ",", 
     RowBox[{
      RowBox[{"vb", "[", 
       RowBox[{"2", ",", "25", ",", "3", ",", "1"}], "]"}], "\[Equal]", 
      RowBox[{
       RowBox[{"-", "p1p2p3p4r1"}], "+", "p1p2r1", "+", "p3p4"}]}], ",", 
     RowBox[{
      RowBox[{"vf", "[", 
       RowBox[{"2", ",", "29", ",", "3", ",", "1"}], "]"}], "\[Equal]", 
      RowBox[{"p1p2p3p5r1", "-", "p1p2r1", "-", "p3p5"}]}], ",", 
     RowBox[{
      RowBox[{"vb", "[", 
       RowBox[{"2", ",", "29", ",", "3", ",", "1"}], "]"}], "\[Equal]", 
      RowBox[{
       RowBox[{"-", "p1p2p3p5r1"}], "+", "p1p2r1", "+", "p3p5"}]}], ",", 
     RowBox[{
      RowBox[{"vf", "[", 
       RowBox[{"2", ",", "29", ",", "3", ",", "13"}], "]"}], "\[Equal]", 
      RowBox[{"p2p3p4p5r1", "-", "p2p4r1", "-", "p3p5"}]}], ",", 
     RowBox[{
      RowBox[{"vb", "[", 
       RowBox[{"2", ",", "29", ",", "3", ",", "13"}], "]"}], "\[Equal]", 
      RowBox[{
       RowBox[{"-", "p2p3p4p5r1"}], "+", "p2p4r1", "+", "p3p5"}]}], ",", 
     RowBox[{
      RowBox[{"vf", "[", 
       RowBox[{"2", ",", "29", ",", "3", ",", "21"}], "]"}], "\[Equal]", 
      RowBox[{"p1p2p3p4p5", "-", "p1p2p4", "-", "p3p5"}]}], ",", 
     RowBox[{
      RowBox[{"vb", "[", 
       RowBox[{"2", ",", "29", ",", "3", ",", "21"}], "]"}], "\[Equal]", 
      RowBox[{
       RowBox[{"-", "p1p2p3p4p5"}], "+", "p1p2p4", "+", "p3p5"}]}], ",", 
     RowBox[{
      RowBox[{"vf", "[", 
       RowBox[{"2", ",", "33", ",", "3", ",", "1"}], "]"}], "\[Equal]", 
      RowBox[{"p1p2p4p5r1", "-", "p1p2r1", "-", "p4p5"}]}], ",", 
     RowBox[{
      RowBox[{"vb", "[", 
       RowBox[{"2", ",", "33", ",", "3", ",", "1"}], "]"}], "\[Equal]", 
      RowBox[{
       RowBox[{"-", "p1p2p4p5r1"}], "+", "p1p2r1", "+", "p4p5"}]}], ",", 
     RowBox[{
      RowBox[{"vf", "[", 
       RowBox[{"2", ",", "33", ",", "3", ",", "5"}], "]"}], "\[Equal]", 
      RowBox[{"p1p3p4p5r1", "-", "p1p3r1", "-", "p4p5"}]}], ",", 
     RowBox[{
      RowBox[{"vb", "[", 
       RowBox[{"2", ",", "33", ",", "3", ",", "5"}], "]"}], "\[Equal]", 
      RowBox[{
       RowBox[{"-", "p1p3p4p5r1"}], "+", "p1p3r1", "+", "p4p5"}]}], ",", 
     RowBox[{
      RowBox[{"vf", "[", 
       RowBox[{"2", ",", "33", ",", "3", ",", "9"}], "]"}], "\[Equal]", 
      RowBox[{"p2p3p4p5r1", "-", "p2p3r1", "-", "p4p5"}]}], ",", 
     RowBox[{
      RowBox[{"vb", "[", 
       RowBox[{"2", ",", "33", ",", "3", ",", "9"}], "]"}], "\[Equal]", 
      RowBox[{
       RowBox[{"-", "p2p3p4p5r1"}], "+", "p2p3r1", "+", "p4p5"}]}], ",", 
     RowBox[{
      RowBox[{"vf", "[", 
       RowBox[{"2", ",", "33", ",", "3", ",", "17"}], "]"}], "\[Equal]", 
      RowBox[{
       RowBox[{"-", "p1p2p3"}], "+", "p1p2p3p4p5", "-", "p4p5"}]}], ",", 
     RowBox[{
      RowBox[{"vb", "[", 
       RowBox[{"2", ",", "33", ",", "3", ",", "17"}], "]"}], "\[Equal]", 
      RowBox[{"p1p2p3", "-", "p1p2p3p4p5", "+", "p4p5"}]}], ",", 
     RowBox[{
      RowBox[{"vf", "[", 
       RowBox[{"1", ",", "1", ",", "5", ",", "21"}], "]"}], "\[Equal]", 
      RowBox[{
       RowBox[{"-", "p1p2p3p4p5"}], "+", "p1p2p3p4p5r1", "-", "r1"}]}], ",", 
     RowBox[{
      RowBox[{"vb", "[", 
       RowBox[{"1", ",", "1", ",", "5", ",", "21"}], "]"}], "\[Equal]", 
      RowBox[{"p1p2p3p4p5", "-", "p1p2p3p4p5r1", "+", "r1"}]}], ",", 
     RowBox[{
      RowBox[{"vf", "[", 
       RowBox[{"1", ",", "5", ",", "5", ",", "17"}], "]"}], "\[Equal]", 
      RowBox[{
       RowBox[{"-", "p1"}], "+", "p1p2p3p4p5r1", "-", "p2p3p4p5r1"}]}], ",", 
     RowBox[{
      RowBox[{"vb", "[", 
       RowBox[{"1", ",", "5", ",", "5", ",", "17"}], "]"}], "\[Equal]", 
      RowBox[{"p1", "-", "p1p2p3p4p5r1", "+", "p2p3p4p5r1"}]}], ",", 
     RowBox[{
      RowBox[{"vf", "[", 
       RowBox[{"1", ",", "9", ",", "5", ",", "13"}], "]"}], "\[Equal]", 
      RowBox[{"p1p2p3p4p5r1", "-", "p1p3p4p5r1", "-", "p2"}]}], ",", 
     RowBox[{
      RowBox[{"vb", "[", 
       RowBox[{"1", ",", "9", ",", "5", ",", "13"}], "]"}], "\[Equal]", 
      RowBox[{
       RowBox[{"-", "p1p2p3p4p5r1"}], "+", "p1p3p4p5r1", "+", "p2"}]}], ",", 
     RowBox[{
      RowBox[{"vf", "[", 
       RowBox[{"1", ",", "13", ",", "5", ",", "9"}], "]"}], "\[Equal]", 
      RowBox[{"p1p2p3p4p5r1", "-", "p1p2p4p5r1", "-", "p3"}]}], ",", 
     RowBox[{
      RowBox[{"vb", "[", 
       RowBox[{"1", ",", "13", ",", "5", ",", "9"}], "]"}], "\[Equal]", 
      RowBox[{
       RowBox[{"-", "p1p2p3p4p5r1"}], "+", "p1p2p4p5r1", "+", "p3"}]}], ",", 
     RowBox[{
      RowBox[{"vf", "[", 
       RowBox[{"1", ",", "17", ",", "5", ",", "5"}], "]"}], "\[Equal]", 
      RowBox[{"p1p2p3p4p5r1", "-", "p1p2p3p5r1", "-", "p4"}]}], ",", 
     RowBox[{
      RowBox[{"vb", "[", 
       RowBox[{"1", ",", "17", ",", "5", ",", "5"}], "]"}], "\[Equal]", 
      RowBox[{
       RowBox[{"-", "p1p2p3p4p5r1"}], "+", "p1p2p3p5r1", "+", "p4"}]}], ",", 
     RowBox[{
      RowBox[{"vf", "[", 
       RowBox[{"1", ",", "21", ",", "5", ",", "1"}], "]"}], "\[Equal]", 
      RowBox[{"p1p2p3p4p5r1", "-", "p1p2p3p4r1", "-", "p5"}]}], ",", 
     RowBox[{
      RowBox[{"vb", "[", 
       RowBox[{"1", ",", "21", ",", "5", ",", "1"}], "]"}], "\[Equal]", 
      RowBox[{
       RowBox[{"-", "p1p2p3p4p5r1"}], "+", "p1p2p3p4r1", "+", "p5"}]}], ",", 
     RowBox[{
      RowBox[{"vf", "[", 
       RowBox[{"2", ",", "1", ",", "4", ",", "45"}], "]"}], "\[Equal]", 
      RowBox[{"p1p2p3p4p5r1", "-", "p1r1", "-", "p2p3p4p5"}]}], ",", 
     RowBox[{
      RowBox[{"vb", "[", 
       RowBox[{"2", ",", "1", ",", "4", ",", "45"}], "]"}], "\[Equal]", 
      RowBox[{
       RowBox[{"-", "p1p2p3p4p5r1"}], "+", "p1r1", "+", "p2p3p4p5"}]}], ",", 
     RowBox[{
      RowBox[{"vf", "[", 
       RowBox[{"2", ",", "5", ",", "4", ",", "41"}], "]"}], "\[Equal]", 
      RowBox[{"p1p2p3p4p5r1", "-", "p1p3p4p5", "-", "p2r1"}]}], ",", 
     RowBox[{
      RowBox[{"vb", "[", 
       RowBox[{"2", ",", "5", ",", "4", ",", "41"}], "]"}], "\[Equal]", 
      RowBox[{
       RowBox[{"-", "p1p2p3p4p5r1"}], "+", "p1p3p4p5", "+", "p2r1"}]}], ",", 
     RowBox[{
      RowBox[{"vf", "[", 
       RowBox[{"2", ",", "13", ",", "4", ",", "25"}], "]"}], "\[Equal]", 
      RowBox[{"p1p2p3p4p5r1", "-", "p1p3", "-", "p2p4p5r1"}]}], ",", 
     RowBox[{
      RowBox[{"vb", "[", 
       RowBox[{"2", ",", "13", ",", "4", ",", "25"}], "]"}], "\[Equal]", 
      RowBox[{
       RowBox[{"-", "p1p2p3p4p5r1"}], "+", "p1p3", "+", "p2p4p5r1"}]}], ",", 
     RowBox[{
      RowBox[{"vf", "[", 
       RowBox[{"2", ",", "21", ",", "4", ",", "13"}], "]"}], "\[Equal]", 
      RowBox[{"p1p2p3p4p5r1", "-", "p1p3p5r1", "-", "p2p4"}]}], ",", 
     RowBox[{
      RowBox[{"vb", "[", 
       RowBox[{"2", ",", "21", ",", "4", ",", "13"}], "]"}], "\[Equal]", 
      RowBox[{
       RowBox[{"-", "p1p2p3p4p5r1"}], "+", "p1p3p5r1", "+", "p2p4"}]}], ",", 
     RowBox[{
      RowBox[{"vf", "[", 
       RowBox[{"2", ",", "29", ",", "4", ",", "5"}], "]"}], "\[Equal]", 
      RowBox[{"p1p2p3p4p5r1", "-", "p1p2p4r1", "-", "p3p5"}]}], ",", 
     RowBox[{
      RowBox[{"vb", "[", 
       RowBox[{"2", ",", "29", ",", "4", ",", "5"}], "]"}], "\[Equal]", 
      RowBox[{
       RowBox[{"-", "p1p2p3p4p5r1"}], "+", "p1p2p4r1", "+", "p3p5"}]}], ",", 
     RowBox[{
      RowBox[{"vf", "[", 
       RowBox[{"2", ",", "33", ",", "4", ",", "1"}], "]"}], "\[Equal]", 
      RowBox[{"p1p2p3p4p5r1", "-", "p1p2p3r1", "-", "p4p5"}]}], ",", 
     RowBox[{
      RowBox[{"vb", "[", 
       RowBox[{"2", ",", "33", ",", "4", ",", "1"}], "]"}], "\[Equal]", 
      RowBox[{
       RowBox[{"-", "p1p2p3p4p5r1"}], "+", "p1p2p3r1", "+", "p4p5"}]}], ",", 
     RowBox[{
      RowBox[{"vf", "[", 
       RowBox[{"3", ",", "1", ",", "3", ",", "45"}], "]"}], "\[Equal]", 
      RowBox[{"p1p2p3p4p5r1", "-", "p1p2r1", "-", "p3p4p5"}]}], ",", 
     RowBox[{
      RowBox[{"vb", "[", 
       RowBox[{"3", ",", "1", ",", "3", ",", "45"}], "]"}], "\[Equal]", 
      RowBox[{
       RowBox[{"-", "p1p2p3p4p5r1"}], "+", "p1p2r1", "+", "p3p4p5"}]}], ",", 
     RowBox[{
      RowBox[{"vf", "[", 
       RowBox[{"3", ",", "5", ",", "3", ",", "41"}], "]"}], "\[Equal]", 
      RowBox[{"p1p2p3p4p5r1", "-", "p1p3r1", "-", "p2p4p5"}]}], ",", 
     RowBox[{
      RowBox[{"vb", "[", 
       RowBox[{"3", ",", "5", ",", "3", ",", "41"}], "]"}], "\[Equal]", 
      RowBox[{
       RowBox[{"-", "p1p2p3p4p5r1"}], "+", "p1p3r1", "+", "p2p4p5"}]}], ",", 
     RowBox[{
      RowBox[{"vf", "[", 
       RowBox[{"3", ",", "13", ",", "3", ",", "29"}], "]"}], "\[Equal]", 
      RowBox[{"p1p2p3p4p5r1", "-", "p1p3p5", "-", "p2p4r1"}]}], ",", 
     RowBox[{
      RowBox[{"vb", "[", 
       RowBox[{"3", ",", "13", ",", "3", ",", "29"}], "]"}], "\[Equal]", 
      RowBox[{
       RowBox[{"-", "p1p2p3p4p5r1"}], "+", "p1p3p5", "+", "p2p4r1"}]}]}], 
    "}"}]}], ";"}], "\[IndentingNewLine]", 
 RowBox[{
  RowBox[{"RateEqsb", "=", 
   RowBox[{"{", 
    RowBox[{
     RowBox[{
      RowBox[{"vf", "[", 
       RowBox[{"1", ",", "1", ",", "1", ",", "5"}], "]"}], "\[Rule]", 
      RowBox[{"p1", " ", "r1", " ", 
       RowBox[{"kf", "[", 
        RowBox[{"1", ",", "1", ",", "1", ",", "5"}], "]"}]}]}], ",", 
     RowBox[{
      RowBox[{"vb", "[", 
       RowBox[{"1", ",", "1", ",", "1", ",", "5"}], "]"}], "\[Rule]", 
      RowBox[{"p1r1", " ", 
       RowBox[{"kb", "[", 
        RowBox[{"1", ",", "1", ",", "1", ",", "5"}], "]"}]}]}], ",", 
     RowBox[{
      RowBox[{"vf", "[", 
       RowBox[{"1", ",", "1", ",", "1", ",", "9"}], "]"}], "\[Rule]", 
      RowBox[{"p2", " ", "r1", " ", 
       RowBox[{"kf", "[", 
        RowBox[{"1", ",", "1", ",", "1", ",", "9"}], "]"}]}]}], ",", 
     RowBox[{
      RowBox[{"vb", "[", 
       RowBox[{"1", ",", "1", ",", "1", ",", "9"}], "]"}], "\[Rule]", 
      RowBox[{"p2r1", " ", 
       RowBox[{"kb", "[", 
        RowBox[{"1", ",", "1", ",", "1", ",", "9"}], "]"}]}]}], ",", 
     RowBox[{
      RowBox[{"vf", "[", 
       RowBox[{"1", ",", "5", ",", "1", ",", "9"}], "]"}], "\[Rule]", 
      RowBox[{"p1", " ", "p2", " ", 
       RowBox[{"kf", "[", 
        RowBox[{"1", ",", "5", ",", "1", ",", "9"}], "]"}]}]}], ",", 
     RowBox[{
      RowBox[{"vb", "[", 
       RowBox[{"1", ",", "5", ",", "1", ",", "9"}], "]"}], "\[Rule]", 
      RowBox[{"p1p2", " ", 
       RowBox[{"kb", "[", 
        RowBox[{"1", ",", "5", ",", "1", ",", "9"}], "]"}]}]}], ",", 
     RowBox[{
      RowBox[{"vf", "[", 
       RowBox[{"1", ",", "5", ",", "1", ",", "13"}], "]"}], "\[Rule]", 
      RowBox[{"p1", " ", "p3", " ", 
       RowBox[{"kf", "[", 
        RowBox[{"1", ",", "5", ",", "1", ",", "13"}], "]"}]}]}], ",", 
     RowBox[{
      RowBox[{"vb", "[", 
       RowBox[{"1", ",", "5", ",", "1", ",", "13"}], "]"}], "\[Rule]", 
      RowBox[{"p1p3", " ", 
       RowBox[{"kb", "[", 
        RowBox[{"1", ",", "5", ",", "1", ",", "13"}], "]"}]}]}], ",", 
     RowBox[{
      RowBox[{"vf", "[", 
       RowBox[{"1", ",", "9", ",", "1", ",", "13"}], "]"}], "\[Rule]", 
      RowBox[{"p2", " ", "p3", " ", 
       RowBox[{"kf", "[", 
        RowBox[{"1", ",", "9", ",", "1", ",", "13"}], "]"}]}]}], ",", 
     RowBox[{
      RowBox[{"vb", "[", 
       RowBox[{"1", ",", "9", ",", "1", ",", "13"}], "]"}], "\[Rule]", 
      RowBox[{"p2p3", " ", 
       RowBox[{"kb", "[", 
        RowBox[{"1", ",", "9", ",", "1", ",", "13"}], "]"}]}]}], ",", 
     RowBox[{
      RowBox[{"vf", "[", 
       RowBox[{"1", ",", "9", ",", "1", ",", "17"}], "]"}], "\[Rule]", 
      RowBox[{"p2", " ", "p4", " ", 
       RowBox[{"kf", "[", 
        RowBox[{"1", ",", "9", ",", "1", ",", "17"}], "]"}]}]}], ",", 
     RowBox[{
      RowBox[{"vb", "[", 
       RowBox[{"1", ",", "9", ",", "1", ",", "17"}], "]"}], "\[Rule]", 
      RowBox[{"p2p4", " ", 
       RowBox[{"kb", "[", 
        RowBox[{"1", ",", "9", ",", "1", ",", "17"}], "]"}]}]}], ",", 
     RowBox[{
      RowBox[{"vf", "[", 
       RowBox[{"1", ",", "13", ",", "1", ",", "17"}], "]"}], "\[Rule]", 
      RowBox[{"p3", " ", "p4", " ", 
       RowBox[{"kf", "[", 
        RowBox[{"1", ",", "13", ",", "1", ",", "17"}], "]"}]}]}], ",", 
     RowBox[{
      RowBox[{"vb", "[", 
       RowBox[{"1", ",", "13", ",", "1", ",", "17"}], "]"}], "\[Rule]", 
      RowBox[{"p3p4", " ", 
       RowBox[{"kb", "[", 
        RowBox[{"1", ",", "13", ",", "1", ",", "17"}], "]"}]}]}], ",", 
     RowBox[{
      RowBox[{"vf", "[", 
       RowBox[{"1", ",", "13", ",", "1", ",", "21"}], "]"}], "\[Rule]", 
      RowBox[{"p3", " ", "p5", " ", 
       RowBox[{"kf", "[", 
        RowBox[{"1", ",", "13", ",", "1", ",", "21"}], "]"}]}]}], ",", 
     RowBox[{
      RowBox[{"vb", "[", 
       RowBox[{"1", ",", "13", ",", "1", ",", "21"}], "]"}], "\[Rule]", 
      RowBox[{"p3p5", " ", 
       RowBox[{"kb", "[", 
        RowBox[{"1", ",", "13", ",", "1", ",", "21"}], "]"}]}]}], ",", 
     RowBox[{
      RowBox[{"vf", "[", 
       RowBox[{"1", ",", "17", ",", "1", ",", "21"}], "]"}], "\[Rule]", 
      RowBox[{"p4", " ", "p5", " ", 
       RowBox[{"kf", "[", 
        RowBox[{"1", ",", "17", ",", "1", ",", "21"}], "]"}]}]}], ",", 
     RowBox[{
      RowBox[{"vb", "[", 
       RowBox[{"1", ",", "17", ",", "1", ",", "21"}], "]"}], "\[Rule]", 
      RowBox[{"p4p5", " ", 
       RowBox[{"kb", "[", 
        RowBox[{"1", ",", "17", ",", "1", ",", "21"}], "]"}]}]}], ",", 
     RowBox[{
      RowBox[{"vf", "[", 
       RowBox[{"1", ",", "1", ",", "2", ",", "9"}], "]"}], "\[Rule]", 
      RowBox[{"p1p2", " ", "r1", " ", 
       RowBox[{"kf", "[", 
        RowBox[{"1", ",", "1", ",", "2", ",", "9"}], "]"}]}]}], ",", 
     RowBox[{
      RowBox[{"vb", "[", 
       RowBox[{"1", ",", "1", ",", "2", ",", "9"}], "]"}], "\[Rule]", 
      RowBox[{"p1p2r1", " ", 
       RowBox[{"kb", "[", 
        RowBox[{"1", ",", "1", ",", "2", ",", "9"}], "]"}]}]}], ",", 
     RowBox[{
      RowBox[{"vf", "[", 
       RowBox[{"1", ",", "1", ",", "2", ",", "13"}], "]"}], "\[Rule]", 
      RowBox[{"p1p3", " ", "r1", " ", 
       RowBox[{"kf", "[", 
        RowBox[{"1", ",", "1", ",", "2", ",", "13"}], "]"}]}]}], ",", 
     RowBox[{
      RowBox[{"vb", "[", 
       RowBox[{"1", ",", "1", ",", "2", ",", "13"}], "]"}], "\[Rule]", 
      RowBox[{"p1p3r1", " ", 
       RowBox[{"kb", "[", 
        RowBox[{"1", ",", "1", ",", "2", ",", "13"}], "]"}]}]}], ",", 
     RowBox[{
      RowBox[{"vf", "[", 
       RowBox[{"1", ",", "1", ",", "2", ",", "17"}], "]"}], "\[Rule]", 
      RowBox[{"p2p3", " ", "r1", " ", 
       RowBox[{"kf", "[", 
        RowBox[{"1", ",", "1", ",", "2", ",", "17"}], "]"}]}]}], ",", 
     RowBox[{
      RowBox[{"vb", "[", 
       RowBox[{"1", ",", "1", ",", "2", ",", "17"}], "]"}], "\[Rule]", 
      RowBox[{"p2p3r1", " ", 
       RowBox[{"kb", "[", 
        RowBox[{"1", ",", "1", ",", "2", ",", "17"}], "]"}]}]}], ",", 
     RowBox[{
      RowBox[{"vf", "[", 
       RowBox[{"1", ",", "1", ",", "2", ",", "21"}], "]"}], "\[Rule]", 
      RowBox[{"p2p4", " ", "r1", " ", 
       RowBox[{"kf", "[", 
        RowBox[{"1", ",", "1", ",", "2", ",", "21"}], "]"}]}]}], ",", 
     RowBox[{
      RowBox[{"vb", "[", 
       RowBox[{"1", ",", "1", ",", "2", ",", "21"}], "]"}], "\[Rule]", 
      RowBox[{"p2p4r1", " ", 
       RowBox[{"kb", "[", 
        RowBox[{"1", ",", "1", ",", "2", ",", "21"}], "]"}]}]}], ",", 
     RowBox[{
      RowBox[{"vf", "[", 
       RowBox[{"1", ",", "5", ",", "2", ",", "5"}], "]"}], "\[Rule]", 
      RowBox[{"p1", " ", "p2r1", " ", 
       RowBox[{"kf", "[", 
        RowBox[{"1", ",", "5", ",", "2", ",", "5"}], "]"}]}]}], ",", 
     RowBox[{
      RowBox[{"vb", "[", 
       RowBox[{"1", ",", "5", ",", "2", ",", "5"}], "]"}], "\[Rule]", 
      RowBox[{"p1p2r1", " ", 
       RowBox[{"kb", "[", 
        RowBox[{"1", ",", "5", ",", "2", ",", "5"}], "]"}]}]}], ",", 
     RowBox[{
      RowBox[{"vf", "[", 
       RowBox[{"1", ",", "5", ",", "2", ",", "17"}], "]"}], "\[Rule]", 
      RowBox[{"p1", " ", "p2p3", " ", 
       RowBox[{"kf", "[", 
        RowBox[{"1", ",", "5", ",", "2", ",", "17"}], "]"}]}]}], ",", 
     RowBox[{
      RowBox[{"vb", "[", 
       RowBox[{"1", ",", "5", ",", "2", ",", "17"}], "]"}], "\[Rule]", 
      RowBox[{"p1p2p3", " ", 
       RowBox[{"kb", "[", 
        RowBox[{"1", ",", "5", ",", "2", ",", "17"}], "]"}]}]}], ",", 
     RowBox[{
      RowBox[{"vf", "[", 
       RowBox[{"1", ",", "5", ",", "2", ",", "21"}], "]"}], "\[Rule]", 
      RowBox[{"p1", " ", "p2p4", " ", 
       RowBox[{"kf", "[", 
        RowBox[{"1", ",", "5", ",", "2", ",", "21"}], "]"}]}]}], ",", 
     RowBox[{
      RowBox[{"vb", "[", 
       RowBox[{"1", ",", "5", ",", "2", ",", "21"}], "]"}], "\[Rule]", 
      RowBox[{"p1p2p4", " ", 
       RowBox[{"kb", "[", 
        RowBox[{"1", ",", "5", ",", "2", ",", "21"}], "]"}]}]}], ",", 
     RowBox[{
      RowBox[{"vf", "[", 
       RowBox[{"1", ",", "5", ",", "2", ",", "25"}], "]"}], "\[Rule]", 
      RowBox[{"p1", " ", "p3p4", " ", 
       RowBox[{"kf", "[", 
        RowBox[{"1", ",", "5", ",", "2", ",", "25"}], "]"}]}]}], ",", 
     RowBox[{
      RowBox[{"vb", "[", 
       RowBox[{"1", ",", "5", ",", "2", ",", "25"}], "]"}], "\[Rule]", 
      RowBox[{"p1p3p4", " ", 
       RowBox[{"kb", "[", 
        RowBox[{"1", ",", "5", ",", "2", ",", "25"}], "]"}]}]}], ",", 
     RowBox[{
      RowBox[{"vf", "[", 
       RowBox[{"1", ",", "5", ",", "2", ",", "29"}], "]"}], "\[Rule]", 
      RowBox[{"p1", " ", "p3p5", " ", 
       RowBox[{"kf", "[", 
        RowBox[{"1", ",", "5", ",", "2", ",", "29"}], "]"}]}]}], ",", 
     RowBox[{
      RowBox[{"vb", "[", 
       RowBox[{"1", ",", "5", ",", "2", ",", "29"}], "]"}], "\[Rule]", 
      RowBox[{"p1p3p5", " ", 
       RowBox[{"kb", "[", 
        RowBox[{"1", ",", "5", ",", "2", ",", "29"}], "]"}]}]}], ",", 
     RowBox[{
      RowBox[{"vf", "[", 
       RowBox[{"1", ",", "9", ",", "2", ",", "1"}], "]"}], "\[Rule]", 
      RowBox[{"p1r1", " ", "p2", " ", 
       RowBox[{"kf", "[", 
        RowBox[{"1", ",", "9", ",", "2", ",", "1"}], "]"}]}]}], ",", 
     RowBox[{
      RowBox[{"vb", "[", 
       RowBox[{"1", ",", "9", ",", "2", ",", "1"}], "]"}], "\[Rule]", 
      RowBox[{"p1p2r1", " ", 
       RowBox[{"kb", "[", 
        RowBox[{"1", ",", "9", ",", "2", ",", "1"}], "]"}]}]}], ",", 
     RowBox[{
      RowBox[{"vf", "[", 
       RowBox[{"1", ",", "9", ",", "2", ",", "13"}], "]"}], "\[Rule]", 
      RowBox[{"p1p3", " ", "p2", " ", 
       RowBox[{"kf", "[", 
        RowBox[{"1", ",", "9", ",", "2", ",", "13"}], "]"}]}]}], ",", 
     RowBox[{
      RowBox[{"vb", "[", 
       RowBox[{"1", ",", "9", ",", "2", ",", "13"}], "]"}], "\[Rule]", 
      RowBox[{"p1p2p3", " ", 
       RowBox[{"kb", "[", 
        RowBox[{"1", ",", "9", ",", "2", ",", "13"}], "]"}]}]}], ",", 
     RowBox[{
      RowBox[{"vf", "[", 
       RowBox[{"1", ",", "9", ",", "2", ",", "25"}], "]"}], "\[Rule]", 
      RowBox[{"p2", " ", "p3p4", " ", 
       RowBox[{"kf", "[", 
        RowBox[{"1", ",", "9", ",", "2", ",", "25"}], "]"}]}]}], ",", 
     RowBox[{
      RowBox[{"vb", "[", 
       RowBox[{"1", ",", "9", ",", "2", ",", "25"}], "]"}], "\[Rule]", 
      RowBox[{"p2p3p4", " ", 
       RowBox[{"kb", "[", 
        RowBox[{"1", ",", "9", ",", "2", ",", "25"}], "]"}]}]}], ",", 
     RowBox[{
      RowBox[{"vf", "[", 
       RowBox[{"1", ",", "9", ",", "2", ",", "29"}], "]"}], "\[Rule]", 
      RowBox[{"p2", " ", "p3p5", " ", 
       RowBox[{"kf", "[", 
        RowBox[{"1", ",", "9", ",", "2", ",", "29"}], "]"}]}]}], ",", 
     RowBox[{
      RowBox[{"vb", "[", 
       RowBox[{"1", ",", "9", ",", "2", ",", "29"}], "]"}], "\[Rule]", 
      RowBox[{"p2p3p5", " ", 
       RowBox[{"kb", "[", 
        RowBox[{"1", ",", "9", ",", "2", ",", "29"}], "]"}]}]}], ",", 
     RowBox[{
      RowBox[{"vf", "[", 
       RowBox[{"1", ",", "9", ",", "2", ",", "33"}], "]"}], "\[Rule]", 
      RowBox[{"p2", " ", "p4p5", " ", 
       RowBox[{"kf", "[", 
        RowBox[{"1", ",", "9", ",", "2", ",", "33"}], "]"}]}]}], ",", 
     RowBox[{
      RowBox[{"vb", "[", 
       RowBox[{"1", ",", "9", ",", "2", ",", "33"}], "]"}], "\[Rule]", 
      RowBox[{"p2p4p5", " ", 
       RowBox[{"kb", "[", 
        RowBox[{"1", ",", "9", ",", "2", ",", "33"}], "]"}]}]}], ",", 
     RowBox[{
      RowBox[{"vf", "[", 
       RowBox[{"1", ",", "13", ",", "2", ",", "1"}], "]"}], "\[Rule]", 
      RowBox[{"p1r1", " ", "p3", " ", 
       RowBox[{"kf", "[", 
        RowBox[{"1", ",", "13", ",", "2", ",", "1"}], "]"}]}]}], ",", 
     RowBox[{
      RowBox[{"vb", "[", 
       RowBox[{"1", ",", "13", ",", "2", ",", "1"}], "]"}], "\[Rule]", 
      RowBox[{"p1p3r1", " ", 
       RowBox[{"kb", "[", 
        RowBox[{"1", ",", "13", ",", "2", ",", "1"}], "]"}]}]}], ",", 
     RowBox[{
      RowBox[{"vf", "[", 
       RowBox[{"1", ",", "13", ",", "2", ",", "5"}], "]"}], "\[Rule]", 
      RowBox[{"p2r1", " ", "p3", " ", 
       RowBox[{"kf", "[", 
        RowBox[{"1", ",", "13", ",", "2", ",", "5"}], "]"}]}]}], ",", 
     RowBox[{
      RowBox[{"vb", "[", 
       RowBox[{"1", ",", "13", ",", "2", ",", "5"}], "]"}], "\[Rule]", 
      RowBox[{"p2p3r1", " ", 
       RowBox[{"kb", "[", 
        RowBox[{"1", ",", "13", ",", "2", ",", "5"}], "]"}]}]}], ",", 
     RowBox[{
      RowBox[{"vf", "[", 
       RowBox[{"1", ",", "13", ",", "2", ",", "9"}], "]"}], "\[Rule]", 
      RowBox[{"p1p2", " ", "p3", " ", 
       RowBox[{"kf", "[", 
        RowBox[{"1", ",", "13", ",", "2", ",", "9"}], "]"}]}]}], ",", 
     RowBox[{
      RowBox[{"vb", "[", 
       RowBox[{"1", ",", "13", ",", "2", ",", "9"}], "]"}], "\[Rule]", 
      RowBox[{"p1p2p3", " ", 
       RowBox[{"kb", "[", 
        RowBox[{"1", ",", "13", ",", "2", ",", "9"}], "]"}]}]}], ",", 
     RowBox[{
      RowBox[{"vf", "[", 
       RowBox[{"1", ",", "13", ",", "2", ",", "21"}], "]"}], "\[Rule]", 
      RowBox[{"p2p4", " ", "p3", " ", 
       RowBox[{"kf", "[", 
        RowBox[{"1", ",", "13", ",", "2", ",", "21"}], "]"}]}]}], ",", 
     RowBox[{
      RowBox[{"vb", "[", 
       RowBox[{"1", ",", "13", ",", "2", ",", "21"}], "]"}], "\[Rule]", 
      RowBox[{"p2p3p4", " ", 
       RowBox[{"kb", "[", 
        RowBox[{"1", ",", "13", ",", "2", ",", "21"}], "]"}]}]}], ",", 
     RowBox[{
      RowBox[{"vf", "[", 
       RowBox[{"1", ",", "13", ",", "2", ",", "33"}], "]"}], "\[Rule]", 
      RowBox[{"p3", " ", "p4p5", " ", 
       RowBox[{"kf", "[", 
        RowBox[{"1", ",", "13", ",", "2", ",", "33"}], "]"}]}]}], ",", 
     RowBox[{
      RowBox[{"vb", "[", 
       RowBox[{"1", ",", "13", ",", "2", ",", "33"}], "]"}], "\[Rule]", 
      RowBox[{"p3p4p5", " ", 
       RowBox[{"kb", "[", 
        RowBox[{"1", ",", "13", ",", "2", ",", "33"}], "]"}]}]}], ",", 
     RowBox[{
      RowBox[{"vf", "[", 
       RowBox[{"1", ",", "17", ",", "2", ",", "5"}], "]"}], "\[Rule]", 
      RowBox[{"p2r1", " ", "p4", " ", 
       RowBox[{"kf", "[", 
        RowBox[{"1", ",", "17", ",", "2", ",", "5"}], "]"}]}]}], ",", 
     RowBox[{
      RowBox[{"vb", "[", 
       RowBox[{"1", ",", "17", ",", "2", ",", "5"}], "]"}], "\[Rule]", 
      RowBox[{"p2p4r1", " ", 
       RowBox[{"kb", "[", 
        RowBox[{"1", ",", "17", ",", "2", ",", "5"}], "]"}]}]}], ",", 
     RowBox[{
      RowBox[{"vf", "[", 
       RowBox[{"1", ",", "17", ",", "2", ",", "9"}], "]"}], "\[Rule]", 
      RowBox[{"p1p2", " ", "p4", " ", 
       RowBox[{"kf", "[", 
        RowBox[{"1", ",", "17", ",", "2", ",", "9"}], "]"}]}]}], ",", 
     RowBox[{
      RowBox[{"vb", "[", 
       RowBox[{"1", ",", "17", ",", "2", ",", "9"}], "]"}], "\[Rule]", 
      RowBox[{"p1p2p4", " ", 
       RowBox[{"kb", "[", 
        RowBox[{"1", ",", "17", ",", "2", ",", "9"}], "]"}]}]}], ",", 
     RowBox[{
      RowBox[{"vf", "[", 
       RowBox[{"1", ",", "17", ",", "2", ",", "13"}], "]"}], "\[Rule]", 
      RowBox[{"p1p3", " ", "p4", " ", 
       RowBox[{"kf", "[", 
        RowBox[{"1", ",", "17", ",", "2", ",", "13"}], "]"}]}]}], ",", 
     RowBox[{
      RowBox[{"vb", "[", 
       RowBox[{"1", ",", "17", ",", "2", ",", "13"}], "]"}], "\[Rule]", 
      RowBox[{"p1p3p4", " ", 
       RowBox[{"kb", "[", 
        RowBox[{"1", ",", "17", ",", "2", ",", "13"}], "]"}]}]}], ",", 
     RowBox[{
      RowBox[{"vf", "[", 
       RowBox[{"1", ",", "17", ",", "2", ",", "17"}], "]"}], "\[Rule]", 
      RowBox[{"p2p3", " ", "p4", " ", 
       RowBox[{"kf", "[", 
        RowBox[{"1", ",", "17", ",", "2", ",", "17"}], "]"}]}]}], ",", 
     RowBox[{
      RowBox[{"vb", "[", 
       RowBox[{"1", ",", "17", ",", "2", ",", "17"}], "]"}], "\[Rule]", 
      RowBox[{"p2p3p4", " ", 
       RowBox[{"kb", "[", 
        RowBox[{"1", ",", "17", ",", "2", ",", "17"}], "]"}]}]}], ",", 
     RowBox[{
      RowBox[{"vf", "[", 
       RowBox[{"1", ",", "17", ",", "2", ",", "29"}], "]"}], "\[Rule]", 
      RowBox[{"p3p5", " ", "p4", " ", 
       RowBox[{"kf", "[", 
        RowBox[{"1", ",", "17", ",", "2", ",", "29"}], "]"}]}]}], ",", 
     RowBox[{
      RowBox[{"vb", "[", 
       RowBox[{"1", ",", "17", ",", "2", ",", "29"}], "]"}], "\[Rule]", 
      RowBox[{"p3p4p5", " ", 
       RowBox[{"kb", "[", 
        RowBox[{"1", ",", "17", ",", "2", ",", "29"}], "]"}]}]}], ",", 
     RowBox[{
      RowBox[{"vf", "[", 
       RowBox[{"1", ",", "21", ",", "2", ",", "13"}], "]"}], "\[Rule]", 
      RowBox[{"p1p3", " ", "p5", " ", 
       RowBox[{"kf", "[", 
        RowBox[{"1", ",", "21", ",", "2", ",", "13"}], "]"}]}]}], ",", 
     RowBox[{
      RowBox[{"vb", "[", 
       RowBox[{"1", ",", "21", ",", "2", ",", "13"}], "]"}], "\[Rule]", 
      RowBox[{"p1p3p5", " ", 
       RowBox[{"kb", "[", 
        RowBox[{"1", ",", "21", ",", "2", ",", "13"}], "]"}]}]}], ",", 
     RowBox[{
      RowBox[{"vf", "[", 
       RowBox[{"1", ",", "21", ",", "2", ",", "17"}], "]"}], "\[Rule]", 
      RowBox[{"p2p3", " ", "p5", " ", 
       RowBox[{"kf", "[", 
        RowBox[{"1", ",", "21", ",", "2", ",", "17"}], "]"}]}]}], ",", 
     RowBox[{
      RowBox[{"vb", "[", 
       RowBox[{"1", ",", "21", ",", "2", ",", "17"}], "]"}], "\[Rule]", 
      RowBox[{"p2p3p5", " ", 
       RowBox[{"kb", "[", 
        RowBox[{"1", ",", "21", ",", "2", ",", "17"}], "]"}]}]}], ",", 
     RowBox[{
      RowBox[{"vf", "[", 
       RowBox[{"1", ",", "21", ",", "2", ",", "21"}], "]"}], "\[Rule]", 
      RowBox[{"p2p4", " ", "p5", " ", 
       RowBox[{"kf", "[", 
        RowBox[{"1", ",", "21", ",", "2", ",", "21"}], "]"}]}]}], ",", 
     RowBox[{
      RowBox[{"vb", "[", 
       RowBox[{"1", ",", "21", ",", "2", ",", "21"}], "]"}], "\[Rule]", 
      RowBox[{"p2p4p5", " ", 
       RowBox[{"kb", "[", 
        RowBox[{"1", ",", "21", ",", "2", ",", "21"}], "]"}]}]}], ",", 
     RowBox[{
      RowBox[{"vf", "[", 
       RowBox[{"1", ",", "21", ",", "2", ",", "25"}], "]"}], "\[Rule]", 
      RowBox[{"p3p4", " ", "p5", " ", 
       RowBox[{"kf", "[", 
        RowBox[{"1", ",", "21", ",", "2", ",", "25"}], "]"}]}]}], ",", 
     RowBox[{
      RowBox[{"vb", "[", 
       RowBox[{"1", ",", "21", ",", "2", ",", "25"}], "]"}], "\[Rule]", 
      RowBox[{"p3p4p5", " ", 
       RowBox[{"kb", "[", 
        RowBox[{"1", ",", "21", ",", "2", ",", "25"}], "]"}]}]}], ",", 
     RowBox[{
      RowBox[{"vf", "[", 
       RowBox[{"1", ",", "1", ",", "3", ",", "17"}], "]"}], "\[Rule]", 
      RowBox[{"p1p2p3", " ", "r1", " ", 
       RowBox[{"kf", "[", 
        RowBox[{"1", ",", "1", ",", "3", ",", "17"}], "]"}]}]}], ",", 
     RowBox[{
      RowBox[{"vb", "[", 
       RowBox[{"1", ",", "1", ",", "3", ",", "17"}], "]"}], "\[Rule]", 
      RowBox[{"p1p2p3r1", " ", 
       RowBox[{"kb", "[", 
        RowBox[{"1", ",", "1", ",", "3", ",", "17"}], "]"}]}]}], ",", 
     RowBox[{
      RowBox[{"vf", "[", 
       RowBox[{"1", ",", "1", ",", "3", ",", "21"}], "]"}], "\[Rule]", 
      RowBox[{"p1p2p4", " ", "r1", " ", 
       RowBox[{"kf", "[", 
        RowBox[{"1", ",", "1", ",", "3", ",", "21"}], "]"}]}]}], ",", 
     RowBox[{
      RowBox[{"vb", "[", 
       RowBox[{"1", ",", "1", ",", "3", ",", "21"}], "]"}], "\[Rule]", 
      RowBox[{"p1p2p4r1", " ", 
       RowBox[{"kb", "[", 
        RowBox[{"1", ",", "1", ",", "3", ",", "21"}], "]"}]}]}], ",", 
     RowBox[{
      RowBox[{"vf", "[", 
       RowBox[{"1", ",", "1", ",", "3", ",", "25"}], "]"}], "\[Rule]", 
      RowBox[{"p1p3p4", " ", "r1", " ", 
       RowBox[{"kf", "[", 
        RowBox[{"1", ",", "1", ",", "3", ",", "25"}], "]"}]}]}], ",", 
     RowBox[{
      RowBox[{"vb", "[", 
       RowBox[{"1", ",", "1", ",", "3", ",", "25"}], "]"}], "\[Rule]", 
      RowBox[{"p1p3p4r1", " ", 
       RowBox[{"kb", "[", 
        RowBox[{"1", ",", "1", ",", "3", ",", "25"}], "]"}]}]}], ",", 
     RowBox[{
      RowBox[{"vf", "[", 
       RowBox[{"1", ",", "1", ",", "3", ",", "29"}], "]"}], "\[Rule]", 
      RowBox[{"p1p3p5", " ", "r1", " ", 
       RowBox[{"kf", "[", 
        RowBox[{"1", ",", "1", ",", "3", ",", "29"}], "]"}]}]}], ",", 
     RowBox[{
      RowBox[{"vb", "[", 
       RowBox[{"1", ",", "1", ",", "3", ",", "29"}], "]"}], "\[Rule]", 
      RowBox[{"p1p3p5r1", " ", 
       RowBox[{"kb", "[", 
        RowBox[{"1", ",", "1", ",", "3", ",", "29"}], "]"}]}]}], ",", 
     RowBox[{
      RowBox[{"vf", "[", 
       RowBox[{"1", ",", "1", ",", "3", ",", "33"}], "]"}], "\[Rule]", 
      RowBox[{"p2p3p4", " ", "r1", " ", 
       RowBox[{"kf", "[", 
        RowBox[{"1", ",", "1", ",", "3", ",", "33"}], "]"}]}]}], ",", 
     RowBox[{
      RowBox[{"vb", "[", 
       RowBox[{"1", ",", "1", ",", "3", ",", "33"}], "]"}], "\[Rule]", 
      RowBox[{"p2p3p4r1", " ", 
       RowBox[{"kb", "[", 
        RowBox[{"1", ",", "1", ",", "3", ",", "33"}], "]"}]}]}], ",", 
     RowBox[{
      RowBox[{"vf", "[", 
       RowBox[{"1", ",", "1", ",", "3", ",", "37"}], "]"}], "\[Rule]", 
      RowBox[{"p2p3p5", " ", "r1", " ", 
       RowBox[{"kf", "[", 
        RowBox[{"1", ",", "1", ",", "3", ",", "37"}], "]"}]}]}], ",", 
     RowBox[{
      RowBox[{"vb", "[", 
       RowBox[{"1", ",", "1", ",", "3", ",", "37"}], "]"}], "\[Rule]", 
      RowBox[{"p2p3p5r1", " ", 
       RowBox[{"kb", "[", 
        RowBox[{"1", ",", "1", ",", "3", ",", "37"}], "]"}]}]}], ",", 
     RowBox[{
      RowBox[{"vf", "[", 
       RowBox[{"1", ",", "1", ",", "3", ",", "41"}], "]"}], "\[Rule]", 
      RowBox[{"p2p4p5", " ", "r1", " ", 
       RowBox[{"kf", "[", 
        RowBox[{"1", ",", "1", ",", "3", ",", "41"}], "]"}]}]}], ",", 
     RowBox[{
      RowBox[{"vb", "[", 
       RowBox[{"1", ",", "1", ",", "3", ",", "41"}], "]"}], "\[Rule]", 
      RowBox[{"p2p4p5r1", " ", 
       RowBox[{"kb", "[", 
        RowBox[{"1", ",", "1", ",", "3", ",", "41"}], "]"}]}]}], ",", 
     RowBox[{
      RowBox[{"vf", "[", 
       RowBox[{"1", ",", "5", ",", "3", ",", "9"}], "]"}], "\[Rule]", 
      RowBox[{"p1", " ", "p2p3r1", " ", 
       RowBox[{"kf", "[", 
        RowBox[{"1", ",", "5", ",", "3", ",", "9"}], "]"}]}]}], ",", 
     RowBox[{
      RowBox[{"vb", "[", 
       RowBox[{"1", ",", "5", ",", "3", ",", "9"}], "]"}], "\[Rule]", 
      RowBox[{"p1p2p3r1", " ", 
       RowBox[{"kb", "[", 
        RowBox[{"1", ",", "5", ",", "3", ",", "9"}], "]"}]}]}], ",", 
     RowBox[{
      RowBox[{"vf", "[", 
       RowBox[{"1", ",", "5", ",", "3", ",", "13"}], "]"}], "\[Rule]", 
      RowBox[{"p1", " ", "p2p4r1", " ", 
       RowBox[{"kf", "[", 
        RowBox[{"1", ",", "5", ",", "3", ",", "13"}], "]"}]}]}], ",", 
     RowBox[{
      RowBox[{"vb", "[", 
       RowBox[{"1", ",", "5", ",", "3", ",", "13"}], "]"}], "\[Rule]", 
      RowBox[{"p1p2p4r1", " ", 
       RowBox[{"kb", "[", 
        RowBox[{"1", ",", "5", ",", "3", ",", "13"}], "]"}]}]}], ",", 
     RowBox[{
      RowBox[{"vf", "[", 
       RowBox[{"1", ",", "5", ",", "3", ",", "33"}], "]"}], "\[Rule]", 
      RowBox[{"p1", " ", "p2p3p4", " ", 
       RowBox[{"kf", "[", 
        RowBox[{"1", ",", "5", ",", "3", ",", "33"}], "]"}]}]}], ",", 
     RowBox[{
      RowBox[{"vb", "[", 
       RowBox[{"1", ",", "5", ",", "3", ",", "33"}], "]"}], "\[Rule]", 
      RowBox[{"p1p2p3p4", " ", 
       RowBox[{"kb", "[", 
        RowBox[{"1", ",", "5", ",", "3", ",", "33"}], "]"}]}]}], ",", 
     RowBox[{
      RowBox[{"vf", "[", 
       RowBox[{"1", ",", "5", ",", "3", ",", "37"}], "]"}], "\[Rule]", 
      RowBox[{"p1", " ", "p2p3p5", " ", 
       RowBox[{"kf", "[", 
        RowBox[{"1", ",", "5", ",", "3", ",", "37"}], "]"}]}]}], ",", 
     RowBox[{
      RowBox[{"vb", "[", 
       RowBox[{"1", ",", "5", ",", "3", ",", "37"}], "]"}], "\[Rule]", 
      RowBox[{"p1p2p3p5", " ", 
       RowBox[{"kb", "[", 
        RowBox[{"1", ",", "5", ",", "3", ",", "37"}], "]"}]}]}], ",", 
     RowBox[{
      RowBox[{"vf", "[", 
       RowBox[{"1", ",", "5", ",", "3", ",", "41"}], "]"}], "\[Rule]", 
      RowBox[{"p1", " ", "p2p4p5", " ", 
       RowBox[{"kf", "[", 
        RowBox[{"1", ",", "5", ",", "3", ",", "41"}], "]"}]}]}], ",", 
     RowBox[{
      RowBox[{"vb", "[", 
       RowBox[{"1", ",", "5", ",", "3", ",", "41"}], "]"}], "\[Rule]", 
      RowBox[{"p1p2p4p5", " ", 
       RowBox[{"kb", "[", 
        RowBox[{"1", ",", "5", ",", "3", ",", "41"}], "]"}]}]}], ",", 
     RowBox[{
      RowBox[{"vf", "[", 
       RowBox[{"1", ",", "5", ",", "3", ",", "45"}], "]"}], "\[Rule]", 
      RowBox[{"p1", " ", "p3p4p5", " ", 
       RowBox[{"kf", "[", 
        RowBox[{"1", ",", "5", ",", "3", ",", "45"}], "]"}]}]}], ",", 
     RowBox[{
      RowBox[{"vb", "[", 
       RowBox[{"1", ",", "5", ",", "3", ",", "45"}], "]"}], "\[Rule]", 
      RowBox[{"p1p3p4p5", " ", 
       RowBox[{"kb", "[", 
        RowBox[{"1", ",", "5", ",", "3", ",", "45"}], "]"}]}]}], ",", 
     RowBox[{
      RowBox[{"vf", "[", 
       RowBox[{"1", ",", "9", ",", "3", ",", "5"}], "]"}], "\[Rule]", 
      RowBox[{"p1p3r1", " ", "p2", " ", 
       RowBox[{"kf", "[", 
        RowBox[{"1", ",", "9", ",", "3", ",", "5"}], "]"}]}]}], ",", 
     RowBox[{
      RowBox[{"vb", "[", 
       RowBox[{"1", ",", "9", ",", "3", ",", "5"}], "]"}], "\[Rule]", 
      RowBox[{"p1p2p3r1", " ", 
       RowBox[{"kb", "[", 
        RowBox[{"1", ",", "9", ",", "3", ",", "5"}], "]"}]}]}], ",", 
     RowBox[{
      RowBox[{"vf", "[", 
       RowBox[{"1", ",", "9", ",", "3", ",", "25"}], "]"}], "\[Rule]", 
      RowBox[{"p1p3p4", " ", "p2", " ", 
       RowBox[{"kf", "[", 
        RowBox[{"1", ",", "9", ",", "3", ",", "25"}], "]"}]}]}], ",", 
     RowBox[{
      RowBox[{"vb", "[", 
       RowBox[{"1", ",", "9", ",", "3", ",", "25"}], "]"}], "\[Rule]", 
      RowBox[{"p1p2p3p4", " ", 
       RowBox[{"kb", "[", 
        RowBox[{"1", ",", "9", ",", "3", ",", "25"}], "]"}]}]}], ",", 
     RowBox[{
      RowBox[{"vf", "[", 
       RowBox[{"1", ",", "9", ",", "3", ",", "29"}], "]"}], "\[Rule]", 
      RowBox[{"p1p3p5", " ", "p2", " ", 
       RowBox[{"kf", "[", 
        RowBox[{"1", ",", "9", ",", "3", ",", "29"}], "]"}]}]}], ",", 
     RowBox[{
      RowBox[{"vb", "[", 
       RowBox[{"1", ",", "9", ",", "3", ",", "29"}], "]"}], "\[Rule]", 
      RowBox[{"p1p2p3p5", " ", 
       RowBox[{"kb", "[", 
        RowBox[{"1", ",", "9", ",", "3", ",", "29"}], "]"}]}]}], ",", 
     RowBox[{
      RowBox[{"vf", "[", 
       RowBox[{"1", ",", "9", ",", "3", ",", "45"}], "]"}], "\[Rule]", 
      RowBox[{"p2", " ", "p3p4p5", " ", 
       RowBox[{"kf", "[", 
        RowBox[{"1", ",", "9", ",", "3", ",", "45"}], "]"}]}]}], ",", 
     RowBox[{
      RowBox[{"vb", "[", 
       RowBox[{"1", ",", "9", ",", "3", ",", "45"}], "]"}], "\[Rule]", 
      RowBox[{"p2p3p4p5", " ", 
       RowBox[{"kb", "[", 
        RowBox[{"1", ",", "9", ",", "3", ",", "45"}], "]"}]}]}], ",", 
     RowBox[{
      RowBox[{"vf", "[", 
       RowBox[{"1", ",", "13", ",", "3", ",", "1"}], "]"}], "\[Rule]", 
      RowBox[{"p1p2r1", " ", "p3", " ", 
       RowBox[{"kf", "[", 
        RowBox[{"1", ",", "13", ",", "3", ",", "1"}], "]"}]}]}], ",", 
     RowBox[{
      RowBox[{"vb", "[", 
       RowBox[{"1", ",", "13", ",", "3", ",", "1"}], "]"}], "\[Rule]", 
      RowBox[{"p1p2p3r1", " ", 
       RowBox[{"kb", "[", 
        RowBox[{"1", ",", "13", ",", "3", ",", "1"}], "]"}]}]}], ",", 
     RowBox[{
      RowBox[{"vf", "[", 
       RowBox[{"1", ",", "13", ",", "3", ",", "13"}], "]"}], "\[Rule]", 
      RowBox[{"p2p4r1", " ", "p3", " ", 
       RowBox[{"kf", "[", 
        RowBox[{"1", ",", "13", ",", "3", ",", "13"}], "]"}]}]}], ",", 
     RowBox[{
      RowBox[{"vb", "[", 
       RowBox[{"1", ",", "13", ",", "3", ",", "13"}], "]"}], "\[Rule]", 
      RowBox[{"p2p3p4r1", " ", 
       RowBox[{"kb", "[", 
        RowBox[{"1", ",", "13", ",", "3", ",", "13"}], "]"}]}]}], ",", 
     RowBox[{
      RowBox[{"vf", "[", 
       RowBox[{"1", ",", "13", ",", "3", ",", "21"}], "]"}], "\[Rule]", 
      RowBox[{"p1p2p4", " ", "p3", " ", 
       RowBox[{"kf", "[", 
        RowBox[{"1", ",", "13", ",", "3", ",", "21"}], "]"}]}]}], ",", 
     RowBox[{
      RowBox[{"vb", "[", 
       RowBox[{"1", ",", "13", ",", "3", ",", "21"}], "]"}], "\[Rule]", 
      RowBox[{"p1p2p3p4", " ", 
       RowBox[{"kb", "[", 
        RowBox[{"1", ",", "13", ",", "3", ",", "21"}], "]"}]}]}], ",", 
     RowBox[{
      RowBox[{"vf", "[", 
       RowBox[{"1", ",", "13", ",", "3", ",", "41"}], "]"}], "\[Rule]", 
      RowBox[{"p2p4p5", " ", "p3", " ", 
       RowBox[{"kf", "[", 
        RowBox[{"1", ",", "13", ",", "3", ",", "41"}], "]"}]}]}], ",", 
     RowBox[{
      RowBox[{"vb", "[", 
       RowBox[{"1", ",", "13", ",", "3", ",", "41"}], "]"}], "\[Rule]", 
      RowBox[{"p2p3p4p5", " ", 
       RowBox[{"kb", "[", 
        RowBox[{"1", ",", "13", ",", "3", ",", "41"}], "]"}]}]}], ",", 
     RowBox[{
      RowBox[{"vf", "[", 
       RowBox[{"1", ",", "17", ",", "3", ",", "1"}], "]"}], "\[Rule]", 
      RowBox[{"p1p2r1", " ", "p4", " ", 
       RowBox[{"kf", "[", 
        RowBox[{"1", ",", "17", ",", "3", ",", "1"}], "]"}]}]}], ",", 
     RowBox[{
      RowBox[{"vb", "[", 
       RowBox[{"1", ",", "17", ",", "3", ",", "1"}], "]"}], "\[Rule]", 
      RowBox[{"p1p2p4r1", " ", 
       RowBox[{"kb", "[", 
        RowBox[{"1", ",", "17", ",", "3", ",", "1"}], "]"}]}]}], ",", 
     RowBox[{
      RowBox[{"vf", "[", 
       RowBox[{"1", ",", "17", ",", "3", ",", "5"}], "]"}], "\[Rule]", 
      RowBox[{"p1p3r1", " ", "p4", " ", 
       RowBox[{"kf", "[", 
        RowBox[{"1", ",", "17", ",", "3", ",", "5"}], "]"}]}]}], ",", 
     RowBox[{
      RowBox[{"vb", "[", 
       RowBox[{"1", ",", "17", ",", "3", ",", "5"}], "]"}], "\[Rule]", 
      RowBox[{"p1p3p4r1", " ", 
       RowBox[{"kb", "[", 
        RowBox[{"1", ",", "17", ",", "3", ",", "5"}], "]"}]}]}], ",", 
     RowBox[{
      RowBox[{"vf", "[", 
       RowBox[{"1", ",", "17", ",", "3", ",", "9"}], "]"}], "\[Rule]", 
      RowBox[{"p2p3r1", " ", "p4", " ", 
       RowBox[{"kf", "[", 
        RowBox[{"1", ",", "17", ",", "3", ",", "9"}], "]"}]}]}], ",", 
     RowBox[{
      RowBox[{"vb", "[", 
       RowBox[{"1", ",", "17", ",", "3", ",", "9"}], "]"}], "\[Rule]", 
      RowBox[{"p2p3p4r1", " ", 
       RowBox[{"kb", "[", 
        RowBox[{"1", ",", "17", ",", "3", ",", "9"}], "]"}]}]}], ",", 
     RowBox[{
      RowBox[{"vf", "[", 
       RowBox[{"1", ",", "17", ",", "3", ",", "17"}], "]"}], "\[Rule]", 
      RowBox[{"p1p2p3", " ", "p4", " ", 
       RowBox[{"kf", "[", 
        RowBox[{"1", ",", "17", ",", "3", ",", "17"}], "]"}]}]}], ",", 
     RowBox[{
      RowBox[{"vb", "[", 
       RowBox[{"1", ",", "17", ",", "3", ",", "17"}], "]"}], "\[Rule]", 
      RowBox[{"p1p2p3p4", " ", 
       RowBox[{"kb", "[", 
        RowBox[{"1", ",", "17", ",", "3", ",", "17"}], "]"}]}]}], ",", 
     RowBox[{
      RowBox[{"vf", "[", 
       RowBox[{"1", ",", "17", ",", "3", ",", "29"}], "]"}], "\[Rule]", 
      RowBox[{"p1p3p5", " ", "p4", " ", 
       RowBox[{"kf", "[", 
        RowBox[{"1", ",", "17", ",", "3", ",", "29"}], "]"}]}]}], ",", 
     RowBox[{
      RowBox[{"vb", "[", 
       RowBox[{"1", ",", "17", ",", "3", ",", "29"}], "]"}], "\[Rule]", 
      RowBox[{"p1p3p4p5", " ", 
       RowBox[{"kb", "[", 
        RowBox[{"1", ",", "17", ",", "3", ",", "29"}], "]"}]}]}], ",", 
     RowBox[{
      RowBox[{"vf", "[", 
       RowBox[{"1", ",", "17", ",", "3", ",", "37"}], "]"}], "\[Rule]", 
      RowBox[{"p2p3p5", " ", "p4", " ", 
       RowBox[{"kf", "[", 
        RowBox[{"1", ",", "17", ",", "3", ",", "37"}], "]"}]}]}], ",", 
     RowBox[{
      RowBox[{"vb", "[", 
       RowBox[{"1", ",", "17", ",", "3", ",", "37"}], "]"}], "\[Rule]", 
      RowBox[{"p2p3p4p5", " ", 
       RowBox[{"kb", "[", 
        RowBox[{"1", ",", "17", ",", "3", ",", "37"}], "]"}]}]}], ",", 
     RowBox[{
      RowBox[{"vf", "[", 
       RowBox[{"1", ",", "21", ",", "3", ",", "5"}], "]"}], "\[Rule]", 
      RowBox[{"p1p3r1", " ", "p5", " ", 
       RowBox[{"kf", "[", 
        RowBox[{"1", ",", "21", ",", "3", ",", "5"}], "]"}]}]}], ",", 
     RowBox[{
      RowBox[{"vb", "[", 
       RowBox[{"1", ",", "21", ",", "3", ",", "5"}], "]"}], "\[Rule]", 
      RowBox[{"p1p3p5r1", " ", 
       RowBox[{"kb", "[", 
        RowBox[{"1", ",", "21", ",", "3", ",", "5"}], "]"}]}]}], ",", 
     RowBox[{
      RowBox[{"vf", "[", 
       RowBox[{"1", ",", "21", ",", "3", ",", "9"}], "]"}], "\[Rule]", 
      RowBox[{"p2p3r1", " ", "p5", " ", 
       RowBox[{"kf", "[", 
        RowBox[{"1", ",", "21", ",", "3", ",", "9"}], "]"}]}]}], ",", 
     RowBox[{
      RowBox[{"vb", "[", 
       RowBox[{"1", ",", "21", ",", "3", ",", "9"}], "]"}], "\[Rule]", 
      RowBox[{"p2p3p5r1", " ", 
       RowBox[{"kb", "[", 
        RowBox[{"1", ",", "21", ",", "3", ",", "9"}], "]"}]}]}], ",", 
     RowBox[{
      RowBox[{"vf", "[", 
       RowBox[{"1", ",", "21", ",", "3", ",", "13"}], "]"}], "\[Rule]", 
      RowBox[{"p2p4r1", " ", "p5", " ", 
       RowBox[{"kf", "[", 
        RowBox[{"1", ",", "21", ",", "3", ",", "13"}], "]"}]}]}], ",", 
     RowBox[{
      RowBox[{"vb", "[", 
       RowBox[{"1", ",", "21", ",", "3", ",", "13"}], "]"}], "\[Rule]", 
      RowBox[{"p2p4p5r1", " ", 
       RowBox[{"kb", "[", 
        RowBox[{"1", ",", "21", ",", "3", ",", "13"}], "]"}]}]}], ",", 
     RowBox[{
      RowBox[{"vf", "[", 
       RowBox[{"1", ",", "21", ",", "3", ",", "17"}], "]"}], "\[Rule]", 
      RowBox[{"p1p2p3", " ", "p5", " ", 
       RowBox[{"kf", "[", 
        RowBox[{"1", ",", "21", ",", "3", ",", "17"}], "]"}]}]}], ",", 
     RowBox[{
      RowBox[{"vb", "[", 
       RowBox[{"1", ",", "21", ",", "3", ",", "17"}], "]"}], "\[Rule]", 
      RowBox[{"p1p2p3p5", " ", 
       RowBox[{"kb", "[", 
        RowBox[{"1", ",", "21", ",", "3", ",", "17"}], "]"}]}]}], ",", 
     RowBox[{
      RowBox[{"vf", "[", 
       RowBox[{"1", ",", "21", ",", "3", ",", "21"}], "]"}], "\[Rule]", 
      RowBox[{"p1p2p4", " ", "p5", " ", 
       RowBox[{"kf", "[", 
        RowBox[{"1", ",", "21", ",", "3", ",", "21"}], "]"}]}]}], ",", 
     RowBox[{
      RowBox[{"vb", "[", 
       RowBox[{"1", ",", "21", ",", "3", ",", "21"}], "]"}], "\[Rule]", 
      RowBox[{"p1p2p4p5", " ", 
       RowBox[{"kb", "[", 
        RowBox[{"1", ",", "21", ",", "3", ",", "21"}], "]"}]}]}], ",", 
     RowBox[{
      RowBox[{"vf", "[", 
       RowBox[{"1", ",", "21", ",", "3", ",", "25"}], "]"}], "\[Rule]", 
      RowBox[{"p1p3p4", " ", "p5", " ", 
       RowBox[{"kf", "[", 
        RowBox[{"1", ",", "21", ",", "3", ",", "25"}], "]"}]}]}], ",", 
     RowBox[{
      RowBox[{"vb", "[", 
       RowBox[{"1", ",", "21", ",", "3", ",", "25"}], "]"}], "\[Rule]", 
      RowBox[{"p1p3p4p5", " ", 
       RowBox[{"kb", "[", 
        RowBox[{"1", ",", "21", ",", "3", ",", "25"}], "]"}]}]}], ",", 
     RowBox[{
      RowBox[{"vf", "[", 
       RowBox[{"1", ",", "21", ",", "3", ",", "33"}], "]"}], "\[Rule]", 
      RowBox[{"p2p3p4", " ", "p5", " ", 
       RowBox[{"kf", "[", 
        RowBox[{"1", ",", "21", ",", "3", ",", "33"}], "]"}]}]}], ",", 
     RowBox[{
      RowBox[{"vb", "[", 
       RowBox[{"1", ",", "21", ",", "3", ",", "33"}], "]"}], "\[Rule]", 
      RowBox[{"p2p3p4p5", " ", 
       RowBox[{"kb", "[", 
        RowBox[{"1", ",", "21", ",", "3", ",", "33"}], "]"}]}]}], ",", 
     RowBox[{
      RowBox[{"vf", "[", 
       RowBox[{"2", ",", "1", ",", "2", ",", "17"}], "]"}], "\[Rule]", 
      RowBox[{"p1r1", " ", "p2p3", " ", 
       RowBox[{"kf", "[", 
        RowBox[{"2", ",", "1", ",", "2", ",", "17"}], "]"}]}]}], ",", 
     RowBox[{
      RowBox[{"vb", "[", 
       RowBox[{"2", ",", "1", ",", "2", ",", "17"}], "]"}], "\[Rule]", 
      RowBox[{"p1p2p3r1", " ", 
       RowBox[{"kb", "[", 
        RowBox[{"2", ",", "1", ",", "2", ",", "17"}], "]"}]}]}], ",", 
     RowBox[{
      RowBox[{"vf", "[", 
       RowBox[{"2", ",", "1", ",", "2", ",", "21"}], "]"}], "\[Rule]", 
      RowBox[{"p1r1", " ", "p2p4", " ", 
       RowBox[{"kf", "[", 
        RowBox[{"2", ",", "1", ",", "2", ",", "21"}], "]"}]}]}], ",", 
     RowBox[{
      RowBox[{"vb", "[", 
       RowBox[{"2", ",", "1", ",", "2", ",", "21"}], "]"}], "\[Rule]", 
      RowBox[{"p1p2p4r1", " ", 
       RowBox[{"kb", "[", 
        RowBox[{"2", ",", "1", ",", "2", ",", "21"}], "]"}]}]}], ",", 
     RowBox[{
      RowBox[{"vf", "[", 
       RowBox[{"2", ",", "1", ",", "2", ",", "25"}], "]"}], "\[Rule]", 
      RowBox[{"p1r1", " ", "p3p4", " ", 
       RowBox[{"kf", "[", 
        RowBox[{"2", ",", "1", ",", "2", ",", "25"}], "]"}]}]}], ",", 
     RowBox[{
      RowBox[{"vb", "[", 
       RowBox[{"2", ",", "1", ",", "2", ",", "25"}], "]"}], "\[Rule]", 
      RowBox[{"p1p3p4r1", " ", 
       RowBox[{"kb", "[", 
        RowBox[{"2", ",", "1", ",", "2", ",", "25"}], "]"}]}]}], ",", 
     RowBox[{
      RowBox[{"vf", "[", 
       RowBox[{"2", ",", "1", ",", "2", ",", "29"}], "]"}], "\[Rule]", 
      RowBox[{"p1r1", " ", "p3p5", " ", 
       RowBox[{"kf", "[", 
        RowBox[{"2", ",", "1", ",", "2", ",", "29"}], "]"}]}]}], ",", 
     RowBox[{
      RowBox[{"vb", "[", 
       RowBox[{"2", ",", "1", ",", "2", ",", "29"}], "]"}], "\[Rule]", 
      RowBox[{"p1p3p5r1", " ", 
       RowBox[{"kb", "[", 
        RowBox[{"2", ",", "1", ",", "2", ",", "29"}], "]"}]}]}], ",", 
     RowBox[{
      RowBox[{"vf", "[", 
       RowBox[{"2", ",", "5", ",", "2", ",", "13"}], "]"}], "\[Rule]", 
      RowBox[{"p1p3", " ", "p2r1", " ", 
       RowBox[{"kf", "[", 
        RowBox[{"2", ",", "5", ",", "2", ",", "13"}], "]"}]}]}], ",", 
     RowBox[{
      RowBox[{"vb", "[", 
       RowBox[{"2", ",", "5", ",", "2", ",", "13"}], "]"}], "\[Rule]", 
      RowBox[{"p1p2p3r1", " ", 
       RowBox[{"kb", "[", 
        RowBox[{"2", ",", "5", ",", "2", ",", "13"}], "]"}]}]}], ",", 
     RowBox[{
      RowBox[{"vf", "[", 
       RowBox[{"2", ",", "5", ",", "2", ",", "25"}], "]"}], "\[Rule]", 
      RowBox[{"p2r1", " ", "p3p4", " ", 
       RowBox[{"kf", "[", 
        RowBox[{"2", ",", "5", ",", "2", ",", "25"}], "]"}]}]}], ",", 
     RowBox[{
      RowBox[{"vb", "[", 
       RowBox[{"2", ",", "5", ",", "2", ",", "25"}], "]"}], "\[Rule]", 
      RowBox[{"p2p3p4r1", " ", 
       RowBox[{"kb", "[", 
        RowBox[{"2", ",", "5", ",", "2", ",", "25"}], "]"}]}]}], ",", 
     RowBox[{
      RowBox[{"vf", "[", 
       RowBox[{"2", ",", "5", ",", "2", ",", "29"}], "]"}], "\[Rule]", 
      RowBox[{"p2r1", " ", "p3p5", " ", 
       RowBox[{"kf", "[", 
        RowBox[{"2", ",", "5", ",", "2", ",", "29"}], "]"}]}]}], ",", 
     RowBox[{
      RowBox[{"vb", "[", 
       RowBox[{"2", ",", "5", ",", "2", ",", "29"}], "]"}], "\[Rule]", 
      RowBox[{"p2p3p5r1", " ", 
       RowBox[{"kb", "[", 
        RowBox[{"2", ",", "5", ",", "2", ",", "29"}], "]"}]}]}], ",", 
     RowBox[{
      RowBox[{"vf", "[", 
       RowBox[{"2", ",", "5", ",", "2", ",", "33"}], "]"}], "\[Rule]", 
      RowBox[{"p2r1", " ", "p4p5", " ", 
       RowBox[{"kf", "[", 
        RowBox[{"2", ",", "5", ",", "2", ",", "33"}], "]"}]}]}], ",", 
     RowBox[{
      RowBox[{"vb", "[", 
       RowBox[{"2", ",", "5", ",", "2", ",", "33"}], "]"}], "\[Rule]", 
      RowBox[{"p2p4p5r1", " ", 
       RowBox[{"kb", "[", 
        RowBox[{"2", ",", "5", ",", "2", ",", "33"}], "]"}]}]}], ",", 
     RowBox[{
      RowBox[{"vf", "[", 
       RowBox[{"2", ",", "9", ",", "2", ",", "25"}], "]"}], "\[Rule]", 
      RowBox[{"p1p2", " ", "p3p4", " ", 
       RowBox[{"kf", "[", 
        RowBox[{"2", ",", "9", ",", "2", ",", "25"}], "]"}]}]}], ",", 
     RowBox[{
      RowBox[{"vb", "[", 
       RowBox[{"2", ",", "9", ",", "2", ",", "25"}], "]"}], "\[Rule]", 
      RowBox[{"p1p2p3p4", " ", 
       RowBox[{"kb", "[", 
        RowBox[{"2", ",", "9", ",", "2", ",", "25"}], "]"}]}]}], ",", 
     RowBox[{
      RowBox[{"vf", "[", 
       RowBox[{"2", ",", "9", ",", "2", ",", "29"}], "]"}], "\[Rule]", 
      RowBox[{"p1p2", " ", "p3p5", " ", 
       RowBox[{"kf", "[", 
        RowBox[{"2", ",", "9", ",", "2", ",", "29"}], "]"}]}]}], ",", 
     RowBox[{
      RowBox[{"vb", "[", 
       RowBox[{"2", ",", "9", ",", "2", ",", "29"}], "]"}], "\[Rule]", 
      RowBox[{"p1p2p3p5", " ", 
       RowBox[{"kb", "[", 
        RowBox[{"2", ",", "9", ",", "2", ",", "29"}], "]"}]}]}], ",", 
     RowBox[{
      RowBox[{"vf", "[", 
       RowBox[{"2", ",", "9", ",", "2", ",", "33"}], "]"}], "\[Rule]", 
      RowBox[{"p1p2", " ", "p4p5", " ", 
       RowBox[{"kf", "[", 
        RowBox[{"2", ",", "9", ",", "2", ",", "33"}], "]"}]}]}], ",", 
     RowBox[{
      RowBox[{"vb", "[", 
       RowBox[{"2", ",", "9", ",", "2", ",", "33"}], "]"}], "\[Rule]", 
      RowBox[{"p1p2p4p5", " ", 
       RowBox[{"kb", "[", 
        RowBox[{"2", ",", "9", ",", "2", ",", "33"}], "]"}]}]}], ",", 
     RowBox[{
      RowBox[{"vf", "[", 
       RowBox[{"2", ",", "13", ",", "2", ",", "21"}], "]"}], "\[Rule]", 
      RowBox[{"p1p3", " ", "p2p4", " ", 
       RowBox[{"kf", "[", 
        RowBox[{"2", ",", "13", ",", "2", ",", "21"}], "]"}]}]}], ",", 
     RowBox[{
      RowBox[{"vb", "[", 
       RowBox[{"2", ",", "13", ",", "2", ",", "21"}], "]"}], "\[Rule]", 
      RowBox[{"p1p2p3p4", " ", 
       RowBox[{"kb", "[", 
        RowBox[{"2", ",", "13", ",", "2", ",", "21"}], "]"}]}]}], ",", 
     RowBox[{
      RowBox[{"vf", "[", 
       RowBox[{"2", ",", "13", ",", "2", ",", "33"}], "]"}], "\[Rule]", 
      RowBox[{"p1p3", " ", "p4p5", " ", 
       RowBox[{"kf", "[", 
        RowBox[{"2", ",", "13", ",", "2", ",", "33"}], "]"}]}]}], ",", 
     RowBox[{
      RowBox[{"vb", "[", 
       RowBox[{"2", ",", "13", ",", "2", ",", "33"}], "]"}], "\[Rule]", 
      RowBox[{"p1p3p4p5", " ", 
       RowBox[{"kb", "[", 
        RowBox[{"2", ",", "13", ",", "2", ",", "33"}], "]"}]}]}], ",", 
     RowBox[{
      RowBox[{"vf", "[", 
       RowBox[{"2", ",", "17", ",", "2", ",", "33"}], "]"}], "\[Rule]", 
      RowBox[{"p2p3", " ", "p4p5", " ", 
       RowBox[{"kf", "[", 
        RowBox[{"2", ",", "17", ",", "2", ",", "33"}], "]"}]}]}], ",", 
     RowBox[{
      RowBox[{"vb", "[", 
       RowBox[{"2", ",", "17", ",", "2", ",", "33"}], "]"}], "\[Rule]", 
      RowBox[{"p2p3p4p5", " ", 
       RowBox[{"kb", "[", 
        RowBox[{"2", ",", "17", ",", "2", ",", "33"}], "]"}]}]}], ",", 
     RowBox[{
      RowBox[{"vf", "[", 
       RowBox[{"2", ",", "21", ",", "2", ",", "29"}], "]"}], "\[Rule]", 
      RowBox[{"p2p4", " ", "p3p5", " ", 
       RowBox[{"kf", "[", 
        RowBox[{"2", ",", "21", ",", "2", ",", "29"}], "]"}]}]}], ",", 
     RowBox[{
      RowBox[{"vb", "[", 
       RowBox[{"2", ",", "21", ",", "2", ",", "29"}], "]"}], "\[Rule]", 
      RowBox[{"p2p3p4p5", " ", 
       RowBox[{"kb", "[", 
        RowBox[{"2", ",", "21", ",", "2", ",", "29"}], "]"}]}]}], ",", 
     RowBox[{
      RowBox[{"vf", "[", 
       RowBox[{"1", ",", "1", ",", "4", ",", "29"}], "]"}], "\[Rule]", 
      RowBox[{"p1p2p3p4", " ", "r1", " ", 
       RowBox[{"kf", "[", 
        RowBox[{"1", ",", "1", ",", "4", ",", "29"}], "]"}]}]}], ",", 
     RowBox[{
      RowBox[{"vb", "[", 
       RowBox[{"1", ",", "1", ",", "4", ",", "29"}], "]"}], "\[Rule]", 
      RowBox[{"p1p2p3p4r1", " ", 
       RowBox[{"kb", "[", 
        RowBox[{"1", ",", "1", ",", "4", ",", "29"}], "]"}]}]}], ",", 
     RowBox[{
      RowBox[{"vf", "[", 
       RowBox[{"1", ",", "1", ",", "4", ",", "33"}], "]"}], "\[Rule]", 
      RowBox[{"p1p2p3p5", " ", "r1", " ", 
       RowBox[{"kf", "[", 
        RowBox[{"1", ",", "1", ",", "4", ",", "33"}], "]"}]}]}], ",", 
     RowBox[{
      RowBox[{"vb", "[", 
       RowBox[{"1", ",", "1", ",", "4", ",", "33"}], "]"}], "\[Rule]", 
      RowBox[{"p1p2p3p5r1", " ", 
       RowBox[{"kb", "[", 
        RowBox[{"1", ",", "1", ",", "4", ",", "33"}], "]"}]}]}], ",", 
     RowBox[{
      RowBox[{"vf", "[", 
       RowBox[{"1", ",", "1", ",", "4", ",", "37"}], "]"}], "\[Rule]", 
      RowBox[{"p1p2p4p5", " ", "r1", " ", 
       RowBox[{"kf", "[", 
        RowBox[{"1", ",", "1", ",", "4", ",", "37"}], "]"}]}]}], ",", 
     RowBox[{
      RowBox[{"vb", "[", 
       RowBox[{"1", ",", "1", ",", "4", ",", "37"}], "]"}], "\[Rule]", 
      RowBox[{"p1p2p4p5r1", " ", 
       RowBox[{"kb", "[", 
        RowBox[{"1", ",", "1", ",", "4", ",", "37"}], "]"}]}]}], ",", 
     RowBox[{
      RowBox[{"vf", "[", 
       RowBox[{"1", ",", "1", ",", "4", ",", "41"}], "]"}], "\[Rule]", 
      RowBox[{"p1p3p4p5", " ", "r1", " ", 
       RowBox[{"kf", "[", 
        RowBox[{"1", ",", "1", ",", "4", ",", "41"}], "]"}]}]}], ",", 
     RowBox[{
      RowBox[{"vb", "[", 
       RowBox[{"1", ",", "1", ",", "4", ",", "41"}], "]"}], "\[Rule]", 
      RowBox[{"p1p3p4p5r1", " ", 
       RowBox[{"kb", "[", 
        RowBox[{"1", ",", "1", ",", "4", ",", "41"}], "]"}]}]}], ",", 
     RowBox[{
      RowBox[{"vf", "[", 
       RowBox[{"1", ",", "1", ",", "4", ",", "45"}], "]"}], "\[Rule]", 
      RowBox[{"p2p3p4p5", " ", "r1", " ", 
       RowBox[{"kf", "[", 
        RowBox[{"1", ",", "1", ",", "4", ",", "45"}], "]"}]}]}], ",", 
     RowBox[{
      RowBox[{"vb", "[", 
       RowBox[{"1", ",", "1", ",", "4", ",", "45"}], "]"}], "\[Rule]", 
      RowBox[{"p2p3p4p5r1", " ", 
       RowBox[{"kb", "[", 
        RowBox[{"1", ",", "1", ",", "4", ",", "45"}], "]"}]}]}], ",", 
     RowBox[{
      RowBox[{"vf", "[", 
       RowBox[{"1", ",", "5", ",", "4", ",", "17"}], "]"}], "\[Rule]", 
      RowBox[{"p1", " ", "p2p3p4r1", " ", 
       RowBox[{"kf", "[", 
        RowBox[{"1", ",", "5", ",", "4", ",", "17"}], "]"}]}]}], ",", 
     RowBox[{
      RowBox[{"vb", "[", 
       RowBox[{"1", ",", "5", ",", "4", ",", "17"}], "]"}], "\[Rule]", 
      RowBox[{"p1p2p3p4r1", " ", 
       RowBox[{"kb", "[", 
        RowBox[{"1", ",", "5", ",", "4", ",", "17"}], "]"}]}]}], ",", 
     RowBox[{
      RowBox[{"vf", "[", 
       RowBox[{"1", ",", "5", ",", "4", ",", "21"}], "]"}], "\[Rule]", 
      RowBox[{"p1", " ", "p2p3p5r1", " ", 
       RowBox[{"kf", "[", 
        RowBox[{"1", ",", "5", ",", "4", ",", "21"}], "]"}]}]}], ",", 
     RowBox[{
      RowBox[{"vb", "[", 
       RowBox[{"1", ",", "5", ",", "4", ",", "21"}], "]"}], "\[Rule]", 
      RowBox[{"p1p2p3p5r1", " ", 
       RowBox[{"kb", "[", 
        RowBox[{"1", ",", "5", ",", "4", ",", "21"}], "]"}]}]}], ",", 
     RowBox[{
      RowBox[{"vf", "[", 
       RowBox[{"1", ",", "5", ",", "4", ",", "25"}], "]"}], "\[Rule]", 
      RowBox[{"p1", " ", "p2p4p5r1", " ", 
       RowBox[{"kf", "[", 
        RowBox[{"1", ",", "5", ",", "4", ",", "25"}], "]"}]}]}], ",", 
     RowBox[{
      RowBox[{"vb", "[", 
       RowBox[{"1", ",", "5", ",", "4", ",", "25"}], "]"}], "\[Rule]", 
      RowBox[{"p1p2p4p5r1", " ", 
       RowBox[{"kb", "[", 
        RowBox[{"1", ",", "5", ",", "4", ",", "25"}], "]"}]}]}], ",", 
     RowBox[{
      RowBox[{"vf", "[", 
       RowBox[{"1", ",", "5", ",", "4", ",", "45"}], "]"}], "\[Rule]", 
      RowBox[{"p1", " ", "p2p3p4p5", " ", 
       RowBox[{"kf", "[", 
        RowBox[{"1", ",", "5", ",", "4", ",", "45"}], "]"}]}]}], ",", 
     RowBox[{
      RowBox[{"vb", "[", 
       RowBox[{"1", ",", "5", ",", "4", ",", "45"}], "]"}], "\[Rule]", 
      RowBox[{"p1p2p3p4p5", " ", 
       RowBox[{"kb", "[", 
        RowBox[{"1", ",", "5", ",", "4", ",", "45"}], "]"}]}]}], ",", 
     RowBox[{
      RowBox[{"vf", "[", 
       RowBox[{"1", ",", "9", ",", "4", ",", "9"}], "]"}], "\[Rule]", 
      RowBox[{"p1p3p4r1", " ", "p2", " ", 
       RowBox[{"kf", "[", 
        RowBox[{"1", ",", "9", ",", "4", ",", "9"}], "]"}]}]}], ",", 
     RowBox[{
      RowBox[{"vb", "[", 
       RowBox[{"1", ",", "9", ",", "4", ",", "9"}], "]"}], "\[Rule]", 
      RowBox[{"p1p2p3p4r1", " ", 
       RowBox[{"kb", "[", 
        RowBox[{"1", ",", "9", ",", "4", ",", "9"}], "]"}]}]}], ",", 
     RowBox[{
      RowBox[{"vf", "[", 
       RowBox[{"1", ",", "9", ",", "4", ",", "13"}], "]"}], "\[Rule]", 
      RowBox[{"p1p3p5r1", " ", "p2", " ", 
       RowBox[{"kf", "[", 
        RowBox[{"1", ",", "9", ",", "4", ",", "13"}], "]"}]}]}], ",", 
     RowBox[{
      RowBox[{"vb", "[", 
       RowBox[{"1", ",", "9", ",", "4", ",", "13"}], "]"}], "\[Rule]", 
      RowBox[{"p1p2p3p5r1", " ", 
       RowBox[{"kb", "[", 
        RowBox[{"1", ",", "9", ",", "4", ",", "13"}], "]"}]}]}], ",", 
     RowBox[{
      RowBox[{"vf", "[", 
       RowBox[{"1", ",", "9", ",", "4", ",", "41"}], "]"}], "\[Rule]", 
      RowBox[{"p1p3p4p5", " ", "p2", " ", 
       RowBox[{"kf", "[", 
        RowBox[{"1", ",", "9", ",", "4", ",", "41"}], "]"}]}]}], ",", 
     RowBox[{
      RowBox[{"vb", "[", 
       RowBox[{"1", ",", "9", ",", "4", ",", "41"}], "]"}], "\[Rule]", 
      RowBox[{"p1p2p3p4p5", " ", 
       RowBox[{"kb", "[", 
        RowBox[{"1", ",", "9", ",", "4", ",", "41"}], "]"}]}]}], ",", 
     RowBox[{
      RowBox[{"vf", "[", 
       RowBox[{"1", ",", "13", ",", "4", ",", "5"}], "]"}], "\[Rule]", 
      RowBox[{"p1p2p4r1", " ", "p3", " ", 
       RowBox[{"kf", "[", 
        RowBox[{"1", ",", "13", ",", "4", ",", "5"}], "]"}]}]}], ",", 
     RowBox[{
      RowBox[{"vb", "[", 
       RowBox[{"1", ",", "13", ",", "4", ",", "5"}], "]"}], "\[Rule]", 
      RowBox[{"p1p2p3p4r1", " ", 
       RowBox[{"kb", "[", 
        RowBox[{"1", ",", "13", ",", "4", ",", "5"}], "]"}]}]}], ",", 
     RowBox[{
      RowBox[{"vf", "[", 
       RowBox[{"1", ",", "13", ",", "4", ",", "25"}], "]"}], "\[Rule]", 
      RowBox[{"p2p4p5r1", " ", "p3", " ", 
       RowBox[{"kf", "[", 
        RowBox[{"1", ",", "13", ",", "4", ",", "25"}], "]"}]}]}], ",", 
     RowBox[{
      RowBox[{"vb", "[", 
       RowBox[{"1", ",", "13", ",", "4", ",", "25"}], "]"}], "\[Rule]", 
      RowBox[{"p2p3p4p5r1", " ", 
       RowBox[{"kb", "[", 
        RowBox[{"1", ",", "13", ",", "4", ",", "25"}], "]"}]}]}], ",", 
     RowBox[{
      RowBox[{"vf", "[", 
       RowBox[{"1", ",", "13", ",", "4", ",", "37"}], "]"}], "\[Rule]", 
      RowBox[{"p1p2p4p5", " ", "p3", " ", 
       RowBox[{"kf", "[", 
        RowBox[{"1", ",", "13", ",", "4", ",", "37"}], "]"}]}]}], ",", 
     RowBox[{
      RowBox[{"vb", "[", 
       RowBox[{"1", ",", "13", ",", "4", ",", "37"}], "]"}], "\[Rule]", 
      RowBox[{"p1p2p3p4p5", " ", 
       RowBox[{"kb", "[", 
        RowBox[{"1", ",", "13", ",", "4", ",", "37"}], "]"}]}]}], ",", 
     RowBox[{
      RowBox[{"vf", "[", 
       RowBox[{"1", ",", "17", ",", "4", ",", "1"}], "]"}], "\[Rule]", 
      RowBox[{"p1p2p3r1", " ", "p4", " ", 
       RowBox[{"kf", "[", 
        RowBox[{"1", ",", "17", ",", "4", ",", "1"}], "]"}]}]}], ",", 
     RowBox[{
      RowBox[{"vb", "[", 
       RowBox[{"1", ",", "17", ",", "4", ",", "1"}], "]"}], "\[Rule]", 
      RowBox[{"p1p2p3p4r1", " ", 
       RowBox[{"kb", "[", 
        RowBox[{"1", ",", "17", ",", "4", ",", "1"}], "]"}]}]}], ",", 
     RowBox[{
      RowBox[{"vf", "[", 
       RowBox[{"1", ",", "17", ",", "4", ",", "13"}], "]"}], "\[Rule]", 
      RowBox[{"p1p3p5r1", " ", "p4", " ", 
       RowBox[{"kf", "[", 
        RowBox[{"1", ",", "17", ",", "4", ",", "13"}], "]"}]}]}], ",", 
     RowBox[{
      RowBox[{"vb", "[", 
       RowBox[{"1", ",", "17", ",", "4", ",", "13"}], "]"}], "\[Rule]", 
      RowBox[{"p1p3p4p5r1", " ", 
       RowBox[{"kb", "[", 
        RowBox[{"1", ",", "17", ",", "4", ",", "13"}], "]"}]}]}], ",", 
     RowBox[{
      RowBox[{"vf", "[", 
       RowBox[{"1", ",", "17", ",", "4", ",", "21"}], "]"}], "\[Rule]", 
      RowBox[{"p2p3p5r1", " ", "p4", " ", 
       RowBox[{"kf", "[", 
        RowBox[{"1", ",", "17", ",", "4", ",", "21"}], "]"}]}]}], ",", 
     RowBox[{
      RowBox[{"vb", "[", 
       RowBox[{"1", ",", "17", ",", "4", ",", "21"}], "]"}], "\[Rule]", 
      RowBox[{"p2p3p4p5r1", " ", 
       RowBox[{"kb", "[", 
        RowBox[{"1", ",", "17", ",", "4", ",", "21"}], "]"}]}]}], ",", 
     RowBox[{
      RowBox[{"vf", "[", 
       RowBox[{"1", ",", "17", ",", "4", ",", "33"}], "]"}], "\[Rule]", 
      RowBox[{"p1p2p3p5", " ", "p4", " ", 
       RowBox[{"kf", "[", 
        RowBox[{"1", ",", "17", ",", "4", ",", "33"}], "]"}]}]}], ",", 
     RowBox[{
      RowBox[{"vb", "[", 
       RowBox[{"1", ",", "17", ",", "4", ",", "33"}], "]"}], "\[Rule]", 
      RowBox[{"p1p2p3p4p5", " ", 
       RowBox[{"kb", "[", 
        RowBox[{"1", ",", "17", ",", "4", ",", "33"}], "]"}]}]}], ",", 
     RowBox[{
      RowBox[{"vf", "[", 
       RowBox[{"1", ",", "21", ",", "4", ",", "1"}], "]"}], "\[Rule]", 
      RowBox[{"p1p2p3r1", " ", "p5", " ", 
       RowBox[{"kf", "[", 
        RowBox[{"1", ",", "21", ",", "4", ",", "1"}], "]"}]}]}], ",", 
     RowBox[{
      RowBox[{"vb", "[", 
       RowBox[{"1", ",", "21", ",", "4", ",", "1"}], "]"}], "\[Rule]", 
      RowBox[{"p1p2p3p5r1", " ", 
       RowBox[{"kb", "[", 
        RowBox[{"1", ",", "21", ",", "4", ",", "1"}], "]"}]}]}], ",", 
     RowBox[{
      RowBox[{"vf", "[", 
       RowBox[{"1", ",", "21", ",", "4", ",", "5"}], "]"}], "\[Rule]", 
      RowBox[{"p1p2p4r1", " ", "p5", " ", 
       RowBox[{"kf", "[", 
        RowBox[{"1", ",", "21", ",", "4", ",", "5"}], "]"}]}]}], ",", 
     RowBox[{
      RowBox[{"vb", "[", 
       RowBox[{"1", ",", "21", ",", "4", ",", "5"}], "]"}], "\[Rule]", 
      RowBox[{"p1p2p4p5r1", " ", 
       RowBox[{"kb", "[", 
        RowBox[{"1", ",", "21", ",", "4", ",", "5"}], "]"}]}]}], ",", 
     RowBox[{
      RowBox[{"vf", "[", 
       RowBox[{"1", ",", "21", ",", "4", ",", "9"}], "]"}], "\[Rule]", 
      RowBox[{"p1p3p4r1", " ", "p5", " ", 
       RowBox[{"kf", "[", 
        RowBox[{"1", ",", "21", ",", "4", ",", "9"}], "]"}]}]}], ",", 
     RowBox[{
      RowBox[{"vb", "[", 
       RowBox[{"1", ",", "21", ",", "4", ",", "9"}], "]"}], "\[Rule]", 
      RowBox[{"p1p3p4p5r1", " ", 
       RowBox[{"kb", "[", 
        RowBox[{"1", ",", "21", ",", "4", ",", "9"}], "]"}]}]}], ",", 
     RowBox[{
      RowBox[{"vf", "[", 
       RowBox[{"1", ",", "21", ",", "4", ",", "17"}], "]"}], "\[Rule]", 
      RowBox[{"p2p3p4r1", " ", "p5", " ", 
       RowBox[{"kf", "[", 
        RowBox[{"1", ",", "21", ",", "4", ",", "17"}], "]"}]}]}], ",", 
     RowBox[{
      RowBox[{"vb", "[", 
       RowBox[{"1", ",", "21", ",", "4", ",", "17"}], "]"}], "\[Rule]", 
      RowBox[{"p2p3p4p5r1", " ", 
       RowBox[{"kb", "[", 
        RowBox[{"1", ",", "21", ",", "4", ",", "17"}], "]"}]}]}], ",", 
     RowBox[{
      RowBox[{"vf", "[", 
       RowBox[{"1", ",", "21", ",", "4", ",", "29"}], "]"}], "\[Rule]", 
      RowBox[{"p1p2p3p4", " ", "p5", " ", 
       RowBox[{"kf", "[", 
        RowBox[{"1", ",", "21", ",", "4", ",", "29"}], "]"}]}]}], ",", 
     RowBox[{
      RowBox[{"vb", "[", 
       RowBox[{"1", ",", "21", ",", "4", ",", "29"}], "]"}], "\[Rule]", 
      RowBox[{"p1p2p3p4p5", " ", 
       RowBox[{"kb", "[", 
        RowBox[{"1", ",", "21", ",", "4", ",", "29"}], "]"}]}]}], ",", 
     RowBox[{
      RowBox[{"vf", "[", 
       RowBox[{"2", ",", "1", ",", "3", ",", "33"}], "]"}], "\[Rule]", 
      RowBox[{"p1r1", " ", "p2p3p4", " ", 
       RowBox[{"kf", "[", 
        RowBox[{"2", ",", "1", ",", "3", ",", "33"}], "]"}]}]}], ",", 
     RowBox[{
      RowBox[{"vb", "[", 
       RowBox[{"2", ",", "1", ",", "3", ",", "33"}], "]"}], "\[Rule]", 
      RowBox[{"p1p2p3p4r1", " ", 
       RowBox[{"kb", "[", 
        RowBox[{"2", ",", "1", ",", "3", ",", "33"}], "]"}]}]}], ",", 
     RowBox[{
      RowBox[{"vf", "[", 
       RowBox[{"2", ",", "1", ",", "3", ",", "37"}], "]"}], "\[Rule]", 
      RowBox[{"p1r1", " ", "p2p3p5", " ", 
       RowBox[{"kf", "[", 
        RowBox[{"2", ",", "1", ",", "3", ",", "37"}], "]"}]}]}], ",", 
     RowBox[{
      RowBox[{"vb", "[", 
       RowBox[{"2", ",", "1", ",", "3", ",", "37"}], "]"}], "\[Rule]", 
      RowBox[{"p1p2p3p5r1", " ", 
       RowBox[{"kb", "[", 
        RowBox[{"2", ",", "1", ",", "3", ",", "37"}], "]"}]}]}], ",", 
     RowBox[{
      RowBox[{"vf", "[", 
       RowBox[{"2", ",", "1", ",", "3", ",", "41"}], "]"}], "\[Rule]", 
      RowBox[{"p1r1", " ", "p2p4p5", " ", 
       RowBox[{"kf", "[", 
        RowBox[{"2", ",", "1", ",", "3", ",", "41"}], "]"}]}]}], ",", 
     RowBox[{
      RowBox[{"vb", "[", 
       RowBox[{"2", ",", "1", ",", "3", ",", "41"}], "]"}], "\[Rule]", 
      RowBox[{"p1p2p4p5r1", " ", 
       RowBox[{"kb", "[", 
        RowBox[{"2", ",", "1", ",", "3", ",", "41"}], "]"}]}]}], ",", 
     RowBox[{
      RowBox[{"vf", "[", 
       RowBox[{"2", ",", "1", ",", "3", ",", "45"}], "]"}], "\[Rule]", 
      RowBox[{"p1r1", " ", "p3p4p5", " ", 
       RowBox[{"kf", "[", 
        RowBox[{"2", ",", "1", ",", "3", ",", "45"}], "]"}]}]}], ",", 
     RowBox[{
      RowBox[{"vb", "[", 
       RowBox[{"2", ",", "1", ",", "3", ",", "45"}], "]"}], "\[Rule]", 
      RowBox[{"p1p3p4p5r1", " ", 
       RowBox[{"kb", "[", 
        RowBox[{"2", ",", "1", ",", "3", ",", "45"}], "]"}]}]}], ",", 
     RowBox[{
      RowBox[{"vf", "[", 
       RowBox[{"2", ",", "5", ",", "3", ",", "25"}], "]"}], "\[Rule]", 
      RowBox[{"p1p3p4", " ", "p2r1", " ", 
       RowBox[{"kf", "[", 
        RowBox[{"2", ",", "5", ",", "3", ",", "25"}], "]"}]}]}], ",", 
     RowBox[{
      RowBox[{"vb", "[", 
       RowBox[{"2", ",", "5", ",", "3", ",", "25"}], "]"}], "\[Rule]", 
      RowBox[{"p1p2p3p4r1", " ", 
       RowBox[{"kb", "[", 
        RowBox[{"2", ",", "5", ",", "3", ",", "25"}], "]"}]}]}], ",", 
     RowBox[{
      RowBox[{"vf", "[", 
       RowBox[{"2", ",", "5", ",", "3", ",", "29"}], "]"}], "\[Rule]", 
      RowBox[{"p1p3p5", " ", "p2r1", " ", 
       RowBox[{"kf", "[", 
        RowBox[{"2", ",", "5", ",", "3", ",", "29"}], "]"}]}]}], ",", 
     RowBox[{
      RowBox[{"vb", "[", 
       RowBox[{"2", ",", "5", ",", "3", ",", "29"}], "]"}], "\[Rule]", 
      RowBox[{"p1p2p3p5r1", " ", 
       RowBox[{"kb", "[", 
        RowBox[{"2", ",", "5", ",", "3", ",", "29"}], "]"}]}]}], ",", 
     RowBox[{
      RowBox[{"vf", "[", 
       RowBox[{"2", ",", "5", ",", "3", ",", "45"}], "]"}], "\[Rule]", 
      RowBox[{"p2r1", " ", "p3p4p5", " ", 
       RowBox[{"kf", "[", 
        RowBox[{"2", ",", "5", ",", "3", ",", "45"}], "]"}]}]}], ",", 
     RowBox[{
      RowBox[{"vb", "[", 
       RowBox[{"2", ",", "5", ",", "3", ",", "45"}], "]"}], "\[Rule]", 
      RowBox[{"p2p3p4p5r1", " ", 
       RowBox[{"kb", "[", 
        RowBox[{"2", ",", "5", ",", "3", ",", "45"}], "]"}]}]}], ",", 
     RowBox[{
      RowBox[{"vf", "[", 
       RowBox[{"2", ",", "9", ",", "3", ",", "45"}], "]"}], "\[Rule]", 
      RowBox[{"p1p2", " ", "p3p4p5", " ", 
       RowBox[{"kf", "[", 
        RowBox[{"2", ",", "9", ",", "3", ",", "45"}], "]"}]}]}], ",", 
     RowBox[{
      RowBox[{"vb", "[", 
       RowBox[{"2", ",", "9", ",", "3", ",", "45"}], "]"}], "\[Rule]", 
      RowBox[{"p1p2p3p4p5", " ", 
       RowBox[{"kb", "[", 
        RowBox[{"2", ",", "9", ",", "3", ",", "45"}], "]"}]}]}], ",", 
     RowBox[{
      RowBox[{"vf", "[", 
       RowBox[{"2", ",", "13", ",", "3", ",", "13"}], "]"}], "\[Rule]", 
      RowBox[{"p1p3", " ", "p2p4r1", " ", 
       RowBox[{"kf", "[", 
        RowBox[{"2", ",", "13", ",", "3", ",", "13"}], "]"}]}]}], ",", 
     RowBox[{
      RowBox[{"vb", "[", 
       RowBox[{"2", ",", "13", ",", "3", ",", "13"}], "]"}], "\[Rule]", 
      RowBox[{"p1p2p3p4r1", " ", 
       RowBox[{"kb", "[", 
        RowBox[{"2", ",", "13", ",", "3", ",", "13"}], "]"}]}]}], ",", 
     RowBox[{
      RowBox[{"vf", "[", 
       RowBox[{"2", ",", "13", ",", "3", ",", "41"}], "]"}], "\[Rule]", 
      RowBox[{"p1p3", " ", "p2p4p5", " ", 
       RowBox[{"kf", "[", 
        RowBox[{"2", ",", "13", ",", "3", ",", "41"}], "]"}]}]}], ",", 
     RowBox[{
      RowBox[{"vb", "[", 
       RowBox[{"2", ",", "13", ",", "3", ",", "41"}], "]"}], "\[Rule]", 
      RowBox[{"p1p2p3p4p5", " ", 
       RowBox[{"kb", "[", 
        RowBox[{"2", ",", "13", ",", "3", ",", "41"}], "]"}]}]}], ",", 
     RowBox[{
      RowBox[{"vf", "[", 
       RowBox[{"2", ",", "21", ",", "3", ",", "5"}], "]"}], "\[Rule]", 
      RowBox[{"p1p3r1", " ", "p2p4", " ", 
       RowBox[{"kf", "[", 
        RowBox[{"2", ",", "21", ",", "3", ",", "5"}], "]"}]}]}], ",", 
     RowBox[{
      RowBox[{"vb", "[", 
       RowBox[{"2", ",", "21", ",", "3", ",", "5"}], "]"}], "\[Rule]", 
      RowBox[{"p1p2p3p4r1", " ", 
       RowBox[{"kb", "[", 
        RowBox[{"2", ",", "21", ",", "3", ",", "5"}], "]"}]}]}], ",", 
     RowBox[{
      RowBox[{"vf", "[", 
       RowBox[{"2", ",", "21", ",", "3", ",", "29"}], "]"}], "\[Rule]", 
      RowBox[{"p1p3p5", " ", "p2p4", " ", 
       RowBox[{"kf", "[", 
        RowBox[{"2", ",", "21", ",", "3", ",", "29"}], "]"}]}]}], ",", 
     RowBox[{
      RowBox[{"vb", "[", 
       RowBox[{"2", ",", "21", ",", "3", ",", "29"}], "]"}], "\[Rule]", 
      RowBox[{"p1p2p3p4p5", " ", 
       RowBox[{"kb", "[", 
        RowBox[{"2", ",", "21", ",", "3", ",", "29"}], "]"}]}]}], ",", 
     RowBox[{
      RowBox[{"vf", "[", 
       RowBox[{"2", ",", "25", ",", "3", ",", "1"}], "]"}], "\[Rule]", 
      RowBox[{"p1p2r1", " ", "p3p4", " ", 
       RowBox[{"kf", "[", 
        RowBox[{"2", ",", "25", ",", "3", ",", "1"}], "]"}]}]}], ",", 
     RowBox[{
      RowBox[{"vb", "[", 
       RowBox[{"2", ",", "25", ",", "3", ",", "1"}], "]"}], "\[Rule]", 
      RowBox[{"p1p2p3p4r1", " ", 
       RowBox[{"kb", "[", 
        RowBox[{"2", ",", "25", ",", "3", ",", "1"}], "]"}]}]}], ",", 
     RowBox[{
      RowBox[{"vf", "[", 
       RowBox[{"2", ",", "29", ",", "3", ",", "1"}], "]"}], "\[Rule]", 
      RowBox[{"p1p2r1", " ", "p3p5", " ", 
       RowBox[{"kf", "[", 
        RowBox[{"2", ",", "29", ",", "3", ",", "1"}], "]"}]}]}], ",", 
     RowBox[{
      RowBox[{"vb", "[", 
       RowBox[{"2", ",", "29", ",", "3", ",", "1"}], "]"}], "\[Rule]", 
      RowBox[{"p1p2p3p5r1", " ", 
       RowBox[{"kb", "[", 
        RowBox[{"2", ",", "29", ",", "3", ",", "1"}], "]"}]}]}], ",", 
     RowBox[{
      RowBox[{"vf", "[", 
       RowBox[{"2", ",", "29", ",", "3", ",", "13"}], "]"}], "\[Rule]", 
      RowBox[{"p2p4r1", " ", "p3p5", " ", 
       RowBox[{"kf", "[", 
        RowBox[{"2", ",", "29", ",", "3", ",", "13"}], "]"}]}]}], ",", 
     RowBox[{
      RowBox[{"vb", "[", 
       RowBox[{"2", ",", "29", ",", "3", ",", "13"}], "]"}], "\[Rule]", 
      RowBox[{"p2p3p4p5r1", " ", 
       RowBox[{"kb", "[", 
        RowBox[{"2", ",", "29", ",", "3", ",", "13"}], "]"}]}]}], ",", 
     RowBox[{
      RowBox[{"vf", "[", 
       RowBox[{"2", ",", "29", ",", "3", ",", "21"}], "]"}], "\[Rule]", 
      RowBox[{"p1p2p4", " ", "p3p5", " ", 
       RowBox[{"kf", "[", 
        RowBox[{"2", ",", "29", ",", "3", ",", "21"}], "]"}]}]}], ",", 
     RowBox[{
      RowBox[{"vb", "[", 
       RowBox[{"2", ",", "29", ",", "3", ",", "21"}], "]"}], "\[Rule]", 
      RowBox[{"p1p2p3p4p5", " ", 
       RowBox[{"kb", "[", 
        RowBox[{"2", ",", "29", ",", "3", ",", "21"}], "]"}]}]}], ",", 
     RowBox[{
      RowBox[{"vf", "[", 
       RowBox[{"2", ",", "33", ",", "3", ",", "1"}], "]"}], "\[Rule]", 
      RowBox[{"p1p2r1", " ", "p4p5", " ", 
       RowBox[{"kf", "[", 
        RowBox[{"2", ",", "33", ",", "3", ",", "1"}], "]"}]}]}], ",", 
     RowBox[{
      RowBox[{"vb", "[", 
       RowBox[{"2", ",", "33", ",", "3", ",", "1"}], "]"}], "\[Rule]", 
      RowBox[{"p1p2p4p5r1", " ", 
       RowBox[{"kb", "[", 
        RowBox[{"2", ",", "33", ",", "3", ",", "1"}], "]"}]}]}], ",", 
     RowBox[{
      RowBox[{"vf", "[", 
       RowBox[{"2", ",", "33", ",", "3", ",", "5"}], "]"}], "\[Rule]", 
      RowBox[{"p1p3r1", " ", "p4p5", " ", 
       RowBox[{"kf", "[", 
        RowBox[{"2", ",", "33", ",", "3", ",", "5"}], "]"}]}]}], ",", 
     RowBox[{
      RowBox[{"vb", "[", 
       RowBox[{"2", ",", "33", ",", "3", ",", "5"}], "]"}], "\[Rule]", 
      RowBox[{"p1p3p4p5r1", " ", 
       RowBox[{"kb", "[", 
        RowBox[{"2", ",", "33", ",", "3", ",", "5"}], "]"}]}]}], ",", 
     RowBox[{
      RowBox[{"vf", "[", 
       RowBox[{"2", ",", "33", ",", "3", ",", "9"}], "]"}], "\[Rule]", 
      RowBox[{"p2p3r1", " ", "p4p5", " ", 
       RowBox[{"kf", "[", 
        RowBox[{"2", ",", "33", ",", "3", ",", "9"}], "]"}]}]}], ",", 
     RowBox[{
      RowBox[{"vb", "[", 
       RowBox[{"2", ",", "33", ",", "3", ",", "9"}], "]"}], "\[Rule]", 
      RowBox[{"p2p3p4p5r1", " ", 
       RowBox[{"kb", "[", 
        RowBox[{"2", ",", "33", ",", "3", ",", "9"}], "]"}]}]}], ",", 
     RowBox[{
      RowBox[{"vf", "[", 
       RowBox[{"2", ",", "33", ",", "3", ",", "17"}], "]"}], "\[Rule]", 
      RowBox[{"p1p2p3", " ", "p4p5", " ", 
       RowBox[{"kf", "[", 
        RowBox[{"2", ",", "33", ",", "3", ",", "17"}], "]"}]}]}], ",", 
     RowBox[{
      RowBox[{"vb", "[", 
       RowBox[{"2", ",", "33", ",", "3", ",", "17"}], "]"}], "\[Rule]", 
      RowBox[{"p1p2p3p4p5", " ", 
       RowBox[{"kb", "[", 
        RowBox[{"2", ",", "33", ",", "3", ",", "17"}], "]"}]}]}], ",", 
     RowBox[{
      RowBox[{"vf", "[", 
       RowBox[{"1", ",", "1", ",", "5", ",", "21"}], "]"}], "\[Rule]", 
      RowBox[{"p1p2p3p4p5", " ", "r1", " ", 
       RowBox[{"kf", "[", 
        RowBox[{"1", ",", "1", ",", "5", ",", "21"}], "]"}]}]}], ",", 
     RowBox[{
      RowBox[{"vb", "[", 
       RowBox[{"1", ",", "1", ",", "5", ",", "21"}], "]"}], "\[Rule]", 
      RowBox[{"p1p2p3p4p5r1", " ", 
       RowBox[{"kb", "[", 
        RowBox[{"1", ",", "1", ",", "5", ",", "21"}], "]"}]}]}], ",", 
     RowBox[{
      RowBox[{"vf", "[", 
       RowBox[{"1", ",", "5", ",", "5", ",", "17"}], "]"}], "\[Rule]", 
      RowBox[{"p1", " ", "p2p3p4p5r1", " ", 
       RowBox[{"kf", "[", 
        RowBox[{"1", ",", "5", ",", "5", ",", "17"}], "]"}]}]}], ",", 
     RowBox[{
      RowBox[{"vb", "[", 
       RowBox[{"1", ",", "5", ",", "5", ",", "17"}], "]"}], "\[Rule]", 
      RowBox[{"p1p2p3p4p5r1", " ", 
       RowBox[{"kb", "[", 
        RowBox[{"1", ",", "5", ",", "5", ",", "17"}], "]"}]}]}], ",", 
     RowBox[{
      RowBox[{"vf", "[", 
       RowBox[{"1", ",", "9", ",", "5", ",", "13"}], "]"}], "\[Rule]", 
      RowBox[{"p1p3p4p5r1", " ", "p2", " ", 
       RowBox[{"kf", "[", 
        RowBox[{"1", ",", "9", ",", "5", ",", "13"}], "]"}]}]}], ",", 
     RowBox[{
      RowBox[{"vb", "[", 
       RowBox[{"1", ",", "9", ",", "5", ",", "13"}], "]"}], "\[Rule]", 
      RowBox[{"p1p2p3p4p5r1", " ", 
       RowBox[{"kb", "[", 
        RowBox[{"1", ",", "9", ",", "5", ",", "13"}], "]"}]}]}], ",", 
     RowBox[{
      RowBox[{"vf", "[", 
       RowBox[{"1", ",", "13", ",", "5", ",", "9"}], "]"}], "\[Rule]", 
      RowBox[{"p1p2p4p5r1", " ", "p3", " ", 
       RowBox[{"kf", "[", 
        RowBox[{"1", ",", "13", ",", "5", ",", "9"}], "]"}]}]}], ",", 
     RowBox[{
      RowBox[{"vb", "[", 
       RowBox[{"1", ",", "13", ",", "5", ",", "9"}], "]"}], "\[Rule]", 
      RowBox[{"p1p2p3p4p5r1", " ", 
       RowBox[{"kb", "[", 
        RowBox[{"1", ",", "13", ",", "5", ",", "9"}], "]"}]}]}], ",", 
     RowBox[{
      RowBox[{"vf", "[", 
       RowBox[{"1", ",", "17", ",", "5", ",", "5"}], "]"}], "\[Rule]", 
      RowBox[{"p1p2p3p5r1", " ", "p4", " ", 
       RowBox[{"kf", "[", 
        RowBox[{"1", ",", "17", ",", "5", ",", "5"}], "]"}]}]}], ",", 
     RowBox[{
      RowBox[{"vb", "[", 
       RowBox[{"1", ",", "17", ",", "5", ",", "5"}], "]"}], "\[Rule]", 
      RowBox[{"p1p2p3p4p5r1", " ", 
       RowBox[{"kb", "[", 
        RowBox[{"1", ",", "17", ",", "5", ",", "5"}], "]"}]}]}], ",", 
     RowBox[{
      RowBox[{"vf", "[", 
       RowBox[{"1", ",", "21", ",", "5", ",", "1"}], "]"}], "\[Rule]", 
      RowBox[{"p1p2p3p4r1", " ", "p5", " ", 
       RowBox[{"kf", "[", 
        RowBox[{"1", ",", "21", ",", "5", ",", "1"}], "]"}]}]}], ",", 
     RowBox[{
      RowBox[{"vb", "[", 
       RowBox[{"1", ",", "21", ",", "5", ",", "1"}], "]"}], "\[Rule]", 
      RowBox[{"p1p2p3p4p5r1", " ", 
       RowBox[{"kb", "[", 
        RowBox[{"1", ",", "21", ",", "5", ",", "1"}], "]"}]}]}], ",", 
     RowBox[{
      RowBox[{"vf", "[", 
       RowBox[{"2", ",", "1", ",", "4", ",", "45"}], "]"}], "\[Rule]", 
      RowBox[{"p1r1", " ", "p2p3p4p5", " ", 
       RowBox[{"kf", "[", 
        RowBox[{"2", ",", "1", ",", "4", ",", "45"}], "]"}]}]}], ",", 
     RowBox[{
      RowBox[{"vb", "[", 
       RowBox[{"2", ",", "1", ",", "4", ",", "45"}], "]"}], "\[Rule]", 
      RowBox[{"p1p2p3p4p5r1", " ", 
       RowBox[{"kb", "[", 
        RowBox[{"2", ",", "1", ",", "4", ",", "45"}], "]"}]}]}], ",", 
     RowBox[{
      RowBox[{"vf", "[", 
       RowBox[{"2", ",", "5", ",", "4", ",", "41"}], "]"}], "\[Rule]", 
      RowBox[{"p1p3p4p5", " ", "p2r1", " ", 
       RowBox[{"kf", "[", 
        RowBox[{"2", ",", "5", ",", "4", ",", "41"}], "]"}]}]}], ",", 
     RowBox[{
      RowBox[{"vb", "[", 
       RowBox[{"2", ",", "5", ",", "4", ",", "41"}], "]"}], "\[Rule]", 
      RowBox[{"p1p2p3p4p5r1", " ", 
       RowBox[{"kb", "[", 
        RowBox[{"2", ",", "5", ",", "4", ",", "41"}], "]"}]}]}], ",", 
     RowBox[{
      RowBox[{"vf", "[", 
       RowBox[{"2", ",", "13", ",", "4", ",", "25"}], "]"}], "\[Rule]", 
      RowBox[{"p1p3", " ", "p2p4p5r1", " ", 
       RowBox[{"kf", "[", 
        RowBox[{"2", ",", "13", ",", "4", ",", "25"}], "]"}]}]}], ",", 
     RowBox[{
      RowBox[{"vb", "[", 
       RowBox[{"2", ",", "13", ",", "4", ",", "25"}], "]"}], "\[Rule]", 
      RowBox[{"p1p2p3p4p5r1", " ", 
       RowBox[{"kb", "[", 
        RowBox[{"2", ",", "13", ",", "4", ",", "25"}], "]"}]}]}], ",", 
     RowBox[{
      RowBox[{"vf", "[", 
       RowBox[{"2", ",", "21", ",", "4", ",", "13"}], "]"}], "\[Rule]", 
      RowBox[{"p1p3p5r1", " ", "p2p4", " ", 
       RowBox[{"kf", "[", 
        RowBox[{"2", ",", "21", ",", "4", ",", "13"}], "]"}]}]}], ",", 
     RowBox[{
      RowBox[{"vb", "[", 
       RowBox[{"2", ",", "21", ",", "4", ",", "13"}], "]"}], "\[Rule]", 
      RowBox[{"p1p2p3p4p5r1", " ", 
       RowBox[{"kb", "[", 
        RowBox[{"2", ",", "21", ",", "4", ",", "13"}], "]"}]}]}], ",", 
     RowBox[{
      RowBox[{"vf", "[", 
       RowBox[{"2", ",", "29", ",", "4", ",", "5"}], "]"}], "\[Rule]", 
      RowBox[{"p1p2p4r1", " ", "p3p5", " ", 
       RowBox[{"kf", "[", 
        RowBox[{"2", ",", "29", ",", "4", ",", "5"}], "]"}]}]}], ",", 
     RowBox[{
      RowBox[{"vb", "[", 
       RowBox[{"2", ",", "29", ",", "4", ",", "5"}], "]"}], "\[Rule]", 
      RowBox[{"p1p2p3p4p5r1", " ", 
       RowBox[{"kb", "[", 
        RowBox[{"2", ",", "29", ",", "4", ",", "5"}], "]"}]}]}], ",", 
     RowBox[{
      RowBox[{"vf", "[", 
       RowBox[{"2", ",", "33", ",", "4", ",", "1"}], "]"}], "\[Rule]", 
      RowBox[{"p1p2p3r1", " ", "p4p5", " ", 
       RowBox[{"kf", "[", 
        RowBox[{"2", ",", "33", ",", "4", ",", "1"}], "]"}]}]}], ",", 
     RowBox[{
      RowBox[{"vb", "[", 
       RowBox[{"2", ",", "33", ",", "4", ",", "1"}], "]"}], "\[Rule]", 
      RowBox[{"p1p2p3p4p5r1", " ", 
       RowBox[{"kb", "[", 
        RowBox[{"2", ",", "33", ",", "4", ",", "1"}], "]"}]}]}], ",", 
     RowBox[{
      RowBox[{"vf", "[", 
       RowBox[{"3", ",", "1", ",", "3", ",", "45"}], "]"}], "\[Rule]", 
      RowBox[{"p1p2r1", " ", "p3p4p5", " ", 
       RowBox[{"kf", "[", 
        RowBox[{"3", ",", "1", ",", "3", ",", "45"}], "]"}]}]}], ",", 
     RowBox[{
      RowBox[{"vb", "[", 
       RowBox[{"3", ",", "1", ",", "3", ",", "45"}], "]"}], "\[Rule]", 
      RowBox[{"p1p2p3p4p5r1", " ", 
       RowBox[{"kb", "[", 
        RowBox[{"3", ",", "1", ",", "3", ",", "45"}], "]"}]}]}], ",", 
     RowBox[{
      RowBox[{"vf", "[", 
       RowBox[{"3", ",", "5", ",", "3", ",", "41"}], "]"}], "\[Rule]", 
      RowBox[{"p1p3r1", " ", "p2p4p5", " ", 
       RowBox[{"kf", "[", 
        RowBox[{"3", ",", "5", ",", "3", ",", "41"}], "]"}]}]}], ",", 
     RowBox[{
      RowBox[{"vb", "[", 
       RowBox[{"3", ",", "5", ",", "3", ",", "41"}], "]"}], "\[Rule]", 
      RowBox[{"p1p2p3p4p5r1", " ", 
       RowBox[{"kb", "[", 
        RowBox[{"3", ",", "5", ",", "3", ",", "41"}], "]"}]}]}], ",", 
     RowBox[{
      RowBox[{"vf", "[", 
       RowBox[{"3", ",", "13", ",", "3", ",", "29"}], "]"}], "\[Rule]", 
      RowBox[{"p1p3p5", " ", "p2p4r1", " ", 
       RowBox[{"kf", "[", 
        RowBox[{"3", ",", "13", ",", "3", ",", "29"}], "]"}]}]}], ",", 
     RowBox[{
      RowBox[{"vb", "[", 
       RowBox[{"3", ",", "13", ",", "3", ",", "29"}], "]"}], "\[Rule]", 
      RowBox[{"p1p2p3p4p5r1", " ", 
       RowBox[{"kb", "[", 
        RowBox[{"3", ",", "13", ",", "3", ",", "29"}], "]"}]}]}]}], "}"}]}], 
  ";"}], "\[IndentingNewLine]", 
 RowBox[{
  RowBox[{"ParamKd9", "=", 
   RowBox[{"{", 
    RowBox[{
     RowBox[{
      RowBox[{"kf", "[", 
       RowBox[{"1", ",", "1", ",", "1", ",", "5"}], "]"}], "\[Rule]", 
      "0.0003943168974076237`"}], ",", 
     RowBox[{
      RowBox[{"kb", "[", 
       RowBox[{"1", ",", "1", ",", "1", ",", "5"}], "]"}], "\[Rule]", 
      "0.39431689740762377`"}], ",", 
     RowBox[{
      RowBox[{"kf", "[", 
       RowBox[{"1", ",", "1", ",", "1", ",", "9"}], "]"}], "\[Rule]", 
      "0.0003943168974076237`"}], ",", 
     RowBox[{
      RowBox[{"kb", "[", 
       RowBox[{"1", ",", "1", ",", "1", ",", "9"}], "]"}], "\[Rule]", 
      "0.39431689740762377`"}], ",", 
     RowBox[{
      RowBox[{"kf", "[", 
       RowBox[{"1", ",", "5", ",", "1", ",", "9"}], "]"}], "\[Rule]", 
      "0.0013028813052967589`"}], ",", 
     RowBox[{
      RowBox[{"kb", "[", 
       RowBox[{"1", ",", "5", ",", "1", ",", "9"}], "]"}], "\[Rule]", 
      "1.302881305296759`"}], ",", 
     RowBox[{
      RowBox[{"kf", "[", 
       RowBox[{"1", ",", "5", ",", "1", ",", "13"}], "]"}], "\[Rule]", 
      "0.0013028813052967589`"}], ",", 
     RowBox[{
      RowBox[{"kb", "[", 
       RowBox[{"1", ",", "5", ",", "1", ",", "13"}], "]"}], "\[Rule]", 
      "1.302881305296759`"}], ",", 
     RowBox[{
      RowBox[{"kf", "[", 
       RowBox[{"1", ",", "9", ",", "1", ",", "13"}], "]"}], "\[Rule]", 
      "0.0013028813052967589`"}], ",", 
     RowBox[{
      RowBox[{"kb", "[", 
       RowBox[{"1", ",", "9", ",", "1", ",", "13"}], "]"}], "\[Rule]", 
      "1.302881305296759`"}], ",", 
     RowBox[{
      RowBox[{"kf", "[", 
       RowBox[{"1", ",", "9", ",", "1", ",", "17"}], "]"}], "\[Rule]", 
      "0.0013028813052967589`"}], ",", 
     RowBox[{
      RowBox[{"kb", "[", 
       RowBox[{"1", ",", "9", ",", "1", ",", "17"}], "]"}], "\[Rule]", 
      "1.302881305296759`"}], ",", 
     RowBox[{
      RowBox[{"kf", "[", 
       RowBox[{"1", ",", "13", ",", "1", ",", "17"}], "]"}], "\[Rule]", 
      "0.0013028813052967589`"}], ",", 
     RowBox[{
      RowBox[{"kb", "[", 
       RowBox[{"1", ",", "13", ",", "1", ",", "17"}], "]"}], "\[Rule]", 
      "1.302881305296759`"}], ",", 
     RowBox[{
      RowBox[{"kf", "[", 
       RowBox[{"1", ",", "13", ",", "1", ",", "21"}], "]"}], "\[Rule]", 
      "0.0013028813052967589`"}], ",", 
     RowBox[{
      RowBox[{"kb", "[", 
       RowBox[{"1", ",", "13", ",", "1", ",", "21"}], "]"}], "\[Rule]", 
      "1.302881305296759`"}], ",", 
     RowBox[{
      RowBox[{"kf", "[", 
       RowBox[{"1", ",", "17", ",", "1", ",", "21"}], "]"}], "\[Rule]", 
      "0.0013028813052967589`"}], ",", 
     RowBox[{
      RowBox[{"kb", "[", 
       RowBox[{"1", ",", "17", ",", "1", ",", "21"}], "]"}], "\[Rule]", 
      "1.302881305296759`"}], ",", 
     RowBox[{
      RowBox[{"kf", "[", 
       RowBox[{"1", ",", "1", ",", "2", ",", "9"}], "]"}], "\[Rule]", 
      "0.0003787991523670721`"}], ",", 
     RowBox[{
      RowBox[{"kb", "[", 
       RowBox[{"1", ",", "1", ",", "2", ",", "9"}], "]"}], "\[Rule]", 
      "0.37879915236707207`"}], ",", 
     RowBox[{
      RowBox[{"kf", "[", 
       RowBox[{"1", ",", "1", ",", "2", ",", "13"}], "]"}], "\[Rule]", 
      "0.0003787991523670721`"}], ",", 
     RowBox[{
      RowBox[{"kb", "[", 
       RowBox[{"1", ",", "1", ",", "2", ",", "13"}], "]"}], "\[Rule]", 
      "0.37879915236707207`"}], ",", 
     RowBox[{
      RowBox[{"kf", "[", 
       RowBox[{"1", ",", "1", ",", "2", ",", "17"}], "]"}], "\[Rule]", 
      "0.0003787991523670721`"}], ",", 
     RowBox[{
      RowBox[{"kb", "[", 
       RowBox[{"1", ",", "1", ",", "2", ",", "17"}], "]"}], "\[Rule]", 
      "0.37879915236707207`"}], ",", 
     RowBox[{
      RowBox[{"kf", "[", 
       RowBox[{"1", ",", "1", ",", "2", ",", "21"}], "]"}], "\[Rule]", 
      "0.0003787991523670721`"}], ",", 
     RowBox[{
      RowBox[{"kb", "[", 
       RowBox[{"1", ",", "1", ",", "2", ",", "21"}], "]"}], "\[Rule]", 
      "0.37879915236707207`"}], ",", 
     RowBox[{
      RowBox[{"kf", "[", 
       RowBox[{"1", ",", "5", ",", "2", ",", "5"}], "]"}], "\[Rule]", 
      "0.0006514406526483794`"}], ",", 
     RowBox[{
      RowBox[{"kb", "[", 
       RowBox[{"1", ",", "5", ",", "2", ",", "5"}], "]"}], "\[Rule]", 
      "0.6514406526483795`"}], ",", 
     RowBox[{
      RowBox[{"kf", "[", 
       RowBox[{"1", ",", "5", ",", "2", ",", "17"}], "]"}], "\[Rule]", 
      "0.0013244229257218737`"}], ",", 
     RowBox[{
      RowBox[{"kb", "[", 
       RowBox[{"1", ",", "5", ",", "2", ",", "17"}], "]"}], "\[Rule]", 
      "1.3244229257218736`"}], ",", 
     RowBox[{
      RowBox[{"kf", "[", 
       RowBox[{"1", ",", "5", ",", "2", ",", "21"}], "]"}], "\[Rule]", 
      "0.0013244229257218737`"}], ",", 
     RowBox[{
      RowBox[{"kb", "[", 
       RowBox[{"1", ",", "5", ",", "2", ",", "21"}], "]"}], "\[Rule]", 
      "1.3244229257218736`"}], ",", 
     RowBox[{
      RowBox[{"kf", "[", 
       RowBox[{"1", ",", "5", ",", "2", ",", "25"}], "]"}], "\[Rule]", 
      "0.0013244229257218737`"}], ",", 
     RowBox[{
      RowBox[{"kb", "[", 
       RowBox[{"1", ",", "5", ",", "2", ",", "25"}], "]"}], "\[Rule]", 
      "1.3244229257218736`"}], ",", 
     RowBox[{
      RowBox[{"kf", "[", 
       RowBox[{"1", ",", "5", ",", "2", ",", "29"}], "]"}], "\[Rule]", 
      "0.0013244229257218737`"}], ",", 
     RowBox[{
      RowBox[{"kb", "[", 
       RowBox[{"1", ",", "5", ",", "2", ",", "29"}], "]"}], "\[Rule]", 
      "1.3244229257218736`"}], ",", 
     RowBox[{
      RowBox[{"kf", "[", 
       RowBox[{"1", ",", "9", ",", "2", ",", "1"}], "]"}], "\[Rule]", 
      "0.0006514406526483794`"}], ",", 
     RowBox[{
      RowBox[{"kb", "[", 
       RowBox[{"1", ",", "9", ",", "2", ",", "1"}], "]"}], "\[Rule]", 
      "0.6514406526483795`"}], ",", 
     RowBox[{
      RowBox[{"kf", "[", 
       RowBox[{"1", ",", "9", ",", "2", ",", "13"}], "]"}], "\[Rule]", 
      "0.0013244229257218737`"}], ",", 
     RowBox[{
      RowBox[{"kb", "[", 
       RowBox[{"1", ",", "9", ",", "2", ",", "13"}], "]"}], "\[Rule]", 
      "1.3244229257218736`"}], ",", 
     RowBox[{
      RowBox[{"kf", "[", 
       RowBox[{"1", ",", "9", ",", "2", ",", "25"}], "]"}], "\[Rule]", 
      "0.0013244229257218737`"}], ",", 
     RowBox[{
      RowBox[{"kb", "[", 
       RowBox[{"1", ",", "9", ",", "2", ",", "25"}], "]"}], "\[Rule]", 
      "1.3244229257218736`"}], ",", 
     RowBox[{
      RowBox[{"kf", "[", 
       RowBox[{"1", ",", "9", ",", "2", ",", "29"}], "]"}], "\[Rule]", 
      "0.0013244229257218737`"}], ",", 
     RowBox[{
      RowBox[{"kb", "[", 
       RowBox[{"1", ",", "9", ",", "2", ",", "29"}], "]"}], "\[Rule]", 
      "1.3244229257218736`"}], ",", 
     RowBox[{
      RowBox[{"kf", "[", 
       RowBox[{"1", ",", "9", ",", "2", ",", "33"}], "]"}], "\[Rule]", 
      "0.0013244229257218737`"}], ",", 
     RowBox[{
      RowBox[{"kb", "[", 
       RowBox[{"1", ",", "9", ",", "2", ",", "33"}], "]"}], "\[Rule]", 
      "1.3244229257218736`"}], ",", 
     RowBox[{
      RowBox[{"kf", "[", 
       RowBox[{"1", ",", "13", ",", "2", ",", "1"}], "]"}], "\[Rule]", 
      "0.0006514406526483794`"}], ",", 
     RowBox[{
      RowBox[{"kb", "[", 
       RowBox[{"1", ",", "13", ",", "2", ",", "1"}], "]"}], "\[Rule]", 
      "0.6514406526483795`"}], ",", 
     RowBox[{
      RowBox[{"kf", "[", 
       RowBox[{"1", ",", "13", ",", "2", ",", "5"}], "]"}], "\[Rule]", 
      "0.0006514406526483794`"}], ",", 
     RowBox[{
      RowBox[{"kb", "[", 
       RowBox[{"1", ",", "13", ",", "2", ",", "5"}], "]"}], "\[Rule]", 
      "0.6514406526483795`"}], ",", 
     RowBox[{
      RowBox[{"kf", "[", 
       RowBox[{"1", ",", "13", ",", "2", ",", "9"}], "]"}], "\[Rule]", 
      "0.0013244229257218737`"}], ",", 
     RowBox[{
      RowBox[{"kb", "[", 
       RowBox[{"1", ",", "13", ",", "2", ",", "9"}], "]"}], "\[Rule]", 
      "1.3244229257218736`"}], ",", 
     RowBox[{
      RowBox[{"kf", "[", 
       RowBox[{"1", ",", "13", ",", "2", ",", "21"}], "]"}], "\[Rule]", 
      "0.0013244229257218737`"}], ",", 
     RowBox[{
      RowBox[{"kb", "[", 
       RowBox[{"1", ",", "13", ",", "2", ",", "21"}], "]"}], "\[Rule]", 
      "1.3244229257218736`"}], ",", 
     RowBox[{
      RowBox[{"kf", "[", 
       RowBox[{"1", ",", "13", ",", "2", ",", "33"}], "]"}], "\[Rule]", 
      "0.0013244229257218737`"}], ",", 
     RowBox[{
      RowBox[{"kb", "[", 
       RowBox[{"1", ",", "13", ",", "2", ",", "33"}], "]"}], "\[Rule]", 
      "1.3244229257218736`"}], ",", 
     RowBox[{
      RowBox[{"kf", "[", 
       RowBox[{"1", ",", "17", ",", "2", ",", "5"}], "]"}], "\[Rule]", 
      "0.0006514406526483794`"}], ",", 
     RowBox[{
      RowBox[{"kb", "[", 
       RowBox[{"1", ",", "17", ",", "2", ",", "5"}], "]"}], "\[Rule]", 
      "0.6514406526483795`"}], ",", 
     RowBox[{
      RowBox[{"kf", "[", 
       RowBox[{"1", ",", "17", ",", "2", ",", "9"}], "]"}], "\[Rule]", 
      "0.0013244229257218737`"}], ",", 
     RowBox[{
      RowBox[{"kb", "[", 
       RowBox[{"1", ",", "17", ",", "2", ",", "9"}], "]"}], "\[Rule]", 
      "1.3244229257218736`"}], ",", 
     RowBox[{
      RowBox[{"kf", "[", 
       RowBox[{"1", ",", "17", ",", "2", ",", "13"}], "]"}], "\[Rule]", 
      "0.0013244229257218737`"}], ",", 
     RowBox[{
      RowBox[{"kb", "[", 
       RowBox[{"1", ",", "17", ",", "2", ",", "13"}], "]"}], "\[Rule]", 
      "1.3244229257218736`"}], ",", 
     RowBox[{
      RowBox[{"kf", "[", 
       RowBox[{"1", ",", "17", ",", "2", ",", "17"}], "]"}], "\[Rule]", 
      "0.0013244229257218737`"}], ",", 
     RowBox[{
      RowBox[{"kb", "[", 
       RowBox[{"1", ",", "17", ",", "2", ",", "17"}], "]"}], "\[Rule]", 
      "1.3244229257218736`"}], ",", 
     RowBox[{
      RowBox[{"kf", "[", 
       RowBox[{"1", ",", "17", ",", "2", ",", "29"}], "]"}], "\[Rule]", 
      "0.0013244229257218737`"}], ",", 
     RowBox[{
      RowBox[{"kb", "[", 
       RowBox[{"1", ",", "17", ",", "2", ",", "29"}], "]"}], "\[Rule]", 
      "1.3244229257218736`"}], ",", 
     RowBox[{
      RowBox[{"kf", "[", 
       RowBox[{"1", ",", "21", ",", "2", ",", "13"}], "]"}], "\[Rule]", 
      "0.0013244229257218737`"}], ",", 
     RowBox[{
      RowBox[{"kb", "[", 
       RowBox[{"1", ",", "21", ",", "2", ",", "13"}], "]"}], "\[Rule]", 
      "1.3244229257218736`"}], ",", 
     RowBox[{
      RowBox[{"kf", "[", 
       RowBox[{"1", ",", "21", ",", "2", ",", "17"}], "]"}], "\[Rule]", 
      "0.0013244229257218737`"}], ",", 
     RowBox[{
      RowBox[{"kb", "[", 
       RowBox[{"1", ",", "21", ",", "2", ",", "17"}], "]"}], "\[Rule]", 
      "1.3244229257218736`"}], ",", 
     RowBox[{
      RowBox[{"kf", "[", 
       RowBox[{"1", ",", "21", ",", "2", ",", "21"}], "]"}], "\[Rule]", 
      "0.0013244229257218737`"}], ",", 
     RowBox[{
      RowBox[{"kb", "[", 
       RowBox[{"1", ",", "21", ",", "2", ",", "21"}], "]"}], "\[Rule]", 
      "1.3244229257218736`"}], ",", 
     RowBox[{
      RowBox[{"kf", "[", 
       RowBox[{"1", ",", "21", ",", "2", ",", "25"}], "]"}], "\[Rule]", 
      "0.0013244229257218737`"}], ",", 
     RowBox[{
      RowBox[{"kb", "[", 
       RowBox[{"1", ",", "21", ",", "2", ",", "25"}], "]"}], "\[Rule]", 
      "1.3244229257218736`"}], ",", 
     RowBox[{
      RowBox[{"kf", "[", 
       RowBox[{"1", ",", "1", ",", "3", ",", "17"}], "]"}], "\[Rule]", 
      "0.00037140468609992187`"}], ",", 
     RowBox[{
      RowBox[{"kb", "[", 
       RowBox[{"1", ",", "1", ",", "3", ",", "17"}], "]"}], "\[Rule]", 
      "0.3714046860999219`"}], ",", 
     RowBox[{
      RowBox[{"kf", "[", 
       RowBox[{"1", ",", "1", ",", "3", ",", "21"}], "]"}], "\[Rule]", 
      "0.00037140468609992187`"}], ",", 
     RowBox[{
      RowBox[{"kb", "[", 
       RowBox[{"1", ",", "1", ",", "3", ",", "21"}], "]"}], "\[Rule]", 
      "0.3714046860999219`"}], ",", 
     RowBox[{
      RowBox[{"kf", "[", 
       RowBox[{"1", ",", "1", ",", "3", ",", "25"}], "]"}], "\[Rule]", 
      "0.00037140468609992187`"}], ",", 
     RowBox[{
      RowBox[{"kb", "[", 
       RowBox[{"1", ",", "1", ",", "3", ",", "25"}], "]"}], "\[Rule]", 
      "0.3714046860999219`"}], ",", 
     RowBox[{
      RowBox[{"kf", "[", 
       RowBox[{"1", ",", "1", ",", "3", ",", "29"}], "]"}], "\[Rule]", 
      "0.00037140468609992187`"}], ",", 
     RowBox[{
      RowBox[{"kb", "[", 
       RowBox[{"1", ",", "1", ",", "3", ",", "29"}], "]"}], "\[Rule]", 
      "0.3714046860999219`"}], ",", 
     RowBox[{
      RowBox[{"kf", "[", 
       RowBox[{"1", ",", "1", ",", "3", ",", "33"}], "]"}], "\[Rule]", 
      "0.00037140468609992187`"}], ",", 
     RowBox[{
      RowBox[{"kb", "[", 
       RowBox[{"1", ",", "1", ",", "3", ",", "33"}], "]"}], "\[Rule]", 
      "0.3714046860999219`"}], ",", 
     RowBox[{
      RowBox[{"kf", "[", 
       RowBox[{"1", ",", "1", ",", "3", ",", "37"}], "]"}], "\[Rule]", 
      "0.00037140468609992187`"}], ",", 
     RowBox[{
      RowBox[{"kb", "[", 
       RowBox[{"1", ",", "1", ",", "3", ",", "37"}], "]"}], "\[Rule]", 
      "0.3714046860999219`"}], ",", 
     RowBox[{
      RowBox[{"kf", "[", 
       RowBox[{"1", ",", "1", ",", "3", ",", "41"}], "]"}], "\[Rule]", 
      "0.00037140468609992187`"}], ",", 
     RowBox[{
      RowBox[{"kb", "[", 
       RowBox[{"1", ",", "1", ",", "3", ",", "41"}], "]"}], "\[Rule]", 
      "0.3714046860999219`"}], ",", 
     RowBox[{
      RowBox[{"kf", "[", 
       RowBox[{"1", ",", "5", ",", "3", ",", "9"}], "]"}], "\[Rule]", 
      "0.0007466659120454241`"}], ",", 
     RowBox[{
      RowBox[{"kb", "[", 
       RowBox[{"1", ",", "5", ",", "3", ",", "9"}], "]"}], "\[Rule]", 
      "0.7466659120454242`"}], ",", 
     RowBox[{
      RowBox[{"kf", "[", 
       RowBox[{"1", ",", "5", ",", "3", ",", "13"}], "]"}], "\[Rule]", 
      "0.0007466659120454241`"}], ",", 
     RowBox[{
      RowBox[{"kb", "[", 
       RowBox[{"1", ",", "5", ",", "3", ",", "13"}], "]"}], "\[Rule]", 
      "0.7466659120454242`"}], ",", 
     RowBox[{
      RowBox[{"kf", "[", 
       RowBox[{"1", ",", "5", ",", "3", ",", "33"}], "]"}], "\[Rule]", 
      "0.0013574456473434218`"}], ",", 
     RowBox[{
      RowBox[{"kb", "[", 
       RowBox[{"1", ",", "5", ",", "3", ",", "33"}], "]"}], "\[Rule]", 
      "1.3574456473434218`"}], ",", 
     RowBox[{
      RowBox[{"kf", "[", 
       RowBox[{"1", ",", "5", ",", "3", ",", "37"}], "]"}], "\[Rule]", 
      "0.0013574456473434218`"}], ",", 
     RowBox[{
      RowBox[{"kb", "[", 
       RowBox[{"1", ",", "5", ",", "3", ",", "37"}], "]"}], "\[Rule]", 
      "1.3574456473434218`"}], ",", 
     RowBox[{
      RowBox[{"kf", "[", 
       RowBox[{"1", ",", "5", ",", "3", ",", "41"}], "]"}], "\[Rule]", 
      "0.0013574456473434218`"}], ",", 
     RowBox[{
      RowBox[{"kb", "[", 
       RowBox[{"1", ",", "5", ",", "3", ",", "41"}], "]"}], "\[Rule]", 
      "1.3574456473434218`"}], ",", 
     RowBox[{
      RowBox[{"kf", "[", 
       RowBox[{"1", ",", "5", ",", "3", ",", "45"}], "]"}], "\[Rule]", 
      "0.0013574456473434218`"}], ",", 
     RowBox[{
      RowBox[{"kb", "[", 
       RowBox[{"1", ",", "5", ",", "3", ",", "45"}], "]"}], "\[Rule]", 
      "1.3574456473434218`"}], ",", 
     RowBox[{
      RowBox[{"kf", "[", 
       RowBox[{"1", ",", "9", ",", "3", ",", "5"}], "]"}], "\[Rule]", 
      "0.0007466659120454241`"}], ",", 
     RowBox[{
      RowBox[{"kb", "[", 
       RowBox[{"1", ",", "9", ",", "3", ",", "5"}], "]"}], "\[Rule]", 
      "0.7466659120454242`"}], ",", 
     RowBox[{
      RowBox[{"kf", "[", 
       RowBox[{"1", ",", "9", ",", "3", ",", "25"}], "]"}], "\[Rule]", 
      "0.0013574456473434218`"}], ",", 
     RowBox[{
      RowBox[{"kb", "[", 
       RowBox[{"1", ",", "9", ",", "3", ",", "25"}], "]"}], "\[Rule]", 
      "1.3574456473434218`"}], ",", 
     RowBox[{
      RowBox[{"kf", "[", 
       RowBox[{"1", ",", "9", ",", "3", ",", "29"}], "]"}], "\[Rule]", 
      "0.0013574456473434218`"}], ",", 
     RowBox[{
      RowBox[{"kb", "[", 
       RowBox[{"1", ",", "9", ",", "3", ",", "29"}], "]"}], "\[Rule]", 
      "1.3574456473434218`"}], ",", 
     RowBox[{
      RowBox[{"kf", "[", 
       RowBox[{"1", ",", "9", ",", "3", ",", "45"}], "]"}], "\[Rule]", 
      "0.0013574456473434218`"}], ",", 
     RowBox[{
      RowBox[{"kb", "[", 
       RowBox[{"1", ",", "9", ",", "3", ",", "45"}], "]"}], "\[Rule]", 
      "1.3574456473434218`"}], ",", 
     RowBox[{
      RowBox[{"kf", "[", 
       RowBox[{"1", ",", "13", ",", "3", ",", "1"}], "]"}], "\[Rule]", 
      "0.0007466659120454241`"}], ",", 
     RowBox[{
      RowBox[{"kb", "[", 
       RowBox[{"1", ",", "13", ",", "3", ",", "1"}], "]"}], "\[Rule]", 
      "0.7466659120454242`"}], ",", 
     RowBox[{
      RowBox[{"kf", "[", 
       RowBox[{"1", ",", "13", ",", "3", ",", "13"}], "]"}], "\[Rule]", 
      "0.0007466659120454241`"}], ",", 
     RowBox[{
      RowBox[{"kb", "[", 
       RowBox[{"1", ",", "13", ",", "3", ",", "13"}], "]"}], "\[Rule]", 
      "0.7466659120454242`"}], ",", 
     RowBox[{
      RowBox[{"kf", "[", 
       RowBox[{"1", ",", "13", ",", "3", ",", "21"}], "]"}], "\[Rule]", 
      "0.0013574456473434218`"}], ",", 
     RowBox[{
      RowBox[{"kb", "[", 
       RowBox[{"1", ",", "13", ",", "3", ",", "21"}], "]"}], "\[Rule]", 
      "1.3574456473434218`"}], ",", 
     RowBox[{
      RowBox[{"kf", "[", 
       RowBox[{"1", ",", "13", ",", "3", ",", "41"}], "]"}], "\[Rule]", 
      "0.0013574456473434218`"}], ",", 
     RowBox[{
      RowBox[{"kb", "[", 
       RowBox[{"1", ",", "13", ",", "3", ",", "41"}], "]"}], "\[Rule]", 
      "1.3574456473434218`"}], ",", 
     RowBox[{
      RowBox[{"kf", "[", 
       RowBox[{"1", ",", "17", ",", "3", ",", "1"}], "]"}], "\[Rule]", 
      "0.0007466659120454241`"}], ",", 
     RowBox[{
      RowBox[{"kb", "[", 
       RowBox[{"1", ",", "17", ",", "3", ",", "1"}], "]"}], "\[Rule]", 
      "0.7466659120454242`"}], ",", 
     RowBox[{
      RowBox[{"kf", "[", 
       RowBox[{"1", ",", "17", ",", "3", ",", "5"}], "]"}], "\[Rule]", 
      "0.0007466659120454241`"}], ",", 
     RowBox[{
      RowBox[{"kb", "[", 
       RowBox[{"1", ",", "17", ",", "3", ",", "5"}], "]"}], "\[Rule]", 
      "0.7466659120454242`"}], ",", 
     RowBox[{
      RowBox[{"kf", "[", 
       RowBox[{"1", ",", "17", ",", "3", ",", "9"}], "]"}], "\[Rule]", 
      "0.0007466659120454241`"}], ",", 
     RowBox[{
      RowBox[{"kb", "[", 
       RowBox[{"1", ",", "17", ",", "3", ",", "9"}], "]"}], "\[Rule]", 
      "0.7466659120454242`"}], ",", 
     RowBox[{
      RowBox[{"kf", "[", 
       RowBox[{"1", ",", "17", ",", "3", ",", "17"}], "]"}], "\[Rule]", 
      "0.0013574456473434218`"}], ",", 
     RowBox[{
      RowBox[{"kb", "[", 
       RowBox[{"1", ",", "17", ",", "3", ",", "17"}], "]"}], "\[Rule]", 
      "1.3574456473434218`"}], ",", 
     RowBox[{
      RowBox[{"kf", "[", 
       RowBox[{"1", ",", "17", ",", "3", ",", "29"}], "]"}], "\[Rule]", 
      "0.0013574456473434218`"}], ",", 
     RowBox[{
      RowBox[{"kb", "[", 
       RowBox[{"1", ",", "17", ",", "3", ",", "29"}], "]"}], "\[Rule]", 
      "1.3574456473434218`"}], ",", 
     RowBox[{
      RowBox[{"kf", "[", 
       RowBox[{"1", ",", "17", ",", "3", ",", "37"}], "]"}], "\[Rule]", 
      "0.0013574456473434218`"}], ",", 
     RowBox[{
      RowBox[{"kb", "[", 
       RowBox[{"1", ",", "17", ",", "3", ",", "37"}], "]"}], "\[Rule]", 
      "1.3574456473434218`"}], ",", 
     RowBox[{
      RowBox[{"kf", "[", 
       RowBox[{"1", ",", "21", ",", "3", ",", "5"}], "]"}], "\[Rule]", 
      "0.0007466659120454241`"}], ",", 
     RowBox[{
      RowBox[{"kb", "[", 
       RowBox[{"1", ",", "21", ",", "3", ",", "5"}], "]"}], "\[Rule]", 
      "0.7466659120454242`"}], ",", 
     RowBox[{
      RowBox[{"kf", "[", 
       RowBox[{"1", ",", "21", ",", "3", ",", "9"}], "]"}], "\[Rule]", 
      "0.0007466659120454241`"}], ",", 
     RowBox[{
      RowBox[{"kb", "[", 
       RowBox[{"1", ",", "21", ",", "3", ",", "9"}], "]"}], "\[Rule]", 
      "0.7466659120454242`"}], ",", 
     RowBox[{
      RowBox[{"kf", "[", 
       RowBox[{"1", ",", "21", ",", "3", ",", "13"}], "]"}], "\[Rule]", 
      "0.0007466659120454241`"}], ",", 
     RowBox[{
      RowBox[{"kb", "[", 
       RowBox[{"1", ",", "21", ",", "3", ",", "13"}], "]"}], "\[Rule]", 
      "0.7466659120454242`"}], ",", 
     RowBox[{
      RowBox[{"kf", "[", 
       RowBox[{"1", ",", "21", ",", "3", ",", "17"}], "]"}], "\[Rule]", 
      "0.0013574456473434218`"}], ",", 
     RowBox[{
      RowBox[{"kb", "[", 
       RowBox[{"1", ",", "21", ",", "3", ",", "17"}], "]"}], "\[Rule]", 
      "1.3574456473434218`"}], ",", 
     RowBox[{
      RowBox[{"kf", "[", 
       RowBox[{"1", ",", "21", ",", "3", ",", "21"}], "]"}], "\[Rule]", 
      "0.0013574456473434218`"}], ",", 
     RowBox[{
      RowBox[{"kb", "[", 
       RowBox[{"1", ",", "21", ",", "3", ",", "21"}], "]"}], "\[Rule]", 
      "1.3574456473434218`"}], ",", 
     RowBox[{
      RowBox[{"kf", "[", 
       RowBox[{"1", ",", "21", ",", "3", ",", "25"}], "]"}], "\[Rule]", 
      "0.0013574456473434218`"}], ",", 
     RowBox[{
      RowBox[{"kb", "[", 
       RowBox[{"1", ",", "21", ",", "3", ",", "25"}], "]"}], "\[Rule]", 
      "1.3574456473434218`"}], ",", 
     RowBox[{
      RowBox[{"kf", "[", 
       RowBox[{"1", ",", "21", ",", "3", ",", "33"}], "]"}], "\[Rule]", 
      "0.0013574456473434218`"}], ",", 
     RowBox[{
      RowBox[{"kb", "[", 
       RowBox[{"1", ",", "21", ",", "3", ",", "33"}], "]"}], "\[Rule]", 
      "1.3574456473434218`"}], ",", 
     RowBox[{
      RowBox[{"kf", "[", 
       RowBox[{"2", ",", "1", ",", "2", ",", "17"}], "]"}], "\[Rule]", 
      "0.0005777570136764498`"}], ",", 
     RowBox[{
      RowBox[{"kb", "[", 
       RowBox[{"2", ",", "1", ",", "2", ",", "17"}], "]"}], "\[Rule]", 
      "0.5777570136764497`"}], ",", 
     RowBox[{
      RowBox[{"kf", "[", 
       RowBox[{"2", ",", "1", ",", "2", ",", "21"}], "]"}], "\[Rule]", 
      "0.0005777570136764498`"}], ",", 
     RowBox[{
      RowBox[{"kb", "[", 
       RowBox[{"2", ",", "1", ",", "2", ",", "21"}], "]"}], "\[Rule]", 
      "0.5777570136764497`"}], ",", 
     RowBox[{
      RowBox[{"kf", "[", 
       RowBox[{"2", ",", "1", ",", "2", ",", "25"}], "]"}], "\[Rule]", 
      "0.0005777570136764498`"}], ",", 
     RowBox[{
      RowBox[{"kb", "[", 
       RowBox[{"2", ",", "1", ",", "2", ",", "25"}], "]"}], "\[Rule]", 
      "0.5777570136764497`"}], ",", 
     RowBox[{
      RowBox[{"kf", "[", 
       RowBox[{"2", ",", "1", ",", "2", ",", "29"}], "]"}], "\[Rule]", 
      "0.0005777570136764498`"}], ",", 
     RowBox[{
      RowBox[{"kb", "[", 
       RowBox[{"2", ",", "1", ",", "2", ",", "29"}], "]"}], "\[Rule]", 
      "0.5777570136764497`"}], ",", 
     RowBox[{
      RowBox[{"kf", "[", 
       RowBox[{"2", ",", "5", ",", "2", ",", "13"}], "]"}], "\[Rule]", 
      "0.0005777570136764498`"}], ",", 
     RowBox[{
      RowBox[{"kb", "[", 
       RowBox[{"2", ",", "5", ",", "2", ",", "13"}], "]"}], "\[Rule]", 
      "0.5777570136764497`"}], ",", 
     RowBox[{
      RowBox[{"kf", "[", 
       RowBox[{"2", ",", "5", ",", "2", ",", "25"}], "]"}], "\[Rule]", 
      "0.0005777570136764498`"}], ",", 
     RowBox[{
      RowBox[{"kb", "[", 
       RowBox[{"2", ",", "5", ",", "2", ",", "25"}], "]"}], "\[Rule]", 
      "0.5777570136764497`"}], ",", 
     RowBox[{
      RowBox[{"kf", "[", 
       RowBox[{"2", ",", "5", ",", "2", ",", "29"}], "]"}], "\[Rule]", 
      "0.0005777570136764498`"}], ",", 
     RowBox[{
      RowBox[{"kb", "[", 
       RowBox[{"2", ",", "5", ",", "2", ",", "29"}], "]"}], "\[Rule]", 
      "0.5777570136764497`"}], ",", 
     RowBox[{
      RowBox[{"kf", "[", 
       RowBox[{"2", ",", "5", ",", "2", ",", "33"}], "]"}], "\[Rule]", 
      "0.0005777570136764498`"}], ",", 
     RowBox[{
      RowBox[{"kb", "[", 
       RowBox[{"2", ",", "5", ",", "2", ",", "33"}], "]"}], "\[Rule]", 
      "0.5777570136764497`"}], ",", 
     RowBox[{
      RowBox[{"kf", "[", 
       RowBox[{"2", ",", "9", ",", "2", ",", "25"}], "]"}], "\[Rule]", 
      "0.001302881305296759`"}], ",", 
     RowBox[{
      RowBox[{"kb", "[", 
       RowBox[{"2", ",", "9", ",", "2", ",", "25"}], "]"}], "\[Rule]", 
      "1.3028813052967592`"}], ",", 
     RowBox[{
      RowBox[{"kf", "[", 
       RowBox[{"2", ",", "9", ",", "2", ",", "29"}], "]"}], "\[Rule]", 
      "0.001302881305296759`"}], ",", 
     RowBox[{
      RowBox[{"kb", "[", 
       RowBox[{"2", ",", "9", ",", "2", ",", "29"}], "]"}], "\[Rule]", 
      "1.3028813052967592`"}], ",", 
     RowBox[{
      RowBox[{"kf", "[", 
       RowBox[{"2", ",", "9", ",", "2", ",", "33"}], "]"}], "\[Rule]", 
      "0.001302881305296759`"}], ",", 
     RowBox[{
      RowBox[{"kb", "[", 
       RowBox[{"2", ",", "9", ",", "2", ",", "33"}], "]"}], "\[Rule]", 
      "1.3028813052967592`"}], ",", 
     RowBox[{
      RowBox[{"kf", "[", 
       RowBox[{"2", ",", "13", ",", "2", ",", "21"}], "]"}], "\[Rule]", 
      "0.001302881305296759`"}], ",", 
     RowBox[{
      RowBox[{"kb", "[", 
       RowBox[{"2", ",", "13", ",", "2", ",", "21"}], "]"}], "\[Rule]", 
      "1.3028813052967592`"}], ",", 
     RowBox[{
      RowBox[{"kf", "[", 
       RowBox[{"2", ",", "13", ",", "2", ",", "33"}], "]"}], "\[Rule]", 
      "0.001302881305296759`"}], ",", 
     RowBox[{
      RowBox[{"kb", "[", 
       RowBox[{"2", ",", "13", ",", "2", ",", "33"}], "]"}], "\[Rule]", 
      "1.3028813052967592`"}], ",", 
     RowBox[{
      RowBox[{"kf", "[", 
       RowBox[{"2", ",", "17", ",", "2", ",", "33"}], "]"}], "\[Rule]", 
      "0.001302881305296759`"}], ",", 
     RowBox[{
      RowBox[{"kb", "[", 
       RowBox[{"2", ",", "17", ",", "2", ",", "33"}], "]"}], "\[Rule]", 
      "1.3028813052967592`"}], ",", 
     RowBox[{
      RowBox[{"kf", "[", 
       RowBox[{"2", ",", "21", ",", "2", ",", "29"}], "]"}], "\[Rule]", 
      "0.001302881305296759`"}], ",", 
     RowBox[{
      RowBox[{"kb", "[", 
       RowBox[{"2", ",", "21", ",", "2", ",", "29"}], "]"}], "\[Rule]", 
      "1.3028813052967592`"}], ",", 
     RowBox[{
      RowBox[{"kf", "[", 
       RowBox[{"1", ",", "1", ",", "4", ",", "29"}], "]"}], "\[Rule]", 
      "0.0003667917928653351`"}], ",", 
     RowBox[{
      RowBox[{"kb", "[", 
       RowBox[{"1", ",", "1", ",", "4", ",", "29"}], "]"}], "\[Rule]", 
      "0.36679179286533514`"}], ",", 
     RowBox[{
      RowBox[{"kf", "[", 
       RowBox[{"1", ",", "1", ",", "4", ",", "33"}], "]"}], "\[Rule]", 
      "0.0003667917928653351`"}], ",", 
     RowBox[{
      RowBox[{"kb", "[", 
       RowBox[{"1", ",", "1", ",", "4", ",", "33"}], "]"}], "\[Rule]", 
      "0.36679179286533514`"}], ",", 
     RowBox[{
      RowBox[{"kf", "[", 
       RowBox[{"1", ",", "1", ",", "4", ",", "37"}], "]"}], "\[Rule]", 
      "0.0003667917928653351`"}], ",", 
     RowBox[{
      RowBox[{"kb", "[", 
       RowBox[{"1", ",", "1", ",", "4", ",", "37"}], "]"}], "\[Rule]", 
      "0.36679179286533514`"}], ",", 
     RowBox[{
      RowBox[{"kf", "[", 
       RowBox[{"1", ",", "1", ",", "4", ",", "41"}], "]"}], "\[Rule]", 
      "0.0003667917928653351`"}], ",", 
     RowBox[{
      RowBox[{"kb", "[", 
       RowBox[{"1", ",", "1", ",", "4", ",", "41"}], "]"}], "\[Rule]", 
      "0.36679179286533514`"}], ",", 
     RowBox[{
      RowBox[{"kf", "[", 
       RowBox[{"1", ",", "1", ",", "4", ",", "45"}], "]"}], "\[Rule]", 
      "0.0003667917928653351`"}], ",", 
     RowBox[{
      RowBox[{"kb", "[", 
       RowBox[{"1", ",", "1", ",", "4", ",", "45"}], "]"}], "\[Rule]", 
      "0.36679179286533514`"}], ",", 
     RowBox[{
      RowBox[{"kf", "[", 
       RowBox[{"1", ",", "5", ",", "4", ",", "17"}], "]"}], "\[Rule]", 
      "0.0008148001257938871`"}], ",", 
     RowBox[{
      RowBox[{"kb", "[", 
       RowBox[{"1", ",", "5", ",", "4", ",", "17"}], "]"}], "\[Rule]", 
      "0.8148001257938872`"}], ",", 
     RowBox[{
      RowBox[{"kf", "[", 
       RowBox[{"1", ",", "5", ",", "4", ",", "21"}], "]"}], "\[Rule]", 
      "0.0008148001257938871`"}], ",", 
     RowBox[{
      RowBox[{"kb", "[", 
       RowBox[{"1", ",", "5", ",", "4", ",", "21"}], "]"}], "\[Rule]", 
      "0.8148001257938872`"}], ",", 
     RowBox[{
      RowBox[{"kf", "[", 
       RowBox[{"1", ",", "5", ",", "4", ",", "25"}], "]"}], "\[Rule]", 
      "0.0008148001257938871`"}], ",", 
     RowBox[{
      RowBox[{"kb", "[", 
       RowBox[{"1", ",", "5", ",", "4", ",", "25"}], "]"}], "\[Rule]", 
      "0.8148001257938872`"}], ",", 
     RowBox[{
      RowBox[{"kf", "[", 
       RowBox[{"1", ",", "5", ",", "4", ",", "45"}], "]"}], "\[Rule]", 
      "0.0013904724491169463`"}], ",", 
     RowBox[{
      RowBox[{"kb", "[", 
       RowBox[{"1", ",", "5", ",", "4", ",", "45"}], "]"}], "\[Rule]", 
      "1.3904724491169467`"}], ",", 
     RowBox[{
      RowBox[{"kf", "[", 
       RowBox[{"1", ",", "9", ",", "4", ",", "9"}], "]"}], "\[Rule]", 
      "0.0008148001257938871`"}], ",", 
     RowBox[{
      RowBox[{"kb", "[", 
       RowBox[{"1", ",", "9", ",", "4", ",", "9"}], "]"}], "\[Rule]", 
      "0.8148001257938872`"}], ",", 
     RowBox[{
      RowBox[{"kf", "[", 
       RowBox[{"1", ",", "9", ",", "4", ",", "13"}], "]"}], "\[Rule]", 
      "0.0008148001257938871`"}], ",", 
     RowBox[{
      RowBox[{"kb", "[", 
       RowBox[{"1", ",", "9", ",", "4", ",", "13"}], "]"}], "\[Rule]", 
      "0.8148001257938872`"}], ",", 
     RowBox[{
      RowBox[{"kf", "[", 
       RowBox[{"1", ",", "9", ",", "4", ",", "41"}], "]"}], "\[Rule]", 
      "0.0013904724491169463`"}], ",", 
     RowBox[{
      RowBox[{"kb", "[", 
       RowBox[{"1", ",", "9", ",", "4", ",", "41"}], "]"}], "\[Rule]", 
      "1.3904724491169467`"}], ",", 
     RowBox[{
      RowBox[{"kf", "[", 
       RowBox[{"1", ",", "13", ",", "4", ",", "5"}], "]"}], "\[Rule]", 
      "0.0008148001257938871`"}], ",", 
     RowBox[{
      RowBox[{"kb", "[", 
       RowBox[{"1", ",", "13", ",", "4", ",", "5"}], "]"}], "\[Rule]", 
      "0.8148001257938872`"}], ",", 
     RowBox[{
      RowBox[{"kf", "[", 
       RowBox[{"1", ",", "13", ",", "4", ",", "25"}], "]"}], "\[Rule]", 
      "0.0008148001257938871`"}], ",", 
     RowBox[{
      RowBox[{"kb", "[", 
       RowBox[{"1", ",", "13", ",", "4", ",", "25"}], "]"}], "\[Rule]", 
      "0.8148001257938872`"}], ",", 
     RowBox[{
      RowBox[{"kf", "[", 
       RowBox[{"1", ",", "13", ",", "4", ",", "37"}], "]"}], "\[Rule]", 
      "0.0013904724491169463`"}], ",", 
     RowBox[{
      RowBox[{"kb", "[", 
       RowBox[{"1", ",", "13", ",", "4", ",", "37"}], "]"}], "\[Rule]", 
      "1.3904724491169467`"}], ",", 
     RowBox[{
      RowBox[{"kf", "[", 
       RowBox[{"1", ",", "17", ",", "4", ",", "1"}], "]"}], "\[Rule]", 
      "0.0008148001257938871`"}], ",", 
     RowBox[{
      RowBox[{"kb", "[", 
       RowBox[{"1", ",", "17", ",", "4", ",", "1"}], "]"}], "\[Rule]", 
      "0.8148001257938872`"}], ",", 
     RowBox[{
      RowBox[{"kf", "[", 
       RowBox[{"1", ",", "17", ",", "4", ",", "13"}], "]"}], "\[Rule]", 
      "0.0008148001257938871`"}], ",", 
     RowBox[{
      RowBox[{"kb", "[", 
       RowBox[{"1", ",", "17", ",", "4", ",", "13"}], "]"}], "\[Rule]", 
      "0.8148001257938872`"}], ",", 
     RowBox[{
      RowBox[{"kf", "[", 
       RowBox[{"1", ",", "17", ",", "4", ",", "21"}], "]"}], "\[Rule]", 
      "0.0008148001257938871`"}], ",", 
     RowBox[{
      RowBox[{"kb", "[", 
       RowBox[{"1", ",", "17", ",", "4", ",", "21"}], "]"}], "\[Rule]", 
      "0.8148001257938872`"}], ",", 
     RowBox[{
      RowBox[{"kf", "[", 
       RowBox[{"1", ",", "17", ",", "4", ",", "33"}], "]"}], "\[Rule]", 
      "0.0013904724491169463`"}], ",", 
     RowBox[{
      RowBox[{"kb", "[", 
       RowBox[{"1", ",", "17", ",", "4", ",", "33"}], "]"}], "\[Rule]", 
      "1.3904724491169467`"}], ",", 
     RowBox[{
      RowBox[{"kf", "[", 
       RowBox[{"1", ",", "21", ",", "4", ",", "1"}], "]"}], "\[Rule]", 
      "0.0008148001257938871`"}], ",", 
     RowBox[{
      RowBox[{"kb", "[", 
       RowBox[{"1", ",", "21", ",", "4", ",", "1"}], "]"}], "\[Rule]", 
      "0.8148001257938872`"}], ",", 
     RowBox[{
      RowBox[{"kf", "[", 
       RowBox[{"1", ",", "21", ",", "4", ",", "5"}], "]"}], "\[Rule]", 
      "0.0008148001257938871`"}], ",", 
     RowBox[{
      RowBox[{"kb", "[", 
       RowBox[{"1", ",", "21", ",", "4", ",", "5"}], "]"}], "\[Rule]", 
      "0.8148001257938872`"}], ",", 
     RowBox[{
      RowBox[{"kf", "[", 
       RowBox[{"1", ",", "21", ",", "4", ",", "9"}], "]"}], "\[Rule]", 
      "0.0008148001257938871`"}], ",", 
     RowBox[{
      RowBox[{"kb", "[", 
       RowBox[{"1", ",", "21", ",", "4", ",", "9"}], "]"}], "\[Rule]", 
      "0.8148001257938872`"}], ",", 
     RowBox[{
      RowBox[{"kf", "[", 
       RowBox[{"1", ",", "21", ",", "4", ",", "17"}], "]"}], "\[Rule]", 
      "0.0008148001257938871`"}], ",", 
     RowBox[{
      RowBox[{"kb", "[", 
       RowBox[{"1", ",", "21", ",", "4", ",", "17"}], "]"}], "\[Rule]", 
      "0.8148001257938872`"}], ",", 
     RowBox[{
      RowBox[{"kf", "[", 
       RowBox[{"1", ",", "21", ",", "4", ",", "29"}], "]"}], "\[Rule]", 
      "0.0013904724491169463`"}], ",", 
     RowBox[{
      RowBox[{"kb", "[", 
       RowBox[{"1", ",", "21", ",", "4", ",", "29"}], "]"}], "\[Rule]", 
      "1.3904724491169467`"}], ",", 
     RowBox[{
      RowBox[{"kf", "[", 
       RowBox[{"2", ",", "1", ",", "3", ",", "33"}], "]"}], "\[Rule]", 
      "0.0005426455215495345`"}], ",", 
     RowBox[{
      RowBox[{"kb", "[", 
       RowBox[{"2", ",", "1", ",", "3", ",", "33"}], "]"}], "\[Rule]", 
      "0.5426455215495346`"}], ",", 
     RowBox[{
      RowBox[{"kf", "[", 
       RowBox[{"2", ",", "1", ",", "3", ",", "37"}], "]"}], "\[Rule]", 
      "0.0005426455215495345`"}], ",", 
     RowBox[{
      RowBox[{"kb", "[", 
       RowBox[{"2", ",", "1", ",", "3", ",", "37"}], "]"}], "\[Rule]", 
      "0.5426455215495346`"}], ",", 
     RowBox[{
      RowBox[{"kf", "[", 
       RowBox[{"2", ",", "1", ",", "3", ",", "41"}], "]"}], "\[Rule]", 
      "0.0005426455215495345`"}], ",", 
     RowBox[{
      RowBox[{"kb", "[", 
       RowBox[{"2", ",", "1", ",", "3", ",", "41"}], "]"}], "\[Rule]", 
      "0.5426455215495346`"}], ",", 
     RowBox[{
      RowBox[{"kf", "[", 
       RowBox[{"2", ",", "1", ",", "3", ",", "45"}], "]"}], "\[Rule]", 
      "0.0005426455215495345`"}], ",", 
     RowBox[{
      RowBox[{"kb", "[", 
       RowBox[{"2", ",", "1", ",", "3", ",", "45"}], "]"}], "\[Rule]", 
      "0.5426455215495346`"}], ",", 
     RowBox[{
      RowBox[{"kf", "[", 
       RowBox[{"2", ",", "5", ",", "3", ",", "25"}], "]"}], "\[Rule]", 
      "0.0005426455215495345`"}], ",", 
     RowBox[{
      RowBox[{"kb", "[", 
       RowBox[{"2", ",", "5", ",", "3", ",", "25"}], "]"}], "\[Rule]", 
      "0.5426455215495346`"}], ",", 
     RowBox[{
      RowBox[{"kf", "[", 
       RowBox[{"2", ",", "5", ",", "3", ",", "29"}], "]"}], "\[Rule]", 
      "0.0005426455215495345`"}], ",", 
     RowBox[{
      RowBox[{"kb", "[", 
       RowBox[{"2", ",", "5", ",", "3", ",", "29"}], "]"}], "\[Rule]", 
      "0.5426455215495346`"}], ",", 
     RowBox[{
      RowBox[{"kf", "[", 
       RowBox[{"2", ",", "5", ",", "3", ",", "45"}], "]"}], "\[Rule]", 
      "0.0005426455215495345`"}], ",", 
     RowBox[{
      RowBox[{"kb", "[", 
       RowBox[{"2", ",", "5", ",", "3", ",", "45"}], "]"}], "\[Rule]", 
      "0.5426455215495346`"}], ",", 
     RowBox[{
      RowBox[{"kf", "[", 
       RowBox[{"2", ",", "9", ",", "3", ",", "45"}], "]"}], "\[Rule]", 
      "0.0013102259310884626`"}], ",", 
     RowBox[{
      RowBox[{"kb", "[", 
       RowBox[{"2", ",", "9", ",", "3", ",", "45"}], "]"}], "\[Rule]", 
      "1.310225931088462`"}], ",", 
     RowBox[{
      RowBox[{"kf", "[", 
       RowBox[{"2", ",", "13", ",", "3", ",", "13"}], "]"}], "\[Rule]", 
      "0.0006514406526483796`"}], ",", 
     RowBox[{
      RowBox[{"kb", "[", 
       RowBox[{"2", ",", "13", ",", "3", ",", "13"}], "]"}], "\[Rule]", 
      "0.6514406526483796`"}], ",", 
     RowBox[{
      RowBox[{"kf", "[", 
       RowBox[{"2", ",", "13", ",", "3", ",", "41"}], "]"}], "\[Rule]", 
      "0.0013102259310884626`"}], ",", 
     RowBox[{
      RowBox[{"kb", "[", 
       RowBox[{"2", ",", "13", ",", "3", ",", "41"}], "]"}], "\[Rule]", 
      "1.310225931088462`"}], ",", 
     RowBox[{
      RowBox[{"kf", "[", 
       RowBox[{"2", ",", "21", ",", "3", ",", "5"}], "]"}], "\[Rule]", 
      "0.0006514406526483796`"}], ",", 
     RowBox[{
      RowBox[{"kb", "[", 
       RowBox[{"2", ",", "21", ",", "3", ",", "5"}], "]"}], "\[Rule]", 
      "0.6514406526483796`"}], ",", 
     RowBox[{
      RowBox[{"kf", "[", 
       RowBox[{"2", ",", "21", ",", "3", ",", "29"}], "]"}], "\[Rule]", 
      "0.0013102259310884626`"}], ",", 
     RowBox[{
      RowBox[{"kb", "[", 
       RowBox[{"2", ",", "21", ",", "3", ",", "29"}], "]"}], "\[Rule]", 
      "1.310225931088462`"}], ",", 
     RowBox[{
      RowBox[{"kf", "[", 
       RowBox[{"2", ",", "25", ",", "3", ",", "1"}], "]"}], "\[Rule]", 
      "0.0006514406526483796`"}], ",", 
     RowBox[{
      RowBox[{"kb", "[", 
       RowBox[{"2", ",", "25", ",", "3", ",", "1"}], "]"}], "\[Rule]", 
      "0.6514406526483796`"}], ",", 
     RowBox[{
      RowBox[{"kf", "[", 
       RowBox[{"2", ",", "29", ",", "3", ",", "1"}], "]"}], "\[Rule]", 
      "0.0006514406526483796`"}], ",", 
     RowBox[{
      RowBox[{"kb", "[", 
       RowBox[{"2", ",", "29", ",", "3", ",", "1"}], "]"}], "\[Rule]", 
      "0.6514406526483796`"}], ",", 
     RowBox[{
      RowBox[{"kf", "[", 
       RowBox[{"2", ",", "29", ",", "3", ",", "13"}], "]"}], "\[Rule]", 
      "0.0006514406526483796`"}], ",", 
     RowBox[{
      RowBox[{"kb", "[", 
       RowBox[{"2", ",", "29", ",", "3", ",", "13"}], "]"}], "\[Rule]", 
      "0.6514406526483796`"}], ",", 
     RowBox[{
      RowBox[{"kf", "[", 
       RowBox[{"2", ",", "29", ",", "3", ",", "21"}], "]"}], "\[Rule]", 
      "0.0013102259310884626`"}], ",", 
     RowBox[{
      RowBox[{"kb", "[", 
       RowBox[{"2", ",", "29", ",", "3", ",", "21"}], "]"}], "\[Rule]", 
      "1.310225931088462`"}], ",", 
     RowBox[{
      RowBox[{"kf", "[", 
       RowBox[{"2", ",", "33", ",", "3", ",", "1"}], "]"}], "\[Rule]", 
      "0.0006514406526483796`"}], ",", 
     RowBox[{
      RowBox[{"kb", "[", 
       RowBox[{"2", ",", "33", ",", "3", ",", "1"}], "]"}], "\[Rule]", 
      "0.6514406526483796`"}], ",", 
     RowBox[{
      RowBox[{"kf", "[", 
       RowBox[{"2", ",", "33", ",", "3", ",", "5"}], "]"}], "\[Rule]", 
      "0.0006514406526483796`"}], ",", 
     RowBox[{
      RowBox[{"kb", "[", 
       RowBox[{"2", ",", "33", ",", "3", ",", "5"}], "]"}], "\[Rule]", 
      "0.6514406526483796`"}], ",", 
     RowBox[{
      RowBox[{"kf", "[", 
       RowBox[{"2", ",", "33", ",", "3", ",", "9"}], "]"}], "\[Rule]", 
      "0.0006514406526483796`"}], ",", 
     RowBox[{
      RowBox[{"kb", "[", 
       RowBox[{"2", ",", "33", ",", "3", ",", "9"}], "]"}], "\[Rule]", 
      "0.6514406526483796`"}], ",", 
     RowBox[{
      RowBox[{"kf", "[", 
       RowBox[{"2", ",", "33", ",", "3", ",", "17"}], "]"}], "\[Rule]", 
      "0.0013102259310884626`"}], ",", 
     RowBox[{
      RowBox[{"kb", "[", 
       RowBox[{"2", ",", "33", ",", "3", ",", "17"}], "]"}], "\[Rule]", 
      "1.310225931088462`"}], ",", 
     RowBox[{
      RowBox[{"kf", "[", 
       RowBox[{"1", ",", "1", ",", "5", ",", "21"}], "]"}], "\[Rule]", 
      "0.00036353701564749864`"}], ",", 
     RowBox[{
      RowBox[{"kb", "[", 
       RowBox[{"1", ",", "1", ",", "5", ",", "21"}], "]"}], "\[Rule]", 
      "0.3635370156474986`"}], ",", 
     RowBox[{
      RowBox[{"kf", "[", 
       RowBox[{"1", ",", "5", ",", "5", ",", "17"}], "]"}], "\[Rule]", 
      "0.000869730545575384`"}], ",", 
     RowBox[{
      RowBox[{"kb", "[", 
       RowBox[{"1", ",", "5", ",", "5", ",", "17"}], "]"}], "\[Rule]", 
      "0.869730545575384`"}], ",", 
     RowBox[{
      RowBox[{"kf", "[", 
       RowBox[{"1", ",", "9", ",", "5", ",", "13"}], "]"}], "\[Rule]", 
      "0.000869730545575384`"}], ",", 
     RowBox[{
      RowBox[{"kb", "[", 
       RowBox[{"1", ",", "9", ",", "5", ",", "13"}], "]"}], "\[Rule]", 
      "0.869730545575384`"}], ",", 
     RowBox[{
      RowBox[{"kf", "[", 
       RowBox[{"1", ",", "13", ",", "5", ",", "9"}], "]"}], "\[Rule]", 
      "0.000869730545575384`"}], ",", 
     RowBox[{
      RowBox[{"kb", "[", 
       RowBox[{"1", ",", "13", ",", "5", ",", "9"}], "]"}], "\[Rule]", 
      "0.869730545575384`"}], ",", 
     RowBox[{
      RowBox[{"kf", "[", 
       RowBox[{"1", ",", "17", ",", "5", ",", "5"}], "]"}], "\[Rule]", 
      "0.000869730545575384`"}], ",", 
     RowBox[{
      RowBox[{"kb", "[", 
       RowBox[{"1", ",", "17", ",", "5", ",", "5"}], "]"}], "\[Rule]", 
      "0.869730545575384`"}], ",", 
     RowBox[{
      RowBox[{"kf", "[", 
       RowBox[{"1", ",", "21", ",", "5", ",", "1"}], "]"}], "\[Rule]", 
      "0.000869730545575384`"}], ",", 
     RowBox[{
      RowBox[{"kb", "[", 
       RowBox[{"1", ",", "21", ",", "5", ",", "1"}], "]"}], "\[Rule]", 
      "0.869730545575384`"}], ",", 
     RowBox[{
      RowBox[{"kf", "[", 
       RowBox[{"2", ",", "1", ",", "4", ",", "45"}], "]"}], "\[Rule]", 
      "0.0005207419035415626`"}], ",", 
     RowBox[{
      RowBox[{"kb", "[", 
       RowBox[{"2", ",", "1", ",", "4", ",", "45"}], "]"}], "\[Rule]", 
      "0.5207419035415625`"}], ",", 
     RowBox[{
      RowBox[{"kf", "[", 
       RowBox[{"2", ",", "5", ",", "4", ",", "41"}], "]"}], "\[Rule]", 
      "0.0005207419035415626`"}], ",", 
     RowBox[{
      RowBox[{"kb", "[", 
       RowBox[{"2", ",", "5", ",", "4", ",", "41"}], "]"}], "\[Rule]", 
      "0.5207419035415625`"}], ",", 
     RowBox[{
      RowBox[{"kf", "[", 
       RowBox[{"2", ",", "13", ",", "4", ",", "25"}], "]"}], "\[Rule]", 
      "0.0007041617146782076`"}], ",", 
     RowBox[{
      RowBox[{"kb", "[", 
       RowBox[{"2", ",", "13", ",", "4", ",", "25"}], "]"}], "\[Rule]", 
      "0.7041617146782078`"}], ",", 
     RowBox[{
      RowBox[{"kf", "[", 
       RowBox[{"2", ",", "21", ",", "4", ",", "13"}], "]"}], "\[Rule]", 
      "0.0007041617146782076`"}], ",", 
     RowBox[{
      RowBox[{"kb", "[", 
       RowBox[{"2", ",", "21", ",", "4", ",", "13"}], "]"}], "\[Rule]", 
      "0.7041617146782078`"}], ",", 
     RowBox[{
      RowBox[{"kf", "[", 
       RowBox[{"2", ",", "29", ",", "4", ",", "5"}], "]"}], "\[Rule]", 
      "0.0007041617146782076`"}], ",", 
     RowBox[{
      RowBox[{"kb", "[", 
       RowBox[{"2", ",", "29", ",", "4", ",", "5"}], "]"}], "\[Rule]", 
      "0.7041617146782078`"}], ",", 
     RowBox[{
      RowBox[{"kf", "[", 
       RowBox[{"2", ",", "33", ",", "4", ",", "1"}], "]"}], "\[Rule]", 
      "0.0007041617146782076`"}], ",", 
     RowBox[{
      RowBox[{"kb", "[", 
       RowBox[{"2", ",", "33", ",", "4", ",", "1"}], "]"}], "\[Rule]", 
      "0.7041617146782078`"}], ",", 
     RowBox[{
      RowBox[{"kf", "[", 
       RowBox[{"3", ",", "1", ",", "3", ",", "45"}], "]"}], "\[Rule]", 
      "0.0006060642164102548`"}], ",", 
     RowBox[{
      RowBox[{"kb", "[", 
       RowBox[{"3", ",", "1", ",", "3", ",", "45"}], "]"}], "\[Rule]", 
      "0.6060642164102548`"}], ",", 
     RowBox[{
      RowBox[{"kf", "[", 
       RowBox[{"3", ",", "5", ",", "3", ",", "41"}], "]"}], "\[Rule]", 
      "0.0006060642164102548`"}], ",", 
     RowBox[{
      RowBox[{"kb", "[", 
       RowBox[{"3", ",", "5", ",", "3", ",", "41"}], "]"}], "\[Rule]", 
      "0.6060642164102548`"}], ",", 
     RowBox[{
      RowBox[{"kf", "[", 
       RowBox[{"3", ",", "13", ",", "3", ",", "29"}], "]"}], "\[Rule]", 
      "0.0006060642164102548`"}], ",", 
     RowBox[{
      RowBox[{"kb", "[", 
       RowBox[{"3", ",", "13", ",", "3", ",", "29"}], "]"}], "\[Rule]", 
      "0.6060642164102548`"}]}], "}"}]}], ";"}], "\[IndentingNewLine]", 
 RowBox[{
  RowBox[{
   RowBox[{"Init", "[", "n_", "]"}], ":=", 
   RowBox[{"{", 
    RowBox[{
     RowBox[{
      RowBox[{"r1", "[", "0", "]"}], "\[Equal]", "0"}], ",", 
     RowBox[{
      RowBox[{"p1", "[", "0", "]"}], "\[Equal]", "n"}], ",", 
     RowBox[{
      RowBox[{"p2", "[", "0", "]"}], "\[Equal]", "n"}], ",", 
     RowBox[{
      RowBox[{"p3", "[", "0", "]"}], "\[Equal]", "n"}], ",", 
     RowBox[{
      RowBox[{"p4", "[", "0", "]"}], "\[Equal]", "n"}], ",", 
     RowBox[{
      RowBox[{"p5", "[", "0", "]"}], "\[Equal]", "n"}], ",", 
     RowBox[{
      RowBox[{"p1r1", "[", "0", "]"}], "\[Equal]", "0"}], ",", 
     RowBox[{
      RowBox[{"p2r1", "[", "0", "]"}], "\[Equal]", "0"}], ",", 
     RowBox[{
      RowBox[{"p1p2", "[", "0", "]"}], "\[Equal]", "0"}], ",", 
     RowBox[{
      RowBox[{"p1p3", "[", "0", "]"}], "\[Equal]", "0"}], ",", 
     RowBox[{
      RowBox[{"p2p3", "[", "0", "]"}], "\[Equal]", "0"}], ",", 
     RowBox[{
      RowBox[{"p2p4", "[", "0", "]"}], "\[Equal]", "0"}], ",", 
     RowBox[{
      RowBox[{"p3p4", "[", "0", "]"}], "\[Equal]", "0"}], ",", 
     RowBox[{
      RowBox[{"p3p5", "[", "0", "]"}], "\[Equal]", "0"}], ",", 
     RowBox[{
      RowBox[{"p4p5", "[", "0", "]"}], "\[Equal]", "0"}], ",", 
     RowBox[{
      RowBox[{"p1p2r1", "[", "0", "]"}], "\[Equal]", "0"}], ",", 
     RowBox[{
      RowBox[{"p1p3r1", "[", "0", "]"}], "\[Equal]", "0"}], ",", 
     RowBox[{
      RowBox[{"p2p3r1", "[", "0", "]"}], "\[Equal]", "0"}], ",", 
     RowBox[{
      RowBox[{"p2p4r1", "[", "0", "]"}], "\[Equal]", "0"}], ",", 
     RowBox[{
      RowBox[{"p1p2p3", "[", "0", "]"}], "\[Equal]", "0"}], ",", 
     RowBox[{
      RowBox[{"p1p2p4", "[", "0", "]"}], "\[Equal]", "0"}], ",", 
     RowBox[{
      RowBox[{"p1p3p4", "[", "0", "]"}], "\[Equal]", "0"}], ",", 
     RowBox[{
      RowBox[{"p1p3p5", "[", "0", "]"}], "\[Equal]", "0"}], ",", 
     RowBox[{
      RowBox[{"p2p3p4", "[", "0", "]"}], "\[Equal]", "0"}], ",", 
     RowBox[{
      RowBox[{"p2p3p5", "[", "0", "]"}], "\[Equal]", "0"}], ",", 
     RowBox[{
      RowBox[{"p2p4p5", "[", "0", "]"}], "\[Equal]", "0"}], ",", 
     RowBox[{
      RowBox[{"p3p4p5", "[", "0", "]"}], "\[Equal]", "0"}], ",", 
     RowBox[{
      RowBox[{"p1p2p3r1", "[", "0", "]"}], "\[Equal]", "0"}], ",", 
     RowBox[{
      RowBox[{"p1p2p4r1", "[", "0", "]"}], "\[Equal]", "0"}], ",", 
     RowBox[{
      RowBox[{"p1p3p4r1", "[", "0", "]"}], "\[Equal]", "0"}], ",", 
     RowBox[{
      RowBox[{"p1p3p5r1", "[", "0", "]"}], "\[Equal]", "0"}], ",", 
     RowBox[{
      RowBox[{"p2p3p4r1", "[", "0", "]"}], "\[Equal]", "0"}], ",", 
     RowBox[{
      RowBox[{"p2p3p5r1", "[", "0", "]"}], "\[Equal]", "0"}], ",", 
     RowBox[{
      RowBox[{"p2p4p5r1", "[", "0", "]"}], "\[Equal]", "0"}], ",", 
     RowBox[{
      RowBox[{"p1p2p3p4", "[", "0", "]"}], "\[Equal]", "0"}], ",", 
     RowBox[{
      RowBox[{"p1p2p3p5", "[", "0", "]"}], "\[Equal]", "0"}], ",", 
     RowBox[{
      RowBox[{"p1p2p4p5", "[", "0", "]"}], "\[Equal]", "0"}], ",", 
     RowBox[{
      RowBox[{"p1p3p4p5", "[", "0", "]"}], "\[Equal]", "0"}], ",", 
     RowBox[{
      RowBox[{"p2p3p4p5", "[", "0", "]"}], "\[Equal]", "0"}], ",", 
     RowBox[{
      RowBox[{"p1p2p3p4r1", "[", "0", "]"}], "\[Equal]", "0"}], ",", 
     RowBox[{
      RowBox[{"p1p2p3p5r1", "[", "0", "]"}], "\[Equal]", "0"}], ",", 
     RowBox[{
      RowBox[{"p1p2p4p5r1", "[", "0", "]"}], "\[Equal]", "0"}], ",", 
     RowBox[{
      RowBox[{"p1p3p4p5r1", "[", "0", "]"}], "\[Equal]", "0"}], ",", 
     RowBox[{
      RowBox[{"p2p3p4p5r1", "[", "0", "]"}], "\[Equal]", "0"}], ",", 
     RowBox[{
      RowBox[{"p1p2p3p4p5", "[", "0", "]"}], "\[Equal]", "0"}], ",", 
     RowBox[{
      RowBox[{"p1p2p3p4p5r1", "[", "0", "]"}], "\[Equal]", "0"}]}], "}"}]}], 
  ";"}]}], "Input",
 CellChangeTimes->{{3.410515417869979*^9, 3.4105154267577024`*^9}, {
   3.4105154616525593`*^9, 3.410515562510253*^9}, {3.410529720726819*^9, 
   3.410529722414341*^9}, {3.410529756805406*^9, 3.410529782040104*^9}, {
   3.4126095923820477`*^9, 3.412609610382163*^9}, {3.413542231885137*^9, 
   3.4135422373695474`*^9}, {3.451297348854876*^9, 3.4512974112158823`*^9}, {
   3.451297454451991*^9, 3.4512974578829603`*^9}, {3.451297497729825*^9, 
   3.451297535763176*^9}, 3.4512977243458557`*^9, {3.4513267566347227`*^9, 
   3.451326761779804*^9}, {3.451327585077689*^9, 3.451327587457161*^9}, {
   3.48508846535296*^9, 3.48508846897796*^9}, {3.48508910282171*^9, 
   3.48508910672796*^9}, {3.485240638407417*^9, 3.485240642248559*^9}, {
   3.485242067137665*^9, 3.485242078133825*^9}, {3.485506751836858*^9, 
   3.4855067688411007`*^9}}],

Cell[BoxData[
 RowBox[{"1.", Cell[TextData[{
   "Random on RE/in nucleoplasm, Kd=",
   Cell[BoxData[
    FormBox[
     RowBox[{
      SuperscriptBox["10", "9"], "M"}], TraditionalForm]]]
  }], "Text",
   CellChangeTimes->{{3.4160509087708006`*^9, 3.4160509183511934`*^9}},
   FontSize->18], 
  RowBox[{"(", 
   RowBox[{"1000", "pM"}], ")"}], 
  RowBox[{"(", 
   RowBox[{"variable", ",", " ", 
    RowBox[{"mass", " ", "balances"}], ",", " ", 
    RowBox[{"rate", " ", "equation"}], ",", " ", 
    RowBox[{
    "parameter", "  ", "and", " ", "initial", " ", "condition", " ", "lists", 
     " ", "were", " ", "generated", " ", "using", " ", "Adjacency", " ", 
     "matrix", " ", "code", " ", "file"}]}], ")"}]}]], "Text",
 CellChangeTimes->{{3.451297985016437*^9, 3.451297997453364*^9}, {
  3.451327597236196*^9, 3.451327643620412*^9}, {3.451482140471971*^9, 
  3.451482207232655*^9}, {3.451482457059132*^9, 3.451482457240203*^9}, {
  3.451482506008873*^9, 3.45148252071238*^9}, {3.451482750473514*^9, 
  3.451482773525358*^9}, {3.451482871763509*^9, 3.451482879359338*^9}, {
  3.451482916116991*^9, 3.451482942832822*^9}, {3.4855068637866683`*^9, 
  3.4855068651307535`*^9}},
 FontSize->16,
 FontWeight->"Bold",
 Background->RGBColor[1, 1, 0]],

Cell[BoxData[
 RowBox[{
  RowBox[{"Reap", "[", 
   RowBox[{"Do", "[", 
    RowBox[{
     RowBox[{
      RowBox[{"Sol0b", "=", 
       RowBox[{"NDSolve", "[", 
        RowBox[{
         RowBox[{"Join", "[", 
          RowBox[{
           RowBox[{
            RowBox[{
             RowBox[{"Odes", "[", "Balancesb", "]"}], "/.", 
             RowBox[{"(", 
              RowBox[{"RateEqsb", "/.", 
               RowBox[{"Table", "[", 
                RowBox[{
                 RowBox[{
                  RowBox[{"Varsb", "[", 
                   RowBox[{"[", "i", "]"}], "]"}], "\[Rule]", 
                  RowBox[{
                   RowBox[{"Varsb", "[", 
                    RowBox[{"[", "i", "]"}], "]"}], "[", "t", "]"}]}], ",", 
                 RowBox[{"{", 
                  RowBox[{"i", ",", "1", ",", 
                   RowBox[{
                    RowBox[{"Dimensions", "[", "Varsb", "]"}], "[", 
                    RowBox[{"[", "1", "]"}], "]"}]}], "}"}]}], "]"}]}], 
              ")"}]}], "/.", "ParamKd9"}], ",", " ", 
           RowBox[{"Init", "[", "i", "]"}]}], "]"}], ",", " ", "Varsb", ",", 
         " ", 
         RowBox[{"{", 
          RowBox[{"t", ",", " ", "0", ",", 
           SuperscriptBox["10", "3"]}], "}"}]}], "]"}]}], ";", 
      "\[IndentingNewLine]", 
      RowBox[{"Initb", "=", 
       RowBox[{"ReplacePart", "[", 
        RowBox[{
         RowBox[{"Table", "[", 
          RowBox[{
           RowBox[{
            RowBox[{
             RowBox[{"Varsb", "[", 
              RowBox[{"[", "i", "]"}], "]"}], "[", "0", "]"}], "\[Equal]", 
            RowBox[{
             RowBox[{"(", 
              RowBox[{
               RowBox[{
                RowBox[{
                 RowBox[{"Varsb", "[", 
                  RowBox[{"[", "i", "]"}], "]"}], "[", "t", "]"}], "/.", 
                "Sol0b"}], "/.", 
               RowBox[{"t", "\[Rule]", " ", "500"}]}], ")"}], "[", 
             RowBox[{"[", "1", "]"}], "]"}]}], ",", " ", 
           RowBox[{"{", 
            RowBox[{"i", ",", "1", ",", 
             RowBox[{"Length", "[", "Varsb", "]"}]}], "}"}]}], "]"}], ",", 
         " ", 
         RowBox[{
          RowBox[{"r1", "[", "0", "]"}], "\[Equal]", "1.4"}], ",", " ", 
         RowBox[{"{", "1", "}"}]}], "]"}]}], ";", "\[IndentingNewLine]", 
      RowBox[{"Solb", "=", 
       RowBox[{"NDSolve", "[", 
        RowBox[{
         RowBox[{"Join", "[", 
          RowBox[{
           RowBox[{
            RowBox[{
             RowBox[{"Odes", "[", "Balancesb", "]"}], "/.", 
             RowBox[{"(", 
              RowBox[{"RateEqsb", "/.", 
               RowBox[{"Table", "[", 
                RowBox[{
                 RowBox[{
                  RowBox[{"Varsb", "[", 
                   RowBox[{"[", "i", "]"}], "]"}], "\[Rule]", 
                  RowBox[{
                   RowBox[{"Varsb", "[", 
                    RowBox[{"[", "i", "]"}], "]"}], "[", "t", "]"}]}], ",", 
                 RowBox[{"{", 
                  RowBox[{"i", ",", "1", ",", 
                   RowBox[{
                    RowBox[{"Dimensions", "[", "Varsb", "]"}], "[", 
                    RowBox[{"[", "1", "]"}], "]"}]}], "}"}]}], "]"}]}], 
              ")"}]}], "/.", "ParamKd9"}], ",", "  ", "Initb"}], "]"}], ",", 
         " ", "Varsb", ",", " ", 
         RowBox[{"{", 
          RowBox[{"t", ",", " ", "0", ",", 
           SuperscriptBox["10", "3"]}], "}"}]}], "]"}]}], ";", 
      "\[IndentingNewLine]", 
      RowBox[{"Fb", "=", 
       RowBox[{"If", "[", 
        RowBox[{
         RowBox[{
          RowBox[{"p1p2p3p4p5r1", "[", "t", "]"}], "\[GreaterEqual]", 
          RowBox[{
           RowBox[{
            RowBox[{"(", 
             RowBox[{
              RowBox[{
               RowBox[{"p1p2p3p4p5r1", "[", "t", "]"}], "/.", 
               RowBox[{"t", "\[Rule]", "1000"}]}], "/.", "Solb"}], ")"}], "[", 
            RowBox[{"[", "1", "]"}], "]"}], "/", "2"}]}], ",", " ", "True", 
         ",", " ", "False"}], "]"}]}], ";", "\[IndentingNewLine]", 
      RowBox[{"VarsbM", "=", 
       RowBox[{"Join", "[", 
        RowBox[{"Varsb", ",", 
         RowBox[{"{", " ", "r2", "}"}]}], "]"}]}], ";", "\[IndentingNewLine]", 
      RowBox[{"BalancesbM", "=", 
       RowBox[{"Join", "[", 
        RowBox[{"Balancesb", ",", 
         RowBox[{"{", " ", 
          RowBox[{"Vf", "==", 
           RowBox[{
            RowBox[{"-", "p1p2p3p4p5r1"}], "+", "r2", "+", "p1", "+", "p2", 
            "+", "p3", "+", "p4", "+", "p5"}]}], "}"}]}], "]"}]}], ";", 
      "\[IndentingNewLine]", 
      RowBox[{"RateEqsbM", "=", 
       RowBox[{"Join", "[", 
        RowBox[{"RateEqsb", ",", 
         RowBox[{"{", " ", 
          RowBox[{"Vf", "\[Rule]", 
           RowBox[{"Kf", "*", "p1p2p3p4p5r1"}]}], "}"}]}], "]"}]}], ";", 
      "\[IndentingNewLine]", 
      RowBox[{"ParambM", "=", 
       RowBox[{"Join", "[", 
        RowBox[{"ParamKd9", ",", 
         RowBox[{"{", " ", 
          RowBox[{"Kf", "\[Rule]", "0.6"}], "}"}]}], "]"}]}], ";", 
      "\[IndentingNewLine]", 
      RowBox[{"Init0bM", "=", 
       RowBox[{"Join", "[", " ", 
        RowBox[{
         RowBox[{"Init", "[", "i", "]"}], ",", 
         RowBox[{"{", " ", 
          RowBox[{
           RowBox[{"r2", "[", "0", "]"}], "\[Equal]", "0"}], "}"}]}], "]"}]}],
       ";", "\[IndentingNewLine]", 
      RowBox[{"Sol0bM", "=", 
       RowBox[{"NDSolve", "[", 
        RowBox[{
         RowBox[{"Join", "[", 
          RowBox[{
           RowBox[{
            RowBox[{
             RowBox[{"Odes", "[", "BalancesbM", "]"}], "/.", 
             RowBox[{"(", 
              RowBox[{"RateEqsbM", "/.", 
               RowBox[{"Table", "[", 
                RowBox[{
                 RowBox[{
                  RowBox[{"VarsbM", "[", 
                   RowBox[{"[", "i", "]"}], "]"}], "\[Rule]", 
                  RowBox[{
                   RowBox[{"VarsbM", "[", 
                    RowBox[{"[", "i", "]"}], "]"}], "[", "t", "]"}]}], ",", 
                 RowBox[{"{", 
                  RowBox[{"i", ",", "1", ",", 
                   RowBox[{
                    RowBox[{"Dimensions", "[", "VarsbM", "]"}], "[", 
                    RowBox[{"[", "1", "]"}], "]"}]}], "}"}]}], "]"}]}], 
              ")"}]}], "/.", "ParambM"}], ",", " ", "Init0bM"}], "]"}], ",", 
         " ", "VarsbM", ",", " ", 
         RowBox[{"{", 
          RowBox[{"t", ",", " ", "0", ",", 
           SuperscriptBox["10", "3"]}], "}"}]}], "]"}]}], ";", 
      "\[IndentingNewLine]", 
      RowBox[{"InitbM", "=", 
       RowBox[{"ReplacePart", "[", 
        RowBox[{
         RowBox[{"Table", "[", 
          RowBox[{
           RowBox[{
            RowBox[{
             RowBox[{"VarsbM", "[", 
              RowBox[{"[", "i", "]"}], "]"}], "[", "0", "]"}], "\[Equal]", 
            RowBox[{
             RowBox[{"(", 
              RowBox[{
               RowBox[{
                RowBox[{
                 RowBox[{"VarsbM", "[", 
                  RowBox[{"[", "i", "]"}], "]"}], "[", "t", "]"}], "/.", 
                "Sol0bM"}], "/.", 
               RowBox[{"t", "\[Rule]", " ", "500"}]}], ")"}], "[", 
             RowBox[{"[", "1", "]"}], "]"}]}], ",", " ", 
           RowBox[{"{", 
            RowBox[{"i", ",", "1", ",", 
             RowBox[{"Length", "[", "VarsbM", "]"}]}], "}"}]}], "]"}], ",", 
         RowBox[{
          RowBox[{"r1", "[", "0", "]"}], "\[Equal]", "1.4"}], ",", " ", 
         RowBox[{"{", "1", "}"}]}], "]"}]}], ";", "\[IndentingNewLine]", 
      RowBox[{"SolbM", "=", 
       RowBox[{"NDSolve", "[", 
        RowBox[{
         RowBox[{"Join", "[", 
          RowBox[{
           RowBox[{
            RowBox[{
             RowBox[{"Odes", "[", "BalancesbM", "]"}], "/.", 
             RowBox[{"(", 
              RowBox[{"RateEqsbM", "/.", 
               RowBox[{"Table", "[", 
                RowBox[{
                 RowBox[{
                  RowBox[{"VarsbM", "[", 
                   RowBox[{"[", "i", "]"}], "]"}], "\[Rule]", 
                  RowBox[{
                   RowBox[{"VarsbM", "[", 
                    RowBox[{"[", "i", "]"}], "]"}], "[", "t", "]"}]}], ",", 
                 RowBox[{"{", 
                  RowBox[{"i", ",", "1", ",", 
                   RowBox[{
                    RowBox[{"Dimensions", "[", "VarsbM", "]"}], "[", 
                    RowBox[{"[", "1", "]"}], "]"}]}], "}"}]}], "]"}]}], 
              ")"}]}], "/.", "ParambM"}], ",", " ", "InitbM"}], "]"}], ",", 
         " ", "VarsbM", ",", " ", 
         RowBox[{"{", 
          RowBox[{"t", ",", " ", "0", ",", 
           SuperscriptBox["10", "5"]}], "}"}]}], "]"}]}], ";", 
      "\[IndentingNewLine]", 
      RowBox[{"FbM", "=", 
       RowBox[{"If", "[", 
        RowBox[{
         RowBox[{
          RowBox[{"r2", "[", "t", "]"}], "\[GreaterEqual]", " ", "0.7"}], ",",
          " ", "True", ",", " ", "False"}], "]"}]}], ";", 
      "\[IndentingNewLine]", 
      RowBox[{"Sow", "[", 
       RowBox[{"{", 
        RowBox[{
         RowBox[{
          RowBox[{
           RowBox[{"(", 
            RowBox[{
             RowBox[{
              RowBox[{"p1p2p3p4p5r1", "[", "t", "]"}], "/.", 
              RowBox[{"t", "\[Rule]", "1000"}]}], "/.", "Solb"}], ")"}], "[", 
           RowBox[{"[", "1", "]"}], "]"}], "/", "1.4"}], ",", 
         "\[IndentingNewLine]", 
         RowBox[{"Catch", "[", 
          RowBox[{"NDSolve", "[", 
           RowBox[{
            RowBox[{"Join", "[", 
             RowBox[{
              RowBox[{
               RowBox[{
                RowBox[{"Odes", "[", "Balancesb", "]"}], "/.", 
                RowBox[{"(", 
                 RowBox[{"RateEqsb", "/.", 
                  RowBox[{"Table", "[", 
                   RowBox[{
                    RowBox[{
                    RowBox[{"Varsb", "[", 
                    RowBox[{"[", "i", "]"}], "]"}], "\[Rule]", 
                    RowBox[{
                    RowBox[{"Varsb", "[", 
                    RowBox[{"[", "i", "]"}], "]"}], "[", "t", "]"}]}], ",", 
                    RowBox[{"{", 
                    RowBox[{"i", ",", "1", ",", 
                    RowBox[{
                    RowBox[{"Dimensions", "[", "Varsb", "]"}], "[", 
                    RowBox[{"[", "1", "]"}], "]"}]}], "}"}]}], "]"}]}], 
                 ")"}]}], "/.", "ParamKd9"}], ",", " ", "Initb"}], "]"}], ",",
             " ", "Varsb", ",", " ", 
            RowBox[{"{", 
             RowBox[{"t", ",", " ", "0", ",", 
              SuperscriptBox["10", "3"]}], "}"}], ",", " ", 
            RowBox[{"Method", "\[Rule]", 
             RowBox[{"{", 
              RowBox[{"EventLocator", ",", " ", 
               RowBox[{"\"\<Event\>\"", "\[Rule]", "Fb"}], ",", "  ", 
               RowBox[{"\"\<EventAction\>\"", "\[RuleDelayed]", 
                RowBox[{"Throw", "[", "t", "]"}]}]}], "}"}]}]}], "]"}], " ", 
          "]"}], ",", "\[IndentingNewLine]", " ", 
         RowBox[{"0.000011589847111568995`", "*", "i"}], ",", 
         "\[IndentingNewLine]", 
         RowBox[{"Catch", "[", 
          RowBox[{"NDSolve", "[", 
           RowBox[{
            RowBox[{"Join", "[", 
             RowBox[{
              RowBox[{
               RowBox[{
                RowBox[{"Odes", "[", "BalancesbM", "]"}], "/.", 
                RowBox[{"(", 
                 RowBox[{"RateEqsbM", "/.", 
                  RowBox[{"Table", "[", 
                   RowBox[{
                    RowBox[{
                    RowBox[{"VarsbM", "[", 
                    RowBox[{"[", "i", "]"}], "]"}], "\[Rule]", 
                    RowBox[{
                    RowBox[{"VarsbM", "[", 
                    RowBox[{"[", "i", "]"}], "]"}], "[", "t", "]"}]}], ",", 
                    RowBox[{"{", 
                    RowBox[{"i", ",", "1", ",", 
                    RowBox[{
                    RowBox[{"Dimensions", "[", "VarsbM", "]"}], "[", 
                    RowBox[{"[", "1", "]"}], "]"}]}], "}"}]}], "]"}]}], 
                 ")"}]}], "/.", "ParambM"}], ",", " ", "InitbM"}], "]"}], ",",
             " ", "VarsbM", ",", " ", 
            RowBox[{"{", 
             RowBox[{"t", ",", " ", "0", ",", 
              SuperscriptBox["10", "6"]}], "}"}], ",", " ", 
            RowBox[{"Method", "\[Rule]", 
             RowBox[{"{", 
              RowBox[{"EventLocator", ",", " ", 
               RowBox[{"\"\<Event\>\"", "\[Rule]", "FbM"}], ",", "  ", 
               RowBox[{"\"\<EventAction\>\"", "\[RuleDelayed]", 
                RowBox[{"Throw", "[", "t", "]"}]}]}], "}"}]}]}], "]"}], " ", 
          "]"}]}], "}"}], "]"}]}], ",", " ", 
     RowBox[{"{", 
      RowBox[{"i", ",", "140", ",", "14000", ",", "100"}], "}"}]}], "]"}], 
   "]"}], "[", 
  RowBox[{"[", 
   RowBox[{"2", ",", "1"}], "]"}], "]"}]], "Input",
 CellChangeTimes->{{3.4105160711098175`*^9, 3.4105161060202937`*^9}, {
   3.4105168852091646`*^9, 3.4105168853655624`*^9}, 3.4126097118984375`*^9, 
   3.451297629184475*^9, {3.451299161152288*^9, 3.451299206389606*^9}, {
   3.485088551712335*^9, 3.485088585806085*^9}, {3.485240121851836*^9, 
   3.4852401223046536`*^9}, {3.4855068778672223`*^9, 
   3.4855069095888143`*^9}, {3.485506987705188*^9, 3.4855070282861004`*^9}, {
   3.4855071346835346`*^9, 3.4855071386056604`*^9}, {3.485507193124775*^9, 
   3.4855073243039265`*^9}, 3.4855074579323473`*^9, 3.4855075308873396`*^9, {
   3.485507880078309*^9, 3.485507881968946*^9}, 3.4855079865789905`*^9, {
   3.485512424661086*^9, 3.485512427707981*^9}, {3.4856844821608853`*^9, 
   3.485684515175454*^9}, {3.4856856765816774`*^9, 3.485685678144108*^9}}],

Cell[BoxData[
 RowBox[{
  RowBox[{"2.", Cell["Random on RE", "Text",
    CellChangeTimes->{{3.4160509087708006`*^9, 3.4160509183511934`*^9}},
    FontSize->18]}], ",", " ", 
  RowBox[{"Kd", "=", 
   RowBox[{
    SuperscriptBox["10", "9"], " ", 
    RowBox[{"(", 
     RowBox[{"1000", "pM"}], ")"}]}]}], ",", " ", 
  RowBox[{
  "the", " ", "new", " ", "ODE", " ", "systems", " ", "is", " ", "created", 
   " ", "by", " ", "making", " ", "Kf", " ", "and", " ", "Kb", " ", "of", " ",
    "the", " ", "reactions", " ", "leading", " ", "to", " ", "excluded", " ", 
   "complexes", " ", "0", " "}]}]], "Text",
 CellChangeTimes->{{3.451297985016437*^9, 3.451297997453364*^9}, {
  3.451299297416483*^9, 3.451299297766465*^9}, {3.451327910757359*^9, 
  3.451327928224682*^9}, {3.451482677649527*^9, 3.451482677998789*^9}, {
  3.451482738481454*^9, 3.45148274207962*^9}, {3.451482842866181*^9, 
  3.451482856119385*^9}, {3.451482957435074*^9, 3.451482982135606*^9}, {
  3.45148303413772*^9, 3.451483071552286*^9}, {3.4855077508118563`*^9, 
  3.48550775210874*^9}},
 FontSize->16,
 FontWeight->"Bold",
 Background->RGBColor[1, 1, 0]],

Cell[BoxData[
 RowBox[{
  RowBox[{"VARSexNuc", "=", 
   RowBox[{"{", 
    RowBox[{
    "r1", ",", "p1", ",", "p2", ",", "p3", ",", "p4", ",", "p5", ",", "p1r1", 
     ",", "p2r1", ",", "p1p2r1", ",", "p1p3r1", ",", "p2p3r1", ",", "p2p4r1", 
     ",", "p1p2p3r1", ",", "p1p2p4r1", ",", "p1p3p4r1", ",", "p1p3p5r1", ",", 
     "p2p3p4r1", ",", "p2p3p5r1", ",", "p2p4p5r1", ",", "p1p2p3p4r1", ",", 
     "p1p2p3p5r1", ",", "p1p2p4p5r1", ",", "p1p3p4p5r1", ",", "p2p3p4p5r1", 
     ",", "p1p2p3p4p5r1"}], "}"}]}], ";"}]], "Input",
 CellChangeTimes->{{3.414399922328125*^9, 3.4143999446875*^9}, {
   3.41440010596875*^9, 3.41440015559375*^9}, {3.414404097798275*^9, 
   3.4144041148535833`*^9}, {3.4144061132160673`*^9, 3.414406140248809*^9}, {
   3.414406195486911*^9, 3.4144062277729793`*^9}, {3.4144068188042884`*^9, 
   3.414406834515956*^9}, {3.4144068711139793`*^9, 3.4144069924299393`*^9}, {
   3.41441534047445*^9, 3.414415342271348*^9}, {3.4144159600409393`*^9, 
   3.4144159619315763`*^9}, {3.414416289511798*^9, 3.414416356605977*^9}, 
   3.4144163997937536`*^9, {3.414418540391073*^9, 3.4144185719694004`*^9}, 
   3.451300158551568*^9, {3.451329890717065*^9, 3.451329892426997*^9}}],

Cell[CellGroupData[{

Cell[BoxData[{
 RowBox[{"A", "=", 
  RowBox[{"Complement", "[", 
   RowBox[{"Varsb", ",", "VARSexNuc"}], "]"}]}], "\[IndentingNewLine]", 
 RowBox[{
  RowBox[{
   RowBox[{"F", "[", "j_", "]"}], ":=", 
   RowBox[{
    RowBox[{"Drop", "[", 
     RowBox[{
      RowBox[{"Reap", "[", 
       RowBox[{"Do", "[", 
        RowBox[{
         RowBox[{"If", " ", "[", 
          RowBox[{
           RowBox[{"StringMatchQ", "[", 
            RowBox[{
             RowBox[{"ToString", "[", 
              RowBox[{"RateEqsb", "[", 
               RowBox[{"[", "i", "]"}], "]"}], "]"}], ",", " ", 
             RowBox[{"StringJoin", "[", " ", 
              RowBox[{"\"\<* \>\"", ",", 
               RowBox[{"ToString", "[", 
                RowBox[{"A", "[", 
                 RowBox[{"[", "j", "]"}], "]"}], "]"}], ",", " ", 
               "\"\< *\>\""}], "]"}]}], "]"}], ",", " ", 
           RowBox[{"If", "[", 
            RowBox[{
             RowBox[{"OddQ", "[", "i", "]"}], ",", " ", 
             RowBox[{"Sow", "[", "i", "]"}], ",", 
             RowBox[{"Sow", "[", 
              RowBox[{"i", "-", "1"}], "]"}]}], "]"}], ",", " ", 
           RowBox[{"Continue", "[", "]"}]}], "]"}], ",", " ", 
         RowBox[{"{", 
          RowBox[{"i", ",", "1", " ", ",", " ", 
           RowBox[{"Length", "[", "RateEqsb", "]"}]}], "}"}]}], "]"}], "]"}], 
      ",", "1"}], "]"}], "[", 
    RowBox[{"[", 
     RowBox[{"1", ",", "1"}], "]"}], "]"}]}], ";"}], "\[IndentingNewLine]", 
 RowBox[{
  RowBox[{"F1", "=", 
   RowBox[{"Sort", "[", 
    RowBox[{
     RowBox[{
      RowBox[{"Table", "[", 
       RowBox[{
        RowBox[{"F", "[", "j", "]"}], ",", " ", 
        RowBox[{"{", 
         RowBox[{"j", ",", "1", ",", 
          RowBox[{"Length", "[", "A", "]"}]}], "}"}]}], "]"}], "//", 
      "Flatten"}], ",", "Less"}], "]"}]}], ";"}], "\[IndentingNewLine]", 
 RowBox[{
  RowBox[{
   RowBox[{"G", "[", 
    RowBox[{"M_", ",", " ", "j_"}], "]"}], ":=", 
   RowBox[{"ReplacePart", "[", 
    RowBox[{"M", ",", 
     RowBox[{"{", 
      RowBox[{
       RowBox[{
        RowBox[{"{", 
         RowBox[{
          RowBox[{
           RowBox[{"F1", "[", 
            RowBox[{"[", "j", "]"}], "]"}], "+", "1"}], ",", "2"}], "}"}], 
        "\[Rule]", " ", "0"}], ",", " ", 
       RowBox[{
        RowBox[{"{", 
         RowBox[{
          RowBox[{"F1", "[", 
           RowBox[{"[", "j", "]"}], "]"}], ",", "2"}], "}"}], "\[Rule]", " ", 
        "0"}]}], "}"}]}], "]"}]}], ";"}]}], "Input",
 CellChangeTimes->{{3.41440085653125*^9, 3.414400880828125*^9}, {
   3.41440115803125*^9, 3.41440115853125*^9}, {3.414404126297169*^9, 
   3.414404129428109*^9}, {3.414406082562457*^9, 3.4144061059302034`*^9}, {
   3.414407041862756*^9, 3.4144070579182577`*^9}, {3.4144070993311343`*^9, 
   3.414407115793105*^9}, 3.414415888493606*^9, {3.451300140086997*^9, 
   3.451300162068612*^9}, {3.4513002012050333`*^9, 3.451300205059516*^9}, 
   3.451329900971447*^9}],

Cell[BoxData[
 RowBox[{"{", 
  RowBox[{
  "p1p2", ",", "p1p2p3", ",", "p1p2p3p4", ",", "p1p2p3p4p5", ",", "p1p2p3p5", 
   ",", "p1p2p4", ",", "p1p2p4p5", ",", "p1p3", ",", "p1p3p4", ",", 
   "p1p3p4p5", ",", "p1p3p5", ",", "p2p3", ",", "p2p3p4", ",", "p2p3p4p5", 
   ",", "p2p3p5", ",", "p2p4", ",", "p2p4p5", ",", "p3p4", ",", "p3p4p5", ",",
    "p3p5", ",", "p4p5"}], "}"}]], "Output",
 CellChangeTimes->{{3.41440087321875*^9, 3.414400882109375*^9}, 
   3.41440115903125*^9, 3.414402903046776*^9, 3.4144041330286903`*^9, 
   3.4144054830538187`*^9, {3.41440704827245*^9, 3.4144071239849644`*^9}, {
   3.4144158822591915`*^9, 3.414415889212361*^9}, 3.4144159643378415`*^9, 
   3.4144164060437937`*^9, 3.414418579703825*^9, 3.414420004400443*^9, 
   3.415704527463507*^9, 3.416674543255375*^9, 3.416675711005375*^9, 
   3.451300207970686*^9, 3.451327864938715*^9, 3.451329590016939*^9, 
   3.4513339492197037`*^9, 3.48508862432171*^9, 3.48508906494671*^9, 
   3.4852402934384775`*^9, 3.4852404344833527`*^9, 3.4852405496707816`*^9, 
   3.4852407215853257`*^9, 3.4852419974534283`*^9, 3.4852420956805544`*^9, 
   3.485507406399778*^9, 3.485507557263015*^9, 3.4855089934229493`*^9}]
}, Open  ]],

Cell[BoxData[
 RowBox[{
  RowBox[{"Reap", "[", 
   RowBox[{"Do", "[", 
    RowBox[{
     RowBox[{
      RowBox[{"Varsr", "=", "Varsb"}], ";", " ", 
      RowBox[{"Balancesr", "=", "Balancesb"}], ";", 
      RowBox[{"RateEqsr", "=", "RateEqsb"}], ";", 
      RowBox[{"Init0r", "=", 
       RowBox[{"Init", "[", "i", "]"}]}], ";", "\[IndentingNewLine]", 
      RowBox[{"Paramr", "=", 
       RowBox[{"Fold", "[", 
        RowBox[{"G", ",", "ParamKd9", ",", " ", 
         RowBox[{"Table", "[", 
          RowBox[{"i", ",", 
           RowBox[{"{", 
            RowBox[{"i", ",", "1", ",", 
             RowBox[{"Length", "[", "F1", "]"}]}], "}"}]}], "]"}]}], "]"}]}], 
      ";", "\n", 
      RowBox[{"Sol0r", "=", 
       RowBox[{"NDSolve", "[", 
        RowBox[{
         RowBox[{"Join", "[", 
          RowBox[{
           RowBox[{
            RowBox[{
             RowBox[{"Odes", "[", "Balancesr", "]"}], "/.", 
             RowBox[{"(", 
              RowBox[{"RateEqsr", "/.", 
               RowBox[{"Table", "[", 
                RowBox[{
                 RowBox[{
                  RowBox[{"Varsr", "[", 
                   RowBox[{"[", "i", "]"}], "]"}], "\[Rule]", 
                  RowBox[{
                   RowBox[{"Varsr", "[", 
                    RowBox[{"[", "i", "]"}], "]"}], "[", "t", "]"}]}], ",", 
                 RowBox[{"{", 
                  RowBox[{"i", ",", "1", ",", 
                   RowBox[{
                    RowBox[{"Dimensions", "[", "Varsr", "]"}], "[", 
                    RowBox[{"[", "1", "]"}], "]"}]}], "}"}]}], "]"}]}], 
              ")"}]}], "/.", "Paramr"}], ",", " ", "Init0r"}], "]"}], ",", 
         " ", "Varsr", ",", " ", 
         RowBox[{"{", 
          RowBox[{"t", ",", " ", "0", ",", 
           SuperscriptBox["10", "3"]}], "}"}]}], "]"}]}], ";", 
      "\[IndentingNewLine]", 
      RowBox[{"Initr", "=", 
       RowBox[{"ReplacePart", "[", 
        RowBox[{
         RowBox[{"Table", "[", 
          RowBox[{
           RowBox[{
            RowBox[{
             RowBox[{"Varsr", "[", 
              RowBox[{"[", "i", "]"}], "]"}], "[", "0", "]"}], "\[Equal]", 
            RowBox[{
             RowBox[{"(", 
              RowBox[{
               RowBox[{
                RowBox[{
                 RowBox[{"Varsr", "[", 
                  RowBox[{"[", "i", "]"}], "]"}], "[", "t", "]"}], "/.", 
                "Sol0r"}], "/.", 
               RowBox[{"t", "\[Rule]", " ", "500"}]}], ")"}], "[", 
             RowBox[{"[", "1", "]"}], "]"}]}], ",", " ", 
           RowBox[{"{", 
            RowBox[{"i", ",", "1", ",", 
             RowBox[{"Length", "[", "Varsr", "]"}]}], "}"}]}], "]"}], ",", 
         " ", 
         RowBox[{
          RowBox[{"r1", "[", "0", "]"}], "\[Equal]", "1.4"}], ",", " ", 
         RowBox[{"{", "1", "}"}]}], "]"}]}], ";", "\n", 
      RowBox[{"Solr", "=", 
       RowBox[{"NDSolve", "[", 
        RowBox[{
         RowBox[{"Join", "[", 
          RowBox[{
           RowBox[{
            RowBox[{
             RowBox[{"Odes", "[", "Balancesr", "]"}], "/.", 
             RowBox[{"(", 
              RowBox[{"RateEqsr", "/.", 
               RowBox[{"Table", "[", 
                RowBox[{
                 RowBox[{
                  RowBox[{"Varsr", "[", 
                   RowBox[{"[", "i", "]"}], "]"}], "\[Rule]", 
                  RowBox[{
                   RowBox[{"Varsr", "[", 
                    RowBox[{"[", "i", "]"}], "]"}], "[", "t", "]"}]}], ",", 
                 RowBox[{"{", 
                  RowBox[{"i", ",", "1", ",", 
                   RowBox[{
                    RowBox[{"Dimensions", "[", "Varsr", "]"}], "[", 
                    RowBox[{"[", "1", "]"}], "]"}]}], "}"}]}], "]"}]}], 
              ")"}]}], "/.", "Paramr"}], ",", " ", "Initr"}], "]"}], ",", " ",
          "Varsr", ",", " ", 
         RowBox[{"{", 
          RowBox[{"t", ",", " ", "0", ",", 
           SuperscriptBox["10", "4"]}], "}"}]}], "]"}]}], ";", "\n", 
      RowBox[{"Fr", "=", 
       RowBox[{"If", "[", 
        RowBox[{
         RowBox[{
          RowBox[{"p1p2p3p4p5r1", "[", "t", "]"}], "\[GreaterEqual]", 
          RowBox[{
           RowBox[{
            RowBox[{"(", 
             RowBox[{
              RowBox[{
               RowBox[{"p1p2p3p4p5r1", "[", "t", "]"}], "/.", 
               RowBox[{"t", "\[Rule]", "10000"}]}], "/.", "Solr"}], ")"}], 
            "[", 
            RowBox[{"[", "1", "]"}], "]"}], "/", "2"}]}], ",", " ", "True", 
         ",", " ", "False"}], "]"}]}], ";", "\[IndentingNewLine]", 
      RowBox[{"VarsrM", "=", 
       RowBox[{"Join", "[", 
        RowBox[{"Varsr", ",", 
         RowBox[{"{", " ", "r2", "}"}]}], "]"}]}], ";", "\[IndentingNewLine]", 
      RowBox[{"BalancesrM", "=", 
       RowBox[{"Join", "[", 
        RowBox[{"Balancesr", ",", 
         RowBox[{"{", " ", 
          RowBox[{"Vf", "==", 
           RowBox[{
            RowBox[{"-", "p1p2p3p4p5r1"}], "+", "r2", "+", "p1", "+", "p2", 
            "+", "p3", "+", "p4", "+", "p5"}]}], "}"}]}], "]"}]}], ";", 
      "\[IndentingNewLine]", 
      RowBox[{"RateEqsrM", "=", 
       RowBox[{"Join", "[", 
        RowBox[{"RateEqsr", ",", 
         RowBox[{"{", " ", 
          RowBox[{"Vf", "\[Rule]", 
           RowBox[{"Kf", "*", "p1p2p3p4p5r1"}]}], "}"}]}], "]"}]}], ";", 
      "\[IndentingNewLine]", 
      RowBox[{"ParamrM", "=", 
       RowBox[{"Join", "[", 
        RowBox[{"Paramr", ",", 
         RowBox[{"{", " ", 
          RowBox[{"Kf", "\[Rule]", "60"}], "}"}]}], "]"}]}], ";", 
      "\[IndentingNewLine]", 
      RowBox[{"Init0rM", "=", 
       RowBox[{"Join", "[", 
        RowBox[{"Init0r", ",", 
         RowBox[{"{", " ", 
          RowBox[{
           RowBox[{"r2", "[", "0", "]"}], "\[Equal]", "0"}], "}"}]}], "]"}]}],
       ";", "\[IndentingNewLine]", 
      RowBox[{"Sol0rM", "=", 
       RowBox[{"NDSolve", "[", 
        RowBox[{
         RowBox[{"Join", "[", 
          RowBox[{
           RowBox[{
            RowBox[{
             RowBox[{"Odes", "[", "BalancesrM", "]"}], "/.", 
             RowBox[{"(", 
              RowBox[{"RateEqsrM", "/.", 
               RowBox[{"Table", "[", 
                RowBox[{
                 RowBox[{
                  RowBox[{"VarsrM", "[", 
                   RowBox[{"[", "i", "]"}], "]"}], "\[Rule]", 
                  RowBox[{
                   RowBox[{"VarsrM", "[", 
                    RowBox[{"[", "i", "]"}], "]"}], "[", "t", "]"}]}], ",", 
                 RowBox[{"{", 
                  RowBox[{"i", ",", "1", ",", 
                   RowBox[{
                    RowBox[{"Dimensions", "[", "VarsrM", "]"}], "[", 
                    RowBox[{"[", "1", "]"}], "]"}]}], "}"}]}], "]"}]}], 
              ")"}]}], "/.", "ParamrM"}], ",", " ", "Init0rM"}], "]"}], ",", 
         " ", "VarsrM", ",", " ", 
         RowBox[{"{", 
          RowBox[{"t", ",", " ", "0", ",", 
           SuperscriptBox["10", "3"]}], "}"}]}], "]"}]}], ";", 
      "\[IndentingNewLine]", 
      RowBox[{"InitrM", "=", 
       RowBox[{"ReplacePart", "[", 
        RowBox[{
         RowBox[{"Table", "[", 
          RowBox[{
           RowBox[{
            RowBox[{
             RowBox[{"VarsrM", "[", 
              RowBox[{"[", "i", "]"}], "]"}], "[", "0", "]"}], "\[Equal]", 
            RowBox[{
             RowBox[{"(", 
              RowBox[{
               RowBox[{
                RowBox[{
                 RowBox[{"VarsrM", "[", 
                  RowBox[{"[", "i", "]"}], "]"}], "[", "t", "]"}], "/.", 
                "Sol0rM"}], "/.", 
               RowBox[{"t", "\[Rule]", " ", "500"}]}], ")"}], "[", 
             RowBox[{"[", "1", "]"}], "]"}]}], ",", " ", 
           RowBox[{"{", 
            RowBox[{"i", ",", "1", ",", 
             RowBox[{"Length", "[", "VarsrM", "]"}]}], "}"}]}], "]"}], ",", 
         RowBox[{
          RowBox[{"r1", "[", "0", "]"}], "\[Equal]", "1.4"}], ",", " ", 
         RowBox[{"{", "1", "}"}]}], "]"}]}], ";", "\[IndentingNewLine]", 
      RowBox[{"SolrM", "=", 
       RowBox[{"NDSolve", "[", 
        RowBox[{
         RowBox[{"Join", "[", 
          RowBox[{
           RowBox[{
            RowBox[{
             RowBox[{"Odes", "[", "BalancesrM", "]"}], "/.", 
             RowBox[{"(", 
              RowBox[{"RateEqsrM", "/.", 
               RowBox[{"Table", "[", 
                RowBox[{
                 RowBox[{
                  RowBox[{"VarsrM", "[", 
                   RowBox[{"[", "i", "]"}], "]"}], "\[Rule]", 
                  RowBox[{
                   RowBox[{"VarsrM", "[", 
                    RowBox[{"[", "i", "]"}], "]"}], "[", "t", "]"}]}], ",", 
                 RowBox[{"{", 
                  RowBox[{"i", ",", "1", ",", 
                   RowBox[{
                    RowBox[{"Dimensions", "[", "VarsrM", "]"}], "[", 
                    RowBox[{"[", "1", "]"}], "]"}]}], "}"}]}], "]"}]}], 
              ")"}]}], "/.", "ParamrM"}], ",", " ", "InitrM"}], "]"}], ",", 
         " ", "VarsrM", ",", " ", 
         RowBox[{"{", 
          RowBox[{"t", ",", " ", "0", ",", 
           SuperscriptBox["10", "5"]}], "}"}]}], "]"}]}], ";", 
      "\[IndentingNewLine]", 
      RowBox[{"FrM", "=", 
       RowBox[{"If", "[", 
        RowBox[{
         RowBox[{
          RowBox[{"r2", "[", "t", "]"}], "\[GreaterEqual]", " ", "0.7"}], ",",
          " ", "True", ",", " ", "False"}], "]"}]}], ";", 
      "\[IndentingNewLine]", 
      RowBox[{"Sow", "[", 
       RowBox[{"{", 
        RowBox[{
         RowBox[{
          RowBox[{
           RowBox[{"(", 
            RowBox[{
             RowBox[{
              RowBox[{"p1p2p3p4p5r1", "[", "t", "]"}], "/.", 
              RowBox[{"t", "\[Rule]", "10000"}]}], "/.", "Solr"}], ")"}], "[", 
           RowBox[{"[", "1", "]"}], "]"}], "/", "1.4"}], ",", "\n", " ", 
         RowBox[{"0.000011589847111568995`", "*", "i"}], ",", "\n", 
         RowBox[{"Catch", "[", 
          RowBox[{"NDSolve", "[", 
           RowBox[{
            RowBox[{"Join", "[", 
             RowBox[{
              RowBox[{
               RowBox[{
                RowBox[{"Odes", "[", "Balancesr", "]"}], "/.", 
                RowBox[{"(", 
                 RowBox[{"RateEqsr", "/.", 
                  RowBox[{"Table", "[", 
                   RowBox[{
                    RowBox[{
                    RowBox[{"Varsr", "[", 
                    RowBox[{"[", "i", "]"}], "]"}], "\[Rule]", 
                    RowBox[{
                    RowBox[{"Varsr", "[", 
                    RowBox[{"[", "i", "]"}], "]"}], "[", "t", "]"}]}], ",", 
                    RowBox[{"{", 
                    RowBox[{"i", ",", "1", ",", 
                    RowBox[{
                    RowBox[{"Dimensions", "[", "Varsr", "]"}], "[", 
                    RowBox[{"[", "1", "]"}], "]"}]}], "}"}]}], "]"}]}], 
                 ")"}]}], "/.", "Paramr"}], ",", " ", "Initr"}], "]"}], ",", 
            " ", "Varsr", ",", " ", 
            RowBox[{"{", 
             RowBox[{"t", ",", " ", "0", ",", 
              SuperscriptBox["10", "3"]}], "}"}], ",", " ", 
            RowBox[{"Method", "\[Rule]", 
             RowBox[{"{", 
              RowBox[{"EventLocator", ",", " ", 
               RowBox[{"\"\<Event\>\"", "\[Rule]", "Fr"}], ",", "  ", 
               RowBox[{"\"\<EventAction\>\"", "\[RuleDelayed]", 
                RowBox[{"Throw", "[", "t", "]"}]}]}], "}"}]}]}], "]"}], " ", 
          "]"}], ",", "\[IndentingNewLine]", 
         RowBox[{"Catch", "[", 
          RowBox[{"NDSolve", "[", 
           RowBox[{
            RowBox[{"Join", "[", 
             RowBox[{
              RowBox[{
               RowBox[{
                RowBox[{"Odes", "[", "BalancesrM", "]"}], "/.", 
                RowBox[{"(", 
                 RowBox[{"RateEqsrM", "/.", 
                  RowBox[{"Table", "[", 
                   RowBox[{
                    RowBox[{
                    RowBox[{"VarsrM", "[", 
                    RowBox[{"[", "i", "]"}], "]"}], "\[Rule]", 
                    RowBox[{
                    RowBox[{"VarsrM", "[", 
                    RowBox[{"[", "i", "]"}], "]"}], "[", "t", "]"}]}], ",", 
                    RowBox[{"{", 
                    RowBox[{"i", ",", "1", ",", 
                    RowBox[{
                    RowBox[{"Dimensions", "[", "VarsrM", "]"}], "[", 
                    RowBox[{"[", "1", "]"}], "]"}]}], "}"}]}], "]"}]}], 
                 ")"}]}], "/.", "ParamrM"}], ",", " ", "InitrM"}], "]"}], ",",
             " ", "VarsrM", ",", " ", 
            RowBox[{"{", 
             RowBox[{"t", ",", " ", "0", ",", 
              SuperscriptBox["10", "6"]}], "}"}], ",", " ", 
            RowBox[{"Method", "\[Rule]", 
             RowBox[{"{", 
              RowBox[{"EventLocator", ",", " ", 
               RowBox[{"\"\<Event\>\"", "\[Rule]", "FrM"}], ",", "  ", 
               RowBox[{"\"\<EventAction\>\"", "\[RuleDelayed]", 
                RowBox[{"Throw", "[", "t", "]"}]}]}], "}"}]}]}], "]"}], " ", 
          "]"}]}], "}"}], "]"}]}], ",", " ", 
     RowBox[{"{", 
      RowBox[{"i", ",", "140", ",", "14000", ",", "100"}], "}"}]}], "]"}], 
   "]"}], "[", 
  RowBox[{"[", 
   RowBox[{"2", ",", "1"}], "]"}], "]"}]], "Input",
 CellChangeTimes->{{3.451327996530448*^9, 3.451328106211616*^9}, 
   3.451328143355715*^9, {3.451329540637631*^9, 3.451329541601561*^9}, {
   3.45132961142267*^9, 3.451329613262961*^9}, {3.451330183856909*^9, 
   3.451330185990138*^9}, {3.451330247561027*^9, 3.4513302698762608`*^9}, {
   3.4513303156963043`*^9, 3.451330409546232*^9}, {3.451330461283434*^9, 
   3.451330540567947*^9}, {3.451330580973606*^9, 3.451330622811116*^9}, {
   3.4513306536663847`*^9, 3.4513306801449757`*^9}, {3.451330725222404*^9, 
   3.451330750905287*^9}, 3.451331018240679*^9, {3.485088665899835*^9, 
   3.48508867579046*^9}, {3.485088738837335*^9, 3.48508874029046*^9}, {
   3.48508905775921*^9, 3.48508905972796*^9}, {3.48508914704046*^9, 
   3.485089152149835*^9}, {3.4852403056957817`*^9, 3.4852403065077305`*^9}, {
   3.4855073669612684`*^9, 3.4855074479477167`*^9}, 3.4855074891362705`*^9, {
   3.4855075792792034`*^9, 3.4855076111234627`*^9}, {3.485507723077304*^9, 
   3.485507725124192*^9}, {3.4855078758907824`*^9, 3.485507877297041*^9}}],

Cell[BoxData[
 RowBox[{
  RowBox[{"2.", Cell["Random in nucleoplasm", "Text",
    CellChangeTimes->{{3.4160509087708006`*^9, 3.4160509183511934`*^9}},
    FontSize->18]}], ",", " ", 
  RowBox[{"Kd", "=", 
   RowBox[{
    SuperscriptBox["10", "9"], " ", 
    RowBox[{"(", 
     RowBox[{"1000", "pM"}], ")"}]}]}], ",", " ", 
  RowBox[{
  "the", " ", "new", " ", "ODE", " ", "systems", " ", "is", " ", "created", 
   " ", "by", " ", "making", " ", "Kf", " ", "and", " ", "Kb", " ", "of", " ",
    "the", " ", "reactions", " ", "leading", " ", "to", " ", "excluded", " ", 
   "complexes", " ", "0", " "}]}]], "Text",
 CellChangeTimes->{{3.451297985016437*^9, 3.451297997453364*^9}, {
  3.451299297416483*^9, 3.451299297766465*^9}, {3.451327910757359*^9, 
  3.451327928224682*^9}, {3.451482677649527*^9, 3.451482677998789*^9}, {
  3.451482738481454*^9, 3.45148274207962*^9}, {3.451482842866181*^9, 
  3.451482856119385*^9}, {3.451482957435074*^9, 3.451482982135606*^9}, {
  3.45148303413772*^9, 3.451483071552286*^9}, {3.451483250971339*^9, 
  3.451483250971382*^9}, {3.4855079234692116`*^9, 3.485507925125472*^9}},
 FontSize->16,
 FontWeight->"Bold",
 Background->RGBColor[1, 1, 0]],

Cell[BoxData[
 RowBox[{
  RowBox[{"VARSexRE", "=", 
   RowBox[{"{", 
    RowBox[{
    "r1", ",", "r2", ",", "p1", ",", "p2", ",", "p3", ",", "p4", ",", "p5", 
     ",", "p1p2", ",", "p1p3", ",", "p2p3", ",", "p2p4", ",", "p3p4", ",", 
     "p3p5", ",", "p4p5", ",", "p1p2p3", ",", "p1p2p4", ",", "p1p3p4", ",", 
     "p1p3p5", ",", "p2p3p4", ",", "p2p3p5", ",", "p2p4p5", ",", "p3p4p5", 
     ",", "p1p2p3p4", ",", "p1p2p3p5", ",", "p1p2p4p5", ",", "p1p3p4p5", ",", 
     "p2p3p4p5", ",", "p1p2p3p4p5", ",", "p1p2p3p4p5r1"}], "}"}]}], 
  ";"}]], "Input",
 CellChangeTimes->{{3.414399922328125*^9, 3.4143999446875*^9}, {
   3.41440010596875*^9, 3.41440015559375*^9}, {3.414404097798275*^9, 
   3.4144041148535833`*^9}, {3.4144061132160673`*^9, 3.414406140248809*^9}, {
   3.414406195486911*^9, 3.4144062277729793`*^9}, {3.4144068188042884`*^9, 
   3.414406834515956*^9}, {3.4144068711139793`*^9, 3.4144069924299393`*^9}, {
   3.41441534047445*^9, 3.414415342271348*^9}, {3.4144159600409393`*^9, 
   3.4144159619315763`*^9}, {3.414416289511798*^9, 3.414416356605977*^9}, 
   3.4144163997937536`*^9, {3.414418540391073*^9, 3.4144185719694004`*^9}, 
   3.451300158551568*^9, {3.451329852147626*^9, 3.451329870235044*^9}, {
   3.451329958249957*^9, 3.451329973782091*^9}}],

Cell[CellGroupData[{

Cell[BoxData[{
 RowBox[{"A", "=", 
  RowBox[{"Complement", "[", 
   RowBox[{"Varsb", ",", "VARSexRE"}], "]"}]}], "\[IndentingNewLine]", 
 RowBox[{
  RowBox[{
   RowBox[{"F", "[", "j_", "]"}], ":=", 
   RowBox[{
    RowBox[{"Drop", "[", 
     RowBox[{
      RowBox[{"Reap", "[", 
       RowBox[{"Do", "[", 
        RowBox[{
         RowBox[{"If", " ", "[", 
          RowBox[{
           RowBox[{"StringMatchQ", "[", 
            RowBox[{
             RowBox[{"ToString", "[", 
              RowBox[{"RateEqsb", "[", 
               RowBox[{"[", "i", "]"}], "]"}], "]"}], ",", " ", 
             RowBox[{"StringJoin", "[", " ", 
              RowBox[{"\"\<* \>\"", ",", 
               RowBox[{"ToString", "[", 
                RowBox[{"A", "[", 
                 RowBox[{"[", "j", "]"}], "]"}], "]"}], ",", " ", 
               "\"\< *\>\""}], "]"}]}], "]"}], ",", " ", 
           RowBox[{"If", "[", 
            RowBox[{
             RowBox[{"OddQ", "[", "i", "]"}], ",", " ", 
             RowBox[{"Sow", "[", "i", "]"}], ",", 
             RowBox[{"Sow", "[", 
              RowBox[{"i", "-", "1"}], "]"}]}], "]"}], ",", " ", 
           RowBox[{"Continue", "[", "]"}]}], "]"}], ",", " ", 
         RowBox[{"{", 
          RowBox[{"i", ",", "1", " ", ",", " ", 
           RowBox[{"Length", "[", "RateEqsb", "]"}]}], "}"}]}], "]"}], "]"}], 
      ",", "1"}], "]"}], "[", 
    RowBox[{"[", 
     RowBox[{"1", ",", "1"}], "]"}], "]"}]}], ";"}], "\[IndentingNewLine]", 
 RowBox[{
  RowBox[{"F1", "=", 
   RowBox[{"Sort", "[", 
    RowBox[{
     RowBox[{
      RowBox[{"Table", "[", 
       RowBox[{
        RowBox[{"F", "[", "j", "]"}], ",", " ", 
        RowBox[{"{", 
         RowBox[{"j", ",", "1", ",", 
          RowBox[{"Length", "[", "A", "]"}]}], "}"}]}], "]"}], "//", 
      "Flatten"}], ",", "Less"}], "]"}]}], ";"}], "\[IndentingNewLine]", 
 RowBox[{
  RowBox[{
   RowBox[{"G", "[", 
    RowBox[{"M_", ",", " ", "j_"}], "]"}], ":=", 
   RowBox[{"ReplacePart", "[", 
    RowBox[{"M", ",", 
     RowBox[{"{", 
      RowBox[{
       RowBox[{
        RowBox[{"{", 
         RowBox[{
          RowBox[{
           RowBox[{"F1", "[", 
            RowBox[{"[", "j", "]"}], "]"}], "+", "1"}], ",", "2"}], "}"}], 
        "\[Rule]", " ", "0"}], ",", " ", 
       RowBox[{
        RowBox[{"{", 
         RowBox[{
          RowBox[{"F1", "[", 
           RowBox[{"[", "j", "]"}], "]"}], ",", "2"}], "}"}], "\[Rule]", " ", 
        "0"}]}], "}"}]}], "]"}]}], ";"}]}], "Input",
 CellChangeTimes->{{3.41440085653125*^9, 3.414400880828125*^9}, {
   3.41440115803125*^9, 3.41440115853125*^9}, {3.414404126297169*^9, 
   3.414404129428109*^9}, {3.414406082562457*^9, 3.4144061059302034`*^9}, {
   3.414407041862756*^9, 3.4144070579182577`*^9}, {3.4144070993311343`*^9, 
   3.414407115793105*^9}, 3.414415888493606*^9, {3.451300140086997*^9, 
   3.451300162068612*^9}, {3.4513002012050333`*^9, 3.451300205059516*^9}, 
   3.4513298768993807`*^9}],

Cell[BoxData[
 RowBox[{"{", 
  RowBox[{
  "p1p2p3p4r1", ",", "p1p2p3p5r1", ",", "p1p2p3r1", ",", "p1p2p4p5r1", ",", 
   "p1p2p4r1", ",", "p1p2r1", ",", "p1p3p4p5r1", ",", "p1p3p4r1", ",", 
   "p1p3p5r1", ",", "p1p3r1", ",", "p1r1", ",", "p2p3p4p5r1", ",", "p2p3p4r1",
    ",", "p2p3p5r1", ",", "p2p3r1", ",", "p2p4p5r1", ",", "p2p4r1", ",", 
   "p2r1"}], "}"}]], "Output",
 CellChangeTimes->{{3.41440087321875*^9, 3.414400882109375*^9}, 
   3.41440115903125*^9, 3.414402903046776*^9, 3.4144041330286903`*^9, 
   3.4144054830538187`*^9, {3.41440704827245*^9, 3.4144071239849644`*^9}, {
   3.4144158822591915`*^9, 3.414415889212361*^9}, 3.4144159643378415`*^9, 
   3.4144164060437937`*^9, 3.414418579703825*^9, 3.414420004400443*^9, 
   3.415704527463507*^9, 3.416674543255375*^9, 3.416675711005375*^9, 
   3.451300207970686*^9, 3.451327864938715*^9, 3.451329590016939*^9, 
   3.451329979617485*^9, 3.451330868888755*^9, 3.451333956424502*^9, 
   3.485088873118585*^9, 3.485089172618585*^9, 3.4852403655145483`*^9, 
   3.485240468460287*^9, 3.4852405841317625`*^9, 3.4852418913404837`*^9, 
   3.485242154665148*^9, 3.4855077620775537`*^9, 3.4855099435838337`*^9, 
   3.4855172223768415`*^9}]
}, Open  ]],

Cell[BoxData[
 RowBox[{
  RowBox[{"Reap", "[", 
   RowBox[{"Do", "[", 
    RowBox[{
     RowBox[{
      RowBox[{"Varss", "=", "Varsb"}], ";", " ", 
      RowBox[{"Balancess", "=", "Balancesb"}], ";", 
      RowBox[{"RateEqss", "=", "RateEqsb"}], ";", 
      RowBox[{"Init0s", "=", 
       RowBox[{"Init", "[", "i", "]"}]}], ";", "\[IndentingNewLine]", 
      RowBox[{"Params", "=", 
       RowBox[{"Fold", "[", 
        RowBox[{"G", ",", "ParamKd9", ",", " ", 
         RowBox[{"Table", "[", 
          RowBox[{"i", ",", 
           RowBox[{"{", 
            RowBox[{"i", ",", "1", ",", 
             RowBox[{"Length", "[", "F1", "]"}]}], "}"}]}], "]"}]}], "]"}]}], 
      ";", "\n", 
      RowBox[{"Sol0s", "=", 
       RowBox[{"NDSolve", "[", 
        RowBox[{
         RowBox[{"Join", "[", 
          RowBox[{
           RowBox[{
            RowBox[{
             RowBox[{"Odes", "[", "Balancess", "]"}], "/.", 
             RowBox[{"(", 
              RowBox[{"RateEqss", "/.", 
               RowBox[{"Table", "[", 
                RowBox[{
                 RowBox[{
                  RowBox[{"Varss", "[", 
                   RowBox[{"[", "i", "]"}], "]"}], "\[Rule]", 
                  RowBox[{
                   RowBox[{"Varss", "[", 
                    RowBox[{"[", "i", "]"}], "]"}], "[", "t", "]"}]}], ",", 
                 RowBox[{"{", 
                  RowBox[{"i", ",", "1", ",", 
                   RowBox[{
                    RowBox[{"Dimensions", "[", "Varss", "]"}], "[", 
                    RowBox[{"[", "1", "]"}], "]"}]}], "}"}]}], "]"}]}], 
              ")"}]}], "/.", "Params"}], ",", " ", "Init0s"}], "]"}], ",", 
         " ", "Varss", ",", " ", 
         RowBox[{"{", 
          RowBox[{"t", ",", " ", "0", ",", 
           SuperscriptBox["10", "3"]}], "}"}]}], "]"}]}], ";", 
      "\[IndentingNewLine]", 
      RowBox[{"Inits", "=", 
       RowBox[{"ReplacePart", "[", 
        RowBox[{
         RowBox[{"Table", "[", 
          RowBox[{
           RowBox[{
            RowBox[{
             RowBox[{"Varss", "[", 
              RowBox[{"[", "i", "]"}], "]"}], "[", "0", "]"}], "\[Equal]", 
            RowBox[{
             RowBox[{"(", 
              RowBox[{
               RowBox[{
                RowBox[{
                 RowBox[{"Varss", "[", 
                  RowBox[{"[", "i", "]"}], "]"}], "[", "t", "]"}], "/.", 
                "Sol0s"}], "/.", 
               RowBox[{"t", "\[Rule]", " ", "500"}]}], ")"}], "[", 
             RowBox[{"[", "1", "]"}], "]"}]}], ",", " ", 
           RowBox[{"{", 
            RowBox[{"i", ",", "1", ",", 
             RowBox[{"Length", "[", "Varss", "]"}]}], "}"}]}], "]"}], ",", 
         " ", 
         RowBox[{
          RowBox[{"r1", "[", "0", "]"}], "\[Equal]", "1.4"}], ",", " ", 
         RowBox[{"{", "1", "}"}]}], "]"}]}], ";", "\n", 
      RowBox[{"Sols", "=", 
       RowBox[{"NDSolve", "[", 
        RowBox[{
         RowBox[{"Join", "[", 
          RowBox[{
           RowBox[{
            RowBox[{
             RowBox[{"Odes", "[", "Balancess", "]"}], "/.", 
             RowBox[{"(", 
              RowBox[{"RateEqss", "/.", 
               RowBox[{"Table", "[", 
                RowBox[{
                 RowBox[{
                  RowBox[{"Varss", "[", 
                   RowBox[{"[", "i", "]"}], "]"}], "\[Rule]", 
                  RowBox[{
                   RowBox[{"Varss", "[", 
                    RowBox[{"[", "i", "]"}], "]"}], "[", "t", "]"}]}], ",", 
                 RowBox[{"{", 
                  RowBox[{"i", ",", "1", ",", 
                   RowBox[{
                    RowBox[{"Dimensions", "[", "Varss", "]"}], "[", 
                    RowBox[{"[", "1", "]"}], "]"}]}], "}"}]}], "]"}]}], 
              ")"}]}], "/.", "Params"}], ",", " ", "Inits"}], "]"}], ",", " ",
          "Varss", ",", " ", 
         RowBox[{"{", 
          RowBox[{"t", ",", " ", "0", ",", 
           SuperscriptBox["10", "4"]}], "}"}]}], "]"}]}], ";", "\n", 
      RowBox[{"Fs", "=", 
       RowBox[{"If", "[", 
        RowBox[{
         RowBox[{
          RowBox[{"p1p2p3p4p5r1", "[", "t", "]"}], "\[GreaterEqual]", 
          RowBox[{
           RowBox[{
            RowBox[{"(", 
             RowBox[{
              RowBox[{
               RowBox[{"p1p2p3p4p5r1", "[", "t", "]"}], "/.", 
               RowBox[{"t", "\[Rule]", "10000"}]}], "/.", "Sols"}], ")"}], 
            "[", 
            RowBox[{"[", "1", "]"}], "]"}], "/", "2"}]}], ",", " ", "True", 
         ",", " ", "False"}], "]"}]}], ";", "\n", 
      RowBox[{"VarssM", "=", 
       RowBox[{"Join", "[", 
        RowBox[{"Varss", ",", 
         RowBox[{"{", " ", "r2", "}"}]}], "]"}]}], ";", "\[IndentingNewLine]", 
      RowBox[{"BalancessM", "=", 
       RowBox[{"Join", "[", 
        RowBox[{"Balancess", ",", 
         RowBox[{"{", " ", 
          RowBox[{"Vf", "==", 
           RowBox[{
            RowBox[{"-", "p1p2p3p4p5r1"}], "+", "r2", "+", "p1", "+", "p2", 
            "+", "p3", "+", "p4", "+", "p5"}]}], "}"}]}], "]"}]}], ";", 
      "\[IndentingNewLine]", 
      RowBox[{"RateEqssM", "=", 
       RowBox[{"Join", "[", 
        RowBox[{"RateEqss", ",", 
         RowBox[{"{", " ", 
          RowBox[{"Vf", "\[Rule]", 
           RowBox[{"Kf", "*", "p1p2p3p4p5r1"}]}], "}"}]}], "]"}]}], ";", 
      "\[IndentingNewLine]", 
      RowBox[{"ParamsM", "=", 
       RowBox[{"Join", "[", 
        RowBox[{"Params", ",", 
         RowBox[{"{", " ", 
          RowBox[{"Kf", "\[Rule]", "60"}], "}"}]}], "]"}]}], ";", 
      "\[IndentingNewLine]", 
      RowBox[{"Init0sM", "=", 
       RowBox[{"Join", "[", 
        RowBox[{"Init0s", ",", 
         RowBox[{"{", " ", 
          RowBox[{
           RowBox[{"r2", "[", "0", "]"}], "\[Equal]", "0"}], "}"}]}], "]"}]}],
       ";", "\[IndentingNewLine]", 
      RowBox[{"Sol0sM", "=", 
       RowBox[{"NDSolve", "[", 
        RowBox[{
         RowBox[{"Join", "[", 
          RowBox[{
           RowBox[{
            RowBox[{
             RowBox[{"Odes", "[", "BalancessM", "]"}], "/.", 
             RowBox[{"(", 
              RowBox[{"RateEqssM", "/.", 
               RowBox[{"Table", "[", 
                RowBox[{
                 RowBox[{
                  RowBox[{"VarssM", "[", 
                   RowBox[{"[", "i", "]"}], "]"}], "\[Rule]", 
                  RowBox[{
                   RowBox[{"VarssM", "[", 
                    RowBox[{"[", "i", "]"}], "]"}], "[", "t", "]"}]}], ",", 
                 RowBox[{"{", 
                  RowBox[{"i", ",", "1", ",", 
                   RowBox[{
                    RowBox[{"Dimensions", "[", "VarssM", "]"}], "[", 
                    RowBox[{"[", "1", "]"}], "]"}]}], "}"}]}], "]"}]}], 
              ")"}]}], "/.", "ParamsM"}], ",", " ", "Init0sM"}], "]"}], ",", 
         " ", "VarssM", ",", " ", 
         RowBox[{"{", 
          RowBox[{"t", ",", " ", "0", ",", 
           SuperscriptBox["10", "3"]}], "}"}]}], "]"}]}], ";", 
      "\[IndentingNewLine]", 
      RowBox[{"InitsM", "=", 
       RowBox[{"ReplacePart", "[", 
        RowBox[{
         RowBox[{"Table", "[", 
          RowBox[{
           RowBox[{
            RowBox[{
             RowBox[{"VarssM", "[", 
              RowBox[{"[", "i", "]"}], "]"}], "[", "0", "]"}], "\[Equal]", 
            RowBox[{
             RowBox[{"(", 
              RowBox[{
               RowBox[{
                RowBox[{
                 RowBox[{"VarssM", "[", 
                  RowBox[{"[", "i", "]"}], "]"}], "[", "t", "]"}], "/.", 
                "Sol0sM"}], "/.", 
               RowBox[{"t", "\[Rule]", " ", "500"}]}], ")"}], "[", 
             RowBox[{"[", "1", "]"}], "]"}]}], ",", " ", 
           RowBox[{"{", 
            RowBox[{"i", ",", "1", ",", 
             RowBox[{"Length", "[", "VarssM", "]"}]}], "}"}]}], "]"}], ",", 
         RowBox[{
          RowBox[{"r1", "[", "0", "]"}], "\[Equal]", "1.4"}], ",", " ", 
         RowBox[{"{", "1", "}"}]}], "]"}]}], ";", "\[IndentingNewLine]", 
      RowBox[{"SolsM", "=", 
       RowBox[{"NDSolve", "[", 
        RowBox[{
         RowBox[{"Join", "[", 
          RowBox[{
           RowBox[{
            RowBox[{
             RowBox[{"Odes", "[", "BalancessM", "]"}], "/.", 
             RowBox[{"(", 
              RowBox[{"RateEqssM", "/.", 
               RowBox[{"Table", "[", 
                RowBox[{
                 RowBox[{
                  RowBox[{"VarssM", "[", 
                   RowBox[{"[", "i", "]"}], "]"}], "\[Rule]", 
                  RowBox[{
                   RowBox[{"VarssM", "[", 
                    RowBox[{"[", "i", "]"}], "]"}], "[", "t", "]"}]}], ",", 
                 RowBox[{"{", 
                  RowBox[{"i", ",", "1", ",", 
                   RowBox[{
                    RowBox[{"Dimensions", "[", "VarssM", "]"}], "[", 
                    RowBox[{"[", "1", "]"}], "]"}]}], "}"}]}], "]"}]}], 
              ")"}]}], "/.", "ParamsM"}], ",", " ", "InitsM"}], "]"}], ",", 
         " ", "VarssM", ",", " ", 
         RowBox[{"{", 
          RowBox[{"t", ",", " ", "0", ",", 
           SuperscriptBox["10", "5"]}], "}"}]}], "]"}]}], ";", 
      "\[IndentingNewLine]", 
      RowBox[{"FsM", "=", 
       RowBox[{"If", "[", 
        RowBox[{
         RowBox[{
          RowBox[{"r2", "[", "t", "]"}], "\[GreaterEqual]", " ", "0.7"}], ",",
          " ", "True", ",", " ", "False"}], "]"}]}], ";", 
      "\[IndentingNewLine]", 
      RowBox[{"Sow", "[", 
       RowBox[{"{", 
        RowBox[{
         RowBox[{
          RowBox[{
           RowBox[{"(", 
            RowBox[{
             RowBox[{
              RowBox[{"p1p2p3p4p5r1", "[", "t", "]"}], "/.", 
              RowBox[{"t", "\[Rule]", "10000"}]}], "/.", "Sols"}], ")"}], "[", 
           RowBox[{"[", "1", "]"}], "]"}], "/", "1.4"}], ",", 
         "\[IndentingNewLine]", 
         RowBox[{"Catch", "[", 
          RowBox[{"NDSolve", "[", 
           RowBox[{
            RowBox[{"Join", "[", 
             RowBox[{
              RowBox[{
               RowBox[{
                RowBox[{"Odes", "[", "Balancess", "]"}], "/.", 
                RowBox[{"(", 
                 RowBox[{"RateEqss", "/.", 
                  RowBox[{"Table", "[", 
                   RowBox[{
                    RowBox[{
                    RowBox[{"Varss", "[", 
                    RowBox[{"[", "i", "]"}], "]"}], "\[Rule]", 
                    RowBox[{
                    RowBox[{"Varss", "[", 
                    RowBox[{"[", "i", "]"}], "]"}], "[", "t", "]"}]}], ",", 
                    RowBox[{"{", 
                    RowBox[{"i", ",", "1", ",", 
                    RowBox[{
                    RowBox[{"Dimensions", "[", "Varss", "]"}], "[", 
                    RowBox[{"[", "1", "]"}], "]"}]}], "}"}]}], "]"}]}], 
                 ")"}]}], "/.", "Params"}], ",", " ", "Inits"}], "]"}], ",", 
            " ", "Varss", ",", " ", 
            RowBox[{"{", 
             RowBox[{"t", ",", " ", "0", ",", 
              SuperscriptBox["10", "3"]}], "}"}], ",", " ", 
            RowBox[{"Method", "\[Rule]", 
             RowBox[{"{", 
              RowBox[{"EventLocator", ",", " ", 
               RowBox[{"\"\<Event\>\"", "\[Rule]", "Fs"}], ",", "  ", 
               RowBox[{"\"\<EventAction\>\"", "\[RuleDelayed]", 
                RowBox[{"Throw", "[", "t", "]"}]}]}], "}"}]}]}], "]"}], " ", 
          "]"}], ",", " ", 
         RowBox[{"0.000011589847111568995`", "*", "i"}], ",", 
         "\[IndentingNewLine]", 
         RowBox[{"Catch", "[", 
          RowBox[{"NDSolve", "[", 
           RowBox[{
            RowBox[{"Join", "[", 
             RowBox[{
              RowBox[{
               RowBox[{
                RowBox[{"Odes", "[", "BalancessM", "]"}], "/.", 
                RowBox[{"(", 
                 RowBox[{"RateEqssM", "/.", 
                  RowBox[{"Table", "[", 
                   RowBox[{
                    RowBox[{
                    RowBox[{"VarssM", "[", 
                    RowBox[{"[", "i", "]"}], "]"}], "\[Rule]", 
                    RowBox[{
                    RowBox[{"VarssM", "[", 
                    RowBox[{"[", "i", "]"}], "]"}], "[", "t", "]"}]}], ",", 
                    RowBox[{"{", 
                    RowBox[{"i", ",", "1", ",", 
                    RowBox[{
                    RowBox[{"Dimensions", "[", "VarssM", "]"}], "[", 
                    RowBox[{"[", "1", "]"}], "]"}]}], "}"}]}], "]"}]}], 
                 ")"}]}], "/.", "ParamsM"}], ",", " ", "InitsM"}], "]"}], ",",
             " ", "VarssM", ",", " ", 
            RowBox[{"{", 
             RowBox[{"t", ",", " ", "0", ",", 
              SuperscriptBox["10", "6"]}], "}"}], ",", " ", 
            RowBox[{"Method", "\[Rule]", 
             RowBox[{"{", 
              RowBox[{"EventLocator", ",", " ", 
               RowBox[{"\"\<Event\>\"", "\[Rule]", "FsM"}], ",", "  ", 
               RowBox[{"\"\<EventAction\>\"", "\[RuleDelayed]", 
                RowBox[{"Throw", "[", "t", "]"}]}]}], "}"}]}]}], "]"}], " ", 
          "]"}]}], "}"}], "]"}]}], ",", " ", 
     RowBox[{"{", 
      RowBox[{"i", ",", "140", ",", "14000", ",", "100"}], "}"}]}], "]"}], 
   "]"}], "[", 
  RowBox[{"[", 
   RowBox[{"2", ",", "1"}], "]"}], "]"}]], "Input",
 CellChangeTimes->{{3.451327996530448*^9, 3.451328106211616*^9}, 
   3.451328143355715*^9, {3.451329540637631*^9, 3.451329541601561*^9}, {
   3.45132961142267*^9, 3.451329613262961*^9}, {3.451330022955512*^9, 
   3.451330157089074*^9}, {3.4513308262002077`*^9, 3.451330849397336*^9}, {
   3.4513308867608767`*^9, 3.451330933197126*^9}, 3.4513310036252813`*^9, {
   3.48508887604046*^9, 3.48508890147796*^9}, {3.4852404723638873`*^9, 
   3.4852404728635483`*^9}, {3.4855076507330914`*^9, 
   3.4855077338898735`*^9}, {3.485507776327645*^9, 3.485507816624778*^9}, {
   3.485507869312615*^9, 3.4855078712345023`*^9}, {3.4855116284528656`*^9, 
   3.485511629093495*^9}, {3.4855172252049847`*^9, 3.485517236830059*^9}}],

Cell[BoxData[
 RowBox[{
  RowBox[{"RanProT", "=", 
   RowBox[{"{", 
    RowBox[{
     RowBox[{"{", 
      RowBox[{
      "0.00003886062269814271`", ",", "5.188345387683518`", ",", 
       "0.0016225785956196592`", ",", "4707.3927745511855`"}], "}"}], ",", 
     RowBox[{"{", 
      RowBox[{
      "0.00043497313381670724`", ",", "5.082460858878513`", ",", 
       "0.002781563306776559`", ",", "453.25159571963934`"}], "}"}], ",", 
     RowBox[{"{", 
      RowBox[{
      "0.0018196100042229978`", ",", "4.844881208177544`", ",", 
       "0.003940548017933458`", ",", "119.20473833559461`"}], "}"}], ",", 
     RowBox[{"{", 
      RowBox[{
      "0.004759311012186174`", ",", "4.529274934476614`", ",", 
       "0.005099532729090358`", ",", "50.64586333742561`"}], "}"}], ",", 
     RowBox[{"{", 
      RowBox[{
      "0.009500387418123915`", ",", "4.186399842439948`", ",", 
       "0.006258517440247257`", ",", "28.161953345214982`"}], "}"}], ",", 
     RowBox[{"{", 
      RowBox[{
      "0.01598697890776734`", ",", "3.8504017105080033`", ",", 
       "0.007417502151404157`", ",", "18.4218995975279`"}], "}"}], ",", 
     RowBox[{"{", 
      RowBox[{
      "0.02399260575799925`", ",", "3.539021272941075`", ",", 
       "0.008576486862561057`", ",", "13.351865433170722`"}], "}"}], ",", 
     RowBox[{"{", 
      RowBox[{
      "0.033234263566878225`", ",", "3.2589151144043846`", ",", 
       "0.009735471573717956`", ",", "10.35008352047958`"}], "}"}], ",", 
     RowBox[{"{", 
      RowBox[{
      "0.043436705906306876`", ",", "3.0106392027828903`", ",", 
       "0.010894456284874855`", ",", "8.400422437711944`"}], "}"}], ",", 
     RowBox[{"{", 
      RowBox[{
      "0.054359072202455914`", ",", "2.791911240203719`", ",", 
       "0.012053440996031756`", ",", "7.045247366691827`"}], "}"}], ",", 
     RowBox[{"{", 
      RowBox[{
      "0.06580120648490814`", ",", "2.5994162561075873`", ",", 
       "0.013212425707188655`", ",", "6.054152946873818`"}], "}"}], ",", 
     RowBox[{"{", 
      RowBox[{
      "0.07760112485988165`", ",", "2.429698132724946`", ",", 
       "0.014371410418345554`", ",", "5.300426766473832`"}], "}"}], ",", 
     RowBox[{"{", 
      RowBox[{
      "0.08962952546270117`", ",", "2.2795501049352733`", ",", 
       "0.015530395129502453`", ",", "4.709293987099215`"}], "}"}], ",", 
     RowBox[{"{", 
      RowBox[{
      "0.10178394135295639`", ",", "2.146152392993443`", ",", 
       "0.016689379840659352`", ",", "4.2340459931918835`"}], "}"}], ",", 
     RowBox[{"{", 
      RowBox[{
      "0.11398350991858829`", ",", "2.0270914982676436`", ",", 
       "0.01784836455181625`", ",", "3.8441184917262854`"}], "}"}], ",", 
     RowBox[{"{", 
      RowBox[{
      "0.1261646136419965`", ",", "1.9203289292748154`", ",", 
       "0.019007349262973153`", ",", "3.5187254269832167`"}], "}"}], ",", 
     RowBox[{"{", 
      RowBox[{
      "0.13827736311631794`", ",", "1.8241532753040075`", ",", 
       "0.020166333974130052`", ",", "3.2432666391238403`"}], "}"}], ",", 
     RowBox[{"{", 
      RowBox[{
      "0.15028280098594698`", ",", "1.7371297916690631`", ",", 
       "0.02132531868528695`", ",", "3.007200748801533`"}], "}"}], ",", 
     RowBox[{"{", 
      RowBox[{
      "0.16215069138438432`", ",", "1.6580543750108419`", ",", 
       "0.02248430339644385`", ",", "2.8027347607771844`"}], "}"}], ",", 
     RowBox[{"{", 
      RowBox[{
      "0.1738577734305748`", ",", "1.585913926095368`", ",", 
       "0.02364328810760075`", ",", "2.6239892479171596`"}], "}"}], ",", 
     RowBox[{"{", 
      RowBox[{
      "0.1853863786229251`", ",", "1.5198526775588062`", ",", 
       "0.02480227281875765`", ",", "2.4664474722159895`"}], "}"}], ",", 
     RowBox[{"{", 
      RowBox[{
      "0.19672333262423244`", ",", "1.4591449937589103`", ",", 
       "0.025961257529914548`", ",", "2.326584520764068`"}], "}"}], ",", 
     RowBox[{"{", 
      RowBox[{
      "0.20785907944171494`", ",", "1.4031728312936926`", ",", 
       "0.02712024224107145`", ",", "2.2016104598662958`"}], "}"}], ",", 
     RowBox[{"{", 
      RowBox[{
      "0.21878698002291197`", ",", "1.3514071901556104`", ",", 
       "0.02827922695222835`", ",", "2.0892895048136895`"}], "}"}], ",", 
     RowBox[{"{", 
      RowBox[{
      "0.22950274819889258`", ",", "1.3033935388421112`", ",", 
       "0.02943821166338525`", ",", "1.9878090551930758`"}], "}"}], ",", 
     RowBox[{"{", 
      RowBox[{
      "0.24000399529065974`", ",", "1.258739203629452`", ",", 
       "0.030597196374542147`", ",", "1.8956852117003016`"}], "}"}], ",", 
     RowBox[{"{", 
      RowBox[{
      "0.250289861103656`", ",", "1.2171037505266407`", ",", 
       "0.031756181085699046`", ",", "1.8116913865650255`"}], "}"}], ",", 
     RowBox[{"{", 
      RowBox[{
      "0.26036071394114935`", ",", "1.1781907324998413`", ",", 
       "0.032915165796855946`", ",", "1.734804992359095`"}], "}"}], ",", 
     RowBox[{"{", 
      RowBox[{
      "0.2702179060145372`", ",", "1.1417408276779728`", ",", 
       "0.034074150508012845`", ",", "1.6641673994667159`"}], "}"}], ",", 
     RowBox[{"{", 
      RowBox[{
      "0.27986357352512087`", ",", "1.107526398395947`", ",", 
       "0.035233135219169744`", ",", "1.599051897910072`"}], "}"}], ",", 
     RowBox[{"{", 
      RowBox[{
      "0.2893004729143518`", ",", "1.0753468633162668`", ",", 
       "0.03639211993032664`", ",", "1.5388398867636375`"}], "}"}], ",", 
     RowBox[{"{", 
      RowBox[{
      "0.2985318465157209`", ",", "1.0450248059877518`", ",", 
       "0.03755110464148354`", ",", "1.4830013137193623`"}], "}"}], ",", 
     RowBox[{"{", 
      RowBox[{
      "0.3075613122001171`", ",", "1.016402782104901`", ",", 
       "0.03871008935264044`", ",", "1.4310794463694123`"}], "}"}], ",", 
     RowBox[{"{", 
      RowBox[{
      "0.31639277265500715`", ",", "0.9893406679704684`", ",", 
       "0.03986907406379734`", ",", "1.382678777327132`"}], "}"}], ",", 
     RowBox[{"{", 
      RowBox[{
      "0.3250303407921005`", ",", "0.9637132050729686`", ",", 
       "0.041028058774954246`", ",", "1.337454924872616`"}], "}"}], ",", 
     RowBox[{"{", 
      RowBox[{
      "0.33347827842919936`", ",", "0.939408307741955`", ",", 
       "0.042187043486111145`", ",", "1.2951070243432845`"}], "}"}], ",", 
     RowBox[{"{", 
      RowBox[{
      "0.3417409459335563`", ",", "0.9163251849542415`", ",", 
       "0.043346028197268044`", ",", "1.2553706234386734`"}], "}"}], ",", 
     RowBox[{"{", 
      RowBox[{
      "0.3498227609289704`", ",", "0.8943731013982641`", ",", 
       "0.04450501290842494`", ",", "1.2180127423442182`"}], "}"}], ",", 
     RowBox[{"{", 
      RowBox[{
      "0.3577281645157241`", ",", "0.8734701078732632`", ",", 
       "0.04566399761958184`", ",", "1.1828272052143705`"}], "}"}], ",", 
     RowBox[{"{", 
      RowBox[{
      "0.3654615937285146`", ",", "0.8535419412325758`", ",", 
       "0.04682298233073874`", ",", "1.1496308139000808`"}], "}"}], ",", 
     RowBox[{"{", 
      RowBox[{
      "0.3730274591775688`", ",", "0.8345213187931517`", ",", 
       "0.04798196704189564`", ",", "1.118260408341427`"}], "}"}], ",", 
     RowBox[{"{", 
      RowBox[{
      "0.3804301270046193`", ",", "0.8163469109657229`", ",", 
       "0.04914095175305254`", ",", "1.088570021333922`"}], "}"}], ",", 
     RowBox[{"{", 
      RowBox[{
      "0.38767390443028205`", ",", "0.7989629088880146`", ",", 
       "0.05029993646420944`", ",", "1.0604289374139984`"}], "}"}], ",", 
     RowBox[{"{", 
      RowBox[{
      "0.3947630282952931`", ",", "0.782318260718575`", ",", 
       "0.05145892117536634`", ",", "1.0337194507533547`"}], "}"}], ",", 
     RowBox[{"{", 
      RowBox[{
      "0.40170165609480496`", ",", "0.766366275674882`", ",", 
       "0.052617905886523236`", ",", "1.008335583270843`"}], "}"}], ",", 
     RowBox[{"{", 
      RowBox[{
      "0.40849385908997404`", ",", "0.7510641333357837`", ",", 
       "0.053776890597680135`", ",", "0.98418137994876`"}], "}"}], ",", 
     RowBox[{"{", 
      RowBox[{
      "0.41514361714734405`", ",", "0.7363724582023191`", ",", 
       "0.054935875308837034`", ",", "0.9611700344529789`"}], "}"}], ",", 
     RowBox[{"{", 
      RowBox[{
      "0.42165481501940155`", ",", "0.7222550531419389`", ",", 
       "0.05609486001999393`", ",", "0.9392225953122597`"}], "}"}], ",", 
     RowBox[{"{", 
      RowBox[{
      "0.42803123981407987`", ",", "0.7086785041906609`", ",", 
       "0.05725384473115083`", ",", "0.9182672720936726`"}], "}"}], ",", 
     RowBox[{"{", 
      RowBox[{
      "0.43427657945725173`", ",", "0.6956119921712489`", ",", 
       "0.05841282944230774`", ",", "0.8982385633741437`"}], "}"}], ",", 
     RowBox[{"{", 
      RowBox[{
      "0.44039442196863043`", ",", "0.6830269540070368`", ",", 
       "0.05957181415346464`", ",", "0.879076517064455`"}], "}"}], ",", 
     RowBox[{"{", 
      RowBox[{
      "0.4463882554129861`", ",", "0.6708969993038958`", ",", 
       "0.06073079886462154`", ",", "0.8607262974584999`"}], "}"}], ",", 
     RowBox[{"{", 
      RowBox[{
      "0.4522614683986479`", ",", "0.6591976134888353`", ",", 
       "0.061889783575778436`", ",", "0.8431375205485259`"}], "}"}], ",", 
     RowBox[{"{", 
      RowBox[{
      "0.45801735102673613`", ",", "0.6479060014895309`", ",", 
       "0.06304876828693533`", ",", "0.826264006610101`"}], "}"}], ",", 
     RowBox[{"{", 
      RowBox[{
      "0.4636590961990651`", ",", "0.6370010122363079`", ",", 
       "0.06420775299809223`", ",", "0.8100630923710254`"}], "}"}], ",", 
     RowBox[{"{", 
      RowBox[{
      "0.4691898012232841`", ",", "0.626462864278542`", ",", 
       "0.06536673770924913`", ",", "0.7944954672684572`"}], "}"}], ",", 
     RowBox[{"{", 
      RowBox[{
      "0.47461246963606174`", ",", "0.6162732029416342`", ",", 
       "0.06652572242040604`", ",", "0.7795248645033599`"}], "}"}], ",", 
     RowBox[{"{", 
      RowBox[{
      "0.47993001321549567`", ",", "0.6064147939873266`", ",", 
       "0.06768470713156294`", ",", "0.7651176729475679`"}], "}"}], ",", 
     RowBox[{"{", 
      RowBox[{
      "0.4851452541154982`", ",", "0.5968716243747337`", ",", 
       "0.06884369184271984`", ",", "0.7512427578846766`"}], "}"}], ",", 
     RowBox[{"{", 
      RowBox[{
      "0.4902609271151607`", ",", "0.5876286311048553`", ",", 
       "0.07000267655387674`", ",", "0.7378712858320484`"}], "}"}], ",", 
     RowBox[{"{", 
      RowBox[{
      "0.4952796819232136`", ",", "0.5786717123063385`", ",", 
       "0.07116166126503363`", ",", "0.7249764078408676`"}], "}"}], ",", 
     RowBox[{"{", 
      RowBox[{
      "0.5002040855302134`", ",", "0.5699876720507921`", ",", 
       "0.07232064597619053`", ",", "0.7125331236035342`"}], "}"}], ",", 
     RowBox[{"{", 
      RowBox[{
      "0.5050366245883914`", ",", "0.5615640848369301`", ",", 
       "0.07347963068734743`", ",", "0.7005182257120532`"}], "}"}], ",", 
     RowBox[{"{", 
      RowBox[{
      "0.509779707791602`", ",", "0.5533893257819477`", ",", 
       "0.07463861539850433`", ",", "0.6889100325315105`"}], "}"}], ",", 
     RowBox[{"{", 
      RowBox[{
      "0.5144356682483043`", ",", "0.5454523746141402`", ",", 
       "0.07579760010966123`", ",", "0.6776882505417938`"}], "}"}], ",", 
     RowBox[{"{", 
      RowBox[{
      "0.5190067658330297`", ",", "0.5377429450824851`", ",", 
       "0.07695658482081813`", ",", "0.6668339928745284`"}], "}"}], ",", 
     RowBox[{"{", 
      RowBox[{
      "0.5234951895138917`", ",", "0.5302512743051484`", ",", 
       "0.07811556953197503`", ",", "0.6563295354350769`"}], "}"}], ",", 
     RowBox[{"{", 
      RowBox[{
      "0.5279030596342479`", ",", "0.5229681714895367`", ",", 
       "0.07927455424313193`", ",", "0.6461582462397777`"}], "}"}], ",", 
     RowBox[{"{", 
      RowBox[{
      "0.532232430155641`", ",", "0.5158849635602967`", ",", 
       "0.08043353895428883`", ",", "0.6363046029088439`"}], "}"}], ",", 
     RowBox[{"{", 
      RowBox[{
      "0.5364852908503142`", ",", "0.5089934880070042`", ",", 
       "0.08159252366544573`", ",", "0.6267539657354415`"}], "}"}], ",", 
     RowBox[{"{", 
      RowBox[{
      "0.540663569445797`", ",", "0.5022859414768412`", ",", 
       "0.08275150837660263`", ",", "0.6174925835719309`"}], "}"}], ",", 
     RowBox[{"{", 
      RowBox[{
      "0.544769133709823`", ",", "0.4957550440983295`", ",", 
       "0.08391049308775952`", ",", "0.6085075950837917`"}], "}"}], ",", 
     RowBox[{"{", 
      RowBox[{
      "0.5488037934799992`", ",", "0.48939379820087114`", ",", 
       "0.08506947779891642`", ",", "0.5997867875179326`"}], "}"}], ",", 
     RowBox[{"{", 
      RowBox[{
      "0.5527693026346773`", ",", "0.48319565061819625`", ",", 
       "0.08622846251007332`", ",", "0.5913187300360702`"}], "}"}], ",", 
     RowBox[{"{", 
      RowBox[{
      "0.5566673610106696`", ",", "0.477154345967236`", ",", 
       "0.08738744722123022`", ",", "0.5830926195853993`"}], "}"}], ",", 
     RowBox[{"{", 
      RowBox[{
      "0.5604996162517583`", ",", "0.47126394961050116`", ",", 
       "0.08854643193238712`", ",", "0.5750982296737136`"}], "}"}], ",", 
     RowBox[{"{", 
      RowBox[{
      "0.5642676656089148`", ",", "0.4655188231018311`", ",", 
       "0.08970541664354402`", ",", "0.5673259408756276`"}], "}"}], ",", 
     RowBox[{"{", 
      RowBox[{
      "0.5679730576759012`", ",", "0.4599136204556547`", ",", 
       "0.09086440135470092`", ",", "0.5597666343551868`"}], "}"}], ",", 
     RowBox[{"{", 
      RowBox[{
      "0.571617294066037`", ",", "0.45444325198139723`", ",", 
       "0.09202338606585782`", ",", "0.5524117080589616`"}], "}"}], ",", 
     RowBox[{"{", 
      RowBox[{
      "0.5752018310362336`", ",", "0.44910285164096364`", ",", 
       "0.09318237077701472`", ",", "0.5452530022407731`"}], "}"}], ",", 
     RowBox[{"{", 
      RowBox[{
      "0.5787280810570191`", ",", "0.44388781614606687`", ",", 
       "0.09434135548817162`", ",", "0.538282777453907`"}], "}"}], ",", 
     RowBox[{"{", 
      RowBox[{
      "0.5821974143145955`", ",", "0.43879375507438856`", ",", 
       "0.09550034019932852`", ",", "0.5314936810880054`"}], "}"}], ",", 
     RowBox[{"{", 
      RowBox[{
      "0.5856111601818151`", ",", "0.43381647869477036`", ",", 
       "0.09665932491048541`", ",", "0.5248787583735415`"}], "}"}], ",", 
     RowBox[{"{", 
      RowBox[{
      "0.5889706086146567`", ",", "0.4289519531158179`", ",", 
       "0.09781830962164231`", ",", "0.518431435570101`"}], "}"}], ",", 
     RowBox[{"{", 
      RowBox[{
      "0.5922770115143193`", ",", "0.42419639098953466`", ",", 
       "0.09897729433279921`", ",", "0.5121454166132514`"}], "}"}], ",", 
     RowBox[{"{", 
      RowBox[{
      "0.5955315840291407`", ",", "0.41954612292245264`", ",", 
       "0.10013627904395611`", ",", "0.5060147250991303`"}], "}"}], ",", 
     RowBox[{"{", 
      RowBox[{
      "0.5987355058195792`", ",", "0.4149976886298027`", ",", 
       "0.10129526375511302`", ",", "0.5000336712686719`"}], "}"}], ",", 
     RowBox[{"{", 
      RowBox[{
      "0.6018899222668302`", ",", "0.4105477287070004`", ",", 
       "0.10245424846626992`", ",", "0.4941969075480922`"}], "}"}], ",", 
     RowBox[{"{", 
      RowBox[{
      "0.6049959456456552`", ",", "0.4061930593395504`", ",", 
       "0.10361323317742682`", ",", "0.48849923235610226`"}], "}"}], ",", 
     RowBox[{"{", 
      RowBox[{
      "0.608054656245196`", ",", "0.4019306465353871`", ",", 
       "0.10477221788858372`", ",", "0.4829357575108876`"}], "}"}], ",", 
     RowBox[{"{", 
      RowBox[{
      "0.6110671034580131`", ",", "0.3977575524929139`", ",", 
       "0.10593120259974062`", ",", "0.4775017987645704`"}], "}"}], ",", 
     RowBox[{"{", 
      RowBox[{
      "0.6140343068217698`", ",", "0.3936709758657805`", ",", 
       "0.10709018731089752`", ",", "0.47219289236095846`"}], "}"}], ",", 
     RowBox[{"{", 
      RowBox[{
      "0.6169572570239193`", ",", "0.3896682527207883`", ",", 
       "0.10824917202205442`", ",", "0.46700478295366443`"}], "}"}], ",", 
     RowBox[{"{", 
      RowBox[{
      "0.6198369168728712`", ",", "0.3857468066324984`", ",", 
       "0.10940815673321132`", ",", "0.4619334126635483`"}], "}"}], ",", 
     RowBox[{"{", 
      RowBox[{
      "0.6226742222259517`", ",", "0.381904156307294`", ",", 
       "0.11056714144436822`", ",", "0.45697486961757355`"}], "}"}], ",", 
     RowBox[{"{", 
      RowBox[{
      "0.6254700828891073`", ",", "0.3781379362249068`", ",", 
       "0.11172612615552512`", ",", "0.45212545236365953`"}], "}"}], ",", 
     RowBox[{"{", 
      RowBox[{
      "0.6282253834833277`", ",", "0.3744458877195712`", ",", 
       "0.11288511086668201`", ",", "0.4473815821254147`"}], "}"}], ",", 
     RowBox[{"{", 
      RowBox[{
      "0.6309409842726684`", ",", "0.37082580592293535`", ",", 
       "0.11404409557783891`", ",", "0.44273985930307636`"}], "}"}], ",", 
     RowBox[{"{", 
      RowBox[{
      "0.6336177219696391`", ",", "0.36727562938899144`", ",", 
       "0.11520308028899581`", ",", "0.4381970640552141`"}], "}"}], ",", 
     RowBox[{"{", 
      RowBox[{
      "0.6362564105024875`", ",", "0.3637932830278185`", ",", 
       "0.11636206500015271`", ",", "0.43375000969742267`"}], "}"}], ",", 
     RowBox[{"{", 
      RowBox[{
      "0.6388578417652173`", ",", "0.36037687509099453`", ",", 
       "0.11752104971130961`", ",", "0.429395752979012`"}], "}"}], ",", 
     RowBox[{"{", 
      RowBox[{
      "0.6414227863268271`", ",", "0.3570245284000093`", ",", 
       "0.11868003442246651`", ",", "0.42513138375547677`"}], "}"}], ",", 
     RowBox[{"{", 
      RowBox[{
      "0.6439519941251539`", ",", "0.35373443764816853`", ",", 
       "0.11983901913362341`", ",", "0.42095419092719977`"}], "}"}], ",", 
     RowBox[{"{", 
      RowBox[{
      "0.6464461951282999`", ",", "0.3505048858754215`", ",", 
       "0.12099800384478031`", ",", "0.41686151188832654`"}], "}"}], ",", 
     RowBox[{"{", 
      RowBox[{
      "0.6489060999783847`", ",", "0.34733420106101937`", ",", 
       "0.12215698855593721`", ",", "0.4128508036887404`"}], "}"}], ",", 
     RowBox[{"{", 
      RowBox[{
      "0.6513324006063538`", ",", "0.3442207760531172`", ",", 
       "0.1233159732670941`", ",", "0.4089196468557571`"}], "}"}], ",", 
     RowBox[{"{", 
      RowBox[{
      "0.6537257708233201`", ",", "0.3411630602985798`", ",", 
       "0.124474957978251`", ",", "0.4050656928322943`"}], "}"}], ",", 
     RowBox[{"{", 
      RowBox[{
      "0.6560868668996888`", ",", "0.3381595627204132`", ",", 
       "0.12563394268940792`", ",", "0.40128670737130734`"}], "}"}], ",", 
     RowBox[{"{", 
      RowBox[{
      "0.6584163281111098`", ",", "0.33520886353427065`", ",", 
       "0.1267929274005648`", ",", "0.397580496938833`"}], "}"}], ",", 
     RowBox[{"{", 
      RowBox[{
      "0.6607147772727975`", ",", "0.33230955886139285`", ",", 
       "0.12795191211172172`", ",", "0.3939449864202179`"}], "}"}], ",", 
     RowBox[{"{", 
      RowBox[{
      "0.6629828212557436`", ",", "0.3294603115997081`", ",", 
       "0.1291108968228786`", ",", "0.3903782116010759`"}], "}"}], ",", 
     RowBox[{"{", 
      RowBox[{
      "0.6652210514742595`", ",", "0.32665983293589673`", ",", 
       "0.13026988153403551`", ",", "0.386878192433943`"}], "}"}], ",", 
     RowBox[{"{", 
      RowBox[{
      "0.6674300443700245`", ",", "0.32390686189456663`", ",", 
       "0.1314288662451924`", ",", "0.3834431206668225`"}], "}"}], ",", 
     RowBox[{"{", 
      RowBox[{
      "0.6696103618683616`", ",", "0.3212002151402284`", ",", 
       "0.1325878509563493`", ",", "0.3800711611955465`"}], "}"}], ",", 
     RowBox[{"{", 
      RowBox[{
      "0.6717625518226188`", ",", "0.3185387174019342`", ",", 
       "0.1337468356675062`", ",", "0.37676064085447547`"}], "}"}], ",", 
     RowBox[{"{", 
      RowBox[{
      "0.6738871484415314`", ",", "0.3159212321730951`", ",", 
       "0.1349058203786631`", ",", "0.3735098552648401`"}], "}"}], ",", 
     RowBox[{"{", 
      RowBox[{
      "0.6759846727044713`", ",", "0.31334669498638423`", ",", 
       "0.13606480508982`", ",", "0.370317234520231`"}], "}"}], ",", 
     RowBox[{"{", 
      RowBox[{
      "0.6780556327584777`", ",", "0.3108140283423998`", ",", 
       "0.1372237898009769`", ",", "0.3671812040387715`"}], "}"}], ",", 
     RowBox[{"{", 
      RowBox[{
      "0.6801005242987482`", ",", "0.30832220542608757`", ",", 
       "0.1383827745121338`", ",", "0.3641003033566068`"}], "}"}], ",", 
     RowBox[{"{", 
      RowBox[{
      "0.6821198309508782`", ",", "0.305870268783088`", ",", 
       "0.1395417592232907`", ",", "0.36107306844823467`"}], "}"}], ",", 
     RowBox[{"{", 
      RowBox[{
      "0.6841140246190187`", ",", "0.3034572564156242`", ",", 
       "0.1407007439344476`", ",", "0.35809813999736284`"}], "}"}], ",", 
     RowBox[{"{", 
      RowBox[{
      "0.6860835658340214`", ",", "0.3010822412356273`", ",", 
       "0.1418597286456045`", ",", "0.35517414017478016`"}], "}"}], ",", 
     RowBox[{"{", 
      RowBox[{
      "0.6880289040904151`", ",", "0.298744322620742`", ",", 
       "0.1430187133567614`", ",", "0.3522997985532872`"}], "}"}], ",", 
     RowBox[{"{", 
      RowBox[{
      "0.6899504781703557`", ",", "0.2964426309447946`", ",", 
       "0.1441776980679183`", ",", "0.34947384963601763`"}], "}"}], ",", 
     RowBox[{"{", 
      RowBox[{
      "0.6918487164490341`", ",", "0.2941763389845281`", ",", 
       "0.1453366827790752`", ",", "0.3466950849416075`"}], "}"}], ",", 
     RowBox[{"{", 
      RowBox[{
      "0.6937240372002321`", ",", "0.2919446302386992`", ",", 
       "0.1464956674902321`", ",", "0.34396233899809614`"}], "}"}], ",", 
     RowBox[{"{", 
      RowBox[{
      "0.695576848889351`", ",", "0.2897467139869514`", ",", 
       "0.147654652201389`", ",", "0.3412744729486141`"}], "}"}], ",", 
     RowBox[{"{", 
      RowBox[{
      "0.6974075504518689`", ",", "0.2875818181946086`", ",", 
       "0.1488136369125459`", ",", "0.33863038730593215`"}], "}"}], ",", 
     RowBox[{"{", 
      RowBox[{
      "0.6992165315622954`", ",", "0.2854492074843661`", ",", 
       "0.14997262162370278`", ",", "0.3360290300705566`"}], "}"}], ",", 
     RowBox[{"{", 
      RowBox[{
      "0.7010041729051102`", ",", "0.2833481603776089`", ",", 
       "0.1511316063348597`", ",", "0.33346937699257273`"}], "}"}], ",", 
     RowBox[{"{", 
      RowBox[{
      "0.7027708464181267`", ",", "0.2812779775335645`", ",", 
       "0.15229059104601658`", ",", "0.33095042018649407`"}], "}"}], ",", 
     RowBox[{"{", 
      RowBox[{
      "0.7045169155497809`", ",", "0.2792379795545956`", ",", 
       "0.1534495757571735`", ",", "0.328471222855235`"}], "}"}], ",", 
     RowBox[{"{", 
      RowBox[{
      "0.7062427354874458`", ",", "0.2772275016308656`", ",", 
       "0.1546085604683304`", ",", "0.3260308330123305`"}], "}"}], ",", 
     RowBox[{"{", 
      RowBox[{
      "0.7079486533926639`", ",", "0.2752459249491771`", ",", 
       "0.1557675451794873`", ",", "0.32362833468669383`"}], "}"}], ",", 
     RowBox[{"{", 
      RowBox[{
      "0.7096350086222544`", ",", "0.273292608448378`", ",", 
       "0.1569265298906442`", ",", "0.32126287834439327`"}], "}"}], ",", 
     RowBox[{"{", 
      RowBox[{
      "0.7113021329384099`", ",", "0.27136696145412803`", ",", 
       "0.1580855146018011`", ",", "0.3189336072783599`"}], "}"}], ",", 
     RowBox[{"{", 
      RowBox[{
      "0.7129503507295526`", ",", "0.269468395089997`", ",", 
       "0.159244499312958`", ",", "0.3166396747896401`"}], "}"}], ",", 
     RowBox[{"{", 
      RowBox[{
      "0.7145799791943482`", ",", "0.26759632294102187`", ",", 
       "0.1604034840241149`", ",", "0.3143803195608579`"}], "}"}], ",", 
     RowBox[{"{", 
      RowBox[{
      "0.7161913285519452`", ",", "0.2657502191801121`", ",", 
       "0.1615624687352718`", ",", "0.31215474972503204`"}], "}"}]}], "}"}]}],
   ";"}]], "Input",
 CellOpen->False,
 CellChangeTimes->{{3.4855105555071187`*^9, 3.485510565475996*^9}, {
   3.4855125099585075`*^9, 3.4855125290836296`*^9}, 3.485512601974721*^9}],

Cell[BoxData[
 RowBox[{
  RowBox[{"RanNucT", "=", 
   RowBox[{"{", 
    RowBox[{
     RowBox[{"{", 
      RowBox[{
      "0.000012440604233520826`", ",", "1.9058214092427688`", ",", 
       "0.0016225785956196592`", ",", "154193.18215314986`"}], "}"}], ",", 
     RowBox[{"{", 
      RowBox[{
      "0.00009034194746863287`", ",", "1.9062981296495525`", ",", 
       "0.002781563306776559`", ",", "21231.6238028263`"}], "}"}], ",", 
     RowBox[{"{", 
      RowBox[{
      "0.00029084231077971`", ",", "1.906192432181062`", ",", 
       "0.003940548017933458`", ",", "6593.681094931316`"}], "}"}], ",", 
     RowBox[{"{", 
      RowBox[{
      "0.0006527600493572091`", ",", "1.9055191171101051`", ",", 
       "0.005099532729090358`", ",", "2936.80458829631`"}], "}"}], ",", 
     RowBox[{"{", 
      RowBox[{
      "0.0011993333749844935`", ",", "1.904457353501601`", ",", 
       "0.006258517440247257`", ",", "1597.541079473891`"}], "}"}], ",", 
     RowBox[{"{", 
      RowBox[{
      "0.0019432437619129952`", ",", "1.9030125884092675`", ",", 
       "0.007417502151404157`", ",", "985.241420231831`"}], "}"}], ",", 
     RowBox[{"{", 
      RowBox[{
      "0.0028902978080236306`", ",", "1.9012104962925476`", ",", 
       "0.008576486862561057`", ",", "661.7857397377154`"}], "}"}], ",", 
     RowBox[{"{", 
      RowBox[{
      "0.004041829729292115`", ",", "1.8990172125970755`", ",", 
       "0.009735471573717956`", ",", "472.6974072023698`"}], "}"}], ",", 
     RowBox[{"{", 
      RowBox[{
      "0.005396243280872184`", ",", "1.8964289252380833`", ",", 
       "0.010894456284874855`", ",", "353.57585362349914`"}], "}"}], ",", 
     RowBox[{"{", 
      RowBox[{
      "0.0069500100276789715`", ",", "1.8934588243061725`", ",", 
       "0.012053440996031756`", ",", "274.1033594416777`"}], "}"}], ",", 
     RowBox[{"{", 
      RowBox[{
      "0.008698325955544891`", ",", "1.8901136561003344`", ",", 
       "0.013212425707188655`", ",", "218.62726104241506`"}], "}"}], ",", 
     RowBox[{"{", 
      RowBox[{
      "0.010635550821985133`", ",", "1.8864162543728753`", ",", 
       "0.014371410418345554`", ",", "178.45827960952806`"}], "}"}], ",", 
     RowBox[{"{", 
      RowBox[{
      "0.012755506986069637`", ",", "1.8823669584950276`", ",", 
       "0.015530395129502453`", ",", "148.48218812434607`"}], "}"}], ",", 
     RowBox[{"{", 
      RowBox[{
      "0.015051685697621251`", ",", "1.8779843406701988`", ",", 
       "0.016689379840659352`", ",", "125.54037693922919`"}], "}"}], ",", 
     RowBox[{"{", 
      RowBox[{
      "0.01751739136610583`", ",", "1.8732749091835612`", ",", 
       "0.01784836455181625`", ",", "107.60168166161696`"}], "}"}], ",", 
     RowBox[{"{", 
      RowBox[{
      "0.020145843575279623`", ",", "1.8682591945519977`", ",", 
       "0.019007349262973153`", ",", "93.31442800335907`"}], "}"}], ",", 
     RowBox[{"{", 
      RowBox[{
      "0.022930249870018682`", ",", "1.8629462151405392`", ",", 
       "0.020166333974130052`", ",", "81.75220854022332`"}], "}"}], ",", 
     RowBox[{"{", 
      RowBox[{
      "0.02586385804199582`", ",", "1.8573485296306176`", ",", 
       "0.02132531868528695`", ",", "72.26360873567701`"}], "}"}], ",", 
     RowBox[{"{", 
      RowBox[{
      "0.028939993850320502`", ",", "1.8514793426601277`", ",", 
       "0.02248430339644385`", ",", "64.38018310648978`"}], "}"}], ",", 
     RowBox[{"{", 
      RowBox[{
      "0.03215208827160739`", ",", "1.845351103646315`", ",", 
       "0.02364328810760075`", ",", "57.75830305110281`"}], "}"}], ",", 
     RowBox[{"{", 
      RowBox[{
      "0.035493697141708316`", ",", "1.8389759727659414`", ",", 
       "0.02480227281875765`", ",", "52.14142375399459`"}], "}"}], ",", 
     RowBox[{"{", 
      RowBox[{
      "0.03895851521105108`", ",", "1.8323663946785458`", ",", 
       "0.025961257529914548`", ",", "47.33495572532478`"}], "}"}], ",", 
     RowBox[{"{", 
      RowBox[{
      "0.042540386061634884`", ",", "1.8255332928260648`", ",", 
       "0.02712024224107145`", ",", "43.18919127637044`"}], "}"}], ",", 
     RowBox[{"{", 
      RowBox[{
      "0.046233308929703405`", ",", "1.8184888039523743`", ",", 
       "0.02827922695222835`", ",", "39.587457500117665`"}], "}"}], ",", 
     RowBox[{"{", 
      RowBox[{
      "0.05003144319610651`", ",", "1.8112437104486547`", ",", 
       "0.02943821166338525`", ",", "36.43775563513091`"}], "}"}], ",", 
     RowBox[{"{", 
      RowBox[{
      "0.05392911110488586`", ",", "1.8038090956337314`", ",", 
       "0.030597196374542147`", ",", "33.66676548221801`"}], "}"}], ",", 
     RowBox[{"{", 
      RowBox[{
      "0.057920799126138525`", ",", "1.7961956887513923`", ",", 
       "0.031756181085699046`", ",", "31.215475640609096`"}], "}"}], ",", 
     RowBox[{"{", 
      RowBox[{
      "0.06200115827400371`", ",", "1.7884128711547014`", ",", 
       "0.032915165796855946`", ",", "29.035964559421473`"}], "}"}], ",", 
     RowBox[{"{", 
      RowBox[{
      "0.06616500361480096`", ",", "1.7804712541503713`", ",", 
       "0.034074150508012845`", ",", "27.08898704840457`"}], "}"}], ",", 
     RowBox[{"{", 
      RowBox[{
      "0.07040731314323409`", ",", "1.7723801660520784`", ",", 
       "0.035233135219169744`", ",", "25.342159093191132`"}], "}"}], ",", 
     RowBox[{"{", 
      RowBox[{
      "0.07472322616397685`", ",", "1.7641488789853983`", ",", 
       "0.03639211993032664`", ",", "23.768565418668405`"}], "}"}], ",", 
     RowBox[{"{", 
      RowBox[{
      "0.07910804128374138`", ",", "1.7557863005797736`", ",", 
       "0.03755110464148354`", ",", "22.34568797224667`"}], "}"}], ",", 
     RowBox[{"{", 
      RowBox[{
      "0.08355721409586893`", ",", "1.7473011493811255`", ",", 
       "0.03871008935264044`", ",", "21.054568011554124`"}], "}"}], ",", 
     RowBox[{"{", 
      RowBox[{
      "0.08806635462300162`", ",", "1.7387018433137298`", ",", 
       "0.03986907406379734`", ",", "19.87915308554509`"}], "}"}], ",", 
     RowBox[{"{", 
      RowBox[{
      "0.09263122456758774`", ",", "1.7299963961288687`", ",", 
       "0.041028058774954246`", ",", "18.805777640089488`"}], "}"}], ",", 
     RowBox[{"{", 
      RowBox[{
      "0.09724773441274415`", ",", "1.7211925758268676`", ",", 
       "0.042187043486111145`", ",", "17.822747574421623`"}], "}"}], ",", 
     RowBox[{"{", 
      RowBox[{
      "0.10191194040501414`", ",", "1.7122979384091073`", ",", 
       "0.043346028197268044`", ",", "16.92000702068124`"}], "}"}], ",", 
     RowBox[{"{", 
      RowBox[{
      "0.1066200414472264`", ",", "1.7033197341433226`", ",", 
       "0.04450501290842494`", ",", "16.088873925880854`"}], "}"}], ",", 
     RowBox[{"{", 
      RowBox[{
      "0.11136837592260955`", ",", "1.6942648984012125`", ",", 
       "0.04566399761958184`", ",", "15.321814885860201`"}], "}"}], ",", 
     RowBox[{"{", 
      RowBox[{
      "0.1161534184695336`", ",", "1.6851401909977017`", ",", 
       "0.04682298233073874`", ",", "14.612270380901428`"}], "}"}], ",", 
     RowBox[{"{", 
      RowBox[{
      "0.1209717767217668`", ",", "1.6759520768043912`", ",", 
       "0.04798196704189564`", ",", "13.954506145365052`"}], "}"}], ",", 
     RowBox[{"{", 
      RowBox[{
      "0.12582018802677`", ",", "1.6667066600816374`", ",", 
       "0.04914095175305254`", ",", "13.34349152625375`"}], "}"}], ",", 
     RowBox[{"{", 
      RowBox[{
      "0.13069551615546254`", ",", "1.6574100513885166`", ",", 
       "0.05029993646420944`", ",", "12.774797155975477`"}], "}"}], ",", 
     RowBox[{"{", 
      RowBox[{
      "0.13559474801000349`", ",", "1.648067914512825`", ",", 
       "0.05145892117536634`", ",", "12.244511374150123`"}], "}"}], ",", 
     RowBox[{"{", 
      RowBox[{
      "0.14051499034019077`", ",", "1.6386857917987272`", ",", 
       "0.052617905886523236`", ",", "11.749168164412174`"}], "}"}], ",", 
     RowBox[{"{", 
      RowBox[{
      "0.1454534664748326`", ",", "1.6292688070960915`", ",", 
       "0.053776890597680135`", ",", "11.285688921696103`"}], "}"}], ",", 
     RowBox[{"{", 
      RowBox[{
      "0.15040751307491543`", ",", "1.6198224025795707`", ",", 
       "0.054935875308837034`", ",", "10.851328221385717`"}], "}"}], ",", 
     RowBox[{"{", 
      RowBox[{
      "0.15537457691383516`", ",", "1.6103513331333354`", ",", 
       "0.05609486001999393`", ",", "10.443634689876955`"}], "}"}], ",", 
     RowBox[{"{", 
      RowBox[{
      "0.16035221168915242`", ",", "1.6008599802663257`", ",", 
       "0.05725384473115083`", ",", "10.060412344433065`"}], "}"}], ",", 
     RowBox[{"{", 
      RowBox[{
      "0.1653380748716981`", ",", "1.5913531912192356`", ",", 
       "0.05841282944230774`", ",", "9.699688376899227`"}], "}"}], ",", 
     RowBox[{"{", 
      RowBox[{
      "0.17032992459421759`", ",", "1.5818349477611804`", ",", 
       "0.05957181415346464`", ",", "9.359687927381199`"}], "}"}], ",", 
     RowBox[{"{", 
      RowBox[{
      "0.17532561658377024`", ",", "1.5723094046222965`", ",", 
       "0.06073079886462154`", ",", "9.03880944767387`"}], "}"}], ",", 
     RowBox[{"{", 
      RowBox[{
      "0.18032310114138728`", ",", "1.5627805380145081`", ",", 
       "0.061889783575778436`", ",", "8.73560472251187`"}], "}"}], ",", 
     RowBox[{"{", 
      RowBox[{
      "0.18532042016972405`", ",", "1.5532520527135278`", ",", 
       "0.06304876828693533`", ",", "8.448762941752026`"}], "}"}], ",", 
     RowBox[{"{", 
      RowBox[{
      "0.19031570425326721`", ",", "1.5437274591953385`", ",", 
       "0.06420775299809223`", ",", "8.17709232748939`"}], "}"}], ",", 
     RowBox[{"{", 
      RowBox[{
      "0.1953071697925862`", ",", "1.5342102286006376`", ",", 
       "0.06536673770924913`", ",", "7.919511132233461`"}], "}"}], ",", 
     RowBox[{"{", 
      RowBox[{
      "0.20029311619063506`", ",", "1.5247035481310576`", ",", 
       "0.06652572242040604`", ",", "7.675031415864543`"}], "}"}], ",", 
     RowBox[{"{", 
      RowBox[{
      "0.20527192309978254`", ",", "1.5152105543264183`", ",", 
       "0.06768470713156294`", ",", "7.442753331419679`"}], "}"}], ",", 
     RowBox[{"{", 
      RowBox[{
      "0.21024204772360156`", ",", "1.5057341067946888`", ",", 
       "0.06884369184271984`", ",", "7.221853090129375`"}], "}"}], ",", 
     RowBox[{"{", 
      RowBox[{
      "0.21520202217828308`", ",", "1.4962771018481476`", ",", 
       "0.07000267655387674`", ",", "7.011576564064201`"}], "}"}], ",", 
     RowBox[{"{", 
      RowBox[{
      "0.2201504509135893`", ",", "1.48684211721735`", ",", 
       "0.07116166126503363`", ",", "6.811231472468809`"}], "}"}], ",", 
     RowBox[{"{", 
      RowBox[{
      "0.2250860081939146`", ",", "1.4774316937071512`", ",", 
       "0.07232064597619053`", ",", "6.620182168217786`"}], "}"}], ",", 
     RowBox[{"{", 
      RowBox[{
      "0.2300074356384937`", ",", "1.4680482634565517`", ",", 
       "0.07347963068734743`", ",", "6.437844310998953`"}], "}"}], ",", 
     RowBox[{"{", 
      RowBox[{
      "0.234913539824102`", ",", "1.4586940678408178`", ",", 
       "0.07463861539850433`", ",", "6.263678481921129`"}], "}"}], ",", 
     RowBox[{"{", 
      RowBox[{
      "0.23980318994700894`", ",", "1.4493713225366618`", ",", 
       "0.07579760010966123`", ",", "6.097187639913004`"}], "}"}], ",", 
     RowBox[{"{", 
      RowBox[{
      "0.24467531554544042`", ",", "1.4400820311593678`", ",", 
       "0.07695658482081813`", ",", "5.937912329815819`"}], "}"}], ",", 
     RowBox[{"{", 
      RowBox[{
      "0.2495289042834811`", ",", "1.4308280989918467`", ",", 
       "0.07811556953197503`", ",", "5.785427578775979`"}], "}"}], ",", 
     RowBox[{"{", 
      RowBox[{
      "0.25436299979405314`", ",", "1.4216113542354227`", ",", 
       "0.07927455424313193`", ",", "5.639339414046944`"}], "}"}], ",", 
     RowBox[{"{", 
      RowBox[{
      "0.25917669958202805`", ",", "1.4124335348816832`", ",", 
       "0.08043353895428883`", ",", "5.499283124057163`"}], "}"}], ",", 
     RowBox[{"{", 
      RowBox[{
      "0.26396915298622725`", ",", "1.4032961994480333`", ",", 
       "0.08159252366544573`", ",", "5.364919385387896`"}], "}"}], ",", 
     RowBox[{"{", 
      RowBox[{
      "0.2687395591996922`", ",", "1.3942009252164276`", ",", 
       "0.08275150837660263`", ",", "5.235933092615605`"}], "}"}], ",", 
     RowBox[{"{", 
      RowBox[{
      "0.273487165348902`", ",", "1.385149111518814`", ",", 
       "0.08391049308775952`", ",", "5.112031038157534`"}], "}"}], ",", 
     RowBox[{"{", 
      RowBox[{
      "0.2782112646285672`", ",", "1.3761421709034622`", ",", 
       "0.08506947779891642`", ",", "4.992939857599351`"}], "}"}], ",", 
     RowBox[{"{", 
      RowBox[{
      "0.28291119449357716`", ",", "1.367181322741036`", ",", 
       "0.08622846251007332`", ",", "4.878404824266945`"}], "}"}], ",", 
     RowBox[{"{", 
      RowBox[{
      "0.2875863349068379`", ",", "1.358267734326854`", ",", 
       "0.08738744722123022`", ",", "4.768188010377273`"}], "}"}], ",", 
     RowBox[{"{", 
      RowBox[{
      "0.29223610663961536`", ",", "1.3494025517325365`", ",", 
       "0.08854643193238712`", ",", "4.662067124572612`"}], "}"}], ",", 
     RowBox[{"{", 
      RowBox[{
      "0.29685996962785915`", ",", "1.3405867825769333`", ",", 
       "0.08970541664354402`", ",", "4.5598342935439184`"}], "}"}], ",", 
     RowBox[{"{", 
      RowBox[{
      "0.3014574213792227`", ",", "1.3318214150174863`", ",", 
       "0.09086440135470092`", ",", "4.461295022748493`"}], "}"}], ",", 
     RowBox[{"{", 
      RowBox[{
      "0.30602799543298`", ",", "1.323107267697211`", ",", 
       "0.09202338606585782`", ",", "4.366266527891697`"}], "}"}], ",", 
     RowBox[{"{", 
      RowBox[{
      "0.31057125986837925`", ",", "1.3144452119671421`", ",", 
       "0.09318237077701472`", ",", "4.274577764957543`"}], "}"}], ",", 
     RowBox[{"{", 
      RowBox[{
      "0.315086815864401`", ",", "1.3058359737771084`", ",", 
       "0.09434135548817162`", ",", "4.186068518670925`"}], "}"}], ",", 
     RowBox[{"{", 
      RowBox[{
      "0.31957429630677103`", ",", "1.297280299306689`", ",", 
       "0.09550034019932852`", ",", "4.100587311394364`"}], "}"}], ",", 
     RowBox[{"{", 
      RowBox[{
      "0.32403336444218683`", ",", "1.288778810988764`", ",", 
       "0.09665932491048541`", ",", "4.017993021013584`"}], "}"}], ",", 
     RowBox[{"{", 
      RowBox[{
      "0.32846371257811363`", ",", "1.2803320803196232`", ",", 
       "0.09781830962164231`", ",", "3.938151558787813`"}], "}"}], ",", 
     RowBox[{"{", 
      RowBox[{
      "0.3328650608279179`", ",", "1.271940463197955`", ",", 
       "0.09897729433279921`", ",", "3.860937153585108`"}], "}"}], ",", 
     RowBox[{"{", 
      RowBox[{
      "0.3372371559007314`", ",", "1.2636047911242012`", ",", 
       "0.10013627904395611`", ",", "3.7862313013056035`"}], "}"}], ",", 
     RowBox[{"{", 
      RowBox[{
      "0.3415797699312345`", ",", "1.2553253784726783`", ",", 
       "0.10129526375511302`", ",", "3.713922627511555`"}], "}"}], ",", 
     RowBox[{"{", 
      RowBox[{
      "0.34589269935346306`", ",", "1.247102542381493`", ",", 
       "0.10245424846626992`", ",", "3.6439051921293713`"}], "}"}], ",", 
     RowBox[{"{", 
      RowBox[{
      "0.350175763814077`", ",", "1.2389366832968245`", ",", 
       "0.10361323317742682`", ",", "3.5760795091552757`"}], "}"}], ",", 
     RowBox[{"{", 
      RowBox[{
      "0.3544288051244614`", ",", "1.2308280320862568`", ",", 
       "0.10477221788858372`", ",", "3.510351502138062`"}], "}"}], ",", 
     RowBox[{"{", 
      RowBox[{
      "0.3586516862513417`", ",", "1.2227768627510285`", ",", 
       "0.10593120259974062`", ",", "3.4466318969954353`"}], "}"}], ",", 
     RowBox[{"{", 
      RowBox[{
      "0.36284429034438`", ",", "1.214783493918663`", ",", 
       "0.10709018731089752`", ",", "3.3848364214846614`"}], "}"}], ",", 
     RowBox[{"{", 
      RowBox[{
      "0.36700651979965854`", ",", "1.2068480399590633`", ",", 
       "0.10824917202205442`", ",", "3.3248853580162754`"}], "}"}], ",", 
     RowBox[{"{", 
      RowBox[{
      "0.37113829535838044`", ",", "1.1989706224429648`", ",", 
       "0.10940815673321132`", ",", "3.2667029661061013`"}], "}"}], ",", 
     RowBox[{"{", 
      RowBox[{
      "0.37523955523862684`", ",", "1.1911513989299762`", ",", 
       "0.11056714144436822`", ",", "3.2102173370387836`"}], "}"}], ",", 
     RowBox[{"{", 
      RowBox[{
      "0.37931025430094406`", ",", "1.1833904179211845`", ",", 
       "0.11172612615552512`", ",", "3.1553602132102245`"}], "}"}], ",", 
     RowBox[{"{", 
      RowBox[{
      "0.38335036324297184`", ",", "1.1756878236621429`", ",", 
       "0.11288511086668201`", ",", "3.1020679059103595`"}], "}"}], ",", 
     RowBox[{"{", 
      RowBox[{
      "0.38735986783072196`", ",", "1.1680435614004172`", ",", 
       "0.11404409557783891`", ",", "3.0502782159835986`"}], "}"}], ",", 
     RowBox[{"{", 
      RowBox[{
      "0.3913387681531804`", ",", "1.1604577354711718`", ",", 
       "0.11520308028899581`", ",", "2.999932772893736`"}], "}"}], ",", 
     RowBox[{"{", 
      RowBox[{
      "0.3952870779081626`", ",", "1.1529300907893039`", ",", 
       "0.11636206500015271`", ",", "2.9509764217926673`"}], "}"}], ",", 
     RowBox[{"{", 
      RowBox[{
      "0.3992048237184599`", ",", "1.1454608031562614`", ",", 
       "0.11752104971130961`", ",", "2.9033562593601836`"}], "}"}], ",", 
     RowBox[{"{", 
      RowBox[{
      "0.40309204446991115`", ",", "1.1380496905690696`", ",", 
       "0.11868003442246651`", ",", "2.8570220673316458`"}], "}"}], ",", 
     RowBox[{"{", 
      RowBox[{
      "0.4069487906811455`", ",", "1.1306966817678314`", ",", 
       "0.11983901913362341`", ",", "2.8119259354644255`"}], "}"}], ",", 
     RowBox[{"{", 
      RowBox[{
      "0.410775123894383`", ",", "1.1234016435680285`", ",", 
       "0.12099800384478031`", ",", "2.7680223256355347`"}], "}"}], ",", 
     RowBox[{"{", 
      RowBox[{
      "0.4145711160917228`", ",", "1.1161644759434268`", ",", 
       "0.12215698855593721`", ",", "2.7252676157824456`"}], "}"}], ",", 
     RowBox[{"{", 
      RowBox[{
      "0.4183368491361984`", ",", "1.1089849830272545`", ",", 
       "0.1233159732670941`", ",", "2.6836204494273908`"}], "}"}], ",", 
     RowBox[{"{", 
      RowBox[{
      "0.42207241423323033`", ",", "1.1018630280214574`", ",", 
       "0.124474957978251`", ",", "2.643041175888662`"}], "}"}], ",", 
     RowBox[{"{", 
      RowBox[{
      "0.4257779114160607`", ",", "1.0947984188623603`", ",", 
       "0.12563394268940792`", ",", "2.6034921221566893`"}], "}"}], ",", 
     RowBox[{"{", 
      RowBox[{
      "0.42945344905135097`", ",", "1.0877909032981457`", ",", 
       "0.1267929274005648`", ",", "2.564936766476517`"}], "}"}], ",", 
     RowBox[{"{", 
      RowBox[{
      "0.433099143365175`", ",", "1.0808403837088547`", ",", 
       "0.12795191211172172`", ",", "2.5273411902028418`"}], "}"}], ",", 
     RowBox[{"{", 
      RowBox[{
      "0.4367151179884682`", ",", "1.0739464340596325`", ",", 
       "0.1291108968228786`", ",", "2.490672255186261`"}], "}"}], ",", 
     RowBox[{"{", 
      RowBox[{
      "0.44030150352166186`", ",", "1.067108939283323`", ",", 
       "0.13026988153403551`", ",", "2.4548981560661023`"}], "}"}], ",", 
     RowBox[{"{", 
      RowBox[{
      "0.4438584371186995`", ",", "1.0603275883073344`", ",", 
       "0.1314288662451924`", ",", "2.419988951031787`"}], "}"}], ",", 
     RowBox[{"{", 
      RowBox[{
      "0.4473860620856303`", ",", "1.0536020447387946`", ",", 
       "0.1325878509563493`", ",", "2.3859155901453235`"}], "}"}], ",", 
     RowBox[{"{", 
      RowBox[{
      "0.4508845274996587`", ",", "1.0469321350332295`", ",", 
       "0.1337468356675062`", ",", "2.352650532680956`"}], "}"}], ",", 
     RowBox[{"{", 
      RowBox[{
      "0.4543539878421203`", ",", "1.0403175458867677`", ",", 
       "0.1349058203786631`", ",", "2.3201670709297124`"}], "}"}], ",", 
     RowBox[{"{", 
      RowBox[{
      "0.45779460264860516`", ",", "1.0337579254394846`", ",", 
       "0.13606480508982`", ",", "2.288440138885592`"}], "}"}], ",", 
     RowBox[{"{", 
      RowBox[{
      "0.46120653617246726`", ",", "1.0272529864015714`", ",", 
       "0.1372237898009769`", ",", "2.2574452755459316`"}], "}"}], ",", 
     RowBox[{"{", 
      RowBox[{
      "0.4645899570650621`", ",", "1.020802346495934`", ",", 
       "0.1383827745121338`", ",", "2.2271588748837603`"}], "}"}], ",", 
     RowBox[{"{", 
      RowBox[{
      "0.4679450380680866`", ",", "1.0144058323174745`", ",", 
       "0.1395417592232907`", ",", "2.1975586214848235`"}], "}"}], ",", 
     RowBox[{"{", 
      RowBox[{
      "0.47127195572070496`", ",", "1.0080629729256052`", ",", 
       "0.1407007439344476`", ",", "2.1686230082684017`"}], "}"}], ",", 
     RowBox[{"{", 
      RowBox[{
      "0.47457089007959885`", ",", "1.0017734782861447`", ",", 
       "0.1418597286456045`", ",", "2.140331316890658`"}], "}"}], ",", 
     RowBox[{"{", 
      RowBox[{
      "0.47784202444988044`", ",", "0.9955369919365062`", ",", 
       "0.1430187133567614`", ",", "2.1126638616981515`"}], "}"}], ",", 
     RowBox[{"{", 
      RowBox[{
      "0.48108554512942914`", ",", "0.9893531497864867`", ",", 
       "0.1441776980679183`", ",", "2.085601401503294`"}], "}"}], ",", 
     RowBox[{"{", 
      RowBox[{
      "0.4843016411660124`", ",", "0.9832215957623013`", ",", 
       "0.1453366827790752`", ",", "2.059125658388185`"}], "}"}], ",", 
     RowBox[{"{", 
      RowBox[{
      "0.48749050412183575`", ",", "0.9771419519834199`", ",", 
       "0.1464956674902321`", ",", "2.0332193300197474`"}], "}"}], ",", 
     RowBox[{"{", 
      RowBox[{
      "0.49065232785136803`", ",", "0.9711138427140933`", ",", 
       "0.147654652201389`", ",", "2.0078650147368644`"}], "}"}], ",", 
     RowBox[{"{", 
      RowBox[{
      "0.49378730829021644`", ",", "0.965136922964825`", ",", 
       "0.1488136369125459`", ",", "1.9830467042004905`"}], "}"}], ",", 
     RowBox[{"{", 
      RowBox[{
      "0.4968956432506327`", ",", "0.9592108281399645`", ",", 
       "0.14997262162370278`", ",", "1.9587480004373066`"}], "}"}], ",", 
     RowBox[{"{", 
      RowBox[{
      "0.4999775322293466`", ",", "0.9533351267543269`", ",", 
       "0.1511316063348597`", ",", "1.9349546905988368`"}], "}"}], ",", 
     RowBox[{"{", 
      RowBox[{
      "0.5030331762237318`", ",", "0.9475094584867911`", ",", 
       "0.15229059104601658`", ",", "1.9116518047951048`"}], "}"}], ",", 
     RowBox[{"{", 
      RowBox[{
      "0.5060627775545242`", ",", "0.9417334518046754`", ",", 
       "0.1534495757571735`", ",", "1.8888252559896719`"}], "}"}], ",", 
     RowBox[{"{", 
      RowBox[{
      "0.5090665397013688`", ",", "0.9360067356625352`", ",", 
       "0.1546085604683304`", ",", "1.8664617577980516`"}], "}"}], ",", 
     RowBox[{"{", 
      RowBox[{
      "0.5120446671410578`", ",", "0.9303288815480244`", ",", 
       "0.1557675451794873`", ",", "1.8445481109578123`"}], "}"}], ",", 
     RowBox[{"{", 
      RowBox[{
      "0.5149973651982305`", ",", "0.9246994811574125`", ",", 
       "0.1569265298906442`", ",", "1.8230721071257765`"}], "}"}], ",", 
     RowBox[{"{", 
      RowBox[{
      "0.5179248398994223`", ",", "0.9191181878931909`", ",", 
       "0.1580855146018011`", ",", "1.802020857896188`"}], "}"}], ",", 
     RowBox[{"{", 
      RowBox[{
      "0.520827297837909`", ",", "0.9135845630178062`", ",", 
       "0.159244499312958`", ",", "1.78138341353332`"}], "}"}], ",", 
     RowBox[{"{", 
      RowBox[{
      "0.5237049460422124`", ",", "0.9080982528691297`", ",", 
       "0.1604034840241149`", ",", "1.761148100886512`"}], "}"}], ",", 
     RowBox[{"{", 
      RowBox[{
      "0.5265579918534935`", ",", "0.90265884102979`", ",", 
       "0.1615624687352718`", ",", "1.7413043584197896`"}], "}"}]}], "}"}]}], 
  ";"}]], "Input",
 CellOpen->False,
 CellChangeTimes->{{3.48551149546764*^9, 3.485511507686468*^9}, 
   3.485511659765566*^9, {3.4855184710098324`*^9, 3.4855184714317102`*^9}}],

Cell[BoxData[
 RowBox[{
  RowBox[{"RanProNucT", "=", 
   RowBox[{"{", 
    RowBox[{
     RowBox[{"{", 
      RowBox[{
      "9.810798370098699`*^-6", ",", "1.4370334437746886`", ",", 
       "0.0016225785956196592`", ",", "8057.89504872063`"}], "}"}], ",", 
     RowBox[{"{", 
      RowBox[{
      "0.0000624593389490089`", ",", "1.2640883123804247`", ",", 
       "0.002781563306776559`", ",", "1275.7537563004573`"}], "}"}], ",", 
     RowBox[{"{", 
      RowBox[{
      "0.00017964747974333543`", ",", "1.1322439686361063`", ",", 
       "0.003940548017933458`", ",", "447.0536425023116`"}], "}"}], ",", 
     RowBox[{"{", 
      RowBox[{
      "0.00036526736472662126`", ",", "1.0276800923383012`", ",", 
       "0.005099532729090358`", ",", "221.5230283657302`"}], "}"}], ",", 
     RowBox[{"{", 
      RowBox[{
      "0.0006145545529040996`", ",", "0.9423570908474763`", ",", 
       "0.006258517440247257`", ",", "132.5781119082601`"}], "}"}], ",", 
     RowBox[{"{", 
      RowBox[{
      "0.0009197115265229922`", ",", "0.8711942571082623`", ",", 
       "0.007417502151404157`", ",", "89.14697296732521`"}], "}"}], ",", 
     RowBox[{"{", 
      RowBox[{
      "0.0012724691611915998`", ",", "0.8108021919068631`", ",", 
       "0.008576486862561057`", ",", "64.79753600930175`"}], "}"}], ",", 
     RowBox[{"{", 
      RowBox[{
      "0.0016651209126843588`", ",", "0.7588193676851698`", ",", 
       "0.009735471573717956`", ",", "49.767023019429445`"}], "}"}], ",", 
     RowBox[{"{", 
      RowBox[{
      "0.0020908684039499504`", ",", "0.713543884203454`", ",", 
       "0.010894456284874855`", ",", "39.810340685900286`"}], "}"}], ",", 
     RowBox[{"{", 
      RowBox[{
      "0.0025438709624605767`", ",", "0.6737129419041581`", ",", 
       "0.012053440996031756`", ",", "32.85017179748342`"}], "}"}], ",", 
     RowBox[{"{", 
      RowBox[{
      "0.003019176688288473`", ",", "0.6383697166965803`", ",", 
       "0.013212425707188655`", ",", "27.77479792688972`"}], "}"}], ",", 
     RowBox[{"{", 
      RowBox[{
      "0.003512614146666394`", ",", "0.6067732957488824`", ",", 
       "0.014371410418345554`", ",", "23.945987481712848`"}], "}"}], ",", 
     RowBox[{"{", 
      RowBox[{
      "0.004020678930435959`", ",", "0.5783404357519191`", ",", 
       "0.015530395129502453`", ",", "20.976041133640834`"}], "}"}], ",", 
     RowBox[{"{", 
      RowBox[{
      "0.0045404289074635`", ",", "0.5526050822720086`", ",", 
       "0.016689379840659352`", ",", "18.61824574220772`"}], "}"}], ",", 
     RowBox[{"{", 
      RowBox[{
      "0.005069392735290167`", ",", "0.5291901674353865`", ",", 
       "0.01784836455181625`", ",", "16.709395641608587`"}], "}"}], ",", 
     RowBox[{"{", 
      RowBox[{
      "0.0056054921732183`", ",", "0.5077869554552357`", ",", 
       "0.019007349262973153`", ",", "15.137912049724513`"}], "}"}], ",", 
     RowBox[{"{", 
      RowBox[{
      "0.006146977073400851`", ",", "0.48814014647608256`", ",", 
       "0.020166333974130052`", ",", "13.82532403829362`"}], "}"}], ",", 
     RowBox[{"{", 
      RowBox[{
      "0.0066923713877642685`", ",", "0.4700365879019262`", ",", 
       "0.02132531868528695`", ",", "12.715077223347382`"}], "}"}], ",", 
     RowBox[{"{", 
      RowBox[{
      "0.007240428473303693`", ",", "0.45329680846329956`", ",", 
       "0.02248430339644385`", ",", "11.76552718332754`"}], "}"}], ",", 
     RowBox[{"{", 
      RowBox[{
      "0.0077900941248392926`", ",", "0.4377681338250169`", ",", 
       "0.02364328810760075`", ",", "10.945423794573834`"}], "}"}], ",", 
     RowBox[{"{", 
      RowBox[{
      "0.008340475976845216`", ",", "0.42332108083110587`", ",", 
       "0.02480227281875765`", ",", "10.230918718368`"}], "}"}], ",", 
     RowBox[{"{", 
      RowBox[{
      "0.00889081813389464`", ",", "0.4098436885884529`", ",", 
       "0.025961257529914548`", ",", "9.60353699757503`"}], "}"}], ",", 
     RowBox[{"{", 
      RowBox[{
      "0.009440480087730798`", ",", "0.3972390884709095`", ",", 
       "0.02712024224107145`", ",", "9.048771149021043`"}], "}"}], ",", 
     RowBox[{"{", 
      RowBox[{
      "0.009988919149834068`", ",", "0.38542328544403426`", ",", 
       "0.02827922695222835`", ",", "8.555089488114177`"}], "}"}], ",", 
     RowBox[{"{", 
      RowBox[{
      "0.010535675771153032`", ",", "0.37432286848034785`", ",", 
       "0.02943821166338525`", ",", "8.113223612564362`"}], "}"}], ",", 
     RowBox[{"{", 
      RowBox[{
      "0.011080361237934747`", ",", "0.36387332157385377`", ",", 
       "0.030597196374542147`", ",", "7.7156479855621525`"}], "}"}], ",", 
     RowBox[{"{", 
      RowBox[{
      "0.01162264732805918`", ",", "0.3540178001149239`", ",", 
       "0.031756181085699046`", ",", "7.356196183041013`"}], "}"}], ",", 
     RowBox[{"{", 
      RowBox[{
      "0.012162257589519073`", ",", "0.34470593883332223`", ",", 
       "0.032915165796855946`", ",", "7.029771648035405`"}], "}"}], ",", 
     RowBox[{"{", 
      RowBox[{
      "0.012698959965110368`", ",", "0.33589303172280427`", ",", 
       "0.034074150508012845`", ",", "6.732128948236646`"}], "}"}], ",", 
     RowBox[{"{", 
      RowBox[{
      "0.013232560537725304`", ",", "0.32753920645207946`", ",", 
       "0.035233135219169744`", ",", "6.459706976777722`"}], "}"}], ",", 
     RowBox[{"{", 
      RowBox[{
      "0.013762898211363995`", ",", "0.3196087229922242`", ",", 
       "0.03639211993032664`", ",", "6.209496672900194`"}], "}"}], ",", 
     RowBox[{"{", 
      RowBox[{
      "0.01428984017584559`", ",", "0.31206956232013233`", ",", 
       "0.03755110464148354`", ",", "5.978941581518893`"}], "}"}], ",", 
     RowBox[{"{", 
      RowBox[{
      "0.014813278029918985`", ",", "0.30489289230058436`", ",", 
       "0.03871008935264044`", ",", "5.765855696928609`"}], "}"}], ",", 
     RowBox[{"{", 
      RowBox[{
      "0.015333124459116197`", ",", "0.29805263549463956`", ",", 
       "0.03986907406379734`", ",", "5.5683598867219555`"}], "}"}], ",", 
     RowBox[{"{", 
      RowBox[{
      "0.01584931038237089`", ",", "0.2915252153714698`", ",", 
       "0.041028058774954246`", ",", "5.384831241946991`"}], "}"}], ",", 
     RowBox[{"{", 
      RowBox[{
      "0.01636178249588402`", ",", "0.2852892538295845`", ",", 
       "0.042187043486111145`", ",", "5.213860635851738`"}], "}"}], ",", 
     RowBox[{"{", 
      RowBox[{
      "0.016870501154495454`", ",", "0.2793252532353644`", ",", 
       "0.043346028197268044`", ",", "5.054219613583767`"}], "}"}], ",", 
     RowBox[{"{", 
      RowBox[{
      "0.017375438540612`", ",", "0.2736154880856231`", ",", 
       "0.04450501290842494`", ",", "4.904832109429265`"}], "}"}], ",", 
     RowBox[{"{", 
      RowBox[{
      "0.01787657707870538`", ",", "0.26814375148199343`", ",", 
       "0.04566399761958184`", ",", "4.764752962077961`"}], "}"}], ",", 
     RowBox[{"{", 
      RowBox[{
      "0.01837390806007361`", ",", "0.2628951406028641`", ",", 
       "0.04682298233073874`", ",", "4.633147559475573`"}], "}"}], ",", 
     RowBox[{"{", 
      RowBox[{
      "0.018867430448034107`", ",", "0.2578560306397083`", ",", 
       "0.04798196704189564`", ",", "4.509276911094673`"}], "}"}], ",", 
     RowBox[{"{", 
      RowBox[{
      "0.019357149838296936`", ",", "0.25301393116849413`", ",", 
       "0.04914095175305254`", ",", "4.392484675236868`"}], "}"}], ",", 
     RowBox[{"{", 
      RowBox[{
      "0.019843077553104594`", ",", "0.24835726472220687`", ",", 
       "0.05029993646420944`", ",", "4.282185756063372`"}], "}"}], ",", 
     RowBox[{"{", 
      RowBox[{
      "0.02032522985090738`", ",", "0.24387539270870845`", ",", 
       "0.05145892117536634`", ",", "4.1778564835734615`"}], "}"}], ",", 
     RowBox[{"{", 
      RowBox[{
      "0.02080362723600768`", ",", "0.2395584959762993`", ",", 
       "0.052617905886523236`", ",", "4.079028286211848`"}], "}"}], ",", 
     RowBox[{"{", 
      RowBox[{
      "0.021278293854921342`", ",", "0.2353974613600075`", ",", 
       "0.053776890597680135`", ",", "3.9852795816321436`"}], "}"}], ",", 
     RowBox[{"{", 
      RowBox[{
      "0.02174925696801248`", ",", "0.2313838340248931`", ",", 
       "0.054935875308837034`", ",", "3.89622985168367`"}], "}"}], ",", 
     RowBox[{"{", 
      RowBox[{
      "0.022216546486690237`", ",", "0.22750980395874867`", ",", 
       "0.05609486001999393`", ",", "3.811535434049944`"}], "}"}], ",", 
     RowBox[{"{", 
      RowBox[{
      "0.0226801945676655`", ",", "0.22376805685514486`", ",", 
       "0.05725384473115083`", ",", "3.730886198537174`"}], "}"}], ",", 
     RowBox[{"{", 
      RowBox[{
      "0.023140235257103736`", ",", "0.22015184278551245`", ",", 
       "0.05841282944230774`", ",", "3.6539987160526595`"}], "}"}], ",", 
     RowBox[{"{", 
      RowBox[{
      "0.023596704178325774`", ",", "0.21665482645626125`", ",", 
       "0.05957181415346464`", ",", "3.580616339989641`"}], "}"}], ",", 
     RowBox[{"{", 
      RowBox[{
      "0.024049638257675914`", ",", "0.2132711302127378`", ",", 
       "0.06073079886462154`", ",", "3.5105048483079075`"}], "}"}], ",", 
     RowBox[{"{", 
      RowBox[{
      "0.024499075483826946`", ",", "0.209995208371609`", ",", 
       "0.061889783575778436`", ",", "3.4434500657517226`"}], "}"}], ",", 
     RowBox[{"{", 
      RowBox[{
      "0.024945054696443217`", ",", "0.2068219239402243`", ",", 
       "0.06304876828693533`", ",", "3.3792562554976944`"}], "}"}], ",", 
     RowBox[{"{", 
      RowBox[{
      "0.02538761540063896`", ",", "0.20374645369326067`", ",", 
       "0.06420775299809223`", ",", "3.317743731549267`"}], "}"}], ",", 
     RowBox[{"{", 
      RowBox[{
      "0.025826797604123417`", ",", "0.20076425137974518`", ",", 
       "0.06536673770924913`", ",", "3.258747446950388`"}], "}"}], ",", 
     RowBox[{"{", 
      RowBox[{
      "0.026262641674344465`", ",", "0.19787108596128308`", ",", 
       "0.06652572242040604`", ",", "3.202115467508637`"}], "}"}], ",", 
     RowBox[{"{", 
      RowBox[{
      "0.026695188213233648`", ",", "0.19506297436595813`", ",", 
       "0.06768470713156294`", ",", "3.1477081381569727`"}], "}"}], ",", 
     RowBox[{"{", 
      RowBox[{
      "0.027124477947504572`", ",", "0.19233611739806533`", ",", 
       "0.06884369184271984`", ",", "3.0953961439902193`"}], "}"}], ",", 
     RowBox[{"{", 
      RowBox[{
      "0.02755055163267083`", ",", "0.18968702037140656`", ",", 
       "0.07000267655387674`", ",", "3.045060202409697`"}], "}"}], ",", 
     RowBox[{"{", 
      RowBox[{
      "0.027973449969197504`", ",", "0.18711234212335726`", ",", 
       "0.07116166126503363`", ",", "2.996589509316065`"}], "}"}], ",", 
     RowBox[{"{", 
      RowBox[{
      "0.02839321352936621`", ",", "0.18460893074866358`", ",", 
       "0.07232064597619053`", ",", "2.949881886173158`"}], "}"}], ",", 
     RowBox[{"{", 
      RowBox[{
      "0.02880988269364651`", ",", "0.18217383020703615`", ",", 
       "0.07347963068734743`", ",", "2.9048420079746338`"}], "}"}], ",", 
     RowBox[{"{", 
      RowBox[{
      "0.029223497595451654`", ",", "0.17980424631344966`", ",", 
       "0.07463861539850433`", ",", "2.8613814635525294`"}], "}"}], ",", 
     RowBox[{"{", 
      RowBox[{
      "0.029634098073344783`", ",", "0.17749750298974187`", ",", 
       "0.07579760010966123`", ",", "2.819417681772865`"}], "}"}], ",", 
     RowBox[{"{", 
      RowBox[{
      "0.03004172362982396`", ",", "0.175251126947361`", ",", 
       "0.07695658482081813`", ",", "2.7788743902379585`"}], "}"}], ",", 
     RowBox[{"{", 
      RowBox[{
      "0.030446413395971112`", ",", "0.17306271075913196`", ",", 
       "0.07811556953197503`", ",", "2.7396798368232984`"}], "}"}], ",", 
     RowBox[{"{", 
      RowBox[{
      "0.03084820610125169`", ",", "0.17093002281791425`", ",", 
       "0.07927455424313193`", ",", "2.7017668890421938`"}], "}"}], ",", 
     RowBox[{"{", 
      RowBox[{
      "0.031247140047919755`", ",", "0.16885093804584977`", ",", 
       "0.08043353895428883`", ",", "2.665073262769889`"}], "}"}], ",", 
     RowBox[{"{", 
      RowBox[{
      "0.031643253089492784`", ",", "0.16682341804447126`", ",", 
       "0.08159252366544573`", ",", "2.6295404938790385`"}], "}"}], ",", 
     RowBox[{"{", 
      RowBox[{
      "0.032036582612822315`", ",", "0.16484554842843752`", ",", 
       "0.08275150837660263`", ",", "2.595113427401377`"}], "}"}], ",", 
     RowBox[{"{", 
      RowBox[{
      "0.03242716552335857`", ",", "0.16291547721094654`", ",", 
       "0.08391049308775952`", ",", "2.5617407748809957`"}], "}"}], ",", 
     RowBox[{"{", 
      RowBox[{
      "0.03281503823326104`", ",", "0.16103148894024327`", ",", 
       "0.08506947779891642`", ",", "2.529374225233309`"}], "}"}], ",", 
     RowBox[{"{", 
      RowBox[{
      "0.03320023665199341`", ",", "0.15919192882042515`", ",", 
       "0.08622846251007332`", ",", "2.497968362899824`"}], "}"}], ",", 
     RowBox[{"{", 
      RowBox[{
      "0.03358279617915296`", ",", "0.15739521010337715`", ",", 
       "0.08738744722123022`", ",", "2.467480431989169`"}], "}"}], ",", 
     RowBox[{"{", 
      RowBox[{
      "0.03396275169924238`", ",", "0.15563983421231364`", ",", 
       "0.08854643193238712`", ",", "2.4378700083596234`"}], "}"}], ",", 
     RowBox[{"{", 
      RowBox[{
      "0.034340137578184896`", ",", "0.15392437771239492`", ",", 
       "0.08970541664354402`", ",", "2.4090996975352508`"}], "}"}], ",", 
     RowBox[{"{", 
      RowBox[{
      "0.03471498766135896`", ",", "0.15224746490893887`", ",", 
       "0.09086440135470092`", ",", "2.3811331604967414`"}], "}"}], ",", 
     RowBox[{"{", 
      RowBox[{
      "0.0350873352729801`", ",", "0.1506078003294477`", ",", 
       "0.09202338606585782`", ",", "2.353936914590304`"}], "}"}], ",", 
     RowBox[{"{", 
      RowBox[{
      "0.03545721321666581`", ",", "0.14900413681040756`", ",", 
       "0.09318237077701472`", ",", "2.32747903828917`"}], "}"}], ",", 
     RowBox[{"{", 
      RowBox[{
      "0.035824653777027794`", ",", "0.14743528130751418`", ",", 
       "0.09434135548817162`", ",", "2.301729326820355`"}], "}"}], ",", 
     RowBox[{"{", 
      RowBox[{
      "0.03618968872218091`", ",", "0.1459000941923168`", ",", 
       "0.09550034019932852`", ",", "2.2766591400962866`"}], "}"}], ",", 
     RowBox[{"{", 
      RowBox[{
      "0.036552349307047545`", ",", "0.14439749655848905`", ",", 
       "0.09665932491048541`", ",", "2.252241725394276`"}], "}"}], ",", 
     RowBox[{"{", 
      RowBox[{
      "0.03691266627734737`", ",", "0.1429264336230407`", ",", 
       "0.09781830962164231`", ",", "2.2284512417340814`"}], "}"}], ",", 
     RowBox[{"{", 
      RowBox[{
      "0.03727066987417757`", ",", "0.14148593242280516`", ",", 
       "0.09897729433279921`", ",", "2.2052635522211896`"}], "}"}], ",", 
     RowBox[{"{", 
      RowBox[{
      "0.037626389839118195`", ",", "0.14007501721725246`", ",", 
       "0.10013627904395611`", ",", "2.1826554060744603`"}], "}"}], ",", 
     RowBox[{"{", 
      RowBox[{
      "0.03797985541978636`", ",", "0.13869278837194204`", ",", 
       "0.10129526375511302`", ",", "2.1606051735121294`"}], "}"}], ",", 
     RowBox[{"{", 
      RowBox[{
      "0.038331095375737145`", ",", "0.13733834693563862`", ",", 
       "0.10245424846626992`", ",", "2.1390918577705005`"}], "}"}], ",", 
     RowBox[{"{", 
      RowBox[{
      "0.03868013798473438`", ",", "0.136010870248906`", ",", 
       "0.10361323317742682`", ",", "2.1180957992601015`"}], "}"}], ",", 
     RowBox[{"{", 
      RowBox[{
      "0.03902701104924053`", ",", "0.1347095429265146`", ",", 
       "0.10477221788858372`", ",", "2.097598079443754`"}], "}"}], ",", 
     RowBox[{"{", 
      RowBox[{
      "0.039371741903142944`", ",", "0.13343358517945353`", ",", 
       "0.10593120259974062`", ",", "2.077580930108369`"}], "}"}], ",", 
     RowBox[{"{", 
      RowBox[{
      "0.03971435741868612`", ",", "0.13218227988243428`", ",", 
       "0.10709018731089752`", ",", "2.0580272880886428`"}], "}"}], ",", 
     RowBox[{"{", 
      RowBox[{
      "0.04005488401349735`", ",", "0.13095487161989203`", ",", 
       "0.10824917202205442`", ",", "2.0389206772550494`"}], "}"}], ",", 
     RowBox[{"{", 
      RowBox[{
      "0.04039334765775854`", ",", "0.1297506841714937`", ",", 
       "0.10940815673321132`", ",", "2.0202458732225756`"}], "}"}], ",", 
     RowBox[{"{", 
      RowBox[{
      "0.04072977388146449`", ",", "0.1285690755182321`", ",", 
       "0.11056714144436822`", ",", "2.0019879357415813`"}], "}"}], ",", 
     RowBox[{"{", 
      RowBox[{
      "0.04106418778169918`", ",", "0.12740938165692756`", ",", 
       "0.11172612615552512`", ",", "1.9841329019229321`"}], "}"}], ",", 
     RowBox[{"{", 
      RowBox[{
      "0.0413966140299768`", ",", "0.12627100014622145`", ",", 
       "0.11288511086668201`", ",", "1.9666668976839328`"}], "}"}], ",", 
     RowBox[{"{", 
      RowBox[{
      "0.041727076879593206`", ",", "0.12515336068090044`", ",", 
       "0.11404409557783891`", ",", "1.9495775196423648`"}], "}"}], ",", 
     RowBox[{"{", 
      RowBox[{
      "0.04205560017295402`", ",", "0.12405587529763064`", ",", 
       "0.11520308028899581`", ",", "1.932852106961521`"}], "}"}], ",", 
     RowBox[{"{", 
      RowBox[{
      "0.04238220734890083`", ",", "0.12297799623068054`", ",", 
       "0.11636206500015271`", ",", "1.9164788870199594`"}], "}"}], ",", 
     RowBox[{"{", 
      RowBox[{
      "0.042706921449984704`", ",", "0.12191918671295857`", ",", 
       "0.11752104971130961`", ",", "1.9004467554790572`"}], "}"}], ",", 
     RowBox[{"{", 
      RowBox[{
      "0.0430297651297165`", ",", "0.12087895564908102`", ",", 
       "0.11868003442246651`", ",", "1.8847448326410299`"}], "}"}], ",", 
     RowBox[{"{", 
      RowBox[{
      "0.043350760659725804`", ",", "0.11985680960985039`", ",", 
       "0.11983901913362341`", ",", "1.86936276126854`"}], "}"}], ",", 
     RowBox[{"{", 
      RowBox[{
      "0.043669929936898666`", ",", "0.1188522803512721`", ",", 
       "0.12099800384478031`", ",", "1.8542905300445138`"}], "}"}], ",", 
     RowBox[{"{", 
      RowBox[{
      "0.04398729449038499`", ",", "0.11786490864604271`", ",", 
       "0.12215698855593721`", ",", "1.8395187947781169`"}], "}"}], ",", 
     RowBox[{"{", 
      RowBox[{
      "0.044302875488581285`", ",", "0.11689424079216135`", ",", 
       "0.1233159732670941`", ",", "1.8250383245853856`"}], "}"}], ",", 
     RowBox[{"{", 
      RowBox[{
      "0.04461669374598179`", ",", "0.1159398428121009`", ",", 
       "0.124474957978251`", ",", "1.8108402646226696`"}], "}"}], ",", 
     RowBox[{"{", 
      RowBox[{
      "0.044928769729969065`", ",", "0.11500132818233658`", ",", 
       "0.12563394268940792`", ",", "1.7969161705391885`"}], "}"}], ",", 
     RowBox[{"{", 
      RowBox[{
      "0.04523912356747014`", ",", "0.11407831134004566`", ",", 
       "0.1267929274005648`", ",", "1.7832582620481063`"}], "}"}], ",", 
     RowBox[{"{", 
      RowBox[{
      "0.0455477750515602`", ",", "0.1131703530565473`", ",", 
       "0.12795191211172172`", ",", "1.769858599173701`"}], "}"}], ",", 
     RowBox[{"{", 
      RowBox[{
      "0.04585474364793127`", ",", "0.11227714161714084`", ",", 
       "0.1291108968228786`", ",", "1.7567097984647881`"}], "}"}], ",", 
     RowBox[{"{", 
      RowBox[{
      "0.046160048501252104`", ",", "0.11139826805051534`", ",", 
       "0.13026988153403551`", ",", "1.7438045482224651`"}], "}"}], ",", 
     RowBox[{"{", 
      RowBox[{
      "0.04646370844144718`", ",", "0.11053341273062633`", ",", 
       "0.1314288662451924`", ",", "1.731136093677589`"}], "}"}], ",", 
     RowBox[{"{", 
      RowBox[{
      "0.04676574198985227`", ",", "0.1096822553387646`", ",", 
       "0.1325878509563493`", ",", "1.7186977112467132`"}], "}"}], ",", 
     RowBox[{"{", 
      RowBox[{
      "0.04706616736524417`", ",", "0.1088444148173517`", ",", 
       "0.1337468356675062`", ",", "1.706483041920574`"}], "}"}], ",", 
     RowBox[{"{", 
      RowBox[{
      "0.0473650024897999`", ",", "0.10801963682845017`", ",", 
       "0.1349058203786631`", ",", "1.6944860101850212`"}], "}"}], ",", 
     RowBox[{"{", 
      RowBox[{
      "0.047662264994909255`", ",", "0.10720757435725847`", ",", 
       "0.13606480508982`", ",", "1.6827004846434062`"}], "}"}], ",", 
     RowBox[{"{", 
      RowBox[{
      "0.04795797222689598`", ",", "0.10640795783218585`", ",", 
       "0.1372237898009769`", ",", "1.6711206892412176`"}], "}"}], ",", 
     RowBox[{"{", 
      RowBox[{
      "0.04825214125262193`", ",", "0.1056204725060817`", ",", 
       "0.1383827745121338`", ",", "1.6597413894585356`"}], "}"}], ",", 
     RowBox[{"{", 
      RowBox[{
      "0.04854478886499112`", ",", "0.10484485666017195`", ",", 
       "0.1395417592232907`", ",", "1.6485571613787238`"}], "}"}], ",", 
     RowBox[{"{", 
      RowBox[{
      "0.04883593158833354`", ",", "0.10408086126696009`", ",", 
       "0.1407007439344476`", ",", "1.6375628805035758`"}], "}"}], ",", 
     RowBox[{"{", 
      RowBox[{
      "0.04912558568369423`", ",", "0.10332818597004509`", ",", 
       "0.1418597286456045`", ",", "1.6267537054755263`"}], "}"}], ",", 
     RowBox[{"{", 
      RowBox[{
      "0.04941376715400246`", ",", "0.10258658904929552`", ",", 
       "0.1430187133567614`", ",", "1.6161244888764021`"}], "}"}], ",", 
     RowBox[{"{", 
      RowBox[{
      "0.049700491749129265`", ",", "0.10185583857441469`", ",", 
       "0.1441776980679183`", ",", "1.6056710017169686`"}], "}"}], ",", 
     RowBox[{"{", 
      RowBox[{
      "0.04998577497088605`", ",", "0.10113570556190779`", ",", 
       "0.1453366827790752`", ",", "1.5953886990634851`"}], "}"}], ",", 
     RowBox[{"{", 
      RowBox[{
      "0.050269632077855925`", ",", "0.1004259228670589`", ",", 
       "0.1464956674902321`", ",", "1.5852731956575328`"}], "}"}], ",", 
     RowBox[{"{", 
      RowBox[{
      "0.05055207809016595`", ",", "0.09972628054783453`", ",", 
       "0.147654652201389`", ",", "1.5753203896268122`"}], "}"}], ",", 
     RowBox[{"{", 
      RowBox[{
      "0.05083312779415065`", ",", "0.09903656685699055`", ",", 
       "0.1488136369125459`", ",", "1.5655262116562625`"}], "}"}], ",", 
     RowBox[{"{", 
      RowBox[{
      "0.051112795746911195`", ",", "0.09835656070369221`", ",", 
       "0.14997262162370278`", ",", "1.555886848031796`"}], "}"}], ",", 
     RowBox[{"{", 
      RowBox[{
      "0.051391096280785316`", ",", "0.09768608250320648`", ",", 
       "0.1511316063348597`", ",", "1.5463985009029368`"}], "}"}], ",", 
     RowBox[{"{", 
      RowBox[{
      "0.05166804350771096`", ",", "0.09702488645793106`", ",", 
       "0.15229059104601658`", ",", "1.5370575123819439`"}], "}"}], ",", 
     RowBox[{"{", 
      RowBox[{
      "0.05194365132350315`", ",", "0.09637281324494225`", ",", 
       "0.1534495757571735`", ",", "1.5278604267667264`"}], "}"}], ",", 
     RowBox[{"{", 
      RowBox[{
      "0.05221793341205816`", ",", "0.09572967280249492`", ",", 
       "0.1546085604683304`", ",", "1.5188037160052397`"}], "}"}], ",", 
     RowBox[{"{", 
      RowBox[{
      "0.05249090324942131`", ",", "0.09509524883769696`", ",", 
       "0.1557675451794873`", ",", "1.5098841518705486`"}], "}"}], ",", 
     RowBox[{"{", 
      RowBox[{
      "0.0527625741078078`", ",", "0.09446939975248564`", ",", 
       "0.1569265298906442`", ",", "1.5010984938959355`"}], "}"}], ",", 
     RowBox[{"{", 
      RowBox[{
      "0.053032959059523294`", ",", "0.09385193934761979`", ",", 
       "0.1580855146018011`", ",", "1.4924437029867275`"}], "}"}], ",", 
     RowBox[{"{", 
      RowBox[{
      "0.0533020709807987`", ",", "0.09324268727492378`", ",", 
       "0.159244499312958`", ",", "1.4839167545019576`"}], "}"}], ",", 
     RowBox[{"{", 
      RowBox[{
      "0.05356992255553442`", ",", "0.09264148914001508`", ",", 
       "0.1604034840241149`", ",", "1.475514714865961`"}], "}"}], ",", 
     RowBox[{"{", 
      RowBox[{
      "0.05383652627898419`", ",", "0.0920481869803268`", ",", 
       "0.1615624687352718`", ",", "1.4672347956794969`"}], "}"}]}], "}"}]}], 
  ";"}]], "Input",
 CellOpen->False,
 CellChangeTimes->{{3.4855105201316657`*^9, 3.4855105397881675`*^9}, 
   3.485512431145503*^9, 3.4855124849739723`*^9, 3.4855125857714925`*^9}],

Cell[CellGroupData[{

Cell[BoxData[
 RowBox[{"ListPlot", "[", 
  RowBox[{
   RowBox[{"{", 
    RowBox[{
     RowBox[{"RanProNucT", "[", 
      RowBox[{"[", 
       RowBox[{"All", ",", 
        RowBox[{"3", ";;", "4"}]}], "]"}], "]"}], ",", 
     RowBox[{"RanProT", "[", 
      RowBox[{"[", 
       RowBox[{"All", ",", 
        RowBox[{"3", ";;", "4"}]}], "]"}], "]"}], ",", 
     RowBox[{"RanNucT", "[", 
      RowBox[{"[", 
       RowBox[{"All", ",", " ", 
        RowBox[{"3", ";;", "4"}]}], "]"}], "]"}]}], "}"}], ",", " ", 
   RowBox[{"PlotRange", "\[Rule]", 
    RowBox[{"{", 
     RowBox[{"All", ",", 
      RowBox[{"{", 
       RowBox[{"0", ",", "30"}], "}"}]}], "}"}]}], ",", " ", 
   RowBox[{"FrameTicks", "\[Rule]", " ", 
    RowBox[{"{", 
     RowBox[{"Automatic", ",", " ", 
      RowBox[{"{", 
       RowBox[{
       "1", ",", "2.5", ",", " ", "5", ",", "7.5", ",", " ", "10", ",", 
        "12.5", ",", " ", "15", ",", "20", ",", " ", "25", ",", " ", "30"}], 
       "}"}], ",", " ", "None", ",", " ", "None"}], "}"}]}], ",", 
   RowBox[{"GridLines", "\[Rule]", 
    RowBox[{"{", 
     RowBox[{"None", ",", 
      RowBox[{"{", 
       RowBox[{"12.5", ",", "2.5"}], "}"}]}], "}"}]}], ",", 
   RowBox[{"PlotStyle", "\[Rule]", " ", 
    RowBox[{"{", " ", 
     RowBox[{"Green", ",", " ", 
      RowBox[{"Darker", "[", 
       RowBox[{"Green", ",", " ", "0.5"}], "]"}], ",", " ", "Cyan"}], "}"}]}],
    ",", " ", 
   RowBox[{"PlotMarkers", "\[Rule]", " ", 
    RowBox[{"{", 
     RowBox[{
      RowBox[{"{", 
       RowBox[{"\"\<\[FilledCircle]\>\"", ",", " ", "10"}], "}"}], ",", 
      RowBox[{"{", 
       RowBox[{"\"\<\[FilledCircle]\>\"", ",", " ", "10"}], "}"}], ",", 
      RowBox[{"{", 
       RowBox[{"\"\<\[FilledCircle]\>\"", ",", " ", "10"}], "}"}]}], "}"}]}], 
   ",", " ", 
   RowBox[{"Frame", "\[Rule]", 
    RowBox[{"{", 
     RowBox[{"True", ",", "True", ",", " ", "False", ",", " ", "False"}], 
     "}"}]}], ",", 
   RowBox[{"FrameStyle", "\[Rule]", 
    RowBox[{"Thickness", "[", "0.0055", "]"}]}], ",", " ", 
   RowBox[{"GridLinesStyle", "\[Rule]", " ", 
    RowBox[{"{", 
     RowBox[{"Black", ",", 
      RowBox[{"Thickness", "[", "0.004", "]"}]}], "}"}]}], ",", 
   RowBox[{"BaseStyle", "\[Rule]", 
    RowBox[{"{", 
     RowBox[{
      RowBox[{"FontSize", "\[Rule]", "18"}], ",", 
      RowBox[{"FontFamily", "\[Rule]", "\"\<Times\>\""}], ",", 
      RowBox[{"FontWeight", "\[Rule]", "\"\<Bold\>\""}]}], "}"}]}], ",", 
   RowBox[{"FrameLabel", "\[Rule]", " ", 
    RowBox[{"{", 
     RowBox[{
     "\"\<\!\(\*SubscriptBox[\(k\), \(on\)]\) eff, \!\(\*SuperscriptBox[\(min\
\), \(-1\)]\)\>\"", ",", " ", "\"\<t modification, min\>\""}], "}"}]}]}], 
  "  ", "]"}]], "Input",
 CellChangeTimes->{{3.485685614443836*^9, 3.4856856374271817`*^9}, 
   3.485685692502839*^9, {3.4856873069783473`*^9, 3.485687328106727*^9}, {
   3.4856873851002197`*^9, 3.485687385490907*^9}, {3.485693315675271*^9, 
   3.4856933177690077`*^9}, {3.4856933527844086`*^9, 
   3.4856933857998223`*^9}, {3.602598875001255*^9, 3.6025988883240166`*^9}}],

Cell[BoxData[
 GraphicsBox[GraphicsComplexBox[CompressedData["
1:eJzt2nk0ld+/wPHD4ZhlnkOiyFAiSuqzI/FViSIlDRSpDFGiyFBIKqSBKIoo
GVLmsWMqTSqOIRlDxpQxs7t+9/vd+6517x/3n7vuumtd55+znr/2Z511nv28
1vvZy2xddtsxUygUGSqF8q9vJVNtv7t3rIDy75/NCF+75PYt6z7/CuVs/eFk
/dYezvO+aKT+uoVSTjd+nFh+Gp7d3JT37bcXmi0pPgadZ2FZzkxiUcYptIMn
YeZK/HmYdLzW5RtxBD04EBzx2cYHsqgmTA5/7UV/GDm3r4f7w16L8wxODVMk
463Uvub3Zdja4vJJ9bsRMlx+X7luVxCkGlpvzu/RR1Gu/mVLl1yD2QUVxf2v
NyK62BhPmfMN+Gxjqqsyoo16X9nvt68Og4qrg4yWKU0UnOm4m1X0JhxLPWBl
ELsWSbGt8GzYFgF68b2j0dlr0AurtgfJ524B9x0fh/vb1JBBelS5V9JtKFfY
3RaepIy+Mu3u21l/B9yq+KKlnZWQkwXXEllaJHipfVEdvbISMSVXaI6siwIh
Kae7vF0K6M7sRasKu3vg+9V5Wuec/D+/XzQEsSp8ZF63HJUk/E50qIyBrfya
wZNicmj3n+T3OuP3ITjGK0NTahn6YXx0mFshFh6vZXab3CCLLsRKibaZx8FG
ukVtTbM0Yps6GbtP7yGIemu+KHFcir7EG77Y0vQQhhIuuHtLS6GYHfIVq9we
gWMQi1bmTwlkN0FpEOSMB2fqrGNxvTha/bClb/ZRPET1FmwPqhdDU38VzHZv
SICPBu7JLv2iqHz07pJPXxJgnufTeV0+UXTjwRm5vBOPYcLUUo6yTQTtMzRd
94gpEarCL2jwhwgjuWEVo5B7ibA+ZI/RfJMQGozmOHBGPQl8bqXuC9QW+uf/
kgTowpTJ9VhB5DdU5mdg8wScbgXZSy4RRMZRcbfUpp5A6Lh7nWWwABLS804S
vfkU6Bx/vvtyCKDWgX35FKVk2L79hV/PTX709M66D330ZCgrDdo5LsuP3ECg
rWbfM7hodpNZNocP6fYNDRf+fgbXxy69GzTlQ7Rb71kSg1MgQKtLr6ljCfqs
+1Q0VDYVNru6h15QXoKifwSs8shLhS1mK4xpPrzoWLjNpiOmaTAZMN/c1MiD
VutsNv2rNw3e3apKO7qRB011Shxd65cODJ15VYlEblR+44+7pNhzCDnbFn5Z
mBvd0GYEs2Q8Bwc/k+urr3P9c39kAJP5sF8uOxcKr9xmOeCSAQ0SRRuKQziR
u0R2e1thBrhGn1Xr5+dEB1yWn2SwvQD2/IacoQccCFXcHK3a8wK+d2dH+6tx
IAVxysXiuBcw8CWL53A5O+J0dqa9HHgB2jFzgUbW7OhXWXNYkvZLKDqWMUCd
YkMM0e3iMZdfwsUTj1IP3GND+Y758WGfXoKV7aXqpZvYUGzpSpUAyUzIy56e
kOyiocsid7M9j2fCSsaVb6tCacjhFAs4ZWZCrBSvr9xGGtpJd6uyWciEQxYK
+i39rGitcIfZ3u1Z8PSz87j2A1YkenLXN+PILDDfYzTEv5v1n/0gC96VVAbt
4GBFHYIqQxqrsyHkvSzjXRkLeu0Q7aHolQ2u16+MuPqwoJRidqalb7LhwpvK
G4q6LChcwCOEXzAHvN8Y1dfPUJH78W5B2uEcyDHxsLEvpiKroj0Ppp/lwGbn
9LlSPyoC/rIVvyZyYEPxzyX1BlQkb78mo1MvFzw5WkPCuKmIozB2Q2NoLkSL
B7c3M5jR0BKe8g9NuVAa622eFsuMao957ShdkQdcfrl8wyeYUV5+X122Wx5Q
a7X472kxowe8+w4/K8mDHZzGuyJZmNGlo697Yznzobc2bnNrLRM6nqfpdmtv
PrhUx2rbPGb6Z//Lh2Xr73MInWNCa235A72H8uG6o8/BASMmJJrry+uqUwDc
S+XUm6WY0CzXUKRdUAF8+9W8rnmYgjqOWC+zqikAyd4Lfh1vKOh19rtnJtKF
EN+qQv8eS0EpnBs09U8WwqqhCuaGcxQUfvhJsXZOIdDvtj3O3kVB7lnChirM
RRAzLpFyTomCrDgCPsuaFIHMlDYSYKEgODSyXzi6CHRqjeWZXy2AfOaRTo4f
RaDedCHbw2MBONg/Oc6rF0OEqM9aT/UFGLLeNDFysRiCPXPMJwbnofZFim/P
22I4HT1a3p08D3k0CY5m4RLYu+LENx2Hefh7vy+Bl5ORa/tXzsOljAnJyrQS
OLQc/eztnYPjrHaJ+VMl0Kg6d00lZQ52WNWqpRu8gitrfPVSnOdA/fmWvPib
r8DmSbvtAY05EGHJ2BLZ8gr896s+1piaBR+VsO5KITqM9T5SVqbPwu+921bR
deigI1b8eUPwLBz1n3MuOEIH3Z8yyNJsFupSsjKzgugg6v+p0EtyFozqT02m
p9LBPkvwXtyPGSigLN+UXEOHnD1ZZYUvZ0BVuck/YZIOK3Qbld/6zkCcxc3X
D6RLISPhslLpzhkQ8DPiitpaCkJHGdYPpGYg4NnCroiTpVAp2WtpOTgNfz/f
SmGtNXD3FU3DiQWnr0E5pSCQmje7I3QampUUpP2bS6HB/MD5i0emwcS82daL
uQxS/ULl3DWmodTn1hN3xTKIeFjQpcY2DRrJxoMuJmVgWyNjlfhtCpJqmdRP
ni2DXMVgQUbGFIjN57kfiy6Dx8pDO3KCpuCa4umCQ/Qy0FRXcjI8OAVzu1cu
7PtRBlVZcisva07B6Yut+nu4y4F+yV/LjnsKvj+5E7xzbTlYK1+N6euaBIua
HR8N95WDp+0rK+6SSXgzSxXQ8ykHB5pu7NvISdBZWbhX93E5CPEcfL3UbRLS
zNxitN6VQ0iEkCzrzkn4+3leDmOBn428FSchIqldXlmkAsbys5t8WSaB5Uvk
CQXdCkhc/SeRu+MPeMyYpMvYVoCjYrKPTMkf6FOgjYoHV8DJb2Zm2TF/wNq0
WFsovQIcRlzU35//A//ZK6ff8Xqcfx4MMiLDTjWO6L/1AvaJmOqW1+5KusQn
w7fS7jM5riU+2SFDz1qZtYr4ROppusLmTHnik6NL3ZVZPsqS9eOfH9ljoSZF
1rdb/6r1jLYYWd/nGFUwQUOYeIVunatkVi9AvOIiWEBP/sVHvLLbRGZtKZ2X
eOX3pH7A/hXcxCua4/ferBvhIF6pb5Pf+oqXnXiFovlGg+JII14ZaV8hODTH
QrzysHT0k1EhlXhl4uKRfY33mYlXBPRahrvvMxGvSDh4nmzJoRCv2I4qt/JV
LwD2Sr22LkuB+Txgr/S3eElmzM4C9kp7v3pHWekMYK84nSuad3o4DdgrF0Vs
XXPvTAH2ykRHToRI3CRgr1hHdd85XPAHsFdurCgLy+yeAOyVG12iVWdkJgB7
xXtjgpy2/Thgr/DNJcqX5Y0B9kriGbr/gvAYYK98Se35Oe09CtgrDBeN9c2D
I4C9cv99mWHnsRHAXpmrTqDZdQ0D9goK57OvOjkM2CvOHw9ZBPz5DdgrIVHL
HZaG/AbslWPJYj7ycr8Be8X0LW30hM8vwF4Rbpl52lM6BNgrtCnTa1K8Q4C9
EiDP4HKz/QnYK68tcj4cKhkE7BW9FS6CdssGAXslNGhHO/+1AcBeiVh17+rM
dD9gr/wWqNIqPd0P2CtcFaouHIN9gL3SGCda5u/YB9gr4SVDsq3DvYC94tfY
zNvo1QvYK+9FwpAaZy9gr2S9V9r8+H4PYK/0Xt2Sz6TRA9grnpo/9AU+/gDs
FaOf2WsTT/4A7BWazxmeG1w/AHtFqEjaIO55N2CvjOn0bsra2w3YK/Pjeh+S
KN2AveLpO8ZrntYF2Ct66857xlh3AfZKvcRqi0O8XYC9wvzVp9q3rBOwV9yE
gge6PDsBe0XxQ+ySs+qdgL3y4nr7FuHB74C94s7n3vTi6XfAXvEf4zmuefw7
YK+8PWdYGLzyO2Cv8O32yY3p6wDsleKd/mYH0joAe0Xq9B3HHLcOwF7R2pr4
8f6GDsBescv9i2OBqQOwVxghL69Wv28H7JWK4rjAubvtgL0SWN1V5XO0HbBX
6rlG3xmotwP2ytOfMg+2UdoBe+UQy0++wYdtgL1S/b7SKEK/DbBXaMwKNqd6
WwF75Yz9oayjYa2AvRJIDbrqsL4VsFf6l3uwOXS2APbKlbNCSmbhLYC9YudN
CxKEFsBemWR0R8b9aiZe+f6Tav3jUTPxilyfcPhXi2bilWo/xstTXM3EK9o3
I+zDyr4Rr/hdZt2z3usb8Ypbn7O+1bpvxCtJh9829v1uIl7pOrys91taE/HK
mOT8awXHJuKVC3Neu4qVm4hXRsKan0QNfiVeeZwq7Zqe/pV4ZevOSY9x16/E
K/EG29jttL4Sr4i5TXWNzTQSr2gEMtPvlzUSr1RNVlEtQhqJV6TWtc0J72kk
XjEfz0tulGokXmlYua3jTk8D8Yq8VhOvYWYD8cqEVXlkt28D8crg3sYDp3Y2
EK/MdUtp10g2EK8UUannhAbqiVc62iXNVArriVcY0tvPCl2vJ16xvP8q/M3B
euIVz8D222hNPfHK5AH9Bxeo9cQr8sH8nacb6ohXThkXvJVOrSNeCdd+1uPr
X0e8si9BfDjMso545ZN4bYqxWh3xik/VuFIqax3xypEEM6eMFgbxiu0Z29g9
OQzilWipaZWIMAbxisdrLX+HEwzilb7ocZ5afQbxytZtpY+qpRnEK5e5LPst
p2v/i1cWe8X/7V6B56VfUZvS5NhE5jV+NtT0RmQjmXfYiFocabmBzOvKwplF
r9Am8waeesPku0+LzHuE3Ux5kmcdmXc6UkuVr0ODzLuDPcDVsHotmVeQqfJO
XI06mfd2v//twIE1ZF4JWR5Xusga0lfsDLIGKh6rkb4yGNbs57VBlfQV7v3X
2bJ7lUlf4XZaItP6fBXpKw+7vbReXlcifUV8dFvUmouKpK/cytaZjPBdSfqK
CZvvF4OIFaSv9NP6jTsyFUhfob1lF5HvlCd9pUCn5+CQtDzpK3X7+EI32S8n
fSW0SJxFKU+O9JVJ/ilGq6Ac6SsXhhPUHnkuI30lfuL+lopuWdJXKB3ujSlW
sqSvJFMC99xOkyF9Jemxl8vGTGnSV+ZvSiyzqVxK+or8xaazqp1SpK/IbeAr
aOKSIn1l3XjouczNkqSvrNhYxc7vJUH6SvqAmZ4VXZz0FUdO20ImXnHSV2qY
pBQDj4qRvtK5fVbEkS5K+kpoe7isobwo6Sun/d7OpYeKkL6SI2QguHVBmPSV
synHndLchUlf4TStdY0aFiJ9RUIsSz/PTYj0lSG5lg2Vk4Kkryj5dd7wvixI
+krGQk57nIAg6Su6q+MGxxIFSF/R/OihYbBJgPSVJO6RvION/KSvbHkaE8Hr
wU/6il71975V4vykr4zR+kuCS/hIXzHdo2FNOc5H+grLJo1yRwE+0lc4vYqj
LfyXkL5y93wWi0YnL+krRZHD8RrGvKSvvDNm51+aw0P6yjPrX+W5K3hIXyks
bon4FMNN+sq0qriyhjA36SsCNz1KMiO4SF8pyJCXVhDiIn3lEvsDn4P3OElf
4T2itGqdHCfpK/P8B52C0jlIX9HMrPdR3cyBsFf+td+yf2FH2Cv21f36k/bs
CHslQ3uI3rzAhrBXPg/lBN2LYUPYK+w5WY0COmwIe2WVdL6t2jcawl7ZS7em
1frQEPZKRuy9zl55GsJeOc5/R3L/R1aEvTK59+oCjycrwl7JsE2oHJFnRaSv
nPFLG61lQdgrDVF6N+cCWBD2ihCn89N5bRaEvfIr3uhW9yAVYa+YB0w/fpRA
RdgrSj3vVi23piLslfCg7D4rESrCXulC21x1apgR9kqsegM9M4wZYa/o/5bI
yjdhRtgrs3V/PGAJM8JeeTYllLr+CxPCXskI2/3g3m0mhL1y4icvq+V+JoS9
oqoRSLOXYULYK9IXru0q+kFB2CtWd+Pe7npOQdgrlTxX20TOUxD2iuwmii/7
VgrCXvGNdQiW5KMg7BVq9i61sIIF4pWhoufy7JYLxCvLa7K5b43PE69IjA5p
yN6dJ16Z3d/NeLh+nniFM2EJE1vLHPHKoJ1hx9bLc8Qriul2T3cqzxGvtM5k
1wjWzRKvMGsMdl3zmyVeOR147VGy6izxik2+97hN8wz4Xjdhz2YJIV4JDT2U
rQbnyfXK+ikbvsiH5Hqx7y/2/cW+v9j3F/v+Yt//n+z7XN5t148dfUnOH8QX
bLxKM/cm5w/cer44S3w8SM4f1E8cSErZ/ddi31/s+4t9f7HvL/b9xb6/2PcX
+/7/Wt8fzOZ2v1rDvAV75UqG7WBPIYN45fwbXev00nzilffbFkZihpOIV6Jq
i/hWTUQRr5xlLnQaehtKvLLZrl/9r/QA4pVK27O3Fa9dJF45RjV+qSV+jnjl
yzcd6yfLXIlXjHpeBQqYnyJeERtY2PDMxP4/vCLwTtg5zJZ4RfaI4tU7toeJ
V5o/fRj1/2FFvDLY8OiujLkl8cock/Fq+dPmxCs8KSp/Wvl2E6/YaAcNmIuZ
Eq+88eQU5OvYQbxyTN5FRULAmHjl8O9tjLZnhsQrIfvPntKOMiBe+WD3vFr9
vT7xyll9xyPs6/XI+4g1S/Ui9tUh8j5itd/BE0rasNj3F/v+Yt9f7PuLfX+x
7/+/7Pv/BrkQoTM=
   "], {
    {RGBColor[0, 1, 0], InsetBox[
      StyleBox["\<\"\[FilledCircle]\"\>",
       StripOnInput->False,
       FontSize->10], 2], InsetBox[
      StyleBox["\<\"\[FilledCircle]\"\>",
       StripOnInput->False,
       FontSize->10], 3], InsetBox[
      StyleBox["\<\"\[FilledCircle]\"\>",
       StripOnInput->False,
       FontSize->10], 4], InsetBox[
      StyleBox["\<\"\[FilledCircle]\"\>",
       StripOnInput->False,
       FontSize->10], 5], InsetBox[
      StyleBox["\<\"\[FilledCircle]\"\>",
       StripOnInput->False,
       FontSize->10], 6], InsetBox[
      StyleBox["\<\"\[FilledCircle]\"\>",
       StripOnInput->False,
       FontSize->10], 7], InsetBox[
      StyleBox["\<\"\[FilledCircle]\"\>",
       StripOnInput->False,
       FontSize->10], 8], InsetBox[
      StyleBox["\<\"\[FilledCircle]\"\>",
       StripOnInput->False,
       FontSize->10], 9], InsetBox[
      StyleBox["\<\"\[FilledCircle]\"\>",
       StripOnInput->False,
       FontSize->10], 10], InsetBox[
      StyleBox["\<\"\[FilledCircle]\"\>",
       StripOnInput->False,
       FontSize->10], 141], InsetBox[
      StyleBox["\<\"\[FilledCircle]\"\>",
       StripOnInput->False,
       FontSize->10], 142], InsetBox[
      StyleBox["\<\"\[FilledCircle]\"\>",
       StripOnInput->False,
       FontSize->10], 143], InsetBox[
      StyleBox["\<\"\[FilledCircle]\"\>",
       StripOnInput->False,
       FontSize->10], 280], InsetBox[
      StyleBox["\<\"\[FilledCircle]\"\>",
       StripOnInput->False,
       FontSize->10], 281], InsetBox[
      StyleBox["\<\"\[FilledCircle]\"\>",
       StripOnInput->False,
       FontSize->10], 282], InsetBox[
      StyleBox["\<\"\[FilledCircle]\"\>",
       StripOnInput->False,
       FontSize->10], 283], InsetBox[
      StyleBox["\<\"\[FilledCircle]\"\>",
       StripOnInput->False,
       FontSize->10], 284], InsetBox[
      StyleBox["\<\"\[FilledCircle]\"\>",
       StripOnInput->False,
       FontSize->10], 285], InsetBox[
      StyleBox["\<\"\[FilledCircle]\"\>",
       StripOnInput->False,
       FontSize->10], 286], InsetBox[
      StyleBox["\<\"\[FilledCircle]\"\>",
       StripOnInput->False,
       FontSize->10], 287], InsetBox[
      StyleBox["\<\"\[FilledCircle]\"\>",
       StripOnInput->False,
       FontSize->10], 288], InsetBox[
      StyleBox["\<\"\[FilledCircle]\"\>",
       StripOnInput->False,
       FontSize->10], 289], InsetBox[
      StyleBox["\<\"\[FilledCircle]\"\>",
       StripOnInput->False,
       FontSize->10], 290], InsetBox[
      StyleBox["\<\"\[FilledCircle]\"\>",
       StripOnInput->False,
       FontSize->10], 291], InsetBox[
      StyleBox["\<\"\[FilledCircle]\"\>",
       StripOnInput->False,
       FontSize->10], 292], InsetBox[
      StyleBox["\<\"\[FilledCircle]\"\>",
       StripOnInput->False,
       FontSize->10], 293], InsetBox[
      StyleBox["\<\"\[FilledCircle]\"\>",
       StripOnInput->False,
       FontSize->10], 294], InsetBox[
      StyleBox["\<\"\[FilledCircle]\"\>",
       StripOnInput->False,
       FontSize->10], 295], InsetBox[
      StyleBox["\<\"\[FilledCircle]\"\>",
       StripOnInput->False,
       FontSize->10], 296], InsetBox[
      StyleBox["\<\"\[FilledCircle]\"\>",
       StripOnInput->False,
       FontSize->10], 297], InsetBox[
      StyleBox["\<\"\[FilledCircle]\"\>",
       StripOnInput->False,
       FontSize->10], 298], InsetBox[
      StyleBox["\<\"\[FilledCircle]\"\>",
       StripOnInput->False,
       FontSize->10], 299], InsetBox[
      StyleBox["\<\"\[FilledCircle]\"\>",
       StripOnInput->False,
       FontSize->10], 300], InsetBox[
      StyleBox["\<\"\[FilledCircle]\"\>",
       StripOnInput->False,
       FontSize->10], 301], InsetBox[
      StyleBox["\<\"\[FilledCircle]\"\>",
       StripOnInput->False,
       FontSize->10], 302], InsetBox[
      StyleBox["\<\"\[FilledCircle]\"\>",
       StripOnInput->False,
       FontSize->10], 303], InsetBox[
      StyleBox["\<\"\[FilledCircle]\"\>",
       StripOnInput->False,
       FontSize->10], 304], InsetBox[
      StyleBox["\<\"\[FilledCircle]\"\>",
       StripOnInput->False,
       FontSize->10], 305], InsetBox[
      StyleBox["\<\"\[FilledCircle]\"\>",
       StripOnInput->False,
       FontSize->10], 421], InsetBox[
      StyleBox["\<\"\[FilledCircle]\"\>",
       StripOnInput->False,
       FontSize->10], 422], InsetBox[
      StyleBox["\<\"\[FilledCircle]\"\>",
       StripOnInput->False,
       FontSize->10], 423], InsetBox[
      StyleBox["\<\"\[FilledCircle]\"\>",
       StripOnInput->False,
       FontSize->10], 424], InsetBox[
      StyleBox["\<\"\[FilledCircle]\"\>",
       StripOnInput->False,
       FontSize->10], 425], InsetBox[
      StyleBox["\<\"\[FilledCircle]\"\>",
       StripOnInput->False,
       FontSize->10], 426], InsetBox[
      StyleBox["\<\"\[FilledCircle]\"\>",
       StripOnInput->False,
       FontSize->10], 427], InsetBox[
      StyleBox["\<\"\[FilledCircle]\"\>",
       StripOnInput->False,
       FontSize->10], 428], InsetBox[
      StyleBox["\<\"\[FilledCircle]\"\>",
       StripOnInput->False,
       FontSize->10], 429], InsetBox[
      StyleBox["\<\"\[FilledCircle]\"\>",
       StripOnInput->False,
       FontSize->10], 430], InsetBox[
      StyleBox["\<\"\[FilledCircle]\"\>",
       StripOnInput->False,
       FontSize->10], 431], InsetBox[
      StyleBox["\<\"\[FilledCircle]\"\>",
       StripOnInput->False,
       FontSize->10], 432], InsetBox[
      StyleBox["\<\"\[FilledCircle]\"\>",
       StripOnInput->False,
       FontSize->10], 433], InsetBox[
      StyleBox["\<\"\[FilledCircle]\"\>",
       StripOnInput->False,
       FontSize->10], 434], InsetBox[
      StyleBox["\<\"\[FilledCircle]\"\>",
       StripOnInput->False,
       FontSize->10], 435], InsetBox[
      StyleBox["\<\"\[FilledCircle]\"\>",
       StripOnInput->False,
       FontSize->10], 436], InsetBox[
      StyleBox["\<\"\[FilledCircle]\"\>",
       StripOnInput->False,
       FontSize->10], 437], InsetBox[
      StyleBox["\<\"\[FilledCircle]\"\>",
       StripOnInput->False,
       FontSize->10], 438], InsetBox[
      StyleBox["\<\"\[FilledCircle]\"\>",
       StripOnInput->False,
       FontSize->10], 439], InsetBox[
      StyleBox["\<\"\[FilledCircle]\"\>",
       StripOnInput->False,
       FontSize->10], 440], InsetBox[
      StyleBox["\<\"\[FilledCircle]\"\>",
       StripOnInput->False,
       FontSize->10], 441], InsetBox[
      StyleBox["\<\"\[FilledCircle]\"\>",
       StripOnInput->False,
       FontSize->10], 442], InsetBox[
      StyleBox["\<\"\[FilledCircle]\"\>",
       StripOnInput->False,
       FontSize->10], 443], InsetBox[
      StyleBox["\<\"\[FilledCircle]\"\>",
       StripOnInput->False,
       FontSize->10], 444], InsetBox[
      StyleBox["\<\"\[FilledCircle]\"\>",
       StripOnInput->False,
       FontSize->10], 445], InsetBox[
      StyleBox["\<\"\[FilledCircle]\"\>",
       StripOnInput->False,
       FontSize->10], 446], InsetBox[
      StyleBox["\<\"\[FilledCircle]\"\>",
       StripOnInput->False,
       FontSize->10], 447], InsetBox[
      StyleBox["\<\"\[FilledCircle]\"\>",
       StripOnInput->False,
       FontSize->10], 448], InsetBox[
      StyleBox["\<\"\[FilledCircle]\"\>",
       StripOnInput->False,
       FontSize->10], 449], InsetBox[
      StyleBox["\<\"\[FilledCircle]\"\>",
       StripOnInput->False,
       FontSize->10], 450], InsetBox[
      StyleBox["\<\"\[FilledCircle]\"\>",
       StripOnInput->False,
       FontSize->10], 451], InsetBox[
      StyleBox["\<\"\[FilledCircle]\"\>",
       StripOnInput->False,
       FontSize->10], 452], InsetBox[
      StyleBox["\<\"\[FilledCircle]\"\>",
       StripOnInput->False,
       FontSize->10], 453], InsetBox[
      StyleBox["\<\"\[FilledCircle]\"\>",
       StripOnInput->False,
       FontSize->10], 454], InsetBox[
      StyleBox["\<\"\[FilledCircle]\"\>",
       StripOnInput->False,
       FontSize->10], 455], InsetBox[
      StyleBox["\<\"\[FilledCircle]\"\>",
       StripOnInput->False,
       FontSize->10], 456], InsetBox[
      StyleBox["\<\"\[FilledCircle]\"\>",
       StripOnInput->False,
       FontSize->10], 457], InsetBox[
      StyleBox["\<\"\[FilledCircle]\"\>",
       StripOnInput->False,
       FontSize->10], 458], InsetBox[
      StyleBox["\<\"\[FilledCircle]\"\>",
       StripOnInput->False,
       FontSize->10], 459], InsetBox[
      StyleBox["\<\"\[FilledCircle]\"\>",
       StripOnInput->False,
       FontSize->10], 460], InsetBox[
      StyleBox["\<\"\[FilledCircle]\"\>",
       StripOnInput->False,
       FontSize->10], 461], InsetBox[
      StyleBox["\<\"\[FilledCircle]\"\>",
       StripOnInput->False,
       FontSize->10], 462], InsetBox[
      StyleBox["\<\"\[FilledCircle]\"\>",
       StripOnInput->False,
       FontSize->10], 463], InsetBox[
      StyleBox["\<\"\[FilledCircle]\"\>",
       StripOnInput->False,
       FontSize->10], 464], InsetBox[
      StyleBox["\<\"\[FilledCircle]\"\>",
       StripOnInput->False,
       FontSize->10], 465], InsetBox[
      StyleBox["\<\"\[FilledCircle]\"\>",
       StripOnInput->False,
       FontSize->10], 466], InsetBox[
      StyleBox["\<\"\[FilledCircle]\"\>",
       StripOnInput->False,
       FontSize->10], 467], InsetBox[
      StyleBox["\<\"\[FilledCircle]\"\>",
       StripOnInput->False,
       FontSize->10], 468], InsetBox[
      StyleBox["\<\"\[FilledCircle]\"\>",
       StripOnInput->False,
       FontSize->10], 469], InsetBox[
      StyleBox["\<\"\[FilledCircle]\"\>",
       StripOnInput->False,
       FontSize->10], 470], InsetBox[
      StyleBox["\<\"\[FilledCircle]\"\>",
       StripOnInput->False,
       FontSize->10], 471], InsetBox[
      StyleBox["\<\"\[FilledCircle]\"\>",
       StripOnInput->False,
       FontSize->10], 472], InsetBox[
      StyleBox["\<\"\[FilledCircle]\"\>",
       StripOnInput->False,
       FontSize->10], 473], InsetBox[
      StyleBox["\<\"\[FilledCircle]\"\>",
       StripOnInput->False,
       FontSize->10], 474], InsetBox[
      StyleBox["\<\"\[FilledCircle]\"\>",
       StripOnInput->False,
       FontSize->10], 475], InsetBox[
      StyleBox["\<\"\[FilledCircle]\"\>",
       StripOnInput->False,
       FontSize->10], 476], InsetBox[
      StyleBox["\<\"\[FilledCircle]\"\>",
       StripOnInput->False,
       FontSize->10], 477], InsetBox[
      StyleBox["\<\"\[FilledCircle]\"\>",
       StripOnInput->False,
       FontSize->10], 478], InsetBox[
      StyleBox["\<\"\[FilledCircle]\"\>",
       StripOnInput->False,
       FontSize->10], 479], InsetBox[
      StyleBox["\<\"\[FilledCircle]\"\>",
       StripOnInput->False,
       FontSize->10], 480], InsetBox[
      StyleBox["\<\"\[FilledCircle]\"\>",
       StripOnInput->False,
       FontSize->10], 481], InsetBox[
      StyleBox["\<\"\[FilledCircle]\"\>",
       StripOnInput->False,
       FontSize->10], 482], InsetBox[
      StyleBox["\<\"\[FilledCircle]\"\>",
       StripOnInput->False,
       FontSize->10], 483], InsetBox[
      StyleBox["\<\"\[FilledCircle]\"\>",
       StripOnInput->False,
       FontSize->10], 484], InsetBox[
      StyleBox["\<\"\[FilledCircle]\"\>",
       StripOnInput->False,
       FontSize->10], 485], InsetBox[
      StyleBox["\<\"\[FilledCircle]\"\>",
       StripOnInput->False,
       FontSize->10], 486], InsetBox[
      StyleBox["\<\"\[FilledCircle]\"\>",
       StripOnInput->False,
       FontSize->10], 487], InsetBox[
      StyleBox["\<\"\[FilledCircle]\"\>",
       StripOnInput->False,
       FontSize->10], 488], InsetBox[
      StyleBox["\<\"\[FilledCircle]\"\>",
       StripOnInput->False,
       FontSize->10], 489], InsetBox[
      StyleBox["\<\"\[FilledCircle]\"\>",
       StripOnInput->False,
       FontSize->10], 490], InsetBox[
      StyleBox["\<\"\[FilledCircle]\"\>",
       StripOnInput->False,
       FontSize->10], 491], InsetBox[
      StyleBox["\<\"\[FilledCircle]\"\>",
       StripOnInput->False,
       FontSize->10], 492], InsetBox[
      StyleBox["\<\"\[FilledCircle]\"\>",
       StripOnInput->False,
       FontSize->10], 493], InsetBox[
      StyleBox["\<\"\[FilledCircle]\"\>",
       StripOnInput->False,
       FontSize->10], 494], InsetBox[
      StyleBox["\<\"\[FilledCircle]\"\>",
       StripOnInput->False,
       FontSize->10], 495], InsetBox[
      StyleBox["\<\"\[FilledCircle]\"\>",
       StripOnInput->False,
       FontSize->10], 496], InsetBox[
      StyleBox["\<\"\[FilledCircle]\"\>",
       StripOnInput->False,
       FontSize->10], 497], InsetBox[
      StyleBox["\<\"\[FilledCircle]\"\>",
       StripOnInput->False,
       FontSize->10], 498], InsetBox[
      StyleBox["\<\"\[FilledCircle]\"\>",
       StripOnInput->False,
       FontSize->10], 499], InsetBox[
      StyleBox["\<\"\[FilledCircle]\"\>",
       StripOnInput->False,
       FontSize->10], 500], InsetBox[
      StyleBox["\<\"\[FilledCircle]\"\>",
       StripOnInput->False,
       FontSize->10], 501], InsetBox[
      StyleBox["\<\"\[FilledCircle]\"\>",
       StripOnInput->False,
       FontSize->10], 502], InsetBox[
      StyleBox["\<\"\[FilledCircle]\"\>",
       StripOnInput->False,
       FontSize->10], 503], InsetBox[
      StyleBox["\<\"\[FilledCircle]\"\>",
       StripOnInput->False,
       FontSize->10], 504], InsetBox[
      StyleBox["\<\"\[FilledCircle]\"\>",
       StripOnInput->False,
       FontSize->10], 505], InsetBox[
      StyleBox["\<\"\[FilledCircle]\"\>",
       StripOnInput->False,
       FontSize->10], 506], InsetBox[
      StyleBox["\<\"\[FilledCircle]\"\>",
       StripOnInput->False,
       FontSize->10], 507], InsetBox[
      StyleBox["\<\"\[FilledCircle]\"\>",
       StripOnInput->False,
       FontSize->10], 508], InsetBox[
      StyleBox["\<\"\[FilledCircle]\"\>",
       StripOnInput->False,
       FontSize->10], 509], InsetBox[
      StyleBox["\<\"\[FilledCircle]\"\>",
       StripOnInput->False,
       FontSize->10], 510], InsetBox[
      StyleBox["\<\"\[FilledCircle]\"\>",
       StripOnInput->False,
       FontSize->10], 511], InsetBox[
      StyleBox["\<\"\[FilledCircle]\"\>",
       StripOnInput->False,
       FontSize->10], 512], InsetBox[
      StyleBox["\<\"\[FilledCircle]\"\>",
       StripOnInput->False,
       FontSize->10], 513], InsetBox[
      StyleBox["\<\"\[FilledCircle]\"\>",
       StripOnInput->False,
       FontSize->10], 514], InsetBox[
      StyleBox["\<\"\[FilledCircle]\"\>",
       StripOnInput->False,
       FontSize->10], 515], InsetBox[
      StyleBox["\<\"\[FilledCircle]\"\>",
       StripOnInput->False,
       FontSize->10], 516], InsetBox[
      StyleBox["\<\"\[FilledCircle]\"\>",
       StripOnInput->False,
       FontSize->10], 517], InsetBox[
      StyleBox["\<\"\[FilledCircle]\"\>",
       StripOnInput->False,
       FontSize->10], 518], InsetBox[
      StyleBox["\<\"\[FilledCircle]\"\>",
       StripOnInput->False,
       FontSize->10], 519], InsetBox[
      StyleBox["\<\"\[FilledCircle]\"\>",
       StripOnInput->False,
       FontSize->10], 520], InsetBox[
      StyleBox["\<\"\[FilledCircle]\"\>",
       StripOnInput->False,
       FontSize->10], 521]}, 
    {RGBColor[0., 0.5, 0.], InsetBox[
      StyleBox["\<\"\[FilledCircle]\"\>",
       StripOnInput->False,
       FontSize->10], 522], InsetBox[
      StyleBox["\<\"\[FilledCircle]\"\>",
       StripOnInput->False,
       FontSize->10], 523], InsetBox[
      StyleBox["\<\"\[FilledCircle]\"\>",
       StripOnInput->False,
       FontSize->10], 524], InsetBox[
      StyleBox["\<\"\[FilledCircle]\"\>",
       StripOnInput->False,
       FontSize->10], 525], InsetBox[
      StyleBox["\<\"\[FilledCircle]\"\>",
       StripOnInput->False,
       FontSize->10], 526], InsetBox[
      StyleBox["\<\"\[FilledCircle]\"\>",
       StripOnInput->False,
       FontSize->10], 527], InsetBox[
      StyleBox["\<\"\[FilledCircle]\"\>",
       StripOnInput->False,
       FontSize->10], 528], InsetBox[
      StyleBox["\<\"\[FilledCircle]\"\>",
       StripOnInput->False,
       FontSize->10], 529], InsetBox[
      StyleBox["\<\"\[FilledCircle]\"\>",
       StripOnInput->False,
       FontSize->10], 530], InsetBox[
      StyleBox["\<\"\[FilledCircle]\"\>",
       StripOnInput->False,
       FontSize->10], 531], InsetBox[
      StyleBox["\<\"\[FilledCircle]\"\>",
       StripOnInput->False,
       FontSize->10], 532], InsetBox[
      StyleBox["\<\"\[FilledCircle]\"\>",
       StripOnInput->False,
       FontSize->10], 533], InsetBox[
      StyleBox["\<\"\[FilledCircle]\"\>",
       StripOnInput->False,
       FontSize->10], 534], InsetBox[
      StyleBox["\<\"\[FilledCircle]\"\>",
       StripOnInput->False,
       FontSize->10], 535], InsetBox[
      StyleBox["\<\"\[FilledCircle]\"\>",
       StripOnInput->False,
       FontSize->10], 536], InsetBox[
      StyleBox["\<\"\[FilledCircle]\"\>",
       StripOnInput->False,
       FontSize->10], 537], InsetBox[
      StyleBox["\<\"\[FilledCircle]\"\>",
       StripOnInput->False,
       FontSize->10], 538], InsetBox[
      StyleBox["\<\"\[FilledCircle]\"\>",
       StripOnInput->False,
       FontSize->10], 539], InsetBox[
      StyleBox["\<\"\[FilledCircle]\"\>",
       StripOnInput->False,
       FontSize->10], 540], InsetBox[
      StyleBox["\<\"\[FilledCircle]\"\>",
       StripOnInput->False,
       FontSize->10], 541], InsetBox[
      StyleBox["\<\"\[FilledCircle]\"\>",
       StripOnInput->False,
       FontSize->10], 542], InsetBox[
      StyleBox["\<\"\[FilledCircle]\"\>",
       StripOnInput->False,
       FontSize->10], 543], InsetBox[
      StyleBox["\<\"\[FilledCircle]\"\>",
       StripOnInput->False,
       FontSize->10], 544], InsetBox[
      StyleBox["\<\"\[FilledCircle]\"\>",
       StripOnInput->False,
       FontSize->10], 545], InsetBox[
      StyleBox["\<\"\[FilledCircle]\"\>",
       StripOnInput->False,
       FontSize->10], 546], InsetBox[
      StyleBox["\<\"\[FilledCircle]\"\>",
       StripOnInput->False,
       FontSize->10], 547], InsetBox[
      StyleBox["\<\"\[FilledCircle]\"\>",
       StripOnInput->False,
       FontSize->10], 548], InsetBox[
      StyleBox["\<\"\[FilledCircle]\"\>",
       StripOnInput->False,
       FontSize->10], 549], InsetBox[
      StyleBox["\<\"\[FilledCircle]\"\>",
       StripOnInput->False,
       FontSize->10], 550], InsetBox[
      StyleBox["\<\"\[FilledCircle]\"\>",
       StripOnInput->False,
       FontSize->10], 551], InsetBox[
      StyleBox["\<\"\[FilledCircle]\"\>",
       StripOnInput->False,
       FontSize->10], 552], InsetBox[
      StyleBox["\<\"\[FilledCircle]\"\>",
       StripOnInput->False,
       FontSize->10], 553], InsetBox[
      StyleBox["\<\"\[FilledCircle]\"\>",
       StripOnInput->False,
       FontSize->10], 554], InsetBox[
      StyleBox["\<\"\[FilledCircle]\"\>",
       StripOnInput->False,
       FontSize->10], 555], InsetBox[
      StyleBox["\<\"\[FilledCircle]\"\>",
       StripOnInput->False,
       FontSize->10], 556], InsetBox[
      StyleBox["\<\"\[FilledCircle]\"\>",
       StripOnInput->False,
       FontSize->10], 557], InsetBox[
      StyleBox["\<\"\[FilledCircle]\"\>",
       StripOnInput->False,
       FontSize->10], 558], InsetBox[
      StyleBox["\<\"\[FilledCircle]\"\>",
       StripOnInput->False,
       FontSize->10], 559], InsetBox[
      StyleBox["\<\"\[FilledCircle]\"\>",
       StripOnInput->False,
       FontSize->10], 560], InsetBox[
      StyleBox["\<\"\[FilledCircle]\"\>",
       StripOnInput->False,
       FontSize->10], 561], InsetBox[
      StyleBox["\<\"\[FilledCircle]\"\>",
       StripOnInput->False,
       FontSize->10], 562], InsetBox[
      StyleBox["\<\"\[FilledCircle]\"\>",
       StripOnInput->False,
       FontSize->10], 563], InsetBox[
      StyleBox["\<\"\[FilledCircle]\"\>",
       StripOnInput->False,
       FontSize->10], 564], InsetBox[
      StyleBox["\<\"\[FilledCircle]\"\>",
       StripOnInput->False,
       FontSize->10], 565], InsetBox[
      StyleBox["\<\"\[FilledCircle]\"\>",
       StripOnInput->False,
       FontSize->10], 566], InsetBox[
      StyleBox["\<\"\[FilledCircle]\"\>",
       StripOnInput->False,
       FontSize->10], 567], InsetBox[
      StyleBox["\<\"\[FilledCircle]\"\>",
       StripOnInput->False,
       FontSize->10], 568], InsetBox[
      StyleBox["\<\"\[FilledCircle]\"\>",
       StripOnInput->False,
       FontSize->10], 569], InsetBox[
      StyleBox["\<\"\[FilledCircle]\"\>",
       StripOnInput->False,
       FontSize->10], 570], InsetBox[
      StyleBox["\<\"\[FilledCircle]\"\>",
       StripOnInput->False,
       FontSize->10], 571], InsetBox[
      StyleBox["\<\"\[FilledCircle]\"\>",
       StripOnInput->False,
       FontSize->10], 572], InsetBox[
      StyleBox["\<\"\[FilledCircle]\"\>",
       StripOnInput->False,
       FontSize->10], 573], InsetBox[
      StyleBox["\<\"\[FilledCircle]\"\>",
       StripOnInput->False,
       FontSize->10], 574], InsetBox[
      StyleBox["\<\"\[FilledCircle]\"\>",
       StripOnInput->False,
       FontSize->10], 575], InsetBox[
      StyleBox["\<\"\[FilledCircle]\"\>",
       StripOnInput->False,
       FontSize->10], 576], InsetBox[
      StyleBox["\<\"\[FilledCircle]\"\>",
       StripOnInput->False,
       FontSize->10], 577], InsetBox[
      StyleBox["\<\"\[FilledCircle]\"\>",
       StripOnInput->False,
       FontSize->10], 578], InsetBox[
      StyleBox["\<\"\[FilledCircle]\"\>",
       StripOnInput->False,
       FontSize->10], 579], InsetBox[
      StyleBox["\<\"\[FilledCircle]\"\>",
       StripOnInput->False,
       FontSize->10], 580], InsetBox[
      StyleBox["\<\"\[FilledCircle]\"\>",
       StripOnInput->False,
       FontSize->10], 581], InsetBox[
      StyleBox["\<\"\[FilledCircle]\"\>",
       StripOnInput->False,
       FontSize->10], 582], InsetBox[
      StyleBox["\<\"\[FilledCircle]\"\>",
       StripOnInput->False,
       FontSize->10], 583], InsetBox[
      StyleBox["\<\"\[FilledCircle]\"\>",
       StripOnInput->False,
       FontSize->10], 584], InsetBox[
      StyleBox["\<\"\[FilledCircle]\"\>",
       StripOnInput->False,
       FontSize->10], 585], InsetBox[
      StyleBox["\<\"\[FilledCircle]\"\>",
       StripOnInput->False,
       FontSize->10], 586], InsetBox[
      StyleBox["\<\"\[FilledCircle]\"\>",
       StripOnInput->False,
       FontSize->10], 587], InsetBox[
      StyleBox["\<\"\[FilledCircle]\"\>",
       StripOnInput->False,
       FontSize->10], 588], InsetBox[
      StyleBox["\<\"\[FilledCircle]\"\>",
       StripOnInput->False,
       FontSize->10], 589], InsetBox[
      StyleBox["\<\"\[FilledCircle]\"\>",
       StripOnInput->False,
       FontSize->10], 590], InsetBox[
      StyleBox["\<\"\[FilledCircle]\"\>",
       StripOnInput->False,
       FontSize->10], 591], InsetBox[
      StyleBox["\<\"\[FilledCircle]\"\>",
       StripOnInput->False,
       FontSize->10], 592], InsetBox[
      StyleBox["\<\"\[FilledCircle]\"\>",
       StripOnInput->False,
       FontSize->10], 593], InsetBox[
      StyleBox["\<\"\[FilledCircle]\"\>",
       StripOnInput->False,
       FontSize->10], 594], InsetBox[
      StyleBox["\<\"\[FilledCircle]\"\>",
       StripOnInput->False,
       FontSize->10], 595], InsetBox[
      StyleBox["\<\"\[FilledCircle]\"\>",
       StripOnInput->False,
       FontSize->10], 596], InsetBox[
      StyleBox["\<\"\[FilledCircle]\"\>",
       StripOnInput->False,
       FontSize->10], 597], InsetBox[
      StyleBox["\<\"\[FilledCircle]\"\>",
       StripOnInput->False,
       FontSize->10], 598], InsetBox[
      StyleBox["\<\"\[FilledCircle]\"\>",
       StripOnInput->False,
       FontSize->10], 599], InsetBox[
      StyleBox["\<\"\[FilledCircle]\"\>",
       StripOnInput->False,
       FontSize->10], 600], InsetBox[
      StyleBox["\<\"\[FilledCircle]\"\>",
       StripOnInput->False,
       FontSize->10], 601], InsetBox[
      StyleBox["\<\"\[FilledCircle]\"\>",
       StripOnInput->False,
       FontSize->10], 602], InsetBox[
      StyleBox["\<\"\[FilledCircle]\"\>",
       StripOnInput->False,
       FontSize->10], 603], InsetBox[
      StyleBox["\<\"\[FilledCircle]\"\>",
       StripOnInput->False,
       FontSize->10], 604], InsetBox[
      StyleBox["\<\"\[FilledCircle]\"\>",
       StripOnInput->False,
       FontSize->10], 605], InsetBox[
      StyleBox["\<\"\[FilledCircle]\"\>",
       StripOnInput->False,
       FontSize->10], 606], InsetBox[
      StyleBox["\<\"\[FilledCircle]\"\>",
       StripOnInput->False,
       FontSize->10], 607], InsetBox[
      StyleBox["\<\"\[FilledCircle]\"\>",
       StripOnInput->False,
       FontSize->10], 608], InsetBox[
      StyleBox["\<\"\[FilledCircle]\"\>",
       StripOnInput->False,
       FontSize->10], 609], InsetBox[
      StyleBox["\<\"\[FilledCircle]\"\>",
       StripOnInput->False,
       FontSize->10], 610], InsetBox[
      StyleBox["\<\"\[FilledCircle]\"\>",
       StripOnInput->False,
       FontSize->10], 611], InsetBox[
      StyleBox["\<\"\[FilledCircle]\"\>",
       StripOnInput->False,
       FontSize->10], 612], InsetBox[
      StyleBox["\<\"\[FilledCircle]\"\>",
       StripOnInput->False,
       FontSize->10], 613], InsetBox[
      StyleBox["\<\"\[FilledCircle]\"\>",
       StripOnInput->False,
       FontSize->10], 614], InsetBox[
      StyleBox["\<\"\[FilledCircle]\"\>",
       StripOnInput->False,
       FontSize->10], 615], InsetBox[
      StyleBox["\<\"\[FilledCircle]\"\>",
       StripOnInput->False,
       FontSize->10], 616], InsetBox[
      StyleBox["\<\"\[FilledCircle]\"\>",
       StripOnInput->False,
       FontSize->10], 617], InsetBox[
      StyleBox["\<\"\[FilledCircle]\"\>",
       StripOnInput->False,
       FontSize->10], 618], InsetBox[
      StyleBox["\<\"\[FilledCircle]\"\>",
       StripOnInput->False,
       FontSize->10], 619], InsetBox[
      StyleBox["\<\"\[FilledCircle]\"\>",
       StripOnInput->False,
       FontSize->10], 620], InsetBox[
      StyleBox["\<\"\[FilledCircle]\"\>",
       StripOnInput->False,
       FontSize->10], 621], InsetBox[
      StyleBox["\<\"\[FilledCircle]\"\>",
       StripOnInput->False,
       FontSize->10], 622], InsetBox[
      StyleBox["\<\"\[FilledCircle]\"\>",
       StripOnInput->False,
       FontSize->10], 623], InsetBox[
      StyleBox["\<\"\[FilledCircle]\"\>",
       StripOnInput->False,
       FontSize->10], 624], InsetBox[
      StyleBox["\<\"\[FilledCircle]\"\>",
       StripOnInput->False,
       FontSize->10], 625], InsetBox[
      StyleBox["\<\"\[FilledCircle]\"\>",
       StripOnInput->False,
       FontSize->10], 626], InsetBox[
      StyleBox["\<\"\[FilledCircle]\"\>",
       StripOnInput->False,
       FontSize->10], 627], InsetBox[
      StyleBox["\<\"\[FilledCircle]\"\>",
       StripOnInput->False,
       FontSize->10], 628], InsetBox[
      StyleBox["\<\"\[FilledCircle]\"\>",
       StripOnInput->False,
       FontSize->10], 629], InsetBox[
      StyleBox["\<\"\[FilledCircle]\"\>",
       StripOnInput->False,
       FontSize->10], 630], InsetBox[
      StyleBox["\<\"\[FilledCircle]\"\>",
       StripOnInput->False,
       FontSize->10], 631], InsetBox[
      StyleBox["\<\"\[FilledCircle]\"\>",
       StripOnInput->False,
       FontSize->10], 632], InsetBox[
      StyleBox["\<\"\[FilledCircle]\"\>",
       StripOnInput->False,
       FontSize->10], 633], InsetBox[
      StyleBox["\<\"\[FilledCircle]\"\>",
       StripOnInput->False,
       FontSize->10], 634], InsetBox[
      StyleBox["\<\"\[FilledCircle]\"\>",
       StripOnInput->False,
       FontSize->10], 635], InsetBox[
      StyleBox["\<\"\[FilledCircle]\"\>",
       StripOnInput->False,
       FontSize->10], 636], InsetBox[
      StyleBox["\<\"\[FilledCircle]\"\>",
       StripOnInput->False,
       FontSize->10], 637], InsetBox[
      StyleBox["\<\"\[FilledCircle]\"\>",
       StripOnInput->False,
       FontSize->10], 638], InsetBox[
      StyleBox["\<\"\[FilledCircle]\"\>",
       StripOnInput->False,
       FontSize->10], 639], InsetBox[
      StyleBox["\<\"\[FilledCircle]\"\>",
       StripOnInput->False,
       FontSize->10], 640], InsetBox[
      StyleBox["\<\"\[FilledCircle]\"\>",
       StripOnInput->False,
       FontSize->10], 641], InsetBox[
      StyleBox["\<\"\[FilledCircle]\"\>",
       StripOnInput->False,
       FontSize->10], 642], InsetBox[
      StyleBox["\<\"\[FilledCircle]\"\>",
       StripOnInput->False,
       FontSize->10], 643], InsetBox[
      StyleBox["\<\"\[FilledCircle]\"\>",
       StripOnInput->False,
       FontSize->10], 644], InsetBox[
      StyleBox["\<\"\[FilledCircle]\"\>",
       StripOnInput->False,
       FontSize->10], 645], InsetBox[
      StyleBox["\<\"\[FilledCircle]\"\>",
       StripOnInput->False,
       FontSize->10], 646], InsetBox[
      StyleBox["\<\"\[FilledCircle]\"\>",
       StripOnInput->False,
       FontSize->10], 647], InsetBox[
      StyleBox["\<\"\[FilledCircle]\"\>",
       StripOnInput->False,
       FontSize->10], 648], InsetBox[
      StyleBox["\<\"\[FilledCircle]\"\>",
       StripOnInput->False,
       FontSize->10], 649], InsetBox[
      StyleBox["\<\"\[FilledCircle]\"\>",
       StripOnInput->False,
       FontSize->10], 650], InsetBox[
      StyleBox["\<\"\[FilledCircle]\"\>",
       StripOnInput->False,
       FontSize->10], 651], InsetBox[
      StyleBox["\<\"\[FilledCircle]\"\>",
       StripOnInput->False,
       FontSize->10], 652], InsetBox[
      StyleBox["\<\"\[FilledCircle]\"\>",
       StripOnInput->False,
       FontSize->10], 653], InsetBox[
      StyleBox["\<\"\[FilledCircle]\"\>",
       StripOnInput->False,
       FontSize->10], 654], InsetBox[
      StyleBox["\<\"\[FilledCircle]\"\>",
       StripOnInput->False,
       FontSize->10], 655], InsetBox[
      StyleBox["\<\"\[FilledCircle]\"\>",
       StripOnInput->False,
       FontSize->10], 656], InsetBox[
      StyleBox["\<\"\[FilledCircle]\"\>",
       StripOnInput->False,
       FontSize->10], 657], InsetBox[
      StyleBox["\<\"\[FilledCircle]\"\>",
       StripOnInput->False,
       FontSize->10], 658], InsetBox[
      StyleBox["\<\"\[FilledCircle]\"\>",
       StripOnInput->False,
       FontSize->10], 659], InsetBox[
      StyleBox["\<\"\[FilledCircle]\"\>",
       StripOnInput->False,
       FontSize->10], 660]}, 
    {RGBColor[0, 1, 1], InsetBox[
      StyleBox["\<\"\[FilledCircle]\"\>",
       StripOnInput->False,
       FontSize->10], 661], InsetBox[
      StyleBox["\<\"\[FilledCircle]\"\>",
       StripOnInput->False,
       FontSize->10], 662], InsetBox[
      StyleBox["\<\"\[FilledCircle]\"\>",
       StripOnInput->False,
       FontSize->10], 663], InsetBox[
      StyleBox["\<\"\[FilledCircle]\"\>",
       StripOnInput->False,
       FontSize->10], 664], InsetBox[
      StyleBox["\<\"\[FilledCircle]\"\>",
       StripOnInput->False,
       FontSize->10], 665], InsetBox[
      StyleBox["\<\"\[FilledCircle]\"\>",
       StripOnInput->False,
       FontSize->10], 666], InsetBox[
      StyleBox["\<\"\[FilledCircle]\"\>",
       StripOnInput->False,
       FontSize->10], 667], InsetBox[
      StyleBox["\<\"\[FilledCircle]\"\>",
       StripOnInput->False,
       FontSize->10], 668], InsetBox[
      StyleBox["\<\"\[FilledCircle]\"\>",
       StripOnInput->False,
       FontSize->10], 669], InsetBox[
      StyleBox["\<\"\[FilledCircle]\"\>",
       StripOnInput->False,
       FontSize->10], 670], InsetBox[
      StyleBox["\<\"\[FilledCircle]\"\>",
       StripOnInput->False,
       FontSize->10], 671], InsetBox[
      StyleBox["\<\"\[FilledCircle]\"\>",
       StripOnInput->False,
       FontSize->10], 672], InsetBox[
      StyleBox["\<\"\[FilledCircle]\"\>",
       StripOnInput->False,
       FontSize->10], 673], InsetBox[
      StyleBox["\<\"\[FilledCircle]\"\>",
       StripOnInput->False,
       FontSize->10], 674], InsetBox[
      StyleBox["\<\"\[FilledCircle]\"\>",
       StripOnInput->False,
       FontSize->10], 675], InsetBox[
      StyleBox["\<\"\[FilledCircle]\"\>",
       StripOnInput->False,
       FontSize->10], 676], InsetBox[
      StyleBox["\<\"\[FilledCircle]\"\>",
       StripOnInput->False,
       FontSize->10], 677], InsetBox[
      StyleBox["\<\"\[FilledCircle]\"\>",
       StripOnInput->False,
       FontSize->10], 678], InsetBox[
      StyleBox["\<\"\[FilledCircle]\"\>",
       StripOnInput->False,
       FontSize->10], 679], InsetBox[
      StyleBox["\<\"\[FilledCircle]\"\>",
       StripOnInput->False,
       FontSize->10], 680], InsetBox[
      StyleBox["\<\"\[FilledCircle]\"\>",
       StripOnInput->False,
       FontSize->10], 681], InsetBox[
      StyleBox["\<\"\[FilledCircle]\"\>",
       StripOnInput->False,
       FontSize->10], 682], InsetBox[
      StyleBox["\<\"\[FilledCircle]\"\>",
       StripOnInput->False,
       FontSize->10], 683], InsetBox[
      StyleBox["\<\"\[FilledCircle]\"\>",
       StripOnInput->False,
       FontSize->10], 684], InsetBox[
      StyleBox["\<\"\[FilledCircle]\"\>",
       StripOnInput->False,
       FontSize->10], 685], InsetBox[
      StyleBox["\<\"\[FilledCircle]\"\>",
       StripOnInput->False,
       FontSize->10], 686], InsetBox[
      StyleBox["\<\"\[FilledCircle]\"\>",
       StripOnInput->False,
       FontSize->10], 687], InsetBox[
      StyleBox["\<\"\[FilledCircle]\"\>",
       StripOnInput->False,
       FontSize->10], 688], InsetBox[
      StyleBox["\<\"\[FilledCircle]\"\>",
       StripOnInput->False,
       FontSize->10], 689], InsetBox[
      StyleBox["\<\"\[FilledCircle]\"\>",
       StripOnInput->False,
       FontSize->10], 690], InsetBox[
      StyleBox["\<\"\[FilledCircle]\"\>",
       StripOnInput->False,
       FontSize->10], 691], InsetBox[
      StyleBox["\<\"\[FilledCircle]\"\>",
       StripOnInput->False,
       FontSize->10], 692], InsetBox[
      StyleBox["\<\"\[FilledCircle]\"\>",
       StripOnInput->False,
       FontSize->10], 693], InsetBox[
      StyleBox["\<\"\[FilledCircle]\"\>",
       StripOnInput->False,
       FontSize->10], 694], InsetBox[
      StyleBox["\<\"\[FilledCircle]\"\>",
       StripOnInput->False,
       FontSize->10], 695], InsetBox[
      StyleBox["\<\"\[FilledCircle]\"\>",
       StripOnInput->False,
       FontSize->10], 696], InsetBox[
      StyleBox["\<\"\[FilledCircle]\"\>",
       StripOnInput->False,
       FontSize->10], 697], InsetBox[
      StyleBox["\<\"\[FilledCircle]\"\>",
       StripOnInput->False,
       FontSize->10], 698], InsetBox[
      StyleBox["\<\"\[FilledCircle]\"\>",
       StripOnInput->False,
       FontSize->10], 699], InsetBox[
      StyleBox["\<\"\[FilledCircle]\"\>",
       StripOnInput->False,
       FontSize->10], 700], InsetBox[
      StyleBox["\<\"\[FilledCircle]\"\>",
       StripOnInput->False,
       FontSize->10], 701], InsetBox[
      StyleBox["\<\"\[FilledCircle]\"\>",
       StripOnInput->False,
       FontSize->10], 702], InsetBox[
      StyleBox["\<\"\[FilledCircle]\"\>",
       StripOnInput->False,
       FontSize->10], 703], InsetBox[
      StyleBox["\<\"\[FilledCircle]\"\>",
       StripOnInput->False,
       FontSize->10], 704], InsetBox[
      StyleBox["\<\"\[FilledCircle]\"\>",
       StripOnInput->False,
       FontSize->10], 705], InsetBox[
      StyleBox["\<\"\[FilledCircle]\"\>",
       StripOnInput->False,
       FontSize->10], 706], InsetBox[
      StyleBox["\<\"\[FilledCircle]\"\>",
       StripOnInput->False,
       FontSize->10], 707], InsetBox[
      StyleBox["\<\"\[FilledCircle]\"\>",
       StripOnInput->False,
       FontSize->10], 708], InsetBox[
      StyleBox["\<\"\[FilledCircle]\"\>",
       StripOnInput->False,
       FontSize->10], 709], InsetBox[
      StyleBox["\<\"\[FilledCircle]\"\>",
       StripOnInput->False,
       FontSize->10], 710], InsetBox[
      StyleBox["\<\"\[FilledCircle]\"\>",
       StripOnInput->False,
       FontSize->10], 711], InsetBox[
      StyleBox["\<\"\[FilledCircle]\"\>",
       StripOnInput->False,
       FontSize->10], 712], InsetBox[
      StyleBox["\<\"\[FilledCircle]\"\>",
       StripOnInput->False,
       FontSize->10], 713], InsetBox[
      StyleBox["\<\"\[FilledCircle]\"\>",
       StripOnInput->False,
       FontSize->10], 714], InsetBox[
      StyleBox["\<\"\[FilledCircle]\"\>",
       StripOnInput->False,
       FontSize->10], 715], InsetBox[
      StyleBox["\<\"\[FilledCircle]\"\>",
       StripOnInput->False,
       FontSize->10], 716], InsetBox[
      StyleBox["\<\"\[FilledCircle]\"\>",
       StripOnInput->False,
       FontSize->10], 717], InsetBox[
      StyleBox["\<\"\[FilledCircle]\"\>",
       StripOnInput->False,
       FontSize->10], 718], InsetBox[
      StyleBox["\<\"\[FilledCircle]\"\>",
       StripOnInput->False,
       FontSize->10], 719], InsetBox[
      StyleBox["\<\"\[FilledCircle]\"\>",
       StripOnInput->False,
       FontSize->10], 720], InsetBox[
      StyleBox["\<\"\[FilledCircle]\"\>",
       StripOnInput->False,
       FontSize->10], 721], InsetBox[
      StyleBox["\<\"\[FilledCircle]\"\>",
       StripOnInput->False,
       FontSize->10], 722], InsetBox[
      StyleBox["\<\"\[FilledCircle]\"\>",
       StripOnInput->False,
       FontSize->10], 723], InsetBox[
      StyleBox["\<\"\[FilledCircle]\"\>",
       StripOnInput->False,
       FontSize->10], 724], InsetBox[
      StyleBox["\<\"\[FilledCircle]\"\>",
       StripOnInput->False,
       FontSize->10], 725], InsetBox[
      StyleBox["\<\"\[FilledCircle]\"\>",
       StripOnInput->False,
       FontSize->10], 726], InsetBox[
      StyleBox["\<\"\[FilledCircle]\"\>",
       StripOnInput->False,
       FontSize->10], 727], InsetBox[
      StyleBox["\<\"\[FilledCircle]\"\>",
       StripOnInput->False,
       FontSize->10], 728], InsetBox[
      StyleBox["\<\"\[FilledCircle]\"\>",
       StripOnInput->False,
       FontSize->10], 729], InsetBox[
      StyleBox["\<\"\[FilledCircle]\"\>",
       StripOnInput->False,
       FontSize->10], 730], InsetBox[
      StyleBox["\<\"\[FilledCircle]\"\>",
       StripOnInput->False,
       FontSize->10], 731], InsetBox[
      StyleBox["\<\"\[FilledCircle]\"\>",
       StripOnInput->False,
       FontSize->10], 732], InsetBox[
      StyleBox["\<\"\[FilledCircle]\"\>",
       StripOnInput->False,
       FontSize->10], 733], InsetBox[
      StyleBox["\<\"\[FilledCircle]\"\>",
       StripOnInput->False,
       FontSize->10], 734], InsetBox[
      StyleBox["\<\"\[FilledCircle]\"\>",
       StripOnInput->False,
       FontSize->10], 735], InsetBox[
      StyleBox["\<\"\[FilledCircle]\"\>",
       StripOnInput->False,
       FontSize->10], 736], InsetBox[
      StyleBox["\<\"\[FilledCircle]\"\>",
       StripOnInput->False,
       FontSize->10], 737], InsetBox[
      StyleBox["\<\"\[FilledCircle]\"\>",
       StripOnInput->False,
       FontSize->10], 738], InsetBox[
      StyleBox["\<\"\[FilledCircle]\"\>",
       StripOnInput->False,
       FontSize->10], 739], InsetBox[
      StyleBox["\<\"\[FilledCircle]\"\>",
       StripOnInput->False,
       FontSize->10], 740], InsetBox[
      StyleBox["\<\"\[FilledCircle]\"\>",
       StripOnInput->False,
       FontSize->10], 741], InsetBox[
      StyleBox["\<\"\[FilledCircle]\"\>",
       StripOnInput->False,
       FontSize->10], 742], InsetBox[
      StyleBox["\<\"\[FilledCircle]\"\>",
       StripOnInput->False,
       FontSize->10], 743], InsetBox[
      StyleBox["\<\"\[FilledCircle]\"\>",
       StripOnInput->False,
       FontSize->10], 744], InsetBox[
      StyleBox["\<\"\[FilledCircle]\"\>",
       StripOnInput->False,
       FontSize->10], 745], InsetBox[
      StyleBox["\<\"\[FilledCircle]\"\>",
       StripOnInput->False,
       FontSize->10], 746], InsetBox[
      StyleBox["\<\"\[FilledCircle]\"\>",
       StripOnInput->False,
       FontSize->10], 747], InsetBox[
      StyleBox["\<\"\[FilledCircle]\"\>",
       StripOnInput->False,
       FontSize->10], 748], InsetBox[
      StyleBox["\<\"\[FilledCircle]\"\>",
       StripOnInput->False,
       FontSize->10], 749], InsetBox[
      StyleBox["\<\"\[FilledCircle]\"\>",
       StripOnInput->False,
       FontSize->10], 750], InsetBox[
      StyleBox["\<\"\[FilledCircle]\"\>",
       StripOnInput->False,
       FontSize->10], 751], InsetBox[
      StyleBox["\<\"\[FilledCircle]\"\>",
       StripOnInput->False,
       FontSize->10], 752], InsetBox[
      StyleBox["\<\"\[FilledCircle]\"\>",
       StripOnInput->False,
       FontSize->10], 753], InsetBox[
      StyleBox["\<\"\[FilledCircle]\"\>",
       StripOnInput->False,
       FontSize->10], 754], InsetBox[
      StyleBox["\<\"\[FilledCircle]\"\>",
       StripOnInput->False,
       FontSize->10], 755], InsetBox[
      StyleBox["\<\"\[FilledCircle]\"\>",
       StripOnInput->False,
       FontSize->10], 756], InsetBox[
      StyleBox["\<\"\[FilledCircle]\"\>",
       StripOnInput->False,
       FontSize->10], 757], InsetBox[
      StyleBox["\<\"\[FilledCircle]\"\>",
       StripOnInput->False,
       FontSize->10], 758], InsetBox[
      StyleBox["\<\"\[FilledCircle]\"\>",
       StripOnInput->False,
       FontSize->10], 759], InsetBox[
      StyleBox["\<\"\[FilledCircle]\"\>",
       StripOnInput->False,
       FontSize->10], 760], InsetBox[
      StyleBox["\<\"\[FilledCircle]\"\>",
       StripOnInput->False,
       FontSize->10], 761], InsetBox[
      StyleBox["\<\"\[FilledCircle]\"\>",
       StripOnInput->False,
       FontSize->10], 762], InsetBox[
      StyleBox["\<\"\[FilledCircle]\"\>",
       StripOnInput->False,
       FontSize->10], 763], InsetBox[
      StyleBox["\<\"\[FilledCircle]\"\>",
       StripOnInput->False,
       FontSize->10], 764], InsetBox[
      StyleBox["\<\"\[FilledCircle]\"\>",
       StripOnInput->False,
       FontSize->10], 765], InsetBox[
      StyleBox["\<\"\[FilledCircle]\"\>",
       StripOnInput->False,
       FontSize->10], 766], InsetBox[
      StyleBox["\<\"\[FilledCircle]\"\>",
       StripOnInput->False,
       FontSize->10], 767], InsetBox[
      StyleBox["\<\"\[FilledCircle]\"\>",
       StripOnInput->False,
       FontSize->10], 768], InsetBox[
      StyleBox["\<\"\[FilledCircle]\"\>",
       StripOnInput->False,
       FontSize->10], 769], InsetBox[
      StyleBox["\<\"\[FilledCircle]\"\>",
       StripOnInput->False,
       FontSize->10], 770], InsetBox[
      StyleBox["\<\"\[FilledCircle]\"\>",
       StripOnInput->False,
       FontSize->10], 771], InsetBox[
      StyleBox["\<\"\[FilledCircle]\"\>",
       StripOnInput->False,
       FontSize->10], 772], InsetBox[
      StyleBox["\<\"\[FilledCircle]\"\>",
       StripOnInput->False,
       FontSize->10], 773], InsetBox[
      StyleBox["\<\"\[FilledCircle]\"\>",
       StripOnInput->False,
       FontSize->10], 774], InsetBox[
      StyleBox["\<\"\[FilledCircle]\"\>",
       StripOnInput->False,
       FontSize->10], 775], InsetBox[
      StyleBox["\<\"\[FilledCircle]\"\>",
       StripOnInput->False,
       FontSize->10], 776], InsetBox[
      StyleBox["\<\"\[FilledCircle]\"\>",
       StripOnInput->False,
       FontSize->10], 777], InsetBox[
      StyleBox["\<\"\[FilledCircle]\"\>",
       StripOnInput->False,
       FontSize->10], 778], InsetBox[
      StyleBox["\<\"\[FilledCircle]\"\>",
       StripOnInput->False,
       FontSize->10], 779], InsetBox[
      StyleBox["\<\"\[FilledCircle]\"\>",
       StripOnInput->False,
       FontSize->10], 780], InsetBox[
      StyleBox["\<\"\[FilledCircle]\"\>",
       StripOnInput->False,
       FontSize->10], 781], InsetBox[
      StyleBox["\<\"\[FilledCircle]\"\>",
       StripOnInput->False,
       FontSize->10], 782], InsetBox[
      StyleBox["\<\"\[FilledCircle]\"\>",
       StripOnInput->False,
       FontSize->10], 783], InsetBox[
      StyleBox["\<\"\[FilledCircle]\"\>",
       StripOnInput->False,
       FontSize->10], 784], InsetBox[
      StyleBox["\<\"\[FilledCircle]\"\>",
       StripOnInput->False,
       FontSize->10], 785], InsetBox[
      StyleBox["\<\"\[FilledCircle]\"\>",
       StripOnInput->False,
       FontSize->10], 786], InsetBox[
      StyleBox["\<\"\[FilledCircle]\"\>",
       StripOnInput->False,
       FontSize->10], 787], InsetBox[
      StyleBox["\<\"\[FilledCircle]\"\>",
       StripOnInput->False,
       FontSize->10], 788], InsetBox[
      StyleBox["\<\"\[FilledCircle]\"\>",
       StripOnInput->False,
       FontSize->10], 789], InsetBox[
      StyleBox["\<\"\[FilledCircle]\"\>",
       StripOnInput->False,
       FontSize->10], 790], InsetBox[
      StyleBox["\<\"\[FilledCircle]\"\>",
       StripOnInput->False,
       FontSize->10], 791], InsetBox[
      StyleBox["\<\"\[FilledCircle]\"\>",
       StripOnInput->False,
       FontSize->10], 792], InsetBox[
      StyleBox["\<\"\[FilledCircle]\"\>",
       StripOnInput->False,
       FontSize->10], 793], InsetBox[
      StyleBox["\<\"\[FilledCircle]\"\>",
       StripOnInput->False,
       FontSize->10], 794], InsetBox[
      StyleBox["\<\"\[FilledCircle]\"\>",
       StripOnInput->False,
       FontSize->10], 795], InsetBox[
      StyleBox["\<\"\[FilledCircle]\"\>",
       StripOnInput->False,
       FontSize->10], 796], InsetBox[
      StyleBox["\<\"\[FilledCircle]\"\>",
       StripOnInput->False,
       FontSize->10], 797], InsetBox[
      StyleBox["\<\"\[FilledCircle]\"\>",
       StripOnInput->False,
       FontSize->10], 798], InsetBox[
      StyleBox["\<\"\[FilledCircle]\"\>",
       StripOnInput->False,
       FontSize->10], 799]}, {}}],
  AspectRatio->NCache[GoldenRatio^(-1), 0.6180339887498948],
  Axes->True,
  AxesOrigin->{0, 0},
  BaseStyle->{FontSize -> 18, FontFamily -> "Times", FontWeight -> "Bold"},
  Frame->{True, True, False, False},
  FrameLabel->{
    FormBox[
    "\"\\!\\(\\*SubscriptBox[\\(k\\), \\(on\\)]\\) eff, \
\\!\\(\\*SuperscriptBox[\\(min\\), \\(-1\\)]\\)\"", TraditionalForm], 
    FormBox["\"t modification, min\"", TraditionalForm]},
  FrameStyle->Thickness[0.0055],
  FrameTicks->{Automatic, {{1, 
      FormBox["1", TraditionalForm]}, {2.5, 
      FormBox["2.5`", TraditionalForm]}, {5, 
      FormBox["5", TraditionalForm]}, {7.5, 
      FormBox["7.5`", TraditionalForm]}, {10, 
      FormBox["10", TraditionalForm]}, {12.5, 
      FormBox["12.5`", TraditionalForm]}, {15, 
      FormBox["15", TraditionalForm]}, {20, 
      FormBox["20", TraditionalForm]}, {25, 
      FormBox["25", TraditionalForm]}, {30, 
      FormBox["30", TraditionalForm]}}, None, None},
  GridLines->{None, {12.5, 2.5}},
  GridLinesStyle->{
    GrayLevel[0], 
    Thickness[0.004]},
  ImageSize->{503., Automatic},
  PlotRange->{All, {0, 30}},
  PlotRangeClipping->True,
  PlotRangePadding->{Automatic, Automatic}]], "Output",
 CellChangeTimes->{
  3.48568729164777*^9, {3.4856873237622824`*^9, 3.4856873291537695`*^9}, 
   3.485687386491067*^9, 3.4856933205033655`*^9, {3.485693369768675*^9, 
   3.48569338687794*^9}, {3.6025988843477893`*^9, 3.602598889987112*^9}}]
}, Open  ]]
},
WindowSize->{1272, 886},
WindowMargins->{{0, Automatic}, {Automatic, 0}},
FrontEndVersion->"8.0 for Microsoft Windows (64-bit) (November 7, 2010)",
StyleDefinitions->"Default.nb"
]
(* End of Notebook Content *)

(* Internal cache information *)
(*CellTagsOutline
CellTagsIndex->{}
*)
(*CellTagsIndex
CellTagsIndex->{}
*)
(*NotebookFileOutline
Notebook[{
Cell[545, 20, 6091, 159, 312, "Input"],
Cell[6639, 181, 175665, 4344, 5152, "Input"],
Cell[182307, 4527, 1244, 29, 76, "Text"],
Cell[183554, 4558, 13512, 328, 480, "Input"],
Cell[197069, 4888, 1122, 24, 76, "Text"],
Cell[198194, 4914, 1189, 19, 52, "Input"],
Cell[CellGroupData[{
Cell[199408, 4937, 2938, 78, 132, "Input"],
Cell[202349, 5017, 1180, 18, 30, "Output"]
}, Open  ]],
Cell[203544, 5038, 14164, 341, 501, "Input"],
Cell[217711, 5381, 1178, 24, 76, "Text"],
Cell[218892, 5407, 1267, 21, 52, "Input"],
Cell[CellGroupData[{
Cell[220184, 5432, 2939, 78, 132, "Input"],
Cell[223126, 5512, 1189, 19, 50, "Output"]
}, Open  ]],
Cell[224330, 5534, 13863, 339, 480, "Input"],
Cell[238196, 5875, 24069, 564, 19, "Input",
 CellOpen->False],
Cell[262268, 6441, 24031, 564, 19, "Input",
 CellOpen->False],
Cell[286302, 7007, 24262, 564, 19, "Input",
 CellOpen->False],
Cell[CellGroupData[{
Cell[310589, 7575, 3032, 77, 96, "Input"],
Cell[313624, 7654, 53344, 1401, 349, "Output"]
}, Open  ]]
}
]
*)

(* End of internal cache information *)
