# Supplementary material for: Multiplex Eukaryotic Transcription (In)activation: Timing, Bursting and Cycling of a Ratchet Clock Mechanism
Source: PLoS Comput Biol. 2015 Apr 24;11(4):e1004236. doi: 10.1371/journal.pcbi.1004236 (PMC4409292; doi:10.1371/journal.pcbi.1004236)
Supplement: S1 Dataset — (ZIP) [file pcbi.1004236.s019.zip › Modeling files/readme.txt]

The folder contains 10 files generated in Mathematica 8, in which calculations and/or model definitions used 
in the paper are encoded.

trade off sensitivity and number of tfs.nb - contains analysis of promoter sensitivity to multiple TFs with and without cooperativity;
also used to generate Fig.1A and Fig.S1.

waiting time protein complex formation.nb - contains analysis of the waiting times of protein complex formation
for reversible/irreversible, branched/unbranched mechanisms; also used to generate Fig.1B and Fig.S2.

Seq _t_sat.nb, PR_t_sat.nb, Ran_t_sat.nb - contain model definitions and calculations of promoter modification half-time and saturation
 for sequential, preferentially random and random assembly mechanims, respectively. 
The summary Figures S3B and C is to be found in Seq _t_sat.nb.

N=54 model stochastic.nb - contains definition  and analysis of the 9-state chromatin model; also used to generate Figs.4 and 5.

N=54 Metivier simulation.nb - contains simulation of Metivier et al (2003) data using 9-state chromatin model with adjusted parameters;
also used to generate Fig.6A,B

N=54 Karpova simulation.nb - contains simulation of Karpova et al (2008) data using 9-state chromatin model with adjusted parameters;
also used to generate Fig.6C,D

N=30 Saramki simulation.nb - contains simulation of Saramki et al (2009) data using a 5-state chromatin RE and 4-state chromatin TSS
model with a single looping event; also used to generate Fig.6E,F.

data_copynumber_distribution.nb - contains calculation of distribution of copy numbers found experimentally.

Additionally, curated lists of Gene Names/UniProt IDs of proteins with specific functions 
used are provided in .txt format (sequence specific TFs - ssTF_human_curated, ssTF_mouse_curated, histone modifiers - 
HistMod_human _curated, HistMod_mouse_curated, general transcription factors - GTFs_human_curated, GTFs_mouse_curated). 
The lists of the protein copy numbers from Azimifar et al(2014), Schwanhausser et al(2011), Beck et al(2011)
 and Nagaraj et al(2011) used for creation of the distributions are provided in Copy_number_lists.xlsx
 
