# Supplementary material for: Multiplex Eukaryotic Transcription (In)activation: Timing, Bursting and Cycling of a Ratchet Clock Mechanism
Source: PLoS Comput Biol. 2015 Apr 24;11(4):e1004236. doi: 10.1371/journal.pcbi.1004236 (PMC4409292; doi:10.1371/journal.pcbi.1004236)
Supplement: S1 Dataset — (ZIP) [file pcbi.1004236.s019.zip › Modeling files/Seq _t_sat.nb]

(* Content-type: application/mathematica *)

(*** Wolfram Notebook File ***)
(* http://www.wolfram.com/nb *)

(* CreatedBy='Mathematica 7.0' *)

(*CacheID: 234*)
(* Internal cache information:
NotebookFileLineBreakTest
NotebookFileLineBreakTest
NotebookDataPosition[       145,          7]
NotebookDataLength[    946138,      23100]
NotebookOptionsPosition[    943926,      23030]
NotebookOutlinePosition[    944269,      23045]
CellTagsIndexPosition[    944226,      23042]
WindowFrame->Normal*)

(* Beginning of Notebook Content *)
Notebook[{
Cell[TextData[{
 StyleBox["Code for creating mass balances, rate equation and rate constant \
lists from interaction table (can be created in mathematica or imported from \
text file), ",
  FontColor->GrayLevel[0],
  Background->RGBColor[1, 1, 0]],
 StyleBox["Kd is equlibrium constant in pM",
  FontWeight->"Bold",
  FontColor->GrayLevel[0],
  Background->RGBColor[1, 1, 0]]
}], "Text",
 CellChangeTimes->{{3.451247776132844*^9, 3.4512478619791613`*^9}, {
  3.451274669020907*^9, 3.451274673850582*^9}, {3.451275124325095*^9, 
  3.4512751255386343`*^9}, {3.451388855095437*^9, 3.451388947578113*^9}, {
  3.451480246812048*^9, 3.451480271042974*^9}, {3.451480355787471*^9, 
  3.45148036809065*^9}, {3.451482401415193*^9, 3.451482426142725*^9}},
 FontSize->16,
 FontWeight->"Bold",
 FontColor->RGBColor[1, 0, 1]],

Cell[BoxData[
 RowBox[{"Clear", "[", "\"\<Global`*\>\"", "]"}]], "Input",
 CellChangeTimes->{{3.4512745174364862`*^9, 3.4512745298016253`*^9}, 
   3.4512746215016937`*^9}],

Cell[BoxData[{
 RowBox[{
  RowBox[{
   RowBox[{"DBal", "[", 
    RowBox[{"n_", ",", "M_"}], "]"}], ":=", 
   RowBox[{"Module", "[", 
    RowBox[{
     RowBox[{"{", "}"}], ",", 
     RowBox[{
      RowBox[{"For", "[", 
       RowBox[{
        RowBox[{
         RowBox[{"k", "=", "2"}], ";", " ", 
         RowBox[{"A", "=", 
          RowBox[{"StringJoin", "[", 
           RowBox[{
            RowBox[{"ToString", "[", 
             RowBox[{"vb", "[", 
              RowBox[{"n", "-", "1"}], "]"}], "]"}], ",", " ", "\"\<== -\>\"",
             ",", " ", 
            RowBox[{"M", "[", 
             RowBox[{"[", 
              RowBox[{"n", ",", "1"}], "]"}], "]"}]}], "]"}]}]}], ",", " ", 
        RowBox[{"k", "<", 
         RowBox[{
          RowBox[{
           RowBox[{"Dimensions", "[", "M", "]"}], " ", "[", 
           RowBox[{"[", "2", "]"}], "]"}], "-", "1"}]}], ",", " ", 
        RowBox[{"k", "=", 
         RowBox[{"k", "+", "1"}]}], ",", " ", 
        RowBox[{"A", "=", 
         RowBox[{"If", "[", 
          RowBox[{
           RowBox[{
            RowBox[{"M", "[", 
             RowBox[{"[", 
              RowBox[{"n", ",", "k"}], "]"}], "]"}], ">", "0"}], ",", " ", 
           RowBox[{"StringJoin", "[", 
            RowBox[{"A", ",", "\"\<+\>\"", ",", 
             RowBox[{"M", "[", 
              RowBox[{"[", 
               RowBox[{"1", ",", "k"}], "]"}], "]"}]}], "]"}], " ", ",", " ", 
           "A"}], "]"}]}]}], "]"}], ";", "A"}]}], "]"}]}], 
  ";"}], "\[IndentingNewLine]", 
 RowBox[{
  RowBox[{
   RowBox[{"ABal", "[", 
    RowBox[{"n_", ",", "M_"}], "]"}], ":=", 
   RowBox[{"StringReplace", "[", 
    RowBox[{
     RowBox[{"StringReplace", "[", 
      RowBox[{
       RowBox[{"StringReplace", "[", 
        RowBox[{
         RowBox[{"DBal", "[", 
          RowBox[{"n", ",", "M"}], "]"}], ",", " ", 
         RowBox[{"\"\<+\>\"", "\[Rule]", " ", "\"\<-\>\""}]}], "]"}], ",", 
       " ", 
       RowBox[{"\"\<-\>\"", "\[Rule]", " ", "\"\<+\>\""}], ",", "1"}], "]"}], 
     ",", 
     RowBox[{"\"\<b\>\"", "\[Rule]", "\"\<f\>\""}]}], "]"}]}], 
  ";"}], "\[IndentingNewLine]", 
 RowBox[{
  RowBox[{
   RowBox[{"DRate", "[", 
    RowBox[{"n_", ",", "M_"}], "]"}], ":=", 
   RowBox[{"StringJoin", "[", 
    RowBox[{
     RowBox[{"ToString", "[", 
      RowBox[{"vb", "[", 
       RowBox[{"n", "-", "1"}], "]"}], "]"}], ",", " ", "\"\<-> \>\"", ",", 
     " ", 
     RowBox[{"ToString", "[", 
      RowBox[{"Kb", "[", "n", "]"}], "]"}], ",", " ", "\"\<*\>\"", ",", 
     RowBox[{"M", "[", 
      RowBox[{"[", 
       RowBox[{"n", ",", "1"}], "]"}], "]"}]}], "]"}]}], 
  ";"}], "\[IndentingNewLine]", 
 RowBox[{
  RowBox[{"ARate", "[", 
   RowBox[{"n_", ",", "M_"}], "]"}], ":=", 
  RowBox[{"Module", "[", 
   RowBox[{
    RowBox[{"{", "}"}], ",", 
    RowBox[{
     RowBox[{"For", "[", 
      RowBox[{
       RowBox[{
        RowBox[{"k", "=", "2"}], ";", " ", 
        RowBox[{"A", "=", 
         RowBox[{"StringJoin", "[", 
          RowBox[{
           RowBox[{"ToString", "[", 
            RowBox[{"vf", "[", 
             RowBox[{"n", "-", "1"}], "]"}], "]"}], ",", " ", "\"\<->\>\"", 
           ",", " ", 
           RowBox[{"ToString", "[", 
            RowBox[{"Kf", "[", "n", "]"}], "]"}]}], "]"}]}]}], ",", " ", 
       RowBox[{"k", "<", 
        RowBox[{
         RowBox[{
          RowBox[{"Dimensions", "[", "M", "]"}], " ", "[", 
          RowBox[{"[", "2", "]"}], "]"}], "-", "1"}]}], ",", " ", 
       RowBox[{"k", "=", 
        RowBox[{"k", "+", "1"}]}], ",", " ", 
       RowBox[{"A", "=", 
        RowBox[{"If", "[", 
         RowBox[{
          RowBox[{
           RowBox[{"M", "[", 
            RowBox[{"[", 
             RowBox[{"n", ",", "k"}], "]"}], "]"}], ">", "0"}], ",", " ", 
          RowBox[{"StringJoin", "[", 
           RowBox[{"A", ",", "\"\<*\>\"", ",", 
            RowBox[{"M", "[", 
             RowBox[{"[", 
              RowBox[{"1", ",", "k"}], "]"}], "]"}]}], "]"}], " ", ",", " ", 
          "A"}], "]"}]}]}], "]"}], ";", "A"}]}], 
   "]"}]}], "\[IndentingNewLine]", 
 RowBox[{
  RowBox[{"Reactions", "[", "M_", "]"}], ":=", 
  RowBox[{"ToExpression", "[", 
   RowBox[{
    RowBox[{"Join", "[", 
     RowBox[{
      RowBox[{"Table", "[", 
       RowBox[{
        RowBox[{"DBal", "[", 
         RowBox[{"i", ",", "M"}], "]"}], ",", " ", 
        RowBox[{"{", 
         RowBox[{"i", ",", "2", ",", " ", 
          RowBox[{"Length", "[", "M", "]"}]}], "}"}]}], "]"}], ",", " ", 
      RowBox[{"Table", "[", 
       RowBox[{
        RowBox[{"ABal", "[", 
         RowBox[{"i", ",", "M"}], "]"}], ",", " ", 
        RowBox[{"{", 
         RowBox[{"i", ",", "2", ",", " ", 
          RowBox[{"Length", "[", "M", "]"}]}], "}"}]}], "]"}]}], "]"}], "//", 
    "Flatten"}], "]"}]}], "\[IndentingNewLine]", 
 RowBox[{
  RowBox[{"RateEqs", "[", "M_", "]"}], ":=", 
  RowBox[{"ToExpression", "[", 
   RowBox[{
    RowBox[{"Join", "[", 
     RowBox[{
      RowBox[{"Table", "[", 
       RowBox[{
        RowBox[{"DRate", "[", 
         RowBox[{"i", ",", "M"}], "]"}], ",", " ", 
        RowBox[{"{", 
         RowBox[{"i", ",", "2", ",", " ", 
          RowBox[{"Length", "[", "M", "]"}]}], "}"}]}], "]"}], ",", " ", 
      RowBox[{"Table", "[", 
       RowBox[{
        RowBox[{"ARate", "[", 
         RowBox[{"i", ",", "M"}], "]"}], ",", " ", 
        RowBox[{"{", 
         RowBox[{"i", ",", "2", ",", " ", 
          RowBox[{"Length", "[", "M", "]"}]}], "}"}]}], "]"}]}], "]"}], "//", 
    "Flatten"}], "]"}]}], "\[IndentingNewLine]", 
 RowBox[{
  RowBox[{
   RowBox[{"Kf1", "[", 
    RowBox[{"M_", ",", "i_", ",", "k_"}], "]"}], ":=", 
   RowBox[{"If", "[", 
    RowBox[{
     RowBox[{
      RowBox[{"M", "[", 
       RowBox[{"[", 
        RowBox[{"i", ",", "2"}], "]"}], "]"}], "===", "1"}], ",", " ", 
     RowBox[{"4", "*", "\[Pi]", "*", 
      RowBox[{"(", 
       RowBox[{"0.0006", "+", 
        RowBox[{
         SuperscriptBox["10", 
          RowBox[{"-", "3"}]], "*", "0.67", "*", 
         SuperscriptBox[
          RowBox[{"(", 
           RowBox[{"M", "[", 
            RowBox[{"[", 
             RowBox[{"i", ",", 
              RowBox[{
               RowBox[{"Dimensions", "[", "M", "]"}], "[", 
               RowBox[{"[", "2", "]"}], "]"}]}], "]"}], "]"}], ")"}], 
          "0.37"]}]}], ")"}], "*", 
      RowBox[{"(", 
       RowBox[{"0", "+", 
        RowBox[{"72", "/", 
         RowBox[{"(", 
          RowBox[{"0.67", "*", 
           SuperscriptBox[
            RowBox[{"(", 
             RowBox[{"M", "[", 
              RowBox[{"[", 
               RowBox[{"i", ",", 
                RowBox[{
                 RowBox[{"Dimensions", "[", "M", "]"}], "[", 
                 RowBox[{"[", "2", "]"}], "]"}]}], "]"}], "]"}], ")"}], 
            "0.37"]}], ")"}]}]}], ")"}], "*", "6", "*", 
      SuperscriptBox["10", 
       RowBox[{"-", "k"}]], "*", "60"}], ",", " ", 
     RowBox[{"If", "[", 
      RowBox[{
       RowBox[{"StringMatchQ", "[", 
        RowBox[{
         RowBox[{"M", "[", 
          RowBox[{"[", 
           RowBox[{"i", ",", "1"}], "]"}], "]"}], ",", " ", "\"\<*r*\>\""}], 
        "]"}], ",", 
       RowBox[{"4", "*", "\[Pi]", "*", 
        RowBox[{"(", 
         RowBox[{
          RowBox[{
           SuperscriptBox["10", 
            RowBox[{"-", "3"}]], "*", "0.67", "*", 
           SuperscriptBox[
            RowBox[{"(", 
             RowBox[{"M", "[", 
              RowBox[{"[", 
               RowBox[{"i", ",", 
                RowBox[{
                 RowBox[{
                  RowBox[{"Dimensions", "[", "M", "]"}], "[", 
                  RowBox[{"[", "2", "]"}], "]"}], "-", "1"}]}], "]"}], "]"}], 
             ")"}], "0.37"]}], "+", 
          RowBox[{
           SuperscriptBox["10", 
            RowBox[{"-", "3"}]], "*", "0.67", "*", 
           SuperscriptBox[
            RowBox[{"(", 
             RowBox[{"M", "[", 
              RowBox[{"[", 
               RowBox[{"i", ",", 
                RowBox[{
                 RowBox[{"Dimensions", "[", "M", "]"}], "[", 
                 RowBox[{"[", "2", "]"}], "]"}]}], "]"}], "]"}], ")"}], 
            "0.37"]}]}], ")"}], "*", 
        RowBox[{"(", 
         RowBox[{
          RowBox[{"72", "/", 
           RowBox[{"(", 
            RowBox[{"0.67", "*", 
             SuperscriptBox[
              RowBox[{"(", 
               RowBox[{"M", "[", 
                RowBox[{"[", 
                 RowBox[{"i", ",", 
                  RowBox[{
                   RowBox[{
                    RowBox[{"Dimensions", "[", "M", "]"}], "[", 
                    RowBox[{"[", "2", "]"}], "]"}], "-", "1"}]}], "]"}], 
                "]"}], ")"}], "0.37"]}], ")"}]}], "+", "0"}], ")"}], "*", "6",
         "*", 
        SuperscriptBox["10", 
         RowBox[{"-", "k"}]], "*", "60"}], ",", 
       RowBox[{"4", "*", "\[Pi]", "*", 
        RowBox[{"(", 
         RowBox[{
          RowBox[{
           SuperscriptBox["10", 
            RowBox[{"-", "3"}]], "*", "0.67", "*", 
           SuperscriptBox[
            RowBox[{"(", 
             RowBox[{"M", "[", 
              RowBox[{"[", 
               RowBox[{"i", ",", 
                RowBox[{
                 RowBox[{
                  RowBox[{"Dimensions", "[", "M", "]"}], "[", 
                  RowBox[{"[", "2", "]"}], "]"}], "-", "1"}]}], "]"}], "]"}], 
             ")"}], "0.37"]}], "+", 
          RowBox[{
           SuperscriptBox["10", 
            RowBox[{"-", "3"}]], "*", "0.67", "*", 
           SuperscriptBox[
            RowBox[{"(", 
             RowBox[{"M", "[", 
              RowBox[{"[", 
               RowBox[{"i", ",", 
                RowBox[{
                 RowBox[{"Dimensions", "[", "M", "]"}], "[", 
                 RowBox[{"[", "2", "]"}], "]"}]}], "]"}], "]"}], ")"}], 
            "0.37"]}]}], ")"}], "*", 
        RowBox[{"(", 
         RowBox[{
          RowBox[{"72", "/", 
           RowBox[{"(", 
            RowBox[{"0.67", "*", 
             SuperscriptBox[
              RowBox[{"(", 
               RowBox[{"M", "[", 
                RowBox[{"[", 
                 RowBox[{"i", ",", 
                  RowBox[{
                   RowBox[{
                    RowBox[{"Dimensions", "[", "M", "]"}], "[", 
                    RowBox[{"[", "2", "]"}], "]"}], "-", "1"}]}], "]"}], 
                "]"}], ")"}], "0.37"]}], ")"}]}], "+", 
          RowBox[{"72", "/", 
           RowBox[{"(", 
            RowBox[{"0.67", "*", 
             SuperscriptBox[
              RowBox[{"(", 
               RowBox[{"M", "[", 
                RowBox[{"[", 
                 RowBox[{"i", ",", 
                  RowBox[{
                   RowBox[{"Dimensions", "[", "M", "]"}], "[", 
                   RowBox[{"[", "2", "]"}], "]"}]}], "]"}], "]"}], ")"}], 
              "0.37"]}], ")"}]}]}], ")"}], "*", "6", "*", 
        SuperscriptBox["10", 
         RowBox[{"-", "k"}]], "*", "60"}]}], "]"}]}], "]"}]}], 
  ";"}], "\[IndentingNewLine]", 
 RowBox[{
  RowBox[{
   RowBox[{"Kb1", "[", 
    RowBox[{"M_", ",", "i_", ",", " ", "Kd_", ",", " ", "k_"}], "]"}], ":=", 
   RowBox[{"Kd", "*", 
    RowBox[{"Kf1", "[", 
     RowBox[{"M", ",", "i", ",", " ", "k"}], "]"}]}]}], 
  ";"}], "\[IndentingNewLine]", 
 RowBox[{
  RowBox[{
   RowBox[{"Param1", "[", 
    RowBox[{"M_", ",", "Kd_", ",", " ", "k_"}], "]"}], ":=", 
   RowBox[{
    RowBox[{"Join", "[", 
     RowBox[{
      RowBox[{"Table", "[", 
       RowBox[{
        RowBox[{
         RowBox[{"Kf", "[", "i", "]"}], "\[Rule]", 
         RowBox[{"Kf1", "[", 
          RowBox[{"M", ",", "i", ",", "k"}], "]"}]}], ",", " ", 
        RowBox[{"{", 
         RowBox[{"i", ",", "2", ",", 
          RowBox[{"Length", "[", "M", "]"}]}], "}"}]}], "]"}], ",", " ", 
      RowBox[{"Table", "[", 
       RowBox[{
        RowBox[{
         RowBox[{"Kb", "[", "i", "]"}], "\[Rule]", 
         RowBox[{"Kb1", "[", 
          RowBox[{"M", ",", "i", ",", "Kd", ",", "k"}], "]"}]}], ",", " ", 
        RowBox[{"{", 
         RowBox[{"i", ",", "2", ",", 
          RowBox[{"Length", "[", "M", "]"}]}], "}"}]}], "]"}]}], "]"}], "//", 
    "Flatten"}]}], ";"}]}], "Input",
 CellChangeTimes->{{3.451287200310548*^9, 3.4512872331603613`*^9}, {
  3.451480168360327*^9, 3.451480169652129*^9}, {3.484987234203125*^9, 
  3.48498724346875*^9}, {3.484989199410252*^9, 3.4849892031349707`*^9}, {
  3.4849893351960382`*^9, 3.4849893404384193`*^9}, {3.484990204977211*^9, 
  3.4849902123527308`*^9}, {3.4849907286072454`*^9, 3.484990736435521*^9}, {
  3.484990919484697*^9, 3.4849909260628643`*^9}, {3.4849921908642125`*^9, 
  3.4849921974368644`*^9}, {3.4849926799823427`*^9, 3.484992685977619*^9}, {
  3.4851520218305583`*^9, 3.485152034908767*^9}, {3.49123218975*^9, 
  3.49123219615625*^9}, {3.491232230515625*^9, 3.491232289515625*^9}}],

Cell["Code for generation of variable and ODE lists", "Text",
 CellChangeTimes->{{3.4512751288821583`*^9, 3.451275165650384*^9}, {
   3.451388979954206*^9, 3.451388982362228*^9}, 3.451480397322522*^9},
 FontSize->16,
 FontWeight->"Bold",
 FontColor->GrayLevel[0],
 Background->RGBColor[1, 1, 0]],

Cell[BoxData[{
 RowBox[{
  RowBox[{
   RowBox[{
    RowBox[{"GenerateVars", "[", "Reactions_", "]"}], ":=", 
    RowBox[{"Module", "[", 
     RowBox[{
      RowBox[{"{", "i", "}"}], ",", 
      RowBox[{
       RowBox[{"For", "[", 
        RowBox[{
         RowBox[{
          RowBox[{"Vars", "=", 
           RowBox[{"{", "}"}]}], ";", 
          RowBox[{"j", "=", "0"}]}], ",", 
         RowBox[{"j", "<", 
          RowBox[{"Length", "[", "Reactions", "]"}]}], ",", 
         RowBox[{
          RowBox[{"j", "++"}], ";", 
          RowBox[{"r", "=", 
           RowBox[{
            RowBox[{
            "Reactions", "\[LeftDoubleBracket]", "j", 
             "\[RightDoubleBracket]"}], "\[LeftDoubleBracket]", "2", 
            "\[RightDoubleBracket]"}]}], ";", 
          RowBox[{"For", "[", 
           RowBox[{
            RowBox[{"i", "=", "0"}], ",", 
            RowBox[{"i", "<", 
             RowBox[{"Length", "[", "r", "]"}]}], ",", 
            RowBox[{
             RowBox[{"i", "++"}], ";", 
             RowBox[{"M1", "=", 
              RowBox[{
              "r", "\[LeftDoubleBracket]", "i", "\[RightDoubleBracket]"}]}], 
             ";", 
             RowBox[{"If", "[", 
              RowBox[{
               RowBox[{"StringMatchQ", "[", 
                RowBox[{
                 RowBox[{"ToString", "[", "M1", "]"}], ",", "\"\<-*\>\""}], 
                "]"}], ",", 
               RowBox[{"M1", "=", 
                RowBox[{"-", "M1"}]}], ",", 
               RowBox[{"M1", "=", "M1"}]}], "]"}], ";", 
             RowBox[{"If", "[", 
              RowBox[{
               RowBox[{"StringMatchQ", "[", 
                RowBox[{
                 RowBox[{"ToString", "[", "M1", "]"}], ",", "\"\<*$*\>\""}], 
                "]"}], ",", 
               RowBox[{"Break", "[", "]"}], ",", 
               RowBox[{"If", "[", 
                RowBox[{
                 RowBox[{"TrueQ", "[", 
                  RowBox[{
                   RowBox[{"Head", "[", "M1", "]"}], "\[Equal]", "Times"}], 
                  "]"}], ",", 
                 RowBox[{"AppendTo", "[", 
                  RowBox[{"Vars", ",", 
                   RowBox[{
                   "M1", "\[LeftDoubleBracket]", "2", 
                    "\[RightDoubleBracket]"}]}], "]"}], ",", 
                 RowBox[{"AppendTo", "[", 
                  RowBox[{"Vars", ",", "M1"}], "]"}]}], "]"}]}], "]"}]}]}], 
           "]"}]}]}], "]"}], ";", 
       RowBox[{"For", "[", 
        RowBox[{
         RowBox[{"i", "=", "0"}], ",", 
         RowBox[{"i", "<", 
          RowBox[{"Length", "[", "Vars", "]"}]}], ",", 
         RowBox[{
          RowBox[{"i", "++"}], ";", 
          RowBox[{"If", "[", 
           RowBox[{
            RowBox[{
             RowBox[{"Count", "[", 
              RowBox[{"Vars", ",", 
               RowBox[{
               "Vars", "\[LeftDoubleBracket]", "i", 
                "\[RightDoubleBracket]"}]}], "]"}], ">", "1"}], ",", 
            RowBox[{
             RowBox[{"Vars", "=", 
              RowBox[{"Delete", "[", 
               RowBox[{"Vars", ",", "i"}], "]"}]}], ";", 
             RowBox[{"i", "=", 
              RowBox[{"i", "-", "1"}]}]}], ",", 
            RowBox[{"Vars", "=", "Vars"}]}], "]"}]}]}], "]"}], ";", 
       RowBox[{"Return", "[", "Vars", "]"}]}]}], "]"}]}], ";"}], 
  "\[IndentingNewLine]"}], "\n", 
 RowBox[{
  RowBox[{
   RowBox[{
    RowBox[{"GenerateRates", "[", "Reactions_", "]"}], ":=", 
    RowBox[{"Return", "[", 
     RowBox[{"Table", "[", 
      RowBox[{
       RowBox[{
        RowBox[{
        "Reactions", "\[LeftDoubleBracket]", "i", "\[RightDoubleBracket]"}], 
        "\[LeftDoubleBracket]", "1", "\[RightDoubleBracket]"}], ",", 
       RowBox[{"{", 
        RowBox[{"i", ",", "1", ",", 
         RowBox[{
          RowBox[{"Dimensions", "[", "Reactions", "]"}], 
          "\[LeftDoubleBracket]", "1", "\[RightDoubleBracket]"}]}], "}"}]}], 
      "]"}], "]"}]}], ";"}], "\n"}], "\[IndentingNewLine]", 
 RowBox[{
  RowBox[{
   RowBox[{"StoichiometryMatrix", "[", 
    RowBox[{"Reactions_", ",", "Vars_"}], "]"}], ":=", 
   RowBox[{"Transpose", "[", 
    RowBox[{"-", 
     RowBox[{
      RowBox[{"Normal", "[", 
       RowBox[{"CoefficientArrays", "[", 
        RowBox[{"Reactions", ",", "Vars"}], "]"}], "]"}], 
      "\[LeftDoubleBracket]", "2", "\[RightDoubleBracket]"}]}], "]"}]}], 
  ";"}], "\n", 
 RowBox[{
  RowBox[{
   RowBox[{"Odes", "[", "Reactions_", "]"}], ":=", 
   RowBox[{"Module", "[", 
    RowBox[{
     RowBox[{"{", "}"}], ",", "\[IndentingNewLine]", 
     RowBox[{
      RowBox[{"Vars", "=", 
       RowBox[{"GenerateVars", "[", "Reactions", "]"}]}], ";", 
      "\[IndentingNewLine]", 
      RowBox[{"Rates", "=", 
       RowBox[{"GenerateRates", "[", "Reactions", "]"}]}], ";", 
      "\[IndentingNewLine]", 
      RowBox[{"Nm", "=", 
       RowBox[{"StoichiometryMatrix", "[", 
        RowBox[{"Reactions", ",", "Vars"}], "]"}]}], ";", 
      "\[IndentingNewLine]", 
      RowBox[{"Return", "[", 
       RowBox[{"Table", "[", 
        RowBox[{
         RowBox[{
          RowBox[{
           SuperscriptBox[
            RowBox[{
            "Vars", "\[LeftDoubleBracket]", "i", "\[RightDoubleBracket]"}], 
            "\[Prime]",
            MultilineFunction->None], "[", "t", "]"}], "\[Equal]", 
          RowBox[{
           RowBox[{"(", 
            RowBox[{"Nm", ".", "Rates"}], ")"}], "\[LeftDoubleBracket]", "i", 
           "\[RightDoubleBracket]"}]}], ",", 
         RowBox[{"{", 
          RowBox[{"i", ",", "1", ",", 
           RowBox[{"Length", "[", "Vars", "]"}]}], "}"}]}], "]"}], "]"}]}]}], 
    "]"}]}], ";"}], "\[IndentingNewLine]"}], "Input",
 CellChangeTimes->{{3.4013585726604548`*^9, 3.4013586736057577`*^9}, {
   3.4013587354625807`*^9, 3.4013587372436934`*^9}, 3.4052717080654373`*^9, 
   3.4053169279638977`*^9, 3.4078221279110403`*^9, 3.4086154544789953`*^9, {
   3.41772995425*^9, 3.417729956078125*^9}, 3.4512750263641367`*^9}],

Cell[BoxData[
 RowBox[{
  RowBox[{
   RowBox[{"InitN", "[", 
    RowBox[{"x_", ",", " ", "Vars_"}], "]"}], ":=", 
   RowBox[{"ToExpression", "[", 
    RowBox[{"Table", "[", 
     RowBox[{
      RowBox[{"StringJoin", "[", 
       RowBox[{
        RowBox[{"Vars", "[", 
         RowBox[{"[", "i", "]"}], "]"}], ",", " ", 
        RowBox[{"If", "[", 
         RowBox[{
          RowBox[{
           RowBox[{"StringLength", "[", 
            RowBox[{"Vars", "[", 
             RowBox[{"[", "i", "]"}], "]"}], "]"}], ">", "3"}], ",", 
          "\"\<[0]==0\>\"", ",", " ", 
          RowBox[{"If", "[", 
           RowBox[{
            RowBox[{
             RowBox[{"StringMatchQ", "[", 
              RowBox[{
               RowBox[{"Vars", "[", 
                RowBox[{"[", "i", "]"}], "]"}], ",", "\"\<r*\>\""}], "]"}], "===",
              "True"}], " ", ",", " ", "\"\<[0]==1.4\>\"", ",", " ", 
            RowBox[{"StringJoin", "[", 
             RowBox[{"\"\<[0]==\>\"", ",", " ", 
              RowBox[{"ToString", "[", "x", "]"}]}], "]"}]}], "]"}]}], 
         "]"}]}], "]"}], ",", " ", 
      RowBox[{"{", 
       RowBox[{"i", ",", "1", ",", 
        RowBox[{"Length", "[", "Vars", "]"}]}], "}"}]}], "]"}], "]"}]}], 
  ";"}]], "Input",
 CellChangeTimes->{{3.485261924583733*^9, 3.485261962880608*^9}}],

Cell[BoxData[
 RowBox[{
  RowBox[{
   RowBox[{"InitM", "[", 
    RowBox[{"x_", ",", " ", "Vars_"}], "]"}], ":=", 
   RowBox[{"ToExpression", "[", 
    RowBox[{"Table", "[", 
     RowBox[{
      RowBox[{"StringJoin", "[", 
       RowBox[{
        RowBox[{"Vars", "[", 
         RowBox[{"[", "i", "]"}], "]"}], ",", " ", 
        RowBox[{"If", "[", 
         RowBox[{
          RowBox[{
           RowBox[{
            RowBox[{"StringLength", "[", 
             RowBox[{"Vars", "[", 
              RowBox[{"[", "i", "]"}], "]"}], "]"}], ">", "3"}], "||", 
           RowBox[{
            RowBox[{"StringMatchQ", "[", 
             RowBox[{
              RowBox[{"Vars", "[", 
               RowBox[{"[", "i", "]"}], "]"}], ",", "\"\<r2\>\""}], "]"}], "===",
             "True"}]}], ",", "\"\<[0]==0\>\"", ",", " ", 
          RowBox[{"If", "[", 
           RowBox[{
            RowBox[{
             RowBox[{"StringMatchQ", "[", 
              RowBox[{
               RowBox[{"Vars", "[", 
                RowBox[{"[", "i", "]"}], "]"}], ",", "\"\<r*\>\""}], "]"}], "===",
              "True"}], " ", ",", " ", "\"\<[0]==1.4\>\"", ",", " ", 
            RowBox[{"StringJoin", "[", 
             RowBox[{"\"\<[0]==\>\"", ",", " ", 
              RowBox[{"ToString", "[", "x", "]"}]}], "]"}]}], "]"}]}], 
         "]"}]}], "]"}], ",", " ", 
      RowBox[{"{", 
       RowBox[{"i", ",", "1", ",", 
        RowBox[{"Length", "[", "Vars", "]"}]}], "}"}]}], "]"}], "]"}]}], 
  ";"}]], "Input",
 CellChangeTimes->{{3.485262721271233*^9, 3.485262740755608*^9}, {
  3.485262772271233*^9, 3.485262783677483*^9}}],

Cell[BoxData[
 RowBox[{
  RowBox[{"1.", Cell["Sequential on RE", "Text",
    CellChangeTimes->{{3.4160509087708006`*^9, 3.4160509183511934`*^9}},
    FontSize->18]}], ",", " ", 
  RowBox[{"Kd", "=", 
   RowBox[{
    SuperscriptBox["10", 
     RowBox[{"-", "9"}]], "M", " ", 
    RowBox[{"(", 
     RowBox[{"1000", " ", "pM"}], ")"}]}]}]}]], "Text",
 CellChangeTimes->{{3.451480422478491*^9, 3.451480519076317*^9}},
 FontSize->16,
 FontWeight->"Bold",
 Background->RGBColor[1, 1, 0]],

Cell[BoxData[
 RowBox[{"{", 
  RowBox[{"m", ",", "0.6", ",", "60.6", ",", "0.6"}], "}"}]], "Input"],

Cell[CellGroupData[{

Cell[BoxData[
 RowBox[{
  RowBox[{"Mean", "[", 
   RowBox[{"Table", "[", 
    RowBox[{
     RowBox[{"Param", "[", 
      RowBox[{"[", 
       RowBox[{"i", ",", "2"}], "]"}], "]"}], ",", " ", 
     RowBox[{"{", 
      RowBox[{"i", ",", "1", ",", "5"}], "}"}]}], "]"}], "]"}], "/", 
  "60"}]], "Input",
 CellChangeTimes->{{3.4852659246676807`*^9, 3.4852660040275636`*^9}, 
   3.4852661218876925`*^9, {3.4912326738125*^9, 3.491232676171875*^9}, {
   3.4913182364375*^9, 3.4913182510625*^9}, 3.49132129678125*^9, {
   3.491321452484375*^9, 3.49132146365625*^9}}],

Cell[BoxData["0.00011589847111568995`"], "Output",
 CellChangeTimes->{
  3.485265852620344*^9, {3.4852659472928257`*^9, 3.4852660044963164`*^9}, 
   3.4852661224033213`*^9, {3.491318231375*^9, 3.491318253078125*^9}, 
   3.4913212983125*^9, 3.491321464484375*^9}]
}, Open  ]],

Cell[BoxData[
 RowBox[{"\[IndentingNewLine]", 
  RowBox[{
   RowBox[{
    RowBox[{"AM5r", "=", 
     RowBox[{"{", 
      RowBox[{
       RowBox[{"{", 
        RowBox[{
        "\"\<o\>\"", ",", "\"\<r1\>\"", ",", "\"\<p1\>\"", ",", "\"\<p2\>\"", 
         ",", "\"\<p3\>\"", ",", "\"\<p4\>\"", ",", "\"\<p5\>\"", ",", 
         "\"\<p1r1\>\"", ",", "\"\<p1p2r1\>\"", ",", "\"\<p1p2p3r1\>\"", ",", 
         "\"\<p1p2p3p4r1\>\"", ",", "\"\<M1\>\"", ",", "\"\<M2\>\""}], "}"}], 
       ",", 
       RowBox[{"{", 
        RowBox[{
        "\"\<p1r1\>\"", ",", "1", ",", "1", ",", "0", ",", "0", ",", "0", ",",
          "0", ",", "0", ",", "0", ",", "0", ",", "0", ",", "0", ",", "50"}], 
        "}"}], ",", 
       RowBox[{"{", 
        RowBox[{
        "\"\<p1p2r1\>\"", ",", "0", ",", "0", ",", "1", ",", "0", ",", "0", 
         ",", "0", ",", "1", ",", "0", ",", "0", ",", "0", ",", "50", ",", 
         "50"}], "}"}], ",", 
       RowBox[{"{", 
        RowBox[{
        "\"\<p1p2p3r1\>\"", ",", "0", ",", "0", ",", "0", ",", "1", ",", "0", 
         ",", "0", ",", "0", ",", "1", ",", "0", ",", "0", ",", "50", ",", 
         "100"}], "}"}], ",", 
       RowBox[{"{", 
        RowBox[{
        "\"\<p1p2p3p4r1\>\"", ",", "0", ",", "0", ",", "0", ",", "0", ",", 
         "1", ",", "0", ",", "0", ",", "0", ",", "1", ",", "0", ",", "50", 
         ",", "150"}], "}"}], ",", 
       RowBox[{"{", 
        RowBox[{
        "\"\<p1p2p3p4p5r1\>\"", ",", "0", ",", "0", ",", "0", ",", "0", ",", 
         "0", ",", "1", ",", "0", ",", "0", ",", "0", ",", "1", ",", "50", 
         ",", "200"}], "}"}]}], "}"}]}], ";"}], "\[IndentingNewLine]", 
   RowBox[{
    RowBox[{"AM5rM", "=", 
     RowBox[{"{", 
      RowBox[{
       RowBox[{"{", 
        RowBox[{
        "\"\<o\>\"", ",", "\"\<r1\>\"", ",", "\"\<p1\>\"", ",", "\"\<p2\>\"", 
         ",", "\"\<p3\>\"", ",", "\"\<p4\>\"", ",", "\"\<p5\>\"", ",", 
         "\"\<p1r1\>\"", ",", "\"\<p1p2r1\>\"", ",", "\"\<p1p2p3r1\>\"", ",", 
         "\"\<p1p2p3p4r1\>\"", ",", "\"\<r2\>\"", ",", "\"\<M1\>\"", ",", 
         "\"\<M2\>\""}], "}"}], ",", 
       RowBox[{"{", 
        RowBox[{
        "\"\<p1r1\>\"", ",", "1", ",", "1", ",", "0", ",", "0", ",", "0", ",",
          "0", ",", "0", ",", "0", ",", "0", ",", "0", ",", "0", ",", "0", 
         ",", "50"}], "}"}], ",", 
       RowBox[{"{", 
        RowBox[{
        "\"\<p1p2r1\>\"", ",", "0", ",", "0", ",", "1", ",", "0", ",", "0", 
         ",", "0", ",", "1", ",", "0", ",", "0", ",", "0", ",", "0", ",", 
         "50", ",", "50"}], "}"}], ",", 
       RowBox[{"{", 
        RowBox[{
        "\"\<p1p2p3r1\>\"", ",", "0", ",", "0", ",", "0", ",", "1", ",", "0", 
         ",", "0", ",", "0", ",", "1", ",", "0", ",", "0", ",", "0", ",", 
         "50", ",", "100"}], "}"}], ",", 
       RowBox[{"{", 
        RowBox[{
        "\"\<p1p2p3p4r1\>\"", ",", "0", ",", "0", ",", "0", ",", "0", ",", 
         "1", ",", "0", ",", "0", ",", "0", ",", "1", ",", "0", ",", "0", ",",
          "50", ",", "150"}], "}"}], ",", 
       RowBox[{"{", 
        RowBox[{
        "\"\<p1p2p3p4p5r1\>\"", ",", "0", ",", "0", ",", "0", ",", "0", ",", 
         "0", ",", "1", ",", "0", ",", "0", ",", "0", ",", "1", ",", "0", ",",
          "50", ",", "200"}], "}"}], ",", 
       RowBox[{"{", 
        RowBox[{
        "\"\<p1p2p3p4p5r1\>\"", ",", "0", ",", "1", ",", "1", ",", "1", ",", 
         "1", ",", "1", ",", "0", ",", "0", ",", "0", ",", "0", ",", "1", ",",
          "0", ",", "0.01`"}], "}"}]}], "}"}]}], ";"}], "\[IndentingNewLine]", 
   RowBox[{
    RowBox[{"T", "[", 
     RowBox[{"Kd_", ",", " ", "kon_"}], "]"}], ":=", 
    RowBox[{
     RowBox[{
      RowBox[{"Reap", "[", 
       RowBox[{"Do", "[", 
        RowBox[{
         RowBox[{
          RowBox[{
           RowBox[{"Reactions", "[", "AM5r", "]"}], "\[IndentingNewLine]", 
           RowBox[{"RateEqs", "[", "AM5r", "]"}]}], ";", 
          "\[IndentingNewLine]", 
          RowBox[{"Param", "=", 
           RowBox[{"Param1", "[", 
            RowBox[{"AM5r", ",", "Kd", ",", " ", "kon"}], "]"}]}], ";", 
          "\[IndentingNewLine]", 
          RowBox[{"AvKon", "=", 
           RowBox[{"Mean", "[", 
            RowBox[{"Table", "[", 
             RowBox[{
              RowBox[{"Param", "[", 
               RowBox[{"[", 
                RowBox[{"i", ",", "2"}], "]"}], "]"}], ",", " ", 
              RowBox[{"{", 
               RowBox[{"i", ",", "1", ",", "5"}], "}"}]}], "]"}], "]"}]}], 
          ";", "\[IndentingNewLine]", 
          RowBox[{"Vars5r", "=", 
           RowBox[{"GenerateVars", "[", 
            RowBox[{"Reactions", "[", "AM5r", "]"}], "]"}]}], ";", 
          "\[IndentingNewLine]", 
          RowBox[{"VarsS5r", "=", 
           RowBox[{"Table", "[", 
            RowBox[{
             RowBox[{"ToString", "[", 
              RowBox[{"Vars5r", "[", 
               RowBox[{"[", "i", "]"}], "]"}], "]"}], ",", " ", 
             RowBox[{"{", 
              RowBox[{"i", ",", "1", ",", 
               RowBox[{"Length", "[", "Vars5r", "]"}]}], "}"}]}], "]"}]}], 
          ";", "\[IndentingNewLine]", 
          RowBox[{"Init5r", "=", 
           RowBox[{"InitN", "[", 
            RowBox[{"i", ",", "VarsS5r"}], "]"}]}], ";", 
          "\[IndentingNewLine]", 
          RowBox[{"Sol5r", "=", 
           RowBox[{"NDSolve", "[", 
            RowBox[{
             RowBox[{"Join", "[", 
              RowBox[{
               RowBox[{
                RowBox[{
                 RowBox[{"Odes", "[", 
                  RowBox[{"Reactions", "[", "AM5r", "]"}], "]"}], "/.", 
                 RowBox[{"(", 
                  RowBox[{
                   RowBox[{"RateEqs", "[", "AM5r", "]"}], "/.", 
                   RowBox[{"Table", "[", 
                    RowBox[{
                    RowBox[{
                    RowBox[{"Vars5r", "[", 
                    RowBox[{"[", "i", "]"}], "]"}], "\[Rule]", 
                    RowBox[{
                    RowBox[{"Vars5r", "[", 
                    RowBox[{"[", "i", "]"}], "]"}], "[", "t", "]"}]}], ",", 
                    RowBox[{"{", 
                    RowBox[{"i", ",", "1", ",", 
                    RowBox[{
                    RowBox[{"Dimensions", "[", "Vars5r", "]"}], "[", 
                    RowBox[{"[", "1", "]"}], "]"}]}], "}"}]}], "]"}]}], 
                  ")"}]}], "/.", "Param"}], ",", " ", "Init5r"}], "]"}], ",", 
             " ", "Vars5r", ",", " ", 
             RowBox[{"{", 
              RowBox[{"t", ",", " ", "0", ",", 
               SuperscriptBox["10", "3"]}], "}"}]}], "]"}]}], ";", 
          "\[IndentingNewLine]", 
          RowBox[{"SSSol5r", "=", 
           RowBox[{"FindRoot", "[", 
            RowBox[{
             RowBox[{
              RowBox[{
               RowBox[{"Table", "[", 
                RowBox[{
                 RowBox[{
                  RowBox[{
                   RowBox[{"Odes", "[", 
                    RowBox[{"Reactions", "[", "AM5r", "]"}], "]"}], "[", 
                   RowBox[{"[", 
                    RowBox[{"i", ",", "2"}], "]"}], "]"}], "\[Equal]", "0"}], 
                 ",", " ", 
                 RowBox[{"{", 
                  RowBox[{"i", ",", " ", "1", ",", " ", 
                   RowBox[{"Length", "[", 
                    RowBox[{"Odes", "[", 
                    RowBox[{"Reactions", "[", "AM5r", "]"}], "]"}], "]"}]}], 
                  "}"}]}], "]"}], "/.", 
               RowBox[{"RateEqs", "[", "AM5r", "]"}]}], "/.", "Param"}], ",", 
             " ", 
             RowBox[{"Table", "[", 
              RowBox[{
               RowBox[{"{", 
                RowBox[{
                 RowBox[{"Vars5r", "[", 
                  RowBox[{"[", "i", "]"}], "]"}], ",", " ", 
                 RowBox[{
                  RowBox[{"(", 
                   RowBox[{
                    RowBox[{
                    RowBox[{
                    RowBox[{"Vars5r", "[", 
                    RowBox[{"[", "i", "]"}], "]"}], "[", "t", "]"}], "/.", 
                    RowBox[{"t", "\[Rule]", " ", "1000"}]}], "/.", "Sol5r"}], 
                   ")"}], "[", 
                  RowBox[{"[", "1", "]"}], "]"}]}], "}"}], ",", " ", 
               RowBox[{"{", 
                RowBox[{"i", ",", "1", ",", " ", 
                 RowBox[{"Length", "[", "Vars5r", "]"}]}], "}"}]}], "]"}]}], 
            "]"}]}], ";", "\[IndentingNewLine]", 
          RowBox[{"F5r", "=", 
           RowBox[{"If", "[", 
            RowBox[{
             RowBox[{
              RowBox[{"p1p2p3p4p5r1", "[", "t", "]"}], "\[GreaterEqual]", 
              RowBox[{
               RowBox[{"(", 
                RowBox[{"p1p2p3p4p5r1", "/.", "SSSol5r"}], ")"}], "/", 
               "2"}]}], ",", " ", "True", ",", " ", "False"}], "]"}]}], ";", 
          "\[IndentingNewLine]", 
          RowBox[{"Reactions", "[", "AM5rM", "]"}], ";", 
          "\[IndentingNewLine]", 
          RowBox[{"RateEqs", "[", "AM5rM", "]"}], ";", "\[IndentingNewLine]", 
          RowBox[{"Param5rM", "=", 
           RowBox[{"ReplacePart", "[", 
            RowBox[{
             RowBox[{"Param1", "[", 
              RowBox[{"AM5rM", ",", "Kd", ",", "kon"}], "]"}], ",", 
             RowBox[{"{", 
              RowBox[{
               RowBox[{
                RowBox[{"{", 
                 RowBox[{
                  RowBox[{
                   RowBox[{"Length", "[", "AM5rM", "]"}], "-", "1"}], ",", 
                  "2"}], "}"}], "\[Rule]", " ", "0"}], ",", " ", 
               RowBox[{
                RowBox[{"{", 
                 RowBox[{
                  RowBox[{"2", "*", 
                   RowBox[{"(", 
                    RowBox[{
                    RowBox[{"Length", "[", "AM5rM", "]"}], "-", "1"}], 
                    ")"}]}], ",", "2"}], "}"}], "\[Rule]", "0.6"}]}], "}"}]}],
             "]"}]}], ";", "\[IndentingNewLine]", 
          RowBox[{"Vars5rM", "=", 
           RowBox[{"GenerateVars", "[", 
            RowBox[{"Reactions", "[", "AM5rM", "]"}], "]"}]}], ";", 
          "\[IndentingNewLine]", 
          RowBox[{"VarsS5rM", "=", 
           RowBox[{"Table", "[", 
            RowBox[{
             RowBox[{"ToString", "[", 
              RowBox[{"Vars5rM", "[", 
               RowBox[{"[", "i", "]"}], "]"}], "]"}], ",", " ", 
             RowBox[{"{", 
              RowBox[{"i", ",", "1", ",", 
               RowBox[{"Length", "[", "Vars5rM", "]"}]}], "}"}]}], "]"}]}], 
          ";", "\[IndentingNewLine]", 
          RowBox[{"Init5rM", "=", 
           RowBox[{"InitM", "[", 
            RowBox[{"i", ",", " ", "VarsS5rM"}], "]"}]}], ";", 
          "\[IndentingNewLine]", 
          RowBox[{"Sol5rM", "=", 
           RowBox[{"NDSolve", "[", 
            RowBox[{
             RowBox[{"Join", "[", 
              RowBox[{
               RowBox[{
                RowBox[{
                 RowBox[{"Odes", "[", 
                  RowBox[{"Reactions", "[", "AM5rM", "]"}], "]"}], "/.", 
                 RowBox[{"(", 
                  RowBox[{
                   RowBox[{"RateEqs", "[", "AM5rM", "]"}], "/.", 
                   RowBox[{"Table", "[", 
                    RowBox[{
                    RowBox[{
                    RowBox[{"Vars5rM", "[", 
                    RowBox[{"[", "i", "]"}], "]"}], "\[Rule]", 
                    RowBox[{
                    RowBox[{"Vars5rM", "[", 
                    RowBox[{"[", "i", "]"}], "]"}], "[", "t", "]"}]}], ",", 
                    RowBox[{"{", 
                    RowBox[{"i", ",", "1", ",", 
                    RowBox[{
                    RowBox[{"Dimensions", "[", "Vars5rM", "]"}], "[", 
                    RowBox[{"[", "1", "]"}], "]"}]}], "}"}]}], "]"}]}], 
                  ")"}]}], "/.", "Param5rM"}], ",", " ", "Init5rM"}], "]"}], 
             ",", " ", "Vars5rM", ",", " ", 
             RowBox[{"{", 
              RowBox[{"t", ",", " ", "0", ",", 
               SuperscriptBox["10", "4"]}], "}"}]}], "]"}]}], ";", 
          "\[IndentingNewLine]", 
          RowBox[{"F5rM", "=", 
           RowBox[{"If", "[", 
            RowBox[{
             RowBox[{
              RowBox[{"r2", "[", "t", "]"}], "\[GreaterEqual]", 
              RowBox[{"0.5", "*", "1.4"}]}], ",", " ", "True", ",", " ", 
             "False"}], "]"}]}], ";", "\[IndentingNewLine]", 
          RowBox[{"Sow", "[", 
           RowBox[{"{", 
            RowBox[{
             RowBox[{"Kd", "*", "AvKon"}], ",", 
             RowBox[{"AvKon", "*", "i"}], ",", 
             RowBox[{
              RowBox[{"(", 
               RowBox[{"p1p2p3p4p5r1", "/.", "SSSol5r"}], ")"}], "/", "1.4"}],
              ",", "\[IndentingNewLine]", 
             RowBox[{"Catch", "[", 
              RowBox[{"NDSolve", "[", 
               RowBox[{
                RowBox[{"Join", "[", 
                 RowBox[{
                  RowBox[{
                   RowBox[{
                    RowBox[{"Odes", "[", 
                    RowBox[{"Reactions", "[", "AM5r", "]"}], "]"}], "/.", 
                    RowBox[{"(", 
                    RowBox[{
                    RowBox[{"RateEqs", "[", "AM5r", "]"}], "/.", 
                    RowBox[{"Table", "[", 
                    RowBox[{
                    RowBox[{
                    RowBox[{"Vars5r", "[", 
                    RowBox[{"[", "i", "]"}], "]"}], "\[Rule]", 
                    RowBox[{
                    RowBox[{"Vars5r", "[", 
                    RowBox[{"[", "i", "]"}], "]"}], "[", "t", "]"}]}], ",", 
                    RowBox[{"{", 
                    RowBox[{"i", ",", "1", ",", 
                    RowBox[{
                    RowBox[{"Dimensions", "[", "Vars5r", "]"}], "[", 
                    RowBox[{"[", "1", "]"}], "]"}]}], "}"}]}], "]"}]}], 
                    ")"}]}], "/.", "Param"}], ",", " ", "Init5r"}], "]"}], 
                ",", " ", "Vars5r", ",", " ", 
                RowBox[{"{", 
                 RowBox[{"t", ",", " ", "0", ",", 
                  SuperscriptBox["10", "3"]}], "}"}], ",", " ", 
                RowBox[{"Method", "\[Rule]", 
                 RowBox[{"{", 
                  RowBox[{"EventLocator", ",", " ", 
                   RowBox[{"\"\<Event\>\"", "\[Rule]", "F5r"}], ",", "  ", 
                   RowBox[{"\"\<EventAction\>\"", "\[RuleDelayed]", 
                    RowBox[{"Throw", "[", "t", "]"}]}]}], "}"}]}]}], "]"}], 
              " ", "]"}], ",", "\[IndentingNewLine]", 
             RowBox[{"Catch", "[", 
              RowBox[{"NDSolve", "[", 
               RowBox[{
                RowBox[{"Join", "[", 
                 RowBox[{
                  RowBox[{
                   RowBox[{
                    RowBox[{"Odes", "[", 
                    RowBox[{"Reactions", "[", "AM5rM", "]"}], "]"}], "/.", 
                    RowBox[{"(", 
                    RowBox[{
                    RowBox[{"RateEqs", "[", "AM5rM", "]"}], "/.", 
                    RowBox[{"Table", "[", 
                    RowBox[{
                    RowBox[{
                    RowBox[{"Vars5rM", "[", 
                    RowBox[{"[", "i", "]"}], "]"}], "\[Rule]", 
                    RowBox[{
                    RowBox[{"Vars5rM", "[", 
                    RowBox[{"[", "i", "]"}], "]"}], "[", "t", "]"}]}], ",", 
                    RowBox[{"{", 
                    RowBox[{"i", ",", "1", ",", 
                    RowBox[{
                    RowBox[{"Dimensions", "[", "Vars5rM", "]"}], "[", 
                    RowBox[{"[", "1", "]"}], "]"}]}], "}"}]}], "]"}]}], 
                    ")"}]}], "/.", "Param5rM"}], ",", " ", "Init5rM"}], "]"}],
                 ",", " ", "Vars5rM", ",", " ", 
                RowBox[{"{", 
                 RowBox[{"t", ",", " ", "0", ",", 
                  SuperscriptBox["10", "5"]}], "}"}], ",", " ", 
                RowBox[{"Method", "\[Rule]", 
                 RowBox[{"{", 
                  RowBox[{"EventLocator", ",", " ", 
                   RowBox[{"\"\<Event\>\"", "\[Rule]", "F5rM"}], ",", "  ", 
                   RowBox[{"\"\<EventAction\>\"", "\[RuleDelayed]", 
                    RowBox[{"Throw", "[", "t", "]"}]}]}], "}"}]}]}], "]"}], 
              "]"}]}], " ", "}"}], "]"}]}], ",", " ", 
         RowBox[{"{", 
          RowBox[{"i", ",", "1400", ",", " ", "14000", ",", " ", "100"}], 
          "}"}]}], "]"}], "]"}], "[", 
      RowBox[{"[", 
       RowBox[{"2", ",", "1"}], "]"}], "]"}], "[", 
     RowBox[{"[", 
      RowBox[{"All", ",", " ", 
       RowBox[{"{", 
        RowBox[{"1", ",", "2", ",", "5"}], "}"}]}], "]"}], 
     "]"}]}]}]}]], "Input",
 CellChangeTimes->{{3.4105901826601553`*^9, 3.4105901829937115`*^9}, {
   3.411367835683589*^9, 3.4113678692641673`*^9}, {3.411368468918933*^9, 
   3.4113684776559887`*^9}, {3.412261770106371*^9, 3.412261896828271*^9}, {
   3.41226214041728*^9, 3.412262143284773*^9}, 3.413693709078125*^9, {
   3.413699068921875*^9, 3.41369907825*^9}, {3.413699113546875*^9, 
   3.4136991758125*^9}, {3.413882944341833*^9, 3.4138830047958045`*^9}, {
   3.4138832306344566`*^9, 3.4138832407023015`*^9}, {3.415704396893232*^9, 
   3.4157043987730675`*^9}, 3.451275185176217*^9, {3.4512752425231237`*^9, 
   3.451275256399819*^9}, {3.451275781604796*^9, 3.4512757821248627`*^9}, {
   3.451275896718225*^9, 3.4512759141014013`*^9}, {3.451276084611721*^9, 
   3.451276118534357*^9}, {3.4512821662721357`*^9, 3.4512822043062897`*^9}, {
   3.4512869019312353`*^9, 3.451286924011897*^9}, {3.451294063996543*^9, 
   3.451294097787428*^9}, {3.4514788322522593`*^9, 3.4514788638448267`*^9}, {
   3.451478942401495*^9, 3.451478950034951*^9}, {3.451478989487771*^9, 
   3.4514790793720818`*^9}, {3.451479130738927*^9, 3.45147915781592*^9}, {
   3.451479287810339*^9, 3.4514792934554367`*^9}, {3.451479371297228*^9, 
   3.451479380837598*^9}, {3.451479560991728*^9, 3.451479581732279*^9}, {
   3.4514805934918003`*^9, 3.451480597683206*^9}, {3.451480665602798*^9, 
   3.4514807387775373`*^9}, 3.484985652828125*^9, 3.484987459640625*^9, {
   3.4849889064978447`*^9, 3.48498890767647*^9}, {3.4849889538314247`*^9, 
   3.4849889542557297`*^9}, {3.48498901350128*^9, 3.484989018011485*^9}, {
   3.4849892119609504`*^9, 3.4849892127903423`*^9}, {3.4849893462285123`*^9, 
   3.484989347730807*^9}, 3.484990243354553*^9, {3.484990438770808*^9, 
   3.484990469444254*^9}, {3.4849906051986265`*^9, 3.484990619761406*^9}, 
   3.484990671340521*^9, {3.484990749029513*^9, 3.484990783155168*^9}, {
   3.4849908445935926`*^9, 3.4849908960001717`*^9}, {3.484990942516094*^9, 
   3.4849909570786877`*^9}, 3.4849912960641346`*^9, {3.4849914706891346`*^9, 
   3.4849914712516346`*^9}, {3.48499151470476*^9, 3.48499151489226*^9}, {
   3.4849915689078846`*^9, 3.4849915981578846`*^9}, {3.4849916615641346`*^9, 
   3.48499170964226*^9}, 3.4849922082247562`*^9, {3.4849923341511483`*^9, 
   3.484992336336828*^9}, {3.4849924103231907`*^9, 3.484992412024953*^9}, {
   3.484992451306003*^9, 3.4849924516182528`*^9}, {3.484992691457677*^9, 
   3.4849927159852285`*^9}, {3.484998782195136*^9, 3.4849987842113285`*^9}, 
   3.4849988370230713`*^9, 3.4849992332600913`*^9, 3.4849992823718824`*^9, 
   3.4850040234024954`*^9, {3.4850045952738357`*^9, 3.4850046613202877`*^9}, {
   3.485006297044194*^9, 3.4850063398251705`*^9}, 3.4850063883404846`*^9, 
   3.485011811988885*^9, {3.4850118975363073`*^9, 3.4850118996456957`*^9}, 
   3.485069098038623*^9, {3.485069223110982*^9, 3.4850692304658833`*^9}, {
   3.4851502076428537`*^9, 3.4851502133898897`*^9}, {3.4851504764077325`*^9, 
   3.485150482464399*^9}, 3.4851512037474346`*^9, {3.4851520395962973`*^9, 
   3.4851520495026107`*^9}, 3.485236630039303*^9, {3.4852371810953283`*^9, 
   3.485237182532856*^9}, {3.485261554818108*^9, 3.485261555364983*^9}, {
   3.485261658802483*^9, 3.485261673068108*^9}, {3.485261719927483*^9, 
   3.485261784818108*^9}, {3.485261890318108*^9, 3.485261890693108*^9}, {
   3.485262011911858*^9, 3.485262063036858*^9}, {3.485262093693108*^9, 
   3.485262093989983*^9}, {3.485262304286858*^9, 3.485262307114983*^9}, {
   3.485262337677483*^9, 3.485262476036858*^9}, {3.485262873833733*^9, 
   3.485263029114983*^9}, 3.485263064630608*^9, {3.485263248208733*^9, 
   3.485263295177483*^9}, {3.4852661380284214`*^9, 3.4852661954975386`*^9}, {
   3.4856711860312786`*^9, 3.4856712645183296`*^9}, {3.4856716970881844`*^9, 
   3.4856716974163113`*^9}, {3.485672970635996*^9, 3.4856730065512543`*^9}, {
   3.4856730586356287`*^9, 3.485673072410028*^9}, {3.4856731066590443`*^9, 
   3.485673128941161*^9}, {3.4856731674751997`*^9, 3.4856732255021954`*^9}, {
   3.4856734014768085`*^9, 3.4856734267392826`*^9}, {3.485673470407052*^9, 
   3.4856735022156916`*^9}, {3.4856735506223907`*^9, 
   3.4856735573238983`*^9}, {3.4856736448486967`*^9, 
   3.4856736642986517`*^9}, {3.485673735583984*^9, 3.485673738950322*^9}, {
   3.485673818092374*^9, 3.485673824825353*^9}, {3.4856739399250093`*^9, 
   3.4856739888482075`*^9}, {3.4856740346231146`*^9, 3.485674187878504*^9}, {
   3.4856742463100433`*^9, 3.4856742509702272`*^9}, {3.485674336162757*^9, 
   3.485674353416348*^9}, {3.4856765961652665`*^9, 3.485676606062518*^9}, {
   3.491232319796875*^9, 3.491232320875*^9}, {3.49123249178125*^9, 
   3.4912324991875*^9}, {3.491232636328125*^9, 3.491232636703125*^9}, 
   3.491232689671875*^9, 3.491232723421875*^9, {3.491232817984375*^9, 
   3.49123281896875*^9}, {3.491232908953125*^9, 3.49123295559375*^9}, {
   3.491232987765625*^9, 3.491232989171875*^9}, 3.4912331464375*^9, {
   3.4912332348125*^9, 3.491233261671875*^9}, 3.49123377303125*^9, 
   3.4912339458125*^9, 3.491318081671875*^9, {3.49131813521875*^9, 
   3.491318162046875*^9}, {3.491318397625*^9, 3.491318398109375*^9}, 
   3.4913185080625*^9, 3.491318829484375*^9, {3.49131906028125*^9, 
   3.491319099671875*^9}, {3.49132084278125*^9, 3.4913208889375*^9}, {
   3.49132112478125*^9, 3.491321153484375*^9}, {3.4913215039375*^9, 
   3.491321555125*^9}, {3.491321592734375*^9, 3.49132159328125*^9}, {
   3.4913220165*^9, 3.4913220168125*^9}, {3.491322107453125*^9, 
   3.49132211375*^9}, {3.491322152*^9, 3.491322153328125*^9}}],

Cell[BoxData[
 RowBox[{
  RowBox[{"2.", Cell["Sequential in nucleoplasm", "Text",
    CellChangeTimes->{{3.4160509087708006`*^9, 3.4160509183511934`*^9}},
    FontSize->18]}], ",", " ", 
  RowBox[{"Kd", "=", 
   RowBox[{
    SuperscriptBox["10", 
     RowBox[{"-", "9"}]], "M", " ", 
    RowBox[{"(", 
     RowBox[{"1000", " ", "pM"}], ")"}]}]}]}]], "Text",
 CellChangeTimes->{{3.451276406458461*^9, 3.451276413388191*^9}, {
  3.451481319960957*^9, 3.451481325503442*^9}},
 FontSize->16,
 FontWeight->"Bold",
 Background->RGBColor[1, 1, 0]],

Cell[BoxData[
 RowBox[{
  RowBox[{
   RowBox[{"InitN1", "[", 
    RowBox[{"x_", ",", " ", "Vars_"}], "]"}], ":=", 
   RowBox[{"ToExpression", "[", 
    RowBox[{"Table", "[", 
     RowBox[{
      RowBox[{"StringJoin", "[", 
       RowBox[{
        RowBox[{"Vars", "[", 
         RowBox[{"[", "i", "]"}], "]"}], ",", " ", 
        RowBox[{"If", "[", 
         RowBox[{
          RowBox[{
           RowBox[{"StringLength", "[", 
            RowBox[{"Vars", "[", 
             RowBox[{"[", "i", "]"}], "]"}], "]"}], ">", "3"}], ",", 
          "\"\<[0]==0\>\"", ",", " ", 
          RowBox[{"If", "[", 
           RowBox[{
            RowBox[{
             RowBox[{"StringMatchQ", "[", 
              RowBox[{
               RowBox[{"Vars", "[", 
                RowBox[{"[", "i", "]"}], "]"}], ",", "\"\<r*\>\""}], "]"}], "===",
              "True"}], " ", ",", " ", "\"\<[0]==0\>\"", ",", " ", 
            RowBox[{"StringJoin", "[", 
             RowBox[{"\"\<[0]==\>\"", ",", " ", 
              RowBox[{"ToString", "[", "x", "]"}]}], "]"}]}], "]"}]}], 
         "]"}]}], "]"}], ",", " ", 
      RowBox[{"{", 
       RowBox[{"i", ",", "1", ",", 
        RowBox[{"Length", "[", "Vars", "]"}]}], "}"}]}], "]"}], "]"}]}], 
  ";"}]], "Input",
 CellChangeTimes->{{3.4852675656805234`*^9, 3.485267569805233*^9}}],

Cell[BoxData[
 RowBox[{
  RowBox[{
   RowBox[{"InitM1", "[", 
    RowBox[{"x_", ",", " ", "Vars_"}], "]"}], ":=", 
   RowBox[{"ToExpression", "[", 
    RowBox[{"Table", "[", 
     RowBox[{
      RowBox[{"StringJoin", "[", 
       RowBox[{
        RowBox[{"Vars", "[", 
         RowBox[{"[", "i", "]"}], "]"}], ",", " ", 
        RowBox[{"If", "[", 
         RowBox[{
          RowBox[{
           RowBox[{
            RowBox[{"StringLength", "[", 
             RowBox[{"Vars", "[", 
              RowBox[{"[", "i", "]"}], "]"}], "]"}], ">", "3"}], "||", 
           RowBox[{
            RowBox[{"StringMatchQ", "[", 
             RowBox[{
              RowBox[{"Vars", "[", 
               RowBox[{"[", "i", "]"}], "]"}], ",", "\"\<r2\>\""}], "]"}], "===",
             "True"}]}], ",", "\"\<[0]==0\>\"", ",", " ", 
          RowBox[{"If", "[", 
           RowBox[{
            RowBox[{
             RowBox[{"StringMatchQ", "[", 
              RowBox[{
               RowBox[{"Vars", "[", 
                RowBox[{"[", "i", "]"}], "]"}], ",", "\"\<r*\>\""}], "]"}], "===",
              "True"}], " ", ",", " ", "\"\<[0]==0\>\"", ",", " ", 
            RowBox[{"StringJoin", "[", 
             RowBox[{"\"\<[0]==\>\"", ",", " ", 
              RowBox[{"ToString", "[", "x", "]"}]}], "]"}]}], "]"}]}], 
         "]"}]}], "]"}], ",", " ", 
      RowBox[{"{", 
       RowBox[{"i", ",", "1", ",", 
        RowBox[{"Length", "[", "Vars", "]"}]}], "}"}]}], "]"}], "]"}]}], 
  ";"}]], "Input",
 CellChangeTimes->{{3.4852682763147955`*^9, 3.485268279783412*^9}}],

Cell[CellGroupData[{

Cell[BoxData[{
 RowBox[{
  RowBox[{"AM5s", "=", 
   RowBox[{"{", 
    RowBox[{
     RowBox[{"{", 
      RowBox[{
      "\"\<o\>\"", ",", "\"\<r1\>\"", ",", "\"\<p1\>\"", ",", "\"\<p2\>\"", 
       ",", "\"\<p3\>\"", ",", "\"\<p4\>\"", ",", "\"\<p5\>\"", ",", 
       "\"\<p1p2\>\"", ",", "\"\<p1p2p3\>\"", ",", "\"\<p1p2p3p4\>\"", ",", 
       "\"\<p1p2p3p4p5\>\"", ",", "\"\<M1\>\"", ",", "\"\<M2\>\""}], "}"}], 
     ",", 
     RowBox[{"{", 
      RowBox[{
      "\"\<p1p2\>\"", ",", "0", ",", "1", ",", "1", ",", "0", ",", "0", ",", 
       "0", ",", "0", ",", "0", ",", "0", ",", "0", ",", "50", ",", "50"}], 
      "}"}], ",", 
     RowBox[{"{", 
      RowBox[{
      "\"\<p1p2p3\>\"", ",", "0", ",", "0", ",", "0", ",", "1", ",", "0", ",",
        "0", ",", "1", ",", "0", ",", "0", ",", "0", ",", "50", ",", "100"}], 
      "}"}], ",", 
     RowBox[{"{", 
      RowBox[{
      "\"\<p1p2p3p4\>\"", ",", "0", ",", "0", ",", "0", ",", "0", ",", "1", 
       ",", "0", ",", "0", ",", "1", ",", "0", ",", "0", ",", "50", ",", 
       "150"}], "}"}], ",", 
     RowBox[{"{", 
      RowBox[{
      "\"\<p1p2p3p4p5\>\"", ",", "0", ",", "0", ",", "0", ",", "0", ",", "0", 
       ",", "1", ",", "0", ",", "0", ",", "1", ",", "0", ",", "50", ",", 
       "200"}], "}"}], ",", 
     RowBox[{"{", 
      RowBox[{
      "\"\<p1p2p3p4p5r1\>\"", ",", "1", ",", "0", ",", "0", ",", "0", ",", 
       "0", ",", "0", ",", "0", ",", "0", ",", "0", ",", "1", ",", "0", ",", 
       "250"}], "}"}]}], "}"}]}], ";"}], "\[IndentingNewLine]", 
 RowBox[{
  RowBox[{
   RowBox[{"AM5sM", "=", 
    RowBox[{"{", 
     RowBox[{
      RowBox[{"{", 
       RowBox[{
       "\"\<o\>\"", ",", "\"\<r1\>\"", ",", "\"\<p1\>\"", ",", "\"\<p2\>\"", 
        ",", "\"\<p3\>\"", ",", "\"\<p4\>\"", ",", "\"\<p5\>\"", ",", 
        "\"\<p1p2\>\"", ",", "\"\<p1p2p3\>\"", ",", "\"\<p1p2p3p4\>\"", ",", 
        "\"\<p1p2p3p4p5\>\"", ",", "\"\<r2\>\"", ",", "\"\<M1\>\"", ",", 
        "\"\<M2\>\""}], "}"}], ",", 
      RowBox[{"{", 
       RowBox[{
       "\"\<p1p2\>\"", ",", "0", ",", "1", ",", "1", ",", "0", ",", "0", ",", 
        "0", ",", "0", ",", "0", ",", "0", ",", "0", ",", "0", ",", "50", ",",
         "50"}], "}"}], ",", 
      RowBox[{"{", 
       RowBox[{
       "\"\<p1p2p3\>\"", ",", "0", ",", "0", ",", "0", ",", "1", ",", "0", 
        ",", "0", ",", "1", ",", "0", ",", "0", ",", "0", ",", "0", ",", "50",
         ",", "100"}], "}"}], ",", 
      RowBox[{"{", 
       RowBox[{
       "\"\<p1p2p3p4\>\"", ",", "0", ",", "0", ",", "0", ",", "0", ",", "1", 
        ",", "0", ",", "0", ",", "1", ",", "0", ",", "0", ",", "0", ",", "50",
         ",", "150"}], "}"}], ",", 
      RowBox[{"{", 
       RowBox[{
       "\"\<p1p2p3p4p5\>\"", ",", "0", ",", "0", ",", "0", ",", "0", ",", "0",
         ",", "1", ",", "0", ",", "0", ",", "1", ",", "0", ",", "0", ",", 
        "50", ",", "200"}], "}"}], ",", 
      RowBox[{"{", 
       RowBox[{
       "\"\<p1p2p3p4p5r1\>\"", ",", "1", ",", "0", ",", "0", ",", "0", ",", 
        "0", ",", "0", ",", "0", ",", "0", ",", "0", ",", "1", ",", "0", ",", 
        "0", ",", "250"}], "}"}], ",", 
      RowBox[{"{", 
       RowBox[{
       "\"\<p1p2p3p4p5r1\>\"", ",", "0", ",", "1", ",", "1", ",", "1", ",", 
        "1", ",", "1", ",", "0", ",", "0", ",", "0", ",", "0", ",", "1", ",", 
        "0", ",", "0.01"}], "}"}]}], "}"}]}], ";"}], 
  "\[IndentingNewLine]"}], "\[IndentingNewLine]", 
 RowBox[{
  RowBox[{"Reap", "[", 
   RowBox[{"Do", "[", 
    RowBox[{
     RowBox[{
      RowBox[{"Reactions", "[", "AM5s", "]"}], ";", "\[IndentingNewLine]", 
      RowBox[{"RateEqs", "[", "AM5s", "]"}], ";", "\[IndentingNewLine]", 
      RowBox[{"Param", "=", 
       RowBox[{"Param1", "[", 
        RowBox[{"AM5s", ",", "1000"}], "]"}]}], ";", "\[IndentingNewLine]", 
      RowBox[{"Perem5s", "=", 
       RowBox[{"GenerateVars", "[", 
        RowBox[{"Reactions", "[", "AM5s", "]"}], "]"}]}], ";", 
      "\[IndentingNewLine]", 
      RowBox[{"Perem5sS", "=", 
       RowBox[{"Table", "[", 
        RowBox[{
         RowBox[{"ToString", "[", 
          RowBox[{"Perem5s", "[", 
           RowBox[{"[", "i", "]"}], "]"}], "]"}], ",", " ", 
         RowBox[{"{", 
          RowBox[{"i", ",", "1", ",", 
           RowBox[{"Length", "[", "Perem5s", "]"}]}], "}"}]}], "]"}]}], ";", 
      "\[IndentingNewLine]", 
      RowBox[{"Init05s", "=", 
       RowBox[{"InitN1", "[", 
        RowBox[{"i", ",", "Perem5sS"}], "]"}]}], ";", "\[IndentingNewLine]", 
      RowBox[{"Sol05s", "=", 
       RowBox[{"NDSolve", "[", 
        RowBox[{
         RowBox[{"Join", "[", 
          RowBox[{
           RowBox[{
            RowBox[{
             RowBox[{"Odes", "[", 
              RowBox[{"Reactions", "[", "AM5s", "]"}], "]"}], "/.", 
             RowBox[{"(", 
              RowBox[{
               RowBox[{"RateEqs", "[", "AM5s", "]"}], "/.", 
               RowBox[{"Table", "[", 
                RowBox[{
                 RowBox[{
                  RowBox[{"Perem5s", "[", 
                   RowBox[{"[", "j", "]"}], "]"}], "\[Rule]", 
                  RowBox[{
                   RowBox[{"Perem5s", "[", 
                    RowBox[{"[", "j", "]"}], "]"}], "[", "t", "]"}]}], ",", 
                 RowBox[{"{", 
                  RowBox[{"j", ",", "1", ",", 
                   RowBox[{
                    RowBox[{"Dimensions", "[", "Perem5s", "]"}], "[", 
                    RowBox[{"[", "1", "]"}], "]"}]}], "}"}]}], "]"}]}], 
              ")"}]}], "/.", "Param"}], ",", "Init05s"}], "]"}], ",", 
         "Perem5s", ",", " ", 
         RowBox[{"{", 
          RowBox[{"t", ",", " ", "0", ",", 
           SuperscriptBox["10", "4"]}], "}"}]}], "]"}]}], ";", 
      "\[IndentingNewLine]", 
      RowBox[{"Init5s", "=", 
       RowBox[{"ReplacePart", "[", 
        RowBox[{
         RowBox[{"Table", "[", 
          RowBox[{
           RowBox[{
            RowBox[{
             RowBox[{"Perem5s", "[", 
              RowBox[{"[", "j", "]"}], "]"}], "[", "0", "]"}], "\[Equal]", 
            RowBox[{
             RowBox[{"(", 
              RowBox[{
               RowBox[{
                RowBox[{
                 RowBox[{"Perem5s", "[", 
                  RowBox[{"[", "j", "]"}], "]"}], "[", "t", "]"}], "/.", 
                "Sol05s"}], "/.", 
               RowBox[{"t", "\[Rule]", " ", "10000"}]}], ")"}], "[", 
             RowBox[{"[", "1", "]"}], "]"}]}], ",", " ", 
           RowBox[{"{", 
            RowBox[{"j", ",", "1", ",", 
             RowBox[{"Length", "[", "Perem5s", "]"}]}], "}"}]}], "]"}], ",", 
         " ", 
         RowBox[{
          RowBox[{"r1", "[", "0", "]"}], "\[Equal]", "1.4"}], ",", " ", 
         RowBox[{
          RowBox[{"Position", "[", 
           RowBox[{"Perem5s", ",", " ", "r1"}], "]"}], "[", 
          RowBox[{"[", "1", "]"}], "]"}]}], "]"}]}], ";", 
      "\[IndentingNewLine]", 
      RowBox[{"Sol5s", "=", 
       RowBox[{"NDSolve", "[", 
        RowBox[{
         RowBox[{"Join", "[", 
          RowBox[{
           RowBox[{
            RowBox[{
             RowBox[{"Odes", "[", 
              RowBox[{"Reactions", "[", "AM5s", "]"}], "]"}], "/.", 
             RowBox[{"(", 
              RowBox[{
               RowBox[{"RateEqs", "[", "AM5s", "]"}], "/.", 
               RowBox[{"Table", "[", 
                RowBox[{
                 RowBox[{
                  RowBox[{"Perem5s", "[", 
                   RowBox[{"[", "j", "]"}], "]"}], "\[Rule]", 
                  RowBox[{
                   RowBox[{"Perem5s", "[", 
                    RowBox[{"[", "j", "]"}], "]"}], "[", "t", "]"}]}], ",", 
                 RowBox[{"{", 
                  RowBox[{"j", ",", "1", ",", 
                   RowBox[{
                    RowBox[{"Dimensions", "[", "Perem5s", "]"}], "[", 
                    RowBox[{"[", "1", "]"}], "]"}]}], "}"}]}], "]"}]}], 
              ")"}]}], "/.", "Param"}], ",", "Init5s"}], "]"}], ",", 
         "Perem5s", ",", " ", 
         RowBox[{"{", 
          RowBox[{"t", ",", " ", "0", ",", 
           SuperscriptBox["10", "4"]}], "}"}]}], "]"}]}], ";", 
      "\[IndentingNewLine]", 
      RowBox[{"SSSol5s", "=", 
       RowBox[{"FindRoot", "[", 
        RowBox[{
         RowBox[{
          RowBox[{
           RowBox[{"Table", "[", 
            RowBox[{
             RowBox[{
              RowBox[{
               RowBox[{"Odes", "[", 
                RowBox[{"Reactions", "[", "AM5s", "]"}], "]"}], "[", 
               RowBox[{"[", 
                RowBox[{"i", ",", "2"}], "]"}], "]"}], "\[Equal]", "0"}], ",",
              " ", 
             RowBox[{"{", 
              RowBox[{"i", ",", " ", "1", ",", " ", 
               RowBox[{"Length", "[", 
                RowBox[{"Odes", "[", 
                 RowBox[{"Reactions", "[", "AM5s", "]"}], "]"}], "]"}]}], 
              "}"}]}], "]"}], "/.", 
           RowBox[{"RateEqs", "[", "AM5s", "]"}]}], "/.", "Param"}], ",", " ", 
         RowBox[{"Table", "[", 
          RowBox[{
           RowBox[{"{", 
            RowBox[{
             RowBox[{"Perem5s", "[", 
              RowBox[{"[", "i", "]"}], "]"}], ",", " ", 
             RowBox[{
              RowBox[{"(", 
               RowBox[{
                RowBox[{
                 RowBox[{
                  RowBox[{"Perem5s", "[", 
                   RowBox[{"[", "i", "]"}], "]"}], "[", "t", "]"}], "/.", 
                 RowBox[{"t", "\[Rule]", " ", "1000"}]}], "/.", "Sol5s"}], 
               ")"}], "[", 
              RowBox[{"[", "1", "]"}], "]"}]}], "}"}], ",", " ", 
           RowBox[{"{", 
            RowBox[{"i", ",", "1", ",", " ", 
             RowBox[{"Length", "[", "Perem5s", "]"}]}], "}"}]}], "]"}]}], 
        "]"}]}], ";", "\[IndentingNewLine]", 
      RowBox[{"F5s", "=", 
       RowBox[{"If", "[", 
        RowBox[{
         RowBox[{
          RowBox[{"p1p2p3p4p5r1", "[", "t", "]"}], "\[GreaterEqual]", 
          RowBox[{
           RowBox[{
            RowBox[{"(", 
             RowBox[{
              RowBox[{
               RowBox[{"p1p2p3p4p5r1", "[", "t", "]"}], "/.", 
               RowBox[{"t", "\[Rule]", " ", "1000"}]}], "/.", "Sol5s"}], 
             ")"}], "[", 
            RowBox[{"[", "1", "]"}], "]"}], "/", "2"}]}], ",", " ", "True", 
         ",", " ", "False"}], "]"}]}], ";", "\[IndentingNewLine]", 
      RowBox[{"Reactions", "[", "AM5sM", "]"}], ";", "\[IndentingNewLine]", 
      RowBox[{"RateEqs", "[", "AM5sM", "]"}], ";", "\[IndentingNewLine]", 
      RowBox[{"Param5sM", "=", 
       RowBox[{"ReplacePart", "[", 
        RowBox[{
         RowBox[{"Param1", "[", 
          RowBox[{"AM5sM", ",", "1000"}], "]"}], ",", 
         RowBox[{"{", 
          RowBox[{
           RowBox[{
            RowBox[{"{", 
             RowBox[{
              RowBox[{
               RowBox[{"Length", "[", "AM5sM", "]"}], "-", "1"}], ",", "2"}], 
             "}"}], "\[Rule]", " ", "0"}], ",", " ", 
           RowBox[{
            RowBox[{"{", 
             RowBox[{
              RowBox[{"2", "*", 
               RowBox[{"(", 
                RowBox[{
                 RowBox[{"Length", "[", "AM5sM", "]"}], "-", "1"}], ")"}]}], 
              ",", "2"}], "}"}], "\[Rule]", " ", 
            RowBox[{"1", "*", "60"}]}]}], "}"}]}], "]"}]}], ";", 
      "\[IndentingNewLine]", 
      RowBox[{"Vars5sM", "=", 
       RowBox[{"GenerateVars", "[", 
        RowBox[{"Reactions", "[", "AM5sM", "]"}], "]"}]}], ";", 
      "\[IndentingNewLine]", 
      RowBox[{"VarsS5sM", "=", 
       RowBox[{"Table", "[", 
        RowBox[{
         RowBox[{"ToString", "[", 
          RowBox[{"Vars5sM", "[", 
           RowBox[{"[", "i", "]"}], "]"}], "]"}], ",", " ", 
         RowBox[{"{", 
          RowBox[{"i", ",", "1", ",", 
           RowBox[{"Length", "[", "Vars5sM", "]"}]}], "}"}]}], "]"}]}], ";", 
      "\[IndentingNewLine]", 
      RowBox[{"Init5sM0", "=", 
       RowBox[{"InitM1", "[", 
        RowBox[{"i", ",", "VarsS5sM"}], "]"}]}], ";", "\[IndentingNewLine]", 
      RowBox[{"Sol5sM0", "=", 
       RowBox[{"NDSolve", "[", 
        RowBox[{
         RowBox[{"Join", "[", 
          RowBox[{
           RowBox[{
            RowBox[{
             RowBox[{"Odes", "[", 
              RowBox[{"Reactions", "[", "AM5sM", "]"}], "]"}], "/.", 
             RowBox[{"(", 
              RowBox[{
               RowBox[{"RateEqs", "[", "AM5sM", "]"}], "/.", 
               RowBox[{"Table", "[", 
                RowBox[{
                 RowBox[{
                  RowBox[{"Vars5sM", "[", 
                   RowBox[{"[", "i", "]"}], "]"}], "\[Rule]", 
                  RowBox[{
                   RowBox[{"Vars5sM", "[", 
                    RowBox[{"[", "i", "]"}], "]"}], "[", "t", "]"}]}], ",", 
                 RowBox[{"{", 
                  RowBox[{"i", ",", "1", ",", 
                   RowBox[{
                    RowBox[{"Dimensions", "[", "Vars5sM", "]"}], "[", 
                    RowBox[{"[", "1", "]"}], "]"}]}], "}"}]}], "]"}]}], 
              ")"}]}], "/.", "Param5sM"}], ",", " ", "Init5sM0"}], "]"}], ",",
          " ", "Vars5sM", ",", " ", 
         RowBox[{"{", 
          RowBox[{"t", ",", " ", "0", ",", 
           SuperscriptBox["10", "4"]}], "}"}]}], "]"}]}], ";", 
      "\[IndentingNewLine]", 
      RowBox[{"Init5sM", "=", 
       RowBox[{"ReplacePart", "[", 
        RowBox[{
         RowBox[{"Table", "[", 
          RowBox[{
           RowBox[{
            RowBox[{
             RowBox[{"Vars5sM", "[", 
              RowBox[{"[", "j", "]"}], "]"}], "[", "0", "]"}], "\[Equal]", 
            RowBox[{
             RowBox[{"(", 
              RowBox[{
               RowBox[{
                RowBox[{
                 RowBox[{"Vars5sM", "[", 
                  RowBox[{"[", "j", "]"}], "]"}], "[", "t", "]"}], "/.", 
                "Sol5sM0"}], "/.", 
               RowBox[{"t", "\[Rule]", " ", "10000"}]}], ")"}], "[", 
             RowBox[{"[", "1", "]"}], "]"}]}], ",", " ", 
           RowBox[{"{", 
            RowBox[{"j", ",", "1", ",", 
             RowBox[{"Length", "[", "Vars5sM", "]"}]}], "}"}]}], "]"}], ",", 
         " ", 
         RowBox[{
          RowBox[{"r1", "[", "0", "]"}], "\[Equal]", "1.4"}], ",", " ", 
         RowBox[{
          RowBox[{"Position", "[", 
           RowBox[{"Vars5sM", ",", " ", "r1"}], "]"}], "[", 
          RowBox[{"[", "1", "]"}], "]"}]}], "]"}]}], ";", 
      "\[IndentingNewLine]", 
      RowBox[{"Sol5sM", "=", 
       RowBox[{"NDSolve", "[", 
        RowBox[{
         RowBox[{"Join", "[", 
          RowBox[{
           RowBox[{
            RowBox[{
             RowBox[{"Odes", "[", 
              RowBox[{"Reactions", "[", "AM5sM", "]"}], "]"}], "/.", 
             RowBox[{"(", 
              RowBox[{
               RowBox[{"RateEqs", "[", "AM5sM", "]"}], "/.", 
               RowBox[{"Table", "[", 
                RowBox[{
                 RowBox[{
                  RowBox[{"Vars5sM", "[", 
                   RowBox[{"[", "i", "]"}], "]"}], "\[Rule]", 
                  RowBox[{
                   RowBox[{"Vars5sM", "[", 
                    RowBox[{"[", "i", "]"}], "]"}], "[", "t", "]"}]}], ",", 
                 RowBox[{"{", 
                  RowBox[{"i", ",", "1", ",", 
                   RowBox[{
                    RowBox[{"Dimensions", "[", "Vars5sM", "]"}], "[", 
                    RowBox[{"[", "1", "]"}], "]"}]}], "}"}]}], "]"}]}], 
              ")"}]}], "/.", "Param5sM"}], ",", " ", "Init5sM"}], "]"}], ",", 
         " ", "Vars5sM", ",", " ", 
         RowBox[{"{", 
          RowBox[{"t", ",", " ", "0", ",", 
           SuperscriptBox["10", "4"]}], "}"}]}], "]"}]}], ";", 
      "\[IndentingNewLine]", 
      RowBox[{"F5sM", "=", 
       RowBox[{"If", "[", 
        RowBox[{
         RowBox[{
          RowBox[{"r2", "[", "t", "]"}], "\[GreaterEqual]", 
          RowBox[{"0.5", "*", "1.4"}]}], ",", " ", "True", ",", " ", 
         "False"}], "]"}]}], ";", "\[IndentingNewLine]", 
      RowBox[{"Sow", "[", 
       RowBox[{"{", 
        RowBox[{
         RowBox[{"0.000011589847111568995`", "*", "i"}], ",", 
         RowBox[{
          RowBox[{"(", 
           RowBox[{"p1p2p3p4p5r1", "/.", "SSSol5s"}], ")"}], "/", "1.4"}], 
         ",", "\[IndentingNewLine]", 
         RowBox[{"Catch", "[", 
          RowBox[{"NDSolve", "[", 
           RowBox[{
            RowBox[{"Join", "[", 
             RowBox[{
              RowBox[{
               RowBox[{
                RowBox[{"Odes", "[", 
                 RowBox[{"Reactions", "[", "AM5s", "]"}], "]"}], "/.", 
                RowBox[{"(", 
                 RowBox[{
                  RowBox[{"RateEqs", "[", "AM5s", "]"}], "/.", 
                  RowBox[{"Table", "[", 
                   RowBox[{
                    RowBox[{
                    RowBox[{"Perem5s", "[", 
                    RowBox[{"[", "i", "]"}], "]"}], "\[Rule]", 
                    RowBox[{
                    RowBox[{"Perem5s", "[", 
                    RowBox[{"[", "i", "]"}], "]"}], "[", "t", "]"}]}], ",", 
                    RowBox[{"{", 
                    RowBox[{"i", ",", "1", ",", 
                    RowBox[{
                    RowBox[{"Dimensions", "[", "Perem5s", "]"}], "[", 
                    RowBox[{"[", "1", "]"}], "]"}]}], "}"}]}], "]"}]}], 
                 ")"}]}], "/.", "Param"}], ",", " ", "Init5s"}], "]"}], ",", 
            " ", "Perem5s", ",", " ", 
            RowBox[{"{", 
             RowBox[{"t", ",", " ", "0", ",", 
              SuperscriptBox["10", "4"]}], "}"}], ",", " ", 
            RowBox[{"Method", "\[Rule]", 
             RowBox[{"{", 
              RowBox[{"EventLocator", ",", " ", 
               RowBox[{"\"\<Event\>\"", "\[Rule]", "F5s"}], ",", "  ", 
               RowBox[{"\"\<EventAction\>\"", "\[RuleDelayed]", 
                RowBox[{"Throw", "[", "t", "]"}]}]}], "}"}]}]}], "]"}], " ", 
          "]"}], " ", ",", "\[IndentingNewLine]", 
         RowBox[{"Catch", "[", 
          RowBox[{"NDSolve", "[", 
           RowBox[{
            RowBox[{"Join", "[", 
             RowBox[{
              RowBox[{
               RowBox[{
                RowBox[{"Odes", "[", 
                 RowBox[{"Reactions", "[", "AM5sM", "]"}], "]"}], "/.", 
                RowBox[{"(", 
                 RowBox[{
                  RowBox[{"RateEqs", "[", "AM5sM", "]"}], "/.", 
                  RowBox[{"Table", "[", 
                   RowBox[{
                    RowBox[{
                    RowBox[{"Vars5sM", "[", 
                    RowBox[{"[", "i", "]"}], "]"}], "\[Rule]", 
                    RowBox[{
                    RowBox[{"Vars5sM", "[", 
                    RowBox[{"[", "i", "]"}], "]"}], "[", "t", "]"}]}], ",", 
                    RowBox[{"{", 
                    RowBox[{"i", ",", "1", ",", 
                    RowBox[{
                    RowBox[{"Dimensions", "[", "Vars5sM", "]"}], "[", 
                    RowBox[{"[", "1", "]"}], "]"}]}], "}"}]}], "]"}]}], 
                 ")"}]}], "/.", "Param5sM"}], ",", " ", "Init5sM"}], "]"}], 
            ",", " ", "Vars5sM", ",", " ", 
            RowBox[{"{", 
             RowBox[{"t", ",", " ", "0", ",", 
              SuperscriptBox["10", "6"]}], "}"}], ",", " ", 
            RowBox[{"Method", "\[Rule]", 
             RowBox[{"{", 
              RowBox[{"EventLocator", ",", " ", 
               RowBox[{"\"\<Event\>\"", "\[Rule]", "F5sM"}], ",", "  ", 
               RowBox[{"\"\<EventAction\>\"", "\[RuleDelayed]", 
                RowBox[{"Throw", "[", "t", "]"}]}]}], "}"}]}]}], "]"}], " ", 
          "]"}]}], "}"}], "]"}]}], " ", ",", " ", 
     RowBox[{"{", 
      RowBox[{"i", ",", "140", ",", "14000", ",", "100"}], "}"}]}], "]"}], 
   "]"}], "[", 
  RowBox[{"[", 
   RowBox[{"2", ",", "1"}], "]"}], "]"}]}], "Input",
 CellChangeTimes->{{3.413691263078125*^9, 3.4136914998125*^9}, {
   3.413694498875*^9, 3.413694540359375*^9}, 3.413718281859375*^9, 
   3.41371868521875*^9, {3.413718762078125*^9, 3.41371877215625*^9}, {
   3.413721028109375*^9, 3.4137210440625*^9}, {3.41372108078125*^9, 
   3.41372108325*^9}, {3.41372112209375*^9, 3.41372112234375*^9}, 
   3.4137212155625*^9, {3.416669229192875*^9, 3.416669275396*^9}, 
   3.4512869697285423`*^9, {3.451287023475745*^9, 3.451287025893791*^9}, {
   3.451287056513674*^9, 3.45128705830685*^9}, {3.451287269346521*^9, 
   3.451287272428187*^9}, {3.451287317344162*^9, 3.45128740700991*^9}, {
   3.451287458143544*^9, 3.4512875183395977`*^9}, {3.451287575486315*^9, 
   3.451287591081956*^9}, 3.451293752034643*^9, {3.4512940258213377`*^9, 
   3.451294029058303*^9}, 3.4512941322952414`*^9, {3.45148078056704*^9, 
   3.451480784370408*^9}, 3.451480824122542*^9, {3.451480871075428*^9, 
   3.451480879449329*^9}, {3.451480911061603*^9, 3.4514809172298307`*^9}, {
   3.451480959662902*^9, 3.451481058716484*^9}, {3.485012022599608*^9, 
   3.4850120331778007`*^9}, {3.4850120642248745`*^9, 
   3.4850121340378213`*^9}, {3.485012200756998*^9, 3.485012254460467*^9}, {
   3.485012314023348*^9, 3.485012323757785*^9}, {3.485150341642999*^9, 
   3.485150357496753*^9}, {3.4852375069111347`*^9, 3.4852375072236366`*^9}, 
   3.4852375503489127`*^9, {3.4852376163337097`*^9, 3.4852376164743357`*^9}, {
   3.485266567406169*^9, 3.4852666549692297`*^9}, {3.4852668105952253`*^9, 
   3.485266864142443*^9}, 3.4852668951426415`*^9, {3.4852669379241657`*^9, 
   3.485266942689821*^9}, {3.485267017674676*^9, 3.485267047733879*^9}, 
   3.4852671344806232`*^9, 3.485267193202218*^9, 3.4852674727513337`*^9, {
   3.4852675819918747`*^9, 3.4852677309970093`*^9}, {3.4852677813215914`*^9, 
   3.485267785368181*^9}, {3.485267853614033*^9, 3.485267866050976*^9}, {
   3.4852679160331116`*^9, 3.4852679319698977`*^9}, {3.4852679962326436`*^9, 
   3.485267996451384*^9}, {3.4852682858925524`*^9, 3.4852682996264*^9}, {
   3.4852690023843393`*^9, 3.4852690038217936`*^9}, {3.485521164698947*^9, 
   3.4855211915428686`*^9}, {3.4855212466525965`*^9, 
   3.4855212469494734`*^9}, {3.491200470265625*^9, 3.49120047996875*^9}, {
   3.4912005165*^9, 3.4912005248125*^9}, {3.491200564484375*^9, 
   3.49120056540625*^9}, {3.491200617140625*^9, 3.491200665234375*^9}, {
   3.543810794389773*^9, 3.543810798833027*^9}}],

Cell[BoxData[
 RowBox[{"{", 
  RowBox[{
   RowBox[{"{", 
    RowBox[{
    "0.043346028197268044`", ",", "0.6040827582292039`", ",", 
     "0.7546812461677919`", ",", "1.273646059736023`"}], "}"}], ",", 
   RowBox[{"{", 
    RowBox[{
    "0.04450501290842494`", ",", "0.5338756377717374`", ",", 
     "0.7355032467330038`", ",", "1.2216327728397123`"}], "}"}], ",", 
   RowBox[{"{", 
    RowBox[{
    "0.04566399761958184`", ",", "0.6237845711502732`", ",", 
     "0.7171335541618886`", ",", "1.1733859313917596`"}], "}"}]}], 
  "}"}]], "Output",
 CellChangeTimes->{
  3.485521135730012*^9, {3.4855211680427184`*^9, 3.4855211924022493`*^9}, 
   3.4855212478869796`*^9, 3.491200383125*^9, 3.491200489046875*^9, 
   3.4912005276875*^9, {3.491200642765625*^9, 3.49120066696875*^9}}]
}, Open  ]],

Cell[BoxData[
 StyleBox[
  RowBox[{
   RowBox[{"3.", 
    RowBox[{Cell["Sequential in nucleoplasm", "Text",
      CellChangeTimes->{{3.4160509087708006`*^9, 3.4160509183511934`*^9}},
      FontSize->18], "/", "on"}], " ", "RE"}], ",", 
   RowBox[{"Kd", "=", 
    RowBox[{
     SuperscriptBox["10", 
      RowBox[{"-", "9"}]], "M", " ", 
     RowBox[{"(", 
      RowBox[{"1000", " ", "pM"}], ")"}]}]}]}],
  FontSize->16,
  FontWeight->"Bold"]], "Text",
 CellChangeTimes->{{3.451293194743432*^9, 3.4512932161166563`*^9}, {
  3.451479885526689*^9, 3.451479887362937*^9}, {3.451481611690056*^9, 
  3.451481626775414*^9}, {3.4852686100531445`*^9, 3.485268618037264*^9}},
 Background->RGBColor[1, 1, 0]],

Cell[BoxData[{
 RowBox[{
  RowBox[{"AM5b", "=", 
   RowBox[{"{", 
    RowBox[{
     RowBox[{"{", 
      RowBox[{
      "\"\<o\>\"", ",", "\"\<r1\>\"", ",", "\"\<p1\>\"", ",", "\"\<p2\>\"", 
       ",", "\"\<p3\>\"", ",", "\"\<p4\>\"", ",", "\"\<p5\>\"", ",", 
       "\"\<p1p2\>\"", ",", "\"\<p1p2p3\>\"", ",", "\"\<p1p2p3p4\>\"", ",", 
       "\"\<p1p2p3p4p5\>\"", ",", "\"\<p1r1\>\"", ",", "\"\<p1p2r1\>\"", ",", 
       "\"\<p1p2p3r1\>\"", ",", "\"\<p1p2p3p4r1\>\"", ",", "\"\<M1\>\"", ",", 
       "\"\<M2\>\""}], "}"}], ",", 
     RowBox[{"{", 
      RowBox[{
      "\"\<p1p2\>\"", ",", "0", ",", "1", ",", "1", ",", "0", ",", "0", ",", 
       "0", ",", "0", ",", "0", ",", "0", ",", "0", ",", "0", ",", "0", ",", 
       "0", ",", "0", ",", "50", ",", "50"}], "}"}], ",", 
     RowBox[{"{", 
      RowBox[{
      "\"\<p1p2p3\>\"", ",", "0", ",", "0", ",", "0", ",", "1", ",", "0", ",",
        "0", ",", "1", ",", "0", ",", "0", ",", "0", ",", "0", ",", "0", ",", 
       "0", ",", "0", ",", "50", ",", "100"}], "}"}], ",", 
     RowBox[{"{", 
      RowBox[{
      "\"\<p1p2p3p4\>\"", ",", "0", ",", "0", ",", "0", ",", "0", ",", "1", 
       ",", "0", ",", "0", ",", "1", ",", "0", ",", "0", ",", "0", ",", "0", 
       ",", "0", ",", "0", ",", "50", ",", "150"}], "}"}], ",", 
     RowBox[{"{", 
      RowBox[{
      "\"\<p1p2p3p4p5\>\"", ",", "0", ",", "0", ",", "0", ",", "0", ",", "0", 
       ",", "1", ",", "0", ",", "0", ",", "1", ",", "0", ",", "0", ",", "0", 
       ",", "0", ",", "0", ",", "50", ",", "200"}], "}"}], ",", 
     RowBox[{"{", 
      RowBox[{
      "\"\<p1r1\>\"", ",", "1", ",", "1", ",", "0", ",", "0", ",", "0", ",", 
       "0", ",", "0", ",", "0", ",", "0", ",", "0", ",", "0", ",", "0", ",", 
       "0", ",", "0", ",", "0", ",", "50"}], "}"}], ",", 
     RowBox[{"{", 
      RowBox[{
      "\"\<p1p2r1\>\"", ",", "0", ",", "0", ",", "1", ",", "0", ",", "0", ",",
        "0", ",", "0", ",", "0", ",", "0", ",", "0", ",", "1", ",", "0", ",", 
       "0", ",", "0", ",", "50", ",", "50"}], "}"}], ",", 
     RowBox[{"{", 
      RowBox[{
      "\"\<p1p2r1\>\"", ",", "1", ",", "0", ",", "0", ",", "0", ",", "0", ",",
        "0", ",", "1", ",", "0", ",", "0", ",", "0", ",", "0", ",", "0", ",", 
       "0", ",", "0", ",", "0", ",", "100"}], "}"}], ",", 
     RowBox[{"{", 
      RowBox[{
      "\"\<p1p2p3r1\>\"", ",", "1", ",", "0", ",", "0", ",", "0", ",", "0", 
       ",", "0", ",", "0", ",", "1", ",", "0", ",", "0", ",", "0", ",", "0", 
       ",", "0", ",", "0", ",", "0", ",", "150"}], "}"}], ",", 
     RowBox[{"{", 
      RowBox[{
      "\"\<p1p2p3r1\>\"", ",", "0", ",", "0", ",", "0", ",", "1", ",", "0", 
       ",", "0", ",", "0", ",", "0", ",", "0", ",", "0", ",", "0", ",", "1", 
       ",", "0", ",", "0", ",", "50", ",", "100"}], "}"}], ",", 
     RowBox[{"{", 
      RowBox[{
      "\"\<p1p2p3p4r1\>\"", ",", "1", ",", "0", ",", "0", ",", "0", ",", "0", 
       ",", "0", ",", "0", ",", "0", ",", "1", ",", "0", ",", "0", ",", "0", 
       ",", "0", ",", "0", ",", "0", ",", "200"}], "}"}], ",", 
     RowBox[{"{", 
      RowBox[{
      "\"\<p1p2p3p4r1\>\"", ",", "0", ",", "0", ",", "0", ",", "0", ",", "1", 
       ",", "0", ",", "0", ",", "0", ",", "0", ",", "0", ",", "0", ",", "0", 
       ",", "1", ",", "0", ",", "50", ",", "150"}], "}"}], ",", 
     RowBox[{"{", 
      RowBox[{
      "\"\<p1p2p3p4p5r1\>\"", ",", "1", ",", "0", ",", "0", ",", "0", ",", 
       "0", ",", "0", ",", "0", ",", "0", ",", "0", ",", "1", ",", "0", ",", 
       "0", ",", "0", ",", "0", ",", "0", ",", "250"}], "}"}], ",", 
     RowBox[{"{", 
      RowBox[{
      "\"\<p1p2p3p4p5r1\>\"", ",", "0", ",", "0", ",", "0", ",", "0", ",", 
       "0", ",", "1", ",", "0", ",", "0", ",", "0", ",", "0", ",", "0", ",", 
       "0", ",", "0", ",", "1", ",", "50", ",", "200"}], "}"}]}], "}"}]}], 
  ";"}], "\[IndentingNewLine]", 
 RowBox[{
  RowBox[{"AM5bM", "=", 
   RowBox[{"{", 
    RowBox[{
     RowBox[{"{", 
      RowBox[{
      "\"\<o\>\"", ",", "\"\<r1\>\"", ",", "\"\<p1\>\"", ",", "\"\<p2\>\"", 
       ",", "\"\<p3\>\"", ",", "\"\<p4\>\"", ",", "\"\<p5\>\"", ",", 
       "\"\<p1p2\>\"", ",", "\"\<p1p2p3\>\"", ",", "\"\<p1p2p3p4\>\"", ",", 
       "\"\<p1p2p3p4p5\>\"", ",", "\"\<p1r1\>\"", ",", "\"\<p1p2r1\>\"", ",", 
       "\"\<p1p2p3r1\>\"", ",", "\"\<p1p2p3p4r1\>\"", ",", "\"\<r2\>\"", ",", 
       "\"\<M1\>\"", ",", "\"\<M2\>\""}], "}"}], ",", 
     RowBox[{"{", 
      RowBox[{
      "\"\<p1p2\>\"", ",", "0", ",", "1", ",", "1", ",", "0", ",", "0", ",", 
       "0", ",", "0", ",", "0", ",", "0", ",", "0", ",", "0", ",", "0", ",", 
       "0", ",", "0", ",", "0", ",", "50", ",", "50"}], "}"}], ",", 
     RowBox[{"{", 
      RowBox[{
      "\"\<p1p2p3\>\"", ",", "0", ",", "0", ",", "0", ",", "1", ",", "0", ",",
        "0", ",", "1", ",", "0", ",", "0", ",", "0", ",", "0", ",", "0", ",", 
       "0", ",", "0", ",", "0", ",", "50", ",", "100"}], "}"}], ",", 
     RowBox[{"{", 
      RowBox[{
      "\"\<p1p2p3p4\>\"", ",", "0", ",", "0", ",", "0", ",", "0", ",", "1", 
       ",", "0", ",", "0", ",", "1", ",", "0", ",", "0", ",", "0", ",", "0", 
       ",", "0", ",", "0", ",", "0", ",", "50", ",", "150"}], "}"}], ",", 
     RowBox[{"{", 
      RowBox[{
      "\"\<p1p2p3p4p5\>\"", ",", "0", ",", "0", ",", "0", ",", "0", ",", "0", 
       ",", "1", ",", "0", ",", "0", ",", "1", ",", "0", ",", "0", ",", "0", 
       ",", "0", ",", "0", ",", "0", ",", "50", ",", "200"}], "}"}], ",", 
     RowBox[{"{", 
      RowBox[{
      "\"\<p1r1\>\"", ",", "1", ",", "1", ",", "0", ",", "0", ",", "0", ",", 
       "0", ",", "0", ",", "0", ",", "0", ",", "0", ",", "0", ",", "0", ",", 
       "0", ",", "0", ",", "0", ",", "0", ",", "50"}], "}"}], ",", 
     RowBox[{"{", 
      RowBox[{
      "\"\<p1p2r1\>\"", ",", "0", ",", "0", ",", "1", ",", "0", ",", "0", ",",
        "0", ",", "0", ",", "0", ",", "0", ",", "0", ",", "1", ",", "0", ",", 
       "0", ",", "0", ",", "0", ",", "50", ",", "50"}], "}"}], ",", 
     RowBox[{"{", 
      RowBox[{
      "\"\<p1p2r1\>\"", ",", "1", ",", "0", ",", "0", ",", "0", ",", "0", ",",
        "0", ",", "1", ",", "0", ",", "0", ",", "0", ",", "0", ",", "0", ",", 
       "0", ",", "0", ",", "0", ",", "0", ",", "100"}], "}"}], ",", 
     RowBox[{"{", 
      RowBox[{
      "\"\<p1p2p3r1\>\"", ",", "1", ",", "0", ",", "0", ",", "0", ",", "0", 
       ",", "0", ",", "0", ",", "1", ",", "0", ",", "0", ",", "0", ",", "0", 
       ",", "0", ",", "0", ",", "0", ",", "0", ",", "150"}], "}"}], ",", 
     RowBox[{"{", 
      RowBox[{
      "\"\<p1p2p3r1\>\"", ",", "0", ",", "0", ",", "0", ",", "1", ",", "0", 
       ",", "0", ",", "0", ",", "0", ",", "0", ",", "0", ",", "0", ",", "1", 
       ",", "0", ",", "0", ",", "0", ",", "50", ",", "100"}], "}"}], ",", 
     RowBox[{"{", 
      RowBox[{
      "\"\<p1p2p3p4r1\>\"", ",", "1", ",", "0", ",", "0", ",", "0", ",", "0", 
       ",", "0", ",", "0", ",", "0", ",", "1", ",", "0", ",", "0", ",", "0", 
       ",", "0", ",", "0", ",", "0", ",", "0", ",", "200"}], "}"}], ",", 
     RowBox[{"{", 
      RowBox[{
      "\"\<p1p2p3p4r1\>\"", ",", "0", ",", "0", ",", "0", ",", "0", ",", "1", 
       ",", "0", ",", "0", ",", "0", ",", "0", ",", "0", ",", "0", ",", "0", 
       ",", "1", ",", "0", ",", "0", ",", "50", ",", "150"}], "}"}], ",", 
     RowBox[{"{", 
      RowBox[{
      "\"\<p1p2p3p4p5r1\>\"", ",", "1", ",", "0", ",", "0", ",", "0", ",", 
       "0", ",", "0", ",", "0", ",", "0", ",", "0", ",", "1", ",", "0", ",", 
       "0", ",", "0", ",", "0", ",", "0", ",", "0", ",", "250"}], "}"}], ",", 
     RowBox[{"{", 
      RowBox[{
      "\"\<p1p2p3p4p5r1\>\"", ",", "0", ",", "0", ",", "0", ",", "0", ",", 
       "0", ",", "1", ",", "0", ",", "0", ",", "0", ",", "0", ",", "0", ",", 
       "0", ",", "0", ",", "1", ",", "0", ",", "50", ",", "200"}], "}"}], ",", 
     RowBox[{"{", 
      RowBox[{
      "\"\<p1p2p3p4p5r1\>\"", ",", "0", ",", "1", ",", "1", ",", "1", ",", 
       "1", ",", "1", ",", "0", ",", "0", ",", "0", ",", "0", ",", "0", ",", 
       "0", ",", "0", ",", "0", ",", "1", ",", "0", ",", "0.01`"}], "}"}]}], 
    "}"}]}], ";"}], "\[IndentingNewLine]", 
 RowBox[{
  RowBox[{"Reap", "[", 
   RowBox[{"Do", "[", 
    RowBox[{
     RowBox[{
      RowBox[{"Reactions", "[", "AM5b", "]"}], ";", "\[IndentingNewLine]", 
      RowBox[{"RateEqs", "[", "AM5b", "]"}], ";", "\[IndentingNewLine]", 
      RowBox[{"Param1", "[", 
       RowBox[{"AM5b", ",", "1000"}], "]"}], ";", "\[IndentingNewLine]", 
      RowBox[{"Perem5b", "=", 
       RowBox[{"GenerateVars", "[", 
        RowBox[{"Reactions", "[", "AM5b", "]"}], "]"}]}], ";", 
      "\[IndentingNewLine]", 
      RowBox[{"Perem5bS", "=", 
       RowBox[{"Table", "[", 
        RowBox[{
         RowBox[{"ToString", "[", 
          RowBox[{"Perem5b", "[", 
           RowBox[{"[", "i", "]"}], "]"}], "]"}], ",", " ", 
         RowBox[{"{", 
          RowBox[{"i", ",", "1", ",", 
           RowBox[{"Length", "[", "Perem5b", "]"}]}], "}"}]}], "]"}]}], ";", 
      "\[IndentingNewLine]", 
      RowBox[{"Init05b", "=", 
       RowBox[{"InitN1", "[", 
        RowBox[{"i", ",", "Perem5bS"}], "]"}]}], ";", "\[IndentingNewLine]", 
      RowBox[{"Sol05b", "=", 
       RowBox[{"NDSolve", "[", 
        RowBox[{
         RowBox[{"Join", "[", 
          RowBox[{
           RowBox[{
            RowBox[{
             RowBox[{"Odes", "[", 
              RowBox[{"Reactions", "[", "AM5b", "]"}], "]"}], "/.", 
             RowBox[{"(", 
              RowBox[{
               RowBox[{"RateEqs", "[", "AM5b", "]"}], "/.", 
               RowBox[{"Table", "[", 
                RowBox[{
                 RowBox[{
                  RowBox[{"Perem5b", "[", 
                   RowBox[{"[", "j", "]"}], "]"}], "\[Rule]", 
                  RowBox[{
                   RowBox[{"Perem5b", "[", 
                    RowBox[{"[", "j", "]"}], "]"}], "[", "t", "]"}]}], ",", 
                 RowBox[{"{", 
                  RowBox[{"j", ",", "1", ",", 
                   RowBox[{
                    RowBox[{"Dimensions", "[", "Perem5b", "]"}], "[", 
                    RowBox[{"[", "1", "]"}], "]"}]}], "}"}]}], "]"}]}], 
              ")"}]}], "/.", 
            RowBox[{"Param1", "[", 
             RowBox[{"AM5b", ",", "1000"}], "]"}]}], ",", "Init05b"}], "]"}], 
         ",", "Perem5b", ",", " ", 
         RowBox[{"{", 
          RowBox[{"t", ",", " ", "0", ",", 
           SuperscriptBox["10", "4"]}], "}"}]}], "]"}]}], ";", 
      "\[IndentingNewLine]", 
      RowBox[{"Init5b", "=", 
       RowBox[{"ReplacePart", "[", 
        RowBox[{
         RowBox[{"Table", "[", 
          RowBox[{
           RowBox[{
            RowBox[{
             RowBox[{"Perem5b", "[", 
              RowBox[{"[", "j", "]"}], "]"}], "[", "0", "]"}], "\[Equal]", 
            RowBox[{
             RowBox[{"(", 
              RowBox[{
               RowBox[{
                RowBox[{
                 RowBox[{"Perem5b", "[", 
                  RowBox[{"[", "j", "]"}], "]"}], "[", "t", "]"}], "/.", 
                "Sol05b"}], "/.", 
               RowBox[{"t", "\[Rule]", " ", "10000"}]}], ")"}], "[", 
             RowBox[{"[", "1", "]"}], "]"}]}], ",", " ", 
           RowBox[{"{", 
            RowBox[{"j", ",", "1", ",", 
             RowBox[{"Length", "[", "Perem5b", "]"}]}], "}"}]}], "]"}], ",", 
         " ", 
         RowBox[{
          RowBox[{"r1", "[", "0", "]"}], "\[Equal]", "1.4"}], ",", " ", 
         RowBox[{
          RowBox[{"Position", "[", 
           RowBox[{"Perem5b", ",", " ", "r1"}], "]"}], "[", 
          RowBox[{"[", "1", "]"}], "]"}]}], "]"}]}], ";", 
      "\[IndentingNewLine]", 
      RowBox[{"Sol5b", "=", 
       RowBox[{"NDSolve", "[", 
        RowBox[{
         RowBox[{"Join", "[", 
          RowBox[{
           RowBox[{
            RowBox[{
             RowBox[{"Odes", "[", 
              RowBox[{"Reactions", "[", "AM5b", "]"}], "]"}], "/.", 
             RowBox[{"(", 
              RowBox[{
               RowBox[{"RateEqs", "[", "AM5b", "]"}], "/.", 
               RowBox[{"Table", "[", 
                RowBox[{
                 RowBox[{
                  RowBox[{"Perem5b", "[", 
                   RowBox[{"[", "j", "]"}], "]"}], "\[Rule]", 
                  RowBox[{
                   RowBox[{"Perem5b", "[", 
                    RowBox[{"[", "j", "]"}], "]"}], "[", "t", "]"}]}], ",", 
                 RowBox[{"{", 
                  RowBox[{"j", ",", "1", ",", 
                   RowBox[{
                    RowBox[{"Dimensions", "[", "Perem5b", "]"}], "[", 
                    RowBox[{"[", "1", "]"}], "]"}]}], "}"}]}], "]"}]}], 
              ")"}]}], "/.", 
            RowBox[{"Param1", "[", 
             RowBox[{"AM5b", ",", "1000"}], "]"}]}], ",", "Init5b"}], "]"}], 
         ",", "Perem5b", ",", " ", 
         RowBox[{"{", 
          RowBox[{"t", ",", " ", "0", ",", 
           SuperscriptBox["10", "4"]}], "}"}]}], "]"}]}], ";", 
      "\[IndentingNewLine]", 
      RowBox[{"SSSol5b", "=", 
       RowBox[{"FindRoot", "[", 
        RowBox[{
         RowBox[{
          RowBox[{
           RowBox[{"Table", "[", 
            RowBox[{
             RowBox[{
              RowBox[{
               RowBox[{"Odes", "[", 
                RowBox[{"Reactions", "[", "AM5b", "]"}], "]"}], "[", 
               RowBox[{"[", 
                RowBox[{"i", ",", "2"}], "]"}], "]"}], "\[Equal]", "0"}], ",",
              " ", 
             RowBox[{"{", 
              RowBox[{"i", ",", " ", "1", ",", " ", 
               RowBox[{"Length", "[", 
                RowBox[{"Odes", "[", 
                 RowBox[{"Reactions", "[", "AM5b", "]"}], "]"}], "]"}]}], 
              "}"}]}], "]"}], "/.", 
           RowBox[{"RateEqs", "[", "AM5b", "]"}]}], "/.", 
          RowBox[{"Param1", "[", 
           RowBox[{"AM5b", ",", "1000"}], "]"}]}], ",", " ", 
         RowBox[{"Table", "[", 
          RowBox[{
           RowBox[{"{", 
            RowBox[{
             RowBox[{"Perem5b", "[", 
              RowBox[{"[", "i", "]"}], "]"}], ",", " ", 
             RowBox[{
              RowBox[{"(", 
               RowBox[{
                RowBox[{
                 RowBox[{
                  RowBox[{"Perem5b", "[", 
                   RowBox[{"[", "i", "]"}], "]"}], "[", "t", "]"}], "/.", 
                 RowBox[{"t", "\[Rule]", " ", "1000"}]}], "/.", "Sol5b"}], 
               ")"}], "[", 
              RowBox[{"[", "1", "]"}], "]"}]}], "}"}], ",", " ", 
           RowBox[{"{", 
            RowBox[{"i", ",", "1", ",", " ", 
             RowBox[{"Length", "[", "Perem5b", "]"}]}], "}"}]}], "]"}]}], 
        "]"}]}], ";", "\[IndentingNewLine]", 
      RowBox[{"F5b", "=", 
       RowBox[{"If", "[", 
        RowBox[{
         RowBox[{
          RowBox[{"p1p2p3p4p5r1", "[", "t", "]"}], "\[GreaterEqual]", 
          RowBox[{
           RowBox[{"(", 
            RowBox[{"p1p2p3p4p5r1", "/.", "SSSol5b"}], ")"}], "/", "2"}]}], 
         ",", " ", "True", ",", " ", "False"}], "]"}]}], ";", 
      "\[IndentingNewLine]", 
      RowBox[{"Reactions", "[", "AM5bM", "]"}], ";", "\[IndentingNewLine]", 
      RowBox[{"RateEqs", "[", "AM5bM", "]"}], ";", "\[IndentingNewLine]", 
      RowBox[{"Param5bM", "=", 
       RowBox[{"ReplacePart", "[", 
        RowBox[{
         RowBox[{"Param1", "[", 
          RowBox[{"AM5bM", ",", "1000"}], "]"}], ",", 
         RowBox[{"{", 
          RowBox[{
           RowBox[{
            RowBox[{"{", 
             RowBox[{
              RowBox[{
               RowBox[{"Length", "[", "AM5bM", "]"}], "-", "1"}], ",", "2"}], 
             "}"}], "\[Rule]", " ", "0"}], ",", " ", 
           RowBox[{
            RowBox[{"{", 
             RowBox[{
              RowBox[{"2", "*", 
               RowBox[{"(", 
                RowBox[{
                 RowBox[{"Length", "[", "AM5bM", "]"}], "-", "1"}], ")"}]}], 
              ",", "2"}], "}"}], "\[Rule]", " ", 
            RowBox[{"1", "*", "60"}]}]}], "}"}]}], "]"}]}], ";", 
      "\[IndentingNewLine]", 
      RowBox[{"Vars5bM", "=", 
       RowBox[{"GenerateVars", "[", 
        RowBox[{"Reactions", "[", "AM5bM", "]"}], "]"}]}], ";", 
      "\[IndentingNewLine]", 
      RowBox[{"VarsS5bM", "=", 
       RowBox[{"Table", "[", 
        RowBox[{
         RowBox[{"ToString", "[", 
          RowBox[{"Vars5bM", "[", 
           RowBox[{"[", "i", "]"}], "]"}], "]"}], ",", " ", 
         RowBox[{"{", 
          RowBox[{"i", ",", "1", ",", 
           RowBox[{"Length", "[", "Vars5bM", "]"}]}], "}"}]}], "]"}]}], ";", 
      "\[IndentingNewLine]", 
      RowBox[{"Init5bM0", "=", 
       RowBox[{"InitM1", "[", 
        RowBox[{"i", ",", "VarsS5bM"}], "]"}]}], ";", "\[IndentingNewLine]", 
      RowBox[{"Sol5bM0", "=", 
       RowBox[{"NDSolve", "[", 
        RowBox[{
         RowBox[{"Join", "[", 
          RowBox[{
           RowBox[{
            RowBox[{
             RowBox[{"Odes", "[", 
              RowBox[{"Reactions", "[", "AM5bM", "]"}], "]"}], "/.", 
             RowBox[{"(", 
              RowBox[{
               RowBox[{"RateEqs", "[", "AM5bM", "]"}], "/.", 
               RowBox[{"Table", "[", 
                RowBox[{
                 RowBox[{
                  RowBox[{"Vars5bM", "[", 
                   RowBox[{"[", "i", "]"}], "]"}], "\[Rule]", 
                  RowBox[{
                   RowBox[{"Vars5bM", "[", 
                    RowBox[{"[", "i", "]"}], "]"}], "[", "t", "]"}]}], ",", 
                 RowBox[{"{", 
                  RowBox[{"i", ",", "1", ",", 
                   RowBox[{
                    RowBox[{"Dimensions", "[", "Vars5bM", "]"}], "[", 
                    RowBox[{"[", "1", "]"}], "]"}]}], "}"}]}], "]"}]}], 
              ")"}]}], "/.", "Param5bM"}], ",", " ", "Init5bM0"}], "]"}], ",",
          " ", "Vars5bM", ",", " ", 
         RowBox[{"{", 
          RowBox[{"t", ",", " ", "0", ",", 
           SuperscriptBox["10", "4"]}], "}"}]}], "]"}]}], ";", "\n", 
      RowBox[{"Init5bM", "=", 
       RowBox[{"ReplacePart", "[", 
        RowBox[{
         RowBox[{"Table", "[", 
          RowBox[{
           RowBox[{
            RowBox[{
             RowBox[{"Vars5bM", "[", 
              RowBox[{"[", "j", "]"}], "]"}], "[", "0", "]"}], "\[Equal]", 
            RowBox[{
             RowBox[{"(", 
              RowBox[{
               RowBox[{
                RowBox[{
                 RowBox[{"Vars5bM", "[", 
                  RowBox[{"[", "j", "]"}], "]"}], "[", "t", "]"}], "/.", 
                "Sol5bM0"}], "/.", 
               RowBox[{"t", "\[Rule]", " ", "10000"}]}], ")"}], "[", 
             RowBox[{"[", "1", "]"}], "]"}]}], ",", " ", 
           RowBox[{"{", 
            RowBox[{"j", ",", "1", ",", 
             RowBox[{"Length", "[", "Vars5bM", "]"}]}], "}"}]}], "]"}], ",", 
         " ", 
         RowBox[{
          RowBox[{"r1", "[", "0", "]"}], "\[Equal]", "1.4"}], ",", " ", 
         RowBox[{
          RowBox[{"Position", "[", 
           RowBox[{"Vars5bM", ",", " ", "r1"}], "]"}], "[", 
          RowBox[{"[", "1", "]"}], "]"}]}], "]"}]}], ";", "\n", 
      RowBox[{"Sol5bM", "=", 
       RowBox[{"NDSolve", "[", 
        RowBox[{
         RowBox[{"Join", "[", 
          RowBox[{
           RowBox[{
            RowBox[{
             RowBox[{"Odes", "[", 
              RowBox[{"Reactions", "[", "AM5bM", "]"}], "]"}], "/.", 
             RowBox[{"(", 
              RowBox[{
               RowBox[{"RateEqs", "[", "AM5bM", "]"}], "/.", 
               RowBox[{"Table", "[", 
                RowBox[{
                 RowBox[{
                  RowBox[{"Vars5bM", "[", 
                   RowBox[{"[", "i", "]"}], "]"}], "\[Rule]", 
                  RowBox[{
                   RowBox[{"Vars5bM", "[", 
                    RowBox[{"[", "i", "]"}], "]"}], "[", "t", "]"}]}], ",", 
                 RowBox[{"{", 
                  RowBox[{"i", ",", "1", ",", 
                   RowBox[{
                    RowBox[{"Dimensions", "[", "Vars5bM", "]"}], "[", 
                    RowBox[{"[", "1", "]"}], "]"}]}], "}"}]}], "]"}]}], 
              ")"}]}], "/.", "Param5bM"}], ",", " ", "Init5bM"}], "]"}], ",", 
         " ", "Vars5bM", ",", " ", 
         RowBox[{"{", 
          RowBox[{"t", ",", " ", "0", ",", 
           SuperscriptBox["10", "4"]}], "}"}]}], "]"}]}], ";", 
      "\[IndentingNewLine]", 
      RowBox[{"F5bM", "=", 
       RowBox[{"If", "[", 
        RowBox[{
         RowBox[{
          RowBox[{"r2", "[", "t", "]"}], "\[GreaterEqual]", 
          RowBox[{"0.5", "*", "1.4"}]}], ",", " ", "True", ",", " ", 
         "False"}], "]"}]}], ";", "\[IndentingNewLine]", 
      RowBox[{"Sow", "[", 
       RowBox[{"{", 
        RowBox[{
         RowBox[{
          RowBox[{"(", 
           RowBox[{"p1p2p3p4p5r1", "/.", "SSSol5b"}], ")"}], "/", "1.4"}], 
         ",", "\[IndentingNewLine]", 
         RowBox[{"Catch", "[", 
          RowBox[{"NDSolve", "[", 
           RowBox[{
            RowBox[{"Join", "[", 
             RowBox[{
              RowBox[{
               RowBox[{
                RowBox[{"Odes", "[", 
                 RowBox[{"Reactions", "[", "AM5b", "]"}], "]"}], "/.", 
                RowBox[{"(", 
                 RowBox[{
                  RowBox[{"RateEqs", "[", "AM5b", "]"}], "/.", 
                  RowBox[{"Table", "[", 
                   RowBox[{
                    RowBox[{
                    RowBox[{"Perem5b", "[", 
                    RowBox[{"[", "i", "]"}], "]"}], "\[Rule]", 
                    RowBox[{
                    RowBox[{"Perem5b", "[", 
                    RowBox[{"[", "i", "]"}], "]"}], "[", "t", "]"}]}], ",", 
                    RowBox[{"{", 
                    RowBox[{"i", ",", "1", ",", 
                    RowBox[{
                    RowBox[{"Dimensions", "[", "Perem5b", "]"}], "[", 
                    RowBox[{"[", "1", "]"}], "]"}]}], "}"}]}], "]"}]}], 
                 ")"}]}], "/.", 
               RowBox[{"Param1", "[", 
                RowBox[{"AM5b", ",", "1000"}], "]"}]}], ",", " ", "Init5b"}], 
             "]"}], ",", " ", "Perem5b", ",", " ", 
            RowBox[{"{", 
             RowBox[{"t", ",", " ", "0", ",", 
              SuperscriptBox["10", "4"]}], "}"}], ",", " ", 
            RowBox[{"Method", "\[Rule]", 
             RowBox[{"{", 
              RowBox[{"EventLocator", ",", " ", 
               RowBox[{"\"\<Event\>\"", "\[Rule]", "F5b"}], ",", "  ", 
               RowBox[{"\"\<EventAction\>\"", "\[RuleDelayed]", 
                RowBox[{"Throw", "[", "t", "]"}]}]}], "}"}]}]}], "]"}], " ", 
          "]"}], " ", ",", 
         RowBox[{"0.000011589847111568995`", "*", "i"}], ",", 
         RowBox[{"Catch", "[", 
          RowBox[{"NDSolve", "[", 
           RowBox[{
            RowBox[{"Join", "[", 
             RowBox[{
              RowBox[{
               RowBox[{
                RowBox[{"Odes", "[", 
                 RowBox[{"Reactions", "[", "AM5bM", "]"}], "]"}], "/.", 
                RowBox[{"(", 
                 RowBox[{
                  RowBox[{"RateEqs", "[", "AM5bM", "]"}], "/.", 
                  RowBox[{"Table", "[", 
                   RowBox[{
                    RowBox[{
                    RowBox[{"Vars5bM", "[", 
                    RowBox[{"[", "i", "]"}], "]"}], "\[Rule]", 
                    RowBox[{
                    RowBox[{"Vars5bM", "[", 
                    RowBox[{"[", "i", "]"}], "]"}], "[", "t", "]"}]}], ",", 
                    RowBox[{"{", 
                    RowBox[{"i", ",", "1", ",", 
                    RowBox[{
                    RowBox[{"Dimensions", "[", "Vars5bM", "]"}], "[", 
                    RowBox[{"[", "1", "]"}], "]"}]}], "}"}]}], "]"}]}], 
                 ")"}]}], "/.", "Param5bM"}], ",", " ", "Init5bM"}], "]"}], 
            ",", " ", "Vars5bM", ",", " ", 
            RowBox[{"{", 
             RowBox[{"t", ",", " ", "0", ",", 
              SuperscriptBox["10", "5"]}], "}"}], ",", " ", 
            RowBox[{"Method", "\[Rule]", 
             RowBox[{"{", 
              RowBox[{"EventLocator", ",", " ", 
               RowBox[{"\"\<Event\>\"", "\[Rule]", "F5bM"}], ",", "  ", 
               RowBox[{"\"\<EventAction\>\"", "\[RuleDelayed]", 
                RowBox[{"Throw", "[", "t", "]"}]}]}], "}"}]}]}], "]"}], " ", 
          "]"}]}], "}"}], "]"}]}], " ", ",", " ", 
     RowBox[{"{", 
      RowBox[{"i", ",", "140", ",", "14000", ",", "100"}], "}"}]}], "]"}], 
   "]"}], "[", 
  RowBox[{"[", 
   RowBox[{"2", ",", "1"}], "]"}], "]"}], "\[IndentingNewLine]"}], "Input",
 CellChangeTimes->{{3.413691263078125*^9, 3.4136914998125*^9}, 
   3.41372434121875*^9, {3.416669567255375*^9, 3.4166695993335*^9}, {
   3.416670040849125*^9, 3.416670059521*^9}, {3.416676516255375*^9, 
   3.4166765164585*^9}, {3.41668148121875*^9, 3.416681489125*^9}, {
   3.416681520734375*^9, 3.41668152903125*^9}, {3.41671029365625*^9, 
   3.41671029678125*^9}, 3.41671043384375*^9, {3.451293245608087*^9, 
   3.4512932707513657`*^9}, 3.451293310674961*^9, {3.451293341295065*^9, 
   3.451293341960346*^9}, {3.451293398051938*^9, 3.451293424299757*^9}, {
   3.451293454681229*^9, 3.4512935024686413`*^9}, {3.451293780847217*^9, 
   3.451293784572784*^9}, {3.451293956210614*^9, 3.451294001674158*^9}, {
   3.451294433988819*^9, 3.4512944497588587`*^9}, {3.4513263041118402`*^9, 
   3.451326310462739*^9}, {3.451326340922447*^9, 3.451326366931581*^9}, {
   3.4514814992665167`*^9, 3.451481564798841*^9}, {3.4850123811175275`*^9, 
   3.485012391523844*^9}, {3.4851505009161024`*^9, 3.485150515564783*^9}, {
   3.4851505663969574`*^9, 3.4851505677585335`*^9}, {3.485237886631124*^9, 
   3.4852378870842495`*^9}, 3.485238010287374*^9, {3.485238090287374*^9, 
   3.4852380925842495`*^9}, {3.4852686421302433`*^9, 3.4852686900662093`*^9}, 
   3.4852687597046056`*^9, {3.485268811187333*^9, 3.485269075444502*^9}}],

Cell[BoxData[
 RowBox[{"(*", 
  RowBox[{
   RowBox[{"tables", " ", "with", " ", 
    RowBox[{"values", ":", " ", 
     RowBox[{"%", " ", "RE"}]}]}], ",", " ", 
   RowBox[{
    RowBox[{"t1", "/", "2"}], " ", "formation"}], ",", " ", 
   RowBox[{"Kon", " ", "eff", " ", 
    RowBox[{"t1", "/", "2"}], " ", "mod", " ", "for", " ", "all", " ", 
    "mechanisms"}]}], "*)"}]], "Input",
 CellChangeTimes->{{3.485269260204214*^9, 3.4852692975623937`*^9}, {
  3.6025991744553823`*^9, 3.60259918665108*^9}}],

Cell[BoxData[
 RowBox[{
  RowBox[{"SeqProT", "=", 
   RowBox[{"{", 
    RowBox[{
     RowBox[{"{", 
      RowBox[{
      "0.00004618726747966409`", ",", "7.584189563554624`", ",", 
       "0.0016225785956196592`", ",", "20543.301969429696`"}], "}"}], ",", 
     RowBox[{"{", 
      RowBox[{
      "0.0006043807581778922`", ",", "7.847894689073618`", ",", 
       "0.002781563306776559`", ",", "1792.5383248853088`"}], "}"}], ",", 
     RowBox[{"{", 
      RowBox[{
      "0.002998729600122916`", ",", "8.06970180259324`", ",", 
       "0.003940548017933458`", ",", "417.8961067202845`"}], "}"}], ",", 
     RowBox[{"{", 
      RowBox[{
      "0.00928775365792042`", ",", "8.222504646675787`", ",", 
       "0.005099532729090358`", ",", "156.93323011930016`"}], "}"}], ",", 
     RowBox[{"{", 
      RowBox[{
      "0.02162246719663906`", ",", "8.281669891567024`", ",", 
       "0.006258517440247257`", ",", "78.03964509909116`"}], "}"}], ",", 
     RowBox[{"{", 
      RowBox[{
      "0.04143735570456168`", ",", "8.232730462049831`", ",", 
       "0.007417502151404157`", ",", "46.49257108953718`"}], "}"}], ",", 
     RowBox[{"{", 
      RowBox[{
      "0.06891599184831913`", ",", "8.076235690917457`", ",", 
       "0.008576486862561057`", ",", "31.287759689537026`"}], "}"}], ",", 
     RowBox[{"{", 
      RowBox[{
      "0.10298993960729207`", ",", "7.827086341291526`", ",", 
       "0.009735471573717956`", ",", "22.91695575944142`"}], "}"}], ",", 
     RowBox[{"{", 
      RowBox[{
      "0.14178191308963659`", ",", "7.509204451994348`", ",", 
       "0.010894456284874855`", ",", "17.827034428382873`"}], "}"}], ",", 
     RowBox[{"{", 
      RowBox[{
      "0.18318549648648585`", ",", "7.148825955092098`", ",", 
       "0.012053440996031756`", ",", "14.48511028184706`"}], "}"}], ",", 
     RowBox[{"{", 
      RowBox[{
      "0.22531351417195392`", ",", "6.76936127101964`", ",", 
       "0.013212425707188655`", ",", "12.154607071064634`"}], "}"}], ",", 
     RowBox[{"{", 
      RowBox[{
      "0.26671918763856145`", ",", "6.388884397537887`", ",", 
       "0.014371410418345554`", ",", "10.45011752222742`"}], "}"}], ",", 
     RowBox[{"{", 
      RowBox[{
      "0.30642996843433207`", ",", "6.01978116238336`", ",", 
       "0.015530395129502453`", ",", "9.15523247740262`"}], "}"}], ",", 
     RowBox[{"{", 
      RowBox[{
      "0.3438783045507995`", ",", "5.669584373246888`", ",", 
       "0.016689379840659352`", ",", "8.140957343815064`"}], "}"}], ",", 
     RowBox[{"{", 
      RowBox[{
      "0.3787987685737515`", ",", "5.342191232421701`", ",", 
       "0.01784836455181625`", ",", "7.326400677301088`"}], "}"}], ",", 
     RowBox[{"{", 
      RowBox[{
      "0.41113049055354534`", ",", "5.03901610725338`", ",", 
       "0.019007349262973153`", ",", "6.658602166824966`"}], "}"}], ",", 
     RowBox[{"{", 
      RowBox[{
      "0.44093987784620664`", ",", "4.75990249841098`", ",", 
       "0.020166333974130052`", ",", "6.101586348317066`"}], "}"}], ",", 
     RowBox[{"{", 
      RowBox[{
      "0.46836538583005216`", ",", "4.503778532102578`", ",", 
       "0.02132531868528695`", ",", "5.630132487792627`"}], "}"}], ",", 
     RowBox[{"{", 
      RowBox[{
      "0.4935807256095187`", ",", "4.269094864082124`", ",", 
       "0.02248430339644385`", ",", "5.226072904023307`"}], "}"}], ",", 
     RowBox[{"{", 
      RowBox[{
      "0.5167717060145888`", ",", "4.054103302666894`", ",", 
       "0.02364328810760075`", ",", "4.876006557759932`"}], "}"}], ",", 
     RowBox[{"{", 
      RowBox[{
      "0.538122453495616`", ",", "3.8570251037690184`", ",", 
       "0.02480227281875765`", ",", "4.569843728251749`"}], "}"}], ",", 
     RowBox[{"{", 
      RowBox[{
      "0.5578077714005586`", ",", "3.676146576512867`", ",", 
       "0.025961257529914548`", ",", "4.299847935440186`"}], "}"}], ",", 
     RowBox[{"{", 
      RowBox[{
      "0.5759893651072665`", ",", "3.509869382347694`", ",", 
       "0.02712024224107145`", ",", "4.05999208718067`"}], "}"}], ",", 
     RowBox[{"{", 
      RowBox[{
      "0.5928144140256575`", ",", "3.356731416908822`", ",", 
       "0.02827922695222835`", ",", "3.8455118033227773`"}], "}"}], ",", 
     RowBox[{"{", 
      RowBox[{
      "0.6084155097090798`", ",", "3.2154128738839365`", ",", 
       "0.02943821166338525`", ",", "3.6525938851619735`"}], "}"}], ",", 
     RowBox[{"{", 
      RowBox[{
      "0.6229113435724281`", ",", "3.084731156592002`", ",", 
       "0.030597196374542147`", ",", "3.4781500777775958`"}], "}"}], ",", 
     RowBox[{"{", 
      RowBox[{
      "0.6364077661163653`", ",", "2.9636321643297103`", ",", 
       "0.031756181085699046`", ",", "3.3196537074762418`"}], "}"}], ",", 
     RowBox[{"{", 
      RowBox[{
      "0.648998991970502`", ",", "2.851178835786401`", ",", 
       "0.032915165796855946`", ",", "3.1750175824414653`"}], "}"}], ",", 
     RowBox[{"{", 
      RowBox[{
      "0.6607688207291924`", ",", "2.7465390964536773`", ",", 
       "0.034074150508012845`", ",", "3.042502642607595`"}], "}"}], ",", 
     RowBox[{"{", 
      RowBox[{
      "0.6717918025927877`", ",", "2.648974649441323`", ",", 
       "0.035233135219169744`", ",", "2.9206488202155088`"}], "}"}], ",", 
     RowBox[{"{", 
      RowBox[{
      "0.6821343136095116`", ",", "2.5578296750669534`", ",", 
       "0.03639211993032664`", ",", "2.808220948666857`"}], "}"}], ",", 
     RowBox[{"{", 
      RowBox[{
      "0.6918555265102715`", ",", "2.472521474939372`", ",", 
       "0.03755110464148354`", ",", "2.704167159811506`"}], "}"}], ",", 
     RowBox[{"{", 
      RowBox[{
      "0.7010082752835529`", ",", "2.3925312593170784`", ",", 
       "0.03871008935264044`", ",", "2.6075866069068727`"}], "}"}], ",", 
     RowBox[{"{", 
      RowBox[{
      "0.7096398182548117`", ",", "2.317396643377389`", ",", 
       "0.03986907406379734`", ",", "2.5177027796569087`"}], "}"}], ",", 
     RowBox[{"{", 
      RowBox[{
      "0.7177925077123952`", ",", "2.2467045678097017`", ",", 
       "0.041028058774954246`", ",", "2.4338430634209334`"}], "}"}], ",", 
     RowBox[{"{", 
      RowBox[{
      "0.7255043754273575`", ",", "2.1800854631295614`", ",", 
       "0.042187043486111145`", ",", "2.355422077875094`"}], "}"}], ",", 
     RowBox[{"{", 
      RowBox[{
      "0.7328096435915598`", ",", "2.1172080321397324`", ",", 
       "0.043346028197268044`", ",", "2.2819275473731366`"}], "}"}], ",", 
     RowBox[{"{", 
      RowBox[{
      "0.7397391702624316`", ",", "2.057774514546715`", ",", 
       "0.04450501290842494`", ",", "2.212909748611425`"}], "}"}], ",", 
     RowBox[{"{", 
      RowBox[{
      "0.7463208376641491`", ",", "2.001517000721834`", ",", 
       "0.04566399761958184`", ",", "2.1479719969209965`"}], "}"}], ",", 
     RowBox[{"{", 
      RowBox[{
      "0.752579890836677`", ",", "1.9481936310083412`", ",", 
       "0.04682298233073874`", ",", "2.0867630664831953`"}], "}"}], ",", 
     RowBox[{"{", 
      RowBox[{
      "0.7585392332509371`", ",", "1.8975859775840838`", ",", 
       "0.04798196704189564`", ",", "2.0289709046819344`"}], "}"}], ",", 
     RowBox[{"{", 
      RowBox[{
      "0.7642196851767151`", ",", "1.8494959875707444`", ",", 
       "0.04914095175305254`", ",", "1.974317255723832`"}], "}"}], ",", 
     RowBox[{"{", 
      RowBox[{
      "0.7696402098278616`", ",", "1.803744111008256`", ",", 
       "0.05029993646420944`", ",", "1.9225533192644466`"}], "}"}], ",", 
     RowBox[{"{", 
      RowBox[{
      "0.7748181116278097`", ",", "1.760166952629651`", ",", 
       "0.05145892117536634`", ",", "1.8734560283604487`"}], "}"}], ",", 
     RowBox[{"{", 
      RowBox[{
      "0.7797692103380851`", ",", "1.7186158163208547`", ",", 
       "0.052617905886523236`", ",", "1.8268244753732201`"}], "}"}], ",", 
     RowBox[{"{", 
      RowBox[{
      "0.7845079942698844`", ",", "1.678954830215417`", ",", 
       "0.053776890597680135`", ",", "1.7824775116797111`"}], "}"}], ",", 
     RowBox[{"{", 
      RowBox[{
      "0.7890477553467433`", ",", "1.6410598966129823`", ",", 
       "0.054935875308837034`", ",", "1.7402513379733386`"}], "}"}], ",", 
     RowBox[{"{", 
      RowBox[{
      "0.793400708397313`", ",", "1.6048173053473633`", ",", 
       "0.05609486001999393`", ",", "1.699997378837761`"}], "}"}], ",", 
     RowBox[{"{", 
      RowBox[{
      "0.797578096723798`", ",", "1.5701227826220507`", ",", 
       "0.05725384473115083`", ",", "1.661580760575902`"}], "}"}], ",", 
     RowBox[{"{", 
      RowBox[{
      "0.8015902857060017`", ",", "1.536880425680684`", ",", 
       "0.05841282944230774`", ",", "1.62487834414191`"}], "}"}], ",", 
     RowBox[{"{", 
      RowBox[{
      "0.8054468459568623`", ",", "1.5050021015536132`", ",", 
       "0.05957181415346464`", ",", "1.589778104113957`"}], "}"}], ",", 
     RowBox[{"{", 
      RowBox[{
      "0.809156627336686`", ",", "1.474406492101589`", ",", 
       "0.06073079886462154`", ",", "1.5561773110953099`"}], "}"}], ",", 
     RowBox[{"{", 
      RowBox[{
      "0.8127278249550761`", ",", "1.4450185121980779`", ",", 
       "0.061889783575778436`", ",", "1.5239819021540328`"}], "}"}], ",", 
     RowBox[{"{", 
      RowBox[{
      "0.8161680381368738`", ",", "1.4167688411779138`", ",", 
       "0.06304876828693533`", ",", "1.4931055611762014`"}], "}"}], ",", 
     RowBox[{"{", 
      RowBox[{
      "0.819484323198092`", ",", "1.3895931693083479`", ",", 
       "0.06420775299809223`", ",", "1.4634688099823419`"}], "}"}], ",", 
     RowBox[{"{", 
      RowBox[{
      "0.8226832407658964`", ",", "1.363432095090012`", ",", 
       "0.06536673770924913`", ",", "1.4349985311845705`"}], "}"}], ",", 
     RowBox[{"{", 
      RowBox[{
      "0.8257708982807407`", ",", "1.3382302469495373`", ",", 
       "0.06652572242040604`", ",", "1.4076272154594272`"}], "}"}], ",", 
     RowBox[{"{", 
      RowBox[{
      "0.8287529882364288`", ",", "1.3139362886631325`", ",", 
       "0.06768470713156294`", ",", "1.3812924114465823`"}], "}"}], ",", 
     RowBox[{"{", 
      RowBox[{
      "0.8316348226429092`", ",", "1.290502441031895`", ",", 
       "0.06884369184271984`", ",", "1.3559363349824287`"}], "}"}], ",", 
     RowBox[{"{", 
      RowBox[{
      "0.8344213641355022`", ",", "1.2678842014195721`", ",", 
       "0.07000267655387674`", ",", "1.3315054383611078`"}], "}"}], ",", 
     RowBox[{"{", 
      RowBox[{
      "0.8371172541015891`", ",", "1.2460400009118646`", ",", 
       "0.07116166126503363`", ",", "1.3079500953041494`"}], "}"}], ",", 
     RowBox[{"{", 
      RowBox[{
      "0.8397268381501357`", ",", "1.2249310324587386`", ",", 
       "0.07232064597619053`", ",", "1.2852239011625919`"}], "}"}], ",", 
     RowBox[{"{", 
      RowBox[{
      "0.8422541892099569`", ",", "1.2045211170612724`", ",", 
       "0.07347963068734743`", ",", "1.2632839120393813`"}], "}"}], ",", 
     RowBox[{"{", 
      RowBox[{
      "0.844703128508408`", ",", "1.1847762826727628`", ",", 
       "0.07463861539850433`", ",", "1.2420900969400974`"}], "}"}], ",", 
     RowBox[{"{", 
      RowBox[{
      "0.8470772446523529`", ",", "1.1656647603897319`", ",", 
       "0.07579760010966123`", ",", "1.2216049599750693`"}], "}"}], ",", 
     RowBox[{"{", 
      RowBox[{
      "0.8493799110074292`", ",", "1.147156734051376`", ",", 
       "0.07695658482081813`", ",", "1.2017935295030429`"}], "}"}], ",", 
     RowBox[{"{", 
      RowBox[{
      "0.8516143015489377`", ",", "1.129224230645911`", ",", 
       "0.07811556953197503`", ",", "1.182623148878669`"}], "}"}], ",", 
     RowBox[{"{", 
      RowBox[{
      "0.8537834053380404`", ",", "1.1118409714494033`", ",", 
       "0.07927455424313193`", ",", "1.1640632223376532`"}], "}"}], ",", 
     RowBox[{"{", 
      RowBox[{
      "0.8558900397596199`", ",", "1.0949822191435157`", ",", 
       "0.08043353895428883`", ",", "1.1460850020455284`"}], "}"}], ",", 
     RowBox[{"{", 
      RowBox[{
      "0.8579368626430098`", ",", "1.0786247622378198`", ",", 
       "0.08159252366544573`", ",", "1.1286616039949582`"}], "}"}], ",", 
     RowBox[{"{", 
      RowBox[{
      "0.8599263833735722`", ",", "1.062746631711173`", ",", 
       "0.08275150837660263`", ",", "1.1117677137752326`"}], "}"}], ",", 
     RowBox[{"{", 
      RowBox[{
      "0.8618609730913366`", ",", "1.047327186033351`", ",", 
       "0.08391049308775952`", ",", "1.0953795787067657`"}], "}"}], ",", 
     RowBox[{"{", 
      RowBox[{
      "0.8637428740627191`", ",", "1.0323469148123459`", ",", 
       "0.08506947779891642`", ",", "1.0794747922984635`"}], "}"}], ",", 
     RowBox[{"{", 
      RowBox[{
      "0.8655742083021282`", ",", "1.0177874315395354`", ",", 
       "0.08622846251007332`", ",", "1.0640323134726422`"}], "}"}], ",", 
     RowBox[{"{", 
      RowBox[{
      "0.8673569855123942`", ",", "1.003631297788784`", ",", 
       "0.08738744722123022`", ",", "1.0490322677377275`"}], "}"}], ",", 
     RowBox[{"{", 
      RowBox[{
      "0.8690931104057391`", ",", "0.9898620942637908`", ",", 
       "0.08854643193238712`", ",", "1.0344558971661668`"}], "}"}], ",", 
     RowBox[{"{", 
      RowBox[{
      "0.8707843894607694`", ",", "0.9764641840679997`", ",", 
       "0.08970541664354402`", ",", "1.0202855148126955`"}], "}"}], ",", 
     RowBox[{"{", 
      RowBox[{
      "0.872432537165397`", ",", "0.963422829606083`", ",", 
       "0.09086440135470092`", ",", "1.0065044274685855`"}], "}"}], ",", 
     RowBox[{"{", 
      RowBox[{
      "0.874039181790599`", ",", "0.9507240269133452`", ",", 
       "0.09202338606585782`", ",", "0.9930967317178793`"}], "}"}], ",", 
     RowBox[{"{", 
      RowBox[{
      "0.875605870735543`", ",", "0.9383545203588539`", ",", 
       "0.09318237077701472`", ",", "0.9800475152557717`"}], "}"}], ",", 
     RowBox[{"{", 
      RowBox[{
      "0.8771340754806496`", ",", "0.9263017204980382`", ",", 
       "0.09434135548817162`", ",", "0.9673426071451654`"}], "}"}], ",", 
     RowBox[{"{", 
      RowBox[{
      "0.8786251961816549`", ",", "0.9145536493868041`", ",", 
       "0.09550034019932852`", ",", "0.9549685086456912`"}], "}"}], ",", 
     RowBox[{"{", 
      RowBox[{
      "0.8800805659346029`", ",", "0.9030989408226209`", ",", 
       "0.09665932491048541`", ",", "0.9429125041292854`"}], "}"}], ",", 
     RowBox[{"{", 
      RowBox[{
      "0.8815014547388865`", ",", "0.8919267724012826`", ",", 
       "0.09781830962164231`", ",", "0.931162446071732`"}], "}"}], ",", 
     RowBox[{"{", 
      RowBox[{
      "0.8828890731829312`", ",", "0.8810268341584286`", ",", 
       "0.09897729433279921`", ",", "0.9197069036987475`"}], "}"}], ",", 
     RowBox[{"{", 
      RowBox[{
      "0.8842445758748563`", ",", "0.8703893434763577`", ",", 
       "0.10013627904395611`", ",", "0.9085348607374324`"}], "}"}], ",", 
     RowBox[{"{", 
      RowBox[{
      "0.8855690646384539`", ",", "0.8600049586671848`", ",", 
       "0.10129526375511302`", ",", "0.8976359783802521`"}], "}"}], ",", 
     RowBox[{"{", 
      RowBox[{
      "0.8868635914929367`", ",", "0.8498647934843511`", ",", 
       "0.10245424846626992`", ",", "0.8870003142085421`"}], "}"}], ",", 
     RowBox[{"{", 
      RowBox[{
      "0.8881291614333335`", ",", "0.8399603187228212`", ",", 
       "0.10361323317742682`", ",", "0.8766185068183023`"}], "}"}], ",", 
     RowBox[{"{", 
      RowBox[{
      "0.88936673502688`", ",", "0.830283491180588`", ",", 
       "0.10477221788858372`", ",", "0.8664815509408046`"}], "}"}], ",", 
     RowBox[{"{", 
      RowBox[{
      "0.8905772308394468`", ",", "0.8208265281727287`", ",", 
       "0.10593120259974062`", ",", "0.8565808721839403`"}], "}"}], ",", 
     RowBox[{"{", 
      RowBox[{
      "0.8917615277048159`", ",", "0.8115820458398981`", ",", 
       "0.10709018731089752`", ",", "0.8469082922825455`"}], "}"}], ",", 
     RowBox[{"{", 
      RowBox[{
      "0.8929204668485372`", ",", "0.8025429949784397`", ",", 
       "0.10824917202205442`", ",", "0.8374560696542279`"}], "}"}], ",", 
     RowBox[{"{", 
      RowBox[{
      "0.8940548538771314`", ",", "0.7937026228378007`", ",", 
       "0.10940815673321132`", ",", "0.8282167020513771`"}], "}"}], ",", 
     RowBox[{"{", 
      RowBox[{
      "0.8951654606424494`", ",", "0.7850544650304772`", ",", 
       "0.11056714144436822`", ",", "0.8191831335025959`"}], "}"}], ",", 
     RowBox[{"{", 
      RowBox[{
      "0.8962530269902473`", ",", "0.7765923020368504`", ",", 
       "0.11172612615552512`", ",", "0.8103485244548552`"}], "}"}], ",", 
     RowBox[{"{", 
      RowBox[{
      "0.897318262401264`", ",", "0.7683102545385351`", ",", 
       "0.11288511086668201`", ",", "0.8017064116514911`"}], "}"}], ",", 
     RowBox[{"{", 
      RowBox[{
      "0.8983618475324178`", ",", "0.7602026286034329`", ",", 
       "0.11404409557783891`", ",", "0.7932505489269539`"}], "}"}], ",", 
     RowBox[{"{", 
      RowBox[{
      "0.8993844356651602`", ",", "0.7522639648597989`", ",", 
       "0.11520308028899581`", ",", "0.7849749600118903`"}], "}"}], ",", 
     RowBox[{"{", 
      RowBox[{
      "0.9003866540674104`", ",", "0.7444890745647139`", ",", 
       "0.11636206500015271`", ",", "0.7768739571950962`"}], "}"}], ",", 
     RowBox[{"{", 
      RowBox[{
      "0.9013691052750323`", ",", "0.7368729466650726`", ",", 
       "0.11752104971130961`", ",", "0.768942086939352`"}], "}"}], ",", 
     RowBox[{"{", 
      RowBox[{
      "0.9023323682983649`", ",", "0.7294107771637205`", ",", 
       "0.11868003442246651`", ",", "0.7611741109531343`"}], "}"}], ",", 
     RowBox[{"{", 
      RowBox[{
      "0.9032769997588159`", ",", "0.7220979651252759`", ",", 
       "0.11983901913362341`", ",", "0.7535649908150197`"}], "}"}], ",", 
     RowBox[{"{", 
      RowBox[{
      "0.9042035349602546`", ",", "0.7149300407006938`", ",", 
       "0.12099800384478031`", ",", "0.7461099054403021`"}], "}"}], ",", 
     RowBox[{"{", 
      RowBox[{
      "0.9051124888994809`", ",", "0.7079027818412842`", ",", 
       "0.12215698855593721`", ",", "0.7388042054713493`"}], "}"}], ",", 
     RowBox[{"{", 
      RowBox[{
      "0.9060043572197933`", ",", "0.7010120754879813`", ",", 
       "0.1233159732670941`", ",", "0.7316435049777759`"}], "}"}], ",", 
     RowBox[{"{", 
      RowBox[{
      "0.9068796171113477`", ",", "0.6942540211051533`", ",", 
       "0.124474957978251`", ",", "0.7246234337171933`"}], "}"}], ",", 
     RowBox[{"{", 
      RowBox[{
      "0.9077387281617424`", ",", "0.6876247852493136`", ",", 
       "0.12563394268940792`", ",", "0.717739988056062`"}], "}"}], ",", 
     RowBox[{"{", 
      RowBox[{
      "0.9085821331600008`", ",", "0.6811207645204862`", ",", 
       "0.1267929274005648`", ",", "0.7109891758093354`"}], "}"}], ",", 
     RowBox[{"{", 
      RowBox[{
      "0.9094102588569185`", ",", "0.6747384255831587`", ",", 
       "0.12795191211172172`", ",", "0.7043671727345696`"}], "}"}], ",", 
     RowBox[{"{", 
      RowBox[{
      "0.910223516684481`", ",", "0.6684744012014923`", ",", 
       "0.1291108968228786`", ",", "0.697870381974598`"}], "}"}], ",", 
     RowBox[{"{", 
      RowBox[{
      "0.911022303436934`", ",", "0.6623254481230876`", ",", 
       "0.13026988153403551`", ",", "0.6914952370612599`"}], "}"}], ",", 
     RowBox[{"{", 
      RowBox[{
      "0.9118070019158413`", ",", "0.6562884000059028`", ",", 
       "0.1314288662451924`", ",", "0.6852383869916143`"}], "}"}], ",", 
     RowBox[{"{", 
      RowBox[{
      "0.9125779815413426`", ",", "0.6503602492918357`", ",", 
       "0.1325878509563493`", ",", "0.6790965612364892`"}], "}"}], ",", 
     RowBox[{"{", 
      RowBox[{
      "0.913335598931663`", ",", "0.6445381131600614`", ",", 
       "0.1337468356675062`", ",", "0.6730666024740015`"}], "}"}], ",", 
     RowBox[{"{", 
      RowBox[{
      "0.9140801984527673`", ",", "0.6388191183007603`", ",", 
       "0.1349058203786631`", ",", "0.6671454843968383`"}], "}"}], ",", 
     RowBox[{"{", 
      RowBox[{
      "0.9148121127399471`", ",", "0.633200604345542`", ",", 
       "0.13606480508982`", ",", "0.6613303153529304`"}], "}"}], ",", 
     RowBox[{"{", 
      RowBox[{
      "0.9155316631930054`", ",", "0.6276799072172146`", ",", 
       "0.1372237898009769`", ",", "0.6556182648543878`"}], "}"}], ",", 
     RowBox[{"{", 
      RowBox[{
      "0.9162391604465562`", ",", "0.6222545284341601`", ",", 
       "0.1383827745121338`", ",", "0.6500065962934909`"}], "}"}], ",", 
     RowBox[{"{", 
      RowBox[{
      "0.9169349048169233`", ",", "0.616922001179193`", ",", 
       "0.1395417592232907`", ",", "0.6444926863555047`"}], "}"}], ",", 
     RowBox[{"{", 
      RowBox[{
      "0.9176191867269549`", ",", "0.611679983450232`", ",", 
       "0.1407007439344476`", ",", "0.6390740325336965`"}], "}"}], ",", 
     RowBox[{"{", 
      RowBox[{
      "0.9182922871100255`", ",", "0.6065262037117521`", ",", 
       "0.1418597286456045`", ",", "0.6337481692572577`"}], "}"}], ",", 
     RowBox[{"{", 
      RowBox[{
      "0.9189544777944099`", ",", "0.6014584156800042`", ",", 
       "0.1430187133567614`", ",", "0.6285127330576086`"}], "}"}], ",", 
     RowBox[{"{", 
      RowBox[{
      "0.9196060218691396`", ",", "0.5964745331886736`", ",", 
       "0.1441776980679183`", ",", "0.6233654602566517`"}], "}"}], ",", 
     RowBox[{"{", 
      RowBox[{
      "0.9202471740323418`", ",", "0.5915724399128686`", ",", 
       "0.1453366827790752`", ",", "0.6183041227412571`"}], "}"}], ",", 
     RowBox[{"{", 
      RowBox[{
      "0.9208781809230606`", ",", "0.586750201885408`", ",", 
       "0.1464956674902321`", ",", "0.6133265611489911`"}], "}"}], ",", 
     RowBox[{"{", 
      RowBox[{
      "0.921499281437476`", ",", "0.5820058523728942`", ",", 
       "0.147654652201389`", ",", "0.6084307581919364`"}], "}"}], ",", 
     RowBox[{"{", 
      RowBox[{
      "0.9221107070303236`", ",", "0.5773375132821273`", ",", 
       "0.1488136369125459`", ",", "0.6036146981250134`"}], "}"}], ",", 
     RowBox[{"{", 
      RowBox[{
      "0.9227126820023692`", ",", "0.5727433839061296`", ",", 
       "0.14997262162370278`", ",", "0.5988764337662986`"}], "}"}], ",", 
     RowBox[{"{", 
      RowBox[{
      "0.9233054237746467`", ",", "0.5682217235229384`", ",", 
       "0.1511316063348597`", ",", "0.5942141409428325`"}], "}"}], ",", 
     RowBox[{"{", 
      RowBox[{
      "0.9238891431501917`", ",", "0.5637708176934247`", ",", 
       "0.15229059104601658`", ",", "0.5896259569583782`"}], "}"}], ",", 
     RowBox[{"{", 
      RowBox[{
      "0.924464044563901`", ",", "0.5593890327746771`", ",", 
       "0.1534495757571735`", ",", "0.5851101644612203`"}], "}"}], ",", 
     RowBox[{"{", 
      RowBox[{
      "0.9250303263211852`", ",", "0.5550747550397168`", ",", 
       "0.1546085604683304`", ",", "0.5806650432550637`"}], "}"}], ",", 
     RowBox[{"{", 
      RowBox[{
      "0.9255881808259372`", ",", "0.5508264381162484`", ",", 
       "0.1557675451794873`", ",", "0.5762889440007714`"}], "}"}], ",", 
     RowBox[{"{", 
      RowBox[{
      "0.926137794798436`", ",", "0.5466426073872293`", ",", 
       "0.1569265298906442`", ",", "0.5719802785415627`"}], "}"}], ",", 
     RowBox[{"{", 
      RowBox[{
      "0.9266793494836464`", ",", "0.5425217973837213`", ",", 
       "0.1580855146018011`", ",", "0.5677375089416494`"}], "}"}], ",", 
     RowBox[{"{", 
      RowBox[{
      "0.9272130208504262`", ",", "0.5384625869151881`", ",", 
       "0.159244499312958`", ",", "0.5635591238785624`"}], "}"}], ",", 
     RowBox[{"{", 
      RowBox[{
      "0.9277389797821229`", ",", "0.5344636135079951`", ",", 
       "0.1604034840241149`", ",", "0.5594436829223713`"}], "}"}], ",", 
     RowBox[{"{", 
      RowBox[{
      "0.9282573922589348`", ",", "0.5305235293212136`", ",", 
       "0.1615624687352718`", ",", "0.5553897702673406`"}], "}"}]}], "}"}]}], 
  ";"}]], "Input",
 CellOpen->False,
 CellChangeTimes->{{3.485263103943108*^9, 3.485263118474358*^9}, {
  3.4852662477478733`*^9, 3.485266248247876*^9}}],

Cell[BoxData[
 RowBox[{
  RowBox[{"SeqNuc", "=", 
   RowBox[{"{", 
    RowBox[{
     RowBox[{"{", 
      RowBox[{
      "0.00004041505694788813`", ",", "1.9071672220404228`", ",", 
       "0.0016225785956196592`", ",", "47475.693111022556`"}], "}"}], ",", 
     RowBox[{"{", 
      RowBox[{
      "0.0004808090770071285`", ",", "1.9062975526007138`", ",", 
       "0.002781563306776559`", ",", "3988.980305339385`"}], "}"}], ",", 
     RowBox[{"{", 
      RowBox[{
      "0.0017077348361973156`", ",", "1.9030219468836183`", ",", 
       "0.003940548017933458`", ",", "881.8248290584254`"}], "}"}], ",", 
     RowBox[{"{", 
      RowBox[{
      "0.006156730862082613`", ",", "1.8953349609283072`", ",", 
       "0.005099532729090358`", ",", "309.7611679838552`"}], "}"}], ",", 
     RowBox[{"{", 
      RowBox[{
      "0.013273681718367888`", ",", "1.8816408959383821`", ",", 
       "0.006258517440247257`", ",", "142.6515099338949`"}], "}"}], ",", 
     RowBox[{"{", 
      RowBox[{
      "0.02393299502540939`", ",", "1.8611826952332504`", ",", 
       "0.007417502151404157`", ",", "78.26628985123665`"}], "}"}], ",", 
     RowBox[{"{", 
      RowBox[{
      "0.03811789681368754`", ",", "1.8340057754952093`", ",", 
       "0.008576486862561057`", ",", "48.43051971655183`"}], "}"}], ",", 
     RowBox[{"{", 
      RowBox[{
      "0.05549793208569084`", ",", "1.8007496091575694`", ",", 
       "0.009735471573717956`", ",", "32.66640271199923`"}], "}"}], ",", 
     RowBox[{"{", 
      RowBox[{
      "0.07556429974403832`", ",", "1.7623891790849535`", ",", 
       "0.010894456284874855`", ",", "23.485503843297856`"}], "}"}], ",", 
     RowBox[{"{", 
      RowBox[{
      "0.09774032141719335`", ",", "1.7200255375308715`", ",", 
       "0.012053440996031756`", ",", "17.724651809963483`"}], "}"}], ",", 
     RowBox[{"{", 
      RowBox[{
      "0.1214559369640753`", ",", "1.6747449095914462`", ",", 
       "0.013212425707188655`", ",", "13.891829436872989`"}], "}"}], ",", 
     RowBox[{"{", 
      RowBox[{
      "0.1461908150374825`", ",", "1.627537550425551`", ",", 
       "0.014371410418345554`", ",", "11.219247451846893`"}], "}"}], ",", 
     RowBox[{"{", 
      RowBox[{
      "0.171494783465781`", ",", "1.5792594301184701`", ",", 
       "0.015530395129502453`", ",", "9.282999566283822`"}], "}"}], ",", 
     RowBox[{"{", 
      RowBox[{
      "0.19699362684994262`", ",", "1.5306215886396446`", ",", 
       "0.016689379840659352`", ",", "7.835077500776123`"}], "}"}], ",", 
     RowBox[{"{", 
      RowBox[{
      "0.2103145314722455`", ",", "1.4821956928565097`", ",", 
       "0.01784836455181625`", ",", "6.723188417938218`"}], "}"}], ",", 
     RowBox[{"{", 
      RowBox[{
      "0.2474378613313575`", ",", "1.4344277473266391`", ",", 
       "0.019007349262973153`", ",", "5.849897443318325`"}], "}"}], ",", 
     RowBox[{"{", 
      RowBox[{
      "0.27197022806817106`", ",", "1.3876554726989145`", ",", 
       "0.020166333974130052`", ",", "5.150638978548331`"}], "}"}], ",", 
     RowBox[{"{", 
      RowBox[{
      "0.29585315659866424`", ",", "1.34212581935473`", ",", 
       "0.02132531868528695`", ",", "4.581309798668666`"}], "}"}], ",", 
     RowBox[{"{", 
      RowBox[{
      "0.31899543146522913`", ",", "1.298011585614224`", ",", 
       "0.02248430339644385`", ",", "4.110974370638613`"}], "}"}], ",", 
     RowBox[{"{", 
      RowBox[{
      "0.34133717324982904`", ",", "1.255425819343216`", ",", 
       "0.02364328810760075`", ",", "3.7174236651969514`"}], "}"}], ",", 
     RowBox[{"{", 
      RowBox[{
      "0.3628432253581286`", ",", "1.2144349907896559`", ",", 
       "0.02480227281875765`", ",", "3.3843810022800356`"}], "}"}], ",", 
     RowBox[{"{", 
      RowBox[{
      "0.3834976270245011`", ",", "1.1750688825100843`", ",", 
       "0.025961257529914548`", ",", "3.0996963504804196`"}], "}"}], ",", 
     RowBox[{"{", 
      RowBox[{
      "0.4032990797068414`", ",", "1.1373295334865752`", ",", 
       "0.02712024224107145`", ",", "2.8541508945861604`"}], "}"}], ",", 
     RowBox[{"{", 
      RowBox[{
      "0.42225728247161826`", ",", "1.1011981569494194`", ",", 
       "0.02827922695222835`", ",", "2.6406449037635573`"}], "}"}], ",", 
     RowBox[{"{", 
      RowBox[{
      "0.44039000536942896`", ",", "1.066640624924093`", ",", 
       "0.02943821166338525`", ",", "2.453637478007372`"}], "}"}], ",", 
     RowBox[{"{", 
      RowBox[{
      "0.4577207760464811`", ",", "1.0336118714377451`", ",", 
       "0.030597196374542147`", ",", "2.2887515474768803`"}], "}"}], ",", 
     RowBox[{"{", 
      RowBox[{
      "0.4742770692945849`", ",", "1.0020593695275708`", ",", 
       "0.031756181085699046`", ",", "2.142490618705193`"}], "}"}], ",", 
     RowBox[{"{", 
      RowBox[{
      "0.4900889028845137`", ",", "0.9719258747137391`", ",", 
       "0.032915165796855946`", ",", "2.01203337186462`"}], "}"}], ",", 
     RowBox[{"{", 
      RowBox[{
      "0.5051877594604725`", ",", "0.9431512225350993`", ",", 
       "0.034074150508012845`", ",", "1.8950823120869447`"}], "}"}], ",", 
     RowBox[{"{", 
      RowBox[{
      "0.5196057677379374`", ",", "0.915674150403735`", ",", 
       "0.035233135219169744`", ",", "1.7897498672785142`"}], "}"}], ",", 
     RowBox[{"{", 
      RowBox[{
      "0.5331357265915817`", ",", "0.8894333979002663`", ",", 
       "0.03639211993032664`", ",", "1.6944736372201614`"}], "}"}], ",", 
     RowBox[{"{", 
      RowBox[{
      "0.5465274620990839`", ",", "0.8643682637374243`", ",", 
       "0.03755110464148354`", ",", "1.607949877988861`"}], "}"}], ",", 
     RowBox[{"{", 
      RowBox[{
      "0.5590938801984442`", ",", "0.8404197805013214`", ",", 
       "0.03871008935264044`", ",", "1.5290848482420891`"}], "}"}], ",", 
     RowBox[{"{", 
      RowBox[{
      "0.5679927145278996`", ",", "0.8175306777729587`", ",", 
       "0.03986907406379734`", ",", "1.4569527360362406`"}], "}"}], ",", 
     RowBox[{"{", 
      RowBox[{
      "0.5827255078225216`", ",", "0.7956459867692769`", ",", 
       "0.041028058774954246`", ",", "1.3907678863325676`"}], "}"}], ",", 
     RowBox[{"{", 
      RowBox[{
      "0.5949880994919046`", ",", "0.7747128872948752`", ",", 
       "0.042187043486111145`", ",", "1.3298581273977588`"}], "}"}], ",", 
     RowBox[{"{", 
      RowBox[{
      "0.6040827582292039`", ",", "0.7546812461677919`", ",", 
       "0.043346028197268044`", ",", "1.273646059736023`"}], "}"}], ",", 
     RowBox[{"{", 
      RowBox[{
      "0.6141457636627667`", ",", "0.7355032467330038`", ",", 
       "0.04450501290842494`", ",", "1.2216327728397123`"}], "}"}], ",", 
     RowBox[{"{", 
      RowBox[{
      "0.6237845711502744`", ",", "0.7171335662327297`", ",", 
       "0.04566399761958184`", ",", "1.1733859450138353`"}], "}"}], ",", 
     RowBox[{"{", 
      RowBox[{
      "0.6330216754877954`", ",", "0.6995293339106992`", ",", 
       "0.04682298233073874`", ",", "1.1285287688477041`"}], "}"}], ",", 
     RowBox[{"{", 
      RowBox[{
      "0.6418783309078032`", ",", "0.6826500858522502`", ",", 
       "0.04798196704189564`", ",", "1.086731866828009`"}], "}"}], ",", 
     RowBox[{"{", 
      RowBox[{
      "0.6509788975280766`", ",", "0.6664575868193263`", ",", 
       "0.04914095175305254`", ",", "1.047705928583388`"}], "}"}], ",", 
     RowBox[{"{", 
      RowBox[{
      "0.658529377770433`", ",", "0.6509157857521403`", ",", 
       "0.05029993646420944`", ",", "1.0111958360046693`"}], "}"}], ",", 
     RowBox[{"{", 
      RowBox[{
      "0.6663604957743224`", ",", "0.6359907841037691`", ",", 
       "0.05145892117536634`", ",", "0.9769761000343423`"}], "}"}], ",", 
     RowBox[{"{", 
      RowBox[{
      "0.6738847258474261`", ",", "0.6216505588189127`", ",", 
       "0.052617905886523236`", ",", "0.9448468604828903`"}], "}"}], ",", 
     RowBox[{"{", 
      RowBox[{
      "0.6811456353361898`", ",", "0.6078650498322469`", ",", 
       "0.053776890597680135`", ",", "0.9146299223824724`"}], "}"}], ",", 
     RowBox[{"{", 
      RowBox[{
      "0.6881962415319968`", ",", "0.594605918770696`", ",", 
       "0.054935875308837034`", ",", "0.8861665689238964`"}], "}"}], ",", 
     RowBox[{"{", 
      RowBox[{
      "0.6919578289250136`", ",", "0.5818465353792672`", ",", 
       "0.05609486001999393`", ",", "0.8593145445411943`"}], "}"}], ",", 
     RowBox[{"{", 
      RowBox[{
      "0.7012150031572366`", ",", "0.5695617903593202`", ",", 
       "0.05725384473115083`", ",", "0.8339462691587535`"}], "}"}], ",", 
     RowBox[{"{", 
      RowBox[{
      "0.7074238911459957`", ",", "0.557728103840579`", ",", 
       "0.05841282944230774`", ",", "0.8099469213961825`"}], "}"}], ",", 
     RowBox[{"{", 
      RowBox[{
      "0.7134077501643897`", ",", "0.5463232199323202`", ",", 
       "0.05957181415346464`", ",", "0.7872127851714658`"}], "}"}], ",", 
     RowBox[{"{", 
      RowBox[{
      "0.719177560682985`", ",", "0.5353262749674665`", ",", 
       "0.06073079886462154`", ",", "0.7656503406806816`"}], "}"}], ",", 
     RowBox[{"{", 
      RowBox[{
      "0.7247438513728429`", ",", "0.5247174947676282`", ",", 
       "0.061889783575778436`", ",", "0.7451746590203527`"}], "}"}], ",", 
     RowBox[{"{", 
      RowBox[{
      "0.7301158030358845`", ",", "0.5144783549373164`", ",", 
       "0.06304876828693533`", ",", "0.7257087553006603`"}], "}"}], ",", 
     RowBox[{"{", 
      RowBox[{
      "0.7353031592043773`", ",", "0.504591368905251`", ",", 
       "0.06420775299809223`", ",", "0.7071824968314795`"}], "}"}], ",", 
     RowBox[{"{", 
      RowBox[{
      "0.7403143890634349`", ",", "0.49504001019828536`", ",", 
       "0.06536673770924913`", ",", "0.6895319731055809`"}], "}"}], ",", 
     RowBox[{"{", 
      RowBox[{
      "0.7451576571700902`", ",", "0.48580877036839387`", ",", 
       "0.06652572242040604`", ",", "0.6726988361087984`"}], "}"}], ",", 
     RowBox[{"{", 
      RowBox[{
      "0.7498406674375634`", ",", "0.4768828851282926`", ",", 
       "0.06768470713156294`", ",", "0.6566295524728554`"}], "}"}], ",", 
     RowBox[{"{", 
      RowBox[{
      "0.7543706923642844`", ",", "0.4682485797972461`", ",", 
       "0.06884369184271984`", ",", "0.6412752591687988`"}], "}"}], ",", 
     RowBox[{"{", 
      RowBox[{
      "0.7587546003475143`", ",", "0.459892748749099`", ",", 
       "0.07000267655387674`", ",", "0.626590915843051`"}], "}"}], ",", 
     RowBox[{"{", 
      RowBox[{
      "0.7629988811903428`", ",", "0.4518029740100161`", ",", 
       "0.07116166126503363`", ",", "0.6125351796819105`"}], "}"}], ",", 
     RowBox[{"{", 
      RowBox[{
      "0.7671096699098034`", ",", "0.44396762623983566`", ",", 
       "0.07232064597619053`", ",", "0.5990699757025741`"}], "}"}], ",", 
     RowBox[{"{", 
      RowBox[{
      "0.7710927689513661`", ",", "0.43637563164318427`", ",", 
       "0.07347963068734743`", ",", "0.5861601098938053`"}], "}"}], ",", 
     RowBox[{"{", 
      RowBox[{
      "0.774953668918174`", ",", "0.4290165251374969`", ",", 
       "0.07463861539850433`", ",", "0.5737731150142696`"}], "}"}], ",", 
     RowBox[{"{", 
      RowBox[{
      "0.7786975678662954`", ",", "0.42188039443936187`", ",", 
       "0.07579760010966123`", ",", "0.561878964085993`"}], "}"}], ",", 
     RowBox[{"{", 
      RowBox[{
      "0.7823293893978732`", ",", "0.41495787118982846`", ",", 
       "0.07695658482081813`", ",", "0.5504497810086271`"}], "}"}], ",", 
     RowBox[{"{", 
      RowBox[{
      "0.7858537994086359`", ",", "0.4082400436624814`", ",", 
       "0.07811556953197503`", ",", "0.5394597488901651`"}], "}"}], ",", 
     RowBox[{"{", 
      RowBox[{
      "0.7892796025816059`", ",", "0.4017184851670548`", ",", 
       "0.07927455424313193`", ",", "0.5288849137300857`"}], "}"}], ",", 
     RowBox[{"{", 
      RowBox[{
      "0.7925978531261056`", ",", "0.3953852230885927`", ",", 
       "0.08043353895428883`", ",", "0.5187029380501085`"}], "}"}], ",", 
     RowBox[{"{", 
      RowBox[{
      "0.795825676201772`", ",", "0.3892326255140851`", ",", 
       "0.08159252366544573`", ",", "0.508893054351895`"}], "}"}], ",", 
     RowBox[{"{", 
      RowBox[{
      "0.7989624728856586`", ",", "0.383253545547768`", ",", 
       "0.08275150837660263`", ",", "0.49943585918927347`"}], "}"}], ",", 
     RowBox[{"{", 
      RowBox[{
      "0.8020118359713979`", ",", "0.3774410897900692`", ",", 
       "0.08391049308775952`", ",", "0.49031332596013094`"}], "}"}], ",", 
     RowBox[{"{", 
      RowBox[{
      "0.8049771802655462`", ",", "0.371788754983322`", ",", 
       "0.08506947779891642`", ",", "0.4815085722683349`"}], "}"}], ",", 
     RowBox[{"{", 
      RowBox[{
      "0.807861753000465`", ",", "0.3662903755870318`", ",", 
       "0.08622846251007332`", ",", "0.47300575990805865`"}], "}"}], ",", 
     RowBox[{"{", 
      RowBox[{
      "0.810668643453795`", ",", "0.36094005027378606`", ",", 
       "0.08738744722123022`", ",", "0.4647901760054134`"}], "}"}], ",", 
     RowBox[{"{", 
      RowBox[{
      "0.8134007923204294`", ",", "0.3557321450915024`", ",", 
       "0.08854643193238712`", ",", "0.45684794147865476`"}], "}"}], ",", 
     RowBox[{"{", 
      RowBox[{
      "0.8160609995855796`", ",", "0.35066138107094647`", ",", 
       "0.08970541664354402`", ",", "0.4491660520120729`"}], "}"}], ",", 
     RowBox[{"{", 
      RowBox[{
      "0.8186519330622444`", ",", "0.3457226467222395`", ",", 
       "0.09086440135470092`", ",", "0.4417323435159633`"}], "}"}], ",", 
     RowBox[{"{", 
      RowBox[{
      "0.8211761355128495`", ",", "0.34091111311872635`", ",", 
       "0.09202338606585782`", ",", "0.4345352997619545`"}], "}"}], ",", 
     RowBox[{"{", 
      RowBox[{
      "0.8236362590059598`", ",", "0.33622212492136344`", ",", 
       "0.09318237077701472`", ",", "0.4275641836431706`"}], "}"}], ",", 
     RowBox[{"{", 
      RowBox[{
      "0.8256125967510556`", ",", "0.33165128964490076`", ",", 
       "0.09434135548817162`", ",", "0.4208088387816303`"}], "}"}], ",", 
     RowBox[{"{", 
      RowBox[{
      "0.8283720524237662`", ",", "0.3271944069859951`", ",", 
       "0.09550034019932852`", ",", "0.41425971209872464`"}], "}"}], ",", 
     RowBox[{"{", 
      RowBox[{
      "0.8306524928879513`", ",", "0.32284743906415164`", ",", 
       "0.09665932491048541`", ",", "0.40790776111816274`"}], "}"}], ",", 
     RowBox[{"{", 
      RowBox[{
      "0.8328772698418436`", ",", "0.31860657695614764`", ",", 
       "0.09781830962164231`", ",", "0.40174449845911686`"}], "}"}], ",", 
     RowBox[{"{", 
      RowBox[{
      "0.8350483077619223`", ",", "0.31446816061121696`", ",", 
       "0.09897729433279921`", ",", "0.39576189667305334`"}], "}"}], ",", 
     RowBox[{"{", 
      RowBox[{
      "0.8372666830728004`", ",", "0.3104286299444487`", ",", 
       "0.10013627904395611`", ",", "0.38995234160133874`"}], "}"}], ",", 
     RowBox[{"{", 
      RowBox[{
      "0.839236445728111`", ",", "0.3064846813260239`", ",", 
       "0.10129526375511302`", ",", "0.3843086734407445`"}], "}"}], ",", 
     RowBox[{"{", 
      RowBox[{
      "0.8412569893998203`", ",", "0.30263309522856285`", ",", 
       "0.10245424846626992`", ",", "0.37882406943865793`"}], "}"}], ",", 
     RowBox[{"{", 
      RowBox[{
      "0.8432306892426178`", ",", "0.2988707807779497`", ",", 
       "0.10361323317742682`", ",", "0.3734921264143722`"}], "}"}], ",", 
     RowBox[{"{", 
      RowBox[{
      "0.8451590887096252`", ",", "0.2951948294872072`", ",", 
       "0.10477221788858372`", ",", "0.368306727559105`"}], "}"}], ",", 
     RowBox[{"{", 
      RowBox[{
      "0.8470436663957378`", ",", "0.29160238580243114`", ",", 
       "0.10593120259974062`", ",", "0.36326209414275434`"}], "}"}], ",", 
     RowBox[{"{", 
      RowBox[{
      "0.8488858393082273`", ",", "0.28809075659391675`", ",", 
       "0.10709018731089752`", ",", "0.3583527114381576`"}], "}"}], ",", 
     RowBox[{"{", 
      RowBox[{
      "0.8506869659472226`", ",", "0.2846573807804958`", ",", 
       "0.10824917202205442`", ",", "0.3535733953978366`"}], "}"}], ",", 
     RowBox[{"{", 
      RowBox[{
      "0.8524483492084778`", ",", "0.28129975487260195`", ",", 
       "0.10940815673321132`", ",", "0.3489191926706545`"}], "}"}], ",", 
     RowBox[{"{", 
      RowBox[{
      "0.8541712391198529`", ",", "0.2780154944679317`", ",", 
       "0.11056714144436822`", ",", "0.3443853583798226`"}], "}"}], ",", 
     RowBox[{"{", 
      RowBox[{
      "0.8558568354222392`", ",", "0.27480233144301985`", ",", 
       "0.11172612615552512`", ",", "0.3399674521542839`"}], "}"}], ",", 
     RowBox[{"{", 
      RowBox[{
      "0.8575062900047884`", ",", "0.27165804887864253`", ",", 
       "0.11288511086668201`", ",", "0.3356611832069754`"}], "}"}], ",", 
     RowBox[{"{", 
      RowBox[{
      "0.8591207092037294`", ",", "0.2685805508661896`", ",", 
       "0.11404409557783891`", ",", "0.33146251048549014`"}], "}"}], ",", 
     RowBox[{"{", 
      RowBox[{
      "0.8607011559733316`", ",", "0.2655677891806406`", ",", 
       "0.11520308028899581`", ",", "0.32736756369039843`"}], "}"}], ",", 
     RowBox[{"{", 
      RowBox[{
      "0.8622486519370143`", ",", "0.26261784514614694`", ",", 
       "0.11636206500015271`", ",", "0.32337263115486037`"}], "}"}], ",", 
     RowBox[{"{", 
      RowBox[{
      "0.8637641793260498`", ",", "0.25972884624811854`", ",", 
       "0.11752104971130961`", ",", "0.31947418847625275`"}], "}"}], ",", 
     RowBox[{"{", 
      RowBox[{
      "0.8652486828128162`", ",", "0.25689895943659996`", ",", 
       "0.11868003442246651`", ",", "0.31566891325517166`"}], "}"}], ",", 
     RowBox[{"{", 
      RowBox[{
      "0.8667030712450315`", ",", "0.25412649724518277`", ",", 
       "0.11983901913362341`", ",", "0.31195358104667203`"}], "}"}], ",", 
     RowBox[{"{", 
      RowBox[{
      "0.8681282192870294`", ",", "0.25140975925642206`", ",", 
       "0.12099800384478031`", ",", "0.30832510073781033`"}], "}"}], ",", 
     RowBox[{"{", 
      RowBox[{
      "0.869524968973675`", ",", "0.2487471465730864`", ",", 
       "0.12215698855593721`", ",", "0.30478059017902914`"}], "}"}], ",", 
     RowBox[{"{", 
      RowBox[{
      "0.87089413118221`", ",", "0.2461371259725334`", ",", 
       "0.1233159732670941`", ",", "0.30131719519740746`"}], "}"}], ",", 
     RowBox[{"{", 
      RowBox[{
      "0.8722364870268768`", ",", "0.24357820204267222`", ",", 
       "0.124474957978251`", ",", "0.29793228427914065`"}], "}"}], ",", 
     RowBox[{"{", 
      RowBox[{
      "0.8735527891809328`", ",", "0.24106892417800047`", ",", 
       "0.12563394268940792`", ",", "0.2946232709641157`"}], "}"}], ",", 
     RowBox[{"{", 
      RowBox[{
      "0.8748437631303322`", ",", "0.23860793479974768`", ",", 
       "0.1267929274005648`", ",", "0.29138768721990066`"}], "}"}], ",", 
     RowBox[{"{", 
      RowBox[{
      "0.8761101083630499`", ",", "0.23619389234856247`", ",", 
       "0.12795191211172172`", ",", "0.2882231950377519`"}], "}"}], ",", 
     RowBox[{"{", 
      RowBox[{
      "0.877352499497819`", ",", "0.23382552181835634`", ",", 
       "0.1291108968228786`", ",", "0.285127545716605`"}], "}"}], ",", 
     RowBox[{"{", 
      RowBox[{
      "0.8785715873557494`", ",", "0.23150156320955806`", ",", 
       "0.13026988153403551`", ",", "0.2820985593658709`"}], "}"}], ",", 
     RowBox[{"{", 
      RowBox[{
      "0.8795611736236579`", ",", "0.22922082174074793`", ",", 
       "0.1314288662451924`", ",", "0.2791341682392052`"}], "}"}], ",", 
     RowBox[{"{", 
      RowBox[{
      "0.8809423435934304`", ",", "0.22698215167497104`", ",", 
       "0.1325878509563493`", ",", "0.27623238330360256`"}], "}"}], ",", 
     RowBox[{"{", 
      RowBox[{
      "0.8820952035364942`", ",", "0.22478442581115124`", ",", 
       "0.1337468356675062`", ",", "0.2733913026225061`"}], "}"}], ",", 
     RowBox[{"{", 
      RowBox[{
      "0.8832271451224298`", ",", "0.22262658214033487`", ",", 
       "0.1349058203786631`", ",", "0.2706090741249342`"}], "}"}], ",", 
     RowBox[{"{", 
      RowBox[{
      "0.8843387144778854`", ",", "0.22050756896291196`", ",", 
       "0.13606480508982`", ",", "0.2678839512240687`"}], "}"}], ",", 
     RowBox[{"{", 
      RowBox[{
      "0.8854304393320107`", ",", "0.21842636990021647`", ",", 
       "0.1372237898009769`", ",", "0.2652142291045161`"}], "}"}], ",", 
     RowBox[{"{", 
      RowBox[{
      "0.8865028297693183`", ",", "0.21638203494433988`", ",", 
       "0.1383827745121338`", ",", "0.26259826926145136`"}], "}"}], ",", 
     RowBox[{"{", 
      RowBox[{
      "0.8875563789465456`", ",", "0.21437362387307482`", ",", 
       "0.1395417592232907`", ",", "0.2600345186240388`"}], "}"}], ",", 
     RowBox[{"{", 
      RowBox[{
      "0.8885915637754689`", ",", "0.21240020086544614`", ",", 
       "0.1407007439344476`", ",", "0.257521472976328`"}], "}"}], ",", 
     RowBox[{"{", 
      RowBox[{
      "0.8896088455735209`", ",", "0.21046092183440113`", ",", 
       "0.1418597286456045`", ",", "0.25505768840251086`"}], "}"}], ",", 
     RowBox[{"{", 
      RowBox[{
      "0.8906086706839114`", ",", "0.20855491451060382`", ",", 
       "0.1430187133567614`", ",", "0.2526417341192433`"}], "}"}], ",", 
     RowBox[{"{", 
      RowBox[{
      "0.8915914710669218`", ",", "0.2066813480641599`", ",", 
       "0.1441776980679183`", ",", "0.25027230107557097`"}], "}"}], ",", 
     RowBox[{"{", 
      RowBox[{
      "0.8925576648638421`", ",", "0.20483944225131326`", ",", 
       "0.1453366827790752`", ",", "0.24794806922007`"}], "}"}], ",", 
     RowBox[{"{", 
      RowBox[{
      "0.8934832030414962`", ",", "0.2030284210934983`", ",", 
       "0.1464956674902321`", ",", "0.24566781049854555`"}], "}"}], ",", 
     RowBox[{"{", 
      RowBox[{
      "0.8944418393735946`", ",", "0.20124754078577367`", ",", 
       "0.147654652201389`", ",", "0.2434302981802996`"}], "}"}], ",", 
     RowBox[{"{", 
      RowBox[{
      "0.8953605919953407`", ",", "0.19949607000336617`", ",", 
       "0.1488136369125459`", ",", "0.24123439743994177`"}], "}"}], ",", 
     RowBox[{"{", 
      RowBox[{
      "0.8962642828073393`", ",", "0.19777331789148522`", ",", 
       "0.14997262162370278`", ",", "0.23907896047662225`"}], "}"}], ",", 
     RowBox[{"{", 
      RowBox[{
      "0.8971532684550534`", ",", "0.19607858260337288`", ",", 
       "0.1511316063348597`", ",", "0.23696292240589406`"}], "}"}], ",", 
     RowBox[{"{", 
      RowBox[{
      "0.8980278946497959`", ",", "0.19441123467026805`", ",", 
       "0.15229059104601658`", ",", "0.23488523958176405`"}], "}"}], ",", 
     RowBox[{"{", 
      RowBox[{
      "0.898888496577327`", ",", "0.19277060779930907`", ",", 
       "0.1534495757571735`", ",", "0.2328448966396402`"}], "}"}], ",", 
     RowBox[{"{", 
      RowBox[{
      "0.8997353992885275`", ",", "0.19115609525077265`", ",", 
       "0.1546085604683304`", ",", "0.23084091646521615`"}], "}"}], ",", 
     RowBox[{"{", 
      RowBox[{
      "0.9005689180730739`", ",", "0.1895671032108116`", ",", 
       "0.1557675451794873`", ",", "0.22887238778508084`"}], "}"}], ",", 
     RowBox[{"{", 
      RowBox[{
      "0.9013893588169377`", ",", "0.1880030336814553`", ",", 
       "0.1569265298906442`", ",", "0.22693836619244032`"}], "}"}], ",", 
     RowBox[{"{", 
      RowBox[{
      "0.9021970183445405`", ",", "0.1864633318522299`", ",", 
       "0.1580855146018011`", ",", "0.22503800722120204`"}], "}"}], ",", 
     RowBox[{"{", 
      RowBox[{
      "0.9029921847462803`", ",", "0.18494745000739005`", ",", 
       "0.159244499312958`", ",", "0.22317044160959754`"}], "}"}], ",", 
     RowBox[{"{", 
      RowBox[{
      "0.9037751376921587`", ",", "0.18345483831366544`", ",", 
       "0.1604034840241149`", ",", "0.22133483723536118`"}], "}"}], ",", 
     RowBox[{"{", 
      RowBox[{
      "0.9045461487322048`", ",", "0.18198499045866257`", ",", 
       "0.1615624687352718`", ",", "0.21953043004981287`"}], "}"}]}], "}"}]}],
   ";"}]], "Input",
 CellOpen->False,
 CellChangeTimes->{{3.485267747605215*^9, 3.485267754167253*^9}, {
   3.48526781897519*^9, 3.4852678211156645`*^9}, 3.485268347046454*^9, {
   3.49120134728125*^9, 3.49120134871875*^9}}],

Cell[BoxData[
 RowBox[{
  RowBox[{"SeqProNuc", "=", 
   RowBox[{"{", 
    RowBox[{
     RowBox[{"{", 
      RowBox[{
      "0.00003541514837366659`", ",", "1.6635448369121302`", ",", 
       "0.0016225785956196592`", ",", "17389.38462011388`"}], "}"}], ",", 
     RowBox[{"{", 
      RowBox[{
      "0.0003875876507360846`", ",", "1.533455542239563`", ",", 
       "0.002781563306776559`", ",", "1670.0361308113245`"}], "}"}], ",", 
     RowBox[{"{", 
      RowBox[{
      "0.001622714972539996`", ",", "1.4219915729152952`", ",", 
       "0.003940548017933458`", ",", "417.7783648636164`"}], "}"}], ",", 
     RowBox[{"{", 
      RowBox[{
      "0.0042994200784802735`", ",", "1.3254147070031153`", ",", 
       "0.005099532729090358`", ",", "164.18461718068966`"}], "}"}], ",", 
     RowBox[{"{", 
      RowBox[{
      "0.00873115207723676`", ",", "1.240934749961419`", ",", 
       "0.006258517440247257`", ",", "83.5743524732184`"}], "}"}], ",", 
     RowBox[{"{", 
      RowBox[{
      "0.014946003968128195`", ",", "1.1664345890210273`", ",", 
       "0.007417502151404157`", ",", "50.086166750315655`"}], "}"}], ",", 
     RowBox[{"{", 
      RowBox[{
      "0.02276969640767607`", ",", "1.1002543795260946`", ",", 
       "0.008576486862561057`", ",", "33.484666555390874`"}], "}"}], ",", 
     RowBox[{"{", 
      RowBox[{
      "0.031929903517911785`", ",", "1.0410901861666355`", ",", 
       "0.009735471573717956`", ",", "24.163134670468267`"}], "}"}], ",", 
     RowBox[{"{", 
      RowBox[{
      "0.04213240337809878`", ",", "0.9878942250010803`", ",", 
       "0.010894456284874855`", ",", "18.426212874492997`"}], "}"}], ",", 
     RowBox[{"{", 
      RowBox[{
      "0.0531032619817134`", ",", "0.9398158969802117`", ",", 
       "0.012053440996031756`", ",", "14.639752044559966`"}], "}"}], ",", 
     RowBox[{"{", 
      RowBox[{
      "0.06460660081910574`", ",", "0.8961575583849162`", ",", 
       "0.013212425707188655`", ",", "12.000151149601598`"}], "}"}], ",", 
     RowBox[{"{", 
      RowBox[{
      "0.0764484603819309`", ",", "0.8563418560082402`", ",", 
       "0.014371410418345554`", ",", "10.07789980659531`"}], "}"}], ",", 
     RowBox[{"{", 
      RowBox[{
      "0.08847398953747433`", ",", "0.8198869415315416`", ",", 
       "0.015530395129502453`", ",", "8.627555800432987`"}], "}"}], ",", 
     RowBox[{"{", 
      RowBox[{
      "0.10056208180858084`", ",", "0.786387589226208`", ",", 
       "0.016689379840659352`", ",", "7.500960797528373`"}], "}"}], ",", 
     RowBox[{"{", 
      RowBox[{
      "0.11261953379621709`", ",", "0.7555007971491292`", ",", 
       "0.01784836455181625`", ",", "6.6044865535102355`"}], "}"}], ",", 
     RowBox[{"{", 
      RowBox[{
      "0.12457564585702365`", ",", "0.7269343288443881`", ",", 
       "0.019007349262973153`", ",", "5.876605149843867`"}], "}"}], ",", 
     RowBox[{"{", 
      RowBox[{
      "0.13637759146649905`", ",", "0.7004375971338458`", ",", 
       "0.020166333974130052`", ",", "5.275493510886649`"}], "}"}], ",", 
     RowBox[{"{", 
      RowBox[{
      "0.14798660111372733`", ",", "0.6757947311421868`", ",", 
       "0.02132531868528695`", ",", "4.771868147108546`"}], "}"}], ",", 
     RowBox[{"{", 
      RowBox[{
      "0.1593748883222278`", ",", "0.6528186379258322`", ",", 
       "0.02248430339644385`", ",", "4.344685284931915`"}], "}"}], ",", 
     RowBox[{"{", 
      RowBox[{
      "0.1705232064550308`", ",", "0.6313465436009129`", ",", 
       "0.02364328810760075`", ",", "3.978468174660592`"}], "}"}], ",", 
     RowBox[{"{", 
      RowBox[{
      "0.1814189221525572`", ",", "0.6112360056076205`", ",", 
       "0.02480227281875765`", ",", "3.6615992899693572`"}], "}"}], ",", 
     RowBox[{"{", 
      RowBox[{
      "0.19205450306536737`", ",", "0.592362037482447`", ",", 
       "0.025961257529914548`", ",", "3.385197152163507`"}], "}"}], ",", 
     RowBox[{"{", 
      RowBox[{
      "0.20242633374798183`", ",", "0.574614374976262`", ",", 
       "0.02712024224107145`", ",", "3.1423603788526777`"}], "}"}], ",", 
     RowBox[{"{", 
      RowBox[{
      "0.21253378976145404`", ",", "0.5578954606700186`", ",", 
       "0.02827922695222835`", ",", "2.927647346767774`"}], "}"}], ",", 
     RowBox[{"{", 
      RowBox[{
      "0.22237851387657637`", ",", "0.5421186612268486`", ",", 
       "0.02943821166338525`", ",", "2.7367116917818413`"}], "}"}], ",", 
     RowBox[{"{", 
      RowBox[{
      "0.2319638507719898`", ",", "0.527206775502139`", ",", 
       "0.030597196374542147`", ",", "2.5660401598051865`"}], "}"}], ",", 
     RowBox[{"{", 
      RowBox[{
      "0.24129440529635948`", ",", "0.513090736553887`", ",", 
       "0.031756181085699046`", ",", "2.412763649110774`"}], "}"}], ",", 
     RowBox[{"{", 
      RowBox[{
      "0.2503756977070565`", ",", "0.49970871241457515`", ",", 
       "0.032915165796855946`", ",", "2.274516436869887`"}], "}"}], ",", 
     RowBox[{"{", 
      RowBox[{
      "0.2592138945560049`", ",", "0.48700502112031285`", ",", 
       "0.034074150508012845`", ",", "2.1493313126772895`"}], "}"}], ",", 
     RowBox[{"{", 
      RowBox[{
      "0.2678155992829732`", ",", "0.4749294852089561`", ",", 
       "0.035233135219169744`", ",", "2.035559581094689`"}], "}"}], ",", 
     RowBox[{"{", 
      RowBox[{
      "0.2761876893272251`", ",", "0.4634367315095327`", ",", 
       "0.03639211993032664`", ",", "1.931809947879322`"}], "}"}], ",", 
     RowBox[{"{", 
      RowBox[{
      "0.28433719002459146`", ",", "0.4524856860384989`", ",", 
       "0.03755110464148354`", ",", "1.8369005473584592`"}], "}"}], ",", 
     RowBox[{"{", 
      RowBox[{
      "0.2922711773926661`", ",", "0.4420390015704321`", ",", 
       "0.03871008935264044`", ",", "1.749821752432232`"}], "}"}], ",", 
     RowBox[{"{", 
      RowBox[{
      "0.29999670368501796`", ",", "0.4320627058207751`", ",", 
       "0.03986907406379734`", ",", "1.6697062360390227`"}], "}"}], ",", 
     RowBox[{"{", 
      RowBox[{
      "0.30752074089542514`", ",", "0.4225257539185041`", ",", 
       "0.041028058774954246`", ",", "1.5958053826543477`"}], "}"}], ",", 
     RowBox[{"{", 
      RowBox[{
      "0.3148501384160243`", ",", "0.41339982715573936`", ",", 
       "0.042187043486111145`", ",", "1.5274698562830742`"}], "}"}], ",", 
     RowBox[{"{", 
      RowBox[{
      "0.3219915918528243`", ",", "0.4046589569006562`", ",", 
       "0.043346028197268044`", ",", "1.4641341469995772`"}], "}"}], ",", 
     RowBox[{"{", 
      RowBox[{
      "0.32895162062924693`", ",", "0.3962793135613057`", ",", 
       "0.04450501290842494`", ",", "1.4053037718693717`"}], "}"}], ",", 
     RowBox[{"{", 
      RowBox[{
      "0.3357365525003309`", ",", "0.3882389886534383`", ",", 
       "0.04566399761958184`", ",", "1.350544675622996`"}], "}"}], ",", 
     RowBox[{"{", 
      RowBox[{
      "0.34235251348858725`", ",", "0.38051785089646223`", ",", 
       "0.04682298233073874`", ",", "1.2994746183871069`"}], "}"}], ",", 
     RowBox[{"{", 
      RowBox[{
      "0.34880542205861137`", ",", "0.37309724937346994`", ",", 
       "0.04798196704189564`", ",", "1.2517557027590906`"}], "}"}], ",", 
     RowBox[{"{", 
      RowBox[{
      "0.3551009865895157`", ",", "0.3659600246329088`", ",", 
       "0.04914095175305254`", ",", "1.2070884361834253`"}], "}"}], ",", 
     RowBox[{"{", 
      RowBox[{
      "0.3612447053969064`", ",", "0.3590902599958974`", ",", 
       "0.05029993646420944`", ",", "1.1652065851849258`"}], "}"}], ",", 
     RowBox[{"{", 
      RowBox[{
      "0.36724186870862763`", ",", "0.35247322622920796`", ",", 
       "0.05145892117536634`", ",", "1.1258726596880777`"}], "}"}], ",", 
     RowBox[{"{", 
      RowBox[{
      "0.3730975621201055`", ",", "0.34609523834024614`", ",", 
       "0.052617905886523236`", ",", "1.0888743779540486`"}], "}"}], ",", 
     RowBox[{"{", 
      RowBox[{
      "0.3788166711525953`", ",", "0.33994360766949816`", ",", 
       "0.053776890597680135`", ",", "1.0540215117003657`"}], "}"}], ",", 
     RowBox[{"{", 
      RowBox[{
      "0.384403886614096`", ",", "0.33400647493773084`", ",", 
       "0.054935875308837034`", ",", "1.0211430719700263`"}], "}"}], ",", 
     RowBox[{"{", 
      RowBox[{
      "0.3898637105261508`", ",", "0.3282728684186017`", ",", 
       "0.05609486001999393`", ",", "0.9900851674311838`"}], "}"}], ",", 
     RowBox[{"{", 
      RowBox[{
      "0.39520046242769924`", ",", "0.3227324897832749`", ",", 
       "0.05725384473115083`", ",", "0.9607087323159891`"}], "}"}], ",", 
     RowBox[{"{", 
      RowBox[{
      "0.4004182859103894`", ",", "0.3173757318689739`", ",", 
       "0.05841282944230774`", ",", "0.9328881035880334`"}], "}"}], ",", 
     RowBox[{"{", 
      RowBox[{
      "0.4055211552649133`", ",", "0.3121936523588811`", ",", 
       "0.05957181415346464`", ",", "0.9065093301303111`"}], "}"}], ",", 
     RowBox[{"{", 
      RowBox[{
      "0.4105128821559817`", ",", "0.30717784472337795`", ",", 
       "0.06073079886462154`", ",", "0.8814689035653716`"}], "}"}], ",", 
     RowBox[{"{", 
      RowBox[{
      "0.41539712222926034`", ",", "0.3023204522213798`", ",", 
       "0.061889783575778436`", ",", "0.8576726641463475`"}], "}"}], ",", 
     RowBox[{"{", 
      RowBox[{
      "0.4201773816693932`", ",", "0.29761405010870245`", ",", 
       "0.06304876828693533`", ",", "0.8350347576645498`"}], "}"}], ",", 
     RowBox[{"{", 
      RowBox[{
      "0.4248570235501499`", ",", "0.2930517626356683`", ",", 
       "0.06420775299809223`", ",", "0.8134767451426328`"}], "}"}], ",", 
     RowBox[{"{", 
      RowBox[{
      "0.4294392740643902`", ",", "0.28862706111627917`", ",", 
       "0.06536673770924913`", ",", "0.7929269067656654`"}], "}"}], ",", 
     RowBox[{"{", 
      RowBox[{
      "0.43392722854433724`", ",", "0.2843338227912039`", ",", 
       "0.06652572242040604`", ",", "0.773319511147593`"}], "}"}], ",", 
     RowBox[{"{", 
      RowBox[{
      "0.4383238572783189`", ",", "0.2801662629952204`", ",", 
       "0.06768470713156294`", ",", "0.7545942617245639`"}], "}"}], ",", 
     RowBox[{"{", 
      RowBox[{
      "0.44263201111344574`", ",", "0.2761189722142747`", ",", 
       "0.06884369184271984`", ",", "0.7366956445254493`"}], "}"}], ",", 
     RowBox[{"{", 
      RowBox[{
      "0.44685442683888965`", ",", "0.27218680498176523`", ",", 
       "0.07000267655387674`", ",", "0.7195726521264483`"}], "}"}], ",", 
     RowBox[{"{", 
      RowBox[{
      "0.45099373234657164`", ",", "0.2683649403206989`", ",", 
       "0.07116166126503363`", ",", "0.703178192080544`"}], "}"}], ",", 
     RowBox[{"{", 
      RowBox[{
      "0.45505245157449653`", ",", "0.2646488011476916`", ",", 
       "0.07232064597619053`", ",", "0.6874687958225546`"}], "}"}], ",", 
     RowBox[{"{", 
      RowBox[{
      "0.45903300922918033`", ",", "0.2610340375340603`", ",", 
       "0.07347963068734743`", ",", "0.6724043146766878`"}], "}"}], ",", 
     RowBox[{"{", 
      RowBox[{
      "0.46293773529768967`", ",", "0.2575165774198401`", ",", 
       "0.07463861539850433`", ",", "0.6579475836026428`"}], "}"}], ",", 
     RowBox[{"{", 
      RowBox[{
      "0.46676886935123335`", ",", "0.2540925668950203`", ",", 
       "0.07579760010966123`", ",", "0.644064093623242`"}], "}"}], ",", 
     RowBox[{"{", 
      RowBox[{
      "0.470528564647922`", ",", "0.25075831200792853`", ",", 
       "0.07695658482081813`", ",", "0.6307218736375868`"}], "}"}], ",", 
     RowBox[{"{", 
      RowBox[{
      "0.4742188920413306`", ",", "0.24751034275147343`", ",", 
       "0.07811556953197503`", ",", "0.6178911977047168`"}], "}"}], ",", 
     RowBox[{"{", 
      RowBox[{
      "0.47784184370212657`", ",", "0.24434534934016738`", ",", 
       "0.07927455424313193`", ",", "0.6055444534762614`"}], "}"}], ",", 
     RowBox[{"{", 
      RowBox[{
      "0.4813993366604363`", ",", "0.24126019186384048`", ",", 
       "0.08043353895428883`", ",", "0.593655841518441`"}], "}"}], ",", 
     RowBox[{"{", 
      RowBox[{
      "0.4848932161761629`", ",", "0.23825188398951358`", ",", 
       "0.08159252366544573`", ",", "0.5822014183769585`"}], "}"}], ",", 
     RowBox[{"{", 
      RowBox[{
      "0.48832525894515016`", ",", "0.2353176087950855`", ",", 
       "0.08275150837660263`", ",", "0.5711587645181063`"}], "}"}], ",", 
     RowBox[{"{", 
      RowBox[{
      "0.4916971761486048`", ",", "0.2324546581633924`", ",", 
       "0.08391049308775952`", ",", "0.5605069164183178`"}], "}"}], ",", 
     RowBox[{"{", 
      RowBox[{
      "0.49501061635275084`", ",", "0.22966046588402322`", ",", 
       "0.08506947779891642`", ",", "0.550226347152035`"}], "}"}], ",", 
     RowBox[{"{", 
      RowBox[{
      "0.4982671682665569`", ",", "0.22693259117676112`", ",", 
       "0.08622846251007332`", ",", "0.5402987522577596`"}], "}"}], ",", 
     RowBox[{"{", 
      RowBox[{
      "0.5014683633637503`", ",", "0.2242686877156875`", ",", 
       "0.08738744722123022`", ",", "0.5307069196157345`"}], "}"}], ",", 
     RowBox[{"{", 
      RowBox[{
      "0.5046156783763669`", ",", "0.2216665519263753`", ",", 
       "0.08854643193238712`", ",", "0.5214347639377932`"}], "}"}], ",", 
     RowBox[{"{", 
      RowBox[{
      "0.5077105376658111`", ",", "0.21912406681631214`", ",", 
       "0.08970541664354402`", ",", "0.5124671895429385`"}], "}"}], ",", 
     RowBox[{"{", 
      RowBox[{
      "0.5107543154781301`", ",", "0.21663917055456727`", ",", 
       "0.09086440135470092`", ",", "0.503789973842817`"}], "}"}], ",", 
     RowBox[{"{", 
      RowBox[{
      "0.5137483380889875`", ",", "0.21420997397199176`", ",", 
       "0.09202338606585782`", ",", "0.4953897924869759`"}], "}"}], ",", 
     RowBox[{"{", 
      RowBox[{
      "0.5166938858033159`", ",", "0.21183457843778258`", ",", 
       "0.09318237077701472`", ",", "0.48725407636010354`"}], "}"}], ",", 
     RowBox[{"{", 
      RowBox[{
      "0.5195921951011309`", ",", "0.20951126470246967`", ",", 
       "0.09434135548817162`", ",", "0.47937099371961833`"}], "}"}], ",", 
     RowBox[{"{", 
      RowBox[{
      "0.5224444600618408`", ",", "0.20723828976997272`", ",", 
       "0.09550034019932852`", ",", "0.47172935483229844`"}], "}"}], ",", 
     RowBox[{"{", 
      RowBox[{
      "0.5252518346036424`", ",", "0.20501408088773304`", ",", 
       "0.09665932491048541`", ",", "0.46431867912945357`"}], "}"}], ",", 
     RowBox[{"{", 
      RowBox[{
      "0.5280154338086207`", ",", "0.20283708173278298`", ",", 
       "0.09781830962164231`", ",", "0.4571290052154317`"}], "}"}], ",", 
     RowBox[{"{", 
      RowBox[{
      "0.5307363357022451`", ",", "0.2007057767504702`", ",", 
       "0.09897729433279921`", ",", "0.45015094091933516`"}], "}"}], ",", 
     RowBox[{"{", 
      RowBox[{
      "0.5334155826983765`", ",", "0.19861875539463683`", ",", 
       "0.10013627904395611`", ",", "0.4433756258395807`"}], "}"}], ",", 
     RowBox[{"{", 
      RowBox[{
      "0.5360541830617205`", ",", "0.19657465816263395`", ",", 
       "0.10129526375511302`", ",", "0.43679466328953964`"}], "}"}], ",", 
     RowBox[{"{", 
      RowBox[{
      "0.5386531122834595`", ",", "0.19457217810633165`", ",", 
       "0.10245424846626992`", ",", "0.4304000967561513`"}], "}"}], ",", 
     RowBox[{"{", 
      RowBox[{
      "0.5412133143964072`", ",", "0.19261006378190412`", ",", 
       "0.10361323317742682`", ",", "0.42418439690990517`"}], "}"}], ",", 
     RowBox[{"{", 
      RowBox[{
      "0.5437357032261957`", ",", "0.19068707810791563`", ",", 
       "0.10477221788858372`", ",", "0.4181404133063606`"}], "}"}], ",", 
     RowBox[{"{", 
      RowBox[{
      "0.5462211635856402`", ",", "0.18880209604184134`", ",", 
       "0.10593120259974062`", ",", "0.4122613991071284`"}], "}"}], ",", 
     RowBox[{"{", 
      RowBox[{
      "0.5486705524133547`", ",", "0.1869539836268472`", ",", 
       "0.10709018731089752`", ",", "0.406540874682514`"}], "}"}], ",", 
     RowBox[{"{", 
      RowBox[{
      "0.5510846998604181`", ",", "0.1851416785157869`", ",", 
       "0.10824917202205442`", ",", "0.40097278795380664`"}], "}"}], ",", 
     RowBox[{"{", 
      RowBox[{
      "0.5534644103274188`", ",", "0.1833641329971203`", ",", 
       "0.10940815673321132`", ",", "0.39555130290306223`"}], "}"}], ",", 
     RowBox[{"{", 
      RowBox[{
      "0.5558104634578269`", ",", "0.18162038092164684`", ",", 
       "0.11056714144436822`", ",", "0.39027090158854405`"}], "}"}], ",", 
     RowBox[{"{", 
      RowBox[{
      "0.5581236150658782`", ",", "0.1799094621576412`", ",", 
       "0.11172612615552512`", ",", "0.3851263273104612`"}], "}"}], ",", 
     RowBox[{"{", 
      RowBox[{
      "0.5604045980742816`", ",", "0.178230447633892`", ",", 
       "0.11288511086668201`", ",", "0.3801125908211719`"}], "}"}], ",", 
     RowBox[{"{", 
      RowBox[{
      "0.5626541233419567`", ",", "0.17658245412301565`", ",", 
       "0.11404409557783891`", ",", "0.37522494818105223`"}], "}"}], ",", 
     RowBox[{"{", 
      RowBox[{
      "0.5648728805058859`", ",", "0.17496465817720197`", ",", 
       "0.11520308028899581`", ",", "0.3704588257677196`"}], "}"}], ",", 
     RowBox[{"{", 
      RowBox[{
      "0.5670615387657912`", ",", "0.17337620026800896`", ",", 
       "0.11636206500015271`", ",", "0.3658099074829349`"}], "}"}], ",", 
     RowBox[{"{", 
      RowBox[{
      "0.5692207476375998`", ",", "0.17181630170942827`", ",", 
       "0.11752104971130961`", ",", "0.3612740658150698`"}], "}"}], ",", 
     RowBox[{"{", 
      RowBox[{
      "0.5713511376742049`", ",", "0.17028421186541037`", ",", 
       "0.11868003442246651`", ",", "0.3568473762761362`"}], "}"}], ",", 
     RowBox[{"{", 
      RowBox[{
      "0.5734533211551903`", ",", "0.16877918524229119`", ",", 
       "0.11983901913362341`", ",", "0.35252603267219296`"}], "}"}], ",", 
     RowBox[{"{", 
      RowBox[{
      "0.5755278927466689`", ",", "0.16730050391871887`", ",", 
       "0.12099800384478031`", ",", "0.34830648388074725`"}], "}"}], ",", 
     RowBox[{"{", 
      RowBox[{
      "0.5775754301331824`", ",", "0.16584749798397722`", ",", 
       "0.12215698855593721`", ",", "0.344185263091181`"}], "}"}], ",", 
     RowBox[{"{", 
      RowBox[{
      "0.5795964946224152`", ",", "0.16441949739860168`", ",", 
       "0.1233159732670941`", ",", "0.340159089674098`"}], "}"}], ",", 
     RowBox[{"{", 
      RowBox[{
      "0.5815916317248981`", ",", "0.16301586498306664`", ",", 
       "0.124474957978251`", ",", "0.33622483673007675`"}], "}"}], ",", 
     RowBox[{"{", 
      RowBox[{
      "0.5835613717090128`", ",", "0.16163598286041425`", ",", 
       "0.12563394268940792`", ",", "0.33237945797642177`"}], "}"}], ",", 
     RowBox[{"{", 
      RowBox[{
      "0.5855062301327147`", ",", "0.16027923224929314`", ",", 
       "0.1267929274005648`", ",", "0.32862008861550873`"}], "}"}], ",", 
     RowBox[{"{", 
      RowBox[{
      "0.5874267083539744`", ",", "0.15894506778609757`", ",", 
       "0.12795191211172172`", ",", "0.3249439735431988`"}], "}"}], ",", 
     RowBox[{"{", 
      RowBox[{
      "0.5893232940193766`", ",", "0.15763291715480182`", ",", 
       "0.1291108968228786`", ",", "0.3213484566839956`"}], "}"}], ",", 
     RowBox[{"{", 
      RowBox[{
      "0.5911964615331835`", ",", "0.156342236605309`", ",", 
       "0.13026988153403551`", ",", "0.3178309957744134`"}], "}"}], ",", 
     RowBox[{"{", 
      RowBox[{
      "0.5930466725072597`", ",", "0.155072508072504`", ",", 
       "0.1314288662451924`", ",", "0.3143891805653188`"}], "}"}], ",", 
     RowBox[{"{", 
      RowBox[{
      "0.5948743761926675`", ",", "0.1538232281490863`", ",", 
       "0.1325878509563493`", ",", "0.3110206420893995`"}], "}"}], ",", 
     RowBox[{"{", 
      RowBox[{
      "0.5966800098943189`", ",", "0.15259391393289742`", ",", 
       "0.1337468356675062`", ",", "0.3077231438107871`"}], "}"}], ",", 
     RowBox[{"{", 
      RowBox[{
      "0.5984639993685487`", ",", "0.15138405903252192`", ",", 
       "0.1349058203786631`", ",", "0.3044945276291263`"}], "}"}], ",", 
     RowBox[{"{", 
      RowBox[{
      "0.6002267592054019`", ",", "0.15019326111561548`", ",", 
       "0.13606480508982`", ",", "0.3013327445807372`"}], "}"}], ",", 
     RowBox[{"{", 
      RowBox[{
      "0.6019686931953724`", ",", "0.14902099843659858`", ",", 
       "0.1372237898009769`", ",", "0.2982357966719239`"}], "}"}], ",", 
     RowBox[{"{", 
      RowBox[{
      "0.6036901946823792`", ",", "0.14786690181189882`", ",", 
       "0.1383827745121338`", ",", "0.2952017678678386`"}], "}"}], ",", 
     RowBox[{"{", 
      RowBox[{
      "0.6053916469025605`", ",", "0.14673053887854035`", ",", 
       "0.1395417592232907`", ",", "0.29222880963022635`"}], "}"}], ",", 
     RowBox[{"{", 
      RowBox[{
      "0.607073423309991`", ",", "0.14561150160704134`", ",", 
       "0.1407007439344476`", ",", "0.28931517571741894`"}], "}"}], ",", 
     RowBox[{"{", 
      RowBox[{
      "0.6087358878899004`", ",", "0.1445093711090068`", ",", 
       "0.1418597286456045`", ",", "0.28645912626711434`"}], "}"}], ",", 
     RowBox[{"{", 
      RowBox[{
      "0.6103793954602813`", ",", "0.14342380915296898`", ",", 
       "0.1430187133567614`", ",", "0.28365907512809907`"}], "}"}], ",", 
     RowBox[{"{", 
      RowBox[{
      "0.6120042919613178`", ",", "0.1423544229372506`", ",", 
       "0.1441776980679183`", ",", "0.28091339308794294`"}], "}"}], ",", 
     RowBox[{"{", 
      RowBox[{
      "0.613610914734733`", ",", "0.1413008558399365`", ",", 
       "0.1453366827790752`", ",", "0.2782205752284317`"}], "}"}], ",", 
     RowBox[{"{", 
      RowBox[{
      "0.6151995927917466`", ",", "0.14026275293669777`", ",", 
       "0.1464956674902321`", ",", "0.27557916967246576`"}], "}"}], ",", 
     RowBox[{"{", 
      RowBox[{
      "0.6167706470720227`", ",", "0.13923979354227106`", ",", 
       "0.147654652201389`", ",", "0.27298773653693664`"}], "}"}], ",", 
     RowBox[{"{", 
      RowBox[{
      "0.6183243906920168`", ",", "0.1382316485598648`", ",", 
       "0.1488136369125459`", ",", "0.27044493306364903`"}], "}"}], ",", 
     RowBox[{"{", 
      RowBox[{
      "0.6198611291850291`", ",", "0.13723797796703005`", ",", 
       "0.14997262162370278`", ",", "0.2679494433519108`"}], "}"}], ",", 
     RowBox[{"{", 
      RowBox[{
      "0.6213811607319386`", ",", "0.13625848733031726`", ",", 
       "0.1511316063348597`", ",", "0.26550000608377244`"}], "}"}], ",", 
     RowBox[{"{", 
      RowBox[{
      "0.6228847763834805`", ",", "0.13529285571075922`", ",", 
       "0.15229059104601658`", ",", "0.2630953682753657`"}], "}"}], ",", 
     RowBox[{"{", 
      RowBox[{
      "0.6243722602750351`", ",", "0.13434081977999857`", ",", 
       "0.1534495757571735`", ",", "0.2607343702926428`"}], "}"}], ",", 
     RowBox[{"{", 
      RowBox[{
      "0.6258438898331274`", ",", "0.13340208517232743`", ",", 
       "0.1546085604683304`", ",", "0.2584158705346823`"}], "}"}], ",", 
     RowBox[{"{", 
      RowBox[{
      "0.6272999359746475`", ",", "0.13247636595397969`", ",", 
       "0.1557675451794873`", ",", "0.2561387574092105`"}], "}"}], ",", 
     RowBox[{"{", 
      RowBox[{
      "0.6287406632993303`", ",", "0.13156341603414123`", ",", 
       "0.1569265298906442`", ",", "0.25390196823580213`"}], "}"}], ",", 
     RowBox[{"{", 
      RowBox[{
      "0.630166330274805`", ",", "0.13066294240231488`", ",", 
       "0.1580855146018011`", ",", "0.251704474067194`"}], "}"}], ",", 
     RowBox[{"{", 
      RowBox[{
      "0.6315771894160056`", ",", "0.12977470940266295`", ",", 
       "0.159244499312958`", ",", "0.24954527786329367`"}], "}"}], ",", 
     RowBox[{"{", 
      RowBox[{
      "0.6329734874570607`", ",", "0.12889844543714413`", ",", 
       "0.1604034840241149`", ",", "0.24742342943345969`"}], "}"}], ",", 
     RowBox[{"{", 
      RowBox[{
      "0.6343554655187753`", ",", "0.1280339561993059`", ",", 
       "0.1615624687352718`", ",", "0.24533797549718617`"}], "}"}]}], "}"}]}],
   ";"}]], "Input",
 CellOpen->False,
 CellChangeTimes->{{3.4852690821786613`*^9, 3.4852690858816676`*^9}, {
  3.4852691773162413`*^9, 3.4852691775974827`*^9}}],

Cell[BoxData[
 RowBox[{
  RowBox[{"PRProNucT", "=", 
   RowBox[{"{", 
    RowBox[{
     RowBox[{"{", 
      RowBox[{
      "0.000016808675477384376`", ",", "1.4775751891738858`", ",", 
       "0.0016225785956196592`", ",", "10456.95278334824`"}], "}"}], ",", 
     RowBox[{"{", 
      RowBox[{
      "0.00012987377276552482`", ",", "1.310860727959152`", ",", 
       "0.002781563306776559`", ",", "1389.1398886065726`"}], "}"}], ",", 
     RowBox[{"{", 
      RowBox[{
      "0.00042338343583636634`", ",", "1.1864155466048845`", ",", 
       "0.003940548017933458`", ",", "436.92466424491624`"}], "}"}], ",", 
     RowBox[{"{", 
      RowBox[{
      "0.0009389247089247688`", ",", "1.0888642227780905`", ",", 
       "0.005099532729090358`", ",", "201.63180882925178`"}], "}"}], ",", 
     RowBox[{"{", 
      RowBox[{
      "0.0016830209423371924`", ",", "1.00959780548065`", ",", 
       "0.006258517440247257`", ",", "114.85933688663506`"}], "}"}], ",", 
     RowBox[{"{", 
      RowBox[{
      "0.002642671177606318`", ",", "0.9434280026561501`", ",", 
       "0.007417502151404157`", ",", "74.51869320266758`"}], "}"}], ",", 
     RowBox[{"{", 
      RowBox[{
      "0.0037961716178661624`", ",", "0.8870316661177817`", ",", 
       "0.008576486862561057`", ",", "52.72789983319862`"}], "}"}], ",", 
     RowBox[{"{", 
      RowBox[{
      "0.005119185647996758`", ",", "0.8381721189087549`", ",", 
       "0.009735471573717956`", ",", "39.66063272193324`"}], "}"}], ",", 
     RowBox[{"{", 
      RowBox[{
      "0.006587809671141289`", ",", "0.7952805241080223`", ",", 
       "0.010894456284874855`", ",", "31.20123745535772`"}], "}"}], ",", 
     RowBox[{"{", 
      RowBox[{
      "0.008179966918473652`", ",", "0.7572182910437457`", ",", 
       "0.012053440996031756`", ",", "25.396518175111147`"}], "}"}], ",", 
     RowBox[{"{", 
      RowBox[{
      "0.009875923020802566`", ",", "0.7231351435765012`", ",", 
       "0.013212425707188655`", ",", "21.22750998779301`"}], "}"}], ",", 
     RowBox[{"{", 
      RowBox[{
      "0.011658360772266672`", ",", "0.692380591143857`", ",", 
       "0.014371410418345554`", ",", "18.121710092826074`"}], "}"}], ",", 
     RowBox[{"{", 
      RowBox[{
      "0.013512247256939227`", ",", "0.6644467994070418`", ",", 
       "0.015530395129502453`", ",", "15.737694873216867`"}], "}"}], ",", 
     RowBox[{"{", 
      RowBox[{
      "0.015424614992739064`", ",", "0.6389299507228359`", ",", 
       "0.016689379840659352`", ",", "13.861638753089835`"}], "}"}], ",", 
     RowBox[{"{", 
      RowBox[{
      "0.0173843189865315`", ",", "0.6155041301558001`", ",", 
       "0.01784836455181625`", ",", "12.354037113677247`"}], "}"}], ",", 
     RowBox[{"{", 
      RowBox[{
      "0.01938179986041699`", ",", "0.5939027999511345`", ",", 
       "0.019007349262973153`", ",", "11.120671094629502`"}], "}"}], ",", 
     RowBox[{"{", 
      RowBox[{
      "0.021408866511921407`", ",", "0.573905179665023`", ",", 
       "0.020166333974130052`", ",", "10.095991267694675`"}], "}"}], ",", 
     RowBox[{"{", 
      RowBox[{
      "0.023458503124865658`", ",", "0.5553267113760836`", ",", 
       "0.02132531868528695`", ",", "9.233208153095873`"}], "}"}], ",", 
     RowBox[{"{", 
      RowBox[{
      "0.0255247010086353`", ",", "0.5380114914729754`", ",", 
       "0.02248430339644385`", ",", "8.49816574305663`"}], "}"}], ",", 
     RowBox[{"{", 
      RowBox[{
      "0.027602313698850897`", ",", "0.5218267339784362`", ",", 
       "0.02364328810760075`", ",", "7.865432625390952`"}], "}"}], ",", 
     RowBox[{"{", 
      RowBox[{
      "0.029686932916741814`", ",", "0.5066586167917124`", ",", 
       "0.02480227281875765`", ",", "7.315739414200268`"}], "}"}], ",", 
     RowBox[{"{", 
      RowBox[{
      "0.03177478277084725`", ",", "0.4924087057830538`", ",", 
       "0.025961257529914548`", ",", "6.834254210439909`"}], "}"}], ",", 
     RowBox[{"{", 
      RowBox[{
      "0.03386262967653217`", ",", "0.4789915086706857`", ",", 
       "0.02712024224107145`", ",", "6.409399749682159`"}], "}"}], ",", 
     RowBox[{"{", 
      RowBox[{
      "0.035947705696600454`", ",", "0.4663322423900129`", ",", 
       "0.02827922695222835`", ",", "6.032022640350656`"}], "}"}], ",", 
     RowBox[{"{", 
      RowBox[{
      "0.038027643280814885`", ",", "0.45436522773306554`", ",", 
       "0.02943821166338525`", ",", "5.6948020612688675`"}], "}"}], ",", 
     RowBox[{"{", 
      RowBox[{
      "0.040100419658332706`", ",", "0.44303245337043146`", ",", 
       "0.030597196374542147`", ",", "5.39181991126747`"}], "}"}], ",", 
     RowBox[{"{", 
      RowBox[{
      "0.04216430939340895`", ",", "0.4322824264638164`", ",", 
       "0.031756181085699046`", ",", "5.118246816329487`"}], "}"}], ",", 
     RowBox[{"{", 
      RowBox[{
      "0.04421784384288901`", ",", "0.422069356052652`", ",", 
       "0.032915165796855946`", ",", "4.870105354468961`"}], "}"}], ",", 
     RowBox[{"{", 
      RowBox[{
      "0.04625977645175955`", ",", "0.4123522410485888`", ",", 
       "0.034074150508012845`", ",", "4.644092910380305`"}], "}"}], ",", 
     RowBox[{"{", 
      RowBox[{
      "0.04828905299205041`", ",", "0.4030943482876177`", ",", 
       "0.035233135219169744`", ",", "4.437446578729065`"}], "}"}], ",", 
     RowBox[{"{", 
      RowBox[{
      "0.05030478599332538`", ",", "0.394262551154942`", ",", 
       "0.03639211993032664`", ",", "4.247838401301166`"}], "}"}], ",", 
     RowBox[{"{", 
      RowBox[{
      "0.05230623273307988`", ",", "0.38582698654204195`", ",", 
       "0.03755110464148354`", ",", "4.073294260720277`"}], "}"}], ",", 
     RowBox[{"{", 
      RowBox[{
      "0.05429277625604351`", ",", "0.37776059558780906`", ",", 
       "0.03871008935264044`", ",", "3.912129056065456`"}], "}"}], ",", 
     RowBox[{"{", 
      RowBox[{
      "0.056263908975551724`", ",", "0.3700387776429383`", ",", 
       "0.03986907406379734`", ",", "3.7628972843363817`"}], "}"}], ",", 
     RowBox[{"{", 
      RowBox[{
      "0.05821921848028197`", ",", "0.3626391666754901`", ",", 
       "0.041028058774954246`", ",", "3.6243514037909765`"}], "}"}], ",", 
     RowBox[{"{", 
      RowBox[{
      "0.06015837522862902`", ",", "0.35554132664853544`", ",", 
       "0.042187043486111145`", ",", "3.495409625986577`"}], "}"}], ",", 
     RowBox[{"{", 
      RowBox[{
      "0.06208112186166542`", ",", "0.3487265871935913`", ",", 
       "0.043346028197268044`", ",", "3.3751297545931402`"}], "}"}], ",", 
     RowBox[{"{", 
      RowBox[{
      "0.06398726390717713`", ",", "0.3421778008980426`", ",", 
       "0.04450501290842494`", ",", "3.262687486932614`"}], "}"}], ",", 
     RowBox[{"{", 
      RowBox[{
      "0.0658766616811766`", ",", "0.3358792155451229`", ",", 
       "0.04566399761958184`", ",", "3.15735813044439`"}], "}"}], ",", 
     RowBox[{"{", 
      RowBox[{
      "0.06774922322257376`", ",", "0.3298163487562475`", ",", 
       "0.04682298233073874`", ",", "3.058502903260851`"}], "}"}], ",", 
     RowBox[{"{", 
      RowBox[{
      "0.06960489812071086`", ",", "0.3239758512097023`", ",", 
       "0.04798196704189564`", ",", "2.9655561010439633`"}], "}"}], ",", 
     RowBox[{"{", 
      RowBox[{
      "0.07144367211603828`", ",", "0.31834536582510814`", ",", 
       "0.04914095175305254`", ",", "2.878015308206887`"}], "}"}], ",", 
     RowBox[{"{", 
      RowBox[{
      "0.07326556237142814`", ",", "0.3129134400322793`", ",", 
       "0.05029993646420944`", ",", "2.7954326466080555`"}], "}"}], ",", 
     RowBox[{"{", 
      RowBox[{
      "0.07507061332619212`", ",", "0.30766948032757424`", ",", 
       "0.05145892117536634`", ",", "2.717407667682656`"}], "}"}], ",", 
     RowBox[{"{", 
      RowBox[{
      "0.07685889305735531`", ",", "0.30260367014289535`", ",", 
       "0.052617905886523236`", ",", "2.6435815739772703`"}], "}"}], ",", 
     RowBox[{"{", 
      RowBox[{
      "0.07863049008304505`", ",", "0.29770682392643655`", ",", 
       "0.053776890597680135`", ",", "2.5736315197741635`"}], "}"}], ",", 
     RowBox[{"{", 
      RowBox[{
      "0.08038551055198656`", ",", "0.2929704674555964`", ",", 
       "0.054935875308837034`", ",", "2.507266483754112`"}], "}"}], ",", 
     RowBox[{"{", 
      RowBox[{
      "0.08212407577062888`", ",", "0.28838663865712444`", ",", 
       "0.05609486001999393`", ",", "2.4442234737560833`"}], "}"}], ",", 
     RowBox[{"{", 
      RowBox[{
      "0.08384632002587206`", ",", "0.2839478735963`", ",", 
       "0.05725384473115083`", ",", "2.3842643510493744`"}], "}"}], ",", 
     RowBox[{"{", 
      RowBox[{
      "0.08555238866707836`", ",", "0.2796472976601636`", ",", 
       "0.05841282944230774`", ",", "2.32717265969144`"}], "}"}], ",", 
     RowBox[{"{", 
      RowBox[{
      "0.08724243641571472`", ",", "0.27547840117177924`", ",", 
       "0.05957181415346464`", ",", "2.2727516440696833`"}], "}"}], ",", 
     RowBox[{"{", 
      RowBox[{
      "0.08891662587511967`", ",", "0.27143510702954743`", ",", 
       "0.06073079886462154`", ",", "2.2208217490661166`"}], "}"}], ",", 
     RowBox[{"{", 
      RowBox[{
      "0.09057512621642448`", ",", "0.267511662891426`", ",", 
       "0.061889783575778436`", ",", "2.171219053746804`"}], "}"}], ",", 
     RowBox[{"{", 
      RowBox[{
      "0.09221811201971075`", ",", "0.26370275377150754`", ",", 
       "0.06304876828693533`", ",", "2.1237933256807553`"}], "}"}], ",", 
     RowBox[{"{", 
      RowBox[{
      "0.09384576225206752`", ",", "0.2600033077429096`", ",", 
       "0.06420775299809223`", ",", "2.0784069737777413`"}], "}"}], ",", 
     RowBox[{"{", 
      RowBox[{
      "0.09545825936660839`", ",", "0.25640859434097973`", ",", 
       "0.06536673770924913`", ",", "2.034933463524429`"}], "}"}], ",", 
     RowBox[{"{", 
      RowBox[{
      "0.09705578850830138`", ",", "0.2529141662288902`", ",", 
       "0.06652572242040604`", ",", "1.9932564678851605`"}], "}"}], ",", 
     RowBox[{"{", 
      RowBox[{
      "0.09863853681438634`", ",", "0.24951577874137598`", ",", 
       "0.06768470713156294`", ",", "1.9532686051683288`"}], "}"}], ",", 
     RowBox[{"{", 
      RowBox[{
      "0.10020669279847082`", ",", "0.24620945956759221`", ",", 
       "0.06884369184271984`", ",", "1.9148709150863568`"}], "}"}], ",", 
     RowBox[{"{", 
      RowBox[{
      "0.10176044580879826`", ",", "0.24299144388958216`", ",", 
       "0.07000267655387674`", ",", "1.8779718638864238`"}], "}"}], ",", 
     RowBox[{"{", 
      RowBox[{
      "0.10329998555229064`", ",", "0.2398581935673541`", ",", 
       "0.07116166126503363`", ",", "1.842486683717672`"}], "}"}], ",", 
     RowBox[{"{", 
      RowBox[{
      "0.10482550167687349`", ",", "0.23680635033221784`", ",", 
       "0.07232064597619053`", ",", "1.80833680289274`"}], "}"}], ",", 
     RowBox[{"{", 
      RowBox[{
      "0.10633718340571977`", ",", "0.2338327288704576`", ",", 
       "0.07347963068734743`", ",", "1.7754492759872336`"}], "}"}], ",", 
     RowBox[{"{", 
      RowBox[{
      "0.10783521921735209`", ",", "0.23093428145383577`", ",", 
       "0.07463861539850433`", ",", "1.7437562712536803`"}], "}"}], ",", 
     RowBox[{"{", 
      RowBox[{
      "0.10931979656670851`", ",", "0.22810818594605137`", ",", 
       "0.07579760010966123`", ",", "1.7131947347444911`"}], "}"}], ",", 
     RowBox[{"{", 
      RowBox[{
      "0.11079110164256212`", ",", "0.22535170519058567`", ",", 
       "0.07695658482081813`", ",", "1.6837057787743535`"}], "}"}], ",", 
     RowBox[{"{", 
      RowBox[{
      "0.1122493191571465`", ",", "0.2226622571796747`", ",", 
       "0.07811556953197503`", ",", "1.6552347191794803`"}], "}"}], ",", 
     RowBox[{"{", 
      RowBox[{
      "0.11369463216463693`", ",", "0.2200373924710558`", ",", 
       "0.07927455424313193`", ",", "1.6277302262587476`"}], "}"}], ",", 
     RowBox[{"{", 
      RowBox[{
      "0.11512722190507196`", ",", "0.21747477830313094`", ",", 
       "0.08043353895428883`", ",", "1.6011443859732655`"}], "}"}], ",", 
     RowBox[{"{", 
      RowBox[{
      "0.11654726767110786`", ",", "0.21497219189914307`", ",", 
       "0.08159252366544573`", ",", "1.5754324666797948`"}], "}"}], ",", 
     RowBox[{"{", 
      RowBox[{
      "0.11795494669493571`", ",", "0.2125275378515309`", ",", 
       "0.08275150837660263`", ",", "1.5505524282887677`"}], "}"}], ",", 
     RowBox[{"{", 
      RowBox[{
      "0.11935043405317407`", ",", "0.21013876181052515`", ",", 
       "0.08391049308775952`", ",", "1.52646488102178`"}], "}"}], ",", 
     RowBox[{"{", 
      RowBox[{
      "0.12073390258777394`", ",", "0.20780398639461914`", ",", 
       "0.08506947779891642`", ",", "1.5031329445219397`"}], "}"}], ",", 
     RowBox[{"{", 
      RowBox[{
      "0.12210552284112194`", ",", "0.2055213325803729`", ",", 
       "0.08622846251007332`", ",", "1.4805218144490726`"}], "}"}], ",", 
     RowBox[{"{", 
      RowBox[{
      "0.12346546300380369`", ",", "0.20328908401756896`", ",", 
       "0.08738744722123022`", ",", "1.458598833680306`"}], "}"}], ",", 
     RowBox[{"{", 
      RowBox[{
      "0.12481388887348441`", ",", "0.20110555779549066`", ",", 
       "0.08854643193238712`", ",", "1.43733331628008`"}], "}"}], ",", 
     RowBox[{"{", 
      RowBox[{
      "0.12615096382382524`", ",", "0.19896915070403132`", ",", 
       "0.08970541664354402`", ",", "1.4166962789295534`"}], "}"}], ",", 
     RowBox[{"{", 
      RowBox[{
      "0.12747684878217497`", ",", "0.19687833656128395`", ",", 
       "0.09086440135470092`", ",", "1.396660450642184`"}], "}"}], ",", 
     RowBox[{"{", 
      RowBox[{
      "0.1287917022150511`", ",", "0.1948316501787581`", ",", 
       "0.09202338606585782`", ",", "1.3772000506438493`"}], "}"}], ",", 
     RowBox[{"{", 
      RowBox[{
      "0.13009568012055264`", ",", "0.19282768931218097`", ",", 
       "0.09318237077701472`", ",", "1.3582907143181242`"}], "}"}], ",", 
     RowBox[{"{", 
      RowBox[{
      "0.13138893602683926`", ",", "0.190865144594475`", ",", 
       "0.09434135548817162`", ",", "1.339909562879546`"}], "}"}], ",", 
     RowBox[{"{", 
      RowBox[{
      "0.13267162099596705`", ",", "0.18894269473137104`", ",", 
       "0.09550034019932852`", ",", "1.322034776920637`"}], "}"}], ",", 
     RowBox[{"{", 
      RowBox[{
      "0.1339438836325208`", ",", "0.18705910865737524`", ",", 
       "0.09665932491048541`", ",", "1.3046457785674088`"}], "}"}], ",", 
     RowBox[{"{", 
      RowBox[{
      "0.13520587009626306`", ",", "0.18521323760519243`", ",", 
       "0.09781830962164231`", ",", "1.2877231196429366`"}], "}"}], ",", 
     RowBox[{"{", 
      RowBox[{
      "0.1364577241185164`", ",", "0.18340392055549876`", ",", 
       "0.09897729433279921`", ",", "1.2712483237239307`"}], "}"}], ",", 
     RowBox[{"{", 
      RowBox[{
      "0.1376995870216812`", ",", "0.18163007564991385`", ",", 
       "0.10013627904395611`", ",", "1.2552038369060923`"}], "}"}], ",", 
     RowBox[{"{", 
      RowBox[{
      "0.13893159774145508`", ",", "0.17989065726339445`", ",", 
       "0.10129526375511302`", ",", "1.2395730862867014`"}], "}"}], ",", 
     RowBox[{"{", 
      RowBox[{
      "0.14015389285142538`", ",", "0.17818467030204793`", ",", 
       "0.10245424846626992`", ",", "1.2243402646923387`"}], "}"}], ",", 
     RowBox[{"{", 
      RowBox[{
      "0.14136660658982883`", ",", "0.176511150739256`", ",", 
       "0.10361323317742682`", ",", "1.2094904018922077`"}], "}"}], ",", 
     RowBox[{"{", 
      RowBox[{
      "0.14256987088780523`", ",", "0.17486915693163996`", ",", 
       "0.10477221788858372`", ",", "1.195009176879895`"}], "}"}], ",", 
     RowBox[{"{", 
      RowBox[{
      "0.14376381539943445`", ",", "0.17325779721814605`", ",", 
       "0.10593120259974062`", ",", "1.1808830944077164`"}], "}"}], ",", 
     RowBox[{"{", 
      RowBox[{
      "0.144948567532702`", ",", "0.1716762431190268`", ",", 
       "0.10709018731089752`", ",", "1.16709915202557`"}], "}"}], ",", 
     RowBox[{"{", 
      RowBox[{
      "0.14612425248175787`", ",", "0.17012361807830484`", ",", 
       "0.10824917202205442`", ",", "1.1536451241996382`"}], "}"}], ",", 
     RowBox[{"{", 
      RowBox[{
      "0.14729099325979383`", ",", "0.16859917542777064`", ",", 
       "0.10940815673321132`", ",", "1.1405093047757573`"}], "}"}], ",", 
     RowBox[{"{", 
      RowBox[{
      "0.1484489107327528`", ",", "0.16710212784864248`", ",", 
       "0.11056714144436822`", ",", "1.1276804384425265`"}], "}"}], ",", 
     RowBox[{"{", 
      RowBox[{
      "0.1495981236534261`", ",", "0.16563172960542755`", ",", 
       "0.11172612615552512`", ",", "1.1151478672777635`"}], "}"}], ",", 
     RowBox[{"{", 
      RowBox[{
      "0.15073874869603884`", ",", "0.1641872680814872`", ",", 
       "0.11288511086668201`", ",", "1.102901489282889`"}], "}"}], ",", 
     RowBox[{"{", 
      RowBox[{
      "0.15187090049098328`", ",", "0.16276806476947966`", ",", 
       "0.11404409557783891`", ",", "1.0909314910579218`"}], "}"}], ",", 
     RowBox[{"{", 
      RowBox[{
      "0.15299469165980317`", ",", "0.16137345787818475`", ",", 
       "0.11520308028899581`", ",", "1.0792286628133243`"}], "}"}], ",", 
     RowBox[{"{", 
      RowBox[{
      "0.15411023285019085`", ",", "0.16000280937971362`", ",", 
       "0.11636206500015271`", ",", "1.0677840536252328`"}], "}"}], ",", 
     RowBox[{"{", 
      RowBox[{
      "0.15521763277095355`", ",", "0.15865548789906442`", ",", 
       "0.11752104971130961`", ",", "1.0565892271377773`"}], "}"}], ",", 
     RowBox[{"{", 
      RowBox[{
      "0.15631699822689052`", ",", "0.1573309156492957`", ",", 
       "0.11868003442246651`", ",", "1.0456360263584417`"}], "}"}], ",", 
     RowBox[{"{", 
      RowBox[{
      "0.15740843415352287`", ",", "0.15602850209791858`", ",", 
       "0.11983901913362341`", ",", "1.0349166555508535`"}], "}"}], ",", 
     RowBox[{"{", 
      RowBox[{
      "0.15849204365158542`", ",", "0.15474768950058304`", ",", 
       "0.12099800384478031`", ",", "1.0244237028933831`"}], "}"}], ",", 
     RowBox[{"{", 
      RowBox[{
      "0.15956792802126235`", ",", "0.1534879609844486`", ",", 
       "0.12215698855593721`", ",", "1.0141500326307913`"}], "}"}], ",", 
     RowBox[{"{", 
      RowBox[{
      "0.1606361867960602`", ",", "0.15224877286713162`", ",", 
       "0.1233159732670941`", ",", "1.0040887313574465`"}], "}"}], ",", 
     RowBox[{"{", 
      RowBox[{
      "0.161696917776431`", ",", "0.15102963082559268`", ",", 
       "0.124474957978251`", ",", "0.9942333126789688`"}], "}"}], ",", 
     RowBox[{"{", 
      RowBox[{
      "0.1627502170628895`", ",", "0.1498300470849793`", ",", 
       "0.12563394268940792`", ",", "0.9845774536692247`"}], "}"}], ",", 
     RowBox[{"{", 
      RowBox[{
      "0.16379617908880503`", ",", "0.14864956541003221`", ",", 
       "0.1267929274005648`", ",", "0.9751150679467085`"}], "}"}], ",", 
     RowBox[{"{", 
      RowBox[{
      "0.1648348966527025`", ",", "0.1474877007493996`", ",", 
       "0.12795191211172172`", ",", "0.9658404199522748`"}], "}"}], ",", 
     RowBox[{"{", 
      RowBox[{
      "0.16586646095017935`", ",", "0.14634404223106265`", ",", 
       "0.1291108968228786`", ",", "0.9567478870528494`"}], "}"}], ",", 
     RowBox[{"{", 
      RowBox[{
      "0.1668909616052473`", ",", "0.14521814524520374`", ",", 
       "0.13026988153403551`", ",", "0.9478321470701507`"}], "}"}], ",", 
     RowBox[{"{", 
      RowBox[{
      "0.16790848670125016`", ",", "0.14410959718814748`", ",", 
       "0.1314288662451924`", ",", "0.9390880277605349`"}], "}"}], ",", 
     RowBox[{"{", 
      RowBox[{
      "0.16891912281128635`", ",", "0.1430179983530869`", ",", 
       "0.1325878509563493`", ",", "0.9305105605138899`"}], "}"}], ",", 
     RowBox[{"{", 
      RowBox[{
      "0.1699229550281153`", ",", "0.14194296670788892`", ",", 
       "0.1337468356675062`", ",", "0.9220950236992361`"}], "}"}], ",", 
     RowBox[{"{", 
      RowBox[{
      "0.1709200669935209`", ",", "0.1408841126094998`", ",", 
       "0.1349058203786631`", ",", "0.9138367999817723`"}], "}"}], ",", 
     RowBox[{"{", 
      RowBox[{
      "0.17191054092714955`", ",", "0.13984107510417781`", ",", 
       "0.13606480508982`", ",", "0.9057314942528794`"}], "}"}], ",", 
     RowBox[{"{", 
      RowBox[{
      "0.17289445765493036`", ",", "0.13881351277295315`", ",", 
       "0.1372237898009769`", ",", "0.8977748426088223`"}], "}"}], ",", 
     RowBox[{"{", 
      RowBox[{
      "0.17387189663682565`", ",", "0.13780105935517073`", ",", 
       "0.1383827745121338`", ",", "0.8899627491962561`"}], "}"}], ",", 
     RowBox[{"{", 
      RowBox[{
      "0.17484293599413425`", ",", "0.1368033960696668`", ",", 
       "0.1395417592232907`", ",", "0.8822912502259153`"}], "}"}], ",", 
     RowBox[{"{", 
      RowBox[{
      "0.17580765253632846`", ",", "0.13582020917349213`", ",", 
       "0.1407007439344476`", ",", "0.8747566121902772`"}], "}"}], ",", 
     RowBox[{"{", 
      RowBox[{
      "0.1767661217872071`", ",", "0.13485114119561115`", ",", 
       "0.1418597286456045`", ",", "0.8673550958402072`"}], "}"}], ",", 
     RowBox[{"{", 
      RowBox[{
      "0.1777184180106752`", ",", "0.1338959365507693`", ",", 
       "0.1430187133567614`", ",", "0.8600832014611266`"}], "}"}], ",", 
     RowBox[{"{", 
      RowBox[{
      "0.17866461423598662`", ",", "0.13295428733072726`", ",", 
       "0.1441776980679183`", ",", "0.852937471311618`"}], "}"}], ",", 
     RowBox[{"{", 
      RowBox[{
      "0.17960478228243126`", ",", "0.13202589118830144`", ",", 
       "0.1453366827790752`", ",", "0.8459146455047064`"}], "}"}], ",", 
     RowBox[{"{", 
      RowBox[{
      "0.18053899278353758`", ",", "0.13111047822241328`", ",", 
       "0.1464956674902321`", ",", "0.8390115641853717`"}], "}"}], ",", 
     RowBox[{"{", 
      RowBox[{
      "0.1814673152107508`", ",", "0.13020775587618771`", ",", 
       "0.147654652201389`", ",", "0.8322250797049525`"}], "}"}], ",", 
     RowBox[{"{", 
      RowBox[{
      "0.18238981789670744`", ",", "0.12931747936851157`", ",", 
       "0.1488136369125459`", ",", "0.8255522979622125`"}], "}"}], ",", 
     RowBox[{"{", 
      RowBox[{
      "0.18330656805794387`", ",", "0.1284393968651672`", ",", 
       "0.14997262162370278`", ",", "0.8189902992204361`"}], "}"}], ",", 
     RowBox[{"{", 
      RowBox[{
      "0.18421763181711698`", ",", "0.12757323295889972`", ",", 
       "0.1511316063348597`", ",", "0.8125363393949193`"}], "}"}], ",", 
     RowBox[{"{", 
      RowBox[{
      "0.18512307422480825`", ",", "0.12671876740576726`", ",", 
       "0.15229059104601658`", ",", "0.8061877253802127`"}], "}"}], ",", 
     RowBox[{"{", 
      RowBox[{
      "0.18602295928085466`", ",", "0.12587576199486614`", ",", 
       "0.1534495757571735`", ",", "0.799941852700413`"}], "}"}], ",", 
     RowBox[{"{", 
      RowBox[{
      "0.1869173499551634`", ",", "0.12504399954552187`", ",", 
       "0.1546085604683304`", ",", "0.7937962340991871`"}], "}"}], ",", 
     RowBox[{"{", 
      RowBox[{
      "0.1878063082081763`", ",", "0.12422321376484893`", ",", 
       "0.1557675451794873`", ",", "0.7877484371451338`"}], "}"}], ",", 
     RowBox[{"{", 
      RowBox[{
      "0.18868989501080752`", ",", "0.12341321168629615`", ",", 
       "0.1569265298906442`", ",", "0.7817961049567443`"}], "}"}], ",", 
     RowBox[{"{", 
      RowBox[{
      "0.18956817036395573`", ",", "0.12261377891174116`", ",", 
       "0.1580855146018011`", ",", "0.7759369717782005`"}], "}"}], ",", 
     RowBox[{"{", 
      RowBox[{
      "0.1904411933176996`", ",", "0.12182472506698164`", ",", 
       "0.159244499312958`", ",", "0.7701687929992952`"}], "}"}], ",", 
     RowBox[{"{", 
      RowBox[{
      "0.19130902198990127`", ",", "0.12104582704981101`", ",", 
       "0.1604034840241149`", ",", "0.7644894991448576`"}], "}"}], ",", 
     RowBox[{"{", 
      RowBox[{
      "0.19217171358458904`", ",", "0.12027689216621082`", ",", 
       "0.1615624687352718`", ",", "0.7588969445418738`"}], "}"}]}], "}"}]}], 
  ";"}]], "Input",
 CellOpen->False,
 CellChangeTimes->{{3.485503253859234*^9, 3.485503267583149*^9}}],

Cell[BoxData[
 RowBox[{
  RowBox[{"PRProT", "=", 
   RowBox[{"{", 
    RowBox[{
     RowBox[{"{", 
      RowBox[{
      "0.00004107790475710539`", ",", "5.510550988921988`", ",", 
       "0.0016225785956196592`", ",", "7803.524174891301`"}], "}"}], ",", 
     RowBox[{"{", 
      RowBox[{
      "0.0005041640447853513`", ",", "5.597689414034983`", ",", 
       "0.002781563306776559`", ",", "729.9360070715716`"}], "}"}], ",", 
     RowBox[{"{", 
      RowBox[{
      "0.002362909385142798`", ",", "5.661897625900301`", ",", 
       "0.003940548017933458`", ",", "182.63945385005127`"}], "}"}], ",", 
     RowBox[{"{", 
      RowBox[{
      "0.00693558233134507`", ",", "5.66818874841892`", ",", 
       "0.005099532729090358`", ",", "73.47278410469185`"}], "}"}], ",", 
     RowBox[{"{", 
      RowBox[{
      "0.015338107264426103`", ",", "5.595444314906205`", ",", 
       "0.006258517440247257`", ",", "38.89868111145266`"}], "}"}], ",", 
     RowBox[{"{", 
      RowBox[{
      "0.02802000623485277`", ",", "5.441384439254597`", ",", 
       "0.007417502151404157`", ",", "24.457777038472884`"}], "}"}], ",", 
     RowBox[{"{", 
      RowBox[{
      "0.044660452302550085`", ",", "5.220138169273781`", ",", 
       "0.008576486862561057`", ",", "17.20951545871195`"}], "}"}], ",", 
     RowBox[{"{", 
      RowBox[{
      "0.06440276788557886`", ",", "4.954315804072412`", ",", 
       "0.009735471573717956`", ",", "13.064160725652496`"}], "}"}], ",", 
     RowBox[{"{", 
      RowBox[{
      "0.08620199006421339`", ",", "4.666883481789901`", ",", 
       "0.010894456284874855`", ",", "10.452059591799813`"}], "}"}], ",", 
     RowBox[{"{", 
      RowBox[{
      "0.10909122928850978`", ",", "4.37629331654458`", ",", 
       "0.012053440996031756`", ",", "8.680710143122031`"}], "}"}], ",", 
     RowBox[{"{", 
      RowBox[{
      "0.1323081604172761`", ",", "4.095078021369964`", ",", 
       "0.013212425707188655`", ",", "7.410089043512553`"}], "}"}], ",", 
     RowBox[{"{", 
      RowBox[{
      "0.15531489660458417`", ",", "3.8305195773292895`", ",", 
       "0.014371410418345554`", ",", "6.458106890029471`"}], "}"}], ",", 
     RowBox[{"{", 
      RowBox[{
      "0.17776473947785826`", ",", "3.586039630688338`", ",", 
       "0.015530395129502453`", ",", "5.72000098297072`"}], "}"}], ",", 
     RowBox[{"{", 
      RowBox[{
      "0.19945405209100014`", ",", "3.362549521554448`", ",", 
       "0.016689379840659352`", ",", "5.1318058203881645`"}], "}"}], ",", 
     RowBox[{"{", 
      RowBox[{
      "0.2202780157062886`", ",", "3.159485999544497`", ",", 
       "0.01784836455181625`", ",", "4.652486615605571`"}], "}"}], ",", 
     RowBox[{"{", 
      RowBox[{
      "0.2401963182989843`", ",", "2.9755129368802815`", ",", 
       "0.019007349262973153`", ",", "4.254604859174797`"}], "}"}], ",", 
     RowBox[{"{", 
      RowBox[{
      "0.25920881316146155`", ",", "2.808959523078835`", ",", 
       "0.020166333974130052`", ",", "3.919164029165178`"}], "}"}], ",", 
     RowBox[{"{", 
      RowBox[{
      "0.277339153214447`", ",", "2.658075645902153`", ",", 
       "0.02132531868528695`", ",", "3.632615285145802`"}], "}"}], ",", 
     RowBox[{"{", 
      RowBox[{
      "0.2946241770538457`", ",", "2.5211707697015204`", ",", 
       "0.02248430339644385`", ",", "3.385045722344474`"}], "}"}], ",", 
     RowBox[{"{", 
      RowBox[{
      "0.3111072131102511`", ",", "2.3966816514040614`", ",", 
       "0.02364328810760075`", ",", "3.1690416150448435`"}], "}"}], ",", 
     RowBox[{"{", 
      RowBox[{
      "0.3268339625425403`", ",", "2.283199122503097`", ",", 
       "0.02480227281875765`", ",", "2.978950121977243`"}], "}"}], ",", 
     RowBox[{"{", 
      RowBox[{
      "0.3418500415560829`", ",", "2.1794721862613615`", ",", 
       "0.025961257529914548`", ",", "2.810387975543829`"}], "}"}], ",", 
     RowBox[{"{", 
      RowBox[{
      "0.3561995741308273`", ",", "2.084399968281544`", ",", 
       "0.02712024224107145`", ",", "2.6599049028874564`"}], "}"}], ",", 
     RowBox[{"{", 
      RowBox[{
      "0.36992444025337246`", ",", "1.9970189612256257`", ",", 
       "0.02827922695222835`", ",", "2.524748461728366`"}], "}"}], ",", 
     RowBox[{"{", 
      RowBox[{
      "0.38306392703211345`", ",", "1.916487642445602`", ",", 
       "0.02943821166338525`", ",", "2.4026968506547806`"}], "}"}], ",", 
     RowBox[{"{", 
      RowBox[{
      "0.39565462262374174`", ",", "1.842071778585578`", ",", 
       "0.030597196374542147`", ",", "2.2919366891680477`"}], "}"}], ",", 
     RowBox[{"{", 
      RowBox[{
      "0.4077304523218662`", ",", "1.7731303454258165`", ",", 
       "0.031756181085699046`", ",", "2.1909739681236187`"}], "}"}], ",", 
     RowBox[{"{", 
      RowBox[{
      "0.41932279401923367`", ",", "1.7091030110395538`", ",", 
       "0.032915165796855946`", ",", "2.09856674495028`"}], "}"}], ",", 
     RowBox[{"{", 
      RowBox[{
      "0.43046063426693604`", ",", "1.649499153567914`", ",", 
       "0.034074150508012845`", ",", "2.0136738454082552`"}], "}"}], ",", 
     RowBox[{"{", 
      RowBox[{
      "0.4411707413193562`", ",", "1.593888068909163`", ",", 
       "0.035233135219169744`", ",", "1.9354163509529663`"}], "}"}], ",", 
     RowBox[{"{", 
      RowBox[{
      "0.45147784109175654`", ",", "1.5418909193667223`", ",", 
       "0.03639211993032664`", ",", "1.8630468585998692`"}], "}"}], ",", 
     RowBox[{"{", 
      RowBox[{
      "0.46140478794718515`", ",", "1.4931735679437108`", ",", 
       "0.03755110464148354`", ",", "1.7959263405216483`"}], "}"}], ",", 
     RowBox[{"{", 
      RowBox[{
      "0.4709727259419467`", ",", "1.4474404480369865`", ",", 
       "0.03871008935264044`", ",", "1.7335045407333096`"}], "}"}], ",", 
     RowBox[{"{", 
      RowBox[{
      "0.48020123843682483`", ",", "1.4044294293998407`", ",", 
       "0.03986907406379734`", ",", "1.6753055970029413`"}], "}"}], ",", 
     RowBox[{"{", 
      RowBox[{
      "0.48910848538540286`", ",", "1.36390753967791`", ",", 
       "0.041028058774954246`", ",", "1.620915629163786`"}], "}"}], ",", 
     RowBox[{"{", 
      RowBox[{
      "0.4977113283976669`", ",", "1.3256669903615284`", ",", 
       "0.042187043486111145`", ",", "1.5699731752047277`"}], "}"}], ",", 
     RowBox[{"{", 
      RowBox[{
      "0.506025444154605`", ",", "1.2895220156893663`", ",", 
       "0.043346028197268044`", ",", "1.5221609804566283`"}], "}"}], ",", 
     RowBox[{"{", 
      RowBox[{
      "0.5140654269629924`", ",", "1.2553061859045058`", ",", 
       "0.04450501290842494`", ",", "1.477199491681091`"}], "}"}], ",", 
     RowBox[{"{", 
      RowBox[{
      "0.5218448813581669`", ",", "1.2228699239177678`", ",", 
       "0.04566399761958184`", ",", "1.4348415064804372`"}], "}"}], ",", 
     RowBox[{"{", 
      RowBox[{
      "0.5293765056608266`", ",", "1.1920785584573386`", ",", 
       "0.04682298233073874`", ",", "1.3948675784451885`"}], "}"}], ",", 
     RowBox[{"{", 
      RowBox[{
      "0.5366721673730934`", ",", "1.162810480403265`", ",", 
       "0.04798196704189564`", ",", "1.3570821479342348`"}], "}"}], ",", 
     RowBox[{"{", 
      RowBox[{
      "0.5437429712516857`", ",", "1.1349556828942744`", ",", 
       "0.04914095175305254`", ",", "1.3213105289573273`"}], "}"}], ",", 
     RowBox[{"{", 
      RowBox[{
      "0.5505993208061468`", ",", "1.1084143502601922`", ",", 
       "0.05029993646420944`", ",", "1.2873960577317185`"}], "}"}], ",", 
     RowBox[{"{", 
      RowBox[{
      "0.5572509739256775`", ",", "1.0830958114189762`", ",", 
       "0.05145892117536634`", ",", "1.2551979676494671`"}], "}"}], ",", 
     RowBox[{"{", 
      RowBox[{
      "0.5637070932523305`", ",", "1.0589174793792138`", ",", 
       "0.052617905886523236`", ",", "1.2245893556598682`"}], "}"}], ",", 
     RowBox[{"{", 
      RowBox[{
      "0.5699762918574987`", ",", "1.0358040423485133`", ",", 
       "0.053776890597680135`", ",", "1.1954554075810586`"}], "}"}], ",", 
     RowBox[{"{", 
      RowBox[{
      "0.576066674721634`", ",", "1.0136865331540266`", ",", 
       "0.054935875308837034`", ",", "1.1676922076935925`"}], "}"}], ",", 
     RowBox[{"{", 
      RowBox[{
      "0.5819858764480704`", ",", "0.9925018905654763`", ",", 
       "0.05609486001999393`", ",", "1.141205342402892`"}], "}"}], ",", 
     RowBox[{"{", 
      RowBox[{
      "0.5877410956123355`", ",", "0.9721922169637184`", ",", 
       "0.05725384473115083`", ",", "1.115908851259541`"}], "}"}], ",", 
     RowBox[{"{", 
      RowBox[{
      "0.5933391260929147`", ",", "0.9527042615896302`", ",", 
       "0.05841282944230774`", ",", "1.0917243314136`"}], "}"}], ",", 
     RowBox[{"{", 
      RowBox[{
      "0.5987863856814373`", ",", "0.9339890450388852`", ",", 
       "0.05957181415346464`", ",", "1.068580123332917`"}], "}"}], ",", 
     RowBox[{"{", 
      RowBox[{
      "0.6040889422593148`", ",", "0.9160013269805257`", ",", 
       "0.06073079886462154`", ",", "1.0464105838581759`"}], "}"}], ",", 
     RowBox[{"{", 
      RowBox[{
      "0.6092525377701342`", ",", "0.8986994151604898`", ",", 
       "0.061889783575778436`", ",", "1.0251554253650927`"}], "}"}], ",", 
     RowBox[{"{", 
      RowBox[{
      "0.6142826102132193`", ",", "0.8820446635483133`", ",", 
       "0.06304876828693533`", ",", "1.0047593127655872`"}], "}"}], ",", 
     RowBox[{"{", 
      RowBox[{
      "0.6191843138446512`", ",", "0.8660013373824834`", ",", 
       "0.06420775299809223`", ",", "0.9851712352756523`"}], "}"}], ",", 
     RowBox[{"{", 
      RowBox[{
      "0.623962537753803`", ",", "0.8505362257046345`", ",", 
       "0.06536673770924913`", ",", "0.9663441418017469`"}], "}"}], ",", 
     RowBox[{"{", 
      RowBox[{
      "0.6286219229798264`", ",", "0.8356184783359383`", ",", 
       "0.06652572242040604`", ",", "0.9482345671396043`"}], "}"}], ",", 
     RowBox[{"{", 
      RowBox[{
      "0.633166878284878`", ",", "0.8212194827565616`", ",", 
       "0.06768470713156294`", ",", "0.9308022790406765`"}], "}"}], ",", 
     RowBox[{"{", 
      RowBox[{
      "0.6376015947280639`", ",", "0.8073124841722028`", ",", 
       "0.06884369184271984`", ",", "0.9140100174222481`"}], "}"}], ",", 
     RowBox[{"{", 
      RowBox[{
      "0.6419300591233439`", ",", "0.7938725744725048`", ",", 
       "0.07000267655387674`", ",", "0.8978232215144358`"}], "}"}], ",", 
     RowBox[{"{", 
      RowBox[{
      "0.6461560665088786`", ",", "0.7808765773553663`", ",", 
       "0.07116166126503363`", ",", "0.8822097188761304`"}], "}"}], ",", 
     RowBox[{"{", 
      RowBox[{
      "0.65028323168752`", ",", "0.7683026847457914`", ",", 
       "0.07232064597619053`", ",", "0.8671396235408774`"}], "}"}], ",", 
     RowBox[{"{", 
      RowBox[{
      "0.6543149999372938`", ",", "0.7561306318447689`", ",", 
       "0.07347963068734743`", ",", "0.8525850588885839`"}], "}"}], ",", 
     RowBox[{"{", 
      RowBox[{
      "0.658254656947667`", ",", "0.7443413253082956`", ",", 
       "0.07463861539850433`", ",", "0.838520059389609`"}], "}"}], ",", 
     RowBox[{"{", 
      RowBox[{
      "0.6621053380684105`", ",", "0.7329169264826532`", ",", 
       "0.07579760010966123`", ",", "0.8249203146044686`"}], "}"}], ",", 
     RowBox[{"{", 
      RowBox[{
      "0.6658700368958291`", ",", "0.7218406603973918`", ",", 
       "0.07695658482081813`", ",", "0.8117631730919215`"}], "}"}], ",", 
     RowBox[{"{", 
      RowBox[{
      "0.6695516132841719`", ",", "0.7110968234239635`", ",", 
       "0.07811556953197503`", ",", "0.7990273425596519`"}], "}"}], ",", 
     RowBox[{"{", 
      RowBox[{
      "0.6731528008019443`", ",", "0.7006705407616589`", ",", 
       "0.07927455424313193`", ",", "0.7866929387700112`"}], "}"}], ",", 
     RowBox[{"{", 
      RowBox[{
      "0.6766762136982273`", ",", "0.6905479298024658`", ",", 
       "0.08043353895428883`", ",", "0.7747413128944896`"}], "}"}], ",", 
     RowBox[{"{", 
      RowBox[{
      "0.6801243533948512`", ",", "0.6807158002637448`", ",", 
       "0.08159252366544573`", ",", "0.7631548806400454`"}], "}"}], ",", 
     RowBox[{"{", 
      RowBox[{
      "0.683499614568753`", ",", "0.6711618058872942`", ",", 
       "0.08275150837660263`", ",", "0.751917211323674`"}], "}"}], ",", 
     RowBox[{"{", 
      RowBox[{
      "0.6868042908276238`", ",", "0.6618742388403888`", ",", 
       "0.08391049308775952`", ",", "0.7410127845035934`"}], "}"}], ",", 
     RowBox[{"{", 
      RowBox[{
      "0.690040580032579`", ",", "0.6528420429268185`", ",", 
       "0.08506947779891642`", ",", "0.7304269891295858`"}], "}"}], ",", 
     RowBox[{"{", 
      RowBox[{
      "0.693210589275984`", ",", "0.6440548043075378`", ",", 
       "0.08622846251007332`", ",", "0.7201460897638094`"}], "}"}], ",", 
     RowBox[{"{", 
      RowBox[{
      "0.6963163395596038`", ",", "0.6355026316572416`", ",", 
       "0.08738744722123022`", ",", "0.7101570951908203`"}], "}"}], ",", 
     RowBox[{"{", 
      RowBox[{
      "0.6993597701717326`", ",", "0.6271761617667692`", ",", 
       "0.08854643193238712`", ",", "0.7004477813112522`"}], "}"}], ",", 
     RowBox[{"{", 
      RowBox[{
      "0.7023427428088485`", ",", "0.61906655710064`", ",", 
       "0.08970541664354402`", ",", "0.6910065312014638`"}], "}"}], ",", 
     RowBox[{"{", 
      RowBox[{
      "0.7052670454352992`", ",", "0.6111654016981634`", ",", 
       "0.09086440135470092`", ",", "0.681822420106695`"}], "}"}], ",", 
     RowBox[{"{", 
      RowBox[{
      "0.7081343959273664`", ",", "0.6034647342641415`", ",", 
       "0.09202338606585782`", ",", "0.6728850915302798`"}], "}"}], ",", 
     RowBox[{"{", 
      RowBox[{
      "0.71094644548802`", ",", "0.5959569790584177`", ",", 
       "0.09318237077701472`", ",", "0.6641847350205934`"}], "}"}], ",", 
     RowBox[{"{", 
      RowBox[{
      "0.71370478187443`", ",", "0.5886349312678762`", ",", 
       "0.09434135548817162`", ",", "0.6557120481829705`"}], "}"}], ",", 
     RowBox[{"{", 
      RowBox[{
      "0.7164109324274408`", ",", "0.5814917873604135`", ",", 
       "0.09550034019932852`", ",", "0.647458234620613`"}], "}"}], ",", 
     RowBox[{"{", 
      RowBox[{
      "0.7190663669354568`", ",", "0.574520991830036`", ",", 
       "0.09665932491048541`", ",", "0.639414893101728`"}], "}"}], ",", 
     RowBox[{"{", 
      RowBox[{
      "0.7216725003318528`", ",", "0.5677163962457057`", ",", 
       "0.09781830962164231`", ",", "0.6315741051479615`"}], "}"}], ",", 
     RowBox[{"{", 
      RowBox[{
      "0.7242306952456389`", ",", "0.561072081330845`", ",", 
       "0.09897729433279921`", ",", "0.6239282871955016`"}], "}"}], ",", 
     RowBox[{"{", 
      RowBox[{
      "0.7267422644016616`", ",", "0.5545824186025243`", ",", 
       "0.10013627904395611`", ",", "0.6164703290729217`"}], "}"}], ",", 
     RowBox[{"{", 
      RowBox[{
      "0.7292084729008312`", ",", "0.5482420711538473`", ",", 
       "0.10129526375511302`", ",", "0.609193304963475`"}], "}"}], ",", 
     RowBox[{"{", 
      RowBox[{
      "0.7316305403620048`", ",", "0.5420458957559389`", ",", 
       "0.10245424846626992`", ",", "0.6020907850158075`"}], "}"}], ",", 
     RowBox[{"{", 
      RowBox[{
      "0.7340096429623418`", ",", "0.5359890132880616`", ",", 
       "0.10361323317742682`", ",", "0.5951565261798775`"}], "}"}], ",", 
     RowBox[{"{", 
      RowBox[{
      "0.736346915359736`", ",", "0.5300667731901452`", ",", 
       "0.10477221788858372`", ",", "0.588384634105488`"}], "}"}], ",", 
     RowBox[{"{", 
      RowBox[{
      "0.7386434525124057`", ",", "0.5242747170885285`", ",", 
       "0.10593120259974062`", ",", "0.5817694855826866`"}], "}"}], ",", 
     RowBox[{"{", 
      RowBox[{
      "0.7409003114121103`", ",", "0.5186085737358523`", ",", 
       "0.10709018731089752`", ",", "0.5753056777972982`"}], "}"}], ",", 
     RowBox[{"{", 
      RowBox[{
      "0.743118512714711`", ",", "0.5130642454996285`", ",", 
       "0.10824917202205442`", ",", "0.5689881169647586`"}], "}"}], ",", 
     RowBox[{"{", 
      RowBox[{
      "0.7452990422973312`", ",", "0.5076378776202852`", ",", 
       "0.10940815673321132`", ",", "0.5628118585444586`"}], "}"}], ",", 
     RowBox[{"{", 
      RowBox[{
      "0.7474428527328006`", ",", "0.502325676546059`", ",", 
       "0.11056714144436822`", ",", "0.556772253393892`"}], "}"}], ",", 
     RowBox[{"{", 
      RowBox[{
      "0.7495508646839251`", ",", "0.4971240924172342`", ",", 
       "0.11172612615552512`", ",", "0.5508647731356232`"}], "}"}], ",", 
     RowBox[{"{", 
      RowBox[{
      "0.7516239682368334`", ",", "0.4920296780731994`", ",", 
       "0.11288511086668201`", ",", "0.545085172209435`"}], "}"}], ",", 
     RowBox[{"{", 
      RowBox[{
      "0.7536630241616467`", ",", "0.48703915734800607`", ",", 
       "0.11404409557783891`", ",", "0.539429323266172`"}], "}"}], ",", 
     RowBox[{"{", 
      RowBox[{
      "0.7556688651101766`", ",", "0.48214937984080186`", ",", 
       "0.11520308028899581`", ",", "0.5338933115331984`"}], "}"}], ",", 
     RowBox[{"{", 
      RowBox[{
      "0.7576422967632275`", ",", "0.4773572782259089`", ",", 
       "0.11636206500015271`", ",", "0.528473341223705`"}], "}"}], ",", 
     RowBox[{"{", 
      RowBox[{
      "0.7595840989125499`", ",", "0.47265996690222045`", ",", 
       "0.11752104971130961`", ",", "0.5231658269238944`"}], "}"}], ",", 
     RowBox[{"{", 
      RowBox[{
      "0.761495026495084`", ",", "0.4680546523168845`", ",", 
       "0.11868003442246651`", ",", "0.5179673200279277`"}], "}"}], ",", 
     RowBox[{"{", 
      RowBox[{
      "0.7633758105819032`", ",", "0.46353862158835585`", ",", 
       "0.11983901913362341`", ",", "0.5128744686892694`"}], "}"}], ",", 
     RowBox[{"{", 
      RowBox[{
      "0.7652271593068168`", ",", "0.45910932799522997`", ",", 
       "0.12099800384478031`", ",", "0.5078840877233604`"}], "}"}], ",", 
     RowBox[{"{", 
      RowBox[{
      "0.767049758771667`", ",", "0.4547642871096946`", ",", 
       "0.12215698855593721`", ",", "0.5029931350336219`"}], "}"}], ",", 
     RowBox[{"{", 
      RowBox[{
      "0.7688442738914955`", ",", "0.4505010687151432`", ",", 
       "0.1233159732670941`", ",", "0.4981986474633744`"}], "}"}], ",", 
     RowBox[{"{", 
      RowBox[{
      "0.7706113492080449`", ",", "0.4463174150933482`", ",", 
       "0.124474957978251`", ",", "0.4934978099494781`"}], "}"}], ",", 
     RowBox[{"{", 
      RowBox[{
      "0.7723516096698291`", ",", "0.4422110967944858`", ",", 
       "0.12563394268940792`", ",", "0.4888879228084814`"}], "}"}], ",", 
     RowBox[{"{", 
      RowBox[{
      "0.7740656613689364`", ",", "0.43817998210598574`", ",", 
       "0.1267929274005648`", ",", "0.48436634648857924`"}], "}"}], ",", 
     RowBox[{"{", 
      RowBox[{
      "0.7757540922459623`", ",", "0.4342220274769379`", ",", 
       "0.12795191211172172`", ",", "0.4799305895377929`"}], "}"}], ",", 
     RowBox[{"{", 
      RowBox[{
      "0.7774174727718574`", ",", "0.43033523054876044`", ",", 
       "0.1291108968228786`", ",", "0.47557821833809166`"}], "}"}], ",", 
     RowBox[{"{", 
      RowBox[{
      "0.7790563565868802`", ",", "0.4265176874448291`", ",", 
       "0.13026988153403551`", ",", "0.471306912525551`"}], "}"}], ",", 
     RowBox[{"{", 
      RowBox[{
      "0.7806712811242635`", ",", "0.4227675602185993`", ",", 
       "0.1314288662451924`", ",", "0.4671144112148007`"}], "}"}], ",", 
     RowBox[{"{", 
      RowBox[{
      "0.7822627681913412`", ",", "0.419083088695149`", ",", 
       "0.1325878509563493`", ",", "0.46299856955559127`"}], "}"}], ",", 
     RowBox[{"{", 
      RowBox[{
      "0.7838313245424013`", ",", "0.415462534988331`", ",", 
       "0.1337468356675062`", ",", "0.4589573255181316`"}], "}"}], ",", 
     RowBox[{"{", 
      RowBox[{
      "0.7853774424139167`", ",", "0.4119042606782909`", ",", 
       "0.1349058203786631`", ",", "0.4549886261201659`"}], "}"}], ",", 
     RowBox[{"{", 
      RowBox[{
      "0.7869016000428359`", ",", "0.4084066663354546`", ",", 
       "0.13606480508982`", ",", "0.45109058355176845`"}], "}"}], ",", 
     RowBox[{"{", 
      RowBox[{
      "0.7884042621583289`", ",", "0.40496819158044056`", ",", 
       "0.1372237898009769`", ",", "0.44726129273152737`"}], "}"}], ",", 
     RowBox[{"{", 
      RowBox[{
      "0.7898858804633491`", ",", "0.40158737201911043`", ",", 
       "0.1383827745121338`", ",", "0.44349895806885004`"}], "}"}], ",", 
     RowBox[{"{", 
      RowBox[{
      "0.7913468940794517`", ",", "0.3982627302604618`", ",", 
       "0.1395417592232907`", ",", "0.4398018423394581`"}], "}"}], ",", 
     RowBox[{"{", 
      RowBox[{
      "0.7927877299894944`", ",", "0.3949928904075858`", ",", 
       "0.1407007439344476`", ",", "0.43616824877831983`"}], "}"}], ",", 
     RowBox[{"{", 
      RowBox[{
      "0.7942088034499294`", ",", "0.3917765405733399`", ",", 
       "0.1418597286456045`", ",", "0.43259658984548827`"}], "}"}], ",", 
     RowBox[{"{", 
      RowBox[{
      "0.7956105183939043`", ",", "0.3886123009498287`", ",", 
       "0.1430187133567614`", ",", "0.4290852806423606`"}], "}"}], ",", 
     RowBox[{"{", 
      RowBox[{
      "0.796993267812995`", ",", "0.3854989686640562`", ",", 
       "0.1441776980679183`", ",", "0.4256327879272481`"}], "}"}], ",", 
     RowBox[{"{", 
      RowBox[{
      "0.7983574341280496`", ",", "0.3824352945365961`", ",", 
       "0.1453366827790752`", ",", "0.42223768095649106`"}], "}"}], ",", 
     RowBox[{"{", 
      RowBox[{
      "0.7997033895413271`", ",", "0.3794201210900562`", ",", 
       "0.1464956674902321`", ",", "0.4188985117678229`"}], "}"}], ",", 
     RowBox[{"{", 
      RowBox[{
      "0.801031496373235`", ",", "0.37645227093944217`", ",", 
       "0.147654652201389`", ",", "0.41561390892871697`"}], "}"}], ",", 
     RowBox[{"{", 
      RowBox[{
      "0.8023421073926195`", ",", "0.37353065819511805`", ",", 
       "0.1488136369125459`", ",", "0.41238255718617817`"}], "}"}], ",", 
     RowBox[{"{", 
      RowBox[{
      "0.803635566128528`", ",", "0.37065420121034026`", ",", 
       "0.14997262162370278`", ",", "0.4092031841248205`"}], "}"}], ",", 
     RowBox[{"{", 
      RowBox[{
      "0.8049122071695817`", ",", "0.36782185350355584`", ",", 
       "0.1511316063348597`", ",", "0.40607451485590185`"}], "}"}], ",", 
     RowBox[{"{", 
      RowBox[{
      "0.8061723564533462`", ",", "0.3650326248480035`", ",", 
       "0.15229059104601658`", ",", "0.4029953828774352`"}], "}"}], ",", 
     RowBox[{"{", 
      RowBox[{
      "0.8074163315474213`", ",", "0.3622855009975326`", ",", 
       "0.1534495757571735`", ",", "0.39996459359423087`"}], "}"}], ",", 
     RowBox[{"{", 
      RowBox[{
      "0.8086444419116419`", ",", "0.35957955184719687`", ",", 
       "0.1546085604683304`", ",", "0.39698102779467315`"}], "}"}], ",", 
     RowBox[{"{", 
      RowBox[{
      "0.8098569891591164`", ",", "0.35691387423870036`", ",", 
       "0.1557675451794873`", ",", "0.39404358673744755`"}], "}"}], ",", 
     RowBox[{"{", 
      RowBox[{
      "0.81105426730488`", ",", "0.3542875381712732`", ",", 
       "0.1569265298906442`", ",", "0.391151213156801`"}], "}"}], ",", 
     RowBox[{"{", 
      RowBox[{
      "0.8122365629964274`", ",", "0.35169969350622143`", ",", 
       "0.1580855146018011`", ",", "0.3883028884597316`"}], "}"}], ",", 
     RowBox[{"{", 
      RowBox[{
      "0.8134041557536771`", ",", "0.34914951346682743`", ",", 
       "0.159244499312958`", ",", "0.38549758295543407`"}], "}"}], ",", 
     RowBox[{"{", 
      RowBox[{
      "0.8145573181790211`", ",", "0.3466361437176859`", ",", 
       "0.1604034840241149`", ",", "0.3827343615866204`"}], "}"}], ",", 
     RowBox[{"{", 
      RowBox[{
      "0.8156963161772217`", ",", "0.34415883179362006`", ",", 
       "0.1615624687352718`", ",", "0.3800122843882042`"}], "}"}]}], "}"}]}], 
  ";"}]], "Input",
 CellOpen->False,
 CellChangeTimes->{{3.4855044275066752`*^9, 3.485504437785293*^9}}],

Cell[BoxData[
 RowBox[{
  RowBox[{"PRNucT", "=", 
   RowBox[{"{", 
    RowBox[{
     RowBox[{"{", 
      RowBox[{
      "0.00002123796587355491`", ",", "1.9064551395638745`", ",", 
       "0.0016225785956196592`", ",", "90323.83356828082`"}], "}"}], ",", 
     RowBox[{"{", 
      RowBox[{
      "0.00018576321622161882`", ",", "1.9064817467017408`", ",", 
       "0.002781563306776559`", ",", "10324.86086378309`"}], "}"}], ",", 
     RowBox[{"{", 
      RowBox[{
      "0.0006710107108560802`", ",", "1.9055091852265083`", ",", 
       "0.003940548017933458`", ",", "2856.9575631863027`"}], "}"}], ",", 
     RowBox[{"{", 
      RowBox[{
      "0.0016240206304670365`", ",", "1.9036360668541348`", ",", 
       "0.005099532729090358`", ",", "1179.3109252789159`"}], "}"}], ",", 
     RowBox[{"{", 
      RowBox[{
      "0.003141221513053429`", ",", "1.9007833577428142`", ",", 
       "0.006258517440247257`", ",", "608.7841406471598`"}], "}"}], ",", 
     RowBox[{"{", 
      RowBox[{
      "0.005275641579794138`", ",", "1.8966955936119592`", ",", 
       "0.007417502151404157`", ",", "361.70977976573204`"}], "}"}], ",", 
     RowBox[{"{", 
      RowBox[{
      "0.008048651182155553`", ",", "1.8913899269549508`", ",", 
       "0.008576486862561057`", ",", "236.43233769094752`"}], "}"}], ",", 
     RowBox[{"{", 
      RowBox[{
      "0.011459850695870147`", ",", "1.884868453117209`", ",", 
       "0.009735471573717956`", ",", "165.48713408880354`"}], "}"}], ",", 
     RowBox[{"{", 
      RowBox[{
      "0.015494269118690989`", ",", "1.8771529491239747`", ",", 
       "0.010894456284874855`", ",", "121.90115763351346`"}], "}"}], ",", 
     RowBox[{"{", 
      RowBox[{
      "0.02012737137195727`", ",", "1.868300247535232`", ",", 
       "0.012053440996031756`", ",", "93.4023059059418`"}], "}"}], ",", 
     RowBox[{"{", 
      RowBox[{
      "0.025328502762541442`", ",", "1.8583658997167458`", ",", 
       "0.013212425707188655`", ",", "73.8313221855731`"}], "}"}], ",", 
     RowBox[{"{", 
      RowBox[{
      "0.031063264873715035`", ",", "1.8474152187814687`", ",", 
       "0.014371410418345554`", ",", "59.84937506246585`"}], "}"}], ",", 
     RowBox[{"{", 
      RowBox[{
      "0.03729516774534812`", ",", "1.835517921774227`", ",", 
       "0.015530395129502453`", ",", "49.53061283719113`"}], "}"}], ",", 
     RowBox[{"{", 
      RowBox[{
      "0.04398678950323005`", ",", "1.8227457728636733`", ",", 
       "0.016689379840659352`", ",", "41.70603790935782`"}], "}"}], ",", 
     RowBox[{"{", 
      RowBox[{
      "0.051100596765613536`", ",", "1.8091688956706862`", ",", 
       "0.01784836455181625`", ",", "35.63510297974288`"}], "}"}], ",", 
     RowBox[{"{", 
      RowBox[{
      "0.05859952783737195`", ",", "1.7948585252310112`", ",", 
       "0.019007349262973153`", ",", "30.83137242806488`"}], "}"}], ",", 
     RowBox[{"{", 
      RowBox[{
      "0.06644740723782741`", ",", "1.7798840739081496`", ",", 
       "0.020166333974130052`", ",", "26.965236950690226`"}], "}"}], ",", 
     RowBox[{"{", 
      RowBox[{
      "0.07460923826696866`", ",", "1.7643121168509714`", ",", 
       "0.02132531868528695`", ",", "23.807241232557196`"}], "}"}], ",", 
     RowBox[{"{", 
      RowBox[{
      "0.08305140595387914`", ",", "1.748206695898019`", ",", 
       "0.02248430339644385`", ",", "21.193837131736778`"}], "}"}], ",", 
     RowBox[{"{", 
      RowBox[{
      "0.09174181318681658`", ",", "1.731628924750756`", ",", 
       "0.02364328810760075`", ",", "19.005996180098478`"}], "}"}], ",", 
     RowBox[{"{", 
      RowBox[{
      "0.1006499663982888`", ",", "1.7146368233470106`", ",", 
       "0.02480227281875765`", ",", "17.155473506024936`"}], "}"}], ",", 
     RowBox[{"{", 
      RowBox[{
      "0.10974702278657945`", ",", "1.6972853546887936`", ",", 
       "0.025961257529914548`", ",", "15.575754282276119`"}], "}"}], ",", 
     RowBox[{"{", 
      RowBox[{
      "0.11900580800562226`", ",", "1.6796262322531008`", ",", 
       "0.02712024224107145`", ",", "14.215950328607374`"}], "}"}], ",", 
     RowBox[{"{", 
      RowBox[{
      "0.12840081110333662`", ",", "1.6617081903107485`", ",", 
       "0.02827922695222835`", ",", "13.036602274176811`"}], "}"}], ",", 
     RowBox[{"{", 
      RowBox[{
      "0.1379081619360427`", ",", "1.6435766181703308`", ",", 
       "0.02943821166338525`", ",", "12.006735628275914`"}], "}"}], ",", 
     RowBox[{"{", 
      RowBox[{
      "0.14750559515415826`", ",", "1.62527386789484`", ",", 
       "0.030597196374542147`", ",", "11.101767500181076`"}], "}"}], ",", 
     RowBox[{"{", 
      RowBox[{
      "0.157172404003219`", ",", "1.6068394600639508`", ",", 
       "0.031756181085699046`", ",", "10.301982509812323`"}], "}"}], ",", 
     RowBox[{"{", 
      RowBox[{
      "0.1668893865393339`", ",", "1.5883099125664222`", ",", 
       "0.032915165796855946`", ",", "9.591425072213674`"}], "}"}], ",", 
     RowBox[{"{", 
      RowBox[{
      "0.17663878635730346`", ",", "1.5697190427606547`", ",", 
       "0.034074150508012845`", ",", "8.957068384101763`"}], "}"}], ",", 
     RowBox[{"{", 
      RowBox[{
      "0.18640422953032326`", ",", "1.551098083754306`", ",", 
       "0.035233135219169744`", ",", "8.388189092748163`"}], "}"}], ",", 
     RowBox[{"{", 
      RowBox[{
      "0.1961706591488005`", ",", "1.5324756047314578`", ",", 
       "0.03639211993032664`", ",", "7.87590232381263`"}], "}"}], ",", 
     RowBox[{"{", 
      RowBox[{
      "0.20592426858268228`", ",", "1.5138779562726759`", ",", 
       "0.03755110464148354`", ",", "7.4127867036251285`"}], "}"}], ",", 
     RowBox[{"{", 
      RowBox[{
      "0.21565243438211099`", ",", "1.4953291703958902`", ",", 
       "0.03871008935264044`", ",", "6.992609025422526`"}], "}"}], ",", 
     RowBox[{"{", 
      RowBox[{
      "0.22534364955900776`", ",", "1.4768509500839297`", ",", 
       "0.03986907406379734`", ",", "6.610101221820861`"}], "}"}], ",", 
     RowBox[{"{", 
      RowBox[{
      "0.23498745783785718`", ",", "1.4584636219851599`", ",", 
       "0.041028058774954246`", ",", "6.260784672615869`"}], "}"}], ",", 
     RowBox[{"{", 
      RowBox[{
      "0.24457438935040984`", ",", "1.4401849597386014`", ",", 
       "0.042187043486111145`", ",", "5.940833905459479`"}], "}"}], ",", 
     RowBox[{"{", 
      RowBox[{
      "0.2540958981399624`", ",", "1.4220312525844854`", ",", 
       "0.043346028197268044`", ",", "5.646964269146995`"}], "}"}], ",", 
     RowBox[{"{", 
      RowBox[{
      "0.2635443017556159`", ",", "1.4040171562671797`", ",", 
       "0.04450501290842494`", ",", "5.376342260817287`"}], "}"}], ",", 
     RowBox[{"{", 
      RowBox[{
      "0.2729127231443656`", ",", "1.386155779469615`", ",", 
       "0.04566399761958184`", ",", "5.12651323228581`"}], "}"}], ",", 
     RowBox[{"{", 
      RowBox[{
      "0.2821950349885068`", ",", "1.3684587757229472`", ",", 
       "0.04682298233073874`", ",", "4.895340177834675`"}], "}"}], ",", 
     RowBox[{"{", 
      RowBox[{
      "0.29138580658211044`", ",", "1.3509364224001885`", ",", 
       "0.04798196704189564`", ",", "4.6809594996529995`"}], "}"}], ",", 
     RowBox[{"{", 
      RowBox[{
      "0.30048025330154243`", ",", "1.333597863298956`", ",", 
       "0.04914095175305254`", ",", "4.481735407215569`"}], "}"}], ",", 
     RowBox[{"{", 
      RowBox[{
      "0.3094741886840964`", ",", "1.3164510671589293`", ",", 
       "0.05029993646420944`", ",", "4.296229137344491`"}], "}"}], ",", 
     RowBox[{"{", 
      RowBox[{
      "0.3183639791081709`", ",", "1.299502912034209`", ",", 
       "0.05145892117536634`", ",", "4.123171284101498`"}], "}"}], ",", 
     RowBox[{"{", 
      RowBox[{
      "0.3271465010355604`", ",", "1.28275940760166`", ",", 
       "0.052617905886523236`", ",", "3.961437692444591`"}], "}"}], ",", 
     RowBox[{"{", 
      RowBox[{
      "0.3358191007677161`", ",", "1.2662255491069319`", ",", 
       "0.053776890597680135`", ",", "3.8100301089265174`"}], "}"}], ",", 
     RowBox[{"{", 
      RowBox[{
      "0.34437955664187603`", ",", "1.2499056047599946`", ",", 
       "0.054935875308837034`", ",", "3.6680594226561434`"}], "}"}], ",", 
     RowBox[{"{", 
      RowBox[{
      "0.35282604359396147`", ",", "1.2338029697918986`", ",", 
       "0.05609486001999393`", ",", "3.5347314261875686`"}], "}"}], ",", 
     RowBox[{"{", 
      RowBox[{
      "0.36115709999472234`", ",", "1.217920530300594`", ",", 
       "0.05725384473115083`", ",", "3.4093348439534292`"}], "}"}], ",", 
     RowBox[{"{", 
      RowBox[{
      "0.3693715966705805`", ",", "1.2022603058946095`", ",", 
       "0.05841282944230774`", ",", "3.291231328973087`"}], "}"}], ",", 
     RowBox[{"{", 
      RowBox[{
      "0.3774687080062311`", ",", "1.1868239200548123`", ",", 
       "0.05957181415346464`", ",", "3.1798465448001467`"}], "}"}], ",", 
     RowBox[{"{", 
      RowBox[{
      "0.38544788503310634`", ",", "1.1716124143396072`", ",", 
       "0.06073079886462154`", ",", "3.0746622196179336`"}], "}"}], ",", 
     RowBox[{"{", 
      RowBox[{
      "0.3933088304016957`", ",", "1.1566263499669498`", ",", 
       "0.061889783575778436`", ",", "2.9752101744090913`"}], "}"}], ",", 
     RowBox[{"{", 
      RowBox[{
      "0.4010514751352828`", ",", "1.1418658652129827`", ",", 
       "0.06304876828693533`", ",", "2.8810660392238012`"}], "}"}], ",", 
     RowBox[{"{", 
      RowBox[{
      "0.40867595706747595`", ",", "1.127330657185428`", ",", 
       "0.06420775299809223`", ",", "2.7918448819189337`"}], "}"}], ",", 
     RowBox[{"{", 
      RowBox[{
      "0.4161826008679918`", ",", "1.1130201693555464`", ",", 
       "0.06536673770924913`", ",", "2.707196323301983`"}], "}"}], ",", 
     RowBox[{"{", 
      RowBox[{
      "0.4235718995577022`", ",", "1.0989334098641774`", ",", 
       "0.06652572242040604`", ",", "2.6268018937652973`"}], "}"}], ",", 
     RowBox[{"{", 
      RowBox[{
      "0.43084449742580055`", ",", "1.085069135708911`", ",", 
       "0.06768470713156294`", ",", "2.550369828757502`"}], "}"}], ",", 
     RowBox[{"{", 
      RowBox[{
      "0.43800117425757235`", ",", "1.0714258678688338`", ",", 
       "0.06884369184271984`", ",", "2.4776340291266994`"}], "}"}], ",", 
     RowBox[{"{", 
      RowBox[{
      "0.4450428307900276`", ",", "1.058001869305047`", ",", 
       "0.07000267655387674`", ",", "2.408350313193994`"}], "}"}], ",", 
     RowBox[{"{", 
      RowBox[{
      "0.4519704753142593`", ",", "1.0447952245056422`", ",", 
       "0.07116166126503363`", ",", "2.342295357187614`"}], "}"}], ",", 
     RowBox[{"{", 
      RowBox[{
      "0.4587852113474265`", ",", "1.0318038982892803`", ",", 
       "0.07232064597619053`", ",", "2.2792634738447273`"}], "}"}], ",", 
     RowBox[{"{", 
      RowBox[{
      "0.46548822630128717`", ",", "1.0190255185167745`", ",", 
       "0.07347963068734743`", ",", "2.219065564649914`"}], "}"}], ",", 
     RowBox[{"{", 
      RowBox[{
      "0.47208078107743934`", ",", "1.0064577649224757`", ",", 
       "0.07463861539850433`", ",", "2.16152716444323`"}], "}"}], ",", 
     RowBox[{"{", 
      RowBox[{
      "0.47856420052693827`", ",", "0.9940980288115582`", ",", 
       "0.07579760010966123`", ",", "2.106487310374558`"}], "}"}], ",", 
     RowBox[{"{", 
      RowBox[{
      "0.4849398647082824`", ",", "0.981943742473429`", ",", 
       "0.07695658482081813`", ",", "2.053797936967265`"}], "}"}], ",", 
     RowBox[{"{", 
      RowBox[{
      "0.4912092008895922`", ",", "0.9699921770460007`", ",", 
       "0.07811556953197503`", ",", "2.0033206391285807`"}], "}"}], ",", 
     RowBox[{"{", 
      RowBox[{
      "0.4973736762391697`", ",", "0.9582404708949059`", ",", 
       "0.07927455424313193`", ",", "1.9549285701615218`"}], "}"}], ",", 
     RowBox[{"{", 
      RowBox[{
      "0.5034347911537854`", ",", "0.9466858246369068`", ",", 
       "0.08043353895428883`", ",", "1.908503358408642`"}], "}"}], ",", 
     RowBox[{"{", 
      RowBox[{
      "0.509394073176621`", ",", "0.9353253111936404`", ",", 
       "0.08159252366544573`", ",", "1.863935765299582`"}], "}"}], ",", 
     RowBox[{"{", 
      RowBox[{
      "0.5152530714601349`", ",", "0.9241559809966051`", ",", 
       "0.08275150837660263`", ",", "1.8211229216081648`"}], "}"}], ",", 
     RowBox[{"{", 
      RowBox[{
      "0.521013351734782`", ",", "0.9131748301205059`", ",", 
       "0.08391049308775952`", ",", "1.7799701562019974`"}], "}"}], ",", 
     RowBox[{"{", 
      RowBox[{
      "0.5266764917403667`", ",", "0.9023788928695804`", ",", 
       "0.08506947779891642`", ",", "1.740389395315379`"}], "}"}], ",", 
     RowBox[{"{", 
      RowBox[{
      "0.5322440770879544`", ",", "0.8917650869651712`", ",", 
       "0.08622846251007332`", ",", "1.7022973473685838`"}], "}"}], ",", 
     RowBox[{"{", 
      RowBox[{
      "0.5377176975171514`", ",", "0.8813304068381779`", ",", 
       "0.08738744722123022`", ",", "1.6656173178951852`"}], "}"}], ",", 
     RowBox[{"{", 
      RowBox[{
      "0.5430989435164981`", ",", "0.8710718998584899`", ",", 
       "0.08854643193238712`", ",", "1.630276930751509`"}], "}"}], ",", 
     RowBox[{"{", 
      RowBox[{
      "0.5483894032802696`", ",", "0.8609863782036237`", ",", 
       "0.08970541664354402`", ",", "1.5962090490129475`"}], "}"}], ",", 
     RowBox[{"{", 
      RowBox[{
      "0.5535906599729598`", ",", "0.8510709130435624`", ",", 
       "0.09086440135470092`", ",", "1.5633502814426814`"}], "}"}], ",", 
     RowBox[{"{", 
      RowBox[{
      "0.5587042892767278`", ",", "0.8413225085470506`", ",", 
       "0.09202338606585782`", ",", "1.5316416271328415`"}], "}"}], ",", 
     RowBox[{"{", 
      RowBox[{
      "0.5637318571997153`", ",", "0.8317381564617884`", ",", 
       "0.09318237077701472`", ",", "1.5010274844731701`"}], "}"}], ",", 
     RowBox[{"{", 
      RowBox[{
      "0.5686749181230615`", ",", "0.8223148862675916`", ",", 
       "0.09434135548817162`", ",", "1.4714558212811104`"}], "}"}], ",", 
     RowBox[{"{", 
      RowBox[{
      "0.5735350130661095`", ",", "0.813049794839446`", ",", 
       "0.09550034019932852`", ",", "1.4428775123828206`"}], "}"}], ",", 
     RowBox[{"{", 
      RowBox[{
      "0.5783136681533345`", ",", "0.8039399311698925`", ",", 
       "0.09665932491048541`", ",", "1.4152464503078175`"}], "}"}], ",", 
     RowBox[{"{", 
      RowBox[{
      "0.5830123932637425`", ",", "0.794982457694354`", ",", 
       "0.09781830962164231`", ",", "1.3885192855628192`"}], "}"}], ",", 
     RowBox[{"{", 
      RowBox[{
      "0.587632680849501`", ",", "0.7861744944730169`", ",", 
       "0.09897729433279921`", ",", "1.3626550553056802`"}], "}"}], ",", 
     RowBox[{"{", 
      RowBox[{
      "0.592176004907014`", ",", "0.777513262448156`", ",", 
       "0.10013627904395611`", ",", "1.3376154760515235`"}], "}"}], ",", 
     RowBox[{"{", 
      RowBox[{
      "0.5966438200892012`", ",", "0.768995959651469`", ",", 
       "0.10129526375511302`", ",", "1.3133637413781059`"}], "}"}], ",", 
     RowBox[{"{", 
      RowBox[{
      "0.6010375609449011`", ",", "0.7606198564167275`", ",", 
       "0.10245424846626992`", ",", "1.2898658685620208`"}], "}"}], ",", 
     RowBox[{"{", 
      RowBox[{
      "0.6053586412763644`", ",", "0.752382276896882`", ",", 
       "0.10361323317742682`", ",", "1.2670893006336512`"}], "}"}], ",", 
     RowBox[{"{", 
      RowBox[{
      "0.6096084536000729`", ",", "0.744280546889692`", ",", 
       "0.10477221788858372`", ",", "1.2450034057896668`"}], "}"}], ",", 
     RowBox[{"{", 
      RowBox[{
      "0.6137883687072109`", ",", "0.7363120605228091`", ",", 
       "0.10593120259974062`", ",", "1.2235791330294825`"}], "}"}], ",", 
     RowBox[{"{", 
      RowBox[{
      "0.6178997353100927`", ",", "0.7284742645069597`", ",", 
       "0.10709018731089752`", ",", "1.2027890254893614`"}], "}"}], ",", 
     RowBox[{"{", 
      RowBox[{
      "0.6219438797684239`", ",", "0.7207645751791577`", ",", 
       "0.10824917202205442`", ",", "1.1826070383831355`"}], "}"}], ",", 
     RowBox[{"{", 
      RowBox[{
      "0.6259221058882538`", ",", "0.713180593631231`", ",", 
       "0.10940815673321132`", ",", "1.1630085219329929`"}], "}"}], ",", 
     RowBox[{"{", 
      RowBox[{
      "0.6298356947834896`", ",", "0.7057197970342549`", ",", 
       "0.11056714144436822`", ",", "1.1439700409986187`"}], "}"}], ",", 
     RowBox[{"{", 
      RowBox[{
      "0.6336859048018771`", ",", "0.6983798110629377`", ",", 
       "0.11172612615552512`", ",", "1.1254695324849961`"}], "}"}], ",", 
     RowBox[{"{", 
      RowBox[{
      "0.6374739714964545`", ",", "0.6911583026914727`", ",", 
       "0.11288511086668201`", ",", "1.1074856294928332`"}], "}"}], ",", 
     RowBox[{"{", 
      RowBox[{
      "0.6412011076511374`", ",", "0.6840529606300825`", ",", 
       "0.11404409557783891`", ",", "1.0899984190447412`"}], "}"}], ",", 
     RowBox[{"{", 
      RowBox[{
      "0.6448685033456599`", ",", "0.6770614874893732`", ",", 
       "0.11520308028899581`", ",", "1.0729888189783563`"}], "}"}], ",", 
     RowBox[{"{", 
      RowBox[{
      "0.6484773260597764`", ",", "0.6701816407948504`", ",", 
       "0.11636206500015271`", ",", "1.0564388508928424`"}], "}"}], ",", 
     RowBox[{"{", 
      RowBox[{
      "0.6520287208114114`", ",", "0.6634113024906136`", ",", 
       "0.11752104971130961`", ",", "1.0403310451811487`"}], "}"}], ",", 
     RowBox[{"{", 
      RowBox[{
      "0.6555238103261356`", ",", "0.6567482958177693`", ",", 
       "0.11868003442246651`", ",", "1.0246490796535839`"}], "}"}], ",", 
     RowBox[{"{", 
      RowBox[{
      "0.6589636952311436`", ",", "0.6501905362148206`", ",", 
       "0.11983901913362341`", ",", "1.0093773296731872`"}], "}"}], ",", 
     RowBox[{"{", 
      RowBox[{
      "0.662349454276964`", ",", "0.6437359375522473`", ",", 
       "0.12099800384478031`", ",", "0.9945007738340103`"}], "}"}], ",", 
     RowBox[{"{", 
      RowBox[{
      "0.6656821445759737`", ",", "0.637382505588708`", ",", 
       "0.12215698855593721`", ",", "0.9800052355686995`"}], "}"}], ",", 
     RowBox[{"{", 
      RowBox[{
      "0.6689628018626125`", ",", "0.6311282715958009`", ",", 
       "0.1233159732670941`", ",", "0.965877074879235`"}], "}"}], ",", 
     RowBox[{"{", 
      RowBox[{
      "0.6721924407667137`", ",", "0.6249712847211438`", ",", 
       "0.124474957978251`", ",", "0.9521033634084064`"}], "}"}], ",", 
     RowBox[{"{", 
      RowBox[{
      "0.6753720551031498`", ",", "0.6189096660510103`", ",", 
       "0.12563394268940792`", ",", "0.9386718057242731`"}], "}"}], ",", 
     RowBox[{"{", 
      RowBox[{
      "0.6785026181705359`", ",", "0.61294154871372`", ",", 
       "0.1267929274005648`", ",", "0.9255703636453054`"}], "}"}], ",", 
     RowBox[{"{", 
      RowBox[{
      "0.6815850830630279`", ",", "0.607065107083884`", ",", 
       "0.12795191211172172`", ",", "0.912787897260062`"}], "}"}], ",", 
     RowBox[{"{", 
      RowBox[{
      "0.6846203829863368`", ",", "0.6012785675748045`", ",", 
       "0.1291108968228786`", ",", "0.9003135190472152`"}], "}"}], ",", 
     RowBox[{"{", 
      RowBox[{
      "0.6876094315847547`", ",", "0.5955802341737781`", ",", 
       "0.13026988153403551`", ",", "0.8881369062257747`"}], "}"}], ",", 
     RowBox[{"{", 
      RowBox[{
      "0.6905531232705236`", ",", "0.5899683262054146`", ",", 
       "0.1314288662451924`", ",", "0.8762481268414186`"}], "}"}], ",", 
     RowBox[{"{", 
      RowBox[{
      "0.6934523335578379`", ",", "0.5844412522894096`", ",", 
       "0.1325878509563493`", ",", "0.8646376874499486`"}], "}"}], ",", 
     RowBox[{"{", 
      RowBox[{
      "0.6963079194021174`", ",", "0.5789973621859289`", ",", 
       "0.1337468356675062`", ",", "0.8532965170352997`"}], "}"}], ",", 
     RowBox[{"{", 
      RowBox[{
      "0.6991207195378482`", ",", "0.5736350114970471`", ",", 
       "0.1349058203786631`", ",", "0.8422158558489523`"}], "}"}], ",", 
     RowBox[{"{", 
      RowBox[{
      "0.7018915548203662`", ",", "0.56835263521937`", ",", 
       "0.13606480508982`", ",", "0.8313873957984833`"}], "}"}], ",", 
     RowBox[{"{", 
      RowBox[{
      "0.7046212285670751`", ",", "0.5631487485307788`", ",", 
       "0.1372237898009769`", ",", "0.820803198359439`"}], "}"}], ",", 
     RowBox[{"{", 
      RowBox[{
      "0.7073105268965184`", ",", "0.5580218034939756`", ",", 
       "0.1383827745121338`", ",", "0.8104553852738057`"}], "}"}], ",", 
     RowBox[{"{", 
      RowBox[{
      "0.7099602190702228`", ",", "0.5529703782459172`", ",", 
       "0.1395417592232907`", ",", "0.8003366589334957`"}], "}"}], ",", 
     RowBox[{"{", 
      RowBox[{
      "0.7125710578285485`", ",", "0.5479930334499644`", ",", 
       "0.1407007439344476`", ",", "0.7904400289194886`"}], "}"}], ",", 
     RowBox[{"{", 
      RowBox[{
      "0.7151437797276285`", ",", "0.5430883208780599`", ",", 
       "0.1418597286456045`", ",", "0.7807585328539351`"}], "}"}], ",", 
     RowBox[{"{", 
      RowBox[{
      "0.7176791054714504`", ",", "0.5382549068206464`", ",", 
       "0.1430187133567614`", ",", "0.7712857303256738`"}], "}"}], ",", 
     RowBox[{"{", 
      RowBox[{
      "0.7201777402426989`", ",", "0.5334914443898494`", ",", 
       "0.1441776980679183`", ",", "0.7620152421320104`"}], "}"}], ",", 
     RowBox[{"{", 
      RowBox[{
      "0.7226403740285589`", ",", "0.5287966293505764`", ",", 
       "0.1453366827790752`", ",", "0.7529412039294825`"}], "}"}], ",", 
     RowBox[{"{", 
      RowBox[{
      "0.7250676819436427`", ",", "0.5241691198684616`", ",", 
       "0.1464956674902321`", ",", "0.7440576200302036`"}], "}"}], ",", 
     RowBox[{"{", 
      RowBox[{
      "0.727460324548372`", ",", "0.5196077295627726`", ",", 
       "0.147654652201389`", ",", "0.7353589760666585`"}], "}"}], ",", 
     RowBox[{"{", 
      RowBox[{
      "0.7298189481639252`", ",", "0.5151111627854225`", ",", 
       "0.1488136369125459`", ",", "0.7268398374036213`"}], "}"}], ",", 
     RowBox[{"{", 
      RowBox[{
      "0.7321441851818308`", ",", "0.5106782406974408`", ",", 
       "0.14997262162370278`", ",", "0.7184951032226159`"}], "}"}], ",", 
     RowBox[{"{", 
      RowBox[{
      "0.7344366543687652`", ",", "0.5063078048358237`", ",", 
       "0.1511316063348597`", ",", "0.7103196902898523`"}], "}"}], ",", 
     RowBox[{"{", 
      RowBox[{
      "0.7366969611676768`", ",", "0.5019986648512115`", ",", 
       "0.15229059104601658`", ",", "0.7023088452742458`"}], "}"}], ",", 
     RowBox[{"{", 
      RowBox[{
      "0.7389256979929915`", ",", "0.49774973010097734`", ",", 
       "0.1534495757571735`", ",", "0.6944579086094192`"}], "}"}], ",", 
     RowBox[{"{", 
      RowBox[{
      "0.7411234445211297`", ",", "0.4935598450115253`", ",", 
       "0.1546085604683304`", ",", "0.6867623979626645`"}], "}"}], ",", 
     RowBox[{"{", 
      RowBox[{
      "0.7432907679748681`", ",", "0.4894279791692172`", ",", 
       "0.1557675451794873`", ",", "0.6792180152670213`"}], "}"}], ",", 
     RowBox[{"{", 
      RowBox[{
      "0.7454282234051057`", ",", "0.48535302931933844`", ",", 
       "0.1569265298906442`", ",", "0.6718206500846096`"}], "}"}], ",", 
     RowBox[{"{", 
      RowBox[{
      "0.7475363539643824`", ",", "0.48133400336766746`", ",", 
       "0.1580855146018011`", ",", "0.6645661641868372`"}], "}"}], ",", 
     RowBox[{"{", 
      RowBox[{
      "0.7496156911776033`", ",", "0.47736985033947993`", ",", 
       "0.159244499312958`", ",", "0.6574508157504406`"}], "}"}], ",", 
     RowBox[{"{", 
      RowBox[{
      "0.7516667552052863`", ",", "0.47345961672851006`", ",", 
       "0.1604034840241149`", ",", "0.650470805714353`"}], "}"}], ",", 
     RowBox[{"{", 
      RowBox[{
      "0.7536900551036925`", ",", "0.46960229810424153`", ",", 
       "0.1615624687352718`", ",", "0.64362254167569`"}], "}"}]}], "}"}]}], 
  ";"}]], "Input",
 CellOpen->False,
 CellChangeTimes->{{3.485506624601983*^9, 3.485506633979323*^9}, 
   3.4855119054702635`*^9, {3.485511987595789*^9, 3.4855120022052574`*^9}}],

Cell[BoxData[
 RowBox[{
  RowBox[{"RanProT", "=", 
   RowBox[{"{", 
    RowBox[{
     RowBox[{"{", 
      RowBox[{
      "0.00003886062269814271`", ",", "5.188345387683518`", ",", 
       "0.0016225785956196592`", ",", "4707.3927745511855`"}], "}"}], ",", 
     RowBox[{"{", 
      RowBox[{
      "0.00043497313381670724`", ",", "5.082460858878513`", ",", 
       "0.002781563306776559`", ",", "453.25159571963934`"}], "}"}], ",", 
     RowBox[{"{", 
      RowBox[{
      "0.0018196100042229978`", ",", "4.844881208177544`", ",", 
       "0.003940548017933458`", ",", "119.20473833559461`"}], "}"}], ",", 
     RowBox[{"{", 
      RowBox[{
      "0.004759311012186174`", ",", "4.529274934476614`", ",", 
       "0.005099532729090358`", ",", "50.64586333742561`"}], "}"}], ",", 
     RowBox[{"{", 
      RowBox[{
      "0.009500387418123915`", ",", "4.186399842439948`", ",", 
       "0.006258517440247257`", ",", "28.161953345214982`"}], "}"}], ",", 
     RowBox[{"{", 
      RowBox[{
      "0.01598697890776734`", ",", "3.8504017105080033`", ",", 
       "0.007417502151404157`", ",", "18.4218995975279`"}], "}"}], ",", 
     RowBox[{"{", 
      RowBox[{
      "0.02399260575799925`", ",", "3.539021272941075`", ",", 
       "0.008576486862561057`", ",", "13.351865433170722`"}], "}"}], ",", 
     RowBox[{"{", 
      RowBox[{
      "0.033234263566878225`", ",", "3.2589151144043846`", ",", 
       "0.009735471573717956`", ",", "10.35008352047958`"}], "}"}], ",", 
     RowBox[{"{", 
      RowBox[{
      "0.043436705906306876`", ",", "3.0106392027828903`", ",", 
       "0.010894456284874855`", ",", "8.400422437711944`"}], "}"}], ",", 
     RowBox[{"{", 
      RowBox[{
      "0.054359072202455914`", ",", "2.791911240203719`", ",", 
       "0.012053440996031756`", ",", "7.045247366691827`"}], "}"}], ",", 
     RowBox[{"{", 
      RowBox[{
      "0.06580120648490814`", ",", "2.5994162561075873`", ",", 
       "0.013212425707188655`", ",", "6.054152946873818`"}], "}"}], ",", 
     RowBox[{"{", 
      RowBox[{
      "0.07760112485988165`", ",", "2.429698132724946`", ",", 
       "0.014371410418345554`", ",", "5.300426766473832`"}], "}"}], ",", 
     RowBox[{"{", 
      RowBox[{
      "0.08962952546270117`", ",", "2.2795501049352733`", ",", 
       "0.015530395129502453`", ",", "4.709293987099215`"}], "}"}], ",", 
     RowBox[{"{", 
      RowBox[{
      "0.10178394135295639`", ",", "2.146152392993443`", ",", 
       "0.016689379840659352`", ",", "4.2340459931918835`"}], "}"}], ",", 
     RowBox[{"{", 
      RowBox[{
      "0.11398350991858829`", ",", "2.0270914982676436`", ",", 
       "0.01784836455181625`", ",", "3.8441184917262854`"}], "}"}], ",", 
     RowBox[{"{", 
      RowBox[{
      "0.1261646136419965`", ",", "1.9203289292748154`", ",", 
       "0.019007349262973153`", ",", "3.5187254269832167`"}], "}"}], ",", 
     RowBox[{"{", 
      RowBox[{
      "0.13827736311631794`", ",", "1.8241532753040075`", ",", 
       "0.020166333974130052`", ",", "3.2432666391238403`"}], "}"}], ",", 
     RowBox[{"{", 
      RowBox[{
      "0.15028280098594698`", ",", "1.7371297916690631`", ",", 
       "0.02132531868528695`", ",", "3.007200748801533`"}], "}"}], ",", 
     RowBox[{"{", 
      RowBox[{
      "0.16215069138438432`", ",", "1.6580543750108419`", ",", 
       "0.02248430339644385`", ",", "2.8027347607771844`"}], "}"}], ",", 
     RowBox[{"{", 
      RowBox[{
      "0.1738577734305748`", ",", "1.585913926095368`", ",", 
       "0.02364328810760075`", ",", "2.6239892479171596`"}], "}"}], ",", 
     RowBox[{"{", 
      RowBox[{
      "0.1853863786229251`", ",", "1.5198526775588062`", ",", 
       "0.02480227281875765`", ",", "2.4664474722159895`"}], "}"}], ",", 
     RowBox[{"{", 
      RowBox[{
      "0.19672333262423244`", ",", "1.4591449937589103`", ",", 
       "0.025961257529914548`", ",", "2.326584520764068`"}], "}"}], ",", 
     RowBox[{"{", 
      RowBox[{
      "0.20785907944171494`", ",", "1.4031728312936926`", ",", 
       "0.02712024224107145`", ",", "2.2016104598662958`"}], "}"}], ",", 
     RowBox[{"{", 
      RowBox[{
      "0.21878698002291197`", ",", "1.3514071901556104`", ",", 
       "0.02827922695222835`", ",", "2.0892895048136895`"}], "}"}], ",", 
     RowBox[{"{", 
      RowBox[{
      "0.22950274819889258`", ",", "1.3033935388421112`", ",", 
       "0.02943821166338525`", ",", "1.9878090551930758`"}], "}"}], ",", 
     RowBox[{"{", 
      RowBox[{
      "0.24000399529065974`", ",", "1.258739203629452`", ",", 
       "0.030597196374542147`", ",", "1.8956852117003016`"}], "}"}], ",", 
     RowBox[{"{", 
      RowBox[{
      "0.250289861103656`", ",", "1.2171037505266407`", ",", 
       "0.031756181085699046`", ",", "1.8116913865650255`"}], "}"}], ",", 
     RowBox[{"{", 
      RowBox[{
      "0.26036071394114935`", ",", "1.1781907324998413`", ",", 
       "0.032915165796855946`", ",", "1.734804992359095`"}], "}"}], ",", 
     RowBox[{"{", 
      RowBox[{
      "0.2702179060145372`", ",", "1.1417408276779728`", ",", 
       "0.034074150508012845`", ",", "1.6641673994667159`"}], "}"}], ",", 
     RowBox[{"{", 
      RowBox[{
      "0.27986357352512087`", ",", "1.107526398395947`", ",", 
       "0.035233135219169744`", ",", "1.599051897910072`"}], "}"}], ",", 
     RowBox[{"{", 
      RowBox[{
      "0.2893004729143518`", ",", "1.0753468633162668`", ",", 
       "0.03639211993032664`", ",", "1.5388398867636375`"}], "}"}], ",", 
     RowBox[{"{", 
      RowBox[{
      "0.2985318465157209`", ",", "1.0450248059877518`", ",", 
       "0.03755110464148354`", ",", "1.4830013137193623`"}], "}"}], ",", 
     RowBox[{"{", 
      RowBox[{
      "0.3075613122001171`", ",", "1.016402782104901`", ",", 
       "0.03871008935264044`", ",", "1.4310794463694123`"}], "}"}], ",", 
     RowBox[{"{", 
      RowBox[{
      "0.31639277265500715`", ",", "0.9893406679704684`", ",", 
       "0.03986907406379734`", ",", "1.382678777327132`"}], "}"}], ",", 
     RowBox[{"{", 
      RowBox[{
      "0.3250303407921005`", ",", "0.9637132050729686`", ",", 
       "0.041028058774954246`", ",", "1.337454924872616`"}], "}"}], ",", 
     RowBox[{"{", 
      RowBox[{
      "0.33347827842919936`", ",", "0.939408307741955`", ",", 
       "0.042187043486111145`", ",", "1.2951070243432845`"}], "}"}], ",", 
     RowBox[{"{", 
      RowBox[{
      "0.3417409459335563`", ",", "0.9163251849542415`", ",", 
       "0.043346028197268044`", ",", "1.2553706234386734`"}], "}"}], ",", 
     RowBox[{"{", 
      RowBox[{
      "0.3498227609289704`", ",", "0.8943731013982641`", ",", 
       "0.04450501290842494`", ",", "1.2180127423442182`"}], "}"}], ",", 
     RowBox[{"{", 
      RowBox[{
      "0.3577281645157241`", ",", "0.8734701078732632`", ",", 
       "0.04566399761958184`", ",", "1.1828272052143705`"}], "}"}], ",", 
     RowBox[{"{", 
      RowBox[{
      "0.3654615937285146`", ",", "0.8535419412325758`", ",", 
       "0.04682298233073874`", ",", "1.1496308139000808`"}], "}"}], ",", 
     RowBox[{"{", 
      RowBox[{
      "0.3730274591775688`", ",", "0.8345213187931517`", ",", 
       "0.04798196704189564`", ",", "1.118260408341427`"}], "}"}], ",", 
     RowBox[{"{", 
      RowBox[{
      "0.3804301270046193`", ",", "0.8163469109657229`", ",", 
       "0.04914095175305254`", ",", "1.088570021333922`"}], "}"}], ",", 
     RowBox[{"{", 
      RowBox[{
      "0.38767390443028205`", ",", "0.7989629088880146`", ",", 
       "0.05029993646420944`", ",", "1.0604289374139984`"}], "}"}], ",", 
     RowBox[{"{", 
      RowBox[{
      "0.3947630282952931`", ",", "0.782318260718575`", ",", 
       "0.05145892117536634`", ",", "1.0337194507533547`"}], "}"}], ",", 
     RowBox[{"{", 
      RowBox[{
      "0.40170165609480496`", ",", "0.766366275674882`", ",", 
       "0.052617905886523236`", ",", "1.008335583270843`"}], "}"}], ",", 
     RowBox[{"{", 
      RowBox[{
      "0.40849385908997404`", ",", "0.7510641333357837`", ",", 
       "0.053776890597680135`", ",", "0.98418137994876`"}], "}"}], ",", 
     RowBox[{"{", 
      RowBox[{
      "0.41514361714734405`", ",", "0.7363724582023191`", ",", 
       "0.054935875308837034`", ",", "0.9611700344529789`"}], "}"}], ",", 
     RowBox[{"{", 
      RowBox[{
      "0.42165481501940155`", ",", "0.7222550531419389`", ",", 
       "0.05609486001999393`", ",", "0.9392225953122597`"}], "}"}], ",", 
     RowBox[{"{", 
      RowBox[{
      "0.42803123981407987`", ",", "0.7086785041906609`", ",", 
       "0.05725384473115083`", ",", "0.9182672720936726`"}], "}"}], ",", 
     RowBox[{"{", 
      RowBox[{
      "0.43427657945725173`", ",", "0.6956119921712489`", ",", 
       "0.05841282944230774`", ",", "0.8982385633741437`"}], "}"}], ",", 
     RowBox[{"{", 
      RowBox[{
      "0.44039442196863043`", ",", "0.6830269540070368`", ",", 
       "0.05957181415346464`", ",", "0.879076517064455`"}], "}"}], ",", 
     RowBox[{"{", 
      RowBox[{
      "0.4463882554129861`", ",", "0.6708969993038958`", ",", 
       "0.06073079886462154`", ",", "0.8607262974584999`"}], "}"}], ",", 
     RowBox[{"{", 
      RowBox[{
      "0.4522614683986479`", ",", "0.6591976134888353`", ",", 
       "0.061889783575778436`", ",", "0.8431375205485259`"}], "}"}], ",", 
     RowBox[{"{", 
      RowBox[{
      "0.45801735102673613`", ",", "0.6479060014895309`", ",", 
       "0.06304876828693533`", ",", "0.826264006610101`"}], "}"}], ",", 
     RowBox[{"{", 
      RowBox[{
      "0.4636590961990651`", ",", "0.6370010122363079`", ",", 
       "0.06420775299809223`", ",", "0.8100630923710254`"}], "}"}], ",", 
     RowBox[{"{", 
      RowBox[{
      "0.4691898012232841`", ",", "0.626462864278542`", ",", 
       "0.06536673770924913`", ",", "0.7944954672684572`"}], "}"}], ",", 
     RowBox[{"{", 
      RowBox[{
      "0.47461246963606174`", ",", "0.6162732029416342`", ",", 
       "0.06652572242040604`", ",", "0.7795248645033599`"}], "}"}], ",", 
     RowBox[{"{", 
      RowBox[{
      "0.47993001321549567`", ",", "0.6064147939873266`", ",", 
       "0.06768470713156294`", ",", "0.7651176729475679`"}], "}"}], ",", 
     RowBox[{"{", 
      RowBox[{
      "0.4851452541154982`", ",", "0.5968716243747337`", ",", 
       "0.06884369184271984`", ",", "0.7512427578846766`"}], "}"}], ",", 
     RowBox[{"{", 
      RowBox[{
      "0.4902609271151607`", ",", "0.5876286311048553`", ",", 
       "0.07000267655387674`", ",", "0.7378712858320484`"}], "}"}], ",", 
     RowBox[{"{", 
      RowBox[{
      "0.4952796819232136`", ",", "0.5786717123063385`", ",", 
       "0.07116166126503363`", ",", "0.7249764078408676`"}], "}"}], ",", 
     RowBox[{"{", 
      RowBox[{
      "0.5002040855302134`", ",", "0.5699876720507921`", ",", 
       "0.07232064597619053`", ",", "0.7125331236035342`"}], "}"}], ",", 
     RowBox[{"{", 
      RowBox[{
      "0.5050366245883914`", ",", "0.5615640848369301`", ",", 
       "0.07347963068734743`", ",", "0.7005182257120532`"}], "}"}], ",", 
     RowBox[{"{", 
      RowBox[{
      "0.509779707791602`", ",", "0.5533893257819477`", ",", 
       "0.07463861539850433`", ",", "0.6889100325315105`"}], "}"}], ",", 
     RowBox[{"{", 
      RowBox[{
      "0.5144356682483043`", ",", "0.5454523746141402`", ",", 
       "0.07579760010966123`", ",", "0.6776882505417938`"}], "}"}], ",", 
     RowBox[{"{", 
      RowBox[{
      "0.5190067658330297`", ",", "0.5377429450824851`", ",", 
       "0.07695658482081813`", ",", "0.6668339928745284`"}], "}"}], ",", 
     RowBox[{"{", 
      RowBox[{
      "0.5234951895138917`", ",", "0.5302512743051484`", ",", 
       "0.07811556953197503`", ",", "0.6563295354350769`"}], "}"}], ",", 
     RowBox[{"{", 
      RowBox[{
      "0.5279030596342479`", ",", "0.5229681714895367`", ",", 
       "0.07927455424313193`", ",", "0.6461582462397777`"}], "}"}], ",", 
     RowBox[{"{", 
      RowBox[{
      "0.532232430155641`", ",", "0.5158849635602967`", ",", 
       "0.08043353895428883`", ",", "0.6363046029088439`"}], "}"}], ",", 
     RowBox[{"{", 
      RowBox[{
      "0.5364852908503142`", ",", "0.5089934880070042`", ",", 
       "0.08159252366544573`", ",", "0.6267539657354415`"}], "}"}], ",", 
     RowBox[{"{", 
      RowBox[{
      "0.540663569445797`", ",", "0.5022859414768412`", ",", 
       "0.08275150837660263`", ",", "0.6174925835719309`"}], "}"}], ",", 
     RowBox[{"{", 
      RowBox[{
      "0.544769133709823`", ",", "0.4957550440983295`", ",", 
       "0.08391049308775952`", ",", "0.6085075950837917`"}], "}"}], ",", 
     RowBox[{"{", 
      RowBox[{
      "0.5488037934799992`", ",", "0.48939379820087114`", ",", 
       "0.08506947779891642`", ",", "0.5997867875179326`"}], "}"}], ",", 
     RowBox[{"{", 
      RowBox[{
      "0.5527693026346773`", ",", "0.48319565061819625`", ",", 
       "0.08622846251007332`", ",", "0.5913187300360702`"}], "}"}], ",", 
     RowBox[{"{", 
      RowBox[{
      "0.5566673610106696`", ",", "0.477154345967236`", ",", 
       "0.08738744722123022`", ",", "0.5830926195853993`"}], "}"}], ",", 
     RowBox[{"{", 
      RowBox[{
      "0.5604996162517583`", ",", "0.47126394961050116`", ",", 
       "0.08854643193238712`", ",", "0.5750982296737136`"}], "}"}], ",", 
     RowBox[{"{", 
      RowBox[{
      "0.5642676656089148`", ",", "0.4655188231018311`", ",", 
       "0.08970541664354402`", ",", "0.5673259408756276`"}], "}"}], ",", 
     RowBox[{"{", 
      RowBox[{
      "0.5679730576759012`", ",", "0.4599136204556547`", ",", 
       "0.09086440135470092`", ",", "0.5597666343551868`"}], "}"}], ",", 
     RowBox[{"{", 
      RowBox[{
      "0.571617294066037`", ",", "0.45444325198139723`", ",", 
       "0.09202338606585782`", ",", "0.5524117080589616`"}], "}"}], ",", 
     RowBox[{"{", 
      RowBox[{
      "0.5752018310362336`", ",", "0.44910285164096364`", ",", 
       "0.09318237077701472`", ",", "0.5452530022407731`"}], "}"}], ",", 
     RowBox[{"{", 
      RowBox[{
      "0.5787280810570191`", ",", "0.44388781614606687`", ",", 
       "0.09434135548817162`", ",", "0.538282777453907`"}], "}"}], ",", 
     RowBox[{"{", 
      RowBox[{
      "0.5821974143145955`", ",", "0.43879375507438856`", ",", 
       "0.09550034019932852`", ",", "0.5314936810880054`"}], "}"}], ",", 
     RowBox[{"{", 
      RowBox[{
      "0.5856111601818151`", ",", "0.43381647869477036`", ",", 
       "0.09665932491048541`", ",", "0.5248787583735415`"}], "}"}], ",", 
     RowBox[{"{", 
      RowBox[{
      "0.5889706086146567`", ",", "0.4289519531158179`", ",", 
       "0.09781830962164231`", ",", "0.518431435570101`"}], "}"}], ",", 
     RowBox[{"{", 
      RowBox[{
      "0.5922770115143193`", ",", "0.42419639098953466`", ",", 
       "0.09897729433279921`", ",", "0.5121454166132514`"}], "}"}], ",", 
     RowBox[{"{", 
      RowBox[{
      "0.5955315840291407`", ",", "0.41954612292245264`", ",", 
       "0.10013627904395611`", ",", "0.5060147250991303`"}], "}"}], ",", 
     RowBox[{"{", 
      RowBox[{
      "0.5987355058195792`", ",", "0.4149976886298027`", ",", 
       "0.10129526375511302`", ",", "0.5000336712686719`"}], "}"}], ",", 
     RowBox[{"{", 
      RowBox[{
      "0.6018899222668302`", ",", "0.4105477287070004`", ",", 
       "0.10245424846626992`", ",", "0.4941969075480922`"}], "}"}], ",", 
     RowBox[{"{", 
      RowBox[{
      "0.6049959456456552`", ",", "0.4061930593395504`", ",", 
       "0.10361323317742682`", ",", "0.48849923235610226`"}], "}"}], ",", 
     RowBox[{"{", 
      RowBox[{
      "0.608054656245196`", ",", "0.4019306465353871`", ",", 
       "0.10477221788858372`", ",", "0.4829357575108876`"}], "}"}], ",", 
     RowBox[{"{", 
      RowBox[{
      "0.6110671034580131`", ",", "0.3977575524929139`", ",", 
       "0.10593120259974062`", ",", "0.4775017987645704`"}], "}"}], ",", 
     RowBox[{"{", 
      RowBox[{
      "0.6140343068217698`", ",", "0.3936709758657805`", ",", 
       "0.10709018731089752`", ",", "0.47219289236095846`"}], "}"}], ",", 
     RowBox[{"{", 
      RowBox[{
      "0.6169572570239193`", ",", "0.3896682527207883`", ",", 
       "0.10824917202205442`", ",", "0.46700478295366443`"}], "}"}], ",", 
     RowBox[{"{", 
      RowBox[{
      "0.6198369168728712`", ",", "0.3857468066324984`", ",", 
       "0.10940815673321132`", ",", "0.4619334126635483`"}], "}"}], ",", 
     RowBox[{"{", 
      RowBox[{
      "0.6226742222259517`", ",", "0.381904156307294`", ",", 
       "0.11056714144436822`", ",", "0.45697486961757355`"}], "}"}], ",", 
     RowBox[{"{", 
      RowBox[{
      "0.6254700828891073`", ",", "0.3781379362249068`", ",", 
       "0.11172612615552512`", ",", "0.45212545236365953`"}], "}"}], ",", 
     RowBox[{"{", 
      RowBox[{
      "0.6282253834833277`", ",", "0.3744458877195712`", ",", 
       "0.11288511086668201`", ",", "0.4473815821254147`"}], "}"}], ",", 
     RowBox[{"{", 
      RowBox[{
      "0.6309409842726684`", ",", "0.37082580592293535`", ",", 
       "0.11404409557783891`", ",", "0.44273985930307636`"}], "}"}], ",", 
     RowBox[{"{", 
      RowBox[{
      "0.6336177219696391`", ",", "0.36727562938899144`", ",", 
       "0.11520308028899581`", ",", "0.4381970640552141`"}], "}"}], ",", 
     RowBox[{"{", 
      RowBox[{
      "0.6362564105024875`", ",", "0.3637932830278185`", ",", 
       "0.11636206500015271`", ",", "0.43375000969742267`"}], "}"}], ",", 
     RowBox[{"{", 
      RowBox[{
      "0.6388578417652173`", ",", "0.36037687509099453`", ",", 
       "0.11752104971130961`", ",", "0.429395752979012`"}], "}"}], ",", 
     RowBox[{"{", 
      RowBox[{
      "0.6414227863268271`", ",", "0.3570245284000093`", ",", 
       "0.11868003442246651`", ",", "0.42513138375547677`"}], "}"}], ",", 
     RowBox[{"{", 
      RowBox[{
      "0.6439519941251539`", ",", "0.35373443764816853`", ",", 
       "0.11983901913362341`", ",", "0.42095419092719977`"}], "}"}], ",", 
     RowBox[{"{", 
      RowBox[{
      "0.6464461951282999`", ",", "0.3505048858754215`", ",", 
       "0.12099800384478031`", ",", "0.41686151188832654`"}], "}"}], ",", 
     RowBox[{"{", 
      RowBox[{
      "0.6489060999783847`", ",", "0.34733420106101937`", ",", 
       "0.12215698855593721`", ",", "0.4128508036887404`"}], "}"}], ",", 
     RowBox[{"{", 
      RowBox[{
      "0.6513324006063538`", ",", "0.3442207760531172`", ",", 
       "0.1233159732670941`", ",", "0.4089196468557571`"}], "}"}], ",", 
     RowBox[{"{", 
      RowBox[{
      "0.6537257708233201`", ",", "0.3411630602985798`", ",", 
       "0.124474957978251`", ",", "0.4050656928322943`"}], "}"}], ",", 
     RowBox[{"{", 
      RowBox[{
      "0.6560868668996888`", ",", "0.3381595627204132`", ",", 
       "0.12563394268940792`", ",", "0.40128670737130734`"}], "}"}], ",", 
     RowBox[{"{", 
      RowBox[{
      "0.6584163281111098`", ",", "0.33520886353427065`", ",", 
       "0.1267929274005648`", ",", "0.397580496938833`"}], "}"}], ",", 
     RowBox[{"{", 
      RowBox[{
      "0.6607147772727975`", ",", "0.33230955886139285`", ",", 
       "0.12795191211172172`", ",", "0.3939449864202179`"}], "}"}], ",", 
     RowBox[{"{", 
      RowBox[{
      "0.6629828212557436`", ",", "0.3294603115997081`", ",", 
       "0.1291108968228786`", ",", "0.3903782116010759`"}], "}"}], ",", 
     RowBox[{"{", 
      RowBox[{
      "0.6652210514742595`", ",", "0.32665983293589673`", ",", 
       "0.13026988153403551`", ",", "0.386878192433943`"}], "}"}], ",", 
     RowBox[{"{", 
      RowBox[{
      "0.6674300443700245`", ",", "0.32390686189456663`", ",", 
       "0.1314288662451924`", ",", "0.3834431206668225`"}], "}"}], ",", 
     RowBox[{"{", 
      RowBox[{
      "0.6696103618683616`", ",", "0.3212002151402284`", ",", 
       "0.1325878509563493`", ",", "0.3800711611955465`"}], "}"}], ",", 
     RowBox[{"{", 
      RowBox[{
      "0.6717625518226188`", ",", "0.3185387174019342`", ",", 
       "0.1337468356675062`", ",", "0.37676064085447547`"}], "}"}], ",", 
     RowBox[{"{", 
      RowBox[{
      "0.6738871484415314`", ",", "0.3159212321730951`", ",", 
       "0.1349058203786631`", ",", "0.3735098552648401`"}], "}"}], ",", 
     RowBox[{"{", 
      RowBox[{
      "0.6759846727044713`", ",", "0.31334669498638423`", ",", 
       "0.13606480508982`", ",", "0.370317234520231`"}], "}"}], ",", 
     RowBox[{"{", 
      RowBox[{
      "0.6780556327584777`", ",", "0.3108140283423998`", ",", 
       "0.1372237898009769`", ",", "0.3671812040387715`"}], "}"}], ",", 
     RowBox[{"{", 
      RowBox[{
      "0.6801005242987482`", ",", "0.30832220542608757`", ",", 
       "0.1383827745121338`", ",", "0.3641003033566068`"}], "}"}], ",", 
     RowBox[{"{", 
      RowBox[{
      "0.6821198309508782`", ",", "0.305870268783088`", ",", 
       "0.1395417592232907`", ",", "0.36107306844823467`"}], "}"}], ",", 
     RowBox[{"{", 
      RowBox[{
      "0.6841140246190187`", ",", "0.3034572564156242`", ",", 
       "0.1407007439344476`", ",", "0.35809813999736284`"}], "}"}], ",", 
     RowBox[{"{", 
      RowBox[{
      "0.6860835658340214`", ",", "0.3010822412356273`", ",", 
       "0.1418597286456045`", ",", "0.35517414017478016`"}], "}"}], ",", 
     RowBox[{"{", 
      RowBox[{
      "0.6880289040904151`", ",", "0.298744322620742`", ",", 
       "0.1430187133567614`", ",", "0.3522997985532872`"}], "}"}], ",", 
     RowBox[{"{", 
      RowBox[{
      "0.6899504781703557`", ",", "0.2964426309447946`", ",", 
       "0.1441776980679183`", ",", "0.34947384963601763`"}], "}"}], ",", 
     RowBox[{"{", 
      RowBox[{
      "0.6918487164490341`", ",", "0.2941763389845281`", ",", 
       "0.1453366827790752`", ",", "0.3466950849416075`"}], "}"}], ",", 
     RowBox[{"{", 
      RowBox[{
      "0.6937240372002321`", ",", "0.2919446302386992`", ",", 
       "0.1464956674902321`", ",", "0.34396233899809614`"}], "}"}], ",", 
     RowBox[{"{", 
      RowBox[{
      "0.695576848889351`", ",", "0.2897467139869514`", ",", 
       "0.147654652201389`", ",", "0.3412744729486141`"}], "}"}], ",", 
     RowBox[{"{", 
      RowBox[{
      "0.6974075504518689`", ",", "0.2875818181946086`", ",", 
       "0.1488136369125459`", ",", "0.33863038730593215`"}], "}"}], ",", 
     RowBox[{"{", 
      RowBox[{
      "0.6992165315622954`", ",", "0.2854492074843661`", ",", 
       "0.14997262162370278`", ",", "0.3360290300705566`"}], "}"}], ",", 
     RowBox[{"{", 
      RowBox[{
      "0.7010041729051102`", ",", "0.2833481603776089`", ",", 
       "0.1511316063348597`", ",", "0.33346937699257273`"}], "}"}], ",", 
     RowBox[{"{", 
      RowBox[{
      "0.7027708464181267`", ",", "0.2812779775335645`", ",", 
       "0.15229059104601658`", ",", "0.33095042018649407`"}], "}"}], ",", 
     RowBox[{"{", 
      RowBox[{
      "0.7045169155497809`", ",", "0.2792379795545956`", ",", 
       "0.1534495757571735`", ",", "0.328471222855235`"}], "}"}], ",", 
     RowBox[{"{", 
      RowBox[{
      "0.7062427354874458`", ",", "0.2772275016308656`", ",", 
       "0.1546085604683304`", ",", "0.3260308330123305`"}], "}"}], ",", 
     RowBox[{"{", 
      RowBox[{
      "0.7079486533926639`", ",", "0.2752459249491771`", ",", 
       "0.1557675451794873`", ",", "0.32362833468669383`"}], "}"}], ",", 
     RowBox[{"{", 
      RowBox[{
      "0.7096350086222544`", ",", "0.273292608448378`", ",", 
       "0.1569265298906442`", ",", "0.32126287834439327`"}], "}"}], ",", 
     RowBox[{"{", 
      RowBox[{
      "0.7113021329384099`", ",", "0.27136696145412803`", ",", 
       "0.1580855146018011`", ",", "0.3189336072783599`"}], "}"}], ",", 
     RowBox[{"{", 
      RowBox[{
      "0.7129503507295526`", ",", "0.269468395089997`", ",", 
       "0.159244499312958`", ",", "0.3166396747896401`"}], "}"}], ",", 
     RowBox[{"{", 
      RowBox[{
      "0.7145799791943482`", ",", "0.26759632294102187`", ",", 
       "0.1604034840241149`", ",", "0.3143803195608579`"}], "}"}], ",", 
     RowBox[{"{", 
      RowBox[{
      "0.7161913285519452`", ",", "0.2657502191801121`", ",", 
       "0.1615624687352718`", ",", "0.31215474972503204`"}], "}"}]}], "}"}]}],
   ";"}]], "Input",
 CellOpen->False,
 CellChangeTimes->{{3.4855105555071187`*^9, 3.485510565475996*^9}, {
   3.4855125099585075`*^9, 3.4855125290836296`*^9}, 3.485512601974721*^9}],

Cell[BoxData[
 RowBox[{
  RowBox[{"RanNucT", "=", 
   RowBox[{"{", 
    RowBox[{
     RowBox[{"{", 
      RowBox[{
      "0.000012440604233520826`", ",", "1.9058214092427688`", ",", 
       "0.0016225785956196592`", ",", "154193.18215314986`"}], "}"}], ",", 
     RowBox[{"{", 
      RowBox[{
      "0.00009034194746863287`", ",", "1.9062981296495525`", ",", 
       "0.002781563306776559`", ",", "21231.6238028263`"}], "}"}], ",", 
     RowBox[{"{", 
      RowBox[{
      "0.00029084231077971`", ",", "1.906192432181062`", ",", 
       "0.003940548017933458`", ",", "6593.681094931316`"}], "}"}], ",", 
     RowBox[{"{", 
      RowBox[{
      "0.0006527600493572091`", ",", "1.9055191171101051`", ",", 
       "0.005099532729090358`", ",", "2936.80458829631`"}], "}"}], ",", 
     RowBox[{"{", 
      RowBox[{
      "0.0011993333749844935`", ",", "1.904457353501601`", ",", 
       "0.006258517440247257`", ",", "1597.541079473891`"}], "}"}], ",", 
     RowBox[{"{", 
      RowBox[{
      "0.0019432437619129952`", ",", "1.9030125884092675`", ",", 
       "0.007417502151404157`", ",", "985.241420231831`"}], "}"}], ",", 
     RowBox[{"{", 
      RowBox[{
      "0.0028902978080236306`", ",", "1.9012104962925476`", ",", 
       "0.008576486862561057`", ",", "661.7857397377154`"}], "}"}], ",", 
     RowBox[{"{", 
      RowBox[{
      "0.004041829729292115`", ",", "1.8990172125970755`", ",", 
       "0.009735471573717956`", ",", "472.6974072023698`"}], "}"}], ",", 
     RowBox[{"{", 
      RowBox[{
      "0.005396243280872184`", ",", "1.8964289252380833`", ",", 
       "0.010894456284874855`", ",", "353.57585362349914`"}], "}"}], ",", 
     RowBox[{"{", 
      RowBox[{
      "0.0069500100276789715`", ",", "1.8934588243061725`", ",", 
       "0.012053440996031756`", ",", "274.1033594416777`"}], "}"}], ",", 
     RowBox[{"{", 
      RowBox[{
      "0.008698325955544891`", ",", "1.8901136561003344`", ",", 
       "0.013212425707188655`", ",", "218.62726104241506`"}], "}"}], ",", 
     RowBox[{"{", 
      RowBox[{
      "0.010635550821985133`", ",", "1.8864162543728753`", ",", 
       "0.014371410418345554`", ",", "178.45827960952806`"}], "}"}], ",", 
     RowBox[{"{", 
      RowBox[{
      "0.012755506986069637`", ",", "1.8823669584950276`", ",", 
       "0.015530395129502453`", ",", "148.48218812434607`"}], "}"}], ",", 
     RowBox[{"{", 
      RowBox[{
      "0.015051685697621251`", ",", "1.8779843406701988`", ",", 
       "0.016689379840659352`", ",", "125.54037693922919`"}], "}"}], ",", 
     RowBox[{"{", 
      RowBox[{
      "0.01751739136610583`", ",", "1.8732749091835612`", ",", 
       "0.01784836455181625`", ",", "107.60168166161696`"}], "}"}], ",", 
     RowBox[{"{", 
      RowBox[{
      "0.020145843575279623`", ",", "1.8682591945519977`", ",", 
       "0.019007349262973153`", ",", "93.31442800335907`"}], "}"}], ",", 
     RowBox[{"{", 
      RowBox[{
      "0.022930249870018682`", ",", "1.8629462151405392`", ",", 
       "0.020166333974130052`", ",", "81.75220854022332`"}], "}"}], ",", 
     RowBox[{"{", 
      RowBox[{
      "0.02586385804199582`", ",", "1.8573485296306176`", ",", 
       "0.02132531868528695`", ",", "72.26360873567701`"}], "}"}], ",", 
     RowBox[{"{", 
      RowBox[{
      "0.028939993850320502`", ",", "1.8514793426601277`", ",", 
       "0.02248430339644385`", ",", "64.38018310648978`"}], "}"}], ",", 
     RowBox[{"{", 
      RowBox[{
      "0.03215208827160739`", ",", "1.845351103646315`", ",", 
       "0.02364328810760075`", ",", "57.75830305110281`"}], "}"}], ",", 
     RowBox[{"{", 
      RowBox[{
      "0.035493697141708316`", ",", "1.8389759727659414`", ",", 
       "0.02480227281875765`", ",", "52.14142375399459`"}], "}"}], ",", 
     RowBox[{"{", 
      RowBox[{
      "0.03895851521105108`", ",", "1.8323663946785458`", ",", 
       "0.025961257529914548`", ",", "47.33495572532478`"}], "}"}], ",", 
     RowBox[{"{", 
      RowBox[{
      "0.042540386061634884`", ",", "1.8255332928260648`", ",", 
       "0.02712024224107145`", ",", "43.18919127637044`"}], "}"}], ",", 
     RowBox[{"{", 
      RowBox[{
      "0.046233308929703405`", ",", "1.8184888039523743`", ",", 
       "0.02827922695222835`", ",", "39.587457500117665`"}], "}"}], ",", 
     RowBox[{"{", 
      RowBox[{
      "0.05003144319610651`", ",", "1.8112437104486547`", ",", 
       "0.02943821166338525`", ",", "36.43775563513091`"}], "}"}], ",", 
     RowBox[{"{", 
      RowBox[{
      "0.05392911110488586`", ",", "1.8038090956337314`", ",", 
       "0.030597196374542147`", ",", "33.66676548221801`"}], "}"}], ",", 
     RowBox[{"{", 
      RowBox[{
      "0.057920799126138525`", ",", "1.7961956887513923`", ",", 
       "0.031756181085699046`", ",", "31.215475640609096`"}], "}"}], ",", 
     RowBox[{"{", 
      RowBox[{
      "0.06200115827400371`", ",", "1.7884128711547014`", ",", 
       "0.032915165796855946`", ",", "29.035964559421473`"}], "}"}], ",", 
     RowBox[{"{", 
      RowBox[{
      "0.06616500361480096`", ",", "1.7804712541503713`", ",", 
       "0.034074150508012845`", ",", "27.08898704840457`"}], "}"}], ",", 
     RowBox[{"{", 
      RowBox[{
      "0.07040731314323409`", ",", "1.7723801660520784`", ",", 
       "0.035233135219169744`", ",", "25.342159093191132`"}], "}"}], ",", 
     RowBox[{"{", 
      RowBox[{
      "0.07472322616397685`", ",", "1.7641488789853983`", ",", 
       "0.03639211993032664`", ",", "23.768565418668405`"}], "}"}], ",", 
     RowBox[{"{", 
      RowBox[{
      "0.07910804128374138`", ",", "1.7557863005797736`", ",", 
       "0.03755110464148354`", ",", "22.34568797224667`"}], "}"}], ",", 
     RowBox[{"{", 
      RowBox[{
      "0.08355721409586893`", ",", "1.7473011493811255`", ",", 
       "0.03871008935264044`", ",", "21.054568011554124`"}], "}"}], ",", 
     RowBox[{"{", 
      RowBox[{
      "0.08806635462300162`", ",", "1.7387018433137298`", ",", 
       "0.03986907406379734`", ",", "19.87915308554509`"}], "}"}], ",", 
     RowBox[{"{", 
      RowBox[{
      "0.09263122456758774`", ",", "1.7299963961288687`", ",", 
       "0.041028058774954246`", ",", "18.805777640089488`"}], "}"}], ",", 
     RowBox[{"{", 
      RowBox[{
      "0.09724773441274415`", ",", "1.7211925758268676`", ",", 
       "0.042187043486111145`", ",", "17.822747574421623`"}], "}"}], ",", 
     RowBox[{"{", 
      RowBox[{
      "0.10191194040501414`", ",", "1.7122979384091073`", ",", 
       "0.043346028197268044`", ",", "16.92000702068124`"}], "}"}], ",", 
     RowBox[{"{", 
      RowBox[{
      "0.1066200414472264`", ",", "1.7033197341433226`", ",", 
       "0.04450501290842494`", ",", "16.088873925880854`"}], "}"}], ",", 
     RowBox[{"{", 
      RowBox[{
      "0.11136837592260955`", ",", "1.6942648984012125`", ",", 
       "0.04566399761958184`", ",", "15.321814885860201`"}], "}"}], ",", 
     RowBox[{"{", 
      RowBox[{
      "0.1161534184695336`", ",", "1.6851401909977017`", ",", 
       "0.04682298233073874`", ",", "14.612270380901428`"}], "}"}], ",", 
     RowBox[{"{", 
      RowBox[{
      "0.1209717767217668`", ",", "1.6759520768043912`", ",", 
       "0.04798196704189564`", ",", "13.954506145365052`"}], "}"}], ",", 
     RowBox[{"{", 
      RowBox[{
      "0.12582018802677`", ",", "1.6667066600816374`", ",", 
       "0.04914095175305254`", ",", "13.34349152625375`"}], "}"}], ",", 
     RowBox[{"{", 
      RowBox[{
      "0.13069551615546254`", ",", "1.6574100513885166`", ",", 
       "0.05029993646420944`", ",", "12.774797155975477`"}], "}"}], ",", 
     RowBox[{"{", 
      RowBox[{
      "0.13559474801000349`", ",", "1.648067914512825`", ",", 
       "0.05145892117536634`", ",", "12.244511374150123`"}], "}"}], ",", 
     RowBox[{"{", 
      RowBox[{
      "0.14051499034019077`", ",", "1.6386857917987272`", ",", 
       "0.052617905886523236`", ",", "11.749168164412174`"}], "}"}], ",", 
     RowBox[{"{", 
      RowBox[{
      "0.1454534664748326`", ",", "1.6292688070960915`", ",", 
       "0.053776890597680135`", ",", "11.285688921696103`"}], "}"}], ",", 
     RowBox[{"{", 
      RowBox[{
      "0.15040751307491543`", ",", "1.6198224025795707`", ",", 
       "0.054935875308837034`", ",", "10.851328221385717`"}], "}"}], ",", 
     RowBox[{"{", 
      RowBox[{
      "0.15537457691383516`", ",", "1.6103513331333354`", ",", 
       "0.05609486001999393`", ",", "10.443634689876955`"}], "}"}], ",", 
     RowBox[{"{", 
      RowBox[{
      "0.16035221168915242`", ",", "1.6008599802663257`", ",", 
       "0.05725384473115083`", ",", "10.060412344433065`"}], "}"}], ",", 
     RowBox[{"{", 
      RowBox[{
      "0.1653380748716981`", ",", "1.5913531912192356`", ",", 
       "0.05841282944230774`", ",", "9.699688376899227`"}], "}"}], ",", 
     RowBox[{"{", 
      RowBox[{
      "0.17032992459421759`", ",", "1.5818349477611804`", ",", 
       "0.05957181415346464`", ",", "9.359687927381199`"}], "}"}], ",", 
     RowBox[{"{", 
      RowBox[{
      "0.17532561658377024`", ",", "1.5723094046222965`", ",", 
       "0.06073079886462154`", ",", "9.03880944767387`"}], "}"}], ",", 
     RowBox[{"{", 
      RowBox[{
      "0.18032310114138728`", ",", "1.5627805380145081`", ",", 
       "0.061889783575778436`", ",", "8.73560472251187`"}], "}"}], ",", 
     RowBox[{"{", 
      RowBox[{
      "0.18532042016972405`", ",", "1.5532520527135278`", ",", 
       "0.06304876828693533`", ",", "8.448762941752026`"}], "}"}], ",", 
     RowBox[{"{", 
      RowBox[{
      "0.19031570425326721`", ",", "1.5437274591953385`", ",", 
       "0.06420775299809223`", ",", "8.17709232748939`"}], "}"}], ",", 
     RowBox[{"{", 
      RowBox[{
      "0.1953071697925862`", ",", "1.5342102286006376`", ",", 
       "0.06536673770924913`", ",", "7.919511132233461`"}], "}"}], ",", 
     RowBox[{"{", 
      RowBox[{
      "0.20029311619063506`", ",", "1.5247035481310576`", ",", 
       "0.06652572242040604`", ",", "7.675031415864543`"}], "}"}], ",", 
     RowBox[{"{", 
      RowBox[{
      "0.20527192309978254`", ",", "1.5152105543264183`", ",", 
       "0.06768470713156294`", ",", "7.442753331419679`"}], "}"}], ",", 
     RowBox[{"{", 
      RowBox[{
      "0.21024204772360156`", ",", "1.5057341067946888`", ",", 
       "0.06884369184271984`", ",", "7.221853090129375`"}], "}"}], ",", 
     RowBox[{"{", 
      RowBox[{
      "0.21520202217828308`", ",", "1.4962771018481476`", ",", 
       "0.07000267655387674`", ",", "7.011576564064201`"}], "}"}], ",", 
     RowBox[{"{", 
      RowBox[{
      "0.2201504509135893`", ",", "1.48684211721735`", ",", 
       "0.07116166126503363`", ",", "6.811231472468809`"}], "}"}], ",", 
     RowBox[{"{", 
      RowBox[{
      "0.2250860081939146`", ",", "1.4774316937071512`", ",", 
       "0.07232064597619053`", ",", "6.620182168217786`"}], "}"}], ",", 
     RowBox[{"{", 
      RowBox[{
      "0.2300074356384937`", ",", "1.4680482634565517`", ",", 
       "0.07347963068734743`", ",", "6.437844310998953`"}], "}"}], ",", 
     RowBox[{"{", 
      RowBox[{
      "0.234913539824102`", ",", "1.4586940678408178`", ",", 
       "0.07463861539850433`", ",", "6.263678481921129`"}], "}"}], ",", 
     RowBox[{"{", 
      RowBox[{
      "0.23980318994700894`", ",", "1.4493713225366618`", ",", 
       "0.07579760010966123`", ",", "6.097187639913004`"}], "}"}], ",", 
     RowBox[{"{", 
      RowBox[{
      "0.24467531554544042`", ",", "1.4400820311593678`", ",", 
       "0.07695658482081813`", ",", "5.937912329815819`"}], "}"}], ",", 
     RowBox[{"{", 
      RowBox[{
      "0.2495289042834811`", ",", "1.4308280989918467`", ",", 
       "0.07811556953197503`", ",", "5.785427578775979`"}], "}"}], ",", 
     RowBox[{"{", 
      RowBox[{
      "0.25436299979405314`", ",", "1.4216113542354227`", ",", 
       "0.07927455424313193`", ",", "5.639339414046944`"}], "}"}], ",", 
     RowBox[{"{", 
      RowBox[{
      "0.25917669958202805`", ",", "1.4124335348816832`", ",", 
       "0.08043353895428883`", ",", "5.499283124057163`"}], "}"}], ",", 
     RowBox[{"{", 
      RowBox[{
      "0.26396915298622725`", ",", "1.4032961994480333`", ",", 
       "0.08159252366544573`", ",", "5.364919385387896`"}], "}"}], ",", 
     RowBox[{"{", 
      RowBox[{
      "0.2687395591996922`", ",", "1.3942009252164276`", ",", 
       "0.08275150837660263`", ",", "5.235933092615605`"}], "}"}], ",", 
     RowBox[{"{", 
      RowBox[{
      "0.273487165348902`", ",", "1.385149111518814`", ",", 
       "0.08391049308775952`", ",", "5.112031038157534`"}], "}"}], ",", 
     RowBox[{"{", 
      RowBox[{
      "0.2782112646285672`", ",", "1.3761421709034622`", ",", 
       "0.08506947779891642`", ",", "4.992939857599351`"}], "}"}], ",", 
     RowBox[{"{", 
      RowBox[{
      "0.28291119449357716`", ",", "1.367181322741036`", ",", 
       "0.08622846251007332`", ",", "4.878404824266945`"}], "}"}], ",", 
     RowBox[{"{", 
      RowBox[{
      "0.2875863349068379`", ",", "1.358267734326854`", ",", 
       "0.08738744722123022`", ",", "4.768188010377273`"}], "}"}], ",", 
     RowBox[{"{", 
      RowBox[{
      "0.29223610663961536`", ",", "1.3494025517325365`", ",", 
       "0.08854643193238712`", ",", "4.662067124572612`"}], "}"}], ",", 
     RowBox[{"{", 
      RowBox[{
      "0.29685996962785915`", ",", "1.3405867825769333`", ",", 
       "0.08970541664354402`", ",", "4.5598342935439184`"}], "}"}], ",", 
     RowBox[{"{", 
      RowBox[{
      "0.3014574213792227`", ",", "1.3318214150174863`", ",", 
       "0.09086440135470092`", ",", "4.461295022748493`"}], "}"}], ",", 
     RowBox[{"{", 
      RowBox[{
      "0.30602799543298`", ",", "1.323107267697211`", ",", 
       "0.09202338606585782`", ",", "4.366266527891697`"}], "}"}], ",", 
     RowBox[{"{", 
      RowBox[{
      "0.31057125986837925`", ",", "1.3144452119671421`", ",", 
       "0.09318237077701472`", ",", "4.274577764957543`"}], "}"}], ",", 
     RowBox[{"{", 
      RowBox[{
      "0.315086815864401`", ",", "1.3058359737771084`", ",", 
       "0.09434135548817162`", ",", "4.186068518670925`"}], "}"}], ",", 
     RowBox[{"{", 
      RowBox[{
      "0.31957429630677103`", ",", "1.297280299306689`", ",", 
       "0.09550034019932852`", ",", "4.100587311394364`"}], "}"}], ",", 
     RowBox[{"{", 
      RowBox[{
      "0.32403336444218683`", ",", "1.288778810988764`", ",", 
       "0.09665932491048541`", ",", "4.017993021013584`"}], "}"}], ",", 
     RowBox[{"{", 
      RowBox[{
      "0.32846371257811363`", ",", "1.2803320803196232`", ",", 
       "0.09781830962164231`", ",", "3.938151558787813`"}], "}"}], ",", 
     RowBox[{"{", 
      RowBox[{
      "0.3328650608279179`", ",", "1.271940463197955`", ",", 
       "0.09897729433279921`", ",", "3.860937153585108`"}], "}"}], ",", 
     RowBox[{"{", 
      RowBox[{
      "0.3372371559007314`", ",", "1.2636047911242012`", ",", 
       "0.10013627904395611`", ",", "3.7862313013056035`"}], "}"}], ",", 
     RowBox[{"{", 
      RowBox[{
      "0.3415797699312345`", ",", "1.2553253784726783`", ",", 
       "0.10129526375511302`", ",", "3.713922627511555`"}], "}"}], ",", 
     RowBox[{"{", 
      RowBox[{
      "0.34589269935346306`", ",", "1.247102542381493`", ",", 
       "0.10245424846626992`", ",", "3.6439051921293713`"}], "}"}], ",", 
     RowBox[{"{", 
      RowBox[{
      "0.350175763814077`", ",", "1.2389366832968245`", ",", 
       "0.10361323317742682`", ",", "3.5760795091552757`"}], "}"}], ",", 
     RowBox[{"{", 
      RowBox[{
      "0.3544288051244614`", ",", "1.2308280320862568`", ",", 
       "0.10477221788858372`", ",", "3.510351502138062`"}], "}"}], ",", 
     RowBox[{"{", 
      RowBox[{
      "0.3586516862513417`", ",", "1.2227768627510285`", ",", 
       "0.10593120259974062`", ",", "3.4466318969954353`"}], "}"}], ",", 
     RowBox[{"{", 
      RowBox[{
      "0.36284429034438`", ",", "1.214783493918663`", ",", 
       "0.10709018731089752`", ",", "3.3848364214846614`"}], "}"}], ",", 
     RowBox[{"{", 
      RowBox[{
      "0.36700651979965854`", ",", "1.2068480399590633`", ",", 
       "0.10824917202205442`", ",", "3.3248853580162754`"}], "}"}], ",", 
     RowBox[{"{", 
      RowBox[{
      "0.37113829535838044`", ",", "1.1989706224429648`", ",", 
       "0.10940815673321132`", ",", "3.2667029661061013`"}], "}"}], ",", 
     RowBox[{"{", 
      RowBox[{
      "0.37523955523862684`", ",", "1.1911513989299762`", ",", 
       "0.11056714144436822`", ",", "3.2102173370387836`"}], "}"}], ",", 
     RowBox[{"{", 
      RowBox[{
      "0.37931025430094406`", ",", "1.1833904179211845`", ",", 
       "0.11172612615552512`", ",", "3.1553602132102245`"}], "}"}], ",", 
     RowBox[{"{", 
      RowBox[{
      "0.38335036324297184`", ",", "1.1756878236621429`", ",", 
       "0.11288511086668201`", ",", "3.1020679059103595`"}], "}"}], ",", 
     RowBox[{"{", 
      RowBox[{
      "0.38735986783072196`", ",", "1.1680435614004172`", ",", 
       "0.11404409557783891`", ",", "3.0502782159835986`"}], "}"}], ",", 
     RowBox[{"{", 
      RowBox[{
      "0.3913387681531804`", ",", "1.1604577354711718`", ",", 
       "0.11520308028899581`", ",", "2.999932772893736`"}], "}"}], ",", 
     RowBox[{"{", 
      RowBox[{
      "0.3952870779081626`", ",", "1.1529300907893039`", ",", 
       "0.11636206500015271`", ",", "2.9509764217926673`"}], "}"}], ",", 
     RowBox[{"{", 
      RowBox[{
      "0.3992048237184599`", ",", "1.1454608031562614`", ",", 
       "0.11752104971130961`", ",", "2.9033562593601836`"}], "}"}], ",", 
     RowBox[{"{", 
      RowBox[{
      "0.40309204446991115`", ",", "1.1380496905690696`", ",", 
       "0.11868003442246651`", ",", "2.8570220673316458`"}], "}"}], ",", 
     RowBox[{"{", 
      RowBox[{
      "0.4069487906811455`", ",", "1.1306966817678314`", ",", 
       "0.11983901913362341`", ",", "2.8119259354644255`"}], "}"}], ",", 
     RowBox[{"{", 
      RowBox[{
      "0.410775123894383`", ",", "1.1234016435680285`", ",", 
       "0.12099800384478031`", ",", "2.7680223256355347`"}], "}"}], ",", 
     RowBox[{"{", 
      RowBox[{
      "0.4145711160917228`", ",", "1.1161644759434268`", ",", 
       "0.12215698855593721`", ",", "2.7252676157824456`"}], "}"}], ",", 
     RowBox[{"{", 
      RowBox[{
      "0.4183368491361984`", ",", "1.1089849830272545`", ",", 
       "0.1233159732670941`", ",", "2.6836204494273908`"}], "}"}], ",", 
     RowBox[{"{", 
      RowBox[{
      "0.42207241423323033`", ",", "1.1018630280214574`", ",", 
       "0.124474957978251`", ",", "2.643041175888662`"}], "}"}], ",", 
     RowBox[{"{", 
      RowBox[{
      "0.4257779114160607`", ",", "1.0947984188623603`", ",", 
       "0.12563394268940792`", ",", "2.6034921221566893`"}], "}"}], ",", 
     RowBox[{"{", 
      RowBox[{
      "0.42945344905135097`", ",", "1.0877909032981457`", ",", 
       "0.1267929274005648`", ",", "2.564936766476517`"}], "}"}], ",", 
     RowBox[{"{", 
      RowBox[{
      "0.433099143365175`", ",", "1.0808403837088547`", ",", 
       "0.12795191211172172`", ",", "2.5273411902028418`"}], "}"}], ",", 
     RowBox[{"{", 
      RowBox[{
      "0.4367151179884682`", ",", "1.0739464340596325`", ",", 
       "0.1291108968228786`", ",", "2.490672255186261`"}], "}"}], ",", 
     RowBox[{"{", 
      RowBox[{
      "0.44030150352166186`", ",", "1.067108939283323`", ",", 
       "0.13026988153403551`", ",", "2.4548981560661023`"}], "}"}], ",", 
     RowBox[{"{", 
      RowBox[{
      "0.4438584371186995`", ",", "1.0603275883073344`", ",", 
       "0.1314288662451924`", ",", "2.419988951031787`"}], "}"}], ",", 
     RowBox[{"{", 
      RowBox[{
      "0.4473860620856303`", ",", "1.0536020447387946`", ",", 
       "0.1325878509563493`", ",", "2.3859155901453235`"}], "}"}], ",", 
     RowBox[{"{", 
      RowBox[{
      "0.4508845274996587`", ",", "1.0469321350332295`", ",", 
       "0.1337468356675062`", ",", "2.352650532680956`"}], "}"}], ",", 
     RowBox[{"{", 
      RowBox[{
      "0.4543539878421203`", ",", "1.0403175458867677`", ",", 
       "0.1349058203786631`", ",", "2.3201670709297124`"}], "}"}], ",", 
     RowBox[{"{", 
      RowBox[{
      "0.45779460264860516`", ",", "1.0337579254394846`", ",", 
       "0.13606480508982`", ",", "2.288440138885592`"}], "}"}], ",", 
     RowBox[{"{", 
      RowBox[{
      "0.46120653617246726`", ",", "1.0272529864015714`", ",", 
       "0.1372237898009769`", ",", "2.2574452755459316`"}], "}"}], ",", 
     RowBox[{"{", 
      RowBox[{
      "0.4645899570650621`", ",", "1.020802346495934`", ",", 
       "0.1383827745121338`", ",", "2.2271588748837603`"}], "}"}], ",", 
     RowBox[{"{", 
      RowBox[{
      "0.4679450380680866`", ",", "1.0144058323174745`", ",", 
       "0.1395417592232907`", ",", "2.1975586214848235`"}], "}"}], ",", 
     RowBox[{"{", 
      RowBox[{
      "0.47127195572070496`", ",", "1.0080629729256052`", ",", 
       "0.1407007439344476`", ",", "2.1686230082684017`"}], "}"}], ",", 
     RowBox[{"{", 
      RowBox[{
      "0.47457089007959885`", ",", "1.0017734782861447`", ",", 
       "0.1418597286456045`", ",", "2.140331316890658`"}], "}"}], ",", 
     RowBox[{"{", 
      RowBox[{
      "0.47784202444988044`", ",", "0.9955369919365062`", ",", 
       "0.1430187133567614`", ",", "2.1126638616981515`"}], "}"}], ",", 
     RowBox[{"{", 
      RowBox[{
      "0.48108554512942914`", ",", "0.9893531497864867`", ",", 
       "0.1441776980679183`", ",", "2.085601401503294`"}], "}"}], ",", 
     RowBox[{"{", 
      RowBox[{
      "0.4843016411660124`", ",", "0.9832215957623013`", ",", 
       "0.1453366827790752`", ",", "2.059125658388185`"}], "}"}], ",", 
     RowBox[{"{", 
      RowBox[{
      "0.48749050412183575`", ",", "0.9771419519834199`", ",", 
       "0.1464956674902321`", ",", "2.0332193300197474`"}], "}"}], ",", 
     RowBox[{"{", 
      RowBox[{
      "0.49065232785136803`", ",", "0.9711138427140933`", ",", 
       "0.147654652201389`", ",", "2.0078650147368644`"}], "}"}], ",", 
     RowBox[{"{", 
      RowBox[{
      "0.49378730829021644`", ",", "0.965136922964825`", ",", 
       "0.1488136369125459`", ",", "1.9830467042004905`"}], "}"}], ",", 
     RowBox[{"{", 
      RowBox[{
      "0.4968956432506327`", ",", "0.9592108281399645`", ",", 
       "0.14997262162370278`", ",", "1.9587480004373066`"}], "}"}], ",", 
     RowBox[{"{", 
      RowBox[{
      "0.4999775322293466`", ",", "0.9533351267543269`", ",", 
       "0.1511316063348597`", ",", "1.9349546905988368`"}], "}"}], ",", 
     RowBox[{"{", 
      RowBox[{
      "0.5030331762237318`", ",", "0.9475094584867911`", ",", 
       "0.15229059104601658`", ",", "1.9116518047951048`"}], "}"}], ",", 
     RowBox[{"{", 
      RowBox[{
      "0.5060627775545242`", ",", "0.9417334518046754`", ",", 
       "0.1534495757571735`", ",", "1.8888252559896719`"}], "}"}], ",", 
     RowBox[{"{", 
      RowBox[{
      "0.5090665397013688`", ",", "0.9360067356625352`", ",", 
       "0.1546085604683304`", ",", "1.8664617577980516`"}], "}"}], ",", 
     RowBox[{"{", 
      RowBox[{
      "0.5120446671410578`", ",", "0.9303288815480244`", ",", 
       "0.1557675451794873`", ",", "1.8445481109578123`"}], "}"}], ",", 
     RowBox[{"{", 
      RowBox[{
      "0.5149973651982305`", ",", "0.9246994811574125`", ",", 
       "0.1569265298906442`", ",", "1.8230721071257765`"}], "}"}], ",", 
     RowBox[{"{", 
      RowBox[{
      "0.5179248398994223`", ",", "0.9191181878931909`", ",", 
       "0.1580855146018011`", ",", "1.802020857896188`"}], "}"}], ",", 
     RowBox[{"{", 
      RowBox[{
      "0.520827297837909`", ",", "0.9135845630178062`", ",", 
       "0.159244499312958`", ",", "1.78138341353332`"}], "}"}], ",", 
     RowBox[{"{", 
      RowBox[{
      "0.5237049460422124`", ",", "0.9080982528691297`", ",", 
       "0.1604034840241149`", ",", "1.761148100886512`"}], "}"}], ",", 
     RowBox[{"{", 
      RowBox[{
      "0.5265579918534935`", ",", "0.90265884102979`", ",", 
       "0.1615624687352718`", ",", "1.7413043584197896`"}], "}"}]}], "}"}]}], 
  ";"}]], "Input",
 CellOpen->False,
 CellChangeTimes->{{3.48551149546764*^9, 3.485511507686468*^9}, 
   3.485511659765566*^9, {3.4855184710098324`*^9, 3.4855184714317102`*^9}}],

Cell[BoxData[
 RowBox[{
  RowBox[{"RanProNucT", "=", 
   RowBox[{"{", 
    RowBox[{
     RowBox[{"{", 
      RowBox[{
      "9.810798370098699`*^-6", ",", "1.4370334437746886`", ",", 
       "0.0016225785956196592`", ",", "8057.89504872063`"}], "}"}], ",", 
     RowBox[{"{", 
      RowBox[{
      "0.0000624593389490089`", ",", "1.2640883123804247`", ",", 
       "0.002781563306776559`", ",", "1275.7537563004573`"}], "}"}], ",", 
     RowBox[{"{", 
      RowBox[{
      "0.00017964747974333543`", ",", "1.1322439686361063`", ",", 
       "0.003940548017933458`", ",", "447.0536425023116`"}], "}"}], ",", 
     RowBox[{"{", 
      RowBox[{
      "0.00036526736472662126`", ",", "1.0276800923383012`", ",", 
       "0.005099532729090358`", ",", "221.5230283657302`"}], "}"}], ",", 
     RowBox[{"{", 
      RowBox[{
      "0.0006145545529040996`", ",", "0.9423570908474763`", ",", 
       "0.006258517440247257`", ",", "132.5781119082601`"}], "}"}], ",", 
     RowBox[{"{", 
      RowBox[{
      "0.0009197115265229922`", ",", "0.8711942571082623`", ",", 
       "0.007417502151404157`", ",", "89.14697296732521`"}], "}"}], ",", 
     RowBox[{"{", 
      RowBox[{
      "0.0012724691611915998`", ",", "0.8108021919068631`", ",", 
       "0.008576486862561057`", ",", "64.79753600930175`"}], "}"}], ",", 
     RowBox[{"{", 
      RowBox[{
      "0.0016651209126843588`", ",", "0.7588193676851698`", ",", 
       "0.009735471573717956`", ",", "49.767023019429445`"}], "}"}], ",", 
     RowBox[{"{", 
      RowBox[{
      "0.0020908684039499504`", ",", "0.713543884203454`", ",", 
       "0.010894456284874855`", ",", "39.810340685900286`"}], "}"}], ",", 
     RowBox[{"{", 
      RowBox[{
      "0.0025438709624605767`", ",", "0.6737129419041581`", ",", 
       "0.012053440996031756`", ",", "32.85017179748342`"}], "}"}], ",", 
     RowBox[{"{", 
      RowBox[{
      "0.003019176688288473`", ",", "0.6383697166965803`", ",", 
       "0.013212425707188655`", ",", "27.77479792688972`"}], "}"}], ",", 
     RowBox[{"{", 
      RowBox[{
      "0.003512614146666394`", ",", "0.6067732957488824`", ",", 
       "0.014371410418345554`", ",", "23.945987481712848`"}], "}"}], ",", 
     RowBox[{"{", 
      RowBox[{
      "0.004020678930435959`", ",", "0.5783404357519191`", ",", 
       "0.015530395129502453`", ",", "20.976041133640834`"}], "}"}], ",", 
     RowBox[{"{", 
      RowBox[{
      "0.0045404289074635`", ",", "0.5526050822720086`", ",", 
       "0.016689379840659352`", ",", "18.61824574220772`"}], "}"}], ",", 
     RowBox[{"{", 
      RowBox[{
      "0.005069392735290167`", ",", "0.5291901674353865`", ",", 
       "0.01784836455181625`", ",", "16.709395641608587`"}], "}"}], ",", 
     RowBox[{"{", 
      RowBox[{
      "0.0056054921732183`", ",", "0.5077869554552357`", ",", 
       "0.019007349262973153`", ",", "15.137912049724513`"}], "}"}], ",", 
     RowBox[{"{", 
      RowBox[{
      "0.006146977073400851`", ",", "0.48814014647608256`", ",", 
       "0.020166333974130052`", ",", "13.82532403829362`"}], "}"}], ",", 
     RowBox[{"{", 
      RowBox[{
      "0.0066923713877642685`", ",", "0.4700365879019262`", ",", 
       "0.02132531868528695`", ",", "12.715077223347382`"}], "}"}], ",", 
     RowBox[{"{", 
      RowBox[{
      "0.007240428473303693`", ",", "0.45329680846329956`", ",", 
       "0.02248430339644385`", ",", "11.76552718332754`"}], "}"}], ",", 
     RowBox[{"{", 
      RowBox[{
      "0.0077900941248392926`", ",", "0.4377681338250169`", ",", 
       "0.02364328810760075`", ",", "10.945423794573834`"}], "}"}], ",", 
     RowBox[{"{", 
      RowBox[{
      "0.008340475976845216`", ",", "0.42332108083110587`", ",", 
       "0.02480227281875765`", ",", "10.230918718368`"}], "}"}], ",", 
     RowBox[{"{", 
      RowBox[{
      "0.00889081813389464`", ",", "0.4098436885884529`", ",", 
       "0.025961257529914548`", ",", "9.60353699757503`"}], "}"}], ",", 
     RowBox[{"{", 
      RowBox[{
      "0.009440480087730798`", ",", "0.3972390884709095`", ",", 
       "0.02712024224107145`", ",", "9.048771149021043`"}], "}"}], ",", 
     RowBox[{"{", 
      RowBox[{
      "0.009988919149834068`", ",", "0.38542328544403426`", ",", 
       "0.02827922695222835`", ",", "8.555089488114177`"}], "}"}], ",", 
     RowBox[{"{", 
      RowBox[{
      "0.010535675771153032`", ",", "0.37432286848034785`", ",", 
       "0.02943821166338525`", ",", "8.113223612564362`"}], "}"}], ",", 
     RowBox[{"{", 
      RowBox[{
      "0.011080361237934747`", ",", "0.36387332157385377`", ",", 
       "0.030597196374542147`", ",", "7.7156479855621525`"}], "}"}], ",", 
     RowBox[{"{", 
      RowBox[{
      "0.01162264732805918`", ",", "0.3540178001149239`", ",", 
       "0.031756181085699046`", ",", "7.356196183041013`"}], "}"}], ",", 
     RowBox[{"{", 
      RowBox[{
      "0.012162257589519073`", ",", "0.34470593883332223`", ",", 
       "0.032915165796855946`", ",", "7.029771648035405`"}], "}"}], ",", 
     RowBox[{"{", 
      RowBox[{
      "0.012698959965110368`", ",", "0.33589303172280427`", ",", 
       "0.034074150508012845`", ",", "6.732128948236646`"}], "}"}], ",", 
     RowBox[{"{", 
      RowBox[{
      "0.013232560537725304`", ",", "0.32753920645207946`", ",", 
       "0.035233135219169744`", ",", "6.459706976777722`"}], "}"}], ",", 
     RowBox[{"{", 
      RowBox[{
      "0.013762898211363995`", ",", "0.3196087229922242`", ",", 
       "0.03639211993032664`", ",", "6.209496672900194`"}], "}"}], ",", 
     RowBox[{"{", 
      RowBox[{
      "0.01428984017584559`", ",", "0.31206956232013233`", ",", 
       "0.03755110464148354`", ",", "5.978941581518893`"}], "}"}], ",", 
     RowBox[{"{", 
      RowBox[{
      "0.014813278029918985`", ",", "0.30489289230058436`", ",", 
       "0.03871008935264044`", ",", "5.765855696928609`"}], "}"}], ",", 
     RowBox[{"{", 
      RowBox[{
      "0.015333124459116197`", ",", "0.29805263549463956`", ",", 
       "0.03986907406379734`", ",", "5.5683598867219555`"}], "}"}], ",", 
     RowBox[{"{", 
      RowBox[{
      "0.01584931038237089`", ",", "0.2915252153714698`", ",", 
       "0.041028058774954246`", ",", "5.384831241946991`"}], "}"}], ",", 
     RowBox[{"{", 
      RowBox[{
      "0.01636178249588402`", ",", "0.2852892538295845`", ",", 
       "0.042187043486111145`", ",", "5.213860635851738`"}], "}"}], ",", 
     RowBox[{"{", 
      RowBox[{
      "0.016870501154495454`", ",", "0.2793252532353644`", ",", 
       "0.043346028197268044`", ",", "5.054219613583767`"}], "}"}], ",", 
     RowBox[{"{", 
      RowBox[{
      "0.017375438540612`", ",", "0.2736154880856231`", ",", 
       "0.04450501290842494`", ",", "4.904832109429265`"}], "}"}], ",", 
     RowBox[{"{", 
      RowBox[{
      "0.01787657707870538`", ",", "0.26814375148199343`", ",", 
       "0.04566399761958184`", ",", "4.764752962077961`"}], "}"}], ",", 
     RowBox[{"{", 
      RowBox[{
      "0.01837390806007361`", ",", "0.2628951406028641`", ",", 
       "0.04682298233073874`", ",", "4.633147559475573`"}], "}"}], ",", 
     RowBox[{"{", 
      RowBox[{
      "0.018867430448034107`", ",", "0.2578560306397083`", ",", 
       "0.04798196704189564`", ",", "4.509276911094673`"}], "}"}], ",", 
     RowBox[{"{", 
      RowBox[{
      "0.019357149838296936`", ",", "0.25301393116849413`", ",", 
       "0.04914095175305254`", ",", "4.392484675236868`"}], "}"}], ",", 
     RowBox[{"{", 
      RowBox[{
      "0.019843077553104594`", ",", "0.24835726472220687`", ",", 
       "0.05029993646420944`", ",", "4.282185756063372`"}], "}"}], ",", 
     RowBox[{"{", 
      RowBox[{
      "0.02032522985090738`", ",", "0.24387539270870845`", ",", 
       "0.05145892117536634`", ",", "4.1778564835734615`"}], "}"}], ",", 
     RowBox[{"{", 
      RowBox[{
      "0.02080362723600768`", ",", "0.2395584959762993`", ",", 
       "0.052617905886523236`", ",", "4.079028286211848`"}], "}"}], ",", 
     RowBox[{"{", 
      RowBox[{
      "0.021278293854921342`", ",", "0.2353974613600075`", ",", 
       "0.053776890597680135`", ",", "3.9852795816321436`"}], "}"}], ",", 
     RowBox[{"{", 
      RowBox[{
      "0.02174925696801248`", ",", "0.2313838340248931`", ",", 
       "0.054935875308837034`", ",", "3.89622985168367`"}], "}"}], ",", 
     RowBox[{"{", 
      RowBox[{
      "0.022216546486690237`", ",", "0.22750980395874867`", ",", 
       "0.05609486001999393`", ",", "3.811535434049944`"}], "}"}], ",", 
     RowBox[{"{", 
      RowBox[{
      "0.0226801945676655`", ",", "0.22376805685514486`", ",", 
       "0.05725384473115083`", ",", "3.730886198537174`"}], "}"}], ",", 
     RowBox[{"{", 
      RowBox[{
      "0.023140235257103736`", ",", "0.22015184278551245`", ",", 
       "0.05841282944230774`", ",", "3.6539987160526595`"}], "}"}], ",", 
     RowBox[{"{", 
      RowBox[{
      "0.023596704178325774`", ",", "0.21665482645626125`", ",", 
       "0.05957181415346464`", ",", "3.580616339989641`"}], "}"}], ",", 
     RowBox[{"{", 
      RowBox[{
      "0.024049638257675914`", ",", "0.2132711302127378`", ",", 
       "0.06073079886462154`", ",", "3.5105048483079075`"}], "}"}], ",", 
     RowBox[{"{", 
      RowBox[{
      "0.024499075483826946`", ",", "0.209995208371609`", ",", 
       "0.061889783575778436`", ",", "3.4434500657517226`"}], "}"}], ",", 
     RowBox[{"{", 
      RowBox[{
      "0.024945054696443217`", ",", "0.2068219239402243`", ",", 
       "0.06304876828693533`", ",", "3.3792562554976944`"}], "}"}], ",", 
     RowBox[{"{", 
      RowBox[{
      "0.02538761540063896`", ",", "0.20374645369326067`", ",", 
       "0.06420775299809223`", ",", "3.317743731549267`"}], "}"}], ",", 
     RowBox[{"{", 
      RowBox[{
      "0.025826797604123417`", ",", "0.20076425137974518`", ",", 
       "0.06536673770924913`", ",", "3.258747446950388`"}], "}"}], ",", 
     RowBox[{"{", 
      RowBox[{
      "0.026262641674344465`", ",", "0.19787108596128308`", ",", 
       "0.06652572242040604`", ",", "3.202115467508637`"}], "}"}], ",", 
     RowBox[{"{", 
      RowBox[{
      "0.026695188213233648`", ",", "0.19506297436595813`", ",", 
       "0.06768470713156294`", ",", "3.1477081381569727`"}], "}"}], ",", 
     RowBox[{"{", 
      RowBox[{
      "0.027124477947504572`", ",", "0.19233611739806533`", ",", 
       "0.06884369184271984`", ",", "3.0953961439902193`"}], "}"}], ",", 
     RowBox[{"{", 
      RowBox[{
      "0.02755055163267083`", ",", "0.18968702037140656`", ",", 
       "0.07000267655387674`", ",", "3.045060202409697`"}], "}"}], ",", 
     RowBox[{"{", 
      RowBox[{
      "0.027973449969197504`", ",", "0.18711234212335726`", ",", 
       "0.07116166126503363`", ",", "2.996589509316065`"}], "}"}], ",", 
     RowBox[{"{", 
      RowBox[{
      "0.02839321352936621`", ",", "0.18460893074866358`", ",", 
       "0.07232064597619053`", ",", "2.949881886173158`"}], "}"}], ",", 
     RowBox[{"{", 
      RowBox[{
      "0.02880988269364651`", ",", "0.18217383020703615`", ",", 
       "0.07347963068734743`", ",", "2.9048420079746338`"}], "}"}], ",", 
     RowBox[{"{", 
      RowBox[{
      "0.029223497595451654`", ",", "0.17980424631344966`", ",", 
       "0.07463861539850433`", ",", "2.8613814635525294`"}], "}"}], ",", 
     RowBox[{"{", 
      RowBox[{
      "0.029634098073344783`", ",", "0.17749750298974187`", ",", 
       "0.07579760010966123`", ",", "2.819417681772865`"}], "}"}], ",", 
     RowBox[{"{", 
      RowBox[{
      "0.03004172362982396`", ",", "0.175251126947361`", ",", 
       "0.07695658482081813`", ",", "2.7788743902379585`"}], "}"}], ",", 
     RowBox[{"{", 
      RowBox[{
      "0.030446413395971112`", ",", "0.17306271075913196`", ",", 
       "0.07811556953197503`", ",", "2.7396798368232984`"}], "}"}], ",", 
     RowBox[{"{", 
      RowBox[{
      "0.03084820610125169`", ",", "0.17093002281791425`", ",", 
       "0.07927455424313193`", ",", "2.7017668890421938`"}], "}"}], ",", 
     RowBox[{"{", 
      RowBox[{
      "0.031247140047919755`", ",", "0.16885093804584977`", ",", 
       "0.08043353895428883`", ",", "2.665073262769889`"}], "}"}], ",", 
     RowBox[{"{", 
      RowBox[{
      "0.031643253089492784`", ",", "0.16682341804447126`", ",", 
       "0.08159252366544573`", ",", "2.6295404938790385`"}], "}"}], ",", 
     RowBox[{"{", 
      RowBox[{
      "0.032036582612822315`", ",", "0.16484554842843752`", ",", 
       "0.08275150837660263`", ",", "2.595113427401377`"}], "}"}], ",", 
     RowBox[{"{", 
      RowBox[{
      "0.03242716552335857`", ",", "0.16291547721094654`", ",", 
       "0.08391049308775952`", ",", "2.5617407748809957`"}], "}"}], ",", 
     RowBox[{"{", 
      RowBox[{
      "0.03281503823326104`", ",", "0.16103148894024327`", ",", 
       "0.08506947779891642`", ",", "2.529374225233309`"}], "}"}], ",", 
     RowBox[{"{", 
      RowBox[{
      "0.03320023665199341`", ",", "0.15919192882042515`", ",", 
       "0.08622846251007332`", ",", "2.497968362899824`"}], "}"}], ",", 
     RowBox[{"{", 
      RowBox[{
      "0.03358279617915296`", ",", "0.15739521010337715`", ",", 
       "0.08738744722123022`", ",", "2.467480431989169`"}], "}"}], ",", 
     RowBox[{"{", 
      RowBox[{
      "0.03396275169924238`", ",", "0.15563983421231364`", ",", 
       "0.08854643193238712`", ",", "2.4378700083596234`"}], "}"}], ",", 
     RowBox[{"{", 
      RowBox[{
      "0.034340137578184896`", ",", "0.15392437771239492`", ",", 
       "0.08970541664354402`", ",", "2.4090996975352508`"}], "}"}], ",", 
     RowBox[{"{", 
      RowBox[{
      "0.03471498766135896`", ",", "0.15224746490893887`", ",", 
       "0.09086440135470092`", ",", "2.3811331604967414`"}], "}"}], ",", 
     RowBox[{"{", 
      RowBox[{
      "0.0350873352729801`", ",", "0.1506078003294477`", ",", 
       "0.09202338606585782`", ",", "2.353936914590304`"}], "}"}], ",", 
     RowBox[{"{", 
      RowBox[{
      "0.03545721321666581`", ",", "0.14900413681040756`", ",", 
       "0.09318237077701472`", ",", "2.32747903828917`"}], "}"}], ",", 
     RowBox[{"{", 
      RowBox[{
      "0.035824653777027794`", ",", "0.14743528130751418`", ",", 
       "0.09434135548817162`", ",", "2.301729326820355`"}], "}"}], ",", 
     RowBox[{"{", 
      RowBox[{
      "0.03618968872218091`", ",", "0.1459000941923168`", ",", 
       "0.09550034019932852`", ",", "2.2766591400962866`"}], "}"}], ",", 
     RowBox[{"{", 
      RowBox[{
      "0.036552349307047545`", ",", "0.14439749655848905`", ",", 
       "0.09665932491048541`", ",", "2.252241725394276`"}], "}"}], ",", 
     RowBox[{"{", 
      RowBox[{
      "0.03691266627734737`", ",", "0.1429264336230407`", ",", 
       "0.09781830962164231`", ",", "2.2284512417340814`"}], "}"}], ",", 
     RowBox[{"{", 
      RowBox[{
      "0.03727066987417757`", ",", "0.14148593242280516`", ",", 
       "0.09897729433279921`", ",", "2.2052635522211896`"}], "}"}], ",", 
     RowBox[{"{", 
      RowBox[{
      "0.037626389839118195`", ",", "0.14007501721725246`", ",", 
       "0.10013627904395611`", ",", "2.1826554060744603`"}], "}"}], ",", 
     RowBox[{"{", 
      RowBox[{
      "0.03797985541978636`", ",", "0.13869278837194204`", ",", 
       "0.10129526375511302`", ",", "2.1606051735121294`"}], "}"}], ",", 
     RowBox[{"{", 
      RowBox[{
      "0.038331095375737145`", ",", "0.13733834693563862`", ",", 
       "0.10245424846626992`", ",", "2.1390918577705005`"}], "}"}], ",", 
     RowBox[{"{", 
      RowBox[{
      "0.03868013798473438`", ",", "0.136010870248906`", ",", 
       "0.10361323317742682`", ",", "2.1180957992601015`"}], "}"}], ",", 
     RowBox[{"{", 
      RowBox[{
      "0.03902701104924053`", ",", "0.1347095429265146`", ",", 
       "0.10477221788858372`", ",", "2.097598079443754`"}], "}"}], ",", 
     RowBox[{"{", 
      RowBox[{
      "0.039371741903142944`", ",", "0.13343358517945353`", ",", 
       "0.10593120259974062`", ",", "2.077580930108369`"}], "}"}], ",", 
     RowBox[{"{", 
      RowBox[{
      "0.03971435741868612`", ",", "0.13218227988243428`", ",", 
       "0.10709018731089752`", ",", "2.0580272880886428`"}], "}"}], ",", 
     RowBox[{"{", 
      RowBox[{
      "0.04005488401349735`", ",", "0.13095487161989203`", ",", 
       "0.10824917202205442`", ",", "2.0389206772550494`"}], "}"}], ",", 
     RowBox[{"{", 
      RowBox[{
      "0.04039334765775854`", ",", "0.1297506841714937`", ",", 
       "0.10940815673321132`", ",", "2.0202458732225756`"}], "}"}], ",", 
     RowBox[{"{", 
      RowBox[{
      "0.04072977388146449`", ",", "0.1285690755182321`", ",", 
       "0.11056714144436822`", ",", "2.0019879357415813`"}], "}"}], ",", 
     RowBox[{"{", 
      RowBox[{
      "0.04106418778169918`", ",", "0.12740938165692756`", ",", 
       "0.11172612615552512`", ",", "1.9841329019229321`"}], "}"}], ",", 
     RowBox[{"{", 
      RowBox[{
      "0.0413966140299768`", ",", "0.12627100014622145`", ",", 
       "0.11288511086668201`", ",", "1.9666668976839328`"}], "}"}], ",", 
     RowBox[{"{", 
      RowBox[{
      "0.041727076879593206`", ",", "0.12515336068090044`", ",", 
       "0.11404409557783891`", ",", "1.9495775196423648`"}], "}"}], ",", 
     RowBox[{"{", 
      RowBox[{
      "0.04205560017295402`", ",", "0.12405587529763064`", ",", 
       "0.11520308028899581`", ",", "1.932852106961521`"}], "}"}], ",", 
     RowBox[{"{", 
      RowBox[{
      "0.04238220734890083`", ",", "0.12297799623068054`", ",", 
       "0.11636206500015271`", ",", "1.9164788870199594`"}], "}"}], ",", 
     RowBox[{"{", 
      RowBox[{
      "0.042706921449984704`", ",", "0.12191918671295857`", ",", 
       "0.11752104971130961`", ",", "1.9004467554790572`"}], "}"}], ",", 
     RowBox[{"{", 
      RowBox[{
      "0.0430297651297165`", ",", "0.12087895564908102`", ",", 
       "0.11868003442246651`", ",", "1.8847448326410299`"}], "}"}], ",", 
     RowBox[{"{", 
      RowBox[{
      "0.043350760659725804`", ",", "0.11985680960985039`", ",", 
       "0.11983901913362341`", ",", "1.86936276126854`"}], "}"}], ",", 
     RowBox[{"{", 
      RowBox[{
      "0.043669929936898666`", ",", "0.1188522803512721`", ",", 
       "0.12099800384478031`", ",", "1.8542905300445138`"}], "}"}], ",", 
     RowBox[{"{", 
      RowBox[{
      "0.04398729449038499`", ",", "0.11786490864604271`", ",", 
       "0.12215698855593721`", ",", "1.8395187947781169`"}], "}"}], ",", 
     RowBox[{"{", 
      RowBox[{
      "0.044302875488581285`", ",", "0.11689424079216135`", ",", 
       "0.1233159732670941`", ",", "1.8250383245853856`"}], "}"}], ",", 
     RowBox[{"{", 
      RowBox[{
      "0.04461669374598179`", ",", "0.1159398428121009`", ",", 
       "0.124474957978251`", ",", "1.8108402646226696`"}], "}"}], ",", 
     RowBox[{"{", 
      RowBox[{
      "0.044928769729969065`", ",", "0.11500132818233658`", ",", 
       "0.12563394268940792`", ",", "1.7969161705391885`"}], "}"}], ",", 
     RowBox[{"{", 
      RowBox[{
      "0.04523912356747014`", ",", "0.11407831134004566`", ",", 
       "0.1267929274005648`", ",", "1.7832582620481063`"}], "}"}], ",", 
     RowBox[{"{", 
      RowBox[{
      "0.0455477750515602`", ",", "0.1131703530565473`", ",", 
       "0.12795191211172172`", ",", "1.769858599173701`"}], "}"}], ",", 
     RowBox[{"{", 
      RowBox[{
      "0.04585474364793127`", ",", "0.11227714161714084`", ",", 
       "0.1291108968228786`", ",", "1.7567097984647881`"}], "}"}], ",", 
     RowBox[{"{", 
      RowBox[{
      "0.046160048501252104`", ",", "0.11139826805051534`", ",", 
       "0.13026988153403551`", ",", "1.7438045482224651`"}], "}"}], ",", 
     RowBox[{"{", 
      RowBox[{
      "0.04646370844144718`", ",", "0.11053341273062633`", ",", 
       "0.1314288662451924`", ",", "1.731136093677589`"}], "}"}], ",", 
     RowBox[{"{", 
      RowBox[{
      "0.04676574198985227`", ",", "0.1096822553387646`", ",", 
       "0.1325878509563493`", ",", "1.7186977112467132`"}], "}"}], ",", 
     RowBox[{"{", 
      RowBox[{
      "0.04706616736524417`", ",", "0.1088444148173517`", ",", 
       "0.1337468356675062`", ",", "1.706483041920574`"}], "}"}], ",", 
     RowBox[{"{", 
      RowBox[{
      "0.0473650024897999`", ",", "0.10801963682845017`", ",", 
       "0.1349058203786631`", ",", "1.6944860101850212`"}], "}"}], ",", 
     RowBox[{"{", 
      RowBox[{
      "0.047662264994909255`", ",", "0.10720757435725847`", ",", 
       "0.13606480508982`", ",", "1.6827004846434062`"}], "}"}], ",", 
     RowBox[{"{", 
      RowBox[{
      "0.04795797222689598`", ",", "0.10640795783218585`", ",", 
       "0.1372237898009769`", ",", "1.6711206892412176`"}], "}"}], ",", 
     RowBox[{"{", 
      RowBox[{
      "0.04825214125262193`", ",", "0.1056204725060817`", ",", 
       "0.1383827745121338`", ",", "1.6597413894585356`"}], "}"}], ",", 
     RowBox[{"{", 
      RowBox[{
      "0.04854478886499112`", ",", "0.10484485666017195`", ",", 
       "0.1395417592232907`", ",", "1.6485571613787238`"}], "}"}], ",", 
     RowBox[{"{", 
      RowBox[{
      "0.04883593158833354`", ",", "0.10408086126696009`", ",", 
       "0.1407007439344476`", ",", "1.6375628805035758`"}], "}"}], ",", 
     RowBox[{"{", 
      RowBox[{
      "0.04912558568369423`", ",", "0.10332818597004509`", ",", 
       "0.1418597286456045`", ",", "1.6267537054755263`"}], "}"}], ",", 
     RowBox[{"{", 
      RowBox[{
      "0.04941376715400246`", ",", "0.10258658904929552`", ",", 
       "0.1430187133567614`", ",", "1.6161244888764021`"}], "}"}], ",", 
     RowBox[{"{", 
      RowBox[{
      "0.049700491749129265`", ",", "0.10185583857441469`", ",", 
       "0.1441776980679183`", ",", "1.6056710017169686`"}], "}"}], ",", 
     RowBox[{"{", 
      RowBox[{
      "0.04998577497088605`", ",", "0.10113570556190779`", ",", 
       "0.1453366827790752`", ",", "1.5953886990634851`"}], "}"}], ",", 
     RowBox[{"{", 
      RowBox[{
      "0.050269632077855925`", ",", "0.1004259228670589`", ",", 
       "0.1464956674902321`", ",", "1.5852731956575328`"}], "}"}], ",", 
     RowBox[{"{", 
      RowBox[{
      "0.05055207809016595`", ",", "0.09972628054783453`", ",", 
       "0.147654652201389`", ",", "1.5753203896268122`"}], "}"}], ",", 
     RowBox[{"{", 
      RowBox[{
      "0.05083312779415065`", ",", "0.09903656685699055`", ",", 
       "0.1488136369125459`", ",", "1.5655262116562625`"}], "}"}], ",", 
     RowBox[{"{", 
      RowBox[{
      "0.051112795746911195`", ",", "0.09835656070369221`", ",", 
       "0.14997262162370278`", ",", "1.555886848031796`"}], "}"}], ",", 
     RowBox[{"{", 
      RowBox[{
      "0.051391096280785316`", ",", "0.09768608250320648`", ",", 
       "0.1511316063348597`", ",", "1.5463985009029368`"}], "}"}], ",", 
     RowBox[{"{", 
      RowBox[{
      "0.05166804350771096`", ",", "0.09702488645793106`", ",", 
       "0.15229059104601658`", ",", "1.5370575123819439`"}], "}"}], ",", 
     RowBox[{"{", 
      RowBox[{
      "0.05194365132350315`", ",", "0.09637281324494225`", ",", 
       "0.1534495757571735`", ",", "1.5278604267667264`"}], "}"}], ",", 
     RowBox[{"{", 
      RowBox[{
      "0.05221793341205816`", ",", "0.09572967280249492`", ",", 
       "0.1546085604683304`", ",", "1.5188037160052397`"}], "}"}], ",", 
     RowBox[{"{", 
      RowBox[{
      "0.05249090324942131`", ",", "0.09509524883769696`", ",", 
       "0.1557675451794873`", ",", "1.5098841518705486`"}], "}"}], ",", 
     RowBox[{"{", 
      RowBox[{
      "0.0527625741078078`", ",", "0.09446939975248564`", ",", 
       "0.1569265298906442`", ",", "1.5010984938959355`"}], "}"}], ",", 
     RowBox[{"{", 
      RowBox[{
      "0.053032959059523294`", ",", "0.09385193934761979`", ",", 
       "0.1580855146018011`", ",", "1.4924437029867275`"}], "}"}], ",", 
     RowBox[{"{", 
      RowBox[{
      "0.0533020709807987`", ",", "0.09324268727492378`", ",", 
       "0.159244499312958`", ",", "1.4839167545019576`"}], "}"}], ",", 
     RowBox[{"{", 
      RowBox[{
      "0.05356992255553442`", ",", "0.09264148914001508`", ",", 
       "0.1604034840241149`", ",", "1.475514714865961`"}], "}"}], ",", 
     RowBox[{"{", 
      RowBox[{
      "0.05383652627898419`", ",", "0.0920481869803268`", ",", 
       "0.1615624687352718`", ",", "1.4672347956794969`"}], "}"}]}], "}"}]}], 
  ";"}]], "Input",
 CellOpen->False,
 CellChangeTimes->{{3.4855105201316657`*^9, 3.4855105397881675`*^9}, 
   3.485512431145503*^9, 3.4855124849739723`*^9, 3.4855125857714925`*^9}],

Cell[BoxData[
 RowBox[{
  RowBox[{"CorrT", "[", "T_", "]"}], ":=", 
  RowBox[{"Table", "[", 
   RowBox[{
    RowBox[{"{", 
     RowBox[{
      RowBox[{
       RowBox[{
        RowBox[{"Drop", "[", 
         RowBox[{"T", ",", "12"}], "]"}], "[", 
        RowBox[{"[", 
         RowBox[{"i", ",", "3"}], "]"}], "]"}], "*", "60"}], ",", 
      RowBox[{
       RowBox[{"Drop", "[", 
        RowBox[{"T", ",", "12"}], "]"}], "[", 
       RowBox[{"[", 
        RowBox[{"i", ",", "4"}], "]"}], "]"}]}], "}"}], ",", " ", 
    RowBox[{"{", 
     RowBox[{"i", ",", "1", ",", "127"}], "}"}]}], "]"}]}]], "Input",
 CellChangeTimes->{{3.491323445796875*^9, 3.491323467015625*^9}, {
  3.491323597765625*^9, 3.491323682828125*^9}, {3.49132372684375*^9, 
  3.4913237863125*^9}, {3.49132385475*^9, 3.4913238674375*^9}}],

Cell[BoxData[
 RowBox[{
  RowBox[{"CorrT1", "[", "T_", "]"}], ":=", 
  RowBox[{"Table", "[", 
   RowBox[{
    RowBox[{"{", 
     RowBox[{
      RowBox[{
       RowBox[{
        RowBox[{"Drop", "[", 
         RowBox[{"T", ",", "12"}], "]"}], "[", 
        RowBox[{"[", 
         RowBox[{"i", ",", "3"}], "]"}], "]"}], "*", "60"}], ",", 
      RowBox[{
       RowBox[{"Drop", "[", 
        RowBox[{"T", ",", "12"}], "]"}], "[", 
       RowBox[{"[", 
        RowBox[{"i", ",", "1"}], "]"}], "]"}]}], "}"}], ",", " ", 
    RowBox[{"{", 
     RowBox[{"i", ",", "1", ",", "127"}], "}"}]}], "]"}]}]], "Input",
 CellChangeTimes->{{3.491386192734375*^9, 3.49138621275*^9}, {
  3.543758718515461*^9, 3.5437587202595606`*^9}}],

Cell[BoxData[
 RowBox[{
  RowBox[{"Clear", "[", "RanProNucT", "]"}], ";"}]], "Input",
 CellChangeTimes->{{3.491323871640625*^9, 3.49132388225*^9}, {
  3.602599107200536*^9, 3.6025991413864913`*^9}}],

Cell[CellGroupData[{

Cell[BoxData[
 RowBox[{"F1", "=", 
  RowBox[{"ListPlot", "[", 
   RowBox[{
    RowBox[{"{", 
     RowBox[{
      RowBox[{"CorrT", "[", "SeqProT", "]"}], ",", 
      RowBox[{"CorrT", "[", "SeqNuc", "]"}], ",", " ", 
      RowBox[{"CorrT", "[", "SeqProNuc", "]"}], ",", " ", 
      RowBox[{"CorrT", "[", "PRProT", "]"}], ",", 
      RowBox[{"CorrT", "[", "PRNucT", "]"}], ",", 
      RowBox[{"CorrT", "[", "PRProNucT", "]"}], ",", 
      RowBox[{"CorrT", "[", "RanProT", "]"}], ",", 
      RowBox[{"CorrT", "[", "RanNucT", "]"}], ",", 
      RowBox[{"CorrT", "[", "RanProNucT", "]"}]}], "}"}], ",", " ", 
    RowBox[{"PlotRange", "\[Rule]", 
     RowBox[{"{", 
      RowBox[{
       RowBox[{"{", 
        RowBox[{"0", ",", "10"}], "}"}], ",", 
       RowBox[{"{", 
        RowBox[{"0", ",", "15"}], "}"}]}], "}"}]}], ",", " ", 
    RowBox[{"FrameTicks", "\[Rule]", " ", 
     RowBox[{"{", 
      RowBox[{"Automatic", ",", " ", 
       RowBox[{"{", 
        RowBox[{
        "1", ",", "2.5", ",", " ", "5", ",", "7.5", ",", " ", "10", ",", 
         "12.5", ",", "15", ",", "17.5", ",", "20"}], "}"}], ",", " ", "None",
        ",", " ", "None"}], "}"}]}], ",", " ", 
    RowBox[{"PlotStyle", "\[Rule]", " ", 
     RowBox[{"{", 
      RowBox[{"Red", ",", " ", "Orange", ",", " ", 
       RowBox[{"Darker", "[", 
        RowBox[{"Yellow", ",", " ", "0.3"}], "]"}], ",", " ", "Blue", ",", 
       " ", "Purple", ",", " ", "Magenta", ",", " ", "Green", ",", " ", 
       RowBox[{"Darker", "[", 
        RowBox[{"Green", ",", " ", "0.5"}], "]"}], ",", " ", "Cyan"}], 
      "}"}]}], ",", " ", 
    RowBox[{"PlotMarkers", "\[Rule]", " ", 
     RowBox[{"{", 
      RowBox[{"\"\<\[FilledCircle]\>\"", ",", " ", "10"}], "}"}]}], ",", " ", 
    RowBox[{"Frame", "\[Rule]", 
     RowBox[{"{", 
      RowBox[{"True", ",", "True", ",", " ", "False", ",", " ", "False"}], 
      "}"}]}], ",", 
    RowBox[{"FrameStyle", "\[Rule]", 
     RowBox[{"Thickness", "[", "0.0055", "]"}]}], ",", " ", 
    RowBox[{"GridLinesStyle", "\[Rule]", " ", 
     RowBox[{"{", 
      RowBox[{"Black", ",", 
       RowBox[{"Thickness", "[", "0.004", "]"}]}], "}"}]}], ",", 
    RowBox[{"BaseStyle", "\[Rule]", 
     RowBox[{"{", 
      RowBox[{
       RowBox[{"FontSize", "\[Rule]", "18"}], ",", 
       RowBox[{"FontFamily", "\[Rule]", "\"\<Times\>\""}], ",", 
       RowBox[{"FontWeight", "\[Rule]", "\"\<Bold\>\""}]}], "}"}]}], ",", 
    RowBox[{"FrameLabel", "\[Rule]", " ", 
     RowBox[{"{", 
      RowBox[{
      "\"\<\!\(\*SubscriptBox[\(k\), \(on\)]\) eff, \
\!\(\*SuperscriptBox[\(min\), \(-1\)]\)\>\"", ",", " ", 
       "\"\<t modification, min\>\""}], "}"}]}]}], "  ", "]"}]}]], "Input",
 CellChangeTimes->{
  3.485267834068034*^9, 3.4852678755505505`*^9, 3.485268373732929*^9, {
   3.4852684891195145`*^9, 3.485268494181853*^9}, {3.4852691268647313`*^9, 
   3.4852691383487387`*^9}, {3.485269198956174*^9, 3.485269199096795*^9}, {
   3.4855117904226522`*^9, 3.4855118463605103`*^9}, {3.4855120443617773`*^9, 
   3.485512139159259*^9}, {3.485512210565966*^9, 3.4855122599725323`*^9}, {
   3.4855122940665007`*^9, 3.485512316926022*^9}, {3.485512369473233*^9, 
   3.485512376160776*^9}, {3.48551266033447*^9, 3.485512710209789*^9}, {
   3.485512924758037*^9, 3.4855129991022625`*^9}, {3.4855130636808014`*^9, 
   3.4855130785558963`*^9}, {3.4855131085717134`*^9, 
   3.4855131757599354`*^9}, {3.485513225560316*^9, 3.4855132534529047`*^9}, {
   3.485513366210842*^9, 3.485513432152984*^9}, {3.4855201279579372`*^9, 
   3.485520132301715*^9}, {3.485670974627125*^9, 3.4856709755334325`*^9}, {
   3.4856878389467583`*^9, 3.485687855150298*^9}, {3.485688145937972*^9, 
   3.485688166766364*^9}, {3.4856888531645784`*^9, 3.4856888536958323`*^9}, {
   3.4856889037117767`*^9, 3.4856889044149065`*^9}, {3.485693280566121*^9, 
   3.485693283550477*^9}, {3.491323892296875*^9, 3.4913240295625*^9}, {
   3.491324070640625*^9, 3.4913240711875*^9}, {3.491324102296875*^9, 
   3.491324102546875*^9}, 3.491324341921875*^9, 3.491386182515625*^9, {
   3.4913862668125*^9, 3.49138626896875*^9}, {3.491386423484375*^9, 
   3.49138642946875*^9}, {3.491386486859375*^9, 3.49138656065625*^9}, {
   3.49138709153125*^9, 3.491387094875*^9}, {3.491387181765625*^9, 
   3.491387234953125*^9}, {3.491387325109375*^9, 3.491387369703125*^9}, {
   3.4913874153125*^9, 3.4913874224375*^9}, {3.491387452984375*^9, 
   3.491387459984375*^9}, 3.491387512328125*^9, 3.5437587667422194`*^9, {
   3.543758880511727*^9, 3.5437588807727413`*^9}, {3.543758915850748*^9, 
   3.5437589457584586`*^9}}],

Cell[BoxData[
 GraphicsBox[GraphicsComplexBox[CompressedData["
1:eJzt3Fk01XG4N/BtnmWe5ylDlIwl/j9jEoVEyZQilYTKWKIyRUgqQ4miVBKR
KVNKReZ5nud5nofTedfZj4tzddb7Xpx3rd2NtZeL7SI+z/d5/vsraHvd2I4Y
h8NVUuJw//l1/FTtwt26KczQJS7R66QQMhzV3ooim8UkX8eFS+kKoA9v3+Cu
CM1hlLHv11VO8CJyOyJSDJvHWMzV4hxec6HzwtYULBYL2McVJ0TuwIG+9RVQ
j3ksYm+7HG+o+7MhtgQu+qKnS1iHZNm7uyMsyMXKg/HJl2XseNJ8J4UfM6rk
aWZxqFnBuNI1eP2PMiGxDjkO1clV7MaikSmNHCO6F/OYm4lqHfvbXBfhpMqA
usxm+EZEN7DNQ6oZcT/okTKbgVCBxibWmhspcl+ZDkU2fhB9bL2F5TGznkUN
NGgqklLC/vY2lq5mGfs2jBrpGtnvU4nZwdju6MRft6dCdRT97JTncIhxnj+B
xowS7QxHxLiO4dCHyzMCdywp0L5fGHeXOxHqyb8RcsSdHJ1Nnn5xlJwYkbgZ
XxR6TYYCH7zk+xJFjKKU5yxNO0lR1gX9BB5hElRv12WuLkKK+jU2BAMzSJDS
+NHsex4kiEHow5s5jBT92SkLHGkhRqpEZ0UtqkkRg2f34QvqxOhqL8W7XxZk
iPRYPjl1FhGKLs4Wl50gQ8vbKnM0+4lQWbzdhzhPciRvldKUnoFDC3dY9pFT
UqC6vUScp1VwSMDyxyfnZxTI52BjetWzHezEEdf9HSKUKGVsVut36TbmzS2Y
oZ1JibKbtCg+rW1hKes1B9PVqdAZSRaD1MNbWHObTxZXLRXaZ5QiTOG/iZHk
SSv6W1Gjlrdu5YytG9iB6M6cmUlq5Gzw7MYBuQ3Myj3kkLk3Dbp3XvRr09N1
LNT08LefVLSIjV39uu/OGpanMHZkfzQtSttjJPnt+ho2whJdFCNGh/JH+GS4
hlcxlkUdRPr132vxltbDtquYesPSdydNejT4RiqldGAFc/qSpNlWR49cXc5q
W11ZweIenyrTtNmD3k8zk31fWsb+OhMfTZveg+7k3eJN8l/GNt+duRiqxoD0
SE2ZfnEuY0/YDyR/92dAbsYX9MczljCJQIrh5cp/3ze8n9xqsISVLHeL7WNh
REe4NFgspxYxM/vsS+fPMSJnn9UZnYhFbKrpUcqz14zopvnmgcuKi9gDbbux
v2OMaDg9oiumZwHj/npEkkiWCf155p2UEbKAfRFhuarowYT6xHnaQw4vYLpR
Ex+vFjOhhHo1RD45j/WQ/JhMIGdGth+Gv+MS5jG3G7HSzQbMqDFE+LCl6TxG
O+DiRPOUGemGmnrs0M9jb4yPfUadzGj6heJcZfkcdrhUYPaW8L/fI4qsgtSA
OaxWdvXAxyssaPAGj0Wg9hx2KbHGpTeDBbFRaRXrkM9h2wzvvrCusaBcXrE9
zX9msShfnwU9xIo8890TBB/NYlKzp+V9A1nRF+zqCNupWazUWvrW12pW9JN7
0TaJaxY7U0OaPc7Khpp+7ql0/T2Dzah1LvNbsiGTZ0ZxoRYzWEBaptLpJDZk
Oprt7bE4jfHwhXg8nGBD6+uSfFzh01jmI9u84oPsiE+WotV03zSmt3VofdGT
Hf0JSNrPWjmF9Tkyqkh+Z0eGJhL7VJ2mMPfOUW9rSg60GaWVmcM0he3RLymI
OsmBQu3OsV3Pm8Tefnu+Vf6MA6mJv/Y+YTuJHZG6rrbTxYHcjquoa9BNYg2x
OnflRTnRPc7bD5TyJ7Ar1Hwllx05EY6DTo/n8gSG81rCvcrkRFZMGld7OCew
52OV6o3rnEiSrvejc+U4JnM26R6VBhdaXpUwLPEdx37+8f6hFsyFUu+thxQr
jmPnlE+R3qzlQrHvLChspsew+XeS2u/ZuZHtvvPyUe/GsCB24oBuK24k8yJ5
7YTtGMYf2PaL+S03sir9VH2fbwzLXk6nODbFjV6EjJaJdY5i+vZBuj7yPEjS
/871fXGj2ECTdXCmNw9atRGuCT43inlpK1WMlvKgyZLuU/K8oxjjV3oaPmpe
1FZt2yfYO4K9Exk+fsqIF7VmROXoJo1galGFoUHRvEjn2683ry6PYE0kT6sK
e3hRvU2ON++BEczxhiP9ghgfMnZaactbGcaIBzRPijvxobd7Va0dS4axWGPu
CMuvfCjzowO59MNhbH/pfG3kJh96knFNa9FkGPstW8H4R5MfuUVGxOcLDGOW
iYnGWw/5EelqKZ3n1BC2yOD55GA9P5r8JZkt/m0I00bi45m0AkhtI2u1NHgI
Y1x98vDEAQHkyJR8W/3sENb5eUdy7JQA4rkSLBsvMYSlXLr69767ADqQ82tv
w/og5srfcpUvTgBd9BR/3V45iKm1aNDmFQmgdXoDgc+vBjGq8LTUU/0CaDQ8
zfb4jUGsSYfLYJpMEDnfj1P9cHQQS9j2nwqSEERJmnIFv3gGMcfsuUfCBoKI
Tkuc/8X8AKboZClT5Cz47+fTyhctH8CIxcqrz0QJot6hI+TWCQNYVZf89YUc
QaTBTP1H02MAi3masCesQxB5xXuV1RgOYBcNaNPFdwSRfL/U2LbEAHaAzMPw
h5AQ0nUts64iGcA2CgZmLXWEkPIxpK7U3Y/9unny8eplIaR5/uWCcl4/Frnv
m+yTR0JosNi0ozqqH7McFKuXzhBCCguz95ac+zGJF5GufxqFEK9N+dP3Bv3Y
4qltpgurQiiqUK59RLIfK6G5krnFLYzuuVeJfKLsxx7+aDoVjQkjTWtN5+Xh
PszUW33x4AVhRBXj9bOkrA/De68+l2k0FLHrfW/TtTA+M37wHhex3y9kkAu8
tyKfvX/cnh28L/XI41KPZQHv9f2UezVOMYH3vGfnNd+4MID3f6XPxesW0oH3
has1ZxSZacB7x5K3MdKVlOA97S9nBoMmcvC+iNv5OrUAGXifhl5/pk0kAe/F
3qesWpwkBu/bYrn464WJwHuyxcaFJA4ceB+mGduobryN4b13zyr+Xvt6E8N7
fybn9oUIng0M7z0dT95bifw1DO+9s4hvqqD7Kob33s2HMfXTyRUM730BUWnD
U7SM4b2nHWwx5Dy6hOG995lqSG+3WcTw3hNzuFRX//MD771OvqLZgV/zGN77
RwWpMjf/eYD3vu278iK6MIfhvX92M0Pv0o9Z8H680+xzh/QseK/e23D+guYM
eF/ClO69/8g0eO/iGLmarDUF3i+XUW97npsE76OIDyn53Z0A7xvoWdnSP4+D
9yjcopp1Ygy8f1U01tV6YAy8Z3udKqLgOwrex74oD/BoHQHvI7YMHhMdGgHv
KY+QH1BNHAbvNXjVzyUzDIP3MglJX4sDhsB7mZS0dW6SIfBeNlkl45T/IHg/
Feh8kZJuELwf1Qy1GYgZAO/H6RUqo6QGwHuD5l+t9d/7wXvN6eDrZy36wXu6
sb7nY+t94H1CzmyH7ss+8N71mzW7umYfeC8mu06XMNkL3l+85TCiGNO76/1x
ObZ23V7wvjrvSv335R7wnip1XuT4+R7w/kt2iglVXTd4X7hxaSFPuxu8t/C1
OM5f3AXe95xaE9050gXe99msrAgVd4L3dUJYgZl2J3j/oO2c6LWaDvCenN5R
UtGyA7y3a+Q+GDTdDt4PTfRKqtxvB+9TrV33SnC3g/cBX8PCZLLbwPv9n6qy
JEzawPu3x0I+rC+2gveSdTuX7ke3gvchJ46ffKfWCt5ntjL4Hx9pAe9Ri/N5
08gW8H6dLuzdZ6wFvF9uIFFEM83gvQO1z4n5hGbw/sywpWSGSTN43xPb1e9A
3QzeU6pLt5KXNoH3749y0Xh6N4H3+e+ig9IUm8D7X5GLLM8XGsF7j/pqPuEv
jeC92mZ7l6ZrI3hv2/3FdkKuEbx3/su7l3alAby/xU0nH/OtAbwPe1znGuDX
AN6/5Pw1/lu3AbwfzzgbaczYAN67vDgXwd1RD95bavx8yPG2Hrz3TxfPxFzr
wfu1FOK4QKwevA9ySOMdoasH71NE58NOd9WB96+TOZ5XfKoD728+nlNRu1sH
3hM/aMlNMaoD7w0tHPKJRevAewZSHi7ttVrw3j7r5apDdS14vx1hUn8pqRa8
d+7mOaPiXQveJ9BHencZ14L3zvaXj+hK1YL34tl0vG6kteD9Byp58R8FNeD9
xtf+JWrXGvB+lrvsTJ54DXhvbdP892dvNXgfaiyfJhxbDd4TB9EyVplUg/fz
oeJyuQzV4P14BV1EZ1UVeB+7abckG1oF3k/rYEXpx6vA+2/BvtuGtFXgvUjC
5wSa6krwXqSRybwtohK8Z+D4sj/TpBK8T1cqy43krATv00Odtk+oC4L3D9so
ujdwfOD9WsWo//aVXe/jTf/8TvLb9b6eKWyVi4sVvKd7dS/2IhszeP/l96j0
kg0jeP+6xJh/pGEPeK9SFfJ4UY8OvK+7Hq3Wz0ID3k+diWt+JEwF3v/5qmVd
f5UCvD+h7cZZPkgG3o98lmdAgaTg/UWt/RRmBiTgfXzEzVSFg8TgfXeh38tG
WSLI968HZNwadHGQ71980AzNGN0G72NC6BvnLmyB952XKTm0dzbAewbnjn7e
nHXwvuRu1KGrQWvgvWK5ncoD51XwfoDPbor92gp4H7hVV81/exm8l7/U9q0x
bgm899ApHkquWATv40e7Nw9QLIL3WzGVyyqGC+B9L0bx/nPSPHgvIFRF+4Rk
Hry3Ut33kMJxDrx3ChZ4r901C97LWEvyxZrOgvcGg3/ZfqfNgPedE7qqAkXT
4L1y/IqYcvsUeJ+dXdXOTzwF3lcLietsy0+C99O1dnN0rhPgvYzEcE1s7jh4
b65Ib4ujHAfvy94/xVKsx8D7qFilcMriUfA+2N6767XoKHhvvPSwiPjJCHif
YLJzqJB8BLyn7j/66LrvMHhPdc82vGhnCLz/oPyOzvTBEHh/7Lc6+yjdEHjv
5WFisO/FIHgv9PbBmx6ZQfC+lqOx9EfZAHgv92i7NN5mALy/10QbfHinH7x/
n3Sj+2JiP3ifmF9VNK3TD94vnrWXS53pA+9p9at0b8b1gfepQb1xAnp94H3H
6VnmRxu94H10oObS88+94H3Rg6vPBe17wfuXSdlitPy94D2Dms0F96we8J6t
MjNXan8PeG9vKPWJJK0bvL97ZtCo9kA3eG/D7Zphl9MF3hcTd5HEqneB986/
bQa1azrBe4EyeQktm07w3tfUM9ZlsQO8d22YbU0N6QDvq4doDZtFO8D7jbNM
xLWl7eD9Oeuk13ds28H7Z2MnSX+StoP3QmrZP4Pft4H32itul7MN28D7h9V5
VQfXW8F7YUHxodHkVvCeb/N56Y9TreD9F2lt388kreC92/LxmeivLeD902P6
S9cut4D3B+0uavDyt4D3VGoZNs+am8F7K3mTs+XhzeD9ooTh0Xd6zeC9vuf+
BEGKZvA+9bldomRZE3gfv+Am/fVBE3jvWuh+J0u7CbwntjV/xEPZBN6vx7dV
9/1tBO8Pb5DyrUU0gvejdgJ1ZmaN4P3p1/srF/gawfuSsWD+HyMN4H35TO7l
gowG8P51tM/L5tsN4L0WTaUQ1bEG8N5pUT/6OFsDeM+W9mnx6WA9eJ86yOze
m1kP3i+b3q4UflAP3ueeLEw5c7oevF/vy73osbcevCd/xCJ1e70OvKcMnfho
WV0H3ldP69eyvakD74+8Ew9L9KgD721FczVXT9SB96y2NI6sYnXgvfJUVcHC
Vi14f082fvFRcy14r3/JVLHncy14b/9ZOrc/uBa89+x7UvvkYi14HxR/h3oa
qwXvmyk4WKe4a8F726Tk+5xzNeB9u1iLeOTHGvB+k+0l15FLNeB9QznN7NE+
NvDeaqmHazWABbwXvhJ6Q/QFE3jfotItlEPKCN5fufjuo6v5HvCeV0E7NnoP
HXiv5UnRHvnPb7z3uWr37hw0pwLvM28drBpopADvzTR601O9ycF7+bVS5dtH
ycB7zR0D488HScH7d7xWAnnKu/k+skl4pP/0br4PbuC24A3czffjOhEWXeW7
+f5EthslEQ8OvDcszxFyX9mGfJ+eSHWIumYLvKemldDgLdgE7/VTu9WvF+x6
LzHTrUpXvev9rCndYe2ZXe/ZEmRlX/CtgfepM4MeZear4L0v8d6ZuNcr4P36
NRYrnqVl8L78h9cHG6Nl8L6gWqEsLnsJvCfNOXePTWQJvOc1rInbF7MI3usu
17rpsS6C9+NXOYknni+A9yKybm1PBRbA+0AHVfLutHnwXkTdK8hGYx68v5Bg
pvqjfQ68z8vMn850nwPvU6c+eYxwzIH3uGJVcs6iWfBeSILFhurSLHj/q0fP
14d5FryvxoU3+AfMgPdfKHJC9SanwfsLSW2ks2bT4P12pnOnYPkUeH/QOXHm
MTYF3hdXFf9YyZ8E799KnO3dozIJ3s+E+0fHFU+A92n3+N1sdCfA+/vlJGTi
TePg/TpF4rFiu3HwnquL4cfy2hh47zjGU5H4eAy8r7bw/fhs3xh4P1uodDyt
YhS8D1L6+efH1VHwnnFsKy1rzyh4Px5y1cUmewS8j06tuppiPQLe67Jv1lyn
GQHvRwvPWcflDYP3k3IS7oxXhsH7S8mx+Xk8w+D9gIIfulM3BN6LNJUa6gQN
gfetJ66dwakPgfdlmFHT841B8H6WdcRkPWcQvJ89Wa3M5jYI3m+GNgy1KwyC
95L5j28qrwyA97bGFRv8+QPgvaKJ8tI9nwHwXuBrx+AprQHw3kd2+4s/zQB4
/8ONj4S2sR+8T7ymT93xsh+8b14avzHi0A/eT7/Rfiym0A/eG278Jgkj7gfv
92bdpGGp6wPv/54Vkfic0AfeNz72v2Xq0gfeN9cU6hJp9oH33+uZrr1j7QPv
+d58nERjveD9n28JGr8Ke8H7b6fvyB140gve60gU57hf7gXvs35bCj77N8Xj
vWd6JbTHn6MXvHdgcIm63d8D3utYRDe7P+0B75/8XXk8e6wHvI8etMjq2OkG
76+ExlbI5HSD9w7TL171XO8G7yU1J9wHJbrB+5tc4y1yQ13g/S+/pyU/E7vA
ey3qlpAw6y7w/ueRky+D+LrA+4iOVaqP3Z3gvQiPZuPUq07w3qVG+uYx207w
Ptn2YkK2aCd4r/+SREVmvAO8J2q5Hvf+c8duvr8xwC3k1gHeO8swnHis2gHe
Oylky86RdYD3XF84slRq2sH7RuF3LFdj2sF7xkfCNZ4X28F7SrqTj2wPtIP3
6wMay/xbbeD9toun6KeKNvD+z4AGB1lMG3jv9amXR9ihDbyP5Qh/TqzcBt63
izJzvqJsA+/b+XLPLba1gvfFpd102x9bwXsXrweauT6t4L3am/M0/Mat4D3u
//yTQf/b7vl477M7XlI/dtoH3g9z+AcVMkmC93dOybS7koiD91GiH7q55MXA
ew2l5zdexoqA9xdtrbRqZITBe3M/km7ScUHwvpXyQW7JLwHI9+QMU8GTvvxw
v4/f9z0s4y0v3O/7X7L7Oq1yw/0+oG/CusiZC+73r74JCNPQcML9/sqHuOXL
P9jhfj/4QazqzjM2uN+7oZguaz9WuN9z5uh/DvVjgfs9xfnD9I1RzHC/xyXd
cDXIY4L7fabmFI3+FCPCe3+McTDddD8jwnv/l23xhYAPA8J7nxiYoUaesQfh
vZ8ab2SY86JHeO+Ji3qD95+hQ3jvqxd4tAWP0iK89xaixWeMdGgQ3vsgFn12
FxNqhPe+IjfR9pQzFcJ7301z2280mhLhvae/N711uIoC4b2fSMGZO9JSILz3
6Nf6zy+nyRHe+3z3HyGmKWQI732GGVt2OgkZwnv/qXjtuPglUoT3/qarfIVs
/b857L+8F2nWlDLQIkF476VCRc+SFRIjvPf7aNZuT6v8mxf/y3vJGivX5BIi
hPdeJJrse7UeEcJ7f3ajg5StHYfw3s9Pd7+QdsIhvPcyqW9WK8lxCO/92+/S
MheO7oD3UYV6dYeDt8F7yRGek2n1W+A9ahssNxLeAu+Lh0I2v3ttgve1i/Oh
r1s3wPt1LF3kxZEN8P6YNDpj9XYdvKclNdR8yboO3vM4z91leri2e7+v+/zU
m2QNvN9Kinsb67cK3pee1bRTIF0F749EWWmwhqyA99/YtvLJ2VbAe4/Xqm5t
ScvgfVbu0x1rpWXw3ldb5ML1qiXw3uuI1u0e+yXwfji45kswyRJ4f0Ih7qLe
m0XwXsxEwWlHexG8t7q0mB40sQDeD/YEZP9+sgDef3AKzHqltgDez+y8PLc0
MQ/eexWN16fFzYP3w6xxgZkG8+D9widJs0miefCe/cJKm0buHHhvX/9O5rXz
HHjvWjZivCw5B97PzqQ67huZBe8fMPhJHkyeBe+96macli/OgvdBxj9bHMRm
wXvpFqdjC/Uz4H1U0tNZOYsZ8P7dDiO1++g0eF9NRumZ6D4N3r+94nAzhmoa
vP/3p6tQO34KvI8y6VoOU5gC75ce0utb1UyC9yWBDWzxVyfB+6D+7XuHqCfB
e+XImnc8HyfAe4vXJ+7Kn5jYzfeXEj84LYyD933mDoV5sePgff9WKiOZ1jh4
r/O7QRDNjIH3RRxbr869GAPvrzApDOgeHwPvr/5+arS2MQre07TduGydNgre
M5riKq7ZjoL3tKTNYhwco+C9Wx3NlFHNCHhf1yIQuidoBLyXvG8br60xAt7r
pJ52GdsaBu+ZtmfOzeYPg/dEr7TsDT2HwfuhxMKKHeVh8H50dEJoaW0IvG9P
MLi6t2AIvB/14yELuzsE3vsWvtUQ0BoC71/T0R5vphoC70U9MsRSagfBe42h
af2w6MH/5j3ed5u1+WzxPCnw/VeCurnWV3HwXZaEOvaPqhj4fm/Y7aeorAj4
Ln6Fd88ldyHwvacxNGrPjgD4jv6cW5Vz4wff78k6yBpp8kK+Zwg/W6Bjyg3e
e/jypx96wwnePxQjDakQ4ADvL1tTyXr9ZgPv1zWEVQ89ZgXv6VfuZ7B6soD3
AszDQ5tezOD9ZGoA+6MnTOB98aOl7bliRvD+gMDjs+VbDOD9D54nb+mOM4D3
gRqhRtT6e8D7tJtyg5e56MH7qIWB+Y/btOC9/MA145hlGvDeuMeSQgtHA94b
P/o4tMFJDd5Hi5asa2lQgfdpNd+tat0pwXupu8Jet/IowHsHtrqBfeQU4H14
XWwFjSU5eD9VJq+CCsnAe55TSRz0YmTgPTvLcf7KZ6TgfVDybH4fPSl43y9j
TVX2iAS8T5cXO7DGRALe80jQZtLGE4P3XJ/WLkfLEIP3R3pvyKr9JALvjc/Z
cqRYEYH3VzjGzQO3cOB98+G+picJOPC+YpPrYMhRHHiPcvoGbQZ3du/35LlR
z9AO5HuDXO3PJ99sQ75/K//m0D7abcj3ZwX4jBq8tiDf31M9Fjk/vQn5nmsv
ka+qwybk+96PDWuOwxuQ74nvN/epXd6AfP+9xMfj1uw65Ht2nUT7Fu91yPeq
PYFtMjTr4P1ol9WTY/Fr4L2EyPPUVfk18B5XKMzAULMK3t/5csnZ3nEVvK88
cFGwiXYVvHfadz5JKX0FvBdC1N+umq7s7vM3pZWNdpbB+8e9yTnlH5bBe9md
uYTcM8vgfQFVzAQx1TJ4L3ryKE34tyXwniP5HrG28xJ43/77wCzd3iXwvm7j
NmrsWQTvT2TXh92PXQTvrRrcvSnNFsH7X/Kn4w1ZF8H7qLfvn+k1LYD3ez1R
3dCzBfD+IBYex2S+AN4/HDGa+863670i2/THocF58H7jEJOEc+o8eO9Mtf7M
5Nau96n5+p8DsF3vg2Rzktapd70XjtbQS26ZA+8Zeg9S3k7e9Z7nlFbUzZu7
3p8gV9Hx19r1/qfUmW9JrHPgvU/VFlfFyK73Ue9DWibzd713aDD/SRq+6/1s
eT039b95AO+9834326VDs+B9s537mWKGWfB+INrofGntDHhf4nj7SYrfDHif
Yd10X0R+BryPPsgtJflvXsB7r8X+qejTy2nwPtdZmTXJZBq8p/cZO01MNw3e
m6RirEW/psD7Y8vGjlV+U+C98pdDqWJqU7vP6xWfeVmyMQneX0z2PxGZPwne
z0dXiz/xmgTvbR+Jd+arTIL3jSKSUUTbE+D9xX4TT+vvE+C90Icf8lX+E7v5
np8rQPP4BHhPXC3//BvjBHjPFJL0W6ZtHLyfqAy88yxxHLyvMOF5N3llHLxP
e9IpIqUwDt6fcohQ0MeNg/f3D1vJ6VWOgfer0UQp/DFj4P3FOBGL3/Zj4L2O
U6/CEYUx8P5tYZemJ+kYeF90LaPMs3EUvG96qUd+KHkUvL9dFZ/2xW0UvN+e
zlfr1x0F70ssciSMmpnA++vM+SXvZxjAe+MT/Ae/l9CD97Ormg/OitGC9/JL
Mb8V5qnA++YeEa1iekrwHif/Ww7nSA7ez/eKMU9vkYL3Cd8XanS/kYD3y3ds
zrS+IAbvmTS65oZeEIH3XA4eV7qyceC97YJUN0P1Dob3vlnpCGm+yTaG9368
y5s7fXMTw3vfOy7bV/p9A8N7f82tYPtawjo8r3eHzdYl5+ka7POX+7Ij2V6t
wj7fInroqXX+CuzzH4mVhmcOLcM+/9Eg+58b/Muwz7+t8kZI6V9ewXvPsJUs
Upq7CPv85Bslfjusu8/r1aWOTK3f3n1er/G6nHLn5O7zei/+lh4duLj7vN5W
9Rtyu8Hd5/VQBIP9nytzsM93qrI6/WBl93m9h9HCDrwPZ2Gff/E9h4+I0Czs
8w3LyRcu+8zAPp+1ayNl5Ps07PPJ1wxDeOinYZ//QKSRxtV2Cvb5v05nV1oV
TcI+X0PsOrOd4CTs88MC9HsZQyZgnx8pGRO8sT4O+/xZpj+K35137/c0P6Wv
U02OwT6/9RV7qZ/j7v0+omhaoHtu937v29pJ3+q9e7//yxaOZKhHwfusvxJq
SS927/ejwep5RHIj4L2H/LAmU9UweK879fVg8pVh8J7c5wbdI5ph8J6lgE/7
1ech8H7x8KhqlukQeL+9pFH5FjcE3nvcXaQ3+TQI3msoeHrEWQyC981c+09b
0Q+C98RtPtV3SwfAe1eWoIlBjwHwXrwyfs9N2QHwPiO0V511sh+8v8Vwqz0j
pR+891ukuyR/qR+8L3c7+i1obz94z2DskxM31gfeFxr4GZ371Afe8zg/dcx2
7QPvFbWSq14c6gPv7XKOUe0Q9YH3jQ+/BFf/7QXvfxa+8t961gve+1cP/vG5
0AveN9MsVGjL9oL3KVP8L3VwveC9FekUw2RCz+79/m+ZbqRmD3hPTix6/upo
N3h/w94q60J4N3jvTxIQ7KDcDd6PC7tTOAx0gfeBN1kkjCK6wHu72+QBzFgX
eL/aOPT81UwneN8/RWIxnNgJ3guNsUa0ne4E76t9G79cpekE75UeR9qHl3aA
9773yU4pe3eA965jTprmCh3g/Vvr8tax2XbwftBacLTjUzt4v8i9/UvUsR28
99ryPlko1Q7ez4d3vouebAPvk1L5XNLS2sB7LYNV9yWXNvD+tbYOpZ1iG3jP
4bo2uLjRCt7L+ROXvChtBe//rP4hOf2wFbznUejZYj3VCt6bLOW+b+VpBe9b
9ur0PR1pAe9FFNvpj2a2gPfL5j+eD91tAe8nTVvPXTVoAe+3hniU6rlbwPsC
EhI3lolm8L6vl9to37dm8L6R7/hNltBm8N7sRXHEb8tm8N7DvzcKHWgG71fP
ab70ImkG70WCGAecW5rA+6t6+eV8qU3gfYTSh5G7fk3g/Zk3nHPhZk3gfQ1n
w0c9mSbw3ufPkkQqWRN4b/PG6Fp6VyN4b3vDNv5UdiN4H8uzvi8yvBG8d/+l
6OdwuRG8H4tdomvQbATvtXS+J1bzNYL392nMxs3WG/5bvid8Hu5/9+fh8O8/
Gd7p631IGt6f9mwoxddRKXh/2mt7+Ls/S0K+TxjyVvwSKgH5nnNBJ/rAHXHI
90++Hl6NvLsX8v0Jirt12pFikO/Hycf1+jJFId+Tl1OyiQyIQL7PPzxiOc0n
Avm+6QxDmKq9MOT7sAJOUolcIcj3q4xrjd3MQpDvvebeyCR6CEK+f738Qv3n
kADke1zfrdaP5gKQ79/j/E9FfeKHfP82yfu6SiYf7PO3H3MJni/jhX2+yJ32
m9IDPLDPFzrEkN9OwwP7fIWlMLdMNW7Y54up/KFk9OaCfX7ahJGGeQkn7PMd
qW2/EdFzwj6/nohH3P8CB+zzB45vsjmWsMM+P6w3QuCoCDvs8519y7fSwtgQ
3vtsFm1mrR1WhPf+5sdL1z7dYkV476kNG1yi51gQ3nsujizNXFcWhPd+Wqjr
UNkqM8J7L+E78Oj2fWaE9z59J7v3FRMzwnt/ZP+rycVkJoT3Xr7KXU5blQnh
vX9LO59r2cqI8N6rp8RF0rszIrz3GtX9Y5KcjAjv/SL5eFFQEQPCe294Ss4C
d4kB4b0nVZX74cjEgPDeU3sXxp7224Pw3j/zzCKVG6BHeO8Lns+9ltOjR3jv
K/QoGXmz6RDe+w8WMz9y/nNP9F/efyvsiqyJo0V479elOaXkWGkR3numx+5F
mZE0CO99froInygLDcJ7f4/ypY9lDDXCe09vIyGpIESN8N5vM1peC0ijQnjv
5TObfaTVqBDe+7ttTuuUdZQI9vnV45qr9pQI73260nRJ5w4FwntfO50dEBNH
gfDeU2ZntTIdpkB47yX58mxlOsgR3nvTEgvyBh9yhPc+PT5mYFSEHOG9v8T4
lPtsFRnCe79qGrxD50GG8N6n274pmxchQ3jvF2/4flpoIEV471uiNR5vPSBF
eO9ZqJ1StpVIEd77mde6T4YmSRDee5MH60mJb0gQ3nuJkQpJYQsShPc+IuDr
mDkbCcJ7P4h0XA7XEyO89/GyLSWZ4cQI773mLFdW3glihPd+s2nFHdtDjPDe
f1hjSVWuI0J479PDjV/GRBEhvPeXp+jJzM4SIbz30nL+5Pb8RAjvPZ9XyMmC
YRzCe2/+7FX5yc84hPe+jC64h80Th/DeC6ji7lJq4RDe+7vxDkHcDDiE957k
60mZ8Pwd8H664LMIpdkOeC9c/5X2ydI2eM+1MC0n8GwbvN88O9SYoLwN3lO/
2UNE0bUF3k/aHe3Tur8F3oun2aUYSG2B990bX+uZmzbBe2K5ycEQ303w3tk/
JPG99CZ4fz7v9tL5zo3/5v3/9PPV+Hz/Q9S4J+KtFOR71z8MsXxOEpDvvWXq
pBcC90K+Z+G59ox+UBTy/X/+vhx2E4F5I4BMtIpYQRjmDS1G+aBVDiGYN4Li
vNPleQRh3kg6SOy6ekgA5g2VktMN9Z18MG+w35bPKHLkhXlj+o3Xrdt8PDBv
OAaQKmZOccG84USy6VjYzAnzRvRo/vGAZg6YN6q0b72/Ps4O88Y2XY3nEQZ2
mDeWDc2EcDpsMG/8ifCSY3zICvOG8sNTutvtLDBv+DxJPeOvxALzBvJaOxEa
zwzzxrUnAfbce5hh3ghbutVkFsQE3pdQrfTfpdq93x8/nuE78nj3fl/6PcBg
SWD3fn/H6DGxQPbu/T508V7FpCEDeP9AcVCjvW8PeK/mcivMS2oP/P9QNxLT
I/ehB+9XH2x3trfSgfcVT/58uqBCB943Ht6W5kqmBe8f3uyJuP/v7zHeewff
E6H7Q2nAeyKTOd8cShrwvoWr4FDhQ2rw3iX2psw4IzV4T5nXkj39kgq87x/6
GusnQwXeT9Rl0Vn/oATvleK2/HUtKMH7govpEyRrFOD9ncuJqediKMB7c9t7
1byqFOB97tf1Ze5BcvB+b2Ngh2QYOXgfz0N/V0iFHLy3Oi2q2TVOBt6n1Dot
Kb0kA+9NTulOMxqTgfcVRWUB+lRk4P3DvwKNFaWk4L1LaOC8iw8peO/1u+yR
+BFS8P72b93m5g0S8D77hPt5+0IS8F7NKW3ruy8JeH+ocGpPszYJeO9B1f0w
nJYEvI/lDOrtbCQG77/H3zb5FE8M3tP45jDMXSYG70kaFBljFInBe31qvZPP
SYnB+9GGV2rdDUTg/fXqeKXzSUTgvaDyCyoWNyLwPtTRx3JClwi8p+UVku3k
IQLvO2Y6FTrncOA996iXb99vHHj/untfSX88DryXnP5J3OKGA+9LnvUkfT2J
A+/jlrg+ukngwHv+NSXERIoD7w836IkQF+9Avpdt9/rq7r4D+T6S3eegh+wO
5Psgj2yT5cltyPfOsQs/ht5vQ743FbvccdhhG/L9l9XnB8f3bu8+ny+MpkZH
tyDft0pvhez7uAX5PvDAXY2PTluQ78+/67U9J7cF+d7vrHSS3Nom5PvF0UQp
qZJNyPeHOQprDwVtQr4/MsWPzIw2Id+z+9V88+behHxvn8Uc82p4A/J99qms
0m9fNiDfix1plSq/uwH5Pv3NfYnvBhuQ71kuNFq85NmAfF/GPWpmNrkO+f6g
BUY7VrAO+Z4pNXdTP2wd8n2LyTnPOzbrkO9TfcOEbsmtQ76PTMgflKFYh3xv
W89vntyxBvk+RzyIuTF9DfJ9ktS0fnbAGuR7eVmJa0ct1yDf/8kS2ntffg3y
fck9P0U72jXw3kIqOG5scBW897AtNqctWgXvHciPxJc/XwXvWegsf/G6roL3
DyNZBMgMVsH7Rf9a3dviq+D9Yt7X9rukq+B98v6VZNq+FfDeUfy9D3/RCnh/
pcPI6GvcCnjvMH9d9q/nClbN0NLdfHENvJd74SDrmzENr3O7t5f/SJEj/Ov3
NxOM9lnOw/cJfSqEPhVCnwqhT4XQp0LoUyH0qRD6VAh9KoQ+FUKfCqFPhdCn
QuhTIfSpEPpUCH0qhD4VQp8KoU+F0KdC6FMh9KkQ+lQIfSqEPhVCnwqhT4XQ
p/I/61NxOsbOP/FDF7yvUFS/Yd2uBd6r/Z2hO16nDt5nna6qb2xUA+8XuWp/
cq4cBu+7a/0t3lUrgfem4ddOvpJVAO8fOCqsBBHJgff+Zc95qvbKgvfNtWOa
5WL7CX0qhD4VQp8KoU+F0KdC6FMh9Kn8P+xTsSm/JZLpuZ/Qp0LoUyH0qRD6
VAh9KoQ+FUKfCqFPhdCnQuhTIfSpEPpUCH0qhD4VQp/K/8d9KiVMFaxO4bbg
vYCNePBTW2vwvrOmcsFv2By8n2xJfMZvYgbebxHp7RdxNtl9Xu/jvpVuBmPw
/rxSwIQJhyF4/9uDmpmhTx+8vyhyfR8Xkx54bz2r09jz4Sh4//DszatK0drg
faXd52rZv5rg/U1NRxtKZQ3I9wd4NSLPNCHI9/t9LS9LKGGQ70sCZdbkqVQh
3+t9mG7/zaYC+X5Ol6TwudkhyPcupNRZJT+VIN/7X/1NdPeMIuR7G0ojqVU6
Bcj3688VpRn65CDf61M+cDlafRDyPTNR2dNX9bKQ76PG/aL8Jw5AvucSoHMp
YTsA+d5OO2viZ5IMIvSpEPpUCH0qhD4VQp8KoU/l/6ZP5WfwZGPXmjx4fzH1
nLl2/EHwXuP16ELs1wPgPe1TH4cXOjKI0KdC6FMh9KkQ+lQIfSqEPhVCn8r/
/j6V/wAshpVf
   "], {
    {RGBColor[1, 0, 0], InsetBox[
      StyleBox["\<\"\[FilledCircle]\"\>",
       StripOnInput->False,
       FontSize->10], 510], InsetBox[
      StyleBox["\<\"\[FilledCircle]\"\>",
       StripOnInput->False,
       FontSize->10], 511], InsetBox[
      StyleBox["\<\"\[FilledCircle]\"\>",
       StripOnInput->False,
       FontSize->10], 512], InsetBox[
      StyleBox["\<\"\[FilledCircle]\"\>",
       StripOnInput->False,
       FontSize->10], 513], InsetBox[
      StyleBox["\<\"\[FilledCircle]\"\>",
       StripOnInput->False,
       FontSize->10], 514], InsetBox[
      StyleBox["\<\"\[FilledCircle]\"\>",
       StripOnInput->False,
       FontSize->10], 515], InsetBox[
      StyleBox["\<\"\[FilledCircle]\"\>",
       StripOnInput->False,
       FontSize->10], 516], InsetBox[
      StyleBox["\<\"\[FilledCircle]\"\>",
       StripOnInput->False,
       FontSize->10], 517], InsetBox[
      StyleBox["\<\"\[FilledCircle]\"\>",
       StripOnInput->False,
       FontSize->10], 518], InsetBox[
      StyleBox["\<\"\[FilledCircle]\"\>",
       StripOnInput->False,
       FontSize->10], 891], InsetBox[
      StyleBox["\<\"\[FilledCircle]\"\>",
       StripOnInput->False,
       FontSize->10], 892], InsetBox[
      StyleBox["\<\"\[FilledCircle]\"\>",
       StripOnInput->False,
       FontSize->10], 893], InsetBox[
      StyleBox["\<\"\[FilledCircle]\"\>",
       StripOnInput->False,
       FontSize->10], 894], InsetBox[
      StyleBox["\<\"\[FilledCircle]\"\>",
       StripOnInput->False,
       FontSize->10], 895], InsetBox[
      StyleBox["\<\"\[FilledCircle]\"\>",
       StripOnInput->False,
       FontSize->10], 896], InsetBox[
      StyleBox["\<\"\[FilledCircle]\"\>",
       StripOnInput->False,
       FontSize->10], 897], InsetBox[
      StyleBox["\<\"\[FilledCircle]\"\>",
       StripOnInput->False,
       FontSize->10], 898], InsetBox[
      StyleBox["\<\"\[FilledCircle]\"\>",
       StripOnInput->False,
       FontSize->10], 899], InsetBox[
      StyleBox["\<\"\[FilledCircle]\"\>",
       StripOnInput->False,
       FontSize->10], 900], InsetBox[
      StyleBox["\<\"\[FilledCircle]\"\>",
       StripOnInput->False,
       FontSize->10], 901], InsetBox[
      StyleBox["\<\"\[FilledCircle]\"\>",
       StripOnInput->False,
       FontSize->10], 902], InsetBox[
      StyleBox["\<\"\[FilledCircle]\"\>",
       StripOnInput->False,
       FontSize->10], 903], InsetBox[
      StyleBox["\<\"\[FilledCircle]\"\>",
       StripOnInput->False,
       FontSize->10], 904], InsetBox[
      StyleBox["\<\"\[FilledCircle]\"\>",
       StripOnInput->False,
       FontSize->10], 905], InsetBox[
      StyleBox["\<\"\[FilledCircle]\"\>",
       StripOnInput->False,
       FontSize->10], 906], InsetBox[
      StyleBox["\<\"\[FilledCircle]\"\>",
       StripOnInput->False,
       FontSize->10], 907], InsetBox[
      StyleBox["\<\"\[FilledCircle]\"\>",
       StripOnInput->False,
       FontSize->10], 908], InsetBox[
      StyleBox["\<\"\[FilledCircle]\"\>",
       StripOnInput->False,
       FontSize->10], 909], InsetBox[
      StyleBox["\<\"\[FilledCircle]\"\>",
       StripOnInput->False,
       FontSize->10], 910], InsetBox[
      StyleBox["\<\"\[FilledCircle]\"\>",
       StripOnInput->False,
       FontSize->10], 911], InsetBox[
      StyleBox["\<\"\[FilledCircle]\"\>",
       StripOnInput->False,
       FontSize->10], 912], InsetBox[
      StyleBox["\<\"\[FilledCircle]\"\>",
       StripOnInput->False,
       FontSize->10], 913], InsetBox[
      StyleBox["\<\"\[FilledCircle]\"\>",
       StripOnInput->False,
       FontSize->10], 914], InsetBox[
      StyleBox["\<\"\[FilledCircle]\"\>",
       StripOnInput->False,
       FontSize->10], 915], InsetBox[
      StyleBox["\<\"\[FilledCircle]\"\>",
       StripOnInput->False,
       FontSize->10], 916], InsetBox[
      StyleBox["\<\"\[FilledCircle]\"\>",
       StripOnInput->False,
       FontSize->10], 1018], InsetBox[
      StyleBox["\<\"\[FilledCircle]\"\>",
       StripOnInput->False,
       FontSize->10], 1019], InsetBox[
      StyleBox["\<\"\[FilledCircle]\"\>",
       StripOnInput->False,
       FontSize->10], 1020], InsetBox[
      StyleBox["\<\"\[FilledCircle]\"\>",
       StripOnInput->False,
       FontSize->10], 1148], InsetBox[
      StyleBox["\<\"\[FilledCircle]\"\>",
       StripOnInput->False,
       FontSize->10], 1149], InsetBox[
      StyleBox["\<\"\[FilledCircle]\"\>",
       StripOnInput->False,
       FontSize->10], 1150], InsetBox[
      StyleBox["\<\"\[FilledCircle]\"\>",
       StripOnInput->False,
       FontSize->10], 1151], InsetBox[
      StyleBox["\<\"\[FilledCircle]\"\>",
       StripOnInput->False,
       FontSize->10], 1152], InsetBox[
      StyleBox["\<\"\[FilledCircle]\"\>",
       StripOnInput->False,
       FontSize->10], 1153], InsetBox[
      StyleBox["\<\"\[FilledCircle]\"\>",
       StripOnInput->False,
       FontSize->10], 1154], InsetBox[
      StyleBox["\<\"\[FilledCircle]\"\>",
       StripOnInput->False,
       FontSize->10], 1155], InsetBox[
      StyleBox["\<\"\[FilledCircle]\"\>",
       StripOnInput->False,
       FontSize->10], 1156], InsetBox[
      StyleBox["\<\"\[FilledCircle]\"\>",
       StripOnInput->False,
       FontSize->10], 1157], InsetBox[
      StyleBox["\<\"\[FilledCircle]\"\>",
       StripOnInput->False,
       FontSize->10], 1158], InsetBox[
      StyleBox["\<\"\[FilledCircle]\"\>",
       StripOnInput->False,
       FontSize->10], 1159], InsetBox[
      StyleBox["\<\"\[FilledCircle]\"\>",
       StripOnInput->False,
       FontSize->10], 1160], InsetBox[
      StyleBox["\<\"\[FilledCircle]\"\>",
       StripOnInput->False,
       FontSize->10], 1161], InsetBox[
      StyleBox["\<\"\[FilledCircle]\"\>",
       StripOnInput->False,
       FontSize->10], 1162], InsetBox[
      StyleBox["\<\"\[FilledCircle]\"\>",
       StripOnInput->False,
       FontSize->10], 1163], InsetBox[
      StyleBox["\<\"\[FilledCircle]\"\>",
       StripOnInput->False,
       FontSize->10], 1164], InsetBox[
      StyleBox["\<\"\[FilledCircle]\"\>",
       StripOnInput->False,
       FontSize->10], 1165], InsetBox[
      StyleBox["\<\"\[FilledCircle]\"\>",
       StripOnInput->False,
       FontSize->10], 1166], InsetBox[
      StyleBox["\<\"\[FilledCircle]\"\>",
       StripOnInput->False,
       FontSize->10], 1167], InsetBox[
      StyleBox["\<\"\[FilledCircle]\"\>",
       StripOnInput->False,
       FontSize->10], 1168], InsetBox[
      StyleBox["\<\"\[FilledCircle]\"\>",
       StripOnInput->False,
       FontSize->10], 1169], InsetBox[
      StyleBox["\<\"\[FilledCircle]\"\>",
       StripOnInput->False,
       FontSize->10], 1170], InsetBox[
      StyleBox["\<\"\[FilledCircle]\"\>",
       StripOnInput->False,
       FontSize->10], 1171], InsetBox[
      StyleBox["\<\"\[FilledCircle]\"\>",
       StripOnInput->False,
       FontSize->10], 1172], InsetBox[
      StyleBox["\<\"\[FilledCircle]\"\>",
       StripOnInput->False,
       FontSize->10], 1173], InsetBox[
      StyleBox["\<\"\[FilledCircle]\"\>",
       StripOnInput->False,
       FontSize->10], 1174], InsetBox[
      StyleBox["\<\"\[FilledCircle]\"\>",
       StripOnInput->False,
       FontSize->10], 1175], InsetBox[
      StyleBox["\<\"\[FilledCircle]\"\>",
       StripOnInput->False,
       FontSize->10], 1176], InsetBox[
      StyleBox["\<\"\[FilledCircle]\"\>",
       StripOnInput->False,
       FontSize->10], 1177], InsetBox[
      StyleBox["\<\"\[FilledCircle]\"\>",
       StripOnInput->False,
       FontSize->10], 1178], InsetBox[
      StyleBox["\<\"\[FilledCircle]\"\>",
       StripOnInput->False,
       FontSize->10], 1179], InsetBox[
      StyleBox["\<\"\[FilledCircle]\"\>",
       StripOnInput->False,
       FontSize->10], 1180], InsetBox[
      StyleBox["\<\"\[FilledCircle]\"\>",
       StripOnInput->False,
       FontSize->10], 1181], InsetBox[
      StyleBox["\<\"\[FilledCircle]\"\>",
       StripOnInput->False,
       FontSize->10], 1182], InsetBox[
      StyleBox["\<\"\[FilledCircle]\"\>",
       StripOnInput->False,
       FontSize->10], 1183], InsetBox[
      StyleBox["\<\"\[FilledCircle]\"\>",
       StripOnInput->False,
       FontSize->10], 1184], InsetBox[
      StyleBox["\<\"\[FilledCircle]\"\>",
       StripOnInput->False,
       FontSize->10], 1185], InsetBox[
      StyleBox["\<\"\[FilledCircle]\"\>",
       StripOnInput->False,
       FontSize->10], 1186], InsetBox[
      StyleBox["\<\"\[FilledCircle]\"\>",
       StripOnInput->False,
       FontSize->10], 1187], InsetBox[
      StyleBox["\<\"\[FilledCircle]\"\>",
       StripOnInput->False,
       FontSize->10], 1188], InsetBox[
      StyleBox["\<\"\[FilledCircle]\"\>",
       StripOnInput->False,
       FontSize->10], 1189], InsetBox[
      StyleBox["\<\"\[FilledCircle]\"\>",
       StripOnInput->False,
       FontSize->10], 1190], InsetBox[
      StyleBox["\<\"\[FilledCircle]\"\>",
       StripOnInput->False,
       FontSize->10], 1191], InsetBox[
      StyleBox["\<\"\[FilledCircle]\"\>",
       StripOnInput->False,
       FontSize->10], 1192], InsetBox[
      StyleBox["\<\"\[FilledCircle]\"\>",
       StripOnInput->False,
       FontSize->10], 1193], InsetBox[
      StyleBox["\<\"\[FilledCircle]\"\>",
       StripOnInput->False,
       FontSize->10], 1194], InsetBox[
      StyleBox["\<\"\[FilledCircle]\"\>",
       StripOnInput->False,
       FontSize->10], 1195], InsetBox[
      StyleBox["\<\"\[FilledCircle]\"\>",
       StripOnInput->False,
       FontSize->10], 1196], InsetBox[
      StyleBox["\<\"\[FilledCircle]\"\>",
       StripOnInput->False,
       FontSize->10], 1197], InsetBox[
      StyleBox["\<\"\[FilledCircle]\"\>",
       StripOnInput->False,
       FontSize->10], 1198], InsetBox[
      StyleBox["\<\"\[FilledCircle]\"\>",
       StripOnInput->False,
       FontSize->10], 1199], InsetBox[
      StyleBox["\<\"\[FilledCircle]\"\>",
       StripOnInput->False,
       FontSize->10], 1200], InsetBox[
      StyleBox["\<\"\[FilledCircle]\"\>",
       StripOnInput->False,
       FontSize->10], 1201], InsetBox[
      StyleBox["\<\"\[FilledCircle]\"\>",
       StripOnInput->False,
       FontSize->10], 1202], InsetBox[
      StyleBox["\<\"\[FilledCircle]\"\>",
       StripOnInput->False,
       FontSize->10], 1203], InsetBox[
      StyleBox["\<\"\[FilledCircle]\"\>",
       StripOnInput->False,
       FontSize->10], 1204], InsetBox[
      StyleBox["\<\"\[FilledCircle]\"\>",
       StripOnInput->False,
       FontSize->10], 1205], InsetBox[
      StyleBox["\<\"\[FilledCircle]\"\>",
       StripOnInput->False,
       FontSize->10], 1206], InsetBox[
      StyleBox["\<\"\[FilledCircle]\"\>",
       StripOnInput->False,
       FontSize->10], 1207], InsetBox[
      StyleBox["\<\"\[FilledCircle]\"\>",
       StripOnInput->False,
       FontSize->10], 1208], InsetBox[
      StyleBox["\<\"\[FilledCircle]\"\>",
       StripOnInput->False,
       FontSize->10], 1209], InsetBox[
      StyleBox["\<\"\[FilledCircle]\"\>",
       StripOnInput->False,
       FontSize->10], 1210], InsetBox[
      StyleBox["\<\"\[FilledCircle]\"\>",
       StripOnInput->False,
       FontSize->10], 1211], InsetBox[
      StyleBox["\<\"\[FilledCircle]\"\>",
       StripOnInput->False,
       FontSize->10], 1212], InsetBox[
      StyleBox["\<\"\[FilledCircle]\"\>",
       StripOnInput->False,
       FontSize->10], 1213], InsetBox[
      StyleBox["\<\"\[FilledCircle]\"\>",
       StripOnInput->False,
       FontSize->10], 1214], InsetBox[
      StyleBox["\<\"\[FilledCircle]\"\>",
       StripOnInput->False,
       FontSize->10], 1215], InsetBox[
      StyleBox["\<\"\[FilledCircle]\"\>",
       StripOnInput->False,
       FontSize->10], 1216], InsetBox[
      StyleBox["\<\"\[FilledCircle]\"\>",
       StripOnInput->False,
       FontSize->10], 1217], InsetBox[
      StyleBox["\<\"\[FilledCircle]\"\>",
       StripOnInput->False,
       FontSize->10], 1218], InsetBox[
      StyleBox["\<\"\[FilledCircle]\"\>",
       StripOnInput->False,
       FontSize->10], 1219], InsetBox[
      StyleBox["\<\"\[FilledCircle]\"\>",
       StripOnInput->False,
       FontSize->10], 1220], InsetBox[
      StyleBox["\<\"\[FilledCircle]\"\>",
       StripOnInput->False,
       FontSize->10], 1221], InsetBox[
      StyleBox["\<\"\[FilledCircle]\"\>",
       StripOnInput->False,
       FontSize->10], 1222], InsetBox[
      StyleBox["\<\"\[FilledCircle]\"\>",
       StripOnInput->False,
       FontSize->10], 1223], InsetBox[
      StyleBox["\<\"\[FilledCircle]\"\>",
       StripOnInput->False,
       FontSize->10], 1224], InsetBox[
      StyleBox["\<\"\[FilledCircle]\"\>",
       StripOnInput->False,
       FontSize->10], 1225], InsetBox[
      StyleBox["\<\"\[FilledCircle]\"\>",
       StripOnInput->False,
       FontSize->10], 1226], InsetBox[
      StyleBox["\<\"\[FilledCircle]\"\>",
       StripOnInput->False,
       FontSize->10], 1227], InsetBox[
      StyleBox["\<\"\[FilledCircle]\"\>",
       StripOnInput->False,
       FontSize->10], 1228], InsetBox[
      StyleBox["\<\"\[FilledCircle]\"\>",
       StripOnInput->False,
       FontSize->10], 1229], InsetBox[
      StyleBox["\<\"\[FilledCircle]\"\>",
       StripOnInput->False,
       FontSize->10], 1230], InsetBox[
      StyleBox["\<\"\[FilledCircle]\"\>",
       StripOnInput->False,
       FontSize->10], 1231], InsetBox[
      StyleBox["\<\"\[FilledCircle]\"\>",
       StripOnInput->False,
       FontSize->10], 1232], InsetBox[
      StyleBox["\<\"\[FilledCircle]\"\>",
       StripOnInput->False,
       FontSize->10], 1233], InsetBox[
      StyleBox["\<\"\[FilledCircle]\"\>",
       StripOnInput->False,
       FontSize->10], 1234], InsetBox[
      StyleBox["\<\"\[FilledCircle]\"\>",
       StripOnInput->False,
       FontSize->10], 1235], InsetBox[
      StyleBox["\<\"\[FilledCircle]\"\>",
       StripOnInput->False,
       FontSize->10], 1236]}, 
    {RGBColor[1, 0.5, 0], InsetBox[
      StyleBox["\<\"\[FilledCircle]\"\>",
       StripOnInput->False,
       FontSize->10], 1237], InsetBox[
      StyleBox["\<\"\[FilledCircle]\"\>",
       StripOnInput->False,
       FontSize->10], 1238], InsetBox[
      StyleBox["\<\"\[FilledCircle]\"\>",
       StripOnInput->False,
       FontSize->10], 1239], InsetBox[
      StyleBox["\<\"\[FilledCircle]\"\>",
       StripOnInput->False,
       FontSize->10], 1240], InsetBox[
      StyleBox["\<\"\[FilledCircle]\"\>",
       StripOnInput->False,
       FontSize->10], 1241], InsetBox[
      StyleBox["\<\"\[FilledCircle]\"\>",
       StripOnInput->False,
       FontSize->10], 1242], InsetBox[
      StyleBox["\<\"\[FilledCircle]\"\>",
       StripOnInput->False,
       FontSize->10], 1243], InsetBox[
      StyleBox["\<\"\[FilledCircle]\"\>",
       StripOnInput->False,
       FontSize->10], 1244], InsetBox[
      StyleBox["\<\"\[FilledCircle]\"\>",
       StripOnInput->False,
       FontSize->10], 1245], InsetBox[
      StyleBox["\<\"\[FilledCircle]\"\>",
       StripOnInput->False,
       FontSize->10], 1246], InsetBox[
      StyleBox["\<\"\[FilledCircle]\"\>",
       StripOnInput->False,
       FontSize->10], 1247], InsetBox[
      StyleBox["\<\"\[FilledCircle]\"\>",
       StripOnInput->False,
       FontSize->10], 1248], InsetBox[
      StyleBox["\<\"\[FilledCircle]\"\>",
       StripOnInput->False,
       FontSize->10], 1249], InsetBox[
      StyleBox["\<\"\[FilledCircle]\"\>",
       StripOnInput->False,
       FontSize->10], 1250], InsetBox[
      StyleBox["\<\"\[FilledCircle]\"\>",
       StripOnInput->False,
       FontSize->10], 1251], InsetBox[
      StyleBox["\<\"\[FilledCircle]\"\>",
       StripOnInput->False,
       FontSize->10], 1252], InsetBox[
      StyleBox["\<\"\[FilledCircle]\"\>",
       StripOnInput->False,
       FontSize->10], 1253], InsetBox[
      StyleBox["\<\"\[FilledCircle]\"\>",
       StripOnInput->False,
       FontSize->10], 1254], InsetBox[
      StyleBox["\<\"\[FilledCircle]\"\>",
       StripOnInput->False,
       FontSize->10], 1255], InsetBox[
      StyleBox["\<\"\[FilledCircle]\"\>",
       StripOnInput->False,
       FontSize->10], 1256], InsetBox[
      StyleBox["\<\"\[FilledCircle]\"\>",
       StripOnInput->False,
       FontSize->10], 1257], InsetBox[
      StyleBox["\<\"\[FilledCircle]\"\>",
       StripOnInput->False,
       FontSize->10], 1258], InsetBox[
      StyleBox["\<\"\[FilledCircle]\"\>",
       StripOnInput->False,
       FontSize->10], 1259], InsetBox[
      StyleBox["\<\"\[FilledCircle]\"\>",
       StripOnInput->False,
       FontSize->10], 1260], InsetBox[
      StyleBox["\<\"\[FilledCircle]\"\>",
       StripOnInput->False,
       FontSize->10], 1261], InsetBox[
      StyleBox["\<\"\[FilledCircle]\"\>",
       StripOnInput->False,
       FontSize->10], 1262], InsetBox[
      StyleBox["\<\"\[FilledCircle]\"\>",
       StripOnInput->False,
       FontSize->10], 1263], InsetBox[
      StyleBox["\<\"\[FilledCircle]\"\>",
       StripOnInput->False,
       FontSize->10], 1264], InsetBox[
      StyleBox["\<\"\[FilledCircle]\"\>",
       StripOnInput->False,
       FontSize->10], 1265], InsetBox[
      StyleBox["\<\"\[FilledCircle]\"\>",
       StripOnInput->False,
       FontSize->10], 1266], InsetBox[
      StyleBox["\<\"\[FilledCircle]\"\>",
       StripOnInput->False,
       FontSize->10], 1267], InsetBox[
      StyleBox["\<\"\[FilledCircle]\"\>",
       StripOnInput->False,
       FontSize->10], 1268], InsetBox[
      StyleBox["\<\"\[FilledCircle]\"\>",
       StripOnInput->False,
       FontSize->10], 1269], InsetBox[
      StyleBox["\<\"\[FilledCircle]\"\>",
       StripOnInput->False,
       FontSize->10], 1270], InsetBox[
      StyleBox["\<\"\[FilledCircle]\"\>",
       StripOnInput->False,
       FontSize->10], 1271], InsetBox[
      StyleBox["\<\"\[FilledCircle]\"\>",
       StripOnInput->False,
       FontSize->10], 1272], InsetBox[
      StyleBox["\<\"\[FilledCircle]\"\>",
       StripOnInput->False,
       FontSize->10], 1273], InsetBox[
      StyleBox["\<\"\[FilledCircle]\"\>",
       StripOnInput->False,
       FontSize->10], 1274], InsetBox[
      StyleBox["\<\"\[FilledCircle]\"\>",
       StripOnInput->False,
       FontSize->10], 1275], InsetBox[
      StyleBox["\<\"\[FilledCircle]\"\>",
       StripOnInput->False,
       FontSize->10], 1276], InsetBox[
      StyleBox["\<\"\[FilledCircle]\"\>",
       StripOnInput->False,
       FontSize->10], 1277], InsetBox[
      StyleBox["\<\"\[FilledCircle]\"\>",
       StripOnInput->False,
       FontSize->10], 1278], InsetBox[
      StyleBox["\<\"\[FilledCircle]\"\>",
       StripOnInput->False,
       FontSize->10], 1279], InsetBox[
      StyleBox["\<\"\[FilledCircle]\"\>",
       StripOnInput->False,
       FontSize->10], 1280], InsetBox[
      StyleBox["\<\"\[FilledCircle]\"\>",
       StripOnInput->False,
       FontSize->10], 1281], InsetBox[
      StyleBox["\<\"\[FilledCircle]\"\>",
       StripOnInput->False,
       FontSize->10], 1282], InsetBox[
      StyleBox["\<\"\[FilledCircle]\"\>",
       StripOnInput->False,
       FontSize->10], 1283], InsetBox[
      StyleBox["\<\"\[FilledCircle]\"\>",
       StripOnInput->False,
       FontSize->10], 1284], InsetBox[
      StyleBox["\<\"\[FilledCircle]\"\>",
       StripOnInput->False,
       FontSize->10], 1285], InsetBox[
      StyleBox["\<\"\[FilledCircle]\"\>",
       StripOnInput->False,
       FontSize->10], 1286], InsetBox[
      StyleBox["\<\"\[FilledCircle]\"\>",
       StripOnInput->False,
       FontSize->10], 1287], InsetBox[
      StyleBox["\<\"\[FilledCircle]\"\>",
       StripOnInput->False,
       FontSize->10], 1288], InsetBox[
      StyleBox["\<\"\[FilledCircle]\"\>",
       StripOnInput->False,
       FontSize->10], 1289], InsetBox[
      StyleBox["\<\"\[FilledCircle]\"\>",
       StripOnInput->False,
       FontSize->10], 1290], InsetBox[
      StyleBox["\<\"\[FilledCircle]\"\>",
       StripOnInput->False,
       FontSize->10], 1291], InsetBox[
      StyleBox["\<\"\[FilledCircle]\"\>",
       StripOnInput->False,
       FontSize->10], 1292], InsetBox[
      StyleBox["\<\"\[FilledCircle]\"\>",
       StripOnInput->False,
       FontSize->10], 1293], InsetBox[
      StyleBox["\<\"\[FilledCircle]\"\>",
       StripOnInput->False,
       FontSize->10], 1294], InsetBox[
      StyleBox["\<\"\[FilledCircle]\"\>",
       StripOnInput->False,
       FontSize->10], 1295], InsetBox[
      StyleBox["\<\"\[FilledCircle]\"\>",
       StripOnInput->False,
       FontSize->10], 1296], InsetBox[
      StyleBox["\<\"\[FilledCircle]\"\>",
       StripOnInput->False,
       FontSize->10], 1297], InsetBox[
      StyleBox["\<\"\[FilledCircle]\"\>",
       StripOnInput->False,
       FontSize->10], 1298], InsetBox[
      StyleBox["\<\"\[FilledCircle]\"\>",
       StripOnInput->False,
       FontSize->10], 1299], InsetBox[
      StyleBox["\<\"\[FilledCircle]\"\>",
       StripOnInput->False,
       FontSize->10], 1300], InsetBox[
      StyleBox["\<\"\[FilledCircle]\"\>",
       StripOnInput->False,
       FontSize->10], 1301], InsetBox[
      StyleBox["\<\"\[FilledCircle]\"\>",
       StripOnInput->False,
       FontSize->10], 1302], InsetBox[
      StyleBox["\<\"\[FilledCircle]\"\>",
       StripOnInput->False,
       FontSize->10], 1303], InsetBox[
      StyleBox["\<\"\[FilledCircle]\"\>",
       StripOnInput->False,
       FontSize->10], 1304], InsetBox[
      StyleBox["\<\"\[FilledCircle]\"\>",
       StripOnInput->False,
       FontSize->10], 1305], InsetBox[
      StyleBox["\<\"\[FilledCircle]\"\>",
       StripOnInput->False,
       FontSize->10], 1306], InsetBox[
      StyleBox["\<\"\[FilledCircle]\"\>",
       StripOnInput->False,
       FontSize->10], 1307], InsetBox[
      StyleBox["\<\"\[FilledCircle]\"\>",
       StripOnInput->False,
       FontSize->10], 1308], InsetBox[
      StyleBox["\<\"\[FilledCircle]\"\>",
       StripOnInput->False,
       FontSize->10], 1309], InsetBox[
      StyleBox["\<\"\[FilledCircle]\"\>",
       StripOnInput->False,
       FontSize->10], 1310], InsetBox[
      StyleBox["\<\"\[FilledCircle]\"\>",
       StripOnInput->False,
       FontSize->10], 1311], InsetBox[
      StyleBox["\<\"\[FilledCircle]\"\>",
       StripOnInput->False,
       FontSize->10], 1312], InsetBox[
      StyleBox["\<\"\[FilledCircle]\"\>",
       StripOnInput->False,
       FontSize->10], 1313], InsetBox[
      StyleBox["\<\"\[FilledCircle]\"\>",
       StripOnInput->False,
       FontSize->10], 1314], InsetBox[
      StyleBox["\<\"\[FilledCircle]\"\>",
       StripOnInput->False,
       FontSize->10], 1315], InsetBox[
      StyleBox["\<\"\[FilledCircle]\"\>",
       StripOnInput->False,
       FontSize->10], 1316], InsetBox[
      StyleBox["\<\"\[FilledCircle]\"\>",
       StripOnInput->False,
       FontSize->10], 1317], InsetBox[
      StyleBox["\<\"\[FilledCircle]\"\>",
       StripOnInput->False,
       FontSize->10], 1318], InsetBox[
      StyleBox["\<\"\[FilledCircle]\"\>",
       StripOnInput->False,
       FontSize->10], 1319], InsetBox[
      StyleBox["\<\"\[FilledCircle]\"\>",
       StripOnInput->False,
       FontSize->10], 1320], InsetBox[
      StyleBox["\<\"\[FilledCircle]\"\>",
       StripOnInput->False,
       FontSize->10], 1321], InsetBox[
      StyleBox["\<\"\[FilledCircle]\"\>",
       StripOnInput->False,
       FontSize->10], 1322], InsetBox[
      StyleBox["\<\"\[FilledCircle]\"\>",
       StripOnInput->False,
       FontSize->10], 1323], InsetBox[
      StyleBox["\<\"\[FilledCircle]\"\>",
       StripOnInput->False,
       FontSize->10], 1324], InsetBox[
      StyleBox["\<\"\[FilledCircle]\"\>",
       StripOnInput->False,
       FontSize->10], 1325], InsetBox[
      StyleBox["\<\"\[FilledCircle]\"\>",
       StripOnInput->False,
       FontSize->10], 1326], InsetBox[
      StyleBox["\<\"\[FilledCircle]\"\>",
       StripOnInput->False,
       FontSize->10], 1327], InsetBox[
      StyleBox["\<\"\[FilledCircle]\"\>",
       StripOnInput->False,
       FontSize->10], 1328], InsetBox[
      StyleBox["\<\"\[FilledCircle]\"\>",
       StripOnInput->False,
       FontSize->10], 1329], InsetBox[
      StyleBox["\<\"\[FilledCircle]\"\>",
       StripOnInput->False,
       FontSize->10], 1330], InsetBox[
      StyleBox["\<\"\[FilledCircle]\"\>",
       StripOnInput->False,
       FontSize->10], 1331], InsetBox[
      StyleBox["\<\"\[FilledCircle]\"\>",
       StripOnInput->False,
       FontSize->10], 1332], InsetBox[
      StyleBox["\<\"\[FilledCircle]\"\>",
       StripOnInput->False,
       FontSize->10], 1333], InsetBox[
      StyleBox["\<\"\[FilledCircle]\"\>",
       StripOnInput->False,
       FontSize->10], 1334], InsetBox[
      StyleBox["\<\"\[FilledCircle]\"\>",
       StripOnInput->False,
       FontSize->10], 1335], InsetBox[
      StyleBox["\<\"\[FilledCircle]\"\>",
       StripOnInput->False,
       FontSize->10], 1336], InsetBox[
      StyleBox["\<\"\[FilledCircle]\"\>",
       StripOnInput->False,
       FontSize->10], 1337], InsetBox[
      StyleBox["\<\"\[FilledCircle]\"\>",
       StripOnInput->False,
       FontSize->10], 1338], InsetBox[
      StyleBox["\<\"\[FilledCircle]\"\>",
       StripOnInput->False,
       FontSize->10], 1339], InsetBox[
      StyleBox["\<\"\[FilledCircle]\"\>",
       StripOnInput->False,
       FontSize->10], 1340], InsetBox[
      StyleBox["\<\"\[FilledCircle]\"\>",
       StripOnInput->False,
       FontSize->10], 1341], InsetBox[
      StyleBox["\<\"\[FilledCircle]\"\>",
       StripOnInput->False,
       FontSize->10], 1342], InsetBox[
      StyleBox["\<\"\[FilledCircle]\"\>",
       StripOnInput->False,
       FontSize->10], 1343], InsetBox[
      StyleBox["\<\"\[FilledCircle]\"\>",
       StripOnInput->False,
       FontSize->10], 1344], InsetBox[
      StyleBox["\<\"\[FilledCircle]\"\>",
       StripOnInput->False,
       FontSize->10], 1345], InsetBox[
      StyleBox["\<\"\[FilledCircle]\"\>",
       StripOnInput->False,
       FontSize->10], 1346], InsetBox[
      StyleBox["\<\"\[FilledCircle]\"\>",
       StripOnInput->False,
       FontSize->10], 1347], InsetBox[
      StyleBox["\<\"\[FilledCircle]\"\>",
       StripOnInput->False,
       FontSize->10], 1348], InsetBox[
      StyleBox["\<\"\[FilledCircle]\"\>",
       StripOnInput->False,
       FontSize->10], 1349], InsetBox[
      StyleBox["\<\"\[FilledCircle]\"\>",
       StripOnInput->False,
       FontSize->10], 1350], InsetBox[
      StyleBox["\<\"\[FilledCircle]\"\>",
       StripOnInput->False,
       FontSize->10], 1351], InsetBox[
      StyleBox["\<\"\[FilledCircle]\"\>",
       StripOnInput->False,
       FontSize->10], 1352], InsetBox[
      StyleBox["\<\"\[FilledCircle]\"\>",
       StripOnInput->False,
       FontSize->10], 1353], InsetBox[
      StyleBox["\<\"\[FilledCircle]\"\>",
       StripOnInput->False,
       FontSize->10], 1354], InsetBox[
      StyleBox["\<\"\[FilledCircle]\"\>",
       StripOnInput->False,
       FontSize->10], 1355], InsetBox[
      StyleBox["\<\"\[FilledCircle]\"\>",
       StripOnInput->False,
       FontSize->10], 1356], InsetBox[
      StyleBox["\<\"\[FilledCircle]\"\>",
       StripOnInput->False,
       FontSize->10], 1357], InsetBox[
      StyleBox["\<\"\[FilledCircle]\"\>",
       StripOnInput->False,
       FontSize->10], 1358], InsetBox[
      StyleBox["\<\"\[FilledCircle]\"\>",
       StripOnInput->False,
       FontSize->10], 1359], InsetBox[
      StyleBox["\<\"\[FilledCircle]\"\>",
       StripOnInput->False,
       FontSize->10], 1360], InsetBox[
      StyleBox["\<\"\[FilledCircle]\"\>",
       StripOnInput->False,
       FontSize->10], 1361], InsetBox[
      StyleBox["\<\"\[FilledCircle]\"\>",
       StripOnInput->False,
       FontSize->10], 1362], InsetBox[
      StyleBox["\<\"\[FilledCircle]\"\>",
       StripOnInput->False,
       FontSize->10], 1363]}, 
    {RGBColor[0.7, 0.7, 0.], InsetBox[
      StyleBox["\<\"\[FilledCircle]\"\>",
       StripOnInput->False,
       FontSize->10], 1364], InsetBox[
      StyleBox["\<\"\[FilledCircle]\"\>",
       StripOnInput->False,
       FontSize->10], 1365], InsetBox[
      StyleBox["\<\"\[FilledCircle]\"\>",
       StripOnInput->False,
       FontSize->10], 1366], InsetBox[
      StyleBox["\<\"\[FilledCircle]\"\>",
       StripOnInput->False,
       FontSize->10], 1367], InsetBox[
      StyleBox["\<\"\[FilledCircle]\"\>",
       StripOnInput->False,
       FontSize->10], 1368], InsetBox[
      StyleBox["\<\"\[FilledCircle]\"\>",
       StripOnInput->False,
       FontSize->10], 1369], InsetBox[
      StyleBox["\<\"\[FilledCircle]\"\>",
       StripOnInput->False,
       FontSize->10], 1370], InsetBox[
      StyleBox["\<\"\[FilledCircle]\"\>",
       StripOnInput->False,
       FontSize->10], 1371], InsetBox[
      StyleBox["\<\"\[FilledCircle]\"\>",
       StripOnInput->False,
       FontSize->10], 1372], InsetBox[
      StyleBox["\<\"\[FilledCircle]\"\>",
       StripOnInput->False,
       FontSize->10], 1373], InsetBox[
      StyleBox["\<\"\[FilledCircle]\"\>",
       StripOnInput->False,
       FontSize->10], 1374], InsetBox[
      StyleBox["\<\"\[FilledCircle]\"\>",
       StripOnInput->False,
       FontSize->10], 1375], InsetBox[
      StyleBox["\<\"\[FilledCircle]\"\>",
       StripOnInput->False,
       FontSize->10], 1376], InsetBox[
      StyleBox["\<\"\[FilledCircle]\"\>",
       StripOnInput->False,
       FontSize->10], 1377], InsetBox[
      StyleBox["\<\"\[FilledCircle]\"\>",
       StripOnInput->False,
       FontSize->10], 1378], InsetBox[
      StyleBox["\<\"\[FilledCircle]\"\>",
       StripOnInput->False,
       FontSize->10], 1379], InsetBox[
      StyleBox["\<\"\[FilledCircle]\"\>",
       StripOnInput->False,
       FontSize->10], 1380], InsetBox[
      StyleBox["\<\"\[FilledCircle]\"\>",
       StripOnInput->False,
       FontSize->10], 1381], InsetBox[
      StyleBox["\<\"\[FilledCircle]\"\>",
       StripOnInput->False,
       FontSize->10], 1382], InsetBox[
      StyleBox["\<\"\[FilledCircle]\"\>",
       StripOnInput->False,
       FontSize->10], 1383], InsetBox[
      StyleBox["\<\"\[FilledCircle]\"\>",
       StripOnInput->False,
       FontSize->10], 1384], InsetBox[
      StyleBox["\<\"\[FilledCircle]\"\>",
       StripOnInput->False,
       FontSize->10], 1385], InsetBox[
      StyleBox["\<\"\[FilledCircle]\"\>",
       StripOnInput->False,
       FontSize->10], 1386], InsetBox[
      StyleBox["\<\"\[FilledCircle]\"\>",
       StripOnInput->False,
       FontSize->10], 1387], InsetBox[
      StyleBox["\<\"\[FilledCircle]\"\>",
       StripOnInput->False,
       FontSize->10], 1388], InsetBox[
      StyleBox["\<\"\[FilledCircle]\"\>",
       StripOnInput->False,
       FontSize->10], 1389], InsetBox[
      StyleBox["\<\"\[FilledCircle]\"\>",
       StripOnInput->False,
       FontSize->10], 1390], InsetBox[
      StyleBox["\<\"\[FilledCircle]\"\>",
       StripOnInput->False,
       FontSize->10], 1391], InsetBox[
      StyleBox["\<\"\[FilledCircle]\"\>",
       StripOnInput->False,
       FontSize->10], 1392], InsetBox[
      StyleBox["\<\"\[FilledCircle]\"\>",
       StripOnInput->False,
       FontSize->10], 1393], InsetBox[
      StyleBox["\<\"\[FilledCircle]\"\>",
       StripOnInput->False,
       FontSize->10], 1394], InsetBox[
      StyleBox["\<\"\[FilledCircle]\"\>",
       StripOnInput->False,
       FontSize->10], 1395], InsetBox[
      StyleBox["\<\"\[FilledCircle]\"\>",
       StripOnInput->False,
       FontSize->10], 1396], InsetBox[
      StyleBox["\<\"\[FilledCircle]\"\>",
       StripOnInput->False,
       FontSize->10], 1397], InsetBox[
      StyleBox["\<\"\[FilledCircle]\"\>",
       StripOnInput->False,
       FontSize->10], 1398], InsetBox[
      StyleBox["\<\"\[FilledCircle]\"\>",
       StripOnInput->False,
       FontSize->10], 1399], InsetBox[
      StyleBox["\<\"\[FilledCircle]\"\>",
       StripOnInput->False,
       FontSize->10], 1400], InsetBox[
      StyleBox["\<\"\[FilledCircle]\"\>",
       StripOnInput->False,
       FontSize->10], 1401], InsetBox[
      StyleBox["\<\"\[FilledCircle]\"\>",
       StripOnInput->False,
       FontSize->10], 1402], InsetBox[
      StyleBox["\<\"\[FilledCircle]\"\>",
       StripOnInput->False,
       FontSize->10], 1403], InsetBox[
      StyleBox["\<\"\[FilledCircle]\"\>",
       StripOnInput->False,
       FontSize->10], 1404], InsetBox[
      StyleBox["\<\"\[FilledCircle]\"\>",
       StripOnInput->False,
       FontSize->10], 1405], InsetBox[
      StyleBox["\<\"\[FilledCircle]\"\>",
       StripOnInput->False,
       FontSize->10], 1406], InsetBox[
      StyleBox["\<\"\[FilledCircle]\"\>",
       StripOnInput->False,
       FontSize->10], 1407], InsetBox[
      StyleBox["\<\"\[FilledCircle]\"\>",
       StripOnInput->False,
       FontSize->10], 1408], InsetBox[
      StyleBox["\<\"\[FilledCircle]\"\>",
       StripOnInput->False,
       FontSize->10], 1409], InsetBox[
      StyleBox["\<\"\[FilledCircle]\"\>",
       StripOnInput->False,
       FontSize->10], 1410], InsetBox[
      StyleBox["\<\"\[FilledCircle]\"\>",
       StripOnInput->False,
       FontSize->10], 1411], InsetBox[
      StyleBox["\<\"\[FilledCircle]\"\>",
       StripOnInput->False,
       FontSize->10], 1412], InsetBox[
      StyleBox["\<\"\[FilledCircle]\"\>",
       StripOnInput->False,
       FontSize->10], 1413], InsetBox[
      StyleBox["\<\"\[FilledCircle]\"\>",
       StripOnInput->False,
       FontSize->10], 1414], InsetBox[
      StyleBox["\<\"\[FilledCircle]\"\>",
       StripOnInput->False,
       FontSize->10], 1415], InsetBox[
      StyleBox["\<\"\[FilledCircle]\"\>",
       StripOnInput->False,
       FontSize->10], 1416], InsetBox[
      StyleBox["\<\"\[FilledCircle]\"\>",
       StripOnInput->False,
       FontSize->10], 1417], InsetBox[
      StyleBox["\<\"\[FilledCircle]\"\>",
       StripOnInput->False,
       FontSize->10], 1418], InsetBox[
      StyleBox["\<\"\[FilledCircle]\"\>",
       StripOnInput->False,
       FontSize->10], 1419], InsetBox[
      StyleBox["\<\"\[FilledCircle]\"\>",
       StripOnInput->False,
       FontSize->10], 1420], InsetBox[
      StyleBox["\<\"\[FilledCircle]\"\>",
       StripOnInput->False,
       FontSize->10], 1421], InsetBox[
      StyleBox["\<\"\[FilledCircle]\"\>",
       StripOnInput->False,
       FontSize->10], 1422], InsetBox[
      StyleBox["\<\"\[FilledCircle]\"\>",
       StripOnInput->False,
       FontSize->10], 1423], InsetBox[
      StyleBox["\<\"\[FilledCircle]\"\>",
       StripOnInput->False,
       FontSize->10], 1424], InsetBox[
      StyleBox["\<\"\[FilledCircle]\"\>",
       StripOnInput->False,
       FontSize->10], 1425], InsetBox[
      StyleBox["\<\"\[FilledCircle]\"\>",
       StripOnInput->False,
       FontSize->10], 1426], InsetBox[
      StyleBox["\<\"\[FilledCircle]\"\>",
       StripOnInput->False,
       FontSize->10], 1427], InsetBox[
      StyleBox["\<\"\[FilledCircle]\"\>",
       StripOnInput->False,
       FontSize->10], 1428], InsetBox[
      StyleBox["\<\"\[FilledCircle]\"\>",
       StripOnInput->False,
       FontSize->10], 1429], InsetBox[
      StyleBox["\<\"\[FilledCircle]\"\>",
       StripOnInput->False,
       FontSize->10], 1430], InsetBox[
      StyleBox["\<\"\[FilledCircle]\"\>",
       StripOnInput->False,
       FontSize->10], 1431], InsetBox[
      StyleBox["\<\"\[FilledCircle]\"\>",
       StripOnInput->False,
       FontSize->10], 1432], InsetBox[
      StyleBox["\<\"\[FilledCircle]\"\>",
       StripOnInput->False,
       FontSize->10], 1433], InsetBox[
      StyleBox["\<\"\[FilledCircle]\"\>",
       StripOnInput->False,
       FontSize->10], 1434], InsetBox[
      StyleBox["\<\"\[FilledCircle]\"\>",
       StripOnInput->False,
       FontSize->10], 1435], InsetBox[
      StyleBox["\<\"\[FilledCircle]\"\>",
       StripOnInput->False,
       FontSize->10], 1436], InsetBox[
      StyleBox["\<\"\[FilledCircle]\"\>",
       StripOnInput->False,
       FontSize->10], 1437], InsetBox[
      StyleBox["\<\"\[FilledCircle]\"\>",
       StripOnInput->False,
       FontSize->10], 1438], InsetBox[
      StyleBox["\<\"\[FilledCircle]\"\>",
       StripOnInput->False,
       FontSize->10], 1439], InsetBox[
      StyleBox["\<\"\[FilledCircle]\"\>",
       StripOnInput->False,
       FontSize->10], 1440], InsetBox[
      StyleBox["\<\"\[FilledCircle]\"\>",
       StripOnInput->False,
       FontSize->10], 1441], InsetBox[
      StyleBox["\<\"\[FilledCircle]\"\>",
       StripOnInput->False,
       FontSize->10], 1442], InsetBox[
      StyleBox["\<\"\[FilledCircle]\"\>",
       StripOnInput->False,
       FontSize->10], 1443], InsetBox[
      StyleBox["\<\"\[FilledCircle]\"\>",
       StripOnInput->False,
       FontSize->10], 1444], InsetBox[
      StyleBox["\<\"\[FilledCircle]\"\>",
       StripOnInput->False,
       FontSize->10], 1445], InsetBox[
      StyleBox["\<\"\[FilledCircle]\"\>",
       StripOnInput->False,
       FontSize->10], 1446], InsetBox[
      StyleBox["\<\"\[FilledCircle]\"\>",
       StripOnInput->False,
       FontSize->10], 1447], InsetBox[
      StyleBox["\<\"\[FilledCircle]\"\>",
       StripOnInput->False,
       FontSize->10], 1448], InsetBox[
      StyleBox["\<\"\[FilledCircle]\"\>",
       StripOnInput->False,
       FontSize->10], 1449], InsetBox[
      StyleBox["\<\"\[FilledCircle]\"\>",
       StripOnInput->False,
       FontSize->10], 1450], InsetBox[
      StyleBox["\<\"\[FilledCircle]\"\>",
       StripOnInput->False,
       FontSize->10], 1451], InsetBox[
      StyleBox["\<\"\[FilledCircle]\"\>",
       StripOnInput->False,
       FontSize->10], 1452], InsetBox[
      StyleBox["\<\"\[FilledCircle]\"\>",
       StripOnInput->False,
       FontSize->10], 1453], InsetBox[
      StyleBox["\<\"\[FilledCircle]\"\>",
       StripOnInput->False,
       FontSize->10], 1454], InsetBox[
      StyleBox["\<\"\[FilledCircle]\"\>",
       StripOnInput->False,
       FontSize->10], 1455], InsetBox[
      StyleBox["\<\"\[FilledCircle]\"\>",
       StripOnInput->False,
       FontSize->10], 1456], InsetBox[
      StyleBox["\<\"\[FilledCircle]\"\>",
       StripOnInput->False,
       FontSize->10], 1457], InsetBox[
      StyleBox["\<\"\[FilledCircle]\"\>",
       StripOnInput->False,
       FontSize->10], 1458], InsetBox[
      StyleBox["\<\"\[FilledCircle]\"\>",
       StripOnInput->False,
       FontSize->10], 1459], InsetBox[
      StyleBox["\<\"\[FilledCircle]\"\>",
       StripOnInput->False,
       FontSize->10], 1460], InsetBox[
      StyleBox["\<\"\[FilledCircle]\"\>",
       StripOnInput->False,
       FontSize->10], 1461], InsetBox[
      StyleBox["\<\"\[FilledCircle]\"\>",
       StripOnInput->False,
       FontSize->10], 1462], InsetBox[
      StyleBox["\<\"\[FilledCircle]\"\>",
       StripOnInput->False,
       FontSize->10], 1463], InsetBox[
      StyleBox["\<\"\[FilledCircle]\"\>",
       StripOnInput->False,
       FontSize->10], 1464], InsetBox[
      StyleBox["\<\"\[FilledCircle]\"\>",
       StripOnInput->False,
       FontSize->10], 1465], InsetBox[
      StyleBox["\<\"\[FilledCircle]\"\>",
       StripOnInput->False,
       FontSize->10], 1466], InsetBox[
      StyleBox["\<\"\[FilledCircle]\"\>",
       StripOnInput->False,
       FontSize->10], 1467], InsetBox[
      StyleBox["\<\"\[FilledCircle]\"\>",
       StripOnInput->False,
       FontSize->10], 1468], InsetBox[
      StyleBox["\<\"\[FilledCircle]\"\>",
       StripOnInput->False,
       FontSize->10], 1469], InsetBox[
      StyleBox["\<\"\[FilledCircle]\"\>",
       StripOnInput->False,
       FontSize->10], 1470], InsetBox[
      StyleBox["\<\"\[FilledCircle]\"\>",
       StripOnInput->False,
       FontSize->10], 1471], InsetBox[
      StyleBox["\<\"\[FilledCircle]\"\>",
       StripOnInput->False,
       FontSize->10], 1472], InsetBox[
      StyleBox["\<\"\[FilledCircle]\"\>",
       StripOnInput->False,
       FontSize->10], 1473], InsetBox[
      StyleBox["\<\"\[FilledCircle]\"\>",
       StripOnInput->False,
       FontSize->10], 1474], InsetBox[
      StyleBox["\<\"\[FilledCircle]\"\>",
       StripOnInput->False,
       FontSize->10], 1475], InsetBox[
      StyleBox["\<\"\[FilledCircle]\"\>",
       StripOnInput->False,
       FontSize->10], 1476], InsetBox[
      StyleBox["\<\"\[FilledCircle]\"\>",
       StripOnInput->False,
       FontSize->10], 1477], InsetBox[
      StyleBox["\<\"\[FilledCircle]\"\>",
       StripOnInput->False,
       FontSize->10], 1478], InsetBox[
      StyleBox["\<\"\[FilledCircle]\"\>",
       StripOnInput->False,
       FontSize->10], 1479], InsetBox[
      StyleBox["\<\"\[FilledCircle]\"\>",
       StripOnInput->False,
       FontSize->10], 1480], InsetBox[
      StyleBox["\<\"\[FilledCircle]\"\>",
       StripOnInput->False,
       FontSize->10], 1481], InsetBox[
      StyleBox["\<\"\[FilledCircle]\"\>",
       StripOnInput->False,
       FontSize->10], 1482], InsetBox[
      StyleBox["\<\"\[FilledCircle]\"\>",
       StripOnInput->False,
       FontSize->10], 1483], InsetBox[
      StyleBox["\<\"\[FilledCircle]\"\>",
       StripOnInput->False,
       FontSize->10], 1484], InsetBox[
      StyleBox["\<\"\[FilledCircle]\"\>",
       StripOnInput->False,
       FontSize->10], 1485], InsetBox[
      StyleBox["\<\"\[FilledCircle]\"\>",
       StripOnInput->False,
       FontSize->10], 1486], InsetBox[
      StyleBox["\<\"\[FilledCircle]\"\>",
       StripOnInput->False,
       FontSize->10], 1487], InsetBox[
      StyleBox["\<\"\[FilledCircle]\"\>",
       StripOnInput->False,
       FontSize->10], 1488], InsetBox[
      StyleBox["\<\"\[FilledCircle]\"\>",
       StripOnInput->False,
       FontSize->10], 1489], InsetBox[
      StyleBox["\<\"\[FilledCircle]\"\>",
       StripOnInput->False,
       FontSize->10], 1490]}, 
    {RGBColor[0, 0, 1], InsetBox[
      StyleBox["\<\"\[FilledCircle]\"\>",
       StripOnInput->False,
       FontSize->10], 1491], InsetBox[
      StyleBox["\<\"\[FilledCircle]\"\>",
       StripOnInput->False,
       FontSize->10], 1492], InsetBox[
      StyleBox["\<\"\[FilledCircle]\"\>",
       StripOnInput->False,
       FontSize->10], 1493], InsetBox[
      StyleBox["\<\"\[FilledCircle]\"\>",
       StripOnInput->False,
       FontSize->10], 1494], InsetBox[
      StyleBox["\<\"\[FilledCircle]\"\>",
       StripOnInput->False,
       FontSize->10], 1495], InsetBox[
      StyleBox["\<\"\[FilledCircle]\"\>",
       StripOnInput->False,
       FontSize->10], 1496], InsetBox[
      StyleBox["\<\"\[FilledCircle]\"\>",
       StripOnInput->False,
       FontSize->10], 1497], InsetBox[
      StyleBox["\<\"\[FilledCircle]\"\>",
       StripOnInput->False,
       FontSize->10], 1498], InsetBox[
      StyleBox["\<\"\[FilledCircle]\"\>",
       StripOnInput->False,
       FontSize->10], 1499], InsetBox[
      StyleBox["\<\"\[FilledCircle]\"\>",
       StripOnInput->False,
       FontSize->10], 1500], InsetBox[
      StyleBox["\<\"\[FilledCircle]\"\>",
       StripOnInput->False,
       FontSize->10], 1501], InsetBox[
      StyleBox["\<\"\[FilledCircle]\"\>",
       StripOnInput->False,
       FontSize->10], 1502], InsetBox[
      StyleBox["\<\"\[FilledCircle]\"\>",
       StripOnInput->False,
       FontSize->10], 1503], InsetBox[
      StyleBox["\<\"\[FilledCircle]\"\>",
       StripOnInput->False,
       FontSize->10], 1504], InsetBox[
      StyleBox["\<\"\[FilledCircle]\"\>",
       StripOnInput->False,
       FontSize->10], 1505], InsetBox[
      StyleBox["\<\"\[FilledCircle]\"\>",
       StripOnInput->False,
       FontSize->10], 1506], InsetBox[
      StyleBox["\<\"\[FilledCircle]\"\>",
       StripOnInput->False,
       FontSize->10], 1507], InsetBox[
      StyleBox["\<\"\[FilledCircle]\"\>",
       StripOnInput->False,
       FontSize->10], 1508], InsetBox[
      StyleBox["\<\"\[FilledCircle]\"\>",
       StripOnInput->False,
       FontSize->10], 1509], InsetBox[
      StyleBox["\<\"\[FilledCircle]\"\>",
       StripOnInput->False,
       FontSize->10], 1510], InsetBox[
      StyleBox["\<\"\[FilledCircle]\"\>",
       StripOnInput->False,
       FontSize->10], 1511], InsetBox[
      StyleBox["\<\"\[FilledCircle]\"\>",
       StripOnInput->False,
       FontSize->10], 1512], InsetBox[
      StyleBox["\<\"\[FilledCircle]\"\>",
       StripOnInput->False,
       FontSize->10], 1513], InsetBox[
      StyleBox["\<\"\[FilledCircle]\"\>",
       StripOnInput->False,
       FontSize->10], 1514], InsetBox[
      StyleBox["\<\"\[FilledCircle]\"\>",
       StripOnInput->False,
       FontSize->10], 1515], InsetBox[
      StyleBox["\<\"\[FilledCircle]\"\>",
       StripOnInput->False,
       FontSize->10], 1516], InsetBox[
      StyleBox["\<\"\[FilledCircle]\"\>",
       StripOnInput->False,
       FontSize->10], 1517], InsetBox[
      StyleBox["\<\"\[FilledCircle]\"\>",
       StripOnInput->False,
       FontSize->10], 1518], InsetBox[
      StyleBox["\<\"\[FilledCircle]\"\>",
       StripOnInput->False,
       FontSize->10], 1519], InsetBox[
      StyleBox["\<\"\[FilledCircle]\"\>",
       StripOnInput->False,
       FontSize->10], 1520], InsetBox[
      StyleBox["\<\"\[FilledCircle]\"\>",
       StripOnInput->False,
       FontSize->10], 1521], InsetBox[
      StyleBox["\<\"\[FilledCircle]\"\>",
       StripOnInput->False,
       FontSize->10], 1522], InsetBox[
      StyleBox["\<\"\[FilledCircle]\"\>",
       StripOnInput->False,
       FontSize->10], 1523], InsetBox[
      StyleBox["\<\"\[FilledCircle]\"\>",
       StripOnInput->False,
       FontSize->10], 1524], InsetBox[
      StyleBox["\<\"\[FilledCircle]\"\>",
       StripOnInput->False,
       FontSize->10], 1525], InsetBox[
      StyleBox["\<\"\[FilledCircle]\"\>",
       StripOnInput->False,
       FontSize->10], 1526], InsetBox[
      StyleBox["\<\"\[FilledCircle]\"\>",
       StripOnInput->False,
       FontSize->10], 1527], InsetBox[
      StyleBox["\<\"\[FilledCircle]\"\>",
       StripOnInput->False,
       FontSize->10], 1528], InsetBox[
      StyleBox["\<\"\[FilledCircle]\"\>",
       StripOnInput->False,
       FontSize->10], 1529], InsetBox[
      StyleBox["\<\"\[FilledCircle]\"\>",
       StripOnInput->False,
       FontSize->10], 1530], InsetBox[
      StyleBox["\<\"\[FilledCircle]\"\>",
       StripOnInput->False,
       FontSize->10], 1531], InsetBox[
      StyleBox["\<\"\[FilledCircle]\"\>",
       StripOnInput->False,
       FontSize->10], 1532], InsetBox[
      StyleBox["\<\"\[FilledCircle]\"\>",
       StripOnInput->False,
       FontSize->10], 1533], InsetBox[
      StyleBox["\<\"\[FilledCircle]\"\>",
       StripOnInput->False,
       FontSize->10], 1534], InsetBox[
      StyleBox["\<\"\[FilledCircle]\"\>",
       StripOnInput->False,
       FontSize->10], 1535], InsetBox[
      StyleBox["\<\"\[FilledCircle]\"\>",
       StripOnInput->False,
       FontSize->10], 1536], InsetBox[
      StyleBox["\<\"\[FilledCircle]\"\>",
       StripOnInput->False,
       FontSize->10], 1537], InsetBox[
      StyleBox["\<\"\[FilledCircle]\"\>",
       StripOnInput->False,
       FontSize->10], 1538], InsetBox[
      StyleBox["\<\"\[FilledCircle]\"\>",
       StripOnInput->False,
       FontSize->10], 1539], InsetBox[
      StyleBox["\<\"\[FilledCircle]\"\>",
       StripOnInput->False,
       FontSize->10], 1540], InsetBox[
      StyleBox["\<\"\[FilledCircle]\"\>",
       StripOnInput->False,
       FontSize->10], 1541], InsetBox[
      StyleBox["\<\"\[FilledCircle]\"\>",
       StripOnInput->False,
       FontSize->10], 1542], InsetBox[
      StyleBox["\<\"\[FilledCircle]\"\>",
       StripOnInput->False,
       FontSize->10], 1543], InsetBox[
      StyleBox["\<\"\[FilledCircle]\"\>",
       StripOnInput->False,
       FontSize->10], 1544], InsetBox[
      StyleBox["\<\"\[FilledCircle]\"\>",
       StripOnInput->False,
       FontSize->10], 1545], InsetBox[
      StyleBox["\<\"\[FilledCircle]\"\>",
       StripOnInput->False,
       FontSize->10], 1546], InsetBox[
      StyleBox["\<\"\[FilledCircle]\"\>",
       StripOnInput->False,
       FontSize->10], 1547], InsetBox[
      StyleBox["\<\"\[FilledCircle]\"\>",
       StripOnInput->False,
       FontSize->10], 1548], InsetBox[
      StyleBox["\<\"\[FilledCircle]\"\>",
       StripOnInput->False,
       FontSize->10], 1549], InsetBox[
      StyleBox["\<\"\[FilledCircle]\"\>",
       StripOnInput->False,
       FontSize->10], 1550], InsetBox[
      StyleBox["\<\"\[FilledCircle]\"\>",
       StripOnInput->False,
       FontSize->10], 1551], InsetBox[
      StyleBox["\<\"\[FilledCircle]\"\>",
       StripOnInput->False,
       FontSize->10], 1552], InsetBox[
      StyleBox["\<\"\[FilledCircle]\"\>",
       StripOnInput->False,
       FontSize->10], 1553], InsetBox[
      StyleBox["\<\"\[FilledCircle]\"\>",
       StripOnInput->False,
       FontSize->10], 1554], InsetBox[
      StyleBox["\<\"\[FilledCircle]\"\>",
       StripOnInput->False,
       FontSize->10], 1555], InsetBox[
      StyleBox["\<\"\[FilledCircle]\"\>",
       StripOnInput->False,
       FontSize->10], 1556], InsetBox[
      StyleBox["\<\"\[FilledCircle]\"\>",
       StripOnInput->False,
       FontSize->10], 1557], InsetBox[
      StyleBox["\<\"\[FilledCircle]\"\>",
       StripOnInput->False,
       FontSize->10], 1558], InsetBox[
      StyleBox["\<\"\[FilledCircle]\"\>",
       StripOnInput->False,
       FontSize->10], 1559], InsetBox[
      StyleBox["\<\"\[FilledCircle]\"\>",
       StripOnInput->False,
       FontSize->10], 1560], InsetBox[
      StyleBox["\<\"\[FilledCircle]\"\>",
       StripOnInput->False,
       FontSize->10], 1561], InsetBox[
      StyleBox["\<\"\[FilledCircle]\"\>",
       StripOnInput->False,
       FontSize->10], 1562], InsetBox[
      StyleBox["\<\"\[FilledCircle]\"\>",
       StripOnInput->False,
       FontSize->10], 1563], InsetBox[
      StyleBox["\<\"\[FilledCircle]\"\>",
       StripOnInput->False,
       FontSize->10], 1564], InsetBox[
      StyleBox["\<\"\[FilledCircle]\"\>",
       StripOnInput->False,
       FontSize->10], 1565], InsetBox[
      StyleBox["\<\"\[FilledCircle]\"\>",
       StripOnInput->False,
       FontSize->10], 1566], InsetBox[
      StyleBox["\<\"\[FilledCircle]\"\>",
       StripOnInput->False,
       FontSize->10], 1567], InsetBox[
      StyleBox["\<\"\[FilledCircle]\"\>",
       StripOnInput->False,
       FontSize->10], 1568], InsetBox[
      StyleBox["\<\"\[FilledCircle]\"\>",
       StripOnInput->False,
       FontSize->10], 1569], InsetBox[
      StyleBox["\<\"\[FilledCircle]\"\>",
       StripOnInput->False,
       FontSize->10], 1570], InsetBox[
      StyleBox["\<\"\[FilledCircle]\"\>",
       StripOnInput->False,
       FontSize->10], 1571], InsetBox[
      StyleBox["\<\"\[FilledCircle]\"\>",
       StripOnInput->False,
       FontSize->10], 1572], InsetBox[
      StyleBox["\<\"\[FilledCircle]\"\>",
       StripOnInput->False,
       FontSize->10], 1573], InsetBox[
      StyleBox["\<\"\[FilledCircle]\"\>",
       StripOnInput->False,
       FontSize->10], 1574], InsetBox[
      StyleBox["\<\"\[FilledCircle]\"\>",
       StripOnInput->False,
       FontSize->10], 1575], InsetBox[
      StyleBox["\<\"\[FilledCircle]\"\>",
       StripOnInput->False,
       FontSize->10], 1576], InsetBox[
      StyleBox["\<\"\[FilledCircle]\"\>",
       StripOnInput->False,
       FontSize->10], 1577], InsetBox[
      StyleBox["\<\"\[FilledCircle]\"\>",
       StripOnInput->False,
       FontSize->10], 1578], InsetBox[
      StyleBox["\<\"\[FilledCircle]\"\>",
       StripOnInput->False,
       FontSize->10], 1579], InsetBox[
      StyleBox["\<\"\[FilledCircle]\"\>",
       StripOnInput->False,
       FontSize->10], 1580], InsetBox[
      StyleBox["\<\"\[FilledCircle]\"\>",
       StripOnInput->False,
       FontSize->10], 1581], InsetBox[
      StyleBox["\<\"\[FilledCircle]\"\>",
       StripOnInput->False,
       FontSize->10], 1582], InsetBox[
      StyleBox["\<\"\[FilledCircle]\"\>",
       StripOnInput->False,
       FontSize->10], 1583], InsetBox[
      StyleBox["\<\"\[FilledCircle]\"\>",
       StripOnInput->False,
       FontSize->10], 1584], InsetBox[
      StyleBox["\<\"\[FilledCircle]\"\>",
       StripOnInput->False,
       FontSize->10], 1585], InsetBox[
      StyleBox["\<\"\[FilledCircle]\"\>",
       StripOnInput->False,
       FontSize->10], 1586], InsetBox[
      StyleBox["\<\"\[FilledCircle]\"\>",
       StripOnInput->False,
       FontSize->10], 1587], InsetBox[
      StyleBox["\<\"\[FilledCircle]\"\>",
       StripOnInput->False,
       FontSize->10], 1588], InsetBox[
      StyleBox["\<\"\[FilledCircle]\"\>",
       StripOnInput->False,
       FontSize->10], 1589], InsetBox[
      StyleBox["\<\"\[FilledCircle]\"\>",
       StripOnInput->False,
       FontSize->10], 1590], InsetBox[
      StyleBox["\<\"\[FilledCircle]\"\>",
       StripOnInput->False,
       FontSize->10], 1591], InsetBox[
      StyleBox["\<\"\[FilledCircle]\"\>",
       StripOnInput->False,
       FontSize->10], 1592], InsetBox[
      StyleBox["\<\"\[FilledCircle]\"\>",
       StripOnInput->False,
       FontSize->10], 1593], InsetBox[
      StyleBox["\<\"\[FilledCircle]\"\>",
       StripOnInput->False,
       FontSize->10], 1594], InsetBox[
      StyleBox["\<\"\[FilledCircle]\"\>",
       StripOnInput->False,
       FontSize->10], 1595], InsetBox[
      StyleBox["\<\"\[FilledCircle]\"\>",
       StripOnInput->False,
       FontSize->10], 1596], InsetBox[
      StyleBox["\<\"\[FilledCircle]\"\>",
       StripOnInput->False,
       FontSize->10], 1597], InsetBox[
      StyleBox["\<\"\[FilledCircle]\"\>",
       StripOnInput->False,
       FontSize->10], 1598], InsetBox[
      StyleBox["\<\"\[FilledCircle]\"\>",
       StripOnInput->False,
       FontSize->10], 1599], InsetBox[
      StyleBox["\<\"\[FilledCircle]\"\>",
       StripOnInput->False,
       FontSize->10], 1600], InsetBox[
      StyleBox["\<\"\[FilledCircle]\"\>",
       StripOnInput->False,
       FontSize->10], 1601], InsetBox[
      StyleBox["\<\"\[FilledCircle]\"\>",
       StripOnInput->False,
       FontSize->10], 1602], InsetBox[
      StyleBox["\<\"\[FilledCircle]\"\>",
       StripOnInput->False,
       FontSize->10], 1603], InsetBox[
      StyleBox["\<\"\[FilledCircle]\"\>",
       StripOnInput->False,
       FontSize->10], 1604], InsetBox[
      StyleBox["\<\"\[FilledCircle]\"\>",
       StripOnInput->False,
       FontSize->10], 1605], InsetBox[
      StyleBox["\<\"\[FilledCircle]\"\>",
       StripOnInput->False,
       FontSize->10], 1606], InsetBox[
      StyleBox["\<\"\[FilledCircle]\"\>",
       StripOnInput->False,
       FontSize->10], 1607], InsetBox[
      StyleBox["\<\"\[FilledCircle]\"\>",
       StripOnInput->False,
       FontSize->10], 1608], InsetBox[
      StyleBox["\<\"\[FilledCircle]\"\>",
       StripOnInput->False,
       FontSize->10], 1609], InsetBox[
      StyleBox["\<\"\[FilledCircle]\"\>",
       StripOnInput->False,
       FontSize->10], 1610], InsetBox[
      StyleBox["\<\"\[FilledCircle]\"\>",
       StripOnInput->False,
       FontSize->10], 1611], InsetBox[
      StyleBox["\<\"\[FilledCircle]\"\>",
       StripOnInput->False,
       FontSize->10], 1612], InsetBox[
      StyleBox["\<\"\[FilledCircle]\"\>",
       StripOnInput->False,
       FontSize->10], 1613], InsetBox[
      StyleBox["\<\"\[FilledCircle]\"\>",
       StripOnInput->False,
       FontSize->10], 1614], InsetBox[
      StyleBox["\<\"\[FilledCircle]\"\>",
       StripOnInput->False,
       FontSize->10], 1615], InsetBox[
      StyleBox["\<\"\[FilledCircle]\"\>",
       StripOnInput->False,
       FontSize->10], 1616], InsetBox[
      StyleBox["\<\"\[FilledCircle]\"\>",
       StripOnInput->False,
       FontSize->10], 1617]}, 
    {RGBColor[0.5, 0, 0.5], InsetBox[
      StyleBox["\<\"\[FilledCircle]\"\>",
       StripOnInput->False,
       FontSize->10], 1618], InsetBox[
      StyleBox["\<\"\[FilledCircle]\"\>",
       StripOnInput->False,
       FontSize->10], 1619], InsetBox[
      StyleBox["\<\"\[FilledCircle]\"\>",
       StripOnInput->False,
       FontSize->10], 1620], InsetBox[
      StyleBox["\<\"\[FilledCircle]\"\>",
       StripOnInput->False,
       FontSize->10], 1621], InsetBox[
      StyleBox["\<\"\[FilledCircle]\"\>",
       StripOnInput->False,
       FontSize->10], 1622], InsetBox[
      StyleBox["\<\"\[FilledCircle]\"\>",
       StripOnInput->False,
       FontSize->10], 1623], InsetBox[
      StyleBox["\<\"\[FilledCircle]\"\>",
       StripOnInput->False,
       FontSize->10], 1624], InsetBox[
      StyleBox["\<\"\[FilledCircle]\"\>",
       StripOnInput->False,
       FontSize->10], 1625], InsetBox[
      StyleBox["\<\"\[FilledCircle]\"\>",
       StripOnInput->False,
       FontSize->10], 1626], InsetBox[
      StyleBox["\<\"\[FilledCircle]\"\>",
       StripOnInput->False,
       FontSize->10], 1627], InsetBox[
      StyleBox["\<\"\[FilledCircle]\"\>",
       StripOnInput->False,
       FontSize->10], 1628], InsetBox[
      StyleBox["\<\"\[FilledCircle]\"\>",
       StripOnInput->False,
       FontSize->10], 1629], InsetBox[
      StyleBox["\<\"\[FilledCircle]\"\>",
       StripOnInput->False,
       FontSize->10], 1630], InsetBox[
      StyleBox["\<\"\[FilledCircle]\"\>",
       StripOnInput->False,
       FontSize->10], 1631], InsetBox[
      StyleBox["\<\"\[FilledCircle]\"\>",
       StripOnInput->False,
       FontSize->10], 1632], InsetBox[
      StyleBox["\<\"\[FilledCircle]\"\>",
       StripOnInput->False,
       FontSize->10], 1633], InsetBox[
      StyleBox["\<\"\[FilledCircle]\"\>",
       StripOnInput->False,
       FontSize->10], 1634], InsetBox[
      StyleBox["\<\"\[FilledCircle]\"\>",
       StripOnInput->False,
       FontSize->10], 1635], InsetBox[
      StyleBox["\<\"\[FilledCircle]\"\>",
       StripOnInput->False,
       FontSize->10], 1636], InsetBox[
      StyleBox["\<\"\[FilledCircle]\"\>",
       StripOnInput->False,
       FontSize->10], 1637], InsetBox[
      StyleBox["\<\"\[FilledCircle]\"\>",
       StripOnInput->False,
       FontSize->10], 1638], InsetBox[
      StyleBox["\<\"\[FilledCircle]\"\>",
       StripOnInput->False,
       FontSize->10], 1639], InsetBox[
      StyleBox["\<\"\[FilledCircle]\"\>",
       StripOnInput->False,
       FontSize->10], 1640], InsetBox[
      StyleBox["\<\"\[FilledCircle]\"\>",
       StripOnInput->False,
       FontSize->10], 1641], InsetBox[
      StyleBox["\<\"\[FilledCircle]\"\>",
       StripOnInput->False,
       FontSize->10], 1642], InsetBox[
      StyleBox["\<\"\[FilledCircle]\"\>",
       StripOnInput->False,
       FontSize->10], 1643], InsetBox[
      StyleBox["\<\"\[FilledCircle]\"\>",
       StripOnInput->False,
       FontSize->10], 1644], InsetBox[
      StyleBox["\<\"\[FilledCircle]\"\>",
       StripOnInput->False,
       FontSize->10], 1645], InsetBox[
      StyleBox["\<\"\[FilledCircle]\"\>",
       StripOnInput->False,
       FontSize->10], 1646], InsetBox[
      StyleBox["\<\"\[FilledCircle]\"\>",
       StripOnInput->False,
       FontSize->10], 1647], InsetBox[
      StyleBox["\<\"\[FilledCircle]\"\>",
       StripOnInput->False,
       FontSize->10], 1648], InsetBox[
      StyleBox["\<\"\[FilledCircle]\"\>",
       StripOnInput->False,
       FontSize->10], 1649], InsetBox[
      StyleBox["\<\"\[FilledCircle]\"\>",
       StripOnInput->False,
       FontSize->10], 1650], InsetBox[
      StyleBox["\<\"\[FilledCircle]\"\>",
       StripOnInput->False,
       FontSize->10], 1651], InsetBox[
      StyleBox["\<\"\[FilledCircle]\"\>",
       StripOnInput->False,
       FontSize->10], 1652], InsetBox[
      StyleBox["\<\"\[FilledCircle]\"\>",
       StripOnInput->False,
       FontSize->10], 1653], InsetBox[
      StyleBox["\<\"\[FilledCircle]\"\>",
       StripOnInput->False,
       FontSize->10], 1654], InsetBox[
      StyleBox["\<\"\[FilledCircle]\"\>",
       StripOnInput->False,
       FontSize->10], 1655], InsetBox[
      StyleBox["\<\"\[FilledCircle]\"\>",
       StripOnInput->False,
       FontSize->10], 1656], InsetBox[
      StyleBox["\<\"\[FilledCircle]\"\>",
       StripOnInput->False,
       FontSize->10], 1657], InsetBox[
      StyleBox["\<\"\[FilledCircle]\"\>",
       StripOnInput->False,
       FontSize->10], 1658], InsetBox[
      StyleBox["\<\"\[FilledCircle]\"\>",
       StripOnInput->False,
       FontSize->10], 1659], InsetBox[
      StyleBox["\<\"\[FilledCircle]\"\>",
       StripOnInput->False,
       FontSize->10], 1660], InsetBox[
      StyleBox["\<\"\[FilledCircle]\"\>",
       StripOnInput->False,
       FontSize->10], 1661], InsetBox[
      StyleBox["\<\"\[FilledCircle]\"\>",
       StripOnInput->False,
       FontSize->10], 1662], InsetBox[
      StyleBox["\<\"\[FilledCircle]\"\>",
       StripOnInput->False,
       FontSize->10], 1663], InsetBox[
      StyleBox["\<\"\[FilledCircle]\"\>",
       StripOnInput->False,
       FontSize->10], 1664], InsetBox[
      StyleBox["\<\"\[FilledCircle]\"\>",
       StripOnInput->False,
       FontSize->10], 1665], InsetBox[
      StyleBox["\<\"\[FilledCircle]\"\>",
       StripOnInput->False,
       FontSize->10], 1666], InsetBox[
      StyleBox["\<\"\[FilledCircle]\"\>",
       StripOnInput->False,
       FontSize->10], 1667], InsetBox[
      StyleBox["\<\"\[FilledCircle]\"\>",
       StripOnInput->False,
       FontSize->10], 1668], InsetBox[
      StyleBox["\<\"\[FilledCircle]\"\>",
       StripOnInput->False,
       FontSize->10], 1669], InsetBox[
      StyleBox["\<\"\[FilledCircle]\"\>",
       StripOnInput->False,
[truncated: 546,329 more chars]
