# Supplementary material for: Multiplex Eukaryotic Transcription (In)activation: Timing, Bursting and Cycling of a Ratchet Clock Mechanism
Source: PLoS Comput Biol. 2015 Apr 24;11(4):e1004236. doi: 10.1371/journal.pcbi.1004236 (PMC4409292; doi:10.1371/journal.pcbi.1004236)
Supplement: S1 Dataset — (ZIP) [file pcbi.1004236.s019.zip › Modeling files/ssTF_human_curated.txt]

Q8IUX7	AEBP1
P51825	AF-4
P51825	AFF1
P35869	AHR
P19484	ALPHATFEB
Q8N187	ALS2CR8
Q15699	ALX1
P10243	A-MYB
P27540	ARNT
Q8WYA1	ARNTL2
P50553	ASCL1
P18846	ATF1
P18847	ATF3
P18847	ATF3DELTAZIP2EXOND'DE'E
P18850	ATF6
P17544	ATF7
Q92858	ATOH1
O00482	B1F3
O14867	BACH1
Q9NR55	BATF3
Q96PN7	BCAR2
Q9H165	BCL11A
O14503	BHLHB2
O14503	BHLHE40
Q01954	BNC1
O75808	CAPN15
Q8N187	CARF
P22681	CBL
Q9UK39	CCRN4L
P47902	CDX1
Q99626	CDX2
O14627	CDX4
P17676	CEBPB
P49716	CEBPD
Q15744	CEBPE
Q03701	CEBPZ
P10242	C-MYB
P01106	C-MYC
P16220	CREB1
Q68CJ9	CREB3L3
Q02930	CREB5
O43186	CRX
Q13363	CTBP1
Q8NI51	CTCFL
P39880	CUTL1
Q9UI36	DACH1
Q10586	DBP
Q9UGL1	DKFZP434D0815
Q9UGL1	DKFZP434I0617
Q9UKD1	DKFZP434I0735
Q9UGL1	DKFZP434I2412
Q12857	DKFZP434L0422
Q9UGL1	DKFZP434N0335
Q12772	DKFZP434N1610
Q9NZI6	DKFZP564C0164
Q9UJU2	DKFZP586H0919
Q9UBB5	DKFZP586O0821
P32519	DKFZP686H0575
P84022	DKFZP686J10186
Q8IZQ8	DKFZP686O15128
Q9UM63	DKFZP781P1017
Q07687	DLX2
O60479	DLX3
P56179	DLX6
Q92785	DPF2
Q86Y01	DTX1
O14640	DVL1
O14641	DVL2
Q01094	E2F1
O00716	E2F3
Q16254	E2F4
O75461	E2F6
Q96AV8	E2F7
A0AVK6	E2F8
Q66K89	E4F1
Q96CJ1	EAF2
O95905	ECD
P18146	EGR1
P11161	EGR2
Q06889	EGR3
Q9NZC4	EHF
P32519	ELF1
Q15723	ELF2
P78545	ELF3
Q99607	ELF4
Q9UKW6	ELF5
P19419	ELK1
P43115	EP3
P43115	EP3F
P43115	EP3-I
P43115	EP3-VI
Q99814	EPAS1
P50548	ERF
P03372	ESR1
P11474	ESRRA
O95718	ESRRB
P03372	ESTROGEN
P14921	ETS1
P15036	ETS2
P50549	ETV1
P43268	ETV4
P41161	ETV5
P41212	ETV6
Q9Y603	ETV7
Q03112	EVI1
P49640	EVX1
Q99581	FEV
Q01543	FLI1
Q14494	FLJ00380
P01100	FOS
P53539	FOSB
P15407	FOSL1
P15408	FOSL2
P55317	FOXA1
Q9Y261	FOXA2
P55318	FOXA3
Q12948	FOXC1
Q99958	FOXC2
Q16676	FOXD1
Q9UJU5	FOXD3
Q12950	FOXD4
O00358	FOXE1
Q13461	FOXE3
Q12947	FOXF2
Q12951	FOXI1
Q9P0K8	FOXJ2
Q01167	FOXK2
Q08050	FOXM1
O15353	FOXN1
O43524	FOXO3
P98177	FOXO4
O15409	FOXP2
O43638	FOXS1
Q06546	GABPA
Q06547	GABPB1
Q06547	GABPB2
O60861	GAS7
P15976	GATA1
P23769	GATA2
P23771	GATA3
P43694	GATA4
Q9BWX5	GATA5
Q92908	GATA6
Q8WXI9	GATAD2B
P52951	GBX2
Q9NP62	GCM1
Q99684	GFI1
Q5VTD9	GFI1B
P10070	GLI2
P10071	GLI3
Q9UKD1	GMEB2
O15499	GSC2
Q9H116	GZF1
O96004	HAND1
P61296	HAND2
O60765	HEL104
Q15699	HEL23
Q14469	HES1
Q9Y5J3	HEY1
Q9UBP5	HEY2
Q9NQ87	HEYL
Q14526	HIC1
Q14526	HIC-1
Q16665	HIF1A
P54198	HIRA
P10074	HKR3
Q16534	HLF
P20823	HNF1A
P20823	HNF1ALPHA
P35680	HNF1B
P41235	HNF4A
P41235	HNF4ALPHA
Q14541	HNF4G
P31260	HOXA10
P20719	HOXA5
P17483	HOXB4
O43248	HOXC11
P35453	HOXD13
Q00613	HSF1
Q03933	HSF2
O75031	HSF2BP
Q9UKT9	IKZF3
Q9H2S9	IKZF4
Q01101	INSM1
P10914	IRF1
P10914	IRF-1
Q14653	IRF3
Q92985	IRF7
Q02556	IRF8
Q00978	IRF9
P17535	JUND
Q13351	KLF1
Q13118	KLF10
O14901	KLF11
Q9Y4X4	KLF12
Q9Y2Y9	KLF13
O43474	KLF4
Q13887	KLF5
Q13886	KLF9
Q9NZI6	LBP-9
P15018	LIF
P25791	LMO2
P61968	LMO4
O60663	LMX1B
Q969L4	LSM10
Q8N653	LZTR1
Q9Y250	LZTS1
O75444	MAF
Q8NHW3	MAFA
Q9ULX9	MAFF
P61244	MAX
P56270	MAZ
Q02078	MEF2A
Q02080	MEF2B
Q06413	MEF2C
Q14814	MEF2D
O14770	MEIS2
P50222	MEOX2
Q9BRJ9	MESP1
O75030	MITF
O75030	MITF-C
Q9UH92	MLX
Q99583	MNT
P50219	MNX1
O60682	MSC
Q14872	MTF1
P15941	MUC1
Q05195	MXD1
P10242	MYB
P10243	MYBL1
P10244	MYBL2
P01106	MYC
P13349	MYF5
P23409	MYF6
Q8IZQ8	MYOCD
P28698	MZF1
Q9H9S0	NANOG
Q13562	NEUROD1
Q15784	NEUROD2
Q92886	NEUROG1
Q9Y4Z2	NEUROG3
O94916	NFAT5
O95644	NFATC1
Q13469	NFATC2
Q12968	NFATC3
Q14494	NFE2L1
Q16236	NFE2L2
Q9Y4A8	NFE2L3
Q12857	NFIA
O00712	NFIB
P08651	NFIC
Q16649	NFIL3
Q14938	NFIX
P19838	NFKB1
Q00653	NFKB2
Q6P4R8	NFRKB
Q12986	NFX1
P23511	NFYA
Q02575	NHLH1
P43699	NKX2-1
P52952	NKX2-5
A6NCS4	NKX2-6
O15522	NKX2-8
P78367	NKX3-2
Q13287	NMI
Q99742	NPAS1
P10276	NR1B1
Q07869	NR1C1
Q03181	NR1C2
P20393	NR1D1
Q14995	NR1D2
P35398	NR1F1
P55055	NR1H2
Q96RI1	NR1H4
P11473	NR1I1
O75469	NR1I2
Q14994	NR1I3
P41235	NR2A1
Q14541	NR2A2
P19793	NR2B1
P28702	NR2B2
P13056	NR2C1
P49116	NR2C2
Q9Y5X4	NR2E3
P10589	NR2F1
P24468	NR2F2
P10588	NR2F6
P04150	NR3C1
P22736	NR4A1
Q13285	NR5A1
O00482	NR5A2
Q15406	NR6A1
Q16656	NRF1
P54845	NRL
O95948	ONECUT2
P32242	OTX1
P32243	OTX2
P15863	PAX1
Q02962	PAX2
P23760	PAX3
Q02548	PAX5
P26367	PAX6
P23759	PAX7
Q06710	PAX8
Q9BYE7	PCGF6
P52945	PDX1
O60925	PFDN1
P06401	PGR
O43189	PHF1
O14813	PHOX2A
Q99453	PHOX2B
Q9UMS5	PHTF1
Q99697	PITX2
P55347	PKNOX1
Q6DJT9	PLAG1
Q9UM63	PLAGL1
Q9UPG8	PLAGL2
Q6P1K2	PMF1
Q9Y5X4	PNR
P28069	POU1F1
Q16633	POU2AF1
P09086	POU2F2
Q9UKI9	POU2F3
Q12837	POU4F2
Q15319	POU4F3
Q06416	POU5F1B
P78424	POU6F2
P10074	PP9964
P37231	PPAR
Q07869	PPARA
Q03181	PPARD
P37231	PPARG
Q86YN6	PPARGC1B
P06401	PR
O75626	PRDM1
Q9UKN5	PRDM4
P43115	PTGER3
P10276	RARA
Q9Y2V3	RAX
P06400	RB1
Q06330	RBPJ
Q9UBG7	RBPJL
Q06330	RBPSUH
Q04864	REL
Q04206	RELA
P22670	RFX1
P48380	RFX3
O14593	RFXANK
P78317	RNF4
O60942	RNGTT
P35398	RORA
Q92766	RREB1
Q01196	RUNX1
Q13761	RUNX3
P19793	RXRA
P28702	RXRB
Q96GD3	SCMH1
Q9UN30	SCML1
O15266	SHOX
Q9NR83	SLC2A4RG
Q15796	SMAD2
P84022	SMAD3
Q13485	SMAD4
O95863	SNAI1
O43623	SNAI2
Q13487	SNAPC2
Q5SXM2	SNAPC4
P35716	SOX11
Q9UN79	SOX13
P35713	SOX18
P48431	SOX2
O94993	SOX30
Q06945	SOX4
P35711	SOX5
Q9BT81	SOX7
P48436	SOX9
P08047	SP1
Q13342	SP140
Q02446	SP4
P36956	SREBF1
Q12772	SREBF2
P11831	SRF
P42224	STAT1
P52630	STAT2
P40763	STAT3
P51692	STAT5B
P42226	STAT6
Q13033	STRN3
O15178	T
Q9UMR3	TBX20
Q9UL17	TBX21
Q9Y458	TBX22
O15119	TBX3
P57082	TBX4
Q99593	TBX5
Q8IYF1	TCEB3B
Q99081	TCF12
Q12870	TCF15
Q9Y242	TCF19
P35680	TCF2
O43680	TCF21
Q9BQ70	TCF25
Q9NQB0	TCF7L2
Q9UL49	TCFL5
P28347	TEAD1
Q15562	TEAD2
Q99594	TEAD3
Q15561	TEAD4
P05549	TFAP2A
Q92481	TFAP2B
Q92754	TFAP2C
Q01664	TFAP4
Q12800	TFCP2
Q9NZI6	TFCP2L1
P19484	TFEB
O14948	TFEC
Q15583	TGIF1
P10827	THRA
O14901	TIEG2
O15350	TP73
Q96PN7	TRERF1
Q9H944	TRFP
Q8IYM9	TRIM22
O15164	TRIM24
Q14134	TRIM29
Q15643	TRIP11
Q15645	TRIP13
Q15650	TRIP4
Q9UHF7	TRPS1
Q15714	TSC22D1
P43699	TTF-1
Q15672	TWIST1
Q9NPG3	UBN1
Q9NZI7	UBP1
P22415	USF1
Q15853	USF2
P15498	VAV1
P11473	VDR
Q14119	VEZF1
P17861	XBP1
Q9Y2T7	YBX2
P25490	YY1
O43829	ZBTB14
Q13105	ZBTB17
Q99592	ZBTB18
P24278	ZBTB25
Q9Y2Y4	ZBTB32
P10074	ZBTB48
O15156	ZBTB7B
Q15911	ZFHX3
Q8IX07	ZFPM1
Q8N5A5	ZGPAT
Q9UKY1	ZHX1
Q9Y6X8	ZHX2
Q9H4I2	ZHX3
O60481	ZIC3
Q9BRR0	ZKSCAN3
P52736	ZNF133
P52737	ZNF136
Q15928	ZNF141
P52747	ZNF143
Q9UQR1	ZNF148
Q12901	ZNF155
Q15697	ZNF174
O95125	ZNF202
Q9P2Y4	ZNF219
Q9Y2P7	ZNF256
Q9Y2X9	ZNF281
Q14585	ZNF345
P13682	ZNF35
Q7RTV3	ZNF367
P28698	ZNF42
Q7Z4V0	ZNF438
Q8WTR7	ZNF473
Q9UID6	ZNF639
Q6NUN9	ZNF746
Q32MQ0	ZNF750
Q03923	ZNF85
