# Supplementary material for: Multiplex Eukaryotic Transcription (In)activation: Timing, Bursting and Cycling of a Ratchet Clock Mechanism
Source: PLoS Comput Biol. 2015 Apr 24;11(4):e1004236. doi: 10.1371/journal.pcbi.1004236 (PMC4409292; doi:10.1371/journal.pcbi.1004236)
Supplement: S1 Dataset — (ZIP) [file pcbi.1004236.s019.zip › Modeling files/ssTF_mouse_curated.txt]

Q9QYL7	ABT1
Q9Z248	AEBP2
Q8C8B0	ALX1
O35137	ALX4
Q62431	ARID3A
Q9Z1N7	ARID3B
P53762	ARNT
Q61324	ARNT2
Q9WTL8	ARNTL
O35085	ARX
Q02067	ASCL1
Q60765	ATF3
Q06507	ATF4
F6VAN0	ATF6
Q8R0S1	ATF7
P48985	ATOH1
P97302	BACH1
P97303	BACH2
P63157	BARHL1
Q8VIB5	BARHL2
O08686	BARX2
O35284	BATF
Q99PV8	BCL11B
Q9Z2F6	BCL3
P41183	BCL6
Q9QYC3	BHLHA15
O35185	BHLHE40
Q99PV5	BHLHE41
P36895	BMPR1A
Q810B3	BSX
Q8VHI4	CARF
O70374	CBFA2T2
Q8K1A6	CC2D1A
Q8BRN9	CC2D1B
P53566	CEBPA
P28033	CEBPB
Q6PZD9	CEBPE
P53569	CEBPZ
Q99KN2	CIAO1
O35740	CITED2
O08785	CLOCK
Q01147	CREB
Q01147	CREB1
Q9Z125	CREB3L1
Q8BH52	CREB3L2
Q9D2A5	CREB3L4
Q8K1L0	CREB5
P27699	CREM
O54751	CRX
P59054	CSRNP1
Q8BGQ2	CSRNP2
P59055	CSRNP3
O88712	CTBP1
Q9QYB2	DACH1
Q9Z1T5	DEAF1
Q64205	DLX3
P70396	DLX5
Q91ZK4	DMBX1
Q8BYH0	DRGX
P15806	E2A
Q61501	E2F1
P56931	E2F2
O35261	E2F3
Q8R0K9	E2F4
Q61502	E2F5
O54917	E2F6
Q6S7F2	E2F7
Q58FA4	E2F8
Q91ZD6	EAF2
Q07802	EBF1
P08046	EGR1
P08152	EGR2
O70273	EHF
Q60775	ELF1
Q3UPW2	ELF3
Q9Z2U4	ELF4
Q8VDK3	ELF5
P41971	ELK3
O54839	EOMES
P97481	EPAS1
P19785	ESR1
O08580	ESRRA
Q61539	ESRRB
P62509	ESRRG
P27577	ETS1
P15037	ETS2
P41164	ETV1
P41163	ETV2
Q8R4Z4	ETV3
P97360	ETV6
Q66LM6	FAM170A
Q0VDQ9	FEZF1
Q9ESP5	FEZF2
P26323	FLI1
P48755	FOSL1
P47930	FOSL2
P35582	FOXA1
P35583	FOXA2
Q61572	FOXC1
Q61850	FOXC2
Q61345	FOXD1
Q61060	FOXD3
Q61080	FOXF1
O54743	FOXF2
O88621	FOXH1
P42128	FOXK1
Q64731	FOXL1
O88470	FOXL2
Q8K3Q3	FOXN4
Q9R1E0	FOXO1
Q9WVH4	FOXO3
Q9WVH3	FOXO4
P58462	FOXP1
P58463	FOXP2
Q99JB6	FOXP3
Q9DBY0	FOXP4
Q00422	GABPA
P17679	GATA1
O09100	GATA2
P23772	GATA3
Q08369	GATA4
P97489	GATA5
Q61169	GATA6
Q61169	GATA-6
P70348	GCM1
O09102	GCM2
P47806	GLI1
Q61602	GLI3
Q8K1M4	GLIS1
Q8VDL9	GLIS2
Q6XP49	GLIS3
Q9JL60	GMEB1
Q6NXH3	GPBP1
Q8K5C0	GRHL2
Q5FWH3	GRHL3
P31315	GSX1
Q4VBD9	GZF1
Q7TS99	HELT
P35428	HES1
P70120	HES5
Q9JHE6	HES6
Q9QUS4	HEY2
Q9DBX7	HEYL
P43120	HHEX
Q61221	HIF1A
Q3UHF7	HIVEP2
P52927	HMGA2
P22361	HNF1A
P27889	HNF1B
P35583	HNF3B
P49698	HNF4A
Q9WUU6	HNF4G
P02830	HOXA7
P09079	HOXB5
P50207	HOXC13
P28359	HOXD10
P70217	HOXD13
P28357	HOXD9
P38532	HSF1
P20067	ID1
P41133	ID3
P15314	IRF1
P70671	IRF3
Q64287	IRF4
P97431	IRF6
P70434	IRF7
P23611	IRF8
P05627	JUN
P09450	JUNB
Q8K1S5	KLF11
O35738	KLF12
Q9EPW2	KLF15
P58334	KLF16
Q8CFA7	KLF17
Q60843	KLF2
Q60793	KLF4
Q9Z0Z7	KLF5
Q99JB0	KLF7
P52955	LBX1
Q6ZPI3	LCOR
Q3U285	LCORL
P70662	LDB1
P27782	LEF1
P63006	LHX1
P61969	LMO4
P54843	MAF
Q8CF90	MAFA
P54841	MAFB
Q61827	MAFK
P14404	MECOM
Q60929	MEF2A
Q8CFN5	MEF2C
Q63943	MEF2D
Q60954	MEIS1
P97367	MEIS2
P97368	MEIS3
P32442	MEOX1
P97309	MESP1
A2AWL7	MGA
Q08874	MITF
Q9WUI0	MIXL1
Q8K4J6	MKL1
Q8BIA3	MKX
O88940	MSC
P13297	MSX1
Q8K4B0	MTA1
Q924K8	MTA3
Q07243	MTF1
P06876	MYB
Q8C854	MYEF2
P24699	MYF5
P15375	MYF6
Q8VIM5	MYOCD
P10085	MYOD1
P12979	MYOG
Q8R4U1	MYPOP
Q3UR85	MYRF
Q60867	NEUROD1
Q62414	NEUROD2
P48986	NEUROD6
P70661	NEUROG3
Q9WV30	NFAT5
Q60591	NFATC2
Q8K120	NFATC4
Q61985	NFE2L1
Q60795	NFE2L2
Q9WTM4	NFE2L3
Q02780	NFIA
P97863	NFIB
O08750	NFIL3
P70257	NFIX
P25799	NFKB1
Q9WTK5	NFKB2
B1AY10	NFX1
P23708	NFYA
P63139	NFYB
P70353	NFYC
P50220	NKX2-1
P42586	NKX2-2
P42582	NKX2-5
P97436	NKX3-1
P97503	NKX3-2
Q99MA9	NKX6-1
Q8VIH1	NOBOX
Q3UV55	NR1D1
Q60674	NR1D2
Q60644	NR1H2
Q9Z0Y9	NR1H3
Q60641	NR1H4
Q505F1	NR2C1
P49117	NR2C2
Q64104	NR2E1
Q9QXZ7	NR2E3
P43136	NR2F6
P12813	NR4A1
Q06219	NR4A2
Q9QZB6	NR4A3
P45448	NR5A2
Q64249	NR6A1
Q9WU00	NRF1
Q9EQW6	OLIG2
O08755	ONECUT1
Q6XBJ3	ONECUT2
Q8K557	ONECUT3
Q9WTJ2	OVOL1
P09084	PAX1
P32114	PAX2
P24610	PAX3
P32115	PAX4
Q02650	PAX5
P63015	PAX6
P63015	PAX-6
P47239	PAX7
P47242	PAX9
P41778	PBX1
O35984	PBX2
O35317	PBX3
Q99NA9	PCGF6
P52946	PDX1
P70314	PITX1
P97474	PITX2
O35160	PITX3
O70477	PKNOX1
Q00286	POU1F1
P25425	POU2F1
Q00196	POU2F2
P17208	POU4F1
Q63934	POU4F2
Q63955	POU4F3
P20263	POU5F1
P23204	PPARA
P35396	PPARD
P48437	PROX1
Q9QX98	PTF1A
P42669	PURA
O35295	PURB
P11416	RARA
P22605	RARB
P18911	RARG
P31266	RBPJ
O08674	RBPJL
Q8C796	RCOR2
Q04207	RELA
Q04863	RELB
Q80TZ9	RERE
Q8VIG1	REST
P48381	RFX3
P51448	RORA
Q8R1B8	RORB
P51450	RORC
Q3UH06	RREB1
Q61909	RUNX1T1
Q08775	RUNX2
Q64131	RUNX3
P28700	RXRA
P28704	RXRB
P28705	RXRG
Q60611	SATB1
Q62231	SIX1
Q62232	SIX2
Q62233	SIX3
Q61321	SIX4
P70340	SMAD1
Q62432	SMAD2
Q8BUN5	SMAD3
P97471	SMAD4
P97454	SMAD5
Q02085	SNAI1
P97469	SNAI2
Q9QY31	SNAI3
Q6IUP1	SOHLH1
Q9D489	SOHLH2
Q04888	SOX10
Q7M6Y2	SOX11
Q04890	SOX12
Q04892	SOX14
P43267	SOX15
Q61473	SOX17
P43680	SOX18
Q811W0	SOX21
Q06831	SOX4
P35710	SOX5
P40645	SOX6
P40646	SOX7
Q04886	SOX8
Q04887	SOX9
O89090	SP1
O70494	SP3
P17433	SPI1
O35906	SPIB
Q99MY0	SPZ1
Q9WTN3	SREBF1
Q3U1N2	SREBF2
Q9JM73	SRF
P42227	STAT3
P42230	STAT5A
P20293	T
Q64336	TBR1
Q99ME7	TBX19
Q60707	TBX2
Q9ES03	TBX20
Q9JKD8	TBX21
P70324	TBX3
P70326	TBX5
Q61286	TCF12
Q9EPQ8	TCF20
O35437	TCF21
P15806	TCF3
Q00417	TCF7
Q924A0	TCF7L2
P30051	TEAD1
P48301	TEAD2
P34056	TFAP2A
Q61313	TFAP2B
Q61312	TFAP2C
Q91ZK0	TFAP2D
Q08639	TFDP1
Q64092	TFE3
Q9R210	TFEB
P63058	THRA
P37242	THRB
Q62441	TLE4
P02340	TP53
O88898	TP63
Q62318	TRIM28
P02340	TRP53
O88898	TRP63
Q9Z2S7	TSC22D3
P26687	TWIST1
Q61069	USF1
Q64705	USF2
P48281	VDR
Q9JKB3	YBX3
Q9R0I7	YLPM1
Q00899	YY1
Q60821	ZBTB17
Q8K0L9	ZBTB20
Q64321	ZBTB7B
Q9JJ48	ZC3H8
Q64318	ZEB1
Q7TS63	ZFAT
Q61624	ZFP148
Q91VN1	ZFP191
Q99LI5	ZFP281
Q61967	ZFP90
O35615	ZFPM1
Q8C0C0	ZHX2
P46684	ZIC1
Q62520	ZIC2
Q62521	ZIC3
Q7TQ40	ZIC5
Q91VW9	ZKSCAN3
Q61624	ZNF148
Q91VN1	ZNF24
Q8CJ78	ZNF628
Q3URR7	ZSCAN10
Q07231	ZSCAN21
