# Supplementary material for: Multiplex Eukaryotic Transcription (In)activation: Timing, Bursting and Cycling of a Ratchet Clock Mechanism
Source: PLoS Comput Biol. 2015 Apr 24;11(4):e1004236. doi: 10.1371/journal.pcbi.1004236 (PMC4409292; doi:10.1371/journal.pcbi.1004236)
Supplement: S1 Dataset — (ZIP) [file pcbi.1004236.s019.zip › Modeling files/trade off sensitivity and number of tfs.nb]

(* Content-type: application/vnd.wolfram.mathematica *)

(*** Wolfram Notebook File ***)
(* http://www.wolfram.com/nb *)

(* CreatedBy='Mathematica 8.0' *)

(*CacheID: 234*)
(* Internal cache information:
NotebookFileLineBreakTest
NotebookFileLineBreakTest
NotebookDataPosition[       157,          7]
NotebookDataLength[    179338,       3498]
NotebookOptionsPosition[    177471,       3435]
NotebookOutlinePosition[    177816,       3450]
CellTagsIndexPosition[    177773,       3447]
WindowFrame->Normal*)

(* Beginning of Notebook Content *)
Notebook[{
Cell[TextData[StyleBox["Mean saturation degree required for a specific overal \
saturation degree as function of the number of transcription factors: per \
site saturation degree increases with the number of transcription factors ",
 FontSize->16]], "Text",
 CellChangeTimes->{{3.521191299896636*^9, 3.521191369503255*^9}}],

Cell[CellGroupData[{

Cell[BoxData[
 RowBox[{"plA", "=", 
  RowBox[{"Plot", "[", 
   RowBox[{
    RowBox[{"{", 
     RowBox[{
      SuperscriptBox["0.9", 
       RowBox[{"1", "/", "n"}]], ",", 
      SuperscriptBox["0.75", 
       RowBox[{"1", "/", "n"}]], ",", 
      SuperscriptBox["0.5", 
       RowBox[{"1", "/", "n"}]], ",", 
      SuperscriptBox["0.25", 
       RowBox[{"1", "/", "n"}]]}], "}"}], ",", 
    RowBox[{"{", 
     RowBox[{"n", ",", "1", ",", "10"}], "}"}], ",", 
    RowBox[{"Frame", "\[Rule]", "True"}], ",", 
    RowBox[{"BaseStyle", "\[Rule]", 
     RowBox[{"{", 
      RowBox[{
       RowBox[{"FontFamily", "->", "\"\<Times\>\""}], ",", 
       RowBox[{"FontSize", "\[Rule]", "14"}]}], "}"}]}], ",", 
    RowBox[{"FrameTicks", "\[Rule]", 
     RowBox[{"{", 
      RowBox[{
       RowBox[{"Range", "[", "10", "]"}], ",", "Automatic", ",", "None", ",", 
       "None"}], "}"}]}], ",", 
    RowBox[{"PlotRange", "\[Rule]", 
     RowBox[{"{", 
      RowBox[{
       RowBox[{"{", 
        RowBox[{"1", ",", "10"}], "}"}], ",", 
       RowBox[{"{", 
        RowBox[{"0", ",", "1"}], "}"}]}], "}"}]}], ",", 
    RowBox[{"PlotStyle", "\[Rule]", 
     RowBox[{"{", 
      RowBox[{
       RowBox[{"{", 
        RowBox[{"Blue", ",", 
         RowBox[{"Thickness", "[", "0.005", "]"}]}], "}"}], ",", " ", 
       RowBox[{"{", 
        RowBox[{"Red", ",", 
         RowBox[{"Thickness", "[", "0.005", "]"}]}], "}"}], ",", 
       RowBox[{"{", 
        RowBox[{"Orange", ",", 
         RowBox[{"Thickness", "[", "0.005", "]"}]}], "}"}], ",", 
       RowBox[{"{", 
        RowBox[{"Green", ",", 
         RowBox[{"Thickness", "[", "0.005", "]"}]}], "}"}]}], "}"}]}], ",", 
    RowBox[{"FrameLabel", "\[Rule]", 
     RowBox[{"{", 
      RowBox[{
      "\"\<Number of transcription factors (TFs), n\>\"", ",", 
       "\"\<Mean saturation degree, <\[Phi]>\>\""}], "}"}]}], ",", 
    RowBox[{"Epilog", "\[Rule]", 
     RowBox[{"Thread", "[", 
      RowBox[{"Text", "[", 
       RowBox[{
        RowBox[{"{", 
         RowBox[{
         "\"\<0.9\>\"", ",", "\"\<0.75\>\"", ",", "\"\<0.5\>\"", ",", 
          "\"\<0.25\>\""}], "}"}], ",", 
        RowBox[{"{", 
         RowBox[{
          RowBox[{"{", 
           RowBox[{"2", ",", "0.91"}], "}"}], ",", 
          RowBox[{"{", 
           RowBox[{"2", ",", "0.8"}], "}"}], ",", 
          RowBox[{"{", 
           RowBox[{"2", ",", "0.62"}], "}"}], ",", 
          RowBox[{"{", 
           RowBox[{"2", ",", "0.38"}], "}"}]}], "}"}]}], "]"}], "]"}]}]}], 
   "]"}]}]], "Input",
 CellChangeTimes->{{3.521189781597457*^9, 3.5211902479905157`*^9}, {
   3.521190295232956*^9, 3.5211903402523947`*^9}, 3.5211908564556837`*^9, 
   3.521190894976516*^9, {3.521191147448276*^9, 3.521191288061668*^9}, {
   3.521191444753881*^9, 3.521191446041812*^9}, {3.5212851499363337`*^9, 
   3.5212853657504997`*^9}, {3.5957515539535213`*^9, 3.595751624125535*^9}}],

Cell[BoxData[
 GraphicsBox[{{}, {}, 
   {RGBColor[0, 0, 1], Thickness[0.005], LineBox[CompressedData["
1:eJwV0Hk81PsawPHJUtRgylJm7L+y1K2jtBzVy/ONFipxLC3MlVM57SkN4cTF
cGwhZSlbZUvCtd0WshRKpCtOc6uJtGGY3+87xhgTB+d3/3hez+v91/P6PKZH
/N38lBgMRiA9/9/vxpzXMhgSqI43F7x6JYbnmv9O2rdIAuyodb9IXouhZhVr
JEdPAtF6OuOsN2JI9uvJt10tAXssf+r0VgwO7/frXPSSgPLl/RZZfWKoaD48
+b1WAmt1HtTVkWKISbnQ0HlyDFR+P15gyCQhoKxHnx04BjHQNYo1SPB9aRN0
ImIMclOfy5u0SNisLF+jmjkG7au/HjukTYIkKPS2XesYhMfkLwlgk8D14fOr
jKRwqraJY2dJwrrV6U6ZvVJQ063b62VPgtK59Zz3n6TwYffHIY3tJPRU9IrZ
YincOv/qeNMOEi5YL7mapzIOMqpwhYETCZU2KYKiDeOwuFFNpcGFhDWb44/W
Zo5D3/DW6FtcElbuCgt74y2DfqN3N+d4JEzFGrhon5DBxcSAqqAgEjra6008
eTIY/k2dLb5EwsndUy3vrshggeKR6E0oCSXOlxYONMjA0jq+Jz6CBHOPC5mU
8QS8do+xLk8kwfRXv6pF3yag+5HA4M/bJHzsG7oWhidA+wHzq0o+CRlep3h4
agJ2rmAGry8gYaGH/6bexXIIsYzXvVpEgmxnSEMWyMFDnu9iW0pC+z+SXlpl
y4GffMDOs4aEc4raz7vcJqFHL3tvYysJ9SkqS6KbFWDIIWRF30ioTo8LfdKp
gL2qzO7U7ySUZjO/ygQKqEnk9F8eJCHrrk6tH6mAszsG0lyHSQhuWr5/F/sH
BIxPxlOjJGzE27MW8n7ADY4HT3Wc/ue+GLNUiykQF4bPK2ZQUKgx3yYveRqe
ZvS2fNGnIHxTO6sjaxrk7PO3qtkUHPw1gZoonoYdF4peRnIoYP5Hs9S5aRpE
j49qGBlSwOMuNZ3B09BrmX1qnwkF2+9banF/+QuC+Nc3p5hT8NVxz6i+zgw8
Fqr0ZayjwCz6akH6zVlwEy8NGHKkYEi0IXWscBYsLue0xThRUOYiDHeunIXQ
hOV3id0UbOCYe6m+mAVrpZV6PnsocKyuZwXKZmF0lWtVlzMFZwcGwzxc5mCm
X3X7DTcKuHlGZfFKDCQodvvR501B8RTvD8dHDCTzmSqyP0tBzE+DX9bbKyFu
9/qgM8l0z5U4Y2mrMtJW7964uJQCkd+1g1WrVVGuK3nUp5kC1hNf20+181Hn
p3n2v7+lICklQ0/LTA0dcziu2TNIQXXCTK9WnDrKzWhRVkxQYKpkZfsv5iIU
aS8xuaeCYVBenyUJYqK5E1Z7p1gYJo5rF3bPaSDNFpMONUMMZYycpMhILeQw
qXBotMDAXfTcNovHQsnCb5VCawxxHrcZ9zctRiKG7qDIFsNhbkXbE3IxEkSv
kZVvw+Cdn9evWrMExV7i+vg7YVh1+e7xhzxtpOvN2RXoiqFI5xt10koHxRZF
WyXsx7BjVKnDndRB/ta+FWVcDFcjPAvsCnXRHaq1TvkIhop7zeLUA3po4PHR
D6O/YZCyNBMM2EvRxNo2G9FpDJ83pqwo+e9SFOcc7O54nu7JkuqcTluGjOeX
jD/hYei7do6X4amPaoNsZt4HY/B3Mup5ps5GC301c0MuY7Cwq+Sbd7HRmZOR
UusIDAljgTaJfA4SZvY/CeFjaP7Zw/3gRgPEb72vGf8HBoNGnRdchQHaevV/
eZXxGAglddsj5Yaoy63DMuwKBpfoT7N5F4zQO05uhm8KBvM20bOPlsbos/m2
M9JUDN03mZNRH43Rp5k8oVcaBldBHFS6mKBQ3YgH7zMwaEJR1K1SE5STV92l
fRND//Nq/5Uapkg40iI5ko3hxo1XaaKzpqiqzkEzORdDiRPD1qrdFEVIshvC
b2Ho0F8Rq7LSDDFn9Qv4dzDYvzzq4RtjhrwT8rXcCzAUPqs4JOk3Qyr1yTy1
IgzLhCNqBohAaqfXGb8pxvClB21qzyJQj9nYkdMlGPIs9+j9M4dAQ+mHTwbQ
PhTuOTGWS6DynPJzIbS7rU7VcO4QqChUFBhLuzHi+k/+dwkkVRsOKqCdvWbQ
Qq+WQPX3tzoIaXskJC471kWgpIumC3bfw8AaSJ9UvCaQQnfBiCvtzg23BUnd
BLLt+rPzAG37z7VpD3sJ1BptdcWPtvXP/axFHwg0zG2ai6DNHLRWrx4kkFma
oPoh7fYtW4Z3DtP3rnOjG2nzU3e8EIoIVN3+2qON9tRWrxhVkkCq74KlPbSH
r/PnHRon0KOyEROKdqEoaYCUEcgt+L1IRvsw3GiKkhOoLfJB1TRtwUhZWNkP
us91q516KYZr6CF32zSB3mZ+V2LR3pfxdIvgLwJ9Mwp/rkd7obiTfXqWQFHm
8+MNabdtE/yYmyPQNBW2ezntvwHM3awu
     "]]}, 
   {RGBColor[1, 0, 0], Thickness[0.005], LineBox[CompressedData["
1:eJwV0Hs0lHkYB/BpGIfchpHLsMS7ubWkdYtaz6+UsgnZsalUZK1sydqVLZtS
WLcQhjIyKYqN7MRs7JZbR+WybZZt1l3SamZe886My7iz7/7xnO/5nOeP53wf
85PRAeFUCoXyLTn/Z5/8wFYKRQbTlV4bKBQhvND6JctXXQbyJlOzEWUh1G2m
i2/py8D+7l6fx2pCyA7vuetmJwPW+EH3QIYQPPu/1Pv+iAzmvEKTfS2FUNNy
Yu5fvgziwnZcdN0vhJScmMauSDk4RR0bxHKF8F11jxHznBwiuCqjQQVCCOlw
jDuVKIe0M9ts04uE4K6ksKfdkEND663Hg3eEIIuLL/Vok8PvifGXvWuFEHw8
KemR6RTkOQqO+vYI4VO7Au8bvVOw31k/zF5bBNSzTsb9o1MwkrTO04Yhgp6a
3knm5BTM12UWmxmIIMZB9zpXeRoG/RhvVk1FwHPMEdxznobhtqAdafYisHdP
D+PfmAausZ/bKx8R2O5NSPjr6Ay8Hwzn+/0kAvPQ8Efq72dhtMOwMI0QwdDw
h7wE6SxE3+lQDZWLoPDIN7HSxVnwaQ3822VGBOtZ0a69OgpQWq5PHlgQwYzX
hUYOKOBhjxOPShND+ydZHTbFCthVYuHdzxTD2Xn+2N6AOahIP6N4vFsMT3KU
dZNb5mHNX8wezhVDbUFa/NOueTjkOqPOZIvhQbHG+IxgHnIaGx+yCsXAqdDj
h0vm4eD25Pg2jhjON3/85V7mApwYaIvLLhODi3Q3Z33sAuybeTz8ii8Gnm+K
Ra7VIgzIfHtUBWIo11Rx5GYvwbqq+/V9DBwuubbTOzlLcGnM4cA/G3AICs0g
Zu8vwanjVV5/G+Cg8avWgwPNSxDU5hDVYYxDbLCB+Yp0CUIVmk2lGA67q6y1
gw8uw+djT3RojjiM79uPG+mtgPWPz9d4/jhYJF8vKyhaBfu2T4/KU3H4IHLO
lZevwp6reSHx6ThU+w1eOsBbhc7sniBqJg7OxpZHaC9XIU4CltrZOOyrfUI/
N0PuBewAEzYOUW8nElh+a2D1S/kArRSHYK5pdTqVgjgqqdUm9TjcX4z9aV8D
BQmGlFhZ73BI2TLxzmkXFXWfX3Doc54EjWtpZlNtSsjn+8C1xh8nQRSeF/TI
joZYlUPpMfxJoD8NcRvlq6AQlT5mqHgSsnIK9bUtVJE726loSF8CtRkrvdpp
aui3rQN1Q59JwJxq43ZZQx3d2Xox/3WYBCYUTziyOA3E9UnZ1JAkgdkIRnn3
miZaSLR0VSuTQDXlVtaVK9pIhx/RjDdJIFj9hRsnlo7qejMEfIEE0lillCpX
HRTI/hc7SUjgRHDN86cSHdSm/UPNb1QCjt7ljtDqdJGu5/B6hgEBmy9WRNTH
MlCIpWw21YaAe3rviUgbPcRghO9MdyNgD07t/EKihzT7m8bqvAm4nhhY5lG+
AfHyRS87DxFQ83PLZO4hfRRW4lzV8hUBU3StDBOmAWrFc12nYggYc8nZVPna
APl9nX88OYGAWc6U3mm2IdoSJ/QJSCdgOO9sbGGgEcq7HdnsziYg2tu055ka
Ez2di6jqKyHAyoOXZPmKiaJKC67UVxCQIT/nmJlkjP64bHvqOx4BLdtYXwS5
mKCTQzaKggYCTJr0XgbPm6DxHStnl1oIwKhqbicffoSq/WP6otsJ8EseXeXG
mKLLYS5nLLoJsHwuejZkbYY6TkfmLwsI6C7SmLs6ZIY+WCi5RA4T4C9IA57f
RiTRzc7WfU+AFty7evvBRtSaafgRTUzAyIvaaFtNcxSw0f+eg4yAmzf/YIui
zNEo27xseZaASm+Km027OXJQukm1WyKg02hTqrKtBapwX6GxKVLY1RHGCkmx
QAMNi+fP0KRQ/qzmsGzEAtltxHhralIwHBSrmiAM5dGt5l5oSeFdD3Jt52Do
Df3PQ7oMKXCt9+sfu4Uh7fGhzZtIH74UOCsvwVC4WLLsSrrb5ps64zsYmogx
KjxGuikxf0t0BYaUPn9QXkm62H7CSp+PIcPrBx099KTAysg0/OoVhv7y5RpH
bJAC/W3B3PyfGOoc98+9QLrLuVSQ1Y0hpqaJ8jXSu8b47PpeDM33r77lkXbY
NkJXH8CQQ4La+UXSGhMOarUTGKK6dxln6Uuhfft2oZeQ7PM6KOw26aTcPS8H
RRjKfaNW+Yj04o4jKTQJhn5412ctIC3MT1p3eBpDwa2fqZoZkP8RZb2VzGAo
qGRh21bSJ+Bm81UFhlI9R772JC0QVydUL2Ao7MbHv0eQzkP1wTuXyPtFqaMX
SPsWtm4XLGOIr6FPvUZ6/WQX8/QqhiTF3eZc0s93ChbW1jA0Ka334JH+DxLY
bG0=
     "]]}, 
   {RGBColor[1, 0.5, 0], Thickness[0.005], LineBox[CompressedData["
1:eJwV0Hk41AkYB/BpQq5cTZMkMr+iIZ2i6fC+ibBttKLt0OqyqXZJpmuXlCLJ
RIoyJivRvXJMq12EHqGUxDYdZGbMNI6ZH+OeUWl/+8f7fJ/P8/3r+9rtiggI
pdNotBDq/s93/esX0Whq8Po4j0WjSaDW5AHPz0gNnZ4mFc2TJFDiZNYjYKrB
MmDj7GxTCVwIbc7lOKuhMFk/2tZWAmveb2JEbVWDfVmk78tVEiioChn9JFTD
of6v423HJRCfElnRsK8fOrU7oyeREljsnO57pWUAnF32TuFUS4Ee7jLjvXgA
zupw5urWS6G5oEVlpRqA/CPvJzY0SiFyoUVqts4gvMu9ucCzTQqFS1JE+UsH
YfmSLDdyRArzl5/bLbwyCLcaieZZTh3g6B0T83rbENTkPbTwSOkAu52hRUby
YUjr9Gd3ecug7WNnWkzfMICmLmnCehlkbN3P7RsbBhePz4PMABkYBka4tZiP
QHTG9r6lwTIYWnu8gg8jYLFnua7XQRnUz+M9Y2eNwFfV+UP3rsggXCOUegeM
QmW/v89fMhmUpehYnKnSQGx/fG5mpByK0xN/K2/QgM/Rv50qD8vhbpaxbEik
gXrR1BfS43Lg32IIQ0kNDOU5/mQTJ4djlbM3eVtpwcSfaXU4TQ6ufZ58Q64W
4t1Nj2YVy6HQL5510WEMwsXurmK1HPIm6y3JvvAZJj3Jt28J/QSsM6k30jPH
weGY1i/GSwE3x7gJPo9oWNPVFlIyqoD4BYoOFw86rn5ZVLEtuxOMkxNtB2om
YrngfkTAvC7oDk3bXOSsi3m6uWJFTheYle/giIV6qMl5mDBm1g28lAymKUsf
gx4lsH3Cu6E46WuLaaIBHmSZe5VXdYMdnc2JNTbCHwSLTiWb94BipIyvPmKM
xtVl+gNBPTC8d0pe07fJKI7bwT2W2QP3aQLeqVOmuG7iWBT5pgeCjWo5fK4Z
0nrXRj02UEJiYA7tnps5muo5tyavUkJIcMHTctIcY068ObBqvxK25Wa365ZY
YJf+gzrrK0pwir61t5Q7BceENb1DlUrIZ8h797EZOPNf37JomRK8lPTnG0kG
jieluv8+SQWpJ4NuuOdNxcCWum999ioouFOluvgjE21PXnzYv0YFA2YmSdZW
07BysaM4aacKpK4pc26/moaGJSyDlN9VMMwfYBy4bIkeqcSIQ4YKPqaFczOC
pmPsIUFpfYEKInxtmp8YWKFOKyv2XI0KHNwLT9u/tMJPSzezOj+oIKn/8JLz
p2dgda9NWWmvCqqWBW7c7GqNfZlvtW4TSLB+zKgL1lij9stmvyAGCQTdgLPr
z5n4feRRvcA5JPifEY9nR9rgLlbtBYUrCfZPu5+0zbXFFROdV6auJaEp03g0
rs0WzfPY+p5BJGwQJUKh/ywUKC02nt1Dggnkx/1xdxaufhVT5nSIhPba4gjH
yXaoiedVbDpJwtWrLy53/2qHGzw9xu/wSLjtS+Ow6+3wTc6BOH4mCc+nzzmr
48jCL6HMSqObJHg82x24I56F+3gL3d2KSMh7UrBF3c7Cu0NOPz8tI8GytUff
Ggls7xykN9aS0NGMbvV8Aolpjpf+aSIhe+465nYBgcHaxVYKyltOBA33XyOw
6PoRvvlrag97f8mM6wTyLgsTwig/PnlpQcQtApOZbibMZhKy5iscmEICUy88
/BDRQkJg0nnLPS8JXGN6lGsjIsFMkj6qaSTwOqd9ji/lhqU5Il4TgV4VRU1R
lD2kwsulLQQqO25YPKO8cFm7mdEHAk+Zir2j3pJgrFhoUKwgcMNN+vHadyTU
r1jRtbaL6rPk1WrKpy961bV2Exg2/p3OjPckjK3cGq9LUnvo9w5HUO66dHrC
lkEC9wikhpYfqP908yTkEIEGArNZHpRD4Gpl3AiB6Z2v5v9CWdRzP+a+lkC5
jy6ninIalgav/kxg7YYTLj2U/TKqV4i+ENiYyGMzWkkwVDVYHRgnUBXmYulO
+elqkfbbNwKvhXFpYZT/A0+L7IY=
     "]]}, 
   {RGBColor[0, 1, 0], Thickness[0.005], LineBox[CompressedData["
1:eJwV0Hs0lAkYBvBJ6jSNy2BiaIrxnUSO7SrmaL2vKRXCbtiwWiq6bBfrJFsn
bRi3jIly2UjUUBSR3JK2bJtrZLBNt1l3Y2Y+NJQoK/vtH+95zu+P55znvNz9
obtDNGg0mjt1/+frCff1NJoauh/6baPRJNCoUybyYKih7oaf+21dCVRYM1U5
hmqweuGc4GYqgYshXWKejRoGSz1jzjpKYOubH1gn/al+8DnXC5ESKK0PnB6u
VMN7ozOW/tMSiEsJ++P5kQmYdk0+2DjSCRtsMlx+756EBQtnH1ZXdAN3X0g5
Y2gKso2rhEu3vIK6FE392PoZCH5odcvC9C0UaC/emHtxFqozVrh2XZOBeWxq
fkbWV8jMaAvZTuuFW1/C43c+oOH48pc0VmQfxK2VD2zia6CZtFBYcaIftJIT
TSefLcSCA0sZtfwBUIZc9i23WYQCvXJ/wccBYD4K4vVWLsb1suLwVPEgiFIy
DXXNl+CuWnFnm+0Q3E+a69ZNpKMQzi4sqx0CroYV77wWAzd3iCdEW4ZB/qku
Wx2hhUhYEKklwzB1yKBAMq+NdJO6xq0cOZTQckTR0bq4wfYXTftoOQQwGnnZ
4UzU1TT0D38th0Tv67RiOz1MyHJb5r1uBAIDShsejenh/lTfvUWRI/CjOLdn
UYU+OjTctWxtGQHryMJDNeEG+GzO7MUxpgJusobGj1ix0GIsrWyjhwKcSY1W
rzEWqmb5x41FCkiN8sl3LFiGK61uBnk9U0Dp7frRS3sMMaRkidOv0wqYZOok
cUyMUHCy3V9mrYT+zSmrijqMsM5d/6CRvxKmsidZR9PZaF+eFhd/QQn/XD4R
nuljjHOJ9LGsKiWEuqzseko3QekmblWhTAmrHe8JLNpN0Ka5+/2YpgqSJk5t
FAqW45GIdN9qSxXU23t7+W7m4LjHgyhbVxVwHrOaAmY4WCOOvzByTAWEBp23
/+4KjDUYknYLVeAZ2/s1N2wlDnIPGvQVq8CiQflUZmmKHTPixdHNKpBkaU3H
yEzR5UxT1IlBFXwnTYR7nmao35RhGDavAh24GZN3xwztSgqvxrNJ6Gm8H7pG
m4uOOofH8zaQcOVKW7ryOBd3dYby7dxIKHKh8ayaucjitwW47COh1XhVguYa
c9QNcxjafZoEfssB76A4cyzeY5dMF5FQ8LTUT91jjiejGFn510lgv1Mt4SCB
OUOj5y2rSBjoQrvmbAKFjqeK8ptIyLV0M9ybQ+DutB0NHyn7/eYzNXGNwNp9
ky+dm0mQWP1csfwGgf3fy7pGKD+OSlsbWkjg6Tx3B+tWEq5+I19tWElgxw7N
lrI2EryThOzgdgI5UUmqsk4SmH0Z0zMvCLxzpiBhnvJz2+tSkYTAvKxRtmcX
tb+/Mr2mm8Cz7Xrsccrr7HuYjLcElv30OdH6bxK05Ovo9+UERh+LsyuQktDs
4KDYriCQ7lLH/kBZcMm56Z2SwIipneNOr0j4ssU/btEYgVnaERG9lBVpggV+
Hwh88m3grPEb6j9KUd/YRwJjblw9f5hyIFx5EvOJwPKgbTPVlKWqknMlnwn8
y3K40estCZexJsBplsAotwGOmLJH5p8O0n8JDJjzOaSmvHT0ucnRrwQGt/Bv
Ob4jocFJ+nl+nkAFr/hNMuX/AE3fVoE=
     "]]}},
  AspectRatio->NCache[GoldenRatio^(-1), 0.6180339887498948],
  Axes->True,
  AxesOrigin->{2., 0},
  BaseStyle->{FontFamily -> "Times", FontSize -> 14},
  Epilog->{
    InsetBox[
     FormBox["\"0.9\"", TraditionalForm], {2, 0.91}], 
    InsetBox[
     FormBox["\"0.75\"", TraditionalForm], {2, 0.8}], 
    InsetBox[
     FormBox["\"0.5\"", TraditionalForm], {2, 0.62}], 
    InsetBox[
     FormBox["\"0.25\"", TraditionalForm], {2, 0.38}]},
  Frame->True,
  FrameLabel->{
    FormBox["\"Number of transcription factors (TFs), n\"", TraditionalForm], 
    FormBox["\"Mean saturation degree, <\[Phi]>\"", TraditionalForm]},
  FrameTicks->{{{1, 
      FormBox["1", TraditionalForm]}, {2, 
      FormBox["2", TraditionalForm]}, {3, 
      FormBox["3", TraditionalForm]}, {4, 
      FormBox["4", TraditionalForm]}, {5, 
      FormBox["5", TraditionalForm]}, {6, 
      FormBox["6", TraditionalForm]}, {7, 
      FormBox["7", TraditionalForm]}, {8, 
      FormBox["8", TraditionalForm]}, {9, 
      FormBox["9", TraditionalForm]}, {10, 
      FormBox["10", TraditionalForm]}}, Automatic, None, None},
  ImageSize->{455., Automatic},
  PlotRange->{{1, 10}, {0, 1}},
  PlotRangeClipping->True,
  PlotRangePadding->{Automatic, Automatic}]], "Output",
 CellChangeTimes->{{3.521189795788233*^9, 3.521189837600045*^9}, {
   3.521189873501017*^9, 3.5211899940955553`*^9}, {3.521190029674795*^9, 
   3.5211901860999527`*^9}, {3.521190228064732*^9, 3.521190248493434*^9}, {
   3.521190297490067*^9, 3.521190342461561*^9}, {3.521191175749386*^9, 
   3.521191288971362*^9}, 3.521191446616251*^9, 3.521267292402614*^9, {
   3.5212851726603127`*^9, 3.521285370388921*^9}, 3.525406421582729*^9, {
   3.595751543210907*^9, 3.5957515693244004`*^9}, 3.595751624982584*^9, 
   3.602600971062143*^9}]
}, Open  ]],

Cell[TextData[StyleBox["The sensitivity to the transcription factor \
concentration decreases with the saturation degree",
 FontSize->16]], "Text",
 CellChangeTimes->{{3.521191389855294*^9, 3.521191422957445*^9}}],

Cell[CellGroupData[{

Cell[BoxData[{
 RowBox[{"f", "=", 
  FractionBox["\[Alpha]", 
   RowBox[{"1", "+", "\[Alpha]"}]]}], "\[IndentingNewLine]", 
 RowBox[{"dlnfdln\[Alpha]", "=", 
  RowBox[{
   RowBox[{
    RowBox[{"D", "[", 
     RowBox[{"f", ",", "\[Alpha]"}], "]"}], 
    RowBox[{"\[Alpha]", "/", "f"}]}], "//", 
   "Simplify"}]}], "\[IndentingNewLine]", 
 RowBox[{
  RowBox[{"dat", "=", 
   RowBox[{"Table", "[", 
    RowBox[{
     RowBox[{"{", 
      RowBox[{"f", ",", "dlnfdln\[Alpha]"}], "}"}], ",", 
     RowBox[{"{", 
      RowBox[{"\[Alpha]", ",", "0.01", ",", "100", ",", "1"}], "}"}]}], 
    "]"}]}], ";"}], "\[IndentingNewLine]", 
 RowBox[{"plB", "=", 
  RowBox[{"ListLinePlot", "[", 
   RowBox[{"dat", ",", 
    RowBox[{"Frame", "\[Rule]", "True"}], ",", 
    RowBox[{"BaseStyle", "\[Rule]", 
     RowBox[{"{", 
      RowBox[{
       RowBox[{"FontFamily", "->", "\"\<Times\>\""}], ",", 
       RowBox[{"FontSize", "\[Rule]", "14"}]}], "}"}]}], ",", 
    RowBox[{"PlotRange", "\[Rule]", 
     RowBox[{"{", 
      RowBox[{
       RowBox[{"{", 
        RowBox[{"0", ",", "1"}], "}"}], ",", 
       RowBox[{"{", 
        RowBox[{"0", ",", "1"}], "}"}]}], "}"}]}], ",", 
    RowBox[{"PlotStyle", "\[Rule]", 
     RowBox[{"{", 
      RowBox[{"Black", ",", 
       RowBox[{"Thickness", "[", "0.005", "]"}]}], "}"}]}], ",", 
    RowBox[{"FrameLabel", "\[Rule]", 
     RowBox[{"{", 
      RowBox[{
      "\"\<Saturation degree, \[Phi](TF)\>\"", ",", 
       "\"\<Sensitivity coefficient, \
\!\(\*FractionBox[\(\[PartialD]ln\[Phi]\), \(\[PartialD]lnTF\)]\)(TF)\>\""}], 
      "}"}]}]}], "]"}]}]}], "Input",
 CellChangeTimes->{{3.5211906749989758`*^9, 3.521190841287629*^9}, {
  3.521191382833844*^9, 3.5211913840986958`*^9}, {3.521191437755121*^9, 
  3.5211914410250072`*^9}, {3.5211916487810373`*^9, 3.5211916521478558`*^9}, {
  3.59575164572077*^9, 3.5957516603816085`*^9}}],

Cell[BoxData[
 FractionBox["\[Alpha]", 
  RowBox[{"1", "+", "\[Alpha]"}]]], "Output",
 CellChangeTimes->{{3.521190700876272*^9, 3.521190749434833*^9}, {
   3.521190790654539*^9, 3.5211908417020197`*^9}, 3.521191384616747*^9, 
   3.521191448300922*^9, 3.52119165328336*^9, 3.52126729259603*^9, 
   3.521285371892622*^9, 3.5723525328877387`*^9, 3.595751661509673*^9, 
   3.602600972633232*^9}],

Cell[BoxData[
 FractionBox["1", 
  RowBox[{"1", "+", "\[Alpha]"}]]], "Output",
 CellChangeTimes->{{3.521190700876272*^9, 3.521190749434833*^9}, {
   3.521190790654539*^9, 3.5211908417020197`*^9}, 3.521191384616747*^9, 
   3.521191448300922*^9, 3.52119165328336*^9, 3.52126729259603*^9, 
   3.521285371892622*^9, 3.5723525328877387`*^9, 3.595751661509673*^9, 
   3.602600972642233*^9}],

Cell[BoxData[
 GraphicsBox[{{}, {}, 
   {GrayLevel[0], Thickness[0.005], LineBox[CompressedData["
1:eJwVlXs0FPgbxu0U7Y7VINsFUf0UW5uWLjsVPS65pFgj1WCTWJJqTSm5lYQx
435vEoMhIrKmDa1aSpqZLNWv+mnastrMmDDzpQ1Z0c7vj+c8/7znOZ/zvu85
z/LAcK9gioaGxo9q/d+npYHBH5yTwDsZZjJwjeDRuKgrwKAfgQas0G29f2Jf
ScfdQ/4yMDqjYr51fAbmwowII00Fyqq6rHKHH2KR225JX/FbCHqFL5LSJTCN
2ms7WjcEtmkVFbs6sXdzqU1g+DBqDBN1TjvcRdgJXyeXz0ZQe/SbZ53jbRip
tm2VnBhBZbv+KuHhWwiZtvfgd4/gqdlohk7eTbi8q/rn3SIl2o6JV4faNWPA
YPa5fI8Sb5g0usTzBhi+5cXeqUqcXDtu6Fd/HTu3cH2cm5VoWNu0vttJCCPI
KVv7lFg9r0dhPr8R3Z1H+hgaKjhWOC75658GmLK0K0NMVKDOurYVLLkG01xj
mG1WQatv0/xbx+rgE2JRqcdQIbIo+rZMVYsOo9PdRSEq9DhmWuwurMEuo7JV
i2JUcN85W5DhfwUxj2n0njQVghSUeGPHakR++chw+pIK5fRPXh52VXB/fIr2
sFaFjcOCz2m7L8PaRDMyokWFV8bXSsVRlTDru8DQ7lTh5tLzcreGCmgrB0/9
8kiFnesSylveC3CeZX+S84d6flLRGuUiQEhixL4SmQqVEhFndVU5kjPWbtEi
KtSam+8vppXDp2F7+5NJFeKoN6Y7zpeBOm0bbaBBUMu3e86aKcXWWPLts3kE
ZTzdv3w0S2HZMWi1nEZgUzSvQ2rExzKTk3GUhQQTW+OO/4wSjApj3ycYE2gK
uKw74cXgsodTqlcQPLXMotCuXoK+VO/7GAuCllf3ljaNFqEo+lO1hiVB+++6
GsMowtBEt7vdeoK2FfbOExcugrf47NFtdHX+iA3L+gMPv/d/avxkQxAqn9P+
RQAPrV4vfuDYEyRcufHj+54LeNL6xPWlE0FmMkcWuf0CWrSHpmZ3ECzg/nZ3
WXsh/N+9vPy3OwH9l4Pb0+wLUb/rnM1tBsHhsIlwprgAjYy54f57CIjklKm1
dwHSU3yapEyCqPkPN0gG8iE9/ohp9QOB6t6Y7Gl0PpoVtPBDBwjWvKWY6C/I
x4Y3UYozgQRHL74Zdfg5DyY07azIYAJ3Y76JJSMPCcIX1N2hBPKGmkr+eC5i
lCtlBkcIhJ4OfkEluagJ/yrt9jGC11SvEg/XXAxR1nt6sAguCkqnNk7k4Hwf
nyU+QdC7zmxkrCoHevHaC9aeIpAuzebv983B5y1stzOn1fyzFg17dXPQ8fir
xb9GEzSKnGZuibPBEn19dCCWoF9PFHMiMRsv9EfNZ86o918585mfXTYgTzTR
PEcQxNI60DKbhYotcxbOJBAc3GcV/+u5LNAbUsWyRAIja+9XGVpZ2P+Hoawt
maDDYsdNrexMHA8+rJueQlBYUSWbNs7Ef4dLZW5cAq62Js+5PgOeOdTJj6kE
sqt+tnftMqD/oLlHkK7mi9Xx2tWbjq5eKrHJJNip42Z7j5WObTYOT7qyCOpH
Weu0ddLh6/Q3+T6H4EiN5Zy5dWlIbI69Lskl8DbVX57nnobes2HszfkE+90C
gvljqThI7+8qLSBoHRybp8NLRbyH4vXHQoLvAkaSRXapUHh2LWfwCPTur8lo
HuZi0NSvv/giQYgW/a2Ix0VAxOaf+osIpswrjg+4cKGgL1lsXEygcb9xauoD
B6706VWeJQRKpZX9xFUOXIJC+uP4BIaWh+SiAA4+rClmC0oJ/kMZZ/ov4sBv
g4R5p4zA7a2wu+ZhCgoF1nnScgKO7771l7gpmOMfED4sINgRrzA3c0pBUMR2
s8kKAjPzN6pNlBT0PT8g/1hJUC3+IvR+OxuRnQODHy+r/0vQo3X/HBvOXf9j
Tlap72Xp/uBrBzbi/7Q4NFJN4L9MvFE+l40Hp6XbXl4hiNAR7BgVJ2Pl6y+p
ohqCs02iONvMZOwZWzlWV0uQU5vY1OGdjACrV4aZVwn0r1x3jTZOxnTx3rqw
OjXfHeaQtywJRbqbJA71BOXSWKF7QxKunRHmLVT3hEN+wAK/mCT8C7UQIY4=

     "]]}},
  AspectRatio->NCache[GoldenRatio^(-1), 0.6180339887498948],
  Axes->True,
  AxesOrigin->{0, 0},
  BaseStyle->{FontFamily -> "Times", FontSize -> 14},
  Frame->True,
  FrameLabel->{
    FormBox["\"Saturation degree, \[Phi](TF)\"", TraditionalForm], 
    FormBox[
    "\"Sensitivity coefficient, \
\\!\\(\\*FractionBox[\\(\[PartialD]ln\[Phi]\\), \\(\[PartialD]lnTF\\)]\\)(TF)\
\"", TraditionalForm]},
  PlotRange->{{0, 1}, {0, 1}},
  PlotRangeClipping->True,
  PlotRangePadding->{Automatic, Automatic}]], "Output",
 CellChangeTimes->{{3.521190700876272*^9, 3.521190749434833*^9}, {
   3.521190790654539*^9, 3.5211908417020197`*^9}, 3.521191384616747*^9, 
   3.521191448300922*^9, 3.52119165328336*^9, 3.52126729259603*^9, 
   3.521285371892622*^9, 3.5723525328877387`*^9, 3.595751661509673*^9, 
   3.602600972644233*^9}]
}, Open  ]],

Cell[CellGroupData[{

Cell[BoxData[
 RowBox[{"Fig1A", "=", 
  RowBox[{"Plot", "[", 
   RowBox[{
    RowBox[{"{", 
     RowBox[{
      SuperscriptBox["0.9", 
       RowBox[{"1", "/", "n"}]], ",", 
      SuperscriptBox["0.75", 
       RowBox[{"1", "/", "n"}]], ",", 
      SuperscriptBox["0.5", 
       RowBox[{"1", "/", "n"}]], ",", 
      SuperscriptBox["0.25", 
       RowBox[{"1", "/", "n"}]]}], "}"}], ",", 
    RowBox[{"{", 
     RowBox[{"n", ",", "1", ",", "10"}], "}"}], ",", 
    RowBox[{"Frame", "\[Rule]", "True"}], ",", 
    RowBox[{"BaseStyle", "\[Rule]", 
     RowBox[{"{", 
      RowBox[{
       RowBox[{"FontFamily", "->", "\"\<Arial\>\""}], ",", 
       RowBox[{"FontSize", "\[Rule]", "20"}]}], "}"}]}], ",", 
    RowBox[{"FrameTicks", "\[Rule]", 
     RowBox[{"{", 
      RowBox[{
       RowBox[{"Range", "[", "10", "]"}], ",", "Automatic", ",", "None", ",", 
       "None"}], "}"}]}], ",", 
    RowBox[{"PlotRange", "\[Rule]", 
     RowBox[{"{", 
      RowBox[{
       RowBox[{"{", 
        RowBox[{"1", ",", "10"}], "}"}], ",", 
       RowBox[{"{", 
        RowBox[{"0", ",", "1"}], "}"}]}], "}"}]}], ",", 
    RowBox[{"PlotStyle", "\[Rule]", 
     RowBox[{"{", 
      RowBox[{
       RowBox[{"{", 
        RowBox[{"Blue", ",", 
         RowBox[{"Thickness", "[", "0.005", "]"}]}], "}"}], ",", " ", 
       RowBox[{"{", 
        RowBox[{"Red", ",", 
         RowBox[{"Thickness", "[", "0.005", "]"}]}], "}"}], ",", 
       RowBox[{"{", 
        RowBox[{"Orange", ",", 
         RowBox[{"Thickness", "[", "0.005", "]"}]}], "}"}], ",", 
       RowBox[{"{", 
        RowBox[{"Green", ",", 
         RowBox[{"Thickness", "[", "0.005", "]"}]}], "}"}]}], "}"}]}], ",", 
    RowBox[{"FrameStyle", "\[Rule]", 
     RowBox[{"Thickness", "[", "0.003", "]"}]}], ",", 
    RowBox[{"FrameLabel", "\[Rule]", 
     RowBox[{"{", 
      RowBox[{"\"\<Number of transcription factors, \!\(\*
StyleBox[\"n\",
FontSlant->\"Italic\"]\)\>\"", ",", 
       "\"\<Mean saturation degree, <\[Phi]>\>\""}], "}"}]}], ",", 
    RowBox[{"Epilog", "\[Rule]", 
     RowBox[{"{", 
      RowBox[{
       RowBox[{"Inset", "[", 
        RowBox[{
         RowBox[{"ListLinePlot", "[", 
          RowBox[{"dat", ",", 
           RowBox[{"Frame", "\[Rule]", "True"}], ",", 
           RowBox[{"BaseStyle", "\[Rule]", 
            RowBox[{"{", 
             RowBox[{
              RowBox[{"FontFamily", "->", "\"\<Arial\>\""}], ",", 
              RowBox[{"FontSize", "\[Rule]", "16"}]}], "}"}]}], ",", 
           RowBox[{"PlotRange", "\[Rule]", 
            RowBox[{"{", 
             RowBox[{
              RowBox[{"{", 
               RowBox[{"0", ",", "1"}], "}"}], ",", 
              RowBox[{"{", 
               RowBox[{"0", ",", "1"}], "}"}]}], "}"}]}], ",", 
           RowBox[{"PlotStyle", "\[Rule]", 
            RowBox[{"{", 
             RowBox[{"Black", ",", 
              RowBox[{"Thickness", "[", "0.01", "]"}]}], "}"}]}], ",", 
           RowBox[{"FrameStyle", "\[Rule]", 
            RowBox[{"Thickness", "[", "0.005", "]"}]}], ",", 
           RowBox[{"FrameLabel", "\[Rule]", 
            RowBox[{"{", 
             RowBox[{
             "\"\<Saturation degree, \[Phi](TF)\>\"", ",", 
              "\"\<Sensitivity coefficient\>\""}], "}"}]}]}], "]"}], ",", 
         RowBox[{"{", 
          RowBox[{"6", ",", "0.275"}], "}"}], ",", 
         RowBox[{"{", 
          RowBox[{"0.1", ",", "0.1"}], "}"}], ",", 
         RowBox[{"{", 
          RowBox[{"5.5", ",", "6"}], "}"}]}], "]"}], ",", 
       RowBox[{"Thread", "[", 
        RowBox[{"Text", "[", 
         RowBox[{
          RowBox[{"{", 
           RowBox[{
           "\"\<0.9\>\"", ",", "\"\<0.75\>\"", ",", "\"\<0.5\>\"", ",", 
            "\"\<0.25\>\""}], "}"}], ",", 
          RowBox[{"{", 
           RowBox[{
            RowBox[{"{", 
             RowBox[{"2", ",", "0.9"}], "}"}], ",", 
            RowBox[{"{", 
             RowBox[{"2", ",", "0.8"}], "}"}], ",", 
            RowBox[{"{", 
             RowBox[{"2", ",", "0.63"}], "}"}], ",", 
            RowBox[{"{", 
             RowBox[{"2", ",", "0.38"}], "}"}]}], "}"}]}], "]"}], "]"}]}], 
      "}"}]}]}], "]"}]}]], "Input",
 CellChangeTimes->{{3.521191518375443*^9, 3.521191813273888*^9}, {
   3.521267978683888*^9, 3.521267979427331*^9}, {3.5212680477160683`*^9, 
   3.521268048249776*^9}, {3.595751695825636*^9, 3.5957517770522814`*^9}, {
   3.595751817081571*^9, 3.5957518542746983`*^9}, 3.595751924502715*^9, {
   3.5957521541248493`*^9, 3.5957521701477656`*^9}, 3.59575231079381*^9, {
   3.5957526098519154`*^9, 3.595752614167162*^9}, {3.595753800903039*^9, 
   3.5957538080464478`*^9}, {3.6026009582944126`*^9, 3.6026009633397007`*^9}}],

Cell[BoxData[
 GraphicsBox[{{}, {}, 
   {RGBColor[0, 0, 1], Thickness[0.005], LineBox[CompressedData["
1:eJwV0Hk81PsawPHJUtRgylJm7L+y1K2jtBzVy/ONFipxLC3MlVM57SkN4cTF
cGwhZSlbZUvCtd0WshRKpCtOc6uJtGGY3+87xhgTB+d3/3hez+v91/P6PKZH
/N38lBgMRiA9/9/vxpzXMhgSqI43F7x6JYbnmv9O2rdIAuyodb9IXouhZhVr
JEdPAtF6OuOsN2JI9uvJt10tAXssf+r0VgwO7/frXPSSgPLl/RZZfWKoaD48
+b1WAmt1HtTVkWKISbnQ0HlyDFR+P15gyCQhoKxHnx04BjHQNYo1SPB9aRN0
ImIMclOfy5u0SNisLF+jmjkG7au/HjukTYIkKPS2XesYhMfkLwlgk8D14fOr
jKRwqraJY2dJwrrV6U6ZvVJQ063b62VPgtK59Zz3n6TwYffHIY3tJPRU9IrZ
YincOv/qeNMOEi5YL7mapzIOMqpwhYETCZU2KYKiDeOwuFFNpcGFhDWb44/W
Zo5D3/DW6FtcElbuCgt74y2DfqN3N+d4JEzFGrhon5DBxcSAqqAgEjra6008
eTIY/k2dLb5EwsndUy3vrshggeKR6E0oCSXOlxYONMjA0jq+Jz6CBHOPC5mU
8QS8do+xLk8kwfRXv6pF3yag+5HA4M/bJHzsG7oWhidA+wHzq0o+CRlep3h4
agJ2rmAGry8gYaGH/6bexXIIsYzXvVpEgmxnSEMWyMFDnu9iW0pC+z+SXlpl
y4GffMDOs4aEc4raz7vcJqFHL3tvYysJ9SkqS6KbFWDIIWRF30ioTo8LfdKp
gL2qzO7U7ySUZjO/ygQKqEnk9F8eJCHrrk6tH6mAszsG0lyHSQhuWr5/F/sH
BIxPxlOjJGzE27MW8n7ADY4HT3Wc/ue+GLNUiykQF4bPK2ZQUKgx3yYveRqe
ZvS2fNGnIHxTO6sjaxrk7PO3qtkUHPw1gZoonoYdF4peRnIoYP5Hs9S5aRpE
j49qGBlSwOMuNZ3B09BrmX1qnwkF2+9banF/+QuC+Nc3p5hT8NVxz6i+zgw8
Fqr0ZayjwCz6akH6zVlwEy8NGHKkYEi0IXWscBYsLue0xThRUOYiDHeunIXQ
hOV3id0UbOCYe6m+mAVrpZV6PnsocKyuZwXKZmF0lWtVlzMFZwcGwzxc5mCm
X3X7DTcKuHlGZfFKDCQodvvR501B8RTvD8dHDCTzmSqyP0tBzE+DX9bbKyFu
9/qgM8l0z5U4Y2mrMtJW7964uJQCkd+1g1WrVVGuK3nUp5kC1hNf20+181Hn
p3n2v7+lICklQ0/LTA0dcziu2TNIQXXCTK9WnDrKzWhRVkxQYKpkZfsv5iIU
aS8xuaeCYVBenyUJYqK5E1Z7p1gYJo5rF3bPaSDNFpMONUMMZYycpMhILeQw
qXBotMDAXfTcNovHQsnCb5VCawxxHrcZ9zctRiKG7qDIFsNhbkXbE3IxEkSv
kZVvw+Cdn9evWrMExV7i+vg7YVh1+e7xhzxtpOvN2RXoiqFI5xt10koHxRZF
WyXsx7BjVKnDndRB/ta+FWVcDFcjPAvsCnXRHaq1TvkIhop7zeLUA3po4PHR
D6O/YZCyNBMM2EvRxNo2G9FpDJ83pqwo+e9SFOcc7O54nu7JkuqcTluGjOeX
jD/hYei7do6X4amPaoNsZt4HY/B3Mup5ps5GC301c0MuY7Cwq+Sbd7HRmZOR
UusIDAljgTaJfA4SZvY/CeFjaP7Zw/3gRgPEb72vGf8HBoNGnRdchQHaevV/
eZXxGAglddsj5Yaoy63DMuwKBpfoT7N5F4zQO05uhm8KBvM20bOPlsbos/m2
M9JUDN03mZNRH43Rp5k8oVcaBldBHFS6mKBQ3YgH7zMwaEJR1K1SE5STV92l
fRND//Nq/5Uapkg40iI5ko3hxo1XaaKzpqiqzkEzORdDiRPD1qrdFEVIshvC
b2Ho0F8Rq7LSDDFn9Qv4dzDYvzzq4RtjhrwT8rXcCzAUPqs4JOk3Qyr1yTy1
IgzLhCNqBohAaqfXGb8pxvClB21qzyJQj9nYkdMlGPIs9+j9M4dAQ+mHTwbQ
PhTuOTGWS6DynPJzIbS7rU7VcO4QqChUFBhLuzHi+k/+dwkkVRsOKqCdvWbQ
Qq+WQPX3tzoIaXskJC471kWgpIumC3bfw8AaSJ9UvCaQQnfBiCvtzg23BUnd
BLLt+rPzAG37z7VpD3sJ1BptdcWPtvXP/axFHwg0zG2ai6DNHLRWrx4kkFma
oPoh7fYtW4Z3DtP3rnOjG2nzU3e8EIoIVN3+2qON9tRWrxhVkkCq74KlPbSH
r/PnHRon0KOyEROKdqEoaYCUEcgt+L1IRvsw3GiKkhOoLfJB1TRtwUhZWNkP
us91q516KYZr6CF32zSB3mZ+V2LR3pfxdIvgLwJ9Mwp/rkd7obiTfXqWQFHm
8+MNabdtE/yYmyPQNBW2ezntvwHM3awu
     "]]}, 
   {RGBColor[1, 0, 0], Thickness[0.005], LineBox[CompressedData["
1:eJwV0Hs0lHkYB/BpGIfchpHLsMS7ubWkdYtaz6+UsgnZsalUZK1sydqVLZtS
WLcQhjIyKYqN7MRs7JZbR+WybZZt1l3SamZe886My7iz7/7xnO/5nOeP53wf
85PRAeFUCoXyLTn/Z5/8wFYKRQbTlV4bKBQhvND6JctXXQbyJlOzEWUh1G2m
i2/py8D+7l6fx2pCyA7vuetmJwPW+EH3QIYQPPu/1Pv+iAzmvEKTfS2FUNNy
Yu5fvgziwnZcdN0vhJScmMauSDk4RR0bxHKF8F11jxHznBwiuCqjQQVCCOlw
jDuVKIe0M9ts04uE4K6ksKfdkEND663Hg3eEIIuLL/Vok8PvifGXvWuFEHw8
KemR6RTkOQqO+vYI4VO7Au8bvVOw31k/zF5bBNSzTsb9o1MwkrTO04Yhgp6a
3knm5BTM12UWmxmIIMZB9zpXeRoG/RhvVk1FwHPMEdxznobhtqAdafYisHdP
D+PfmAausZ/bKx8R2O5NSPjr6Ay8Hwzn+/0kAvPQ8Efq72dhtMOwMI0QwdDw
h7wE6SxE3+lQDZWLoPDIN7HSxVnwaQ3822VGBOtZ0a69OgpQWq5PHlgQwYzX
hUYOKOBhjxOPShND+ydZHTbFCthVYuHdzxTD2Xn+2N6AOahIP6N4vFsMT3KU
dZNb5mHNX8wezhVDbUFa/NOueTjkOqPOZIvhQbHG+IxgHnIaGx+yCsXAqdDj
h0vm4eD25Pg2jhjON3/85V7mApwYaIvLLhODi3Q3Z33sAuybeTz8ii8Gnm+K
Ra7VIgzIfHtUBWIo11Rx5GYvwbqq+/V9DBwuubbTOzlLcGnM4cA/G3AICs0g
Zu8vwanjVV5/G+Cg8avWgwPNSxDU5hDVYYxDbLCB+Yp0CUIVmk2lGA67q6y1
gw8uw+djT3RojjiM79uPG+mtgPWPz9d4/jhYJF8vKyhaBfu2T4/KU3H4IHLO
lZevwp6reSHx6ThU+w1eOsBbhc7sniBqJg7OxpZHaC9XIU4CltrZOOyrfUI/
N0PuBewAEzYOUW8nElh+a2D1S/kArRSHYK5pdTqVgjgqqdUm9TjcX4z9aV8D
BQmGlFhZ73BI2TLxzmkXFXWfX3Doc54EjWtpZlNtSsjn+8C1xh8nQRSeF/TI
joZYlUPpMfxJoD8NcRvlq6AQlT5mqHgSsnIK9bUtVJE726loSF8CtRkrvdpp
aui3rQN1Q59JwJxq43ZZQx3d2Xox/3WYBCYUTziyOA3E9UnZ1JAkgdkIRnn3
miZaSLR0VSuTQDXlVtaVK9pIhx/RjDdJIFj9hRsnlo7qejMEfIEE0lillCpX
HRTI/hc7SUjgRHDN86cSHdSm/UPNb1QCjt7ljtDqdJGu5/B6hgEBmy9WRNTH
MlCIpWw21YaAe3rviUgbPcRghO9MdyNgD07t/EKihzT7m8bqvAm4nhhY5lG+
AfHyRS87DxFQ83PLZO4hfRRW4lzV8hUBU3StDBOmAWrFc12nYggYc8nZVPna
APl9nX88OYGAWc6U3mm2IdoSJ/QJSCdgOO9sbGGgEcq7HdnsziYg2tu055ka
Ez2di6jqKyHAyoOXZPmKiaJKC67UVxCQIT/nmJlkjP64bHvqOx4BLdtYXwS5
mKCTQzaKggYCTJr0XgbPm6DxHStnl1oIwKhqbicffoSq/WP6otsJ8EseXeXG
mKLLYS5nLLoJsHwuejZkbYY6TkfmLwsI6C7SmLs6ZIY+WCi5RA4T4C9IA57f
RiTRzc7WfU+AFty7evvBRtSaafgRTUzAyIvaaFtNcxSw0f+eg4yAmzf/YIui
zNEo27xseZaASm+Km027OXJQukm1WyKg02hTqrKtBapwX6GxKVLY1RHGCkmx
QAMNi+fP0KRQ/qzmsGzEAtltxHhralIwHBSrmiAM5dGt5l5oSeFdD3Jt52Do
Df3PQ7oMKXCt9+sfu4Uh7fGhzZtIH74UOCsvwVC4WLLsSrrb5ps64zsYmogx
KjxGuikxf0t0BYaUPn9QXkm62H7CSp+PIcPrBx099KTAysg0/OoVhv7y5RpH
bJAC/W3B3PyfGOoc98+9QLrLuVSQ1Y0hpqaJ8jXSu8b47PpeDM33r77lkXbY
NkJXH8CQQ4La+UXSGhMOarUTGKK6dxln6Uuhfft2oZeQ7PM6KOw26aTcPS8H
RRjKfaNW+Yj04o4jKTQJhn5412ctIC3MT1p3eBpDwa2fqZoZkP8RZb2VzGAo
qGRh21bSJ+Bm81UFhlI9R772JC0QVydUL2Ao7MbHv0eQzkP1wTuXyPtFqaMX
SPsWtm4XLGOIr6FPvUZ6/WQX8/QqhiTF3eZc0s93ChbW1jA0Ka334JH+DxLY
bG0=
     "]]}, 
   {RGBColor[1, 0.5, 0], Thickness[0.005], LineBox[CompressedData["
1:eJwV0Hk41AkYB/BpQq5cTZMkMr+iIZ2i6fC+ibBttKLt0OqyqXZJpmuXlCLJ
RIoyJivRvXJMq12EHqGUxDYdZGbMNI6ZH+OeUWl/+8f7fJ/P8/3r+9rtiggI
pdNotBDq/s93/esX0Whq8Po4j0WjSaDW5AHPz0gNnZ4mFc2TJFDiZNYjYKrB
MmDj7GxTCVwIbc7lOKuhMFk/2tZWAmveb2JEbVWDfVmk78tVEiioChn9JFTD
of6v423HJRCfElnRsK8fOrU7oyeREljsnO57pWUAnF32TuFUS4Ee7jLjvXgA
zupw5urWS6G5oEVlpRqA/CPvJzY0SiFyoUVqts4gvMu9ucCzTQqFS1JE+UsH
YfmSLDdyRArzl5/bLbwyCLcaieZZTh3g6B0T83rbENTkPbTwSOkAu52hRUby
YUjr9Gd3ecug7WNnWkzfMICmLmnCehlkbN3P7RsbBhePz4PMABkYBka4tZiP
QHTG9r6lwTIYWnu8gg8jYLFnua7XQRnUz+M9Y2eNwFfV+UP3rsggXCOUegeM
QmW/v89fMhmUpehYnKnSQGx/fG5mpByK0xN/K2/QgM/Rv50qD8vhbpaxbEik
gXrR1BfS43Lg32IIQ0kNDOU5/mQTJ4djlbM3eVtpwcSfaXU4TQ6ufZ58Q64W
4t1Nj2YVy6HQL5510WEMwsXurmK1HPIm6y3JvvAZJj3Jt28J/QSsM6k30jPH
weGY1i/GSwE3x7gJPo9oWNPVFlIyqoD4BYoOFw86rn5ZVLEtuxOMkxNtB2om
YrngfkTAvC7oDk3bXOSsi3m6uWJFTheYle/giIV6qMl5mDBm1g28lAymKUsf
gx4lsH3Cu6E46WuLaaIBHmSZe5VXdYMdnc2JNTbCHwSLTiWb94BipIyvPmKM
xtVl+gNBPTC8d0pe07fJKI7bwT2W2QP3aQLeqVOmuG7iWBT5pgeCjWo5fK4Z
0nrXRj02UEJiYA7tnps5muo5tyavUkJIcMHTctIcY068ObBqvxK25Wa365ZY
YJf+gzrrK0pwir61t5Q7BceENb1DlUrIZ8h797EZOPNf37JomRK8lPTnG0kG
jieluv8+SQWpJ4NuuOdNxcCWum999ioouFOluvgjE21PXnzYv0YFA2YmSdZW
07BysaM4aacKpK4pc26/moaGJSyDlN9VMMwfYBy4bIkeqcSIQ4YKPqaFczOC
pmPsIUFpfYEKInxtmp8YWKFOKyv2XI0KHNwLT9u/tMJPSzezOj+oIKn/8JLz
p2dgda9NWWmvCqqWBW7c7GqNfZlvtW4TSLB+zKgL1lij9stmvyAGCQTdgLPr
z5n4feRRvcA5JPifEY9nR9rgLlbtBYUrCfZPu5+0zbXFFROdV6auJaEp03g0
rs0WzfPY+p5BJGwQJUKh/ywUKC02nt1Dggnkx/1xdxaufhVT5nSIhPba4gjH
yXaoiedVbDpJwtWrLy53/2qHGzw9xu/wSLjtS+Ow6+3wTc6BOH4mCc+nzzmr
48jCL6HMSqObJHg82x24I56F+3gL3d2KSMh7UrBF3c7Cu0NOPz8tI8GytUff
Ggls7xykN9aS0NGMbvV8Aolpjpf+aSIhe+465nYBgcHaxVYKyltOBA33XyOw
6PoRvvlrag97f8mM6wTyLgsTwig/PnlpQcQtApOZbibMZhKy5iscmEICUy88
/BDRQkJg0nnLPS8JXGN6lGsjIsFMkj6qaSTwOqd9ji/lhqU5Il4TgV4VRU1R
lD2kwsulLQQqO25YPKO8cFm7mdEHAk+Zir2j3pJgrFhoUKwgcMNN+vHadyTU
r1jRtbaL6rPk1WrKpy961bV2Exg2/p3OjPckjK3cGq9LUnvo9w5HUO66dHrC
lkEC9wikhpYfqP908yTkEIEGArNZHpRD4Gpl3AiB6Z2v5v9CWdRzP+a+lkC5
jy6ninIalgav/kxg7YYTLj2U/TKqV4i+ENiYyGMzWkkwVDVYHRgnUBXmYulO
+elqkfbbNwKvhXFpYZT/A0+L7IY=
     "]]}, 
   {RGBColor[0, 1, 0], Thickness[0.005], LineBox[CompressedData["
1:eJwV0Hs0lAkYBvBJ6jSNy2BiaIrxnUSO7SrmaL2vKRXCbtiwWiq6bBfrJFsn
bRi3jIly2UjUUBSR3JK2bJtrZLBNt1l3Y2Y+NJQoK/vtH+95zu+P55znvNz9
obtDNGg0mjt1/+frCff1NJoauh/6baPRJNCoUybyYKih7oaf+21dCVRYM1U5
hmqweuGc4GYqgYshXWKejRoGSz1jzjpKYOubH1gn/al+8DnXC5ESKK0PnB6u
VMN7ozOW/tMSiEsJ++P5kQmYdk0+2DjSCRtsMlx+756EBQtnH1ZXdAN3X0g5
Y2gKso2rhEu3vIK6FE392PoZCH5odcvC9C0UaC/emHtxFqozVrh2XZOBeWxq
fkbWV8jMaAvZTuuFW1/C43c+oOH48pc0VmQfxK2VD2zia6CZtFBYcaIftJIT
TSefLcSCA0sZtfwBUIZc9i23WYQCvXJ/wccBYD4K4vVWLsb1suLwVPEgiFIy
DXXNl+CuWnFnm+0Q3E+a69ZNpKMQzi4sqx0CroYV77wWAzd3iCdEW4ZB/qku
Wx2hhUhYEKklwzB1yKBAMq+NdJO6xq0cOZTQckTR0bq4wfYXTftoOQQwGnnZ
4UzU1TT0D38th0Tv67RiOz1MyHJb5r1uBAIDShsejenh/lTfvUWRI/CjOLdn
UYU+OjTctWxtGQHryMJDNeEG+GzO7MUxpgJusobGj1ix0GIsrWyjhwKcSY1W
rzEWqmb5x41FCkiN8sl3LFiGK61uBnk9U0Dp7frRS3sMMaRkidOv0wqYZOok
cUyMUHCy3V9mrYT+zSmrijqMsM5d/6CRvxKmsidZR9PZaF+eFhd/QQn/XD4R
nuljjHOJ9LGsKiWEuqzseko3QekmblWhTAmrHe8JLNpN0Ka5+/2YpgqSJk5t
FAqW45GIdN9qSxXU23t7+W7m4LjHgyhbVxVwHrOaAmY4WCOOvzByTAWEBp23
/+4KjDUYknYLVeAZ2/s1N2wlDnIPGvQVq8CiQflUZmmKHTPixdHNKpBkaU3H
yEzR5UxT1IlBFXwnTYR7nmao35RhGDavAh24GZN3xwztSgqvxrNJ6Gm8H7pG
m4uOOofH8zaQcOVKW7ryOBd3dYby7dxIKHKh8ayaucjitwW47COh1XhVguYa
c9QNcxjafZoEfssB76A4cyzeY5dMF5FQ8LTUT91jjiejGFn510lgv1Mt4SCB
OUOj5y2rSBjoQrvmbAKFjqeK8ptIyLV0M9ybQ+DutB0NHyn7/eYzNXGNwNp9
ky+dm0mQWP1csfwGgf3fy7pGKD+OSlsbWkjg6Tx3B+tWEq5+I19tWElgxw7N
lrI2EryThOzgdgI5UUmqsk4SmH0Z0zMvCLxzpiBhnvJz2+tSkYTAvKxRtmcX
tb+/Mr2mm8Cz7Xrsccrr7HuYjLcElv30OdH6bxK05Ovo9+UERh+LsyuQktDs
4KDYriCQ7lLH/kBZcMm56Z2SwIipneNOr0j4ssU/btEYgVnaERG9lBVpggV+
Hwh88m3grPEb6j9KUd/YRwJjblw9f5hyIFx5EvOJwPKgbTPVlKWqknMlnwn8
y3K40estCZexJsBplsAotwGOmLJH5p8O0n8JDJjzOaSmvHT0ucnRrwQGt/Bv
Ob4jocFJ+nl+nkAFr/hNMuX/AE3fVoE=
     "]]}},
  AspectRatio->NCache[GoldenRatio^(-1), 0.6180339887498948],
  Axes->True,
  AxesOrigin->{2., 0},
  BaseStyle->{FontFamily -> "Arial", FontSize -> 20},
  Epilog->{
    InsetBox[
     GraphicsBox[{{{}, {}, {
         Hue[0.67, 0.6, 0.6], 
         GrayLevel[0], 
         Thickness[0.01], 
         LineBox[CompressedData["
1:eJwVlXs0FPgbxu0U7Y7VINsFUf0UW5uWLjsVPS65pFgj1WCTWJJqTSm5lYQx
435vEoMhIrKmDa1aSpqZLNWv+mnastrMmDDzpQ1Z0c7vj+c8/7znOZ/zvu85
z/LAcK9gioaGxo9q/d+npYHBH5yTwDsZZjJwjeDRuKgrwKAfgQas0G29f2Jf
ScfdQ/4yMDqjYr51fAbmwowII00Fyqq6rHKHH2KR225JX/FbCHqFL5LSJTCN
2ms7WjcEtmkVFbs6sXdzqU1g+DBqDBN1TjvcRdgJXyeXz0ZQe/SbZ53jbRip
tm2VnBhBZbv+KuHhWwiZtvfgd4/gqdlohk7eTbi8q/rn3SIl2o6JV4faNWPA
YPa5fI8Sb5g0usTzBhi+5cXeqUqcXDtu6Fd/HTu3cH2cm5VoWNu0vttJCCPI
KVv7lFg9r0dhPr8R3Z1H+hgaKjhWOC75658GmLK0K0NMVKDOurYVLLkG01xj
mG1WQatv0/xbx+rgE2JRqcdQIbIo+rZMVYsOo9PdRSEq9DhmWuwurMEuo7JV
i2JUcN85W5DhfwUxj2n0njQVghSUeGPHakR++chw+pIK5fRPXh52VXB/fIr2
sFaFjcOCz2m7L8PaRDMyokWFV8bXSsVRlTDru8DQ7lTh5tLzcreGCmgrB0/9
8kiFnesSylveC3CeZX+S84d6flLRGuUiQEhixL4SmQqVEhFndVU5kjPWbtEi
KtSam+8vppXDp2F7+5NJFeKoN6Y7zpeBOm0bbaBBUMu3e86aKcXWWPLts3kE
ZTzdv3w0S2HZMWi1nEZgUzSvQ2rExzKTk3GUhQQTW+OO/4wSjApj3ycYE2gK
uKw74cXgsodTqlcQPLXMotCuXoK+VO/7GAuCllf3ljaNFqEo+lO1hiVB+++6
GsMowtBEt7vdeoK2FfbOExcugrf47NFtdHX+iA3L+gMPv/d/avxkQxAqn9P+
RQAPrV4vfuDYEyRcufHj+54LeNL6xPWlE0FmMkcWuf0CWrSHpmZ3ECzg/nZ3
WXsh/N+9vPy3OwH9l4Pb0+wLUb/rnM1tBsHhsIlwprgAjYy54f57CIjklKm1
dwHSU3yapEyCqPkPN0gG8iE9/ohp9QOB6t6Y7Gl0PpoVtPBDBwjWvKWY6C/I
x4Y3UYozgQRHL74Zdfg5DyY07azIYAJ3Y76JJSMPCcIX1N2hBPKGmkr+eC5i
lCtlBkcIhJ4OfkEluagJ/yrt9jGC11SvEg/XXAxR1nt6sAguCkqnNk7k4Hwf
nyU+QdC7zmxkrCoHevHaC9aeIpAuzebv983B5y1stzOn1fyzFg17dXPQ8fir
xb9GEzSKnGZuibPBEn19dCCWoF9PFHMiMRsv9EfNZ86o918585mfXTYgTzTR
PEcQxNI60DKbhYotcxbOJBAc3GcV/+u5LNAbUsWyRAIja+9XGVpZ2P+Hoawt
maDDYsdNrexMHA8+rJueQlBYUSWbNs7Ef4dLZW5cAq62Js+5PgOeOdTJj6kE
sqt+tnftMqD/oLlHkK7mi9Xx2tWbjq5eKrHJJNip42Z7j5WObTYOT7qyCOpH
Weu0ddLh6/Q3+T6H4EiN5Zy5dWlIbI69Lskl8DbVX57nnobes2HszfkE+90C
gvljqThI7+8qLSBoHRybp8NLRbyH4vXHQoLvAkaSRXapUHh2LWfwCPTur8lo
HuZi0NSvv/giQYgW/a2Ix0VAxOaf+osIpswrjg+4cKGgL1lsXEygcb9xauoD
B6706VWeJQRKpZX9xFUOXIJC+uP4BIaWh+SiAA4+rClmC0oJ/kMZZ/ov4sBv
g4R5p4zA7a2wu+ZhCgoF1nnScgKO7771l7gpmOMfED4sINgRrzA3c0pBUMR2
s8kKAjPzN6pNlBT0PT8g/1hJUC3+IvR+OxuRnQODHy+r/0vQo3X/HBvOXf9j
Tlap72Xp/uBrBzbi/7Q4NFJN4L9MvFE+l40Hp6XbXl4hiNAR7BgVJ2Pl6y+p
ohqCs02iONvMZOwZWzlWV0uQU5vY1OGdjACrV4aZVwn0r1x3jTZOxnTx3rqw
OjXfHeaQtywJRbqbJA71BOXSWKF7QxKunRHmLVT3hEN+wAK/mCT8C7UQIY4=

          "]]}}}, {
      AspectRatio -> NCache[GoldenRatio^(-1), 0.6180339887498948], Axes -> 
       True, AxesOrigin -> {0, 0}, 
       BaseStyle -> {FontFamily -> "Arial", FontSize -> 16}, Frame -> True, 
       FrameLabel -> {
         FormBox["\"Saturation degree, \[Phi](TF)\"", TraditionalForm], 
         FormBox["\"Sensitivity coefficient\"", TraditionalForm]}, FrameStyle -> 
       Thickness[0.005], PlotRange -> {{0, 1}, {0, 1}}, PlotRangeClipping -> 
       True, PlotRangePadding -> {Automatic, Automatic}}], {6, 0.275}, {0.1, 
     0.1}, {5.5, 6}], {
     InsetBox[
      FormBox["\"0.9\"", TraditionalForm], {2, 0.9}], 
     InsetBox[
      FormBox["\"0.75\"", TraditionalForm], {2, 0.8}], 
     InsetBox[
      FormBox["\"0.5\"", TraditionalForm], {2, 0.63}], 
     InsetBox[
      FormBox["\"0.25\"", TraditionalForm], {2, 0.38}]}},
  Frame->True,
  FrameLabel->{
    FormBox[
    "\"Number of transcription factors, \
\\!\\(\\*\\nStyleBox[\\\"n\\\",\\nFontSlant->\\\"Italic\\\"]\\)\"", 
     TraditionalForm], 
    FormBox["\"Mean saturation degree, <\[Phi]>\"", TraditionalForm]},
  FrameStyle->Thickness[0.003],
  FrameTicks->{{{1, 
      FormBox["1", TraditionalForm]}, {2, 
      FormBox["2", TraditionalForm]}, {3, 
      FormBox["3", TraditionalForm]}, {4, 
      FormBox["4", TraditionalForm]}, {5, 
      FormBox["5", TraditionalForm]}, {6, 
      FormBox["6", TraditionalForm]}, {7, 
      FormBox["7", TraditionalForm]}, {8, 
      FormBox["8", TraditionalForm]}, {9, 
      FormBox["9", TraditionalForm]}, {10, 
      FormBox["10", TraditionalForm]}}, Automatic, None, None},
  ImageSize->{680., Automatic},
  PlotRange->{{1, 10}, {0, 1}},
  PlotRangeClipping->True,
  PlotRangePadding->{Automatic, Automatic}]], "Output",
 CellChangeTimes->{{3.521191532634913*^9, 3.521191543405891*^9}, {
   3.521191574734852*^9, 3.521191813626586*^9}, 3.521267292806665*^9, 
   3.521267991411303*^9, {3.52126804419167*^9, 3.52126804947164*^9}, 
   3.5212853745966053`*^9, 3.5723525382720466`*^9, 3.5957517781833467`*^9, {
   3.595751845491196*^9, 3.595751854836731*^9}, 3.59575192492974*^9, 
   3.5957521733119464`*^9, 3.5957523118868723`*^9, 3.595752615394232*^9, 
   3.5957538088194923`*^9, 3.595754117053122*^9, {3.60260096402474*^9, 
   3.6026009783015566`*^9}}]
}, Open  ]],

Cell[BoxData[""], "Input",
 CellChangeTimes->{{3.602601149982376*^9, 3.602601151518464*^9}}],

Cell[TextData[StyleBox["Effect of coopertaivity on the promoter saturation, \
\[Alpha] - saturation of a single TF, \[Beta] - interaction coefficient, n - \
number of TFs",
 FontSize->16]], "Text",
 CellChangeTimes->{{3.602601598467028*^9, 3.6026016545602365`*^9}, {
   3.602601764469523*^9, 3.602601773174021*^9}, 3.6026018095821033`*^9, {
   3.602601855437726*^9, 3.6026019178232946`*^9}}],

Cell[BoxData[
 RowBox[{
  RowBox[{"satfunc", "[", "n_", "]"}], ":=", 
  FractionBox[
   FractionBox[
    SuperscriptBox["\[Alpha]", "n"], 
    SuperscriptBox["\[Beta]", 
     RowBox[{"n", "-", "1"}]]], 
   RowBox[{"1", "+", 
    RowBox[{"Sum", "[", 
     RowBox[{
      RowBox[{
       RowBox[{"Binomial", "[", 
        RowBox[{"n", ",", "i"}], "]"}], 
       FractionBox[
        SuperscriptBox["\[Alpha]", "i"], 
        SuperscriptBox["\[Beta]", 
         RowBox[{"i", "-", "1"}]]]}], ",", 
      RowBox[{"{", 
       RowBox[{"i", ",", "1", ",", "n"}], "}"}]}], "]"}]}]]}]], "Input",
 CellChangeTimes->{{3.5212015113958473`*^9, 3.521201605373748*^9}, {
  3.521201635429306*^9, 3.521201643237133*^9}}],

Cell[CellGroupData[{

Cell[BoxData[{
 RowBox[{"satfunc", "[", "1", "]"}], "\[IndentingNewLine]", 
 RowBox[{
  RowBox[{"satfunc", "[", "2", "]"}], "//", 
  "Simplify"}], "\[IndentingNewLine]", 
 RowBox[{
  RowBox[{"satfunc", "[", "3", "]"}], "//", "Simplify"}]}], "Input",
 CellChangeTimes->{{3.521201645040367*^9, 3.521201655475738*^9}, {
  3.602601456633916*^9, 3.602601461183176*^9}}],

Cell[BoxData[
 FractionBox["\[Alpha]", 
  RowBox[{"1", "+", "\[Alpha]"}]]], "Output",
 CellChangeTimes->{{3.5212016482366943`*^9, 3.5212016563381977`*^9}, 
   3.521267300919977*^9, 3.6026014641303444`*^9}],

Cell[BoxData[
 FractionBox[
  SuperscriptBox["\[Alpha]", "2"], 
  RowBox[{
   SuperscriptBox["\[Alpha]", "2"], "+", "\[Beta]", "+", 
   RowBox[{"2", " ", "\[Alpha]", " ", "\[Beta]"}]}]]], "Output",
 CellChangeTimes->{{3.5212016482366943`*^9, 3.5212016563381977`*^9}, 
   3.521267300919977*^9, 3.6026014641323447`*^9}],

Cell[BoxData[
 FractionBox[
  SuperscriptBox["\[Alpha]", "3"], 
  RowBox[{
   SuperscriptBox["\[Alpha]", "3"], "+", 
   RowBox[{"3", " ", 
    SuperscriptBox["\[Alpha]", "2"], " ", "\[Beta]"}], "+", 
   SuperscriptBox["\[Beta]", "2"], "+", 
   RowBox[{"3", " ", "\[Alpha]", " ", 
    SuperscriptBox["\[Beta]", "2"]}]}]]], "Output",
 CellChangeTimes->{{3.5212016482366943`*^9, 3.5212016563381977`*^9}, 
   3.521267300919977*^9, 3.6026014641353445`*^9}]
}, Open  ]],

Cell[CellGroupData[{

Cell[BoxData[
 RowBox[{"plc", "=", 
  RowBox[{"ListLogPlot", "[", 
   RowBox[{
    RowBox[{"Table", "[", 
     RowBox[{
      RowBox[{"Table", "[", 
       RowBox[{
        RowBox[{"{", 
         RowBox[{"\[Beta]", ",", 
          RowBox[{"Sum", "[", 
           RowBox[{
            SuperscriptBox[
             RowBox[{"(", 
              RowBox[{
               RowBox[{"satfunc", "[", "n", "]"}], "-", 
               RowBox[{"satfunc", "[", "1", "]"}]}], ")"}], "2"], ",", 
            RowBox[{"{", 
             RowBox[{"\[Alpha]", ",", "0", ",", "20", ",", "0.5"}], "}"}]}], 
           "]"}]}], "}"}], ",", 
        RowBox[{"{", 
         RowBox[{"\[Beta]", ",", "0.01", ",", "0.75", ",", "0.005"}], "}"}]}],
        "]"}], ",", 
      RowBox[{"{", 
       RowBox[{"n", ",", "1", ",", "20"}], "}"}]}], "]"}], ",", 
    RowBox[{"Joined", "\[Rule]", "True"}], ",", 
    RowBox[{"PlotRange", "\[Rule]", 
     RowBox[{"{", 
      RowBox[{
       RowBox[{"{", 
        RowBox[{"0.01", ",", "0.75"}], "}"}], ",", "All"}], "}"}]}], ",", 
    RowBox[{"FrameLabel", "->", 
     RowBox[{"{", 
      RowBox[{
      "\"\<Interaction coefficient, \[Beta]\>\"", ",", 
       "\"\<Squared difference\>\""}], "}"}]}], ",", 
    RowBox[{"Frame", "\[Rule]", "True"}], ",", 
    RowBox[{"BaseStyle", "\[Rule]", 
     RowBox[{"{", 
      RowBox[{
       RowBox[{"FontFamily", "->", "\"\<Gill Sans Light\>\""}], ",", 
       RowBox[{"FontSize", "\[Rule]", "16"}]}], "}"}]}]}], "]"}]}]], "Input",
 CellChangeTimes->{{3.521201687708602*^9, 3.5212017582340612`*^9}, {
  3.521202273069496*^9, 3.521202428122355*^9}, {3.521267546245843*^9, 
  3.52126754724329*^9}}],

Cell[BoxData[
 GraphicsBox[{{}, {}, {}, 
   {Hue[0.9060679774997897, 0.6, 0.6], LineBox[CompressedData["
1:eJw1lglUU1cexhNCWBIDqCwzVkBHewTKQcSKUArfOG5FpZZF7TgUB+qC0haw
2gFlsS3gdEBIXaqiohxArKXoHBCBivcBIgiCIEvCnoUEBAcLiIABMpB3e8/J
yUle3v/+v+/3f/fL8pBwvwN6HA7nwtxr/v2kef5W+YkEXLudkC6Kb0KxTeKQ
b3Eqgqo+zfCMqQN7/TzKIrTrhA6PkH5Zt1ByfMxYyyulv89A/KSAJ5nOxUvf
+W8yceSjOIvKXTGEvT8bjRH/HvPOyCdCSVaEpyAXq5Y6LBvJeUDYej9jMqBA
ZTzwiNgHplWM2+Vhnbn12uzDdaREVz8fI0dDb675XyPJnrtbknUXwf6LOgNs
WsiQbr//YsDFT+vvLSFrdasAx5U9qWvCO+j+hajfdvxtl7ibzBWf2+EervC+
SErfIyMCXT/3YUbqOIkqOfFjBaH3Wnpe2lElYeWWwAb2pZbaPiI/MV+wFNk+
/PjIZDXt9wFu+qyyHLMaILr2Isrg+D13eDD7BWHLPURYcteWHJchwtEtBln/
SskKK39J9TB4YOXqlOg7TD7SbVAON+n5ReuVrwjrZzkE6uhDIb/9TsSsAARY
hXm5JY2Q93V6K+F5UfSDp98o0cmRVGKTb4bPWdsxqv8RelPS1u8eHiO28+3Y
VMHnneD8Ww9fk0pduSp8nhfz4pZ4nBw6OL8ewz7WkvvN/jeUVzXsW2Y0Th9M
kDtb5xushschl47RhZPUrxrss9ZckQ1Nkjfz5cZrkNpis9mqZoryfYIPNaTz
3s23xEtneC0Era4hnac1RKHzsxZO6iV1N8OmSZIOaB2s6qLUrn4z1N+nMHj9
esttj1lS/1S3cOMTf2tbOy2J1PldD/vqvyW0CzmMxbxc8wbw182EbUjkMOz8
NKC2vshmF4fLfDZfLvAZmmqO3lsey2VYHo346kD4jgINl2H1NEJq/vK+eYwe
w/JpRI9bxaqds3oMq68RxZahRYe/4zEsryZ0pezpDTXSZ1i9TShyXy71Eesz
LL8mOO8vfGyxhM+w+p/D+8KVhuIcPsPyfI6df39v2G6tAcP68RzLijVZn1QY
MOw8NyMtLitgob8ho8OX2AxtVE3oBpUhw/JuRtmDpKW3o4wY1q8WaIO/0OiL
jBmWfwuuir82mso0Zlj/WiDL3HPJar2AYeehFZtG/vFKWidgWD9b8WOqc+Wl
fUKGnY9W5O3gSc6OCKm/bRhw/YwnO7WAYeelDfdf+i89tkBE/W7DivO1263P
iRh2fiQINvn1fOJiE0bXXqAEgdNVm9anmDC6cvkSuG/MNMnRmFAeUhyfLNru
+k9TykMK+8CAY3uKTSkPKUoGOyy3cs0oDym+XlZbVm1jRnm0Q3/EdMjhfTPK
ox2zXvWrl2wwozzakex9w/3oZjPKowPyq7mFm+euszw6sFAobOicu5/l0QFB
RfJPt5eZMezz1gnPnkuOH/PNKI9OFG5QajWPTSmPTuw1aVjLizKlPLowY3vZ
e4etKeXRBVVikHXYQxPKowsfDzwJ791tQnl045p8d7xwUER5dKOPaTjpFC2i
PLrxiyZwVQhfRHn0YLz+Um962h88euC8Xc/v5z8toDx6UBy508MzU0h59ML7
VX7BgL2Q8ujFjW0b81YUCCiPXpT7ivft9BRQHjIklYyfKakxpnpk6Ofcjbi+
y5jykeHgGf5e5z4jqk+GF5N+XPExI8pLhjPnMuOkBkZUrwwbT30w/c4VQ8pP
hs7usXcPrjGk+uUIKN0WVPbEgPKU46zb0vIV+w2oH3I4BX2oucgxoHzlsFny
5YzFdT71Rw794XDxRfApbzksFXbPzBX61C8F7vgtTk5I0qf8FfBwzMnoctSn
/inwuDrPeVErj86DAsaxbkN/judRPxUQd7xnN+DAY9j2FCj8drtFpFSPYfNE
Ce9Rj6Zbp/Xo86vESfc7333vpkf9VmI8r/rI+CCXzo8SqYY/jI1mcKn/SgSP
Cn+LCODSeVLiV5Hx1c+Ff5xXfbDvci1kKjmURx++yZWFxsZyKI8+PK0XHElz
41AefRi40BLa/kJL82buc/DzlVYHtPQ87UNh9DO3KsUsPb/7EFFVEdEUMkvz
QoUesaOLg2qG5pMKUllu9MPDM/T8VeGUi1oS+/s0Pe9VWN3s/tWn0dM0X1Qo
jnk66KU/TfNMhaET6Ql/+VFDWB5q3FixZeK1rYbmgxqRhc1xt+6+pXmkxqtz
e5tXb3xL80+NtkNFK+MkU/T/gRorA/5qefrLKZrPalhN/lTqxZ+i+d6PzTtO
pF3OmKT/D/qxOoBEp7hPEpZHPwTpQeUL2iYIy2PuesZ1kdmxCcLy6AcpCQlO
WTxB87Ufp4/8xyqq8A3N8wGEpyb0Ptn9hvwf1a+vlw==
     "]]}, 
   {Hue[0.1421359549995791, 0.6, 0.6], LineBox[CompressedData["
1:eJw1lQlQVHcSxrlFDpkACTG4RtEFATVEDYJovoCrUkAgKmo0YKIgQsoVVg2s
IJIERXSVEDyyyCFRNpEgiHK6q7zHISj3OcPNnAwEELkGAggL8zpdNTVV8+b1
v7/v193/lUcD9xxTU1FRuTn/WfgOM87cJQq9gCu6n+VrlNWjYPnF/t0FMRhe
0fz96t5KcM9vYMBCsD/XthS345WBmLzkGY+hAvp/MhiLcWf19LsY2L3wy8/o
33blsX5kPMO9n4rRD3xSrmzKY3QF94K26fwKa7cmjzijEobLl4adin1uhn+p
ZCy9figeX/MAEe8YhwkS6pknyvyZUKhvi7N73Mykzr8tuJeFEz/V6H/S0Mr0
K897BH7icFTsTCezURnZmHYazR18V0Tn5yDqgCI8yF7CzCefPyEX//MLtLH7
SsboKOvJByMxGs2+Jmf2cIKgK9n4y6HiPoaT+wQGcUeWpc/2M6LQhYT/hUWt
9Zdrt7+iep/i8XTfnK3za0ZZXtAznAzYbH/h9DDDpStEumFiQc29EUZFGSzG
3EM3nGgdJT0snDDll288zjgrDyiC4YfMXt5+BcP5WYTJvG8OdyRNMLGcAAjX
rD4VNTDJbFLqLUF2KasV4TTFKOUISuAatnXR1pRp0l+K5OjrF+203jDvL5Sz
/DmCD+mbj52ZZUqU6Z6j8MbIypGBOea430KUoSOf3/ZFvgrL8SrHyvyELt9w
VfbhroUCy9FhanizyVmN5fx6gVGbpUM9S9VZxUK68Rcw6YlNrX2tznJ8X+Lw
0XhFTrUG+7HS8Aq4Pmj2uJ+lyYqVflYgbffkdEK8FhulBFqJt8I+GfeMXsRy
/lbh5r99Lh84p81WVykDidXWX1efWcz+Q+l3NZ4Eb6nwCdJh316Qa1yDw5s3
PFvxd12W658aGJ/ZW2Tjr8d6L6TzqkVLzPGhLG99luNRB6uty9K/dV5Ceuqw
JN16bL2ZAcvxqcOnX2R4rJQYkL46pKcElF9x5LEcr3rY+Ezv0Q7nkd56TB28
71CfwmM5fvX4/HP34rfTeaS/Ac/1zK7yE3gsx7MBjl9fz5Se4ZEfDTDtXZtx
1p7Hcv3ciCd55u6W7QasEt/FRqREnWrNsjJgOd6NqLVuMloTsIT8asLEmFuW
epI+y/FvgqNnjKZ/pR7514TeCLdch0ldluuHZkx9GfPHPnNd8rMZgVfPf5Nz
QIfl+qMZd4cnMjKuLSZ/+RBeHUo3fanNcv3CR1utlThcR5v85qPgq7LlRnsW
Uf8I0LpXv3fgjharLM9LAPaDQ1lvRjVZZbpMAX59c/X9Ve6axKMFVqkhp9dl
ahCPFlSbzT2TGmkQjxa8StxxSy/iz35rQZ6HdbrfkBrxaEXgo5JLOb5qxKMV
Zqo7Sgu6VIlHK1L6iqs3e6sSjzZEutj7THarEI82fMqKOkv8VIhHG0a6d6ZV
iedo3toRMzHi6j03y3A82hEvHRR2mM3S/LVj//Vzc6Nub2g/dGDEfJ3vZ+Ez
NI8dWGZkkZ2aPc1wPDrgf7vqo/tDUzSfnShsunXrnQ+nGI5HJ1xurE16GPIH
zWsnXJ/rDdiWTDIcjy50+T9gTxtN0vx2IW1VXJ6N/wTtzy4cNH96zaFIQfu3
G1qWp8Z8lysYjkc3buy95PltxDjD8ejGSNL0PR/pGO0rIY5UddnJ3cZIjxAe
jHuKrGCU9qUQHa+P/dNhzSjpE2LDzwNu5bdHaL8J0ZicHBzAGyG9Qqy3a5lR
vzzMcPyEKPc8fzZUY5j0i7Dx/sTso+9f0z4UIXGTgcqP6q/JDxEKz310elZ/
iO4PEXR+uuBQufQV+SPCYFjsd15Wg7Q/RVAfOx4TjQHyS4y0/0T9ZnGwn+H4
i2HvaDhnFPI7+SeGjO901jK+j/atGMGTFQ93ML3kpxhJ1SYVu/rkdB+I0RD5
twCeiZzuEwkOXrgT951zD91HEtQk3004Hy4jvyX4rdvRZCBXSv0jwVsrQkof
DkvIfwmKzo2EZ9lIqJ8k0Ba0WvFPiYmHFCLXyKzFBSLiIYXa+ndlm1RExEOK
9340iHRyFRIPKYyTRFu2bugmHlL0ed2x9G/sJB5SRKv/vlRytoN4SHFC36Ms
+q/txEOGLRVGLrb8VuIhQ0enFq/iXy3EQ4a5jz2LV+0UEA8Ztpu6OKzW5BMP
GfYfmw3OeNFEPGQoXFR28W5sI/HogVt7YITcq4F49CDykm3IkXX1xKMHlX7e
QQrVOuLRg6C6tl/ey60mHvPPTxi8MD1ZSTx6wLhdPlm0/iXxkKN1+9p9XYoy
4iHH5FOXvJ1lpcRDjvprzg51icXEQ44fdEwGd4eyxEOOGd8pF+dnT4mHHNFH
oeZ4vYB49OLRrdDU7cE5zP8BZFHY2Q==
     "]]}, 
   {Hue[0.37820393249936934`, 0.6, 0.6], LineBox[CompressedData["
1:eJwt1glQk2caB/BABSWihFpQWKR4bnEcLYLOOov8rUoRQTmk2iJuDzdAEQVF
pcJUWBePaausBV0OFVkoBVQKggJyfB+ChksSSCCEIycJCKigIOV0Ie/7zmQy
k+P53uf/e94vWfFdmC/fkMPhXJ99zD1Hf5TnpoqKg61zVBHvehNKbC8M+JRc
xU5lTDPvhxqQ9xOR/u1Kfs71IqQk6xdCX0xGnItwop+/jb8su5jQl1zEDPrM
vZKOxJDjew0qaxjy/UyIJ2V9BzyFzEJpRvg27u8QHPQ6VDUtYUi9HNh4/nb8
dlAHYx8Q/2T0k3vIxdqYYq2CKdXXz8OdSw69iyvUTObst6UZ+ZgWNsf9K0HL
DOivV4C7THLDPyL7GEf9KkTstfE03fcD9PpFSOrn24aHvmJmi89e4SHw5MW6
LewQw9XvpxhfWK9PKdr/hvElDWFNibfXT8NvGdJuKcrim0VpKaOMKmqu4GM8
dogQDnmN0f2Wgzs8duvKh+OMfnvhFbiZHH/opmaCIeUqMZw1+u+vaqYYjn6x
GFi9NnjpoxnaDwv7R1aa5Yc57G79BarQl3HHdvn3BizJswqv8zMba2IM2f+Q
BrDp9t2va9M/YJ30/VbDan+KWbVwHqtvR1qNtJlykQ3XmCX912DiYY6P3Hs+
+/Hcdmyfouq9riAkYwFbrS/3FEa5J3vMOVw2KHBuPcNn/Wrp0SMLWeIlgGTg
/tUwgSn7h9vcBgXYduP8lX0rF7Mkr1pUrhJd8uebse/myo3WYlOg3MLfhccS
3zpkZwuyLmTzWBd94PUI/dJasFPHY9X6POvRx01dNzbEYy/qQRvgYrP8PLeO
x5J8G+ET/njrk9M89nmjfiHK2eumpyGPPaHP+zlMj362PXJkMWsx1+5HTTAJ
fvUiumkRS+anCZdcm4Lr7piyh+fKBQgx4CCbKju1kCUeIiwZPWhk6s2l/Yhg
tWmv6uVmE5b4iGDu0b/x7V8X0P5E8PEY7MheO596NaPcVJD73sGY9tuMgl8s
V8a7G1G/ZjSu+3UnEzqP9t+CxBO7NqpTPqCeLRC6WV/cKTakebRAt8QxyMHC
kCXzLIbyZPQpg28MWD3fBTFuvO7kLynkUG8xEn72tWtZxKF5SdCZIpQEKWbo
/EtQZ/7Pv5/Kn2ZIfhLI1qevUF2ZYsg8tGLrqsFy2ZlJhuTZCv/7Z5AaMsGQ
+WhFg6V0b0TwOEPybUNXaWpcZdifDJmXNtS+Elr0xozR89oGG1/u+SNJ7+h5
l+Ly3nfHHpaMMvrtBUhx6m1ZQrByhNGXy5OiNKm+ydxshJ6Pdpx1td6+b9db
eh7bYdndcPlJzBt6XtqRn29qZV01zBCPdniIt1wzXjDMEA8ZMozcHeE3RO8v
Mijth59yPF7T+5MMVvnX+JZjLxni0YG81WfH3e8NMsSjAw4jxdwNIQMM8ehA
1MlOr4BP+xly3joh9au2OD3TxxCPTkwmfFhsK+llSLudKOv+3c6oQEfvD13Y
uKHkW1milnp0Id3N63OfmB7q0QWppe3k2nAN9ejGOau00mVBaurRjUKLh9F9
R1TUoxumewweHQpUUg85dmy+/OmZLjn1kMPd8HBW5rsu6iFH3JstzxTWndRD
gQL7sMq63TLqoYDNcr9kk1gp9VDAP6e8fw/bSj2UCLyxIW6biYT2o4Rm8/SG
6/4t1EcJe7nkqEmRiPanxP0bocdz1zVRLyWiP9FkHpuqp/0q0bwncoWiS0D9
lHjJN/a+1FBD+1fBbJrPHRFUUU8VPN4HXA3PqKB5qOAd+MtNqaiY+qqgPcHX
frH0Ac1HBRNnU9evBrOptwpOyvBbiQ9SaV5q7N/39bhxeiT1V6M0YvxAvXk8
SH5qdPsy2gKf/4HMgxouFV++aC66B5KnGitOJCT+GFkIsj01RNVW23+LLQH5
PdHgp5xFHcFnKkDOrwYuzsOcrPVVIHlr4OZ34K4usRpkfjRoOz3/kOPIU5D8
NfhhfkHZsz21IPOkwbnK+z6ypHoQjx6EHPlbYrq8EcSjB7Ety4z9bIQgHj3g
HYzIMs8R0d/vHogtflxlxzaDePRgN8vjHRO3gHj0gK/87yYzjRjEowd2Ts4/
27yWgHhokfNHZkDuWCuIhxbpE1udnk+1gXho4bNwYjhpRkr/H2gRPqoS2k23
g3hocSt2JDjyTxmIhxZxaRomb6gDxEOHkMjvXNu1nSAeOrRvWyOf195FPXRw
kib07RJ0U4/Zz9c57sgulFMPHVIFzz1dbimohw7ewTnj3B1K6tGLZI8dUtsi
JfXohcmBBzWq1Srq0Ys14ke/+ieqqEcvInM8FfGGaurRi4PfpC69HKamHr1I
Dao7696pph59+Fzx2LLDVYP/A6IwzAU=
     "]]}, 
   {Hue[0.6142719099991583, 0.6, 0.6], LineBox[CompressedData["
1:eJwt1QtUVNUaB/DhGYgoKphEYSREKpmVBhr5pwtexGsQIiQJaVhwEUWwqzKU
sRCIEJSrSCBGJY+IVAhBBAzOAQQVkOfI8JphHocZnjIgg6Qkwey915o1a50z
8539/X/fXscq4OjuL7V5PF7q/Gfh+2vTAldpZCwuR69AS9R9lFnGjXiWnUPo
/coLXonlIPcvYl3Q9NQ1Vxcm45JmoTQiPa3RtoIhv/8J3jNuT0PQwIx6Lly5
gtIb+/hVzR0M+X8O/Op2FqRn9DBGwuywDxbl4amt09oztRJaLx9fed42td3F
MWv9kmvUb1zDVHNgnP+QkinX1C+AwZBqY0bmCJMz/29h9h+obUh/KSZknBnR
PK8I67+o+33u9wnmXc0qxoG4vOLVfzymzy+BueHe57J6NTNffP4JN7Fv8hNb
h4knzCLNfm7BI2ZN1La3nzK7SUOwz+Wfd02YZUi75XhPO79M8Ow5I41cKFiB
zDud8fV1PJbs90/4HAm4fOEVbVazvbBK3H3G//WH73RYUq4KPPO9u7u09Fie
ZrFY+bfvg+pkfZb0w8LycFFj9FsG7A7NA6phLDuSrBYZsiTPakjPcSJxihH7
f9IAPJQ+7ludjdlNmn5rkTgaW7RKsITVtCOsxTLrT09ELTNhSf930Dlp2599
2oRdvbAdyzqY37ExKr5qwtZqytXhqNfhxqx4EzYocGHV48Ocar1tViYs8bqL
JSmymRTzpWyh68IG7+LUTJFFTqUxS/K6h+NW59T9Hy1mpxfKqe8hN7b8wBrx
Ipb43kdw01JREt+Q3aYJvAEyXZllio0BK9Pk2YAzYj97X06f/U4D2ohjLesT
7Ur1aL5N0Hlvw5tBGbrsgybNgturN/xVyTpsuCbvB7jtof44JlWbNVto17QZ
Qe+vVwvytVgyP81o8ebb5TXyWP+Fcn4tmOiMiMx+PMcQj1bYnZzekRj4nPq3
otvPRfjSo1k6b624ZRipTvv+GUP6a8Wcozr8+KanDPFqw1slw33uqhk6z20I
MtR34yqe0PPQhjCb0X+vTJlmSP/t2Lg4zF52Us0Qz3ZM/pb092f/nWJIHu34
xtphacXBx3SeO7Bdx7p/U/Ako+GL68C9xF1pr0VMMMS7A2VZaRaKZBU9PwKI
LIfTJPvH6fwLMFhjPvtN4RhD8hMg4NDP7jeMRxkyDw+x5cjLAbn8YYbk+RBO
nktlSZODDJmPh9A6/m5M4UklQ/LthGRt/aEAAwVD5qUTDgcj617I4eh57YTr
bi7eeKecnnchVv+q4zX6l5TRbM9PCN5pz4jXiyWMplyBEA3iknfODYupRxeE
Uaqqmqg+6tGFxxdDz6+26aEeXTDZWrRE2S2kHl141fN/8qDMh9SjGxWXwrVm
QzuoRzd23mRvvuDeRj268Ui34+rEV83UowcFPEftpC8aqEcP/CzrFL2H66lH
D05kHWwbS6xhyHnrxWa3S1vKoiupRy8GnLP1fjQrpR69qOR9W9WTfZ169MEo
dfuubMFP1KMPVpkvtk/eDqIefTDLL//e1jsdxEMExzCPz7cm5oN4iNDzybSd
155iEA8RdM/66qfWlIN4iJHAVWZVGbAgHmJEB2z3X2xVC+IhBn/i62vF6+pB
PPphkeUcveH1+yAe/RAGXbSaWNEE4tGPVcsjog5NNYN4SJB2WeiizbWC9COB
Z5XL+xdc20F85u+/eCvWLLeDvi8kOLuiNrhiVgDiJUH/z9P21907QfqVQNuI
8191WQjiJ8F+C7c4a1kX7V+K5h8irs6s6QHxlCJQb61DxYFemocUa/bdW342
vQ/EV4o7oeGlKY0imo8UWj9muoz/JQbxlsLDx7uxf5mE5iWD4IxN3vkcCYi/
DKH+kZMWm6U0PxmYzzaKkmqlIPMgw/X8lcsmPWQ0TxkOXdlbtrdHBrI9GZwL
42MeBMhB3idydGX8p9BvSA5yfuevX2AMl4dyNG850k9FP5lRcSDzI4e8OSLi
5WMDNH859if72sVPDIDMkxwbXhn0cT6qoB4cll/T4j4dUVAPDse8joQIv1RS
Dw7pdvxNNWIl9eCQUB24xdpnkHpwmGvLX6ffNEg9OEQ6zoaHOQ1RDw4WeW6b
Q4qHqMcAuvcc931uPUw9BvBm8Gzs26nD1GMAMSUnXlusO0I9BmA09yQgNXyE
egxAnevlJBCNUI8B6Dm5RLXsGKUeCuhLI4rO3hilHgr08xPszSzGqIcC3uUd
/zp8eox6KOBw+0Nh+uAY9VDAsepZ0y8fPaIeCszq6rcnFD2iHvM5TDWG+JqO
Uw8lLMIvzZieGKceSpSE6BRVd45TDyXOOP2y5x0LFfVQ4oDTluDonSrqoURh
m+rUx3wV9RjEwZVmw1fyVPgHfJDCcg==
     "]]}, 
   {Hue[0.8503398874989481, 0.6, 0.6], LineBox[CompressedData["
1:eJwt1QlUU1caB/DIDoIsikqtWEWtLYM9FphObfCvpUopxQ6gYCuOC1pqhSkq
1iJYwQO0dhy0lZ5CRamKUJEBEVAE4T22sslOEpYQsgcMO4RFXAbevfecnJyT
l/fd+/1/30tWH/rG94gej8f7de41/x65JNtDdiYWFomZFgZBlSi0j9P6FCbg
fFKiyW1eGsj1RDjuiQz8+d0C5vdkbmGdbbDuz5N1DPn+degt9mix9RYwAz7z
n9xAYEverfMXexhyfxpiMwo2HnklZxaKboW5mWXAYRc7mLZbQ+vdwQ1xY+Hi
Bi3zVuClct2GLBxoqbz7uusI84irn43UMFGHdfIYkzZ3t+jWPWi6Hl7m2+oY
LbdfLhZGVrdXZk0xztzKg3Pm5UinoGd0/3x8G5wQ5sd/wcwVn9uhAJe6xmY3
2vNYM+48DzHlYNJfnbeA9SUNIXCnv2rggD5L2n0EC8/Y6en1hqzszHzBIhRM
yfaWGhqz5LyPMXm48LeSGROWO15YCcz73Mpk02YsKVcKC+l6v3cHzVket1jk
lqpzjmQvYkk/LI7e0M2s41mxH3MblOHbtYNSLx8rluRZhqaec6sOb7ZiL5MG
oJeUZXw1wZJ14fqtwPfZ6U5ip0Us146oAqd3tb7n9bM5S/qvRG/GhSaR0oxd
NX8c+yq0BXne5W8zZSu4clVYvKHV5IP7xmzwl/PrL7hVxTqBb8QSr2oEffzD
K12vAZvjMX/AahQb9/Z6pujTvGpwzczS4Ng3euzkfDldDXLD1i/zC1jAEt9a
BC87Wqvvy2O3cIHXodTQP+yj4peMnMuzDvxX0ZcWjD5n4jnQeqQ3mU5s/XCW
zsMTFFkNlwRmzTANT7iF9tjf+1/+bZo5zuXdgNJHdVuWl08ytvPtLmmEUmP5
g+iojs5PIx4V6MfdWDPB7JsvF9iETUX57abaMYZ4NEPivOvBk7JRhvTTjIQP
PO/X3h6h89aMKzzFixeOwwzprxm+l83tFzoMMsSrBVOvtR9c8Y6WznMLrCes
/Qp39tPnoQXtxl+EXYrWMKT/VhxU/6YOrVAxxLMVEdFnZfylSppHK1LuSfa+
PC2n89wG1/qCwDqNlOH44tqQusF9dXKthCHebZD0xx+OFXfTvNpxc7F9yIhR
J53/dvx4QLD/ioeQ5teOJ7kGAv61NobMgwA+Wolvm1ELzVOA2aLEbWlGDQyZ
DwFWriu7k+BQQ/MVwjs5wCXtUAVD5kUIZXnDtdjYEpq3EBU5VTFVMfn0eRfB
dsFO2eHwDIY7XqAI3/3DLdL68wsMVy5bBP/2P5emPUwE8eiAMOLqop/SM0E8
OuAv8Zpc41EA4tEBe8Otq35ZWALi0YHvBSafbvMpB/HohIR/vElh9BeIRyeq
t16XXsyoBfHoxCGL4q/MXRpAPLpQaSs/dsW/GcSjC/tw9lmdaSuIRxf+l5jX
aJDfBvK8dcMgyf79xN0CEI9upCbu4dcMCUHa7cbj+3uE2nMdIB5i/DtM6r7D
tIv+nooRvOinLSv+0w3iIYbEctr1rmEPiEcP0n2TYp0jJCAePcj75OAfQ6pe
EI8eRN0dczBLl4J4SNAUZCwc2C0D8ZDA73hwfaGeHMRDgh+PxXjEZ8lBPHrx
XbQqKsRPAeLRi6j4qpSYKQWIRy+uOB5SdSUpqYcUXimRORffU9F+pHB92nkm
s01FfaT4+uqrmR2hatqfFN5rlq0MN9BQLyniot5+3T1ZQ/uduy65H13p2Ef9
pLi+/L8bTR730f5luPjZv0JWftJPPWXITj6ptRH20zxkkGxe3zS5/yn1lcF6
f0OeUPOU5iNDedT2AiZUS71lOCZecqp0VEvzkqPvTZc3ek8OUH85rgXEhDtN
DND85MhplVflnxik8yCH69o39KOHB2mectRvPlWU/PUQyPHkKKhRrjRXDoH8
nyhwjrfTWLZ3GOT5VWBTsufz1a3DNG8F0nr6loc4jND5UcDFTuxhtG+E5q/A
C95Up+LXETpPCtz8o+mZSeMI9VDCecomP8JwlHooIV2hHXqfP0o9lOjf4XfK
+8Qo9VAive2L8YcZo9RDCRu3PdNR4lHqocR2Q4vpVKsx6qHEg+Bir7UfjVEP
FbZmbHS2OD1GPVQIKH4g2HdnjHqokGuz3N2ue4x6qGC5NCz8Q/Nx6qFCk5ml
t5g/Tj1UuP3U42p/yDj1UOPM47/bhaaMUw81BKNnQ4/Wj1MPNX5xn3WUzYxT
DzUyY8KFwjcnqIcaX5bzez7dPUE91Kjyb03dfn6CemjwXHEqtCJ7gnpoMDBb
FFfTNUE9NDh3wcYuwEhHPTSIOPCZ5/FNOuqhgQV/3dt2gTrqoUHtiZtl/4zX
UY8+iG6mmbx2T4f/Aw0jwLQ=
     "]]}, 
   {Hue[0.08640786499873876, 0.6, 0.6], LineBox[CompressedData["
1:eJw11QtQVNcdBnBYliAQkaQwY00UH4lJpiTT0VBEgh+k6gYJLaLRSiBUwEcU
FKpgBYkaQFNIEOIjPIyQRUTGFCQSBYS9FwXCa5HHwvIQ2PciCyyP3QUMQuWe
0zPDMAPs/57v+/3vsCbkuP8BnpmZ2dWXX4vf4xyKBPLYRMSX9yzJjhehbFWS
bmdZKlwDuqPNH11jyO+vYKntipTNW2uZrEzuoCFqechrthKG/P0N1Nla7D5w
t58Z2bn4k59wTfdt2I4WJf38TcjPhm27OzrE2ErzIj1sChBRdCyB7zFG5xVi
+2zlEpV8gnkv8NIj47s/I/qdfwpRa2DKuflFkPc9SjssnmZuvvy0NO8uHE0H
S5sWnjM67nklEEf9nhQSMs9s5M49nPc8fKbihRlLnl8KQep8RMwQj305/OUT
fkX4Q2VC4BSfteHu8wCX7hz5NGulFetPAsHCWfDnhmBrlsQtR4Wvl13eTVtW
Hrs4sALe905/c6dqKUvuW4kYqw5Be8AylrteZBUsCmInz9jZs2ScCNLdIoVT
xzLWjDssdga7eQzcsmNJHhbx8UudPzK9yn7CPaAamd+7fLnFwZYlfVYjzenO
5YgN1mwaCQAL28on84es2A+5vI9RJDhiH1ZlyXJxpI+h9G/cNLeRT/PXILtv
z8VVjTzWafE6q2qhj/TVL4k3Zx9z42qx0v/siMjbjD10cPHUQf9phc2TgHnq
9RvWYLhxcMccUyxYvOBvCPX2K1kf/JwhfdXj2+rruuLLM4xpcZyxHm1v7F9u
pzZR3wZUx9XbefsZmS1c4Y2wiD28W9w+xSi4PhuRaJHjG3RkkrnAgTbBZuRR
ON/x//vQjPnPI7KWC/WMuJk7yE68Yqt1G2WiuL7FCL+0drhpbJhxXIzr0ILA
v/6eES4aovvTAtG5uR0ltzRM0OK4wCc4lq7VPMxXMcSjFV8Hue2TlStonlYU
pbg63pDL6L61Im3t+nUurgM0XytCvS44u4l7GeLVhtTO0ij7BCnN2wYXJr/z
/h4JfR/aoLav5O/Z3kbzt+O75B8Lz+U2M8SzHbvyvQq61XW0j3YwKXnt8n3V
dJ87sP4ET2lleMBwfEkdqM6Y+/zosjsM8e5AgCF7yx92pdC+JBCsDpY45WaC
+Evg735AnK8pBulPgkK++iLPvRxkHzrh0bMw9f6aapA+O+GbLt7rcqEWZD86
scGv3cGipQGk3y5cN7dRDM+KQfalC61BXtuvWraB9N0FsedtZbR5B8j+SPHL
/TTN2gkJuOsFSvHKpqPhTp1d4MYVSRGQrq3U/LcbxKMbZ3jzypG4XhCPbkR1
CT1y8BTEoxsn7v1iCJvtB/HohrDlZExO4SCIRw+SRiYjPrstA/HogeXoyFvH
T8lBPHrg+CDqre0fK0A8ejEgfJZsbq0E8ejF3aDa6LomJYhHL2yLQ9eVJatA
3rc+ZMV6vD6zTQ3i0Qf5/cyVt16oQeL2QcjjZ8hKNCAeT6HxqQitCdFSj6d4
fN7TOsJ+iHo8xf6TW5sNFUPUox/LmGnRyZBn1KMfe8XmEr7VMPXoh1/Ru/qH
t4epxwCajzQbigU66jGAmCHfbqNSRz0GsMD7d+FP8SPUYxCrwxZy6xxGqccg
Yiv/5HyqcJR6DOK6z8PpGvcx6iFDzZv2z9mmMZpHhpaF0jNx+/TUR4YSK8Hb
fLWe5pOBd0M7/6HrOPWSwf2Kj6g/dpzmlWGDVfW2hKpx6ifDfslpgfPCOM0v
x1jA+r8MYoJ6yrH3IO8T4dkJ2occExtLT8eJJqivHC9Ys/TIuQnajxxef/uH
00W3SeotR0KTR2JN9CTtSwHnghT9+yWT1F+BAt+M0HrdJO1PgeBTHz3IeHuK
7oMCjZurfsj7Yor2qcDle9nJo9emQK6ngPeIjz62ZQrk/4kS/ZkSMz9LA8j7
q8ShFfukke4G2rcSNXaXvpRHGuj+KKETr07NzzfQ/pUQ9r6YY3sMdJ+UuHY8
y891qZF6qJC51snqVU8j9VAhK/U/CR//y0g9VMhQiuwG8ozUQ4Vc5/RuucRI
PVQ4Zlc242dpoh4qfFVadfwDFxP1UGHsquyd+DAT9VAjq2TYiMsm6qFGced8
5ulqE/VQY/NXgayz3kQ91DAXr+AFvjlNPdRwdexTW3tPUw81hBEnZJuip6mH
Bqt+Tf9MlztNPTQ4e2xvxrrmaeqhwdaOMZ3SNE09NFgZ88fED9bMUA8NRA1l
SZY+M9RDg/leP6ujJ2eohxZt3yS9tv/HGeqhxdfnvs95VjtDPbR4z1OU88rY
DPXQ4o0v6qfKHWephxZjf98VZekxSz20GB/yVgyHzlKPIZyv8bQMT57F/wCA
S8on
     "]]}, 
   {Hue[0.3224758424985268, 0.6, 0.6], LineBox[CompressedData["
1:eJwt1QtQU1caB3CwAQpEdClU2V3R1rIiKkiRsSry33ZSEEemq4uKlQwCgu1U
K662K2zt+gCRgtIVqKsoVnF5FJdHBUVR7lVgeSWQhPB+5R0eCuGRAOHRhZxz
ZjKZSXK/c77/77u574Wf3Be5xMzMLH3htfj+D4cCf3lsHOxTHCsqXEpQ5hw/
tLfsGkreTYnhJ5Yy5Ps0HB/+5xMOV8TcumlaSBMc2txh1sWQ32fi7u1pXv86
JfN67+In9xC8kt85xxmg1z/An69bP/jmvRHGti0reqdNDsZfLS8NqBqj9fLg
nlpolbfWwKwPSXmld32IeDYwy+/xNPPUVL8AVrv/EP1t3BzzYOHqtqwiJF/V
1CU2mLFDpv2KMXiosX3dzBLWy7QeITm8/Tu/v1qwZP8SCByaroSIrNiF4gs7
lKJT2FqafsSGtTGd5wms9b3SC81cdh9pCOHOQfedauxY0u5T+GR/55vweBkr
j10s+AwutyL57geXseS8z5H3l79ZhGqXsqbjRb9A73Z3afaQLUvKVeDiJ+90
ZzdYs2amxSL+jncm/7kVS/phsV4S9sxBYsHuMm3wEuk/CTMv/o7DkjxfIuzS
s6PWMUvYH0kDWH5rU5WCY85uMfVbiYg75Ycfh/3GmNppq8TknpxfDKOzNP8q
rL46f/bcIyOzevE4ztXw/8DhxNafp5hKU7lq5HsE6sd/NTDHohbX/6BLdh/w
105QrxrcDUyKPbltnCn0XzxgDcRfVdl7ZY8yJK9amN2IWSly0zGGxXL6WnCT
bq5oSHxDfeswan7OrlY1yPiaAq+Hvr9um3lEP6Mw5VmP6aLWVUHmGuayCbQB
w+MSzW/PlXQeBBgI1Ql+SpUzQoFp4cs2oVFp0cecMuUtxLEjUX/8zL6LcVxs
16ERTjv3enMC2uj8NOKcdOTMeHYzw18sF9KEYl65a8h6EUM8RKg8u/GL+Iw6
2o8ILgm59qK1lXTeRNjRvDLRuukp7U+EtRHCFWVJ+QzxEsO79W5UhtsF2q8Y
tvfXaM973gfxE2Mw8O08W+MjkP4lqF56eHvVpQoQTwmcNl3ceJhfBZKHBIrL
H/+Qs7cOZJ6bcfN0rEyyphEmvvhmfHPmzbKwKDGIdzO+luxPy8hvBslLiiHn
JM6grAXEX4rc3KgRO6t2kPykuBNkU8I4d4LMQwtWWXrl/Me1GyTPFtxMLHcK
dekFmY8WFM5Zv8/ayEDybUX6CgO3flYGMi+tyDhwMs5uQA6SdyuOzfMk9U0K
kPlpQ5Lb7+99VKyE6XghbZjj9n9y7aoKpnIFbXg0PKebP6oG8WhHQOGHluVb
NSAe7Sg4pfbSWWhBPNox5xT8a12TFsSjHedqeo5Hp/eDeHTg/sYAN9uDAyAe
HZjZZiyucBikHh3IYPre/LdxkHp0YseWMmtj3BD16ERysjTl1dbX1KMTRQ3/
vuSifQ1yv3Wh+8ZIDFLfUI8ueJyXFW7wGaYeXXin8PRqjmKYenTD96h1qjxu
hHp040xHVtcJex316Mb3tb3pnDAd9egB5/aGOhToqEcPXvzY27jeqKMePdjj
+3mKgDdKPXphPrj7iue1UerRC7f930rCWkepRy+uXHVdF7VqjHr04ePzn6r9
IsaoRx+C+ZbvcnPHqEcf9Nu+PPViaIx6yPBBU3B4uPs47UcGl+J/2SyJHqc+
MnSqA/yyisZpfzJoDtwt3KMbp14yePqI73E8Jmi/Muzj7fIRH5+gfjLMj0ZH
luVN0P7liOZ/JWTUE9RTDq9dqbrXa/Q0DznmvZVOnx7WU185cq28I4VpepqP
HGMR4S9/EOqptxwarv/YBQsDzUuBAytyrj/xMVB/BQalRsfNpw00PwW8nd+v
H8k10HlQYEeSWYexx0DzVOC6LWf3fvtJkOMpoNpy4623/CZBnidK8C6fF1jF
TNL7V4mPaj0Cj+VP0ryVyL1tXO7SM0nnRwmjb0ACz26K5q9c+H8p4dT5TtF5
UsLC3rGq9Osp6qFCzb4E7dLMKeqhgjj8SIxUMEU9VAj1dDrBnZmiHipoajb9
XOY6TT1U+GznWGfX/mnqocKfavnisxenqYcKQbGCtdcLpqmHGjzXslC3zmnq
oYaN/gsznoWReizct4Y7J+UeRuqhxpNgd0uLz43UQ43t0Vnc4ktG6qGG1EpQ
rn1opB4afB8UsDO/xUg9NIhrd3w4N2ekHhrYXrF0lLvMUA8NYs/6/f1g4Az1
0KDoiLAq/MwM9dCgaYNYwcmYoR5aRHZ/+AtezlAPLSRGjdZBO0M9tKiuPsS/
zJ2lHlrgUBOb7jlLPbRwnmNe8A7MUg8tLOs369NiZ6lHP46K3p5PyJzF/wFC
QL0e
     "]]}, 
   {Hue[0.5585438199983166, 0.6, 0.6], LineBox[CompressedData["
1:eJwt1QtQlPUaBnBkVxGsNTzYZKik1jFJxAQ1RX1kOBzSjhBa6RimAQcKU1AR
L4RTJKQHj3hBHbwgsoiiiJSoQOr3CcgCArLAAsty2fuKKAJyZy/B973/GYYZ
ln2///P83p2dFRi+/r/WVlZWZ0Z/xn5HO2T7qA4expe/HfMUR4uRNzOuwz/v
OOoaXLZ9U1LI8K8nYd/hlk2DCTLmfDJ3IHmdF/X9ZBXD/38KVsUKNIuTDcxL
/7G/XMH7eyq3l0V00vvTUZqTu62hpoeZ1CCOWGl3Dfvty4NFV/tpXiZ8/d9d
eyp/mJkXkFjY93EWYp3T1B9OtzD53PxsKINtK756OY5NH313gzgHzMheP1m0
kO3gnvcHHFNb47ctt2HduHMH4rlLU3z+Ycfyz8/F6X8d8ltY8hY7Onz0CXdx
qVB/4T9lItaOu899tNhPOXd/x2R2PR8IYeK1WbJfRCwfNx+eWQuTmIS3WNXB
sYEFCLl0IlK11I7l7/sA4iBX8W6DDctdL+IhhEm2ymx2PMuPe4TCNNfmlxUC
1oo7LLr35Jzea2dNeVi8XfxD8axIK/Zz7gGP0bVaNhQ90Ux9PsZGX7Nk8vYR
5gQfAL7ScrFmwhDjzuUtQuJRzY5/1/UzXJyGIkR7JtpKKnqp/2I02acnj+vo
YZzGrjPzCdZ867Q6wrmbKeLGPYEEVtfjRK+Z0JCxU4IvdnYejzZ2kJcE/pbb
5aumtTO3fcYuKIH3JmOKwzY9w/dVipCzwxHPKzRM/9i4vlLYTbjX5xqgIt8y
+Lav/jFzaiuziiu8HMd37v7NK0vOqLk+y5H+65HUH/fJmHgO9Cl6doa2aXZL
aR8qIPapytQtfspUVnAH1g8cwmMai5hdXN+VeLTczfujxHxm6lhchyqsfdf9
rP3ANdqfKoSdjI+o/mwXtoyNC3iGAeHVLwrX3QTvUQ0Fc6sktCQffJ5qpHud
icl+UAjepxq23x15MT+oFHy+aghcw/3vyCvBe0mRHnIuO/akFHxeKT58Gn+s
/oM68H5SlPTuiLK6WA8+fw0yOlt+chDKwXvWYP7D5KP2mxXg+6hBVqB8vDal
Bfw+1476WAtDa9vA8cXVonhd3BQ3oxK8dy0WjKzc72ejBt9XHWa4HLL7fpIG
vH8dEi1uXgUTteD7q4ODo27VdYsW/D7IYLGLdN3TpQPfpwy5Vd5F3yn04PdD
hgy/ubE3WAP4fuuR4zpn1qnU5+D3ZTTXyi+r1kW3g++7HjeTD+2d4v8C/P40
wHH9MbP97A5w1wtogIuNfXx0Zwe4cdkNmHdl+ET0vZfk0YgLIWkeKw6+Io9G
bMiSBuuWdZJHIzw2O8ku9nWSRyPqvhUExd96TR5yrMGQrXphF3nI4SIImeFx
tIs85Eie+qqspa2LPJqwuNrvdqN7N3k0IXhCbcGyI93k0YSn3SsXiZq6wX/e
FDh/cfyjQOce8lDAJ+r+bq8DPeShQLnijvyvkh7yaMbsHJ+h+ilvyKMZARmL
Ai5veUMezXgnIeM9p2tvyKMFUdnl9VtfvyGPFlTEVtaHLekljxb8dOr//Z//
3Eserdg1TX3P+nEvebTCVPm/1anCPvJoRWFu5Q/zfPrIow3+XmV3rx7pI482
LIj/JXB6WR95tGHDrxmBSRP7yUOJ+SdcQhx8+imPEobZl5vTDveTjxIr5Bj0
ftxP+ZQozRD8ITD1k5cS9Vu/lqiWDlBeJZxKc0t0uwbIT4k/TS4Tp94coPwq
eCqzciM1A+SpwjTVAomt4yD1oULMPplI7j9Ivio4rlUsNPw+SP2okN2348Zn
DwfJW4VK95010u5B6ksN/0nvKe59NET+ajTuT6rt2DRE/anh8n5UZmTCEO2D
Gm42s52/fjhEfY6+PuefwpOdQ+Cvp0aPJab0E6dh8N8nGpzbKun42G+YPr8a
HPANlSQcGqa+NbB6lHp+461h2h8NMvZfSkhUDFP/GmQuC7u+xHaE9kmD9nS9
wW/JCHloseJZpnNr4Ah5aCEyKjy0x0fIQwt35wk1wQUj5KHFFqvGxEDdCHlo
8eyyVqicbCQPLYKbv8luW2YkDy06/C4NBAUZyUOH2DyRR/gxI3no8Ind74WC
u0by0OGvMybJnBYjeeiw6IpDlFRoIg8dFpemPRfNN5GHDsKoJS6t603koUfe
k9NengdM5KGH9B2Xmcsvm8hDD8+Is2nlxSby0EMb3pvZ224iDz0En4aMKxCZ
yUOPk+7bw6a7mcnDgBiB94UZG83kYcAKw1dgDprJw4C5mr0D1ilm8jDgT8cN
m1+wZvIwILK+oDdKYyYPA256dK65Md5CHs+xz/KqNm6uBX8Dt0m+cg==
     "]]}, 
   {Hue[0.7946117974981064, 0.6, 0.6], LineBox[CompressedData["
1:eJwt1QlUU2cWB/AIOJVNqSMdHRG0LoOoTDmVuozwT0GEabEuta2WRYogUh1w
QaswSkdjrZSKHVxKywAeRAZRENBRKviCILKJSYCwBrKHFBCIIUBCkpF833dO
Ts5J8u679/+772RJZPzOaCsWi3X1zWv6PWleUaAkkQOOW/jqg1/GMI9czw/s
eHQJ5zJmrUnqbWDI91fgtGzBnbKl3cwvGZaDE82jcWH35fT3WYiUrP/Q4b1B
ZnDH9Cc3kD5nQ/IpBw29/iZcIp/1H/XXMfbtuYd97PLxZaPP/FcNelqvAMv1
gS9/LTUzK0PTno6530EY54yvgmPFLbfUL8Lx/fUq10MzuTffXN2eew/Vsz4J
TuHM4g5Y7leCwsKnt/f8Ys9933LKYBRFbopePJtL7n8fDzbHDgx6zeG+Kf7m
Dg8QJ7S91xIym2tn6echpvz8xkQbHLg7yUBQq3z3awpsuWTccnBaQ2fkr3iL
K0mcLvgbct9zd1R32nBJvxUoODhcXNlgxbW0d7gS1qYMbaqWxSXlnsD/hk9q
X7aJYVkOF8Ge5uSNhQaGzMPFxfBh4UnTBBNkuUEV5qk+jDJf0tE8q5AyVPP3
t3dpmctkALh4rb+bvEXDrLXMW405t3RTYREjjGWc9mooJKqLnA1DNP8aRAzl
a5YOqxm36XZcn6F/o6ehtEvJVFvKPUPEksz83ToZE7N/+tRiftkBj/k+Eur1
HG3lOQ93fiZiigOnG3wOzaZlBaUnOhiSVx3qg0vuSNtbGN10ubE6aPeMHUpR
NlPfegQcix9ov1DL+FoCb4Dqs81ZWudKRmrJswHsfU6pQzmFzHcW0EYcu1rx
TSIvFiTfJjiOO207c+suXjRZDux/ivB/HFSBI5a8X8CGPdcvPrMGztPjzmvG
29keOcHCBpD9aUaikmc94yAPYdPlQl/Cpc86JmtbC4gHDx7aEK/CPwtB5uHB
qve/6qIXHSA+PBxy9rFy+robZD4erPdcjP3TqAjEiw/+c2/BpJcYZF4+lu+Y
rBJ9JQHx48PUWuj36HspyPwC7K3wSWDly0A8BTgZk1m9rFIOkocAWwJcHv/Q
qADZ5xa4qbc+viJQwsJ3vgWn/Pdk/yxQgXi34D9x57b93thP82pFX/Lize1P
1CD+rbBS9enzC3+n+bWiwc8lIuffAyD70Iaqlsw1rIRBmmcbPrGbybbePgSy
H21o+9ZGLlnxiuYrRF6Ttwt/4hXIvghRpEoSW9UO07yF8O6qX/Vp4AjI/rSj
L7BiZkLBCCzthbajrDLd4ZTtKCzlitpxXbDI80TMKPXogGPggY/PVI9Sjw7M
fGLzce4iDfXoQMCJ+pW64xrq0YGEjLV2F5o01KMTYSnpftFLXlOPTnyhtf86
O+E19ejEXI8bUf61r6lHF/hpW+PC39FSjy5s3xmw3BilpR5d2J14PH1VqRbk
eeuG7ent68aMWurRjX+VjNtHB41Rj26cvPTy8vmfxqhHD8bX/cCL6ByjHj04
de+3GNZiHfXowckhRco/onXUQ4RLC3wdSgp01EOEA0eHIloGddRDBPZBx1s9
nuPUoxffOHyU1xo/Tj16Yate3/m0eJx69CIsIfZI0atx6tGHkhlrP89aPUE9
+hDlF7w6I3aCevRhtGjh7ry8Ceohxjv9Kla9eILOI4bH87o/2i2cpD5iVH13
ZEvcrkk6nxiLVvAWGFInqZcY6erzPQ9qJum8YnyR/be7uYZJ6ieGw8LWf9Z7
6en8EphXJjutjtFTTwncnIuteb/qaR4SsLI09eUv9dRXgrO+D+4NWRloPhJ4
7lCJ470N1FuCgIK0iM0xBpqXFIM2QfPifzZQfymKCvK4r+sMND8pZPvS7IUT
BroPUgjszp5e4D5F85RCdL3mbNXnUyDtSXG1MfUQnzMF8n8iQ+dHzkeDS6fo
8yuDyPFWiXffFM1bhozBNK/L9ka6PzJs/IOLJHydkeYvQ9P9+IybkUa6TzII
S6Ndo340Ug85vncMc8t5aKQechxLMK0LkRiphxyRcRMj1+1M1EOOcE0pd/f7
Juohh7pbb58TYqIecsy9nbfi8DkT9ZAjULNmV+NtE/VQYIk6qK6Mb6IeCvwv
7Hj+qgkT9VBg6RnOW96uZuqhwAcPXUb4/mbqoUC/4YMQm1gz9VBgquKad/OP
ZuqhhFvbpr1epWbqoUR8QVvhX4Vm6qHE2sfvyhomzdRDCeloccTZ2Sw28VCC
vV6QNOzGYhMPJbrcF19b48ViEw8V/GtTTvv4sdjEQ4Vrs8f1bp+y2MRDha0b
YwRt+1hs4qGCPvTd6r0JLDbxUME9qevCEw6LTTxUyPwLX6i5wmITj344l+u/
Mt5ksf8PojK60g==
     "]]}, 
   {Hue[0.030679774997896203`, 0.6, 0.6], LineBox[CompressedData["
1:eJw11QtQU2cWB/AbVFRglVKotauIpSJWdHVNVSzyvzKs0BZRcWdaC+zaIkiV
p9UtaoWWh9CisF2xFESWAmLFAgW0KJXcACoqoDwMhIchDwggikhMCK9k5X7f
fjOZzCS5557z/507Wf55uE+gCcMw5169Zt5PWBd7KI7Ho1W2IfPGdwXcdduE
od3XUzCcUzvLObGZI9+nwcs2Spd0UM5lZvAHpZ+ezYiPHKC/z0bcrrqowKgR
7unumU9+xi/nf0hvNtHS6/OhkT5IOz04zpm350VsNbuExgCP4iuskda7jPTC
rlDjGRPxKr/UGq3jr0hpr7BZUDNHfIOvX4yQsYaQ1FXzxfmvrm7P+w3BQZe7
Dh+yEA/x9yuFKm7/4Gf5C8Qb+FOOoas/vKavXSAm97+K9BKX0OkBC/Gr4q/u
cA0JKfKjzn81E5vx/VTAvCdlY1TIXLEPGQhhb2z9SaaYLSbj3kC+UGZ0yzER
K47PFKyEeUO+j28uQ/u9ial5tlJh1TTHtxdRBaOnn/XB9Amajwiyabn7ydox
juGPGEnlNuejhFqOzCNG+Zqz/sqeUc6Tv0E1Hpy7t9Wt6v95VuPoj96dB5Of
cf8mA2DLF3FZf+kf5IT8vLVYXp9f8028muPHaa/F9v7mw5m+Kpr/LbRfvyDX
Bcq5ZTPt2N6G3aJoiZ1LF1fLl7uNL5YcHvvcIOEOBM2cO3g3RlF4wayZetXh
YGK1w6Xyu1yJx0yDdYjR19vfSuc4ktddvMN4+azbUcTpZspp7yLuipnw7eGv
QHzvodzeU+A4+Btc+cDvI/pNY1FHAQcln+d9hCZYOcQo7+AUD1qPq9GhjtmX
GkHybUB+jttqE+sWNDbwB/9oC8zaIJQgks+7EYvcyl6P3yiFzcy41g9gOd64
TbGkC2R/HiC45eIz88HH8J8p5/cQprbL07y95SAeTSj7sDAgIUsBMk8TbBxW
5Ep6lCA+Tai66HC6+81ekPmasFCX9+hdzz4Qr2Zorrk//VuYms7bjLgvQ+wu
J/eD+DVj8D1R+p2cATp/Cx66Dq+bVzwI4tmC3wNGPZrKn9A8WiAzYQKPlw2B
7HMrOiy2SX0Ln4LnS2iFy4VK91vnn4F4t0I0O26J4dQwzesRHDMWWe4MeQ7i
/wgrr69znloxQvN7hOD0fff+fHYEZB8k8Lq9Ym7e9AjNU4Lb3lkWRYEvQPZD
gjzX8n176l/QfNuQEbjXpnjtKMi+tMFp5ZCyNXWU5t2G+a5O2zqHR0H2px1h
XgujJR9pwLfn1w5Tp4QWaYEGfLnidlTbJh7VGTXUQ4qdNt8V4eOX1EOK9xd/
Lb/160vqIYU+OD73HKOlHlJUqWNrxT5a6tGBI/NTfP+ep6UeHfA59mWb/6iW
enSgQ/qJYRA66tGJNFXqnDmnddSjE4HjJamVbTrq0Ql275xKG7sxkOetC5bF
++2XB49Rjy4I7SI06uIx6tGFZMleRcTLMerRjWUFa7fc3aynHt1wv1Om1p7Q
U49uJLt2RJiI9NTjMUo2y+bpDHrq8Rirw8y/l7qOU4/HeOK3Jqb05Dj1kGFs
J+eQ9Mc49ZBBWd36rwD9OPWQIfsdkd2Hwgnq0YMDV2LT3MInqEcPvHdZzt5z
eYJ69KBV4xn0rXKCesiRbN91rPWtSTqPHIX3R+q8fSapjxyl9dcK9EmTdD45
BtxvvN8mmqReciSZOUU/1UzSeeXYV2TYzDpOUT85IjcpLNp8p+j8CnhccDhc
ljJFPRWwvHmmskM8RfNQYG/GC6tdo1PUVwF9lDJ+sf00zUeBXKzSO++Zpt4K
LIzeKLwWO03zUuJ5ULQipXSa+ivxVVfN9/d7pml+Ssy66JV96E8Gug9KlMis
w49uMdA8ldj0Tc97Q0EGkPaU+OWJh1XTfwwg/ycqsJ5i85UiA31+VWiIjbfS
DBho3ir0nPqW2fS6ke6PCm9Hr8/Uuhhp/ipI/huauj7ISPdJhSCnjV8/SzFS
j14ELoscXF1hpB69WPxWzo7nMiP16EUmU2e6dBbDEo9eqP553DXxDYYlHr3I
bTwTXrGKYYlHL067VpQXuzAs8ejFfs+5S8N2Mizx6EOhx9rfdZ8xLPHoQ0OC
KPaDIwxLPPrgnHgo5sAphiUefbAr2J67+yeGJR59MF063jmvkGGJRx/Kf560
SvmDYYmHGlkl9WuUDQxLPNTozradbypjWOKhhnOe1cmJYYYlHmpsb/T3ExsZ
lnioYe5w4sgnlgKWeKgRMCU5U2snYIlHP4zHNIdM1gtY4tGPS2mZjTbbBCzx
6Edk+ESIYZeAJR79cHN9aLy5T8ASj37sqErY5BMhYIlHPyx3+FeLYgQs8RhA
Xk3S9lmpAvZ/+TuvVg==
     "]]}, 
   {Hue[0.266747752497686, 0.6, 0.6], LineBox[CompressedData["
1:eJwt1QlQU+cWB/CbKEtxa3mI9j0lWgqDVlHrMm9U/N/XSpUnFaFT0QJWsWFR
oBYqVhEFER8uCAoudAouoBT1IS5o4AE3VCjKZtgCSAjZIAho2UFIyJN83zeT
yUySe+45/9+5k4W+P3oI+QzDXHr/mnyPsMrepDxyEkMq3wV6RS4nsontdhed
x1r/QxLJ3QaOfJ+MY78dcDJ3V3O/phgPPonPki1x6aG/T0OkyiTHtref63Gf
/OQG/jWxP+OtYJRen4HAgNTkxEo9N60x/YCTRSZSHCrPq834YlIvCxZxe6bK
IkzEi7wT/hhyuAfrLHnDwSUfiPOM9bNxyrocDzKmizPeX92YnoNc3dWZX+fO
FHcb7/cAbo66ur+tnileaTyP0Fm7YWqCeJqY3P8xeB9kBVXkmYvfF39/h1xY
XUjasElqIrYw9vMURZKEBSucp4g9yED4zmLNznxTnpiMm4c9N1+/8RJMcMoj
kwXzsb7EuXU0c4wj/RYg3drdO/niCGds70Ah3oydfxxWPUjzKcL3JjscXLf2
c4zxiOHl7SaPN+vlyDxiSCLrPjun7uY2G29QDO3pbfyvpnfSPIthv8ggXnxM
wyWSAZB2e6TZcrmSW2Wc9xm2/2rGK10l44zjND7D3Ke5ogPBUpp/Cc6UMXm7
DBJOMNmOTSk0G+dr8/8o454Zy5Uizbcw6VPHAs7fb/L8CUGVcGGcKJ16lSHc
vzMlXJCG+5smGyzDjGDz3GFLEUhez3H3iL9ZavczDE+WG3oO5fxFf3qHVoD4
vkD0tdHEYI8abDAGXg5BpM1jUUk9VMY8y/HRE9PLHZZNOGUErcDc8sTrMWgB
ybcS4/u2xra4ylFVaTw4k3zyYVSaAj8Z865Ccozlrm5zFWZPjmtVjUutu2/F
+alB9qcaQZnfWy4QaeAzWc77JVY63zcNmGgH8ZCgO6Ms1Wytls4jwfWvvdyu
7u8E8ZEgXl/klZn0ms4nQcn2IIunD7tAvGrwdptnMV5003lrcNT5wVhOYw+I
Xw2itBXzQ+Vv6Py1uCaZBXXrWxDPWkQ7+ZT7SP+iedRCUPtt/N9/6AXZ5zrU
hPwe1dLcCyNfbB0sNh8XXHbtA/GuQ2XSvF+CCvpoXvVItfM7dGxRP4h/Pcyz
Sq26kvppfvXgR3OHK8b7QfahAf/hCu2c9gzQPBsAt6Mzd5QMgOxHA17+dLBw
pd0gzVeKXwpv7OuIGQTZFykCj9ZbxSoGad5SfPTz4BXbdUMg+9MI1zCX4vqk
IRjb826EjfBD3ztdQzCWy25EuCZ6dy6GqUcT7LaElpkkDVOPJtg3/rf+jmaY
ejRhTs4y00erRqhHE75ycrNfEjNCPZpx1VW33VYyQj2a8XJQMO/WP0apRzNG
G1YLC4Wj1OMVYjyXXT6UPUo9XiH7fzkJ8qFR6vEKu7Y8eaJb9w7keWuBPjx7
vCXqHfVowUCclTK25B31aMHzfZejp5iNUQ8ZphmqL/lsHqMeMozeTz38W9wY
9ZDB2cx2xfOyMerRihPBgcGdJuPUoxXSs+LEqV+OU49WzP5nzUPb4+PUQ47f
t/6Y4Zo/Tj3kcPdzHIgdHKcecpyQF/Y0LNVRjzZs8//w5hd+OurRBn65R1dN
qo56tOFGYK7wdL2Oeiiw+s60qBALPZ1HgbHPNoadgp76KFB5tsBFGqan8ynw
0DZM4Zupp14KWMz++PXyV3o6rwJuItOejdMnqJ8CIqHVv9OdJuj8Snyzd+eG
bSET1FOJofTaNre0CZqHEgHK/k9uV01QXyUio+a3bNdN0HyUWHFxRoFwsYF6
K+G5dLGX1NNA81Lhc+cXy++dNFB/FXbP8E3pyjHQ/FSw77wvTZYZ6D6o4Crc
a944hWFJniosf3fu7ryPGZa0p0KlLF8yz5Fhyf+JGlXp4Z1NXzAseX7VOBuw
a4eHJ8OSvNWQnUqMOLOfYcn+qHEYluknjjMsyV+NwnMrrNcnMSzZJzXKg1SW
otsMSzw0KFHMqR7JY1jioUGvbO7PukqGJR4a3NtT41DWxrDEQ4O8PoH5zn6G
JR4aLLsisH80lccSDw123gpJkFrzWOKhgd431KXEgccSj3b0lV7xiFzLY4lH
O3z9Ltzku/JY4tEOm+qLi7/14bHEox2FzqcbDobwWOLRDj7rESc8zmOJRzuC
o/9aaJfIY4lHB4oW5EXkXuexxKMDyyLiA+c84LHEowNVqw15W4p5LPHoQN/e
6DXf1PCoRwcOvb6Q7qjkUY8OfOqoEst7edRDi6A1x1x+YPjUQ4uiVf0D3Cw+
9dAi6lZIaL8Nn3poUWHaHapbyqceWqxbv+mafD2femhhm70/NWULn3p0ouLz
gFmO3/HZ/wMEMZ30
     "]]}, 
   {Hue[0.5028157299974758, 0.6, 0.6], LineBox[CompressedData["
1:eJw11glQU9caB/DkSlFZ4huUjtq6oKiVETuCWKHo/1pW8T2RVpQi1JaqpdVW
0LYoYHlaoKIIotiCglakYEVoEYOAxQQpYkXZAgk7CUkICMhm2CEP7jnvzGQy
k+R+53z/33cn18zv6IcHGR6Pd2X6NfMesiDLRREcDuEio0+GXMSivKURXR55
MbA2dygqaq4Xke/jYeqmu+Pv3C66msgtRFuWZfUt7aO/vw4vwyv6mtNaUbfH
zCc3obfP4O1U/3F6fSqq3r/nnT/KExvKbgVsMUhHqGHMkYRkPTGp9zsyIyKW
zIqbI17rE/tY+85dzA8fGbTfZyTO5+pn4XOXRXOdEgTi1OmrZbf+hJvng7W7
FcbiLm6/bKTtjbt5dYGh2JpbOTjrPnLtQvVsMdn/PsL64/OTKvTE08WndxBC
+MfHjt3rGbEBd54HiH84ELS5Wif6kDSEOq0DVraMi0i7+VCqXvj+9+CISBE8
U7AAQ8ZzjU57aEXkvH9h0DNkudPFARF3vIBCdEaFmzTO/38+j3DPtSY6JaVL
xOOWGD/7eSS/DtOISD9iBP7nl2VF2UqRK7dBES4kpJ8pXCeneRbhVXSu3c6K
etFF0gBMvVq9bwkloo1cv8VYHbo321VXJuLakRVDaXK4fsSxiOb/NyL1alfd
Tr8rWjZznKUlKG+atAswvoxirlwJJKfa9Vukufji0Mx6Ap+zfXMsdcUgXqWo
PbHuJ/s1z/GHy8wBS6F57Ju+d6gKJK+nUAi7BcUZtRiaKad9ihvnhXFH3qsH
8f0HaSlxmaFJTdjKBf4M24N/XvykuRVtXJ7PsKn3jTsdPygQyYGWwcreeuVx
XRtIvs8hjFyx5VygCi+ecwtOCSb8JVI1Arm8X8Aue2O23noNTGfaXVCOgG8t
ds0O7gCZn3K8JZhdXl/QCd+Zcj4V6DIL6TTrfwniUYnrPquqgpZ0034qsSO6
JeYLtgfEpxKxjmZOx7xf0f4qYcnb4TTvSC+IVxV8xBZnpHZ9tN8qKM5+Mlr3
sA/Erwphzn8nb7Xtp/1Xw2ChOtc6px/Esxq7+3KjFGsHaB7V8Lvacu2b5AGQ
eZbgywxJ75TxIDi+CAk875ba3Q8ZBPGWoGmeiWlW+yDNqwaWFaWrDNxfg/jX
wLdH4Ka6/5rmV4PH/Xfy9izUgsxDLQpM310RfFJL86yFY+/G8oN1WjoftTgY
8FL4rs0QzVeKvEokdccO0XmRYs1y7co/O4Zo3lLU3RApozFM50eGRL+8E/Hx
w+CO5yODyRh+kWmGwZXLkiFw+NTiQ7Yj1KMOppnXTdyjRqhHHb6v6Kn6VTZC
PeqwDZ0j/uaj1KMO5h8fOH3/6Cj1qIfgStXT2PxR6lGPk6MlifrMGPWoh6+m
dKP59jHq0YAHEye8BmPGqEcD1tmt3f6DZIx6NCDUSi4rf3Mc5H5rROcLjf8r
r3Hq0Yhr85Sj6sRx6tGIde7Bax7Vj1OPJnwT9JtV2MIJ6tEE838lvbFhzwT1
aEK8+bHNjZcmqEcz1N/5m0aUT1CPZnTWapNs5k5Sj2YUzoqNGvxgknq0YE7P
ho9KQiapRwsOleVZZedMUo8WuNiMmhe+nKQerfhOca/n1fIp6tEK2QWPxf/e
M0U9WuG3IUKv4dwU9ZCj4tOcmuRHU7QfOUzjHMOT+qeojxyLsipaG1bqaH9y
fLt9dZSvp456ybH5pMPoO5E62q8cLp7LzmzL1VE/OfY3+e/KUOto/wp0DF7e
ZGPAY4mnAv94p+7fZsZjSR4KCG2j9Cfe47HEV4Fy45KpQzt5LMlHgZqvFUbh
B3gs8VYg8LJAszuYx5K82rCjqMCmMZbHEv82OMxaEb/wNx5L8mvDuULpRUEB
jyXz0AbnIIesR+U8luTZBgvn1Z9bKHksOV4bvrbVf+ujYR5L/k+U8H/71iY7
Qz5L7l8lHJT7jRRL+SzJW4k0we0OVys+S+ZHidCduwTHnfgsyV+JNekDuZ96
8VkyT0ps8XKeP/8wnyUeKihFx3ecP8VniYcKHxw7EPYsls8SDxW0efNKq27y
WeKhgkdGsVVKDp8lHipsMj5cZl/CZ4mHCpeWVV5KkfJZ4qFC87mmH2s0fJZ4
qCGNkl6SjPCphxrDQdcyf53LUA81MtWyh/aLGeqhRoXHlhu3LRjqoca+NKG1
2o6hHmoI4+PdB90Y6tEOVdeTYok3Qz3aMf1w4vPTVwz1aEekq7pFEMxQj3b0
mm0WHI5iqEc7fjeeSktKYKhHO2K2pn+Wms5QDw2ysqwHzuQy1EMDn8d75tiW
MNRDg5Dzie6lEoZ6aDD2V8jR9W0M9dBA7nvZ8GgfQz00sHTLKI6aYqhHB9xj
5dZhRrPY/wEwUpp/
     "]]}, 
   {Hue[0.7388837074972656, 0.6, 0.6], LineBox[CompressedData["
1:eJwt1QlUU1ceBvAsrQwo2BmCR6ZIKqNVW6YgstQifs+xLhQLWqRSpaW1iiiM
glVEqVYULAwWlI62WsCillZQAUWFYUkAKYIsISwhYUtCIFG0spTFQMiQd+89
JyfnJC/33e/7/d/Jwp0HPtrN43A4F2ZepvcYwe0NqmNx0HXI/+F2o0pUaB8/
sKUwGSPF2eelC7pF5Pv/4gt5eG2DzxPR5UvswtutuYddlg3T6zNQ6TNWl+Q8
IXq2xfRJJkoPpMbXqKbp768jYJ+/2H05Xzxbdi3Cy+JXJByXvfMs0ExM9rsB
1dyuko8TZ4uXBaVUjC69iRNpYa87b7MSF7H734b4M2l5iNpSfH3m17JreUi8
+OnSsucW4gH2fvmYN+wbdvKgmXgFu+4iIDz60pZ1r4jJ/QuwNOlge2ECVzyz
+cwd7qEzRGfr8sW0yII9zwN0O8hvFGzViz4igfBBcWNQwuMxEYlbBNGVgTzX
myMi1THThv+D4Oz1NKfeQRE5bwn+E5I/PlDxTMQeL6IUWa3H0ivcdbSfMoT5
dWalztWIOOwSI47zeKpqtVJE8ojhGmLntTxSLtrI3qAcv+nM5T39UtpnOeyc
oz6JSa8RnSMBsPZo3lPf/SUiVzZvJa442Q16LkoTsXFklch9pbjJ3C0bJP9D
1B6qsg+0EkNoOo59Fb4LezcrfU4NKtntquDhcuaKVa0Ee0JM63fExb/vkiNr
AfGqxib/tjtld9uRu8F0wGqU7zq1Z9vOTpC+HuGCojpnjrYHY6btRh+h+foR
QcJVFYhvDX5x22+RgV6sZguvRarC6du5dRqo2T5r0fL91ll8736cYUEfYwEs
gk890IL0W4d9Rd/7nZj/BPV17ILv7o7YpvCniGT7rsfF+X5vrL03ABtTXEED
tMeLLROHn4HMTwOk7f6N3ov/wKem7YIa0em+wc3e9wWIhwSfLHk1pMZ9kOaR
YGHS9hRBxSCIjwTfdeSHOnoP0XwSqJPyNm2sGwLxakJK8njSTz7DNG8TVu7u
qg+oHgbxa0KgYkXINYzQ/FLYTyRl3ioYAfGUwnbRCvOf3vyT9iFF5h+jV1Iu
/Akyz80IC02ef4s7CpYvvhk7Np+eZR02CuLdjB5LB4ueplHaVwsifN6ccHQf
o/4t0IUmG+b9OEb7a4HQb7b43vgYnYdWfD0cFvNGwDjtsxXqq4F2/84bp/PR
inrpr4F55hO03zYkTp+tMnw+QeelDUU/KAb23J+gfbfhhTBxO8fiJZ0fGZ5X
5z6Q7XgJ9nhBMlS12UgMOS/Bbndbhvu53/wSq39JPdpRHNEWE7lBTz3a4VCx
rk+Rqqce7Vh2JLS+tlNPPdpxh3/59IeLJ6mHHFknTj7cHz5JPeS4pFRWrLwz
ST3keOfLeqeisUnqoYCt76p/ja+coh4KXLYRlBlipqiHAr+FF+pbS6ZAnrcO
ODY6PEmYmqIeHbA3P2cr9DRQjw4c3fFY/HO0gXp0QmotLLW5Z6AenYgqGLoc
P2igHp0QLJl3afytaerRhVeVLTcP7pqmHl3Q+9+NN6RNU48uCLKnz2W0TFOP
bngttTfsmG2kHt04G5Vf4rnGSD268fz4icS1UUbq0YPDH7too7ON1KMH0ZET
i1VdRurRg7pDh+8wf+EwxEOJNH+nD5wWchiSR4lK3aySspUchvgosW7v+a1D
WzgMyaeElm+9qWYvhyFeSjSYhVZvjOUwJK8SjatV7ZE/chjip4SPnyB2fS6H
IflVWPz059xHVRyGeKoQfGxgrb6Dw5A+VPAw1lt2DXEY4quC9S00HDTjMqQf
FU73j3iU2nEZ4q1ChGDoRelyLkP6UkOnECZHrecyxF+NI8LmdN12LkP6U6P5
Q+8MmwNchsyDGquYJXzjKS5D+lRj/VvPXbMuchlyPDUWdO8+Pyeby5D/k16o
y14LX1HKZcjz24vJm2es7CRchvTdi0OuisJqNZch89OLemYk02OUy5D+e/Hu
hf7xcDMeQ+apF6HveytDbXnUQ4PNwSejHd/mUQ8Nyqws2wpX8aiHBqkbW2fN
9eVRDw3e8937V+dgHvXQ4Kxw/ahdBI96aPClhU1O20ke9dDg/te6RZ+d51GP
PgR7RfkWZPKoRx+KHP0sFfk86tGHv98SrJGU86hHHzolOZU/NPGoRx+E+/bv
Xa7iUY8+yOdt52YM8qhHP1bt9AroNvKoRz8Mf+tdNmLFpx79EJR6omsBn3r0
ozwnfnO6I5969EPv8ZXA1ZNPPWauz/DzuurNpx5axO1yOKrbxqceWiTuaoo0
C+FTDy2UcWvqjV/xqYcWF92i/imN5VMPLfyLc52/SeFTDy0ebkuINEvnUw8d
rINe+zYsm8/8H+99j6M=
     "]]}, 
   {Hue[0.9749516849970554, 0.6, 0.6], LineBox[CompressedData["
1:eJw11QtQU1ceBvDk3vjiYamKwkhZXYWiwNTVVZFivyvVStSKsiiugkU6io+K
CKKUilIBLThq62NBrIgFFx8FcauClpoEAREQA4R3QAJJeGsJBBAILNxzemYy
mcnj3PN9v/9N5vod8tjNCASCK2OP8efvZqSvVYVFIe3zu8HXZxRJsqyjOzZn
nYdx/ZVV+5epJOT9y9i3La862K9TknCVX8gOHHCoWd1LP58Im6edU6aPDko6
N4+/chNzkBias1YoJd9PgUXDlSBV7ASpcVVy4EqjVNwtzFJ8YGEkJfvdgaZf
dM82x1S6wPtCjt7uVyhv2/zHwmaq9Am/fzpckwTJIrGxNGXs21XJGVjRUzZn
/aVJ0g7+eg/AfO8zv9hBJF3Cr9+Q774lt2bNX9d/iEpBRWLQDYNkbPOxKzyC
kisZnr33vcSIP08mhjMyPHIkeokHCYRb+bt2bYzRSUjcJ2j/0z0i3eedRBU2
vuFTtO9QFp9Fu4ScNxu5OZdkskSNhD9e4B9Y7/suNcJfRft5hqBXJoWuM+ok
An5J8Vbn3Lq4t1xC8kjh/9Iho/NhocSNv4AMb2t0fVtqsmmfMqScPrZBcCNO
8iMJgNfS+DTl4vv4J5/3OVaELzmV3yoDH6fqORZb986bfrgIJH8uAg9etGSc
y/C38eNY5+F2QFTXxJOVeM5vl4ftcBOx52rhv2d85cPmAkwf7m0A8XqBqHYo
/26swv214wd8gU3mwd2/FTeB9FWAo7EnvsoIU6NvfDt9AdiYSa3nZmpBfF/C
weWq47WbLfiML7wQjqZxWtFHbWji+ywEF/KxS21MO07zoEU4f8biuFlbB0i/
xYjblOZy+tMuvCrmFz75fbLxxFNvcZjv+xW65dOy3P54B/PxuDNKEGaivzN0
9E+Q+SnBjsiwoK1G3fAZ3877NRa9TNYNxXeDeMhxo+TKC8d5OppHjlg/owi7
OzoQHzl2XZ9oNd++h+aT40CqZ7jnnR4Qr1LMWf2msG1eL81bimxVZoHZtV4Q
v1K0eopte6bqaf4yrHw/8jzzpB7EswzTfY51n+rS0z7KkGL+j1tHt/WBzHM5
En1PpP9P2geeL7ocBamHmjxt+6l3ObobNqz+Nqaf9qXAE7e5C53b+6m/Amcr
inwy3AZofwo4RPU796QM0HmogPiMR6HF6ADtswKbLDfVLvV6T+ejAvWXM813
pr2n/VYizvtTixThIJ2XShy0W/+9pecg7bsS9mvdJ7xOGaTzU4V7NiHhip5B
8MfzroJWuajPadUQ+O3Sq1B19lK20bkh6lGNvryL+72qhqhHNTTu23X2c4ap
RzXaHj67fdl/mHpUI1Kl3ng9bZh61KC9ZtHszbph6lGD44VnZU+XGqhHDWKm
mn2nPmagHrVI22pnWp1loB61iC5xlCcOGKhHLaYMX3i0avkIvd/q4GP645cv
j4xQjzqE+sYXr3wwQj3qUPiZk1lq5wj1UGKeSVGyycej1EOJqIjS3BDfUeqh
xPwuxr8tfpR61KNzgpVTgHyUetTDalbW5mhWwBGPeuR2Ju33sxZwxKMBSTN7
dpY6CTji0YCwuh1GFR4Cjng0wE150DHwGwFHPN5g1823AbeiBRzxeAObGDOf
Y4kCjni8gf2RhIDWxwKOeDRi56ERdqhEwJE8jZgd6bv3gVbAEZ9GxGeeLzMd
EXAkXyMk4o7d08yFHPFqxC8D4iUyeyFH8jZirqtshZWrkCN+jVi3JdDfZpuQ
I/lVCA1yTmg4KOSIpwrXvg5NEkcKOdKHChV3k1bsjRdyxFcFx0HtTJc0Ie1H
hYbj5XX5MiFHvFXoDCyzNqoU0r6aMP1M9r5J7UKO+Deh4eg2Z6lBSPsb+11z
rGSWfchwZB6acFL/+cL98xnaZxMW9hpMdi5nOHK8JoSILQzT1jEc+T9pxgHb
XNdYb4Yj928zmqwzrPICGNp3M64PfS3NjWA4Mj/NEG+I3x57kaH9N0PRG/PB
rBSGI/PUDHmXeOjAI4Z6qOH1zZTFsfkM9VBj+y9+0qAqhnqocXhN4j3bVoZ6
qBE8qa/7vwMM9VAjfIEitncySz3UiHY38zezZKmHGhezFhwesmOphwZrDCfO
PXZiqYcGqUciE1zdWOqhwXIfXWCSF0s9NIjVjjbL97DUQ4Mpy36QKUJY6qHB
sgiXsl+jWOqhRceXJTX/vsRSDy2+EFnGKW+y1EML91xx7tIMlnpoceDxhFl7
nrHUQ4twxXkuoJilHloUrG7p2ljLUo8WbNna82JyK0s9WmD+SULwz3qWerSg
zFnzkxEroh4tOLHPWvovMxH1aIHfuq640I9E1KMF+DD4/rcLRdSjFT//tPuq
13IR93+eUoTO
     "]]}, 
   {Hue[0.21101966249684523`, 0.6, 0.6], LineBox[CompressedData["
1:eJwt1QlUU1ceBvAk7+loi4yiBbEsxVaUWoVBWkEdvwczVKvUAerAqFFGi7tz
6jIjiAqODqBggYKtiCuigFP2RWUOkABaLaCsIUAECQmJDTGIyBqWgXfvPScn
J9t99/t+/3dit+s7390igUDw4+Rj6vnkvKx1ypD/4NzmsRsbPGslD23Cu30e
xuBt8L7But0qCfn8EhwMtcWp0T2SpCv8wlrj9O9PHRug37+B7bkNxSFvxiR6
n6l3knEr31aqdGOk5Pd3cGdD44zFxt9J35enHP7je2n41PL4N+HhJlKy3z18
oe7v7N1pKnUQx5b3L8nA4OfZp4yWJtIifv8sLPc12RTjMkN6Z/LX8pQc/PWj
3ywSzrHSbv56udAtiL3gtFMoXcGvfGhl8v1xYWP0/AXQpgWYbZk5LJncfPIK
hZgjVgRGOPdL3uPP8wCfnD21g2nplfiSQHgtC1m67MlrCYlbhC/lfaHK0FcS
ZcjUhv9D5ni3f3qxSkLOW4y586219rJ2CX+8wyXQT0zf/sbQRPsphWnEUvVj
vxqJgF9StK51NZ94VSYheaTIfxaoiSq/K1nPX6AMejNDQKskHaTPMhzd6HIp
ak4Z4kgA+PbfONqzvgoufN4KnH4YPUt/rB58HHkFhneciSkcbwLJ/wielTus
xRsVsJ06js1jOF6QBUUFvEQFv91jOJc5nbG8pcTePVPrF1Q5ZyY3BatAvJ6g
wW2DQbO6C9nrpg74BNI2lXFUpwHp6ylqsjMyrka+wsDUdv1Pcb/43/VWc3Ug
vr9iRvTCB/djurGWL7wSfVsLJGeMenTyfVaiudDVL2irARE8aBWilT+vCsvo
Aem3Gq4n/7LU5cQbPKvmF/5VsWdesHkvjvB9P4M9x7zemdWLD6biznuOivIS
1t39Lcj8PIet9ciyHTVvsX1qO3ENkgX/PTj6tz4Qj1oc8rS+sKW9j+apRWCh
5c2sgHcgPrUoyNSdd2p7R/PVIjcvfeNs/34QrzrMdrt+5OSzfpq3DrsCtm27
xg1Qvzrc1Wsjk3IGaP56rFxoIUuyHqSe9cit/rBIEjlI+6hHzm82xx16BkHm
uQFfdieuH/hmCDxfeAPSLE1+8Lg/RL0bkDp8b3iJ+TDtqxEWXtsSy48NU/9G
fHUzftbimmHaXyMU8/9869CSEToPMuQX+Pinh43QPmWI3Zs729A4QudDhhy7
qJ+8lxhpv014sut0nvKEkc5LE0pKvZD3q5H23QSLldPc6i1G6fzI4RApq/IO
HAV/PLEcH/vn7FyTPQp+uyw5bqfKs24PjVKPZsyNPVgSx41Rj2aczZ07ZBY5
Rj2aMfRZ84rPq8eoRzPin68pEs0epx4tsPHI9orwHaceLcj38/+iMmGcerSg
R+f3VXPDOPVoRWhJuK7IbIJ6tMLZscA82HuCerQi7V3ovg+/n6D3mwIJFcXW
GU8nqIcC0+avM70iFHAkrgKWP71/aquNgCMeL6AL+ufI9VUCjni8QITrD9P3
+gk44jH5ebj9yMMjAo54tMG4+vSsyxcFHPFow7Xt87awaQKOeEy+dnSVM2UC
jni0w3DgzO7EVgFHPNoR57Pyl0d9Ao54tCN948/J0SZCjni8RFvsocieT4Qc
8XiJB6uCe96uEXLE4yW2WvmuTtws5IhHB6wOmD5QHhTSPB2Q7vdKqjsr5IhP
BxTmH888cEVI83XANlvwQWa2kCNeHfhaEFpy7bGQ5u3Adx72vasUQo74dSDc
zSXmwhshza/EeS/Pb6OmiTjiqUSmM+OEBSLahxLi6kd37y0XccRXidQ8+31V
HiLajxIbxq/OSvUTccRbicWlg7arD4hoX53QXeyxunhaxBH/TrzIvHw8KU5E
++tE+5yWhL0pIo7MQydGbihr3xWKaJ+dUJnGhv3pqYgjx+vEpvxG7eZWEUf+
T1Qo32+1/lO9iCP3rwqFTIrs0ZiI9q3CpW9rixf9nuHI/KhQHxVtt+kjhvav
QkNdlC3+wNB5UiEw9FblsDtDPdTI0zGOYb4M9VADBy/71O5iqIcapbZLnQxH
GeqhhkpeXNZylqEeaiicCwcS4hnqocYL64VF1rcZ6qFGX4NBH5TLUI8ueIdZ
Hk6RMtSjC/9I0ixIrmGoRxduLjOTHmlnqEcXFrITn5m/ZqhHF7p6VQ6xRoZ6
dMHTY/BE20yWemjA7UlUCOez1EODhMGgGWOLWOqhwcxFpYU1K1jqoYHgquOl
EHeWemjw9xFv7/FNLPXQYMRwPn6bmKUeWqT2cxPx+1nqoYVYya68e5ylHlro
lyU3xZ9jqYcW7HIuSBzHUg8tku0iskTXWeqhxRb3DNOIeyz1eAW7yiR7bSHL
/R+wa4po
     "]]}, 
   {Hue[0.44708763999663503`, 0.6, 0.6], LineBox[CompressedData["
1:eJwt1QlUU1ceBvC8hYowKExBp4xacRykOnVhKO0Mxe91itqpbQXEKoK0UJZq
K0VRq0hBqbhQQVBsQQTqSmEAi8qiHU1kkaVsYQ1IJCEhqCCbQthTyL33HE5O
Qt599/t+/wdWPt+4+rEikej89M/M62Hz7A3KkGN4K+6b0UKDenHBoshul4IY
xF3w+Co+uVNMfh8Pn4Q9bv6+A+ILifoFc+/s1PK8Efr9FNSPfu2R971I0uMy
88klMEdTg6PWGUjI9Vdx71tH53xvI4lx85UgR6M0VBvnBngYz5GQ/dKRctCr
J9LeRPKG55nCIZtMmFtUi/7sPltyR79/NqIHb1nf/MRAcnX66uYrv+L2O3tL
P2hjJN36++Vgribx+mu6SfE/9esWep3PuZ61HaXnvw11cfAJZsGQeHrz6Tvk
4r7ltSbfswNiI/158mGYeCqmuq9H7EoCoSE3aI3z7i4xiXsH98znJqSHdoiV
ITMb3oVLTPITM6M2MTnv/3HxAm+yW1Mv1h8v6B7qz57De4oy2s99aAx8o7sc
8sQi/ZLA0TX8T9HmUSB5JLi7ePivG8fv4gP9DR7AxezucVlcGUifD2DrM2f7
khApYkkAHHo1MqDHowl2+rxF6L32m8RzuBX6OM1FGD/kddTHuR0kfzFuZth+
P5WvxOszx1lUAsconbNtlgpF+u1KsClAGW0R1YkA/5n1EH+xi+zPcO4C8SrF
5qqT1++wT3Fjw8wBSzG++wfjpkvPQPoqQzzb2vLlqh4Mz2w3VAZvM7+/5WY+
B/EtR0Vrxya5ZR/W6guvQNZVaVqwYz869H1WwHnoXXOFph/H9aC/Q3lozXev
Rw2A9FuJidjS8nPLBlFVqV+w1wZu/lE8iD36vquQlmrRetD1BSxm4ppXw2Zl
6Nbjihcg81ONv2tledyul9gxs51nDRbOZvev7nsJ4lGLT+dd/MeGoCGapxbu
698yC3s+RH1qUXmgwGNWwDDNV4ucoPcyzOTD1EuKlFOGW8o2aWleKeIiZXc2
i7XUT4rAM/8Nb1kxQvPXoeR0VW3o+RHqWYd9tsHxXhMjtI86FKcvTUr+fBRk
nuvxbIVx5aeFo9DzRdajpiF94zWrMepdj/ddVqZeDhujfTXA08ev0r9ljPo3
oEB784Ch7TjtrwHiEO/RiyfH6Tw04rP9ceHvyMdpn43wLZ1t2btqgs5HI7Ty
xfU1RyZov03Q3uiX9NZM0HlpgmEwM89j4STtuwnxA3Grl+6cpPPTDGP+51+2
3ZqE/niezSiW1Xi+MjEJ/XbZzfjO/eOwf78/RT1kKDaSJDGnpqiHDP7LA/4X
UDVFPWQoPbXH/KCpjnrIcCP5cr6jq456tOCT/W7awrM66tGCp3nq+2Z1OurR
gqVZlcWvGYoE4tGKox8fu51gLRKIRytihRMGUU4igXi0wj0ns33AWySQ5+0R
RH0frm0IEwnE4xF0zKVBuySRQOI+gsX2+dfn54sE4tEGWfH2tvA6kUA82vBG
vNtQ0HORQDzacDORXdU7ixGIhxzzfdakjVkxAvGQY0htuSPRgRGIhxyPsrtt
q9wYgXg8RprX6r6E3YxAPB6jxubNtbpIRiAej9HWu/gWm8IIxKMdnu77y6/l
MgLxaIfWSd75rJIRiEc7Cgp8tjaoGIF4KKCO8NvmO8bQPAoYHfthbrIpKxAf
BUySrsQesWZpPgWsXw2Vm77LCsRLAasvsjSbXFiaV4H1U+6n4c8KxE8BxRNV
ijKEpfmVWJub0P72GVYgnkrsjHBjnK6wtA8lDkctSJ+VzwrEV4mi4pzAYxUs
7UcJp3kL5L/JWYF4K6GIWBl8o5+lfXUgupy/+jnHUf8ORFSHNNdacLS/DihX
pexibDg6Dx14ud3y1xf/4mifHQjfm9r/y0ZOIMfrwGcuTl8t2cEJ5P+JChl9
qi3egZxAnl8VmK8PyP3DOdq3CrJhP2u7WI7OjwpTsvaPKn7maP/T1/9u5bc8
h6PzpEJUQ9HhLQ846qHGF41T5z+SctRDDel4X46pkqMeapg4tDy83M9Rj+n3
Wq8STsRTDzXmvVL0k91cnnqosXnFwiX2i3jqoUb0irj/zH6Tpx6dOH0hQprt
wFOPTmwNe3hp2Yc89ehEkaruyL5tPPXoBBvWY/+jP089OlGw0/VE9D6eenQi
fPmXqz0ieOqhQdKIvFt3hqceGhwObg4MTeaphwYOlaa7pBk89dBM//1io3T5
PPXQ4KcY7ttZJTz10GBp5q7Gp1KeenQhqSRrXdpjnnp0ISbliK/QzVOPLuiW
DVbkannq0YWVhSfnGPIG1KMLRUE7HrxtakA9umBlYr933QID6vEE6yNSMtfY
GAh/AC1Jf0Y=
     "]]}, 
   {Hue[0.6831556174964248, 0.6, 0.6], LineBox[CompressedData["
1:eJwt1QlQU3ceB/AcLy0eoDiKOwsjHi1aQRe1HrTA99kVxZNrlSo4K1oLLlJw
plaOWisFa2VnAUd3FfBYqOUsAhURa024VQ4hEG4wJ0HEIIYAIQIl7///z2Qy
k7z83//7/fzeZNnRcN/jAh6Pd3XmZX6PWZi/QxEdh39mLPTV1crED5bEv/J5
8B/w6wyljr1aMfn+CjZ5nr1aYKkXp1znFu4E33GKnG+i19+ExSHPicblAsmg
j/mT/+PopmT3bcfel5Df/wyXCGsYo+ZK5rRlRLjNzkT4edlA7DIrCdkvG9WP
w03bJ2ZLPgpMLDesykPFREKV8vp7klJu/3y4n7VqDBILJD/P/LotowDS7tsS
ocO0+BV3v0LcWi/1EfYZxRu49RvW5Sl2a6IN9Pz3cG4qWzdeOCye2XzmDsV4
6GQ8+bZ+UDybO08Jjn/TM5403Sf2JYEw/4+v5TFShZjELUVHmmyFya9TrIg2
b/gQU79t03rIm8TkvI+we63bwF6vSjF3vIg/INvVuNY7Mov28xgBBbOu/DqR
Cx63JBiwDokPWV0BkkeCFaf7LwXFNsCTu0EZXLwOnI9ObAHpswxdtosX+F7q
QBIJgDMOa9eFftKLj7m8FXgWfrM31U8BLk5bBfaXevCTQ1Ug+SsRYMr+rCdY
A3vzcZZUYY5et0a3S4sKbrsq8AK1qzQ2LxH8pXlVo3yzp2tG/QCIVw32pVve
lUYM4u4O8wFrsKMOr3R8HUhfT3Cjyum93bFDGDVvZ3iCXEHxtYSoNyC+T/GL
l8udotXDcOcKf4Yf+fEHbWTDUHJ9PkNrZctTh6i3uMCB1mJ/0OamnYv1IP3W
IS6lZ2v3XT3q67gFnnf9wPq/j+AU13c9ZJc0UalNI1hkjruwAV9XdeJwgAFk
fhpQOOt5Z6ncgMPm7QKf4/mVg7Wvg0apRyPqsHrM+cUozdMIC+/XtiWfj1Gf
RhTp7nxc0DBG8zVijXNAs+fWcerVhJ+8siNyCsZp3iasPJFQZLIzUr8mKG3P
5R65YKT5pUiyNi4wDRqppxQ9xskzA94TtA8pRn6/+tWeogmQeW7GloTiB67W
JnB88c1I8lsVKgszUe9meA8NWP3tiYn21YKsbUfFR5a+o/4tcPCp9Pj+m3e0
vxbY6fnr05+9o/Mgg+7m6eEOu0napwzTissql7BJOh8y5P2r9mTz75O031b8
d3H7+yUWU3ReWpGwJnH/iN8U7bsVu1acdEy5MUXnpw0uAS9v39dMgTteYBti
k57Y+jtNg9suvw2alGMBF09NU492PD5p98OB4mnq0Q6HSt4H9WPT1KMd+W87
0mPseCzxaEfxCf+ScFceSzw6cKH/rawmgMcSjw781e1N7cVoHks8OuD1aZZz
yTUeSzw6UVR/LcT/Po8lHp0wZLhnhTXzWOLRCTfdo9HJIR5LnrcuqFf7O8+d
y2eJRxeq8iQWaSv5LInbhWpHD8vCz/gs8ejGli/qf9l3mM8Sj25kxpfbRp7h
s8SjG9F6abJzMp8lHj3Ykp4yLyaHzxKPHrz6aN13hyr4LPHogTzyVk5TF58l
Hr3I7XffodLzWeLRi82+wtfJcwQs8ejFcGqhnXy5gCUeLxC4hGEbXQQs8XiB
VPvHOV94C1ji8QLT/76beutLAUs85MgX5Lj98K2A5pHD3y4ky/qygCU+cjwc
DVbsyRTQfHIsfVDavemRgCVecoxpys82NQpoXjka3Mf+t0QjoH5y9Jb/OGRv
FND8CoRetPikba6QeipwVGdpv32pkPahQMe9si1fbRBSXwWqoyIW+mwX0n4U
WD5v/oY3nwup98z1i8Wz9oYKaV9KOPm4C06cFVJ/Jfy0x2I8EoW0PyXG1/z0
VHVbSOdBiVYr/SaPIiHtU4namI1MaIWQJcdTws3pcsiBFiFL/k9U2PnS97KF
RsiS51eFrEz7zFiDkPatwpEc78oqEUPnR4V4jeu0dBFD+1ehqiXueO6HDJ0n
FYJHD056bWSohxpBf6moKtvGUA813NN77vP/wVAPNeYxduXzjzHUQ42dEeel
Q6cY6qGGJdNVd+t7hnqosffcaOKyRIZ6qOGV1zpy+gZDPTTYfUXTcCOXoR4a
9Kd9MHi9lKEeGjhmH1oUWsNQDw0SDrBWC2QM9dDg17Ccq4lKhnpoMJpWdFw9
xFCPPtQk926wnmSoRx884zwKbWaLqEcf9nneu2SwEVGPPqw3PA/JXyGiHn1w
2Lj5zVZnEfXoA29PelmBq4h6aBGu5kebPEXUQ4vqwrSi5ftF1EOLNr0jf2WQ
iHpocf/l6JhFmIh6aOGL1x8+jRRRDy1SzktsQuJE1KMfmox3vn2JIvZPcxCI
Cg==
     "]]}, 
   {Hue[0.9192235949962146, 0.6, 0.6], LineBox[CompressedData["
1:eJwt1QlUU1ceBvAk773RYtGCIIxTt2JnwFoEBc4wKN+DClisjJRaYYq0LI5o
RbBVVLSKBjroCAVEBaugIK0ZHSpVRFyasDiKkV2WQMAshFDADZFFBEbevfec
HM4h5P/u9/3+OSwIi/50o0QkEh1/85r8udeiwEcbl4AzrJsFl9kivz43sdf/
egpk7nUbrG175OT9DKxc/oEsrmxAfipLODBuTr7vcmiM/n02EvWuwV82Moo+
/8nfnIPsH95MSPxbCvL581jqqhtFi6liWnNezAqTnzFtRpmNpfptBZknw+AP
34jNvp2qsAv+oeyl7SUERb/9h4WzWUWJML8AtxfYok8qUpx/8+nmvMto291k
ttp+VN4rPK8QgQOXlIs+G5QvE84VeLgXuTq59tP7X0XPlLXT3/nqsfzN8DdP
KALTkR/t7miUmwj3KUZt/qZPWou18k9JICj54g0deSo5iVuCYWnQ53XKWrk2
bnLgDdgeVWq+ji+Vk/vegknQF9JfbU7IhevF3EauMjPm3KkikHG/Ia3eYnlK
8F2IhKOA+mKWpDWhDiSPAhMu1ktqhpqwSnhAKZLsg/4bZq4G6bMUCc76rVOj
NUglAbDmQlZRbKEOTkLecqyzjvN80dAJIU5zORzynkr3qbpA8ldg7T5Fz6WK
bsybvM7cO8gICw1UnuxBuTDuDtLXla9v+awPm/45ef6H9qXxzZljj0G87sJr
l/Zp9rGn+MVn8oJ3ITtSlWJ79BlIX/fg73Zt/m7v5xicHPfyHvbnfOzvN/Ic
xLcSxV3vm3+Y3w93ofD7UC9a0HPY9wV0Qp/3YTQf2VXz+wt8L4AqocnbditE
OgDS7wOEmEc6p1q9RNUD4WChvrXu6k8vsV3ouwpr9lRVzHIchOVkXItqrBZn
LX91bRBkf6pxdkImyf7rEDZMjguuweAejynLrw1Rj1pYF85Xv+UwTPPUImhK
ynzXn4apTy3mmtzWDFmP0Hy12D3TvycmaYR61YGZiLJ6MDBC89Yhckl6mn3I
K+pXh03h3qY3K17R/PVY15w0kWY7Sj3r4SK9XlV3eJT2UQ/PStnwie5RkH1u
wNnrsR+9XvkaAl9iA/zDDjfNznlNvRtwb7rflyZDr2lfDxFn7Fus/WSM+j9E
6XchvlfPjtH+HuKm3cITJ/vH6D40osyzs/mM5zjtsxEhse89bEkdp/vRCPN6
r5Cg9nHabxOifKw3L7GdoPvShK2RXZZbtk/QvpuQWxRaZlUyQfenGVImwtJ7
YgLC9YKb8WPqek78nogXxhU049B3mvGLH4l44tGC00+6VbIIEU88WvD77KSl
okQRTzxaYJd1POzqeRFPPFqwrPtMorJcxBMPFfYuS97nqxPxxEOFd8/Peu4s
EvPEQ4WoZ+2B6XPEPPFohfffI4fD/ybmiUcrvohVGQo+F/PEoxVcW/y0Xd+I
efJ9a0PQVLdFimQxTzzaoJH+py35gpgncdvguHl1hr5MzBMPNUZPR+RXqMU8
8VBjjYvK3WlQzBMPNaoPqWOcZ0h44tGOHY1HPlT+RcITj3akztvsOwwJTzza
8a5d1UH5eglPPDrQaumwwyZawhOPDhwr3Sr78/cSnnh0oHxDb5rytIQnHo+Q
cebmvyyuSHji8Qiy3OwaplJCPR7hgzviUz92SKiHBmvdepmOFxKaR4PcVJVV
1VSG+mjAKk9Ub5nD0HwaHDMRvVPiyFAvDZzCyq6UeDE0rwaXM00PbQtiqJ8G
LjtXOKm2MjS/Fjvt43aOHmCopxb7k9bqm9IZ2ocWGhvP6VH5DPXV4kmsX5y8
mKH9aGGn25FTU8lQby22rHLoyW5jaF861B/tu2n/mKH+Omzzj/06fpyh/enw
2+qNXsdnsHQfdPDdf/Dotvks7VOHnHM2caaOLE+up0OTOM39Ww+WJ/9P9Dhg
FiA+58/y5Purx40nR7QnQ1natx7imR6DgdtZuj968OGFfoZ4lvavR0Xdsf4V
qSzdJz0sS0N14Tks9ejEgYBMq8AClnp04kLtUMKfbrPUoxPPfBSzflGy1KMT
Zhm9v85sZalHJ9x0Ea6+3Sz16IRp+4qEgEGWenSiMEu7yYHlqIcBVeFeV7Rm
HPUwwENq5RA5j6MeBlhY9uVWLOaohwEXZ0Qqh1w56mGAOmlLhMSHox4GeAY4
LTQEcNSjC3OmpNw6+xVHPbqgONzX6hzFUY8u5L+fYZu/h6MeXVi18obv00SO
enRBp8rXWaRz1KMLoenVybOyOephxB+rXxkGZBz1MKJvb/DBy0Uc9TCiu/1S
/8elHPUw4s5Kn8rSBxz1MOJxlWeadQtHPYxYvOTfDX56jnp04+dTw5Ybn3D8
/wHfXHP+
     "]]}, 
   {Hue[0.15529157249600445`, 0.6, 0.6], LineBox[CompressedData["
1:eJwt1Q00lXkeB/D78jy3GU560TRMIZqZrWVqZ7U2lO8zkzNakYma2kY2ZXtR
M9WWsYV2TGXeMZNMqlGDVKiEhqS9N6RL1JWr6919v4SWblwVt+X5///nOI6X
+3v+3+/nd8913bIn9J8igUBwYuJr8nvcrCsBmkNHcUKdePaD6HZpmfOxvjVl
yVjn/69oTVy/lPw9DUG7lxanHxmRnsrgD/wsytIqiUBG/j8T9WGqYdcMVta/
ZvI3v0EavTllSqytjLw+B0UDqT9lvmUns1Vl711ucwEOZ5X5i5tsZGTeJfSY
xt1+FEtkC8NTKocXFCD/k9ljq3VC2Q1+/hV8U72hbP68cWnOxKtV2YX4w+Yv
1I3FFmkf/7xrqMi6ti1vkVnqyZ9iJEXkWeMLntD7l+C1W2k/rmR6pBPDJ55w
HW3xtkX17lqpDX+fUnx5NqKh09wqDSWB8PPQp3sPn1NISdwb2MbYTi+NkEk1
hyYHliOj2uHcrj//R0ruW4HMnbnGvwSXg7/e3luYpvSpubOoDmTcf/Hh6ZqO
ItcmCPgjw9HugHDv2y0geWR4ZPq6faeoCyv5B9yGZ2iLsj1WA9LnbdyLGV9p
leuQSgIg4PCV37aOGrCEz1uF+rX7x1e93gM+jmri54oLwm+svSD5q7G5Li33
+7Y+uExex/kOij7d4JdwdgBV/Lg7SPc9kfZByP+wfdvkqYHd835DZcwgiNdd
9Hf8vVznM4SrAZMXvItnS4IyL1uGQPqSw+nJfr8bBU8xMjluWA5Z8dhgykYz
iG8ttr42kndZ+Ax+fOF1OF7YdPGrrGfQ8n3WQe9YqDqwfBhJPOg9NFQvs9E8
HAbptx4/i91Fc7eOoKGePyi5675u/5MR7OP7boCkNsxzUYwFb0zGnXUfVv/z
9skWC8j+3MfxVXmBD2JGsWlyXPgD7POOSF44OEo9FPDPdIxWbHtO8yjQGVOZ
Y259Tn0UsBt957T0by9oPgWWebyRuun3F9SrEck5mWazy0uatxGHy7/Pyk16
Sf0acXndXJdfHr+k+R8if2ZLlX7VGPV8iFTuvaGCvDHax0OcPhnvZTtlHGSf
m5A68lasY+Q4eL5jTdjByGwHy8apdxM0S2rV5+2stC8lUhzzf/p4i5X6K9Fx
qzuRKbHS/pS43JNuVopf0X1oRsfNqLnKNa9on81YrJ+/1D7zFd2PZris8DmV
1fOK9vsIi6tKuuQOAo7syyPsfX/BpdhlAo70/Qh9X0XkRv1DwJH9USGuZSQ2
PVHA8dcLV+FMbv9u+2wBx4+7ooJH/L0kTZWAIx4tmJ0af1iiF3DEowXLg0rl
X4uFHPFogczB6VS0m5AjHi0YaZrSV8wJOeLRivKcGXE7IoQc8WiFo0e48oc4
IUc8WlFy9Mzqd04KOeLRhoLRwRleJUKOeLThs+6jjlUPhBzxaINfnsRL8VjI
kfdbO6przNMiWRFHPNpx5tKthQddRByJ2w43yT3NHG8RRzw6cMe8/kBQqIgj
Hh3445G/jk/dJeKIRweyph48uPWIiCMenTB8YpaHnBZxxKMTGbtKrzYXiTji
0QmhdbfKUiviiEcX5B0ZijK1iHp04V1rs/0ci4h6dGHg0IDIdaqYenRj7o2h
3no3MfXohk+/j8B1qZh6dOP6i407XYLF1EONjytFXnWRYppHjcystqj5X4ip
jxpNbiE6j+/ENJ8avv8OTe75VUy91BjOtvfccE1M86rh3JifklAtpn5qeKVW
hm1UiWl+DTwTF7oO9oqppwb7zHt+4MbEtA8NTKOfOwXbMdRXg52R90PenMfQ
fjT4xebI8XPvM9Rbg+Tej4Iff8jQvrS44GGrGg5jqL8Wzg1RX1ZHMbQ/LSq0
5uT1MQzdBy362Rq/wmMM7VOLZ1NKKh+cYDhyPS3c/G/6l55nOPJ5okOsPNS4
/TrDkfevDsdSK2Taaob2rYPv62GGBUqG7o8O785o2uSrY2j/Omw8n+Ux5ylD
90kH9x2zgmsFLPXQI9LjYvFH01jqocfJgpWr05xY6qHHnrQkptidpR56VFkV
pdneLPXQY/p3+Su2B7DUQ48QN22CdS1LPfTI/LXcK3oLSz0MSAh42zt/D0s9
DCg8YAisjGephwGxS+96FH7LUg8DAkOlp2LSWephgHO0Q5B9Nks9DOi8etL8
7VWWehhxbSgXbTdZ6mFEtu/nbYycpR5G2M4URNsoWephxGfrY1L7ulnqYcSW
gan9F/tY6mFEnEvImyssLPUwwc4471K5SEI9TIi2e7xkup2EepjwdG1+oL+j
hHqY8F6CY+z6tyXUw4Q/7f99ReBiCfUwYWZir5eTj4R69ECRNVup8Jdw/wdE
5nmb
     "]]}},
  AspectRatio->NCache[GoldenRatio^(-1), 0.6180339887498948],
  Axes->True,
  AxesOrigin->{0.01, -4.235317865098047},
  BaseStyle->{FontFamily -> "Gill Sans Light", FontSize -> 16},
  CoordinatesToolOptions:>{"DisplayFunction" -> ({
      Part[#, 1], 
      Exp[
       Part[#, 2]]}& ), "CopiedValueFunction" -> ({
      Part[#, 1], 
      Exp[
       Part[#, 2]]}& )},
  Frame->True,
  FrameLabel->{
    FormBox["\"Interaction coefficient, \[Beta]\"", TraditionalForm], 
    FormBox["\"Squared difference\"", TraditionalForm]},
  FrameTicks->{{{{-4.605170185988092, 
       FormBox[
        TagBox[
         InterpretationBox["\"0.01\"", 0.01, AutoDelete -> True], 
         NumberForm[#, {
           DirectedInfinity[1], 2}, NumberPadding -> {"", "0"}]& ], 
        TraditionalForm]}, {-2.995732273553991, 
       FormBox[
        TagBox[
         InterpretationBox["\"0.05\"", 0.05, AutoDelete -> True], 
         NumberForm[#, {
           DirectedInfinity[1], 2}, NumberPadding -> {"", "0"}]& ], 
        TraditionalForm]}, {-2.302585092994046, 
       FormBox[
        TagBox[
         InterpretationBox["\"0.10\"", 0.1, AutoDelete -> True], 
         NumberForm[#, {
           DirectedInfinity[1], 2}, NumberPadding -> {"", "0"}]& ], 
        TraditionalForm]}, {-0.6931471805599453, 
       FormBox[
        TagBox[
         InterpretationBox["\"0.50\"", 0.5, AutoDelete -> True], 
         NumberForm[#, {
           DirectedInfinity[1], 2}, NumberPadding -> {"", "0"}]& ], 
        TraditionalForm]}, {0., 
       FormBox[
        TagBox[
         InterpretationBox["\"1.00\"", 1., AutoDelete -> True], NumberForm[#, {
           DirectedInfinity[1], 2}, NumberPadding -> {"", "0"}]& ], 
        TraditionalForm]}, {1.6094379124341003`, 
       FormBox[
        TagBox[
         InterpretationBox["\"5.00\"", 5., AutoDelete -> True], NumberForm[#, {
           DirectedInfinity[1], 2}, NumberPadding -> {"", "0"}]& ], 
        TraditionalForm]}, {2.302585092994046, 
       FormBox[
        TagBox[
         InterpretationBox["\"10.00\"", 10., AutoDelete -> True], 
         NumberForm[#, {
           DirectedInfinity[1], 2}, NumberPadding -> {"", "0"}]& ], 
        TraditionalForm]}, {3.912023005428146, 
       FormBox[
        TagBox[
         InterpretationBox["\"50.00\"", 50., AutoDelete -> True], 
         NumberForm[#, {
           DirectedInfinity[1], 2}, NumberPadding -> {"", "0"}]& ], 
        TraditionalForm]}, {-3.912023005428146, 
       FormBox["\"\"", TraditionalForm], {0.00375, 0.}, {
        Thickness[0.001]}}, {-3.506557897319982, 
       FormBox["\"\"", TraditionalForm], {0.00375, 0.}, {
        Thickness[0.001]}}, {-3.2188758248682006`, 
       FormBox["\"\"", TraditionalForm], {0.00375, 0.}, {
        Thickness[0.001]}}, {-2.8134107167600364`, 
       FormBox["\"\"", TraditionalForm], {0.00375, 0.}, {
        Thickness[0.001]}}, {-2.6592600369327783`, 
       FormBox["\"\"", TraditionalForm], {0.00375, 0.}, {
        Thickness[0.001]}}, {-2.5257286443082556`, 
       FormBox["\"\"", TraditionalForm], {0.00375, 0.}, {
        Thickness[0.001]}}, {-2.4079456086518722`, 
       FormBox["\"\"", TraditionalForm], {0.00375, 0.}, {
        Thickness[0.001]}}, {-1.6094379124341003`, 
       FormBox["\"\"", TraditionalForm], {0.00375, 0.}, {
        Thickness[0.001]}}, {-1.203972804325936, 
       FormBox["\"\"", TraditionalForm], {0.00375, 0.}, {
        Thickness[0.001]}}, {-0.916290731874155, 
       FormBox["\"\"", TraditionalForm], {0.00375, 0.}, {
        Thickness[0.001]}}, {-0.5108256237659907, 
       FormBox["\"\"", TraditionalForm], {0.00375, 0.}, {
        Thickness[0.001]}}, {-0.35667494393873245`, 
       FormBox["\"\"", TraditionalForm], {0.00375, 0.}, {
        Thickness[0.001]}}, {-0.2231435513142097, 
       FormBox["\"\"", TraditionalForm], {0.00375, 0.}, {
        Thickness[0.001]}}, {-0.10536051565782628`, 
       FormBox["\"\"", TraditionalForm], {0.00375, 0.}, {
        Thickness[0.001]}}, {0.6931471805599453, 
       FormBox["\"\"", TraditionalForm], {0.00375, 0.}, {
        Thickness[0.001]}}, {1.0986122886681098`, 
       FormBox["\"\"", TraditionalForm], {0.00375, 0.}, {
        Thickness[0.001]}}, {1.3862943611198906`, 
       FormBox["\"\"", TraditionalForm], {0.00375, 0.}, {
        Thickness[0.001]}}, {1.791759469228055, 
       FormBox["\"\"", TraditionalForm], {0.00375, 0.}, {
        Thickness[0.001]}}, {1.9459101490553132`, 
       FormBox["\"\"", TraditionalForm], {0.00375, 0.}, {
        Thickness[0.001]}}, {2.0794415416798357`, 
       FormBox["\"\"", TraditionalForm], {0.00375, 0.}, {
        Thickness[0.001]}}, {2.1972245773362196`, 
       FormBox["\"\"", TraditionalForm], {0.00375, 0.}, {
        Thickness[0.001]}}, {2.995732273553991, 
       FormBox["\"\"", TraditionalForm], {0.00375, 0.}, {
        Thickness[0.001]}}, {3.4011973816621555`, 
       FormBox["\"\"", TraditionalForm], {0.00375, 0.}, {
        Thickness[0.001]}}, {3.6888794541139363`, 
       FormBox["\"\"", TraditionalForm], {0.00375, 0.}, {
        Thickness[0.001]}}}, {{-4.605170185988092, 
       FormBox["\"\"", TraditionalForm]}, {-2.995732273553991, 
       FormBox["\"\"", TraditionalForm]}, {-2.302585092994046, 
       FormBox["\"\"", TraditionalForm]}, {-0.6931471805599453, 
       FormBox["\"\"", TraditionalForm]}, {0., 
       FormBox["\"\"", TraditionalForm]}, {1.6094379124341003`, 
       FormBox["\"\"", TraditionalForm]}, {2.302585092994046, 
       FormBox["\"\"", TraditionalForm]}, {3.912023005428146, 
       FormBox["\"\"", TraditionalForm]}, {-3.912023005428146, 
       FormBox["\"\"", TraditionalForm], {0.00375, 0.}, {
        Thickness[0.001]}}, {-3.506557897319982, 
       FormBox["\"\"", TraditionalForm], {0.00375, 0.}, {
        Thickness[0.001]}}, {-3.2188758248682006`, 
       FormBox["\"\"", TraditionalForm], {0.00375, 0.}, {
        Thickness[0.001]}}, {-2.8134107167600364`, 
       FormBox["\"\"", TraditionalForm], {0.00375, 0.}, {
        Thickness[0.001]}}, {-2.6592600369327783`, 
       FormBox["\"\"", TraditionalForm], {0.00375, 0.}, {
        Thickness[0.001]}}, {-2.5257286443082556`, 
       FormBox["\"\"", TraditionalForm], {0.00375, 0.}, {
        Thickness[0.001]}}, {-2.4079456086518722`, 
       FormBox["\"\"", TraditionalForm], {0.00375, 0.}, {
        Thickness[0.001]}}, {-1.6094379124341003`, 
       FormBox["\"\"", TraditionalForm], {0.00375, 0.}, {
        Thickness[0.001]}}, {-1.203972804325936, 
       FormBox["\"\"", TraditionalForm], {0.00375, 0.}, {
        Thickness[0.001]}}, {-0.916290731874155, 
       FormBox["\"\"", TraditionalForm], {0.00375, 0.}, {
        Thickness[0.001]}}, {-0.5108256237659907, 
       FormBox["\"\"", TraditionalForm], {0.00375, 0.}, {
        Thickness[0.001]}}, {-0.35667494393873245`, 
       FormBox["\"\"", TraditionalForm], {0.00375, 0.}, {
        Thickness[0.001]}}, {-0.2231435513142097, 
       FormBox["\"\"", TraditionalForm], {0.00375, 0.}, {
        Thickness[0.001]}}, {-0.10536051565782628`, 
       FormBox["\"\"", TraditionalForm], {0.00375, 0.}, {
        Thickness[0.001]}}, {0.6931471805599453, 
       FormBox["\"\"", TraditionalForm], {0.00375, 0.}, {
        Thickness[0.001]}}, {1.0986122886681098`, 
       FormBox["\"\"", TraditionalForm], {0.00375, 0.}, {
        Thickness[0.001]}}, {1.3862943611198906`, 
       FormBox["\"\"", TraditionalForm], {0.00375, 0.}, {
        Thickness[0.001]}}, {1.791759469228055, 
       FormBox["\"\"", TraditionalForm], {0.00375, 0.}, {
        Thickness[0.001]}}, {1.9459101490553132`, 
       FormBox["\"\"", TraditionalForm], {0.00375, 0.}, {
        Thickness[0.001]}}, {2.0794415416798357`, 
       FormBox["\"\"", TraditionalForm], {0.00375, 0.}, {
        Thickness[0.001]}}, {2.1972245773362196`, 
       FormBox["\"\"", TraditionalForm], {0.00375, 0.}, {
        Thickness[0.001]}}, {2.995732273553991, 
       FormBox["\"\"", TraditionalForm], {0.00375, 0.}, {
        Thickness[0.001]}}, {3.4011973816621555`, 
       FormBox["\"\"", TraditionalForm], {0.00375, 0.}, {
        Thickness[0.001]}}, {3.6888794541139363`, 
       FormBox["\"\"", TraditionalForm], {0.00375, 0.}, {
        Thickness[0.001]}}}}, {Automatic, Automatic}},
  GridLines->{None, None},
  Method->{},
  PlotRange->{{0.01, 0.75}, {-4.235317865098047, 2.7836014336975055`}},
  PlotRangeClipping->True,
  PlotRangePadding->{{None, None}, 
    Scaled[0.02]},
  Ticks->{Automatic, {{-4.605170185988092, 
      FormBox[
       TagBox[
        InterpretationBox["\"0.01\"", 0.01, AutoDelete -> True], 
        NumberForm[#, {
          DirectedInfinity[1], 2}, NumberPadding -> {"", "0"}]& ], 
       TraditionalForm]}, {-2.995732273553991, 
      FormBox[
       TagBox[
        InterpretationBox["\"0.05\"", 0.05, AutoDelete -> True], 
        NumberForm[#, {
          DirectedInfinity[1], 2}, NumberPadding -> {"", "0"}]& ], 
       TraditionalForm]}, {-2.302585092994046, 
      FormBox[
       TagBox[
        InterpretationBox["\"0.10\"", 0.1, AutoDelete -> True], NumberForm[#, {
          DirectedInfinity[1], 2}, NumberPadding -> {"", "0"}]& ], 
       TraditionalForm]}, {-0.6931471805599453, 
      FormBox[
       TagBox[
        InterpretationBox["\"0.50\"", 0.5, AutoDelete -> True], NumberForm[#, {
          DirectedInfinity[1], 2}, NumberPadding -> {"", "0"}]& ], 
       TraditionalForm]}, {0., 
      FormBox[
       TagBox[
        InterpretationBox["\"1.00\"", 1., AutoDelete -> True], 
        NumberForm[#, {
          DirectedInfinity[1], 2}, NumberPadding -> {"", "0"}]& ], 
       TraditionalForm]}, {1.6094379124341003`, 
      FormBox[
       TagBox[
        InterpretationBox["\"5.00\"", 5., AutoDelete -> True], 
        NumberForm[#, {
          DirectedInfinity[1], 2}, NumberPadding -> {"", "0"}]& ], 
       TraditionalForm]}, {2.302585092994046, 
      FormBox[
       TagBox[
        InterpretationBox["\"10.00\"", 10., AutoDelete -> True], 
        NumberForm[#, {
          DirectedInfinity[1], 2}, NumberPadding -> {"", "0"}]& ], 
       TraditionalForm]}, {3.912023005428146, 
      FormBox[
       TagBox[
        InterpretationBox["\"50.00\"", 50., AutoDelete -> True], 
        NumberForm[#, {
          DirectedInfinity[1], 2}, NumberPadding -> {"", "0"}]& ], 
       TraditionalForm]}, {-3.912023005428146, 
      FormBox["\"\"", TraditionalForm], {0.00375, 0.}, {
       Thickness[0.001]}}, {-3.506557897319982, 
      FormBox["\"\"", TraditionalForm], {0.00375, 0.}, {
       Thickness[0.001]}}, {-3.2188758248682006`, 
      FormBox["\"\"", TraditionalForm], {0.00375, 0.}, {
       Thickness[0.001]}}, {-2.8134107167600364`, 
      FormBox["\"\"", TraditionalForm], {0.00375, 0.}, {
       Thickness[0.001]}}, {-2.6592600369327783`, 
      FormBox["\"\"", TraditionalForm], {0.00375, 0.}, {
       Thickness[0.001]}}, {-2.5257286443082556`, 
      FormBox["\"\"", TraditionalForm], {0.00375, 0.}, {
       Thickness[0.001]}}, {-2.4079456086518722`, 
      FormBox["\"\"", TraditionalForm], {0.00375, 0.}, {
       Thickness[0.001]}}, {-1.6094379124341003`, 
      FormBox["\"\"", TraditionalForm], {0.00375, 0.}, {
       Thickness[0.001]}}, {-1.203972804325936, 
      FormBox["\"\"", TraditionalForm], {0.00375, 0.}, {
       Thickness[0.001]}}, {-0.916290731874155, 
      FormBox["\"\"", TraditionalForm], {0.00375, 0.}, {
       Thickness[0.001]}}, {-0.5108256237659907, 
      FormBox["\"\"", TraditionalForm], {0.00375, 0.}, {
       Thickness[0.001]}}, {-0.35667494393873245`, 
      FormBox["\"\"", TraditionalForm], {0.00375, 0.}, {
       Thickness[0.001]}}, {-0.2231435513142097, 
      FormBox["\"\"", TraditionalForm], {0.00375, 0.}, {
       Thickness[0.001]}}, {-0.10536051565782628`, 
      FormBox["\"\"", TraditionalForm], {0.00375, 0.}, {
       Thickness[0.001]}}, {0.6931471805599453, 
      FormBox["\"\"", TraditionalForm], {0.00375, 0.}, {
       Thickness[0.001]}}, {1.0986122886681098`, 
      FormBox["\"\"", TraditionalForm], {0.00375, 0.}, {
       Thickness[0.001]}}, {1.3862943611198906`, 
      FormBox["\"\"", TraditionalForm], {0.00375, 0.}, {
       Thickness[0.001]}}, {1.791759469228055, 
      FormBox["\"\"", TraditionalForm], {0.00375, 0.}, {
       Thickness[0.001]}}, {1.9459101490553132`, 
      FormBox["\"\"", TraditionalForm], {0.00375, 0.}, {
       Thickness[0.001]}}, {2.0794415416798357`, 
      FormBox["\"\"", TraditionalForm], {0.00375, 0.}, {
       Thickness[0.001]}}, {2.1972245773362196`, 
      FormBox["\"\"", TraditionalForm], {0.00375, 0.}, {
       Thickness[0.001]}}, {2.995732273553991, 
      FormBox["\"\"", TraditionalForm], {0.00375, 0.}, {
       Thickness[0.001]}}, {3.4011973816621555`, 
      FormBox["\"\"", TraditionalForm], {0.00375, 0.}, {
       Thickness[0.001]}}, {3.6888794541139363`, 
      FormBox["\"\"", TraditionalForm], {0.00375, 0.}, {
       Thickness[0.001]}}}}]], "Output",
 CellChangeTimes->{{3.521201699470886*^9, 3.5212017614250183`*^9}, {
   3.52120231145292*^9, 3.5212023408032722`*^9}, {3.521202380960257*^9, 
   3.521202435398986*^9}, 3.5212673075844173`*^9, 3.521267554972206*^9}]
}, Open  ]],

Cell[BoxData[
 RowBox[{
  RowBox[{"determine\[Beta]", "[", "n_", "]"}], ":=", 
  RowBox[{"Module", "[", 
   RowBox[{
    RowBox[{"{", 
     RowBox[{"dat", ",", "fc"}], "}"}], ",", "\[IndentingNewLine]", 
    RowBox[{
     RowBox[{"fc", "=", 
      RowBox[{"satfunc", "[", "n", "]"}]}], ";", "\[IndentingNewLine]", 
     RowBox[{"dat", "=", 
      RowBox[{"Table", "[", 
       RowBox[{
        RowBox[{"{", 
         RowBox[{"\[Beta]", ",", 
          RowBox[{"Sum", "[", 
           RowBox[{
            SuperscriptBox[
             RowBox[{"(", 
              RowBox[{"fc", "-", 
               RowBox[{"satfunc", "[", "1", "]"}]}], ")"}], "2"], ",", 
            RowBox[{"{", 
             RowBox[{"\[Alpha]", ",", "0", ",", "20", ",", "0.5"}], "}"}]}], 
           "]"}]}], "}"}], ",", 
        RowBox[{"{", 
         RowBox[{"\[Beta]", ",", "0.01", ",", "0.75", ",", "0.001"}], "}"}]}],
        "]"}]}], ";", "\[IndentingNewLine]", 
     RowBox[{"Return", "[", 
      RowBox[{"dat", "[", 
       RowBox[{"[", 
        RowBox[{
         RowBox[{
          RowBox[{
           RowBox[{"Position", "[", 
            RowBox[{
             RowBox[{"dat", "[", 
              RowBox[{"[", 
               RowBox[{"All", ",", "2"}], "]"}], "]"}], ",", 
             RowBox[{"Min", "[", 
              RowBox[{"dat", "[", 
               RowBox[{"[", 
                RowBox[{"All", ",", "2"}], "]"}], "]"}], "]"}]}], "]"}], "[", 
           RowBox[{"[", "1", "]"}], "]"}], "[", 
          RowBox[{"[", "1", "]"}], "]"}], ",", "1"}], "]"}], "]"}], "]"}]}]}],
    "]"}]}]], "Input",
 CellChangeTimes->{{3.521201800377543*^9, 3.521202048507469*^9}, {
   3.521202130803153*^9, 3.5212021465137653`*^9}, 3.521267853987981*^9, {
   3.5212678907760277`*^9, 3.52126789089538*^9}}],

Cell[TextData[StyleBox["Interaction coefficient is an energy parameter",
 FontSize->16]], "Text",
 CellChangeTimes->{{3.5212024640399017`*^9, 3.5212024735097322`*^9}}],

Cell[CellGroupData[{

Cell[BoxData[
 RowBox[{"determine\[Beta]", "[", "2", "]"}]], "Input",
 CellChangeTimes->{{3.627488056328792*^9, 3.6274880659153404`*^9}}],

Cell[BoxData["0.405`"], "Output",
 CellChangeTimes->{{3.627488057394853*^9, 3.6274880678924537`*^9}}]
}, Open  ]],

Cell[CellGroupData[{

Cell[BoxData[
 RowBox[{"ListLinePlot", "[", 
  RowBox[{
   RowBox[{"Table", "[", 
    RowBox[{
     RowBox[{"{", 
      RowBox[{"n", ",", 
       RowBox[{"determine\[Beta]", "[", "n", "]"}]}], "}"}], ",", 
     RowBox[{"{", 
      RowBox[{"n", ",", "2", ",", "15"}], "}"}]}], "]"}], ",", 
   RowBox[{"Frame", "\[Rule]", "True"}], ",", 
   RowBox[{"FrameLabel", "->", 
    RowBox[{"{", 
     RowBox[{
     "\"\<n, number of transcription factors\>\"", ",", 
      "\"\<Interaction coefficient, \[Beta]\>\""}], "}"}]}], ",", 
   RowBox[{"BaseStyle", "\[Rule]", 
    RowBox[{"{", 
     RowBox[{
      RowBox[{"FontFamily", "->", "\"\<Gill Sans Light\>\""}], ",", 
      RowBox[{"FontSize", "\[Rule]", "16"}]}], "}"}]}]}], "]"}]], "Input",
 CellChangeTimes->{{3.521202051747808*^9, 3.521202117663931*^9}, {
  3.521202156127346*^9, 3.521202207906823*^9}, {3.521202239006538*^9, 
  3.521202254461447*^9}}],

Cell[BoxData[
 GraphicsBox[{{}, {}, 
   {Hue[0.67, 0.6, 0.6], 
    LineBox[{{2., 0.405}, {3., 0.279}, {4., 0.20900000000000002`}, {5., 
     0.165}, {6., 0.136}, {7., 0.11599999999999999`}, {8., 
     0.10099999999999999`}, {9., 0.089}, {10., 0.08}, {11., 0.073}, {12., 
     0.067}, {13., 0.061000000000000006`}, {14., 0.057}, {15., 
     0.053000000000000005`}}]}},
  AspectRatio->NCache[GoldenRatio^(-1), 0.6180339887498948],
  Axes->True,
  AxesOrigin->{2., 0},
  BaseStyle->{FontFamily -> "Gill Sans Light", FontSize -> 16},
  Frame->True,
  FrameLabel->{
    FormBox["\"n, number of transcription factors\"", TraditionalForm], 
    FormBox["\"Interaction coefficient, \[Beta]\"", TraditionalForm]},
  PlotRange->{{2., 15.}, {0, 0.405}},
  PlotRangeClipping->True,
  PlotRangePadding->{
    Scaled[0.02], 
    Scaled[0.02]}]], "Output",
 CellChangeTimes->{{3.521202055554635*^9, 3.521202150540226*^9}, {
   3.521202195362219*^9, 3.5212022103118277`*^9}, {3.521202242841258*^9, 
   3.521202257432589*^9}, 3.5212673098570147`*^9, 3.521267870261236*^9, 
   3.521267905430953*^9}]
}, Open  ]],

Cell[CellGroupData[{

Cell[BoxData[
 RowBox[{"FigS1", "=", 
  RowBox[{"ListLinePlot", "[", 
   RowBox[{
    RowBox[{"Table", "[", 
     RowBox[{
      RowBox[{"{", 
       RowBox[{"n", ",", 
        RowBox[{"determine\[Beta]", "[", "n", "]"}]}], "}"}], ",", 
      RowBox[{"{", 
       RowBox[{"n", ",", "2", ",", "15"}], "}"}]}], "]"}], ",", 
    RowBox[{"Frame", "\[Rule]", "True"}], ",", 
    RowBox[{"FrameLabel", "->", 
     RowBox[{"{", 
      RowBox[{"\"\<Number of transcription factors, \!\(\*
StyleBox[\"n\",
FontSlant->\"Italic\"]\)\>\"", ",", 
       "\"\<Interaction coefficient, \[Beta]\>\""}], "}"}]}], ",", 
    RowBox[{"BaseStyle", "\[Rule]", 
     RowBox[{"{", 
      RowBox[{
       RowBox[{"FontFamily", "->", "\"\<Gill Sans Light\>\""}], ",", 
       RowBox[{"FontSize", "\[Rule]", "16"}]}], "}"}]}], ",", 
    RowBox[{"PlotMarkers", "\[Rule]", "\"\<\[EmptySmallCircle]\>\""}], ",", 
    RowBox[{"FrameTicks", "\[Rule]", 
     RowBox[{"{", 
      RowBox[{
       RowBox[{"Range", "[", "20", "]"}], ",", "Automatic", ",", "None", ",", 
       "None"}], "}"}]}], ",", 
    RowBox[{"Epilog", "->", 
     RowBox[{"Inset", "[", 
      RowBox[{
       RowBox[{"ListLogPlot", "[", 
        RowBox[{
         RowBox[{"Table", "[", 
          RowBox[{
           RowBox[{"Table", "[", 
            RowBox[{
             RowBox[{"{", 
              RowBox[{"\[Beta]", ",", 
               RowBox[{"Sum", "[", 
                RowBox[{
                 SuperscriptBox[
                  RowBox[{"(", 
                   RowBox[{
                    RowBox[{"satfunc", "[", "n", "]"}], "-", 
                    RowBox[{"satfunc", "[", "1", "]"}]}], ")"}], "2"], ",", 
                 RowBox[{"{", 
                  RowBox[{"\[Alpha]", ",", "0", ",", "20", ",", "0.5"}], 
                  "}"}]}], "]"}]}], "}"}], ",", 
             RowBox[{"{", 
              RowBox[{"\[Beta]", ",", "0.01", ",", "0.75", ",", "0.005"}], 
              "}"}]}], "]"}], ",", 
           RowBox[{"{", 
            RowBox[{"n", ",", "1", ",", "20"}], "}"}]}], "]"}], ",", 
         RowBox[{"Joined", "\[Rule]", "True"}], ",", 
         RowBox[{"PlotRange", "\[Rule]", 
          RowBox[{"{", 
           RowBox[{
            RowBox[{"{", 
             RowBox[{"0.01", ",", "0.75"}], "}"}], ",", "All"}], "}"}]}], ",", 
         RowBox[{"FrameLabel", "->", 
          RowBox[{"{", 
           RowBox[{
           "\"\<Interaction coefficient, \[Beta]\>\"", ",", 
            "\"\<Squared deviation\>\""}], "}"}]}], ",", 
         RowBox[{"Frame", "\[Rule]", "True"}], ",", 
         RowBox[{"BaseStyle", "\[Rule]", 
          RowBox[{"{", 
           RowBox[{
            RowBox[{"FontFamily", "->", "\"\<Gill Sans Light\>\""}], ",", 
            RowBox[{"FontSize", "\[Rule]", "12"}]}], "}"}]}]}], "]"}], ",", 
       RowBox[{"{", 
        RowBox[{"9", ",", "0.32"}], "}"}], ",", 
       RowBox[{"{", 
        RowBox[{"0.1", ",", "0.1"}], "}"}], ",", 
       RowBox[{"{", 
        RowBox[{"9", ",", "6"}], "}"}]}], "]"}]}]}], "]"}]}]], "Input",
 CellChangeTimes->{{3.521267572052528*^9, 3.521267804827293*^9}, {
  3.521267920278919*^9, 3.52126796425309*^9}, {3.521268039476378*^9, 
  3.5212680401715117`*^9}, {3.5212681423929863`*^9, 3.521268144374928*^9}, {
  3.521268174674522*^9, 3.5212681748105717`*^9}, {3.602601034218755*^9, 
  3.60260103605486*^9}}],

Cell[BoxData[
 GraphicsBox[
  GraphicsComplexBox[{{2., 0.405}, {3., 0.279}, {4., 0.20900000000000002`}, {
   5., 0.165}, {6., 0.136}, {7., 0.11599999999999999`}, {8., 
   0.10099999999999999`}, {9., 0.089}, {10., 0.08}, {11., 0.073}, {12., 
   0.067}, {13., 0.061000000000000006`}, {14., 0.057}, {15., 
   0.053000000000000005`}}, {{{}, {}, 
     {Hue[0.67, 0.6, 0.6], 
      LineBox[{1, 2, 3, 4, 5, 6, 7, 8, 9, 10, 11, 12, 13, 14}]}}, {
     {Hue[0.67, 0.6, 0.6], 
      TagBox[InsetBox["\[EmptySmallCircle]", 1],
       "InsetString"], 
      TagBox[InsetBox["\[EmptySmallCircle]", 2],
       "InsetString"], 
      TagBox[InsetBox["\[EmptySmallCircle]", 3],
       "InsetString"], 
      TagBox[InsetBox["\[EmptySmallCircle]", 4],
       "InsetString"], 
      TagBox[InsetBox["\[EmptySmallCircle]", 5],
       "InsetString"], 
      TagBox[InsetBox["\[EmptySmallCircle]", 6],
       "InsetString"], 
      TagBox[InsetBox["\[EmptySmallCircle]", 7],
       "InsetString"], 
      TagBox[InsetBox["\[EmptySmallCircle]", 8],
       "InsetString"], 
      TagBox[InsetBox["\[EmptySmallCircle]", 9],
       "InsetString"], 
      TagBox[InsetBox["\[EmptySmallCircle]", 10],
       "InsetString"], 
      TagBox[InsetBox["\[EmptySmallCircle]", 11],
       "InsetString"], 
      TagBox[InsetBox["\[EmptySmallCircle]", 12],
       "InsetString"], 
      TagBox[InsetBox["\[EmptySmallCircle]", 13],
       "InsetString"], 
      TagBox[InsetBox["\[EmptySmallCircle]", 14],
       "InsetString"]}, {}}}],
  AspectRatio->NCache[GoldenRatio^(-1), 0.6180339887498948],
  Axes->True,
  AxesOrigin->{2., 0},
  BaseStyle->{FontFamily -> "Gill Sans Light", FontSize -> 16},
  Epilog->InsetBox[
    GraphicsBox[{{{}, {}, {}, {
        Hue[0.9060679774997897, 0.6, 0.6], 
        LineBox[CompressedData["
1:eJw1lglUU1cexhNCWBIDqCwzVkBHewTKQcSKUArfOG5FpZZF7TgUB+qC0haw
2gFlsS3gdEBIXaqiohxArKXoHBCBivcBIgiCIEvCnoUEBAcLiIABMpB3e8/J
yUle3v/+v+/3f/fL8pBwvwN6HA7nwtxr/v2kef5W+YkEXLudkC6Kb0KxTeKQ
b3Eqgqo+zfCMqQN7/TzKIrTrhA6PkH5Zt1ByfMxYyyulv89A/KSAJ5nOxUvf
+W8yceSjOIvKXTGEvT8bjRH/HvPOyCdCSVaEpyAXq5Y6LBvJeUDYej9jMqBA
ZTzwiNgHplWM2+Vhnbn12uzDdaREVz8fI0dDb675XyPJnrtbknUXwf6LOgNs
WsiQbr//YsDFT+vvLSFrdasAx5U9qWvCO+j+hajfdvxtl7ibzBWf2+EervC+
SErfIyMCXT/3YUbqOIkqOfFjBaH3Wnpe2lElYeWWwAb2pZbaPiI/MV+wFNk+
/PjIZDXt9wFu+qyyHLMaILr2Isrg+D13eDD7BWHLPURYcteWHJchwtEtBln/
SskKK39J9TB4YOXqlOg7TD7SbVAON+n5ReuVrwjrZzkE6uhDIb/9TsSsAARY
hXm5JY2Q93V6K+F5UfSDp98o0cmRVGKTb4bPWdsxqv8RelPS1u8eHiO28+3Y
VMHnneD8Ww9fk0pduSp8nhfz4pZ4nBw6OL8ewz7WkvvN/jeUVzXsW2Y0Th9M
kDtb5xushschl47RhZPUrxrss9ZckQ1Nkjfz5cZrkNpis9mqZoryfYIPNaTz
3s23xEtneC0Era4hnac1RKHzsxZO6iV1N8OmSZIOaB2s6qLUrn4z1N+nMHj9
esttj1lS/1S3cOMTf2tbOy2J1PldD/vqvyW0CzmMxbxc8wbw182EbUjkMOz8
NKC2vshmF4fLfDZfLvAZmmqO3lsey2VYHo346kD4jgINl2H1NEJq/vK+eYwe
w/JpRI9bxaqds3oMq68RxZahRYe/4zEsryZ0pezpDTXSZ1i9TShyXy71Eesz
LL8mOO8vfGyxhM+w+p/D+8KVhuIcPsPyfI6df39v2G6tAcP68RzLijVZn1QY
MOw8NyMtLitgob8ho8OX2AxtVE3oBpUhw/JuRtmDpKW3o4wY1q8WaIO/0OiL
jBmWfwuuir82mso0Zlj/WiDL3HPJar2AYeehFZtG/vFKWidgWD9b8WOqc+Wl
fUKGnY9W5O3gSc6OCKm/bRhw/YwnO7WAYeelDfdf+i89tkBE/W7DivO1263P
iRh2fiQINvn1fOJiE0bXXqAEgdNVm9anmDC6cvkSuG/MNMnRmFAeUhyfLNru
+k9TykMK+8CAY3uKTSkPKUoGOyy3cs0oDym+XlZbVm1jRnm0Q3/EdMjhfTPK
ox2zXvWrl2wwozzakex9w/3oZjPKowPyq7mFm+euszw6sFAobOicu5/l0QFB
RfJPt5eZMezz1gnPnkuOH/PNKI9OFG5QajWPTSmPTuw1aVjLizKlPLowY3vZ
e4etKeXRBVVikHXYQxPKowsfDzwJ791tQnl045p8d7xwUER5dKOPaTjpFC2i
PLrxiyZwVQhfRHn0YLz+Um962h88euC8Xc/v5z8toDx6UBy508MzU0h59ML7
VX7BgL2Q8ujFjW0b81YUCCiPXpT7ivft9BRQHjIklYyfKakxpnpk6Ofcjbi+
y5jykeHgGf5e5z4jqk+GF5N+XPExI8pLhjPnMuOkBkZUrwwbT30w/c4VQ8pP
hs7usXcPrjGk+uUIKN0WVPbEgPKU46zb0vIV+w2oH3I4BX2oucgxoHzlsFny
5YzFdT71Rw794XDxRfApbzksFXbPzBX61C8F7vgtTk5I0qf8FfBwzMnoctSn
/inwuDrPeVErj86DAsaxbkN/judRPxUQd7xnN+DAY9j2FCj8drtFpFSPYfNE
Ce9Rj6Zbp/Xo86vESfc7333vpkf9VmI8r/rI+CCXzo8SqYY/jI1mcKn/SgSP
Cn+LCODSeVLiV5Hx1c+Ff5xXfbDvci1kKjmURx++yZWFxsZyKI8+PK0XHElz
41AefRi40BLa/kJL82buc/DzlVYHtPQ87UNh9DO3KsUsPb/7EFFVEdEUMkvz
QoUesaOLg2qG5pMKUllu9MPDM/T8VeGUi1oS+/s0Pe9VWN3s/tWn0dM0X1Qo
jnk66KU/TfNMhaET6Ql/+VFDWB5q3FixZeK1rYbmgxqRhc1xt+6+pXmkxqtz
e5tXb3xL80+NtkNFK+MkU/T/gRorA/5qefrLKZrPalhN/lTqxZ+i+d6PzTtO
pF3OmKT/D/qxOoBEp7hPEpZHPwTpQeUL2iYIy2PuesZ1kdmxCcLy6AcpCQlO
WTxB87Ufp4/8xyqq8A3N8wGEpyb0Ptn9hvwf1a+vlw==
         "]]}, {
        Hue[0.1421359549995791, 0.6, 0.6], 
        LineBox[CompressedData["
1:eJw1lQlQVHcSxrlFDpkACTG4RtEFATVEDYJovoCrUkAgKmo0YKIgQsoVVg2s
IJIERXSVEDyyyCFRNpEgiHK6q7zHISj3OcPNnAwEELkGAggL8zpdNTVV8+b1
v7/v193/lUcD9xxTU1FRuTn/WfgOM87cJQq9gCu6n+VrlNWjYPnF/t0FMRhe
0fz96t5KcM9vYMBCsD/XthS345WBmLzkGY+hAvp/MhiLcWf19LsY2L3wy8/o
33blsX5kPMO9n4rRD3xSrmzKY3QF94K26fwKa7cmjzijEobLl4adin1uhn+p
ZCy9figeX/MAEe8YhwkS6pknyvyZUKhvi7N73Mykzr8tuJeFEz/V6H/S0Mr0
K897BH7icFTsTCezURnZmHYazR18V0Tn5yDqgCI8yF7CzCefPyEX//MLtLH7
SsboKOvJByMxGs2+Jmf2cIKgK9n4y6HiPoaT+wQGcUeWpc/2M6LQhYT/hUWt
9Zdrt7+iep/i8XTfnK3za0ZZXtAznAzYbH/h9DDDpStEumFiQc29EUZFGSzG
3EM3nGgdJT0snDDll288zjgrDyiC4YfMXt5+BcP5WYTJvG8OdyRNMLGcAAjX
rD4VNTDJbFLqLUF2KasV4TTFKOUISuAatnXR1pRp0l+K5OjrF+203jDvL5Sz
/DmCD+mbj52ZZUqU6Z6j8MbIypGBOea430KUoSOf3/ZFvgrL8SrHyvyELt9w
VfbhroUCy9FhanizyVmN5fx6gVGbpUM9S9VZxUK68Rcw6YlNrX2tznJ8X+Lw
0XhFTrUG+7HS8Aq4Pmj2uJ+lyYqVflYgbffkdEK8FhulBFqJt8I+GfeMXsRy
/lbh5r99Lh84p81WVykDidXWX1efWcz+Q+l3NZ4Eb6nwCdJh316Qa1yDw5s3
PFvxd12W658aGJ/ZW2Tjr8d6L6TzqkVLzPGhLG99luNRB6uty9K/dV5Ceuqw
JN16bL2ZAcvxqcOnX2R4rJQYkL46pKcElF9x5LEcr3rY+Ezv0Q7nkd56TB28
71CfwmM5fvX4/HP34rfTeaS/Ac/1zK7yE3gsx7MBjl9fz5Se4ZEfDTDtXZtx
1p7Hcv3ciCd55u6W7QasEt/FRqREnWrNsjJgOd6NqLVuMloTsIT8asLEmFuW
epI+y/FvgqNnjKZ/pR7514TeCLdch0ldluuHZkx9GfPHPnNd8rMZgVfPf5Nz
QIfl+qMZd4cnMjKuLSZ/+RBeHUo3fanNcv3CR1utlThcR5v85qPgq7LlRnsW
Uf8I0LpXv3fgjharLM9LAPaDQ1lvRjVZZbpMAX59c/X9Ve6axKMFVqkhp9dl
ahCPFlSbzT2TGmkQjxa8StxxSy/iz35rQZ6HdbrfkBrxaEXgo5JLOb5qxKMV
Zqo7Sgu6VIlHK1L6iqs3e6sSjzZEutj7THarEI82fMqKOkv8VIhHG0a6d6ZV
iedo3toRMzHi6j03y3A82hEvHRR2mM3S/LVj//Vzc6Nub2g/dGDEfJ3vZ+Ez
NI8dWGZkkZ2aPc1wPDrgf7vqo/tDUzSfnShsunXrnQ+nGI5HJ1xurE16GPIH
zWsnXJ/rDdiWTDIcjy50+T9gTxtN0vx2IW1VXJ6N/wTtzy4cNH96zaFIQfu3
G1qWp8Z8lysYjkc3buy95PltxDjD8ejGSNL0PR/pGO0rIY5UddnJ3cZIjxAe
jHuKrGCU9qUQHa+P/dNhzSjpE2LDzwNu5bdHaL8J0ZicHBzAGyG9Qqy3a5lR
vzzMcPyEKPc8fzZUY5j0i7Dx/sTso+9f0z4UIXGTgcqP6q/JDxEKz310elZ/
iO4PEXR+uuBQufQV+SPCYFjsd15Wg7Q/RVAfOx4TjQHyS4y0/0T9ZnGwn+H4
i2HvaDhnFPI7+SeGjO901jK+j/atGMGTFQ93ML3kpxhJ1SYVu/rkdB+I0RD5
twCeiZzuEwkOXrgT951zD91HEtQk3004Hy4jvyX4rdvRZCBXSv0jwVsrQkof
DkvIfwmKzo2EZ9lIqJ8k0Ba0WvFPiYmHFCLXyKzFBSLiIYXa+ndlm1RExEOK
9340iHRyFRIPKYyTRFu2bugmHlL0ed2x9G/sJB5SRKv/vlRytoN4SHFC36Ms
+q/txEOGLRVGLrb8VuIhQ0enFq/iXy3EQ4a5jz2LV+0UEA8Ztpu6OKzW5BMP
GfYfmw3OeNFEPGQoXFR28W5sI/HogVt7YITcq4F49CDykm3IkXX1xKMHlX7e
QQrVOuLRg6C6tl/ey60mHvPPTxi8MD1ZSTx6wLhdPlm0/iXxkKN1+9p9XYoy
4iHH5FOXvJ1lpcRDjvprzg51icXEQ44fdEwGd4eyxEOOGd8pF+dnT4mHHNFH
oeZ4vYB49OLRrdDU7cE5zP8BZFHY2Q==
         "]]}, {
        Hue[0.37820393249936934`, 0.6, 0.6], 
        LineBox[CompressedData["
1:eJwt1glQk2caB/BABSWihFpQWKR4bnEcLYLOOov8rUoRQTmk2iJuDzdAEQVF
pcJUWBePaausBV0OFVkoBVQKggJyfB+ChksSSCCEIycJCKigIOV0Ie/7zmQy
k+P53uf/e94vWfFdmC/fkMPhXJ99zD1Hf5TnpoqKg61zVBHvehNKbC8M+JRc
xU5lTDPvhxqQ9xOR/u1Kfs71IqQk6xdCX0xGnItwop+/jb8su5jQl1zEDPrM
vZKOxJDjew0qaxjy/UyIJ2V9BzyFzEJpRvg27u8QHPQ6VDUtYUi9HNh4/nb8
dlAHYx8Q/2T0k3vIxdqYYq2CKdXXz8OdSw69iyvUTObst6UZ+ZgWNsf9K0HL
DOivV4C7THLDPyL7GEf9KkTstfE03fcD9PpFSOrn24aHvmJmi89e4SHw5MW6
LewQw9XvpxhfWK9PKdr/hvElDWFNibfXT8NvGdJuKcrim0VpKaOMKmqu4GM8
dogQDnmN0f2Wgzs8duvKh+OMfnvhFbiZHH/opmaCIeUqMZw1+u+vaqYYjn6x
GFi9NnjpoxnaDwv7R1aa5Yc57G79BarQl3HHdvn3BizJswqv8zMba2IM2f+Q
BrDp9t2va9M/YJ30/VbDan+KWbVwHqtvR1qNtJlykQ3XmCX912DiYY6P3Hs+
+/Hcdmyfouq9riAkYwFbrS/3FEa5J3vMOVw2KHBuPcNn/Wrp0SMLWeIlgGTg
/tUwgSn7h9vcBgXYduP8lX0rF7Mkr1pUrhJd8uebse/myo3WYlOg3MLfhccS
3zpkZwuyLmTzWBd94PUI/dJasFPHY9X6POvRx01dNzbEYy/qQRvgYrP8PLeO
x5J8G+ET/njrk9M89nmjfiHK2eumpyGPPaHP+zlMj362PXJkMWsx1+5HTTAJ
fvUiumkRS+anCZdcm4Lr7piyh+fKBQgx4CCbKju1kCUeIiwZPWhk6s2l/Yhg
tWmv6uVmE5b4iGDu0b/x7V8X0P5E8PEY7MheO596NaPcVJD73sGY9tuMgl8s
V8a7G1G/ZjSu+3UnEzqP9t+CxBO7NqpTPqCeLRC6WV/cKTakebRAt8QxyMHC
kCXzLIbyZPQpg28MWD3fBTFuvO7kLynkUG8xEn72tWtZxKF5SdCZIpQEKWbo
/EtQZ/7Pv5/Kn2ZIfhLI1qevUF2ZYsg8tGLrqsFy2ZlJhuTZCv/7Z5AaMsGQ
+WhFg6V0b0TwOEPybUNXaWpcZdifDJmXNtS+Elr0xozR89oGG1/u+SNJ7+h5
l+Ly3nfHHpaMMvrtBUhx6m1ZQrByhNGXy5OiNKm+ydxshJ6Pdpx1td6+b9db
eh7bYdndcPlJzBt6XtqRn29qZV01zBCPdniIt1wzXjDMEA8ZMozcHeE3RO8v
Mijth59yPF7T+5MMVvnX+JZjLxni0YG81WfH3e8NMsSjAw4jxdwNIQMM8ehA
1MlOr4BP+xly3joh9au2OD3TxxCPTkwmfFhsK+llSLudKOv+3c6oQEfvD13Y
uKHkW1milnp0Id3N63OfmB7q0QWppe3k2nAN9ejGOau00mVBaurRjUKLh9F9
R1TUoxumewweHQpUUg85dmy+/OmZLjn1kMPd8HBW5rsu6iFH3JstzxTWndRD
gQL7sMq63TLqoYDNcr9kk1gp9VDAP6e8fw/bSj2UCLyxIW6biYT2o4Rm8/SG
6/4t1EcJe7nkqEmRiPanxP0bocdz1zVRLyWiP9FkHpuqp/0q0bwncoWiS0D9
lHjJN/a+1FBD+1fBbJrPHRFUUU8VPN4HXA3PqKB5qOAd+MtNqaiY+qqgPcHX
frH0Ac1HBRNnU9evBrOptwpOyvBbiQ9SaV5q7N/39bhxeiT1V6M0YvxAvXk8
SH5qdPsy2gKf/4HMgxouFV++aC66B5KnGitOJCT+GFkIsj01RNVW23+LLQH5
PdHgp5xFHcFnKkDOrwYuzsOcrPVVIHlr4OZ34K4usRpkfjRoOz3/kOPIU5D8
NfhhfkHZsz21IPOkwbnK+z6ypHoQjx6EHPlbYrq8EcSjB7Ety4z9bIQgHj3g
HYzIMs8R0d/vHogtflxlxzaDePRgN8vjHRO3gHj0gK/87yYzjRjEowd2Ts4/
27yWgHhokfNHZkDuWCuIhxbpE1udnk+1gXho4bNwYjhpRkr/H2gRPqoS2k23
g3hocSt2JDjyTxmIhxZxaRomb6gDxEOHkMjvXNu1nSAeOrRvWyOf195FPXRw
kib07RJ0U4/Zz9c57sgulFMPHVIFzz1dbimohw7ewTnj3B1K6tGLZI8dUtsi
JfXohcmBBzWq1Srq0Ys14ke/+ieqqEcvInM8FfGGaurRi4PfpC69HKamHr1I
Dao7696pph59+Fzx2LLDVYP/A6IwzAU=
         "]]}, {
        Hue[0.6142719099991583, 0.6, 0.6], 
        LineBox[CompressedData["
1:eJwt1QtUVNUaB/DhGYgoKphEYSREKpmVBhr5pwtexGsQIiQJaVhwEUWwqzKU
sRCIEJSrSCBGJY+IVAhBBAzOAQQVkOfI8JphHocZnjIgg6Qkwey915o1a50z
8539/X/fXscq4OjuL7V5PF7q/Gfh+2vTAldpZCwuR69AS9R9lFnGjXiWnUPo
/coLXonlIPcvYl3Q9NQ1Vxcm45JmoTQiPa3RtoIhv/8J3jNuT0PQwIx6Lly5
gtIb+/hVzR0M+X8O/Op2FqRn9DBGwuywDxbl4amt09oztRJaLx9fed42td3F
MWv9kmvUb1zDVHNgnP+QkinX1C+AwZBqY0bmCJMz/29h9h+obUh/KSZknBnR
PK8I67+o+33u9wnmXc0qxoG4vOLVfzymzy+BueHe57J6NTNffP4JN7Fv8hNb
h4knzCLNfm7BI2ZN1La3nzK7SUOwz+Wfd02YZUi75XhPO79M8Ow5I41cKFiB
zDud8fV1PJbs90/4HAm4fOEVbVazvbBK3H3G//WH73RYUq4KPPO9u7u09Fie
ZrFY+bfvg+pkfZb0w8LycFFj9FsG7A7NA6phLDuSrBYZsiTPakjPcSJxihH7
f9IAPJQ+7ludjdlNmn5rkTgaW7RKsITVtCOsxTLrT09ELTNhSf930Dlp2599
2oRdvbAdyzqY37ExKr5qwtZqytXhqNfhxqx4EzYocGHV48Ocar1tViYs8bqL
JSmymRTzpWyh68IG7+LUTJFFTqUxS/K6h+NW59T9Hy1mpxfKqe8hN7b8wBrx
Ipb43kdw01JREt+Q3aYJvAEyXZllio0BK9Pk2YAzYj97X06f/U4D2ohjLesT
7Ur1aL5N0Hlvw5tBGbrsgybNgturN/xVyTpsuCbvB7jtof44JlWbNVto17QZ
Qe+vVwvytVgyP81o8ebb5TXyWP+Fcn4tmOiMiMx+PMcQj1bYnZzekRj4nPq3
otvPRfjSo1k6b624ZRipTvv+GUP6a8Wcozr8+KanDPFqw1slw33uqhk6z20I
MtR34yqe0PPQhjCb0X+vTJlmSP/t2Lg4zF52Us0Qz3ZM/pb092f/nWJIHu34
xtphacXBx3SeO7Bdx7p/U/Ako+GL68C9xF1pr0VMMMS7A2VZaRaKZBU9PwKI
LIfTJPvH6fwLMFhjPvtN4RhD8hMg4NDP7jeMRxkyDw+x5cjLAbn8YYbk+RBO
nktlSZODDJmPh9A6/m5M4UklQ/LthGRt/aEAAwVD5qUTDgcj617I4eh57YTr
bi7eeKecnnchVv+q4zX6l5TRbM9PCN5pz4jXiyWMplyBEA3iknfODYupRxeE
Uaqqmqg+6tGFxxdDz6+26aEeXTDZWrRE2S2kHl141fN/8qDMh9SjGxWXwrVm
QzuoRzd23mRvvuDeRj268Ui34+rEV83UowcFPEftpC8aqEcP/CzrFL2H66lH
D05kHWwbS6xhyHnrxWa3S1vKoiupRy8GnLP1fjQrpR69qOR9W9WTfZ169MEo
dfuubMFP1KMPVpkvtk/eDqIefTDLL//e1jsdxEMExzCPz7cm5oN4iNDzybSd
155iEA8RdM/66qfWlIN4iJHAVWZVGbAgHmJEB2z3X2xVC+IhBn/i62vF6+pB
PPphkeUcveH1+yAe/RAGXbSaWNEE4tGPVcsjog5NNYN4SJB2WeiizbWC9COB
Z5XL+xdc20F85u+/eCvWLLeDvi8kOLuiNrhiVgDiJUH/z9P21907QfqVQNuI
8191WQjiJ8F+C7c4a1kX7V+K5h8irs6s6QHxlCJQb61DxYFemocUa/bdW342
vQ/EV4o7oeGlKY0imo8UWj9muoz/JQbxlsLDx7uxf5mE5iWD4IxN3vkcCYi/
DKH+kZMWm6U0PxmYzzaKkmqlIPMgw/X8lcsmPWQ0TxkOXdlbtrdHBrI9GZwL
42MeBMhB3idydGX8p9BvSA5yfuevX2AMl4dyNG850k9FP5lRcSDzI4e8OSLi
5WMDNH859if72sVPDIDMkxwbXhn0cT6qoB4cll/T4j4dUVAPDse8joQIv1RS
Dw7pdvxNNWIl9eCQUB24xdpnkHpwmGvLX6ffNEg9OEQ6zoaHOQ1RDw4WeW6b
Q4qHqMcAuvcc931uPUw9BvBm8Gzs26nD1GMAMSUnXlusO0I9BmA09yQgNXyE
egxAnevlJBCNUI8B6Dm5RLXsGKUeCuhLI4rO3hilHgr08xPszSzGqIcC3uUd
/zp8eox6KOBw+0Nh+uAY9VDAsepZ0y8fPaIeCszq6rcnFD2iHvM5TDWG+JqO
Uw8lLMIvzZieGKceSpSE6BRVd45TDyXOOP2y5x0LFfVQ4oDTluDonSrqoURh
m+rUx3wV9RjEwZVmw1fyVPgHfJDCcg==
         "]]}, {
        Hue[0.8503398874989481, 0.6, 0.6], 
        LineBox[CompressedData["
1:eJwt1QlUU1caB/DIDoIsikqtWEWtLYM9FphObfCvpUopxQ6gYCuOC1pqhSkq
1iJYwQO0dhy0lZ5CRamKUJEBEVAE4T22sslOEpYQsgcMO4RFXAbevfecnJyT
l/fd+/1/30tWH/rG94gej8f7de41/x65JNtDdiYWFomZFgZBlSi0j9P6FCbg
fFKiyW1eGsj1RDjuiQz8+d0C5vdkbmGdbbDuz5N1DPn+degt9mix9RYwAz7z
n9xAYEverfMXexhyfxpiMwo2HnklZxaKboW5mWXAYRc7mLZbQ+vdwQ1xY+Hi
Bi3zVuClct2GLBxoqbz7uusI84irn43UMFGHdfIYkzZ3t+jWPWi6Hl7m2+oY
LbdfLhZGVrdXZk0xztzKg3Pm5UinoGd0/3x8G5wQ5sd/wcwVn9uhAJe6xmY3
2vNYM+48DzHlYNJfnbeA9SUNIXCnv2rggD5L2n0EC8/Y6en1hqzszHzBIhRM
yfaWGhqz5LyPMXm48LeSGROWO15YCcz73Mpk02YsKVcKC+l6v3cHzVket1jk
lqpzjmQvYkk/LI7e0M2s41mxH3MblOHbtYNSLx8rluRZhqaec6sOb7ZiL5MG
oJeUZXw1wZJ14fqtwPfZ6U5ip0Us146oAqd3tb7n9bM5S/qvRG/GhSaR0oxd
NX8c+yq0BXne5W8zZSu4clVYvKHV5IP7xmzwl/PrL7hVxTqBb8QSr2oEffzD
K12vAZvjMX/AahQb9/Z6pujTvGpwzczS4Ng3euzkfDldDXLD1i/zC1jAEt9a
BC87Wqvvy2O3cIHXodTQP+yj4peMnMuzDvxX0ZcWjD5n4jnQeqQ3mU5s/XCW
zsMTFFkNlwRmzTANT7iF9tjf+1/+bZo5zuXdgNJHdVuWl08ytvPtLmmEUmP5
g+iojs5PIx4V6MfdWDPB7JsvF9iETUX57abaMYZ4NEPivOvBk7JRhvTTjIQP
PO/X3h6h89aMKzzFixeOwwzprxm+l83tFzoMMsSrBVOvtR9c8Y6WznMLrCes
/Qp39tPnoQXtxl+EXYrWMKT/VhxU/6YOrVAxxLMVEdFnZfylSppHK1LuSfa+
PC2n89wG1/qCwDqNlOH44tqQusF9dXKthCHebZD0xx+OFXfTvNpxc7F9yIhR
J53/dvx4QLD/ioeQ5teOJ7kGAv61NobMgwA+Wolvm1ELzVOA2aLEbWlGDQyZ
DwFWriu7k+BQQ/MVwjs5wCXtUAVD5kUIZXnDtdjYEpq3EBU5VTFVMfn0eRfB
dsFO2eHwDIY7XqAI3/3DLdL68wsMVy5bBP/2P5emPUwE8eiAMOLqop/SM0E8
OuAv8Zpc41EA4tEBe8Otq35ZWALi0YHvBSafbvMpB/HohIR/vElh9BeIRyeq
t16XXsyoBfHoxCGL4q/MXRpAPLpQaSs/dsW/GcSjC/tw9lmdaSuIRxf+l5jX
aJDfBvK8dcMgyf79xN0CEI9upCbu4dcMCUHa7cbj+3uE2nMdIB5i/DtM6r7D
tIv+nooRvOinLSv+0w3iIYbEctr1rmEPiEcP0n2TYp0jJCAePcj75OAfQ6pe
EI8eRN0dczBLl4J4SNAUZCwc2C0D8ZDA73hwfaGeHMRDgh+PxXjEZ8lBPHrx
XbQqKsRPAeLRi6j4qpSYKQWIRy+uOB5SdSUpqYcUXimRORffU9F+pHB92nkm
s01FfaT4+uqrmR2hatqfFN5rlq0MN9BQLyniot5+3T1ZQ/uduy65H13p2Ef9
pLi+/L8bTR730f5luPjZv0JWftJPPWXITj6ptRH20zxkkGxe3zS5/yn1lcF6
f0OeUPOU5iNDedT2AiZUS71lOCZecqp0VEvzkqPvTZc3ek8OUH85rgXEhDtN
DND85MhplVflnxik8yCH69o39KOHB2mectRvPlWU/PUQyPHkKKhRrjRXDoH8
nyhwjrfTWLZ3GOT5VWBTsufz1a3DNG8F0nr6loc4jND5UcDFTuxhtG+E5q/A
C95Up+LXETpPCtz8o+mZSeMI9VDCecomP8JwlHooIV2hHXqfP0o9lOjf4XfK
+8Qo9VAive2L8YcZo9RDCRu3PdNR4lHqocR2Q4vpVKsx6qHEg+Bir7UfjVEP
FbZmbHS2OD1GPVQIKH4g2HdnjHqokGuz3N2ue4x6qGC5NCz8Q/Nx6qFCk5ml
t5g/Tj1UuP3U42p/yDj1UOPM47/bhaaMUw81BKNnQ4/Wj1MPNX5xn3WUzYxT
DzUyY8KFwjcnqIcaX5bzez7dPUE91Kjyb03dfn6CemjwXHEqtCJ7gnpoMDBb
FFfTNUE9NDh3wcYuwEhHPTSIOPCZ5/FNOuqhgQV/3dt2gTrqoUHtiZtl/4zX
UY8+iG6mmbx2T4f/Aw0jwLQ=
         "]]}, {
        Hue[0.08640786499873876, 0.6, 0.6], 
        LineBox[CompressedData["
1:eJw11QtQVNcdBnBYliAQkaQwY00UH4lJpiTT0VBEgh+k6gYJLaLRSiBUwEcU
FKpgBYkaQFNIEOIjPIyQRUTGFCQSBYS9FwXCa5HHwvIQ2PciCyyP3QUMQuWe
0zPDMAPs/57v+/3vsCbkuP8BnpmZ2dWXX4vf4xyKBPLYRMSX9yzJjhehbFWS
bmdZKlwDuqPNH11jyO+vYKntipTNW2uZrEzuoCFqechrthKG/P0N1Nla7D5w
t58Z2bn4k59wTfdt2I4WJf38TcjPhm27OzrE2ErzIj1sChBRdCyB7zFG5xVi
+2zlEpV8gnkv8NIj47s/I/qdfwpRa2DKuflFkPc9SjssnmZuvvy0NO8uHE0H
S5sWnjM67nklEEf9nhQSMs9s5M49nPc8fKbihRlLnl8KQep8RMwQj305/OUT
fkX4Q2VC4BSfteHu8wCX7hz5NGulFetPAsHCWfDnhmBrlsQtR4Wvl13eTVtW
Hrs4sALe905/c6dqKUvuW4kYqw5Be8AylrteZBUsCmInz9jZs2ScCNLdIoVT
xzLWjDssdga7eQzcsmNJHhbx8UudPzK9yn7CPaAamd+7fLnFwZYlfVYjzenO
5YgN1mwaCQAL28on84es2A+5vI9RJDhiH1ZlyXJxpI+h9G/cNLeRT/PXILtv
z8VVjTzWafE6q2qhj/TVL4k3Zx9z42qx0v/siMjbjD10cPHUQf9phc2TgHnq
9RvWYLhxcMccUyxYvOBvCPX2K1kf/JwhfdXj2+rruuLLM4xpcZyxHm1v7F9u
pzZR3wZUx9XbefsZmS1c4Y2wiD28W9w+xSi4PhuRaJHjG3RkkrnAgTbBZuRR
ON/x//vQjPnPI7KWC/WMuJk7yE68Yqt1G2WiuL7FCL+0drhpbJhxXIzr0ILA
v/6eES4aovvTAtG5uR0ltzRM0OK4wCc4lq7VPMxXMcSjFV8Hue2TlStonlYU
pbg63pDL6L61Im3t+nUurgM0XytCvS44u4l7GeLVhtTO0ij7BCnN2wYXJr/z
/h4JfR/aoLav5O/Z3kbzt+O75B8Lz+U2M8SzHbvyvQq61XW0j3YwKXnt8n3V
dJ87sP4ET2lleMBwfEkdqM6Y+/zosjsM8e5AgCF7yx92pdC+JBCsDpY45WaC
+Evg735AnK8pBulPgkK++iLPvRxkHzrh0bMw9f6aapA+O+GbLt7rcqEWZD86
scGv3cGipQGk3y5cN7dRDM+KQfalC61BXtuvWraB9N0FsedtZbR5B8j+SPHL
/TTN2gkJuOsFSvHKpqPhTp1d4MYVSRGQrq3U/LcbxKMbZ3jzypG4XhCPbkR1
CT1y8BTEoxsn7v1iCJvtB/HohrDlZExO4SCIRw+SRiYjPrstA/HogeXoyFvH
T8lBPHrg+CDqre0fK0A8ejEgfJZsbq0E8ejF3aDa6LomJYhHL2yLQ9eVJatA
3rc+ZMV6vD6zTQ3i0Qf5/cyVt16oQeL2QcjjZ8hKNCAeT6HxqQitCdFSj6d4
fN7TOsJ+iHo8xf6TW5sNFUPUox/LmGnRyZBn1KMfe8XmEr7VMPXoh1/Ru/qH
t4epxwCajzQbigU66jGAmCHfbqNSRz0GsMD7d+FP8SPUYxCrwxZy6xxGqccg
Yiv/5HyqcJR6DOK6z8PpGvcx6iFDzZv2z9mmMZpHhpaF0jNx+/TUR4YSK8Hb
fLWe5pOBd0M7/6HrOPWSwf2Kj6g/dpzmlWGDVfW2hKpx6ifDfslpgfPCOM0v
x1jA+r8MYoJ6yrH3IO8T4dkJ2occExtLT8eJJqivHC9Ys/TIuQnajxxef/uH
00W3SeotR0KTR2JN9CTtSwHnghT9+yWT1F+BAt+M0HrdJO1PgeBTHz3IeHuK
7oMCjZurfsj7Yor2qcDle9nJo9emQK6ngPeIjz62ZQrk/4kS/ZkSMz9LA8j7
q8ShFfukke4G2rcSNXaXvpRHGuj+KKETr07NzzfQ/pUQ9r6YY3sMdJ+UuHY8
y891qZF6qJC51snqVU8j9VAhK/U/CR//y0g9VMhQiuwG8ozUQ4Vc5/RuucRI
PVQ4Zlc242dpoh4qfFVadfwDFxP1UGHsquyd+DAT9VAjq2TYiMsm6qFGced8
5ulqE/VQY/NXgayz3kQ91DAXr+AFvjlNPdRwdexTW3tPUw81hBEnZJuip6mH
Bqt+Tf9MlztNPTQ4e2xvxrrmaeqhwdaOMZ3SNE09NFgZ88fED9bMUA8NRA1l
SZY+M9RDg/leP6ujJ2eohxZt3yS9tv/HGeqhxdfnvs95VjtDPbR4z1OU88rY
DPXQ4o0v6qfKHWephxZjf98VZekxSz20GB/yVgyHzlKPIZyv8bQMT57F/wCA
S8on
         "]]}, {
        Hue[0.3224758424985268, 0.6, 0.6], 
        LineBox[CompressedData["
1:eJwt1QtQU1caB3CwAQpEdClU2V3R1rIiKkiRsSry33ZSEEemq4uKlQwCgu1U
K662K2zt+gCRgtIVqKsoVnF5FJdHBUVR7lVgeSWQhPB+5R0eCuGRAOHRhZxz
ZjKZSXK/c77/77u574Wf3Be5xMzMLH3htfj+D4cCf3lsHOxTHCsqXEpQ5hw/
tLfsGkreTYnhJ5Yy5Ps0HB/+5xMOV8TcumlaSBMc2txh1sWQ32fi7u1pXv86
JfN67+In9xC8kt85xxmg1z/An69bP/jmvRHGti0reqdNDsZfLS8NqBqj9fLg
nlpolbfWwKwPSXmld32IeDYwy+/xNPPUVL8AVrv/EP1t3BzzYOHqtqwiJF/V
1CU2mLFDpv2KMXiosX3dzBLWy7QeITm8/Tu/v1qwZP8SCByaroSIrNiF4gs7
lKJT2FqafsSGtTGd5wms9b3SC81cdh9pCOHOQfedauxY0u5T+GR/55vweBkr
j10s+AwutyL57geXseS8z5H3l79ZhGqXsqbjRb9A73Z3afaQLUvKVeDiJ+90
ZzdYs2amxSL+jncm/7kVS/phsV4S9sxBYsHuMm3wEuk/CTMv/o7DkjxfIuzS
s6PWMUvYH0kDWH5rU5WCY85uMfVbiYg75Ycfh/3GmNppq8TknpxfDKOzNP8q
rL46f/bcIyOzevE4ztXw/8DhxNafp5hKU7lq5HsE6sd/NTDHohbX/6BLdh/w
105QrxrcDUyKPbltnCn0XzxgDcRfVdl7ZY8yJK9amN2IWSly0zGGxXL6WnCT
bq5oSHxDfeswan7OrlY1yPiaAq+Hvr9um3lEP6Mw5VmP6aLWVUHmGuayCbQB
w+MSzW/PlXQeBBgI1Ql+SpUzQoFp4cs2oVFp0cecMuUtxLEjUX/8zL6LcVxs
16ERTjv3enMC2uj8NOKcdOTMeHYzw18sF9KEYl65a8h6EUM8RKg8u/GL+Iw6
2o8ILgm59qK1lXTeRNjRvDLRuukp7U+EtRHCFWVJ+QzxEsO79W5UhtsF2q8Y
tvfXaM973gfxE2Mw8O08W+MjkP4lqF56eHvVpQoQTwmcNl3ceJhfBZKHBIrL
H/+Qs7cOZJ6bcfN0rEyyphEmvvhmfHPmzbKwKDGIdzO+luxPy8hvBslLiiHn
JM6grAXEX4rc3KgRO6t2kPykuBNkU8I4d4LMQwtWWXrl/Me1GyTPFtxMLHcK
dekFmY8WFM5Zv8/ayEDybUX6CgO3flYGMi+tyDhwMs5uQA6SdyuOzfMk9U0K
kPlpQ5Lb7+99VKyE6XghbZjj9n9y7aoKpnIFbXg0PKebP6oG8WhHQOGHluVb
NSAe7Sg4pfbSWWhBPNox5xT8a12TFsSjHedqeo5Hp/eDeHTg/sYAN9uDAyAe
HZjZZiyucBikHh3IYPre/LdxkHp0YseWMmtj3BD16ERysjTl1dbX1KMTRQ3/
vuSifQ1yv3Wh+8ZIDFLfUI8ueJyXFW7wGaYeXXin8PRqjmKYenTD96h1qjxu
hHp040xHVtcJex316Mb3tb3pnDAd9egB5/aGOhToqEcPXvzY27jeqKMePdjj
+3mKgDdKPXphPrj7iue1UerRC7f930rCWkepRy+uXHVdF7VqjHr04ePzn6r9
IsaoRx+C+ZbvcnPHqEcf9Nu+PPViaIx6yPBBU3B4uPs47UcGl+J/2SyJHqc+
MnSqA/yyisZpfzJoDtwt3KMbp14yePqI73E8Jmi/Muzj7fIRH5+gfjLMj0ZH
luVN0P7liOZ/JWTUE9RTDq9dqbrXa/Q0DznmvZVOnx7WU185cq28I4VpepqP
HGMR4S9/EOqptxwarv/YBQsDzUuBAytyrj/xMVB/BQalRsfNpw00PwW8nd+v
H8k10HlQYEeSWYexx0DzVOC6LWf3fvtJkOMpoNpy4623/CZBnidK8C6fF1jF
TNL7V4mPaj0Cj+VP0ryVyL1tXO7SM0nnRwmjb0ACz26K5q9c+H8p4dT5TtF5
UsLC3rGq9Osp6qFCzb4E7dLMKeqhgjj8SIxUMEU9VAj1dDrBnZmiHipoajb9
XOY6TT1U+GznWGfX/mnqocKfavnisxenqYcKQbGCtdcLpqmHGjzXslC3zmnq
oYaN/gsznoWReizct4Y7J+UeRuqhxpNgd0uLz43UQ43t0Vnc4ktG6qGG1EpQ
rn1opB4afB8UsDO/xUg9NIhrd3w4N2ekHhrYXrF0lLvMUA8NYs/6/f1g4Az1
0KDoiLAq/MwM9dCgaYNYwcmYoR5aRHZ/+AtezlAPLSRGjdZBO0M9tKiuPsS/
zJ2lHlrgUBOb7jlLPbRwnmNe8A7MUg8tLOs369NiZ6lHP46K3p5PyJzF/wFC
QL0e
         "]]}, {
        Hue[0.5585438199983166, 0.6, 0.6], 
        LineBox[CompressedData["
1:eJwt1QtQlPUaBnBkVxGsNTzYZKik1jFJxAQ1RX1kOBzSjhBa6RimAQcKU1AR
L4RTJKQHj3hBHbwgsoiiiJSoQOr3CcgCArLAAsty2fuKKAJyZy/B973/GYYZ
ln2///P83p2dFRi+/r/WVlZWZ0Z/xn5HO2T7qA4expe/HfMUR4uRNzOuwz/v
OOoaXLZ9U1LI8K8nYd/hlk2DCTLmfDJ3IHmdF/X9ZBXD/38KVsUKNIuTDcxL
/7G/XMH7eyq3l0V00vvTUZqTu62hpoeZ1CCOWGl3Dfvty4NFV/tpXiZ8/d9d
eyp/mJkXkFjY93EWYp3T1B9OtzD53PxsKINtK756OY5NH313gzgHzMheP1m0
kO3gnvcHHFNb47ctt2HduHMH4rlLU3z+Ycfyz8/F6X8d8ltY8hY7Onz0CXdx
qVB/4T9lItaOu899tNhPOXd/x2R2PR8IYeK1WbJfRCwfNx+eWQuTmIS3WNXB
sYEFCLl0IlK11I7l7/sA4iBX8W6DDctdL+IhhEm2ymx2PMuPe4TCNNfmlxUC
1oo7LLr35Jzea2dNeVi8XfxD8axIK/Zz7gGP0bVaNhQ90Ux9PsZGX7Nk8vYR
5gQfAL7ScrFmwhDjzuUtQuJRzY5/1/UzXJyGIkR7JtpKKnqp/2I02acnj+vo
YZzGrjPzCdZ867Q6wrmbKeLGPYEEVtfjRK+Z0JCxU4IvdnYejzZ2kJcE/pbb
5aumtTO3fcYuKIH3JmOKwzY9w/dVipCzwxHPKzRM/9i4vlLYTbjX5xqgIt8y
+Lav/jFzaiuziiu8HMd37v7NK0vOqLk+y5H+65HUH/fJmHgO9Cl6doa2aXZL
aR8qIPapytQtfspUVnAH1g8cwmMai5hdXN+VeLTczfujxHxm6lhchyqsfdf9
rP3ANdqfKoSdjI+o/mwXtoyNC3iGAeHVLwrX3QTvUQ0Fc6sktCQffJ5qpHud
icl+UAjepxq23x15MT+oFHy+aghcw/3vyCvBe0mRHnIuO/akFHxeKT58Gn+s
/oM68H5SlPTuiLK6WA8+fw0yOlt+chDKwXvWYP7D5KP2mxXg+6hBVqB8vDal
Bfw+1476WAtDa9vA8cXVonhd3BQ3oxK8dy0WjKzc72ejBt9XHWa4HLL7fpIG
vH8dEi1uXgUTteD7q4ODo27VdYsW/D7IYLGLdN3TpQPfpwy5Vd5F3yn04PdD
hgy/ubE3WAP4fuuR4zpn1qnU5+D3ZTTXyi+r1kW3g++7HjeTD+2d4v8C/P40
wHH9MbP97A5w1wtogIuNfXx0Zwe4cdkNmHdl+ET0vZfk0YgLIWkeKw6+Io9G
bMiSBuuWdZJHIzw2O8ku9nWSRyPqvhUExd96TR5yrMGQrXphF3nI4SIImeFx
tIs85Eie+qqspa2LPJqwuNrvdqN7N3k0IXhCbcGyI93k0YSn3SsXiZq6wX/e
FDh/cfyjQOce8lDAJ+r+bq8DPeShQLnijvyvkh7yaMbsHJ+h+ilvyKMZARmL
Ai5veUMezXgnIeM9p2tvyKMFUdnl9VtfvyGPFlTEVtaHLekljxb8dOr//Z//
3Eserdg1TX3P+nEvebTCVPm/1anCPvJoRWFu5Q/zfPrIow3+XmV3rx7pI482
LIj/JXB6WR95tGHDrxmBSRP7yUOJ+SdcQhx8+imPEobZl5vTDveTjxIr5Bj0
ftxP+ZQozRD8ITD1k5cS9Vu/lqiWDlBeJZxKc0t0uwbIT4k/TS4Tp94coPwq
eCqzciM1A+SpwjTVAomt4yD1oULMPplI7j9Ivio4rlUsNPw+SP2okN2348Zn
DwfJW4VK95010u5B6ksN/0nvKe59NET+ajTuT6rt2DRE/anh8n5UZmTCEO2D
Gm42s52/fjhEfY6+PuefwpOdQ+Cvp0aPJab0E6dh8N8nGpzbKun42G+YPr8a
HPANlSQcGqa+NbB6lHp+461h2h8NMvZfSkhUDFP/GmQuC7u+xHaE9kmD9nS9
wW/JCHloseJZpnNr4Ah5aCEyKjy0x0fIQwt35wk1wQUj5KHFFqvGxEDdCHlo
8eyyVqicbCQPLYKbv8luW2YkDy06/C4NBAUZyUOH2DyRR/gxI3no8Ind74WC
u0by0OGvMybJnBYjeeiw6IpDlFRoIg8dFpemPRfNN5GHDsKoJS6t603koUfe
k9NengdM5KGH9B2Xmcsvm8hDD8+Is2nlxSby0EMb3pvZ224iDz0En4aMKxCZ
yUOPk+7bw6a7mcnDgBiB94UZG83kYcAKw1dgDprJw4C5mr0D1ilm8jDgT8cN
m1+wZvIwILK+oDdKYyYPA256dK65Md5CHs+xz/KqNm6uBX8Dt0m+cg==
         "]]}, {
        Hue[0.7946117974981064, 0.6, 0.6], 
        LineBox[CompressedData["
1:eJwt1QlUU2cWB/AIOJVNqSMdHRG0LoOoTDmVuozwT0GEabEuta2WRYogUh1w
QaswSkdjrZSKHVxKywAeRAZRENBRKviCILKJSYCwBrKHFBCIIUBCkpF833dO
Ts5J8u679/+772RJZPzOaCsWi3X1zWv6PWleUaAkkQOOW/jqg1/GMI9czw/s
eHQJ5zJmrUnqbWDI91fgtGzBnbKl3cwvGZaDE82jcWH35fT3WYiUrP/Q4b1B
ZnDH9Cc3kD5nQ/IpBw29/iZcIp/1H/XXMfbtuYd97PLxZaPP/FcNelqvAMv1
gS9/LTUzK0PTno6530EY54yvgmPFLbfUL8Lx/fUq10MzuTffXN2eew/Vsz4J
TuHM4g5Y7leCwsKnt/f8Ys9933LKYBRFbopePJtL7n8fDzbHDgx6zeG+Kf7m
Dg8QJ7S91xIym2tn6echpvz8xkQbHLg7yUBQq3z3awpsuWTccnBaQ2fkr3iL
K0mcLvgbct9zd1R32nBJvxUoODhcXNlgxbW0d7gS1qYMbaqWxSXlnsD/hk9q
X7aJYVkOF8Ge5uSNhQaGzMPFxfBh4UnTBBNkuUEV5qk+jDJf0tE8q5AyVPP3
t3dpmctkALh4rb+bvEXDrLXMW405t3RTYREjjGWc9mooJKqLnA1DNP8aRAzl
a5YOqxm36XZcn6F/o6ehtEvJVFvKPUPEksz83ToZE7N/+tRiftkBj/k+Eur1
HG3lOQ93fiZiigOnG3wOzaZlBaUnOhiSVx3qg0vuSNtbGN10ubE6aPeMHUpR
NlPfegQcix9ov1DL+FoCb4Dqs81ZWudKRmrJswHsfU6pQzmFzHcW0EYcu1rx
TSIvFiTfJjiOO207c+suXjRZDux/ivB/HFSBI5a8X8CGPdcvPrMGztPjzmvG
29keOcHCBpD9aUaikmc94yAPYdPlQl/Cpc86JmtbC4gHDx7aEK/CPwtB5uHB
qve/6qIXHSA+PBxy9rFy+robZD4erPdcjP3TqAjEiw/+c2/BpJcYZF4+lu+Y
rBJ9JQHx48PUWuj36HspyPwC7K3wSWDly0A8BTgZk1m9rFIOkocAWwJcHv/Q
qADZ5xa4qbc+viJQwsJ3vgWn/Pdk/yxQgXi34D9x57b93thP82pFX/Lize1P
1CD+rbBS9enzC3+n+bWiwc8lIuffAyD70Iaqlsw1rIRBmmcbPrGbybbePgSy
H21o+9ZGLlnxiuYrRF6Ttwt/4hXIvghRpEoSW9UO07yF8O6qX/Vp4AjI/rSj
L7BiZkLBCCzthbajrDLd4ZTtKCzlitpxXbDI80TMKPXogGPggY/PVI9Sjw7M
fGLzce4iDfXoQMCJ+pW64xrq0YGEjLV2F5o01KMTYSnpftFLXlOPTnyhtf86
O+E19ejEXI8bUf61r6lHF/hpW+PC39FSjy5s3xmw3BilpR5d2J14PH1VqRbk
eeuG7ent68aMWurRjX+VjNtHB41Rj26cvPTy8vmfxqhHD8bX/cCL6ByjHj04
de+3GNZiHfXowckhRco/onXUQ4RLC3wdSgp01EOEA0eHIloGddRDBPZBx1s9
nuPUoxffOHyU1xo/Tj16Yate3/m0eJx69CIsIfZI0atx6tGHkhlrP89aPUE9
+hDlF7w6I3aCevRhtGjh7ry8Ceohxjv9Kla9eILOI4bH87o/2i2cpD5iVH13
ZEvcrkk6nxiLVvAWGFInqZcY6erzPQ9qJum8YnyR/be7uYZJ6ieGw8LWf9Z7
6en8EphXJjutjtFTTwncnIuteb/qaR4SsLI09eUv9dRXgrO+D+4NWRloPhJ4
7lCJ470N1FuCgIK0iM0xBpqXFIM2QfPifzZQfymKCvK4r+sMND8pZPvS7IUT
BroPUgjszp5e4D5F85RCdL3mbNXnUyDtSXG1MfUQnzMF8n8iQ+dHzkeDS6fo
8yuDyPFWiXffFM1bhozBNK/L9ka6PzJs/IOLJHydkeYvQ9P9+IybkUa6TzII
S6Ndo340Ug85vncMc8t5aKQechxLMK0LkRiphxyRcRMj1+1M1EOOcE0pd/f7
Juohh7pbb58TYqIecsy9nbfi8DkT9ZAjULNmV+NtE/VQYIk6qK6Mb6IeCvwv
7Hj+qgkT9VBg6RnOW96uZuqhwAcPXUb4/mbqoUC/4YMQm1gz9VBgquKad/OP
ZuqhhFvbpr1epWbqoUR8QVvhX4Vm6qHE2sfvyhomzdRDCeloccTZ2Sw28VCC
vV6QNOzGYhMPJbrcF19b48ViEw8V/GtTTvv4sdjEQ4Vrs8f1bp+y2MRDha0b
YwRt+1hs4qGCPvTd6r0JLDbxUME9qevCEw6LTTxUyPwLX6i5wmITj344l+u/
Mt5ksf8PojK60g==
         "]]}, {
        Hue[0.030679774997896203`, 0.6, 0.6], 
        LineBox[CompressedData["
1:eJw11QtQU2cWB/AbVFRglVKotauIpSJWdHVNVSzyvzKs0BZRcWdaC+zaIkiV
p9UtaoWWh9CisF2xFESWAmLFAgW0KJXcACoqoDwMhIchDwggikhMCK9k5X7f
fjOZzCS5557z/507Wf55uE+gCcMw5169Zt5PWBd7KI7Ho1W2IfPGdwXcdduE
od3XUzCcUzvLObGZI9+nwcs2Spd0UM5lZvAHpZ+ezYiPHKC/z0bcrrqowKgR
7unumU9+xi/nf0hvNtHS6/OhkT5IOz04zpm350VsNbuExgCP4iuskda7jPTC
rlDjGRPxKr/UGq3jr0hpr7BZUDNHfIOvX4yQsYaQ1FXzxfmvrm7P+w3BQZe7
Dh+yEA/x9yuFKm7/4Gf5C8Qb+FOOoas/vKavXSAm97+K9BKX0OkBC/Gr4q/u
cA0JKfKjzn81E5vx/VTAvCdlY1TIXLEPGQhhb2z9SaaYLSbj3kC+UGZ0yzER
K47PFKyEeUO+j28uQ/u9ial5tlJh1TTHtxdRBaOnn/XB9Amajwiyabn7ydox
juGPGEnlNuejhFqOzCNG+Zqz/sqeUc6Tv0E1Hpy7t9Wt6v95VuPoj96dB5Of
cf8mA2DLF3FZf+kf5IT8vLVYXp9f8028muPHaa/F9v7mw5m+Kpr/LbRfvyDX
Bcq5ZTPt2N6G3aJoiZ1LF1fLl7uNL5YcHvvcIOEOBM2cO3g3RlF4wayZetXh
YGK1w6Xyu1yJx0yDdYjR19vfSuc4ktddvMN4+azbUcTpZspp7yLuipnw7eGv
QHzvodzeU+A4+Btc+cDvI/pNY1FHAQcln+d9hCZYOcQo7+AUD1qPq9GhjtmX
GkHybUB+jttqE+sWNDbwB/9oC8zaIJQgks+7EYvcyl6P3yiFzcy41g9gOd64
TbGkC2R/HiC45eIz88HH8J8p5/cQprbL07y95SAeTSj7sDAgIUsBMk8TbBxW
5Ep6lCA+Tai66HC6+81ekPmasFCX9+hdzz4Qr2Zorrk//VuYms7bjLgvQ+wu
J/eD+DVj8D1R+p2cATp/Cx66Dq+bVzwI4tmC3wNGPZrKn9A8WiAzYQKPlw2B
7HMrOiy2SX0Ln4LnS2iFy4VK91vnn4F4t0I0O26J4dQwzesRHDMWWe4MeQ7i
/wgrr69znloxQvN7hOD0fff+fHYEZB8k8Lq9Ym7e9AjNU4Lb3lkWRYEvQPZD
gjzX8n176l/QfNuQEbjXpnjtKMi+tMFp5ZCyNXWU5t2G+a5O2zqHR0H2px1h
XgujJR9pwLfn1w5Tp4QWaYEGfLnidlTbJh7VGTXUQ4qdNt8V4eOX1EOK9xd/
Lb/160vqIYU+OD73HKOlHlJUqWNrxT5a6tGBI/NTfP+ep6UeHfA59mWb/6iW
enSgQ/qJYRA66tGJNFXqnDmnddSjE4HjJamVbTrq0Ql275xKG7sxkOetC5bF
++2XB49Rjy4I7SI06uIx6tGFZMleRcTLMerRjWUFa7fc3aynHt1wv1Om1p7Q
U49uJLt2RJiI9NTjMUo2y+bpDHrq8Rirw8y/l7qOU4/HeOK3Jqb05Dj1kGFs
J+eQ9Mc49ZBBWd36rwD9OPWQIfsdkd2Hwgnq0YMDV2LT3MInqEcPvHdZzt5z
eYJ69KBV4xn0rXKCesiRbN91rPWtSTqPHIX3R+q8fSapjxyl9dcK9EmTdD45
BtxvvN8mmqReciSZOUU/1UzSeeXYV2TYzDpOUT85IjcpLNp8p+j8CnhccDhc
ljJFPRWwvHmmskM8RfNQYG/GC6tdo1PUVwF9lDJ+sf00zUeBXKzSO++Zpt4K
LIzeKLwWO03zUuJ5ULQipXSa+ivxVVfN9/d7pml+Ssy66JV96E8Gug9KlMis
w49uMdA8ldj0Tc97Q0EGkPaU+OWJh1XTfwwg/ycqsJ5i85UiA31+VWiIjbfS
DBho3ir0nPqW2fS6ke6PCm9Hr8/Uuhhp/ipI/huauj7ISPdJhSCnjV8/SzFS
j14ELoscXF1hpB69WPxWzo7nMiP16EUmU2e6dBbDEo9eqP553DXxDYYlHr3I
bTwTXrGKYYlHL067VpQXuzAs8ejFfs+5S8N2Mizx6EOhx9rfdZ8xLPHoQ0OC
KPaDIwxLPPrgnHgo5sAphiUefbAr2J67+yeGJR59MF063jmvkGGJRx/Kf560
SvmDYYmHGlkl9WuUDQxLPNTozradbypjWOKhhnOe1cmJYYYlHmpsb/T3ExsZ
lnioYe5w4sgnlgKWeKgRMCU5U2snYIlHP4zHNIdM1gtY4tGPS2mZjTbbBCzx
6Edk+ESIYZeAJR79cHN9aLy5T8ASj37sqErY5BMhYIlHPyx3+FeLYgQs8RhA
Xk3S9lmpAvZ/+TuvVg==
         "]]}, {
        Hue[0.266747752497686, 0.6, 0.6], 
        LineBox[CompressedData["
1:eJwt1QlQU+cWB/CbKEtxa3mI9j0lWgqDVlHrMm9U/N/XSpUnFaFT0QJWsWFR
oBYqVhEFER8uCAoudAouoBT1IS5o4AE3VCjKZtgCSAjZIAho2UFIyJN83zeT
yUySe+45/9+5k4W+P3oI+QzDXHr/mnyPsMrepDxyEkMq3wV6RS4nsontdhed
x1r/QxLJ3QaOfJ+MY78dcDJ3V3O/phgPPonPki1x6aG/T0OkyiTHtref63Gf
/OQG/jWxP+OtYJRen4HAgNTkxEo9N60x/YCTRSZSHCrPq834YlIvCxZxe6bK
IkzEi7wT/hhyuAfrLHnDwSUfiPOM9bNxyrocDzKmizPeX92YnoNc3dWZX+fO
FHcb7/cAbo66ur+tnileaTyP0Fm7YWqCeJqY3P8xeB9kBVXkmYvfF39/h1xY
XUjasElqIrYw9vMURZKEBSucp4g9yED4zmLNznxTnpiMm4c9N1+/8RJMcMoj
kwXzsb7EuXU0c4wj/RYg3drdO/niCGds70Ah3oydfxxWPUjzKcL3JjscXLf2
c4zxiOHl7SaPN+vlyDxiSCLrPjun7uY2G29QDO3pbfyvpnfSPIthv8ggXnxM
wyWSAZB2e6TZcrmSW2Wc9xm2/2rGK10l44zjND7D3Ke5ogPBUpp/Cc6UMXm7
DBJOMNmOTSk0G+dr8/8o454Zy5Uizbcw6VPHAs7fb/L8CUGVcGGcKJ16lSHc
vzMlXJCG+5smGyzDjGDz3GFLEUhez3H3iL9ZavczDE+WG3oO5fxFf3qHVoD4
vkD0tdHEYI8abDAGXg5BpM1jUUk9VMY8y/HRE9PLHZZNOGUErcDc8sTrMWgB
ybcS4/u2xra4ylFVaTw4k3zyYVSaAj8Z865Ccozlrm5zFWZPjmtVjUutu2/F
+alB9qcaQZnfWy4QaeAzWc77JVY63zcNmGgH8ZCgO6Ms1Wytls4jwfWvvdyu
7u8E8ZEgXl/klZn0ms4nQcn2IIunD7tAvGrwdptnMV5003lrcNT5wVhOYw+I
Xw2itBXzQ+Vv6Py1uCaZBXXrWxDPWkQ7+ZT7SP+iedRCUPtt/N9/6AXZ5zrU
hPwe1dLcCyNfbB0sNh8XXHbtA/GuQ2XSvF+CCvpoXvVItfM7dGxRP4h/Pcyz
Sq26kvppfvXgR3OHK8b7QfahAf/hCu2c9gzQPBsAt6Mzd5QMgOxHA17+dLBw
pd0gzVeKXwpv7OuIGQTZFykCj9ZbxSoGad5SfPTz4BXbdUMg+9MI1zCX4vqk
IRjb826EjfBD3ztdQzCWy25EuCZ6dy6GqUcT7LaElpkkDVOPJtg3/rf+jmaY
ejRhTs4y00erRqhHE75ycrNfEjNCPZpx1VW33VYyQj2a8XJQMO/WP0apRzNG
G1YLC4Wj1OMVYjyXXT6UPUo9XiH7fzkJ8qFR6vEKu7Y8eaJb9w7keWuBPjx7
vCXqHfVowUCclTK25B31aMHzfZejp5iNUQ8ZphmqL/lsHqMeMozeTz38W9wY
9ZDB2cx2xfOyMerRihPBgcGdJuPUoxXSs+LEqV+OU49WzP5nzUPb4+PUQ47f
t/6Y4Zo/Tj3kcPdzHIgdHKcecpyQF/Y0LNVRjzZs8//w5hd+OurRBn65R1dN
qo56tOFGYK7wdL2Oeiiw+s60qBALPZ1HgbHPNoadgp76KFB5tsBFGqan8ynw
0DZM4Zupp14KWMz++PXyV3o6rwJuItOejdMnqJ8CIqHVv9OdJuj8Snyzd+eG
bSET1FOJofTaNre0CZqHEgHK/k9uV01QXyUio+a3bNdN0HyUWHFxRoFwsYF6
K+G5dLGX1NNA81Lhc+cXy++dNFB/FXbP8E3pyjHQ/FSw77wvTZYZ6D6o4Crc
a944hWFJniosf3fu7ryPGZa0p0KlLF8yz5Fhyf+JGlXp4Z1NXzAseX7VOBuw
a4eHJ8OSvNWQnUqMOLOfYcn+qHEYluknjjMsyV+NwnMrrNcnMSzZJzXKg1SW
otsMSzw0KFHMqR7JY1jioUGvbO7PukqGJR4a3NtT41DWxrDEQ4O8PoH5zn6G
JR4aLLsisH80lccSDw123gpJkFrzWOKhgd431KXEgccSj3b0lV7xiFzLY4lH
O3z9Ltzku/JY4tEOm+qLi7/14bHEox2FzqcbDobwWOLRDj7rESc8zmOJRzuC
o/9aaJfIY4lHB4oW5EXkXuexxKMDyyLiA+c84LHEowNVqw15W4p5LPHoQN/e
6DXf1PCoRwcOvb6Q7qjkUY8OfOqoEst7edRDi6A1x1x+YPjUQ4uiVf0D3Cw+
9dAi6lZIaL8Nn3poUWHaHapbyqceWqxbv+mafD2femhhm70/NWULn3p0ouLz
gFmO3/HZ/wMEMZ30
         "]]}, {
        Hue[0.5028157299974758, 0.6, 0.6], 
        LineBox[CompressedData["
1:eJw11glQU9caB/DkSlFZ4huUjtq6oKiVETuCWKHo/1pW8T2RVpQi1JaqpdVW
0LYoYHlaoKIIotiCglakYEVoEYOAxQQpYkXZAgk7CUkICMhm2CEP7jnvzGQy
k+R+53z/33cn18zv6IcHGR6Pd2X6NfMesiDLRREcDuEio0+GXMSivKURXR55
MbA2dygqaq4Xke/jYeqmu+Pv3C66msgtRFuWZfUt7aO/vw4vwyv6mtNaUbfH
zCc3obfP4O1U/3F6fSqq3r/nnT/KExvKbgVsMUhHqGHMkYRkPTGp9zsyIyKW
zIqbI17rE/tY+85dzA8fGbTfZyTO5+pn4XOXRXOdEgTi1OmrZbf+hJvng7W7
FcbiLm6/bKTtjbt5dYGh2JpbOTjrPnLtQvVsMdn/PsL64/OTKvTE08WndxBC
+MfHjt3rGbEBd54HiH84ELS5Wif6kDSEOq0DVraMi0i7+VCqXvj+9+CISBE8
U7AAQ8ZzjU57aEXkvH9h0DNkudPFARF3vIBCdEaFmzTO/38+j3DPtSY6JaVL
xOOWGD/7eSS/DtOISD9iBP7nl2VF2UqRK7dBES4kpJ8pXCeneRbhVXSu3c6K
etFF0gBMvVq9bwkloo1cv8VYHbo321VXJuLakRVDaXK4fsSxiOb/NyL1alfd
Tr8rWjZznKUlKG+atAswvoxirlwJJKfa9Vukufji0Mx6Ap+zfXMsdcUgXqWo
PbHuJ/s1z/GHy8wBS6F57Ju+d6gKJK+nUAi7BcUZtRiaKad9ihvnhXFH3qsH
8f0HaSlxmaFJTdjKBf4M24N/XvykuRVtXJ7PsKn3jTsdPygQyYGWwcreeuVx
XRtIvs8hjFyx5VygCi+ecwtOCSb8JVI1Arm8X8Aue2O23noNTGfaXVCOgG8t
ds0O7gCZn3K8JZhdXl/QCd+Zcj4V6DIL6TTrfwniUYnrPquqgpZ0034qsSO6
JeYLtgfEpxKxjmZOx7xf0f4qYcnb4TTvSC+IVxV8xBZnpHZ9tN8qKM5+Mlr3
sA/Erwphzn8nb7Xtp/1Xw2ChOtc6px/Esxq7+3KjFGsHaB7V8Lvacu2b5AGQ
eZbgywxJ75TxIDi+CAk875ba3Q8ZBPGWoGmeiWlW+yDNqwaWFaWrDNxfg/jX
wLdH4Ka6/5rmV4PH/Xfy9izUgsxDLQpM310RfFJL86yFY+/G8oN1WjoftTgY
8FL4rs0QzVeKvEokdccO0XmRYs1y7co/O4Zo3lLU3RApozFM50eGRL+8E/Hx
w+CO5yODyRh+kWmGwZXLkiFw+NTiQ7Yj1KMOppnXTdyjRqhHHb6v6Kn6VTZC
PeqwDZ0j/uaj1KMO5h8fOH3/6Cj1qIfgStXT2PxR6lGPk6MlifrMGPWoh6+m
dKP59jHq0YAHEye8BmPGqEcD1tmt3f6DZIx6NCDUSi4rf3Mc5H5rROcLjf8r
r3Hq0Yhr85Sj6sRx6tGIde7Bax7Vj1OPJnwT9JtV2MIJ6tEE838lvbFhzwT1
aEK8+bHNjZcmqEcz1N/5m0aUT1CPZnTWapNs5k5Sj2YUzoqNGvxgknq0YE7P
ho9KQiapRwsOleVZZedMUo8WuNiMmhe+nKQerfhOca/n1fIp6tEK2QWPxf/e
M0U9WuG3IUKv4dwU9ZCj4tOcmuRHU7QfOUzjHMOT+qeojxyLsipaG1bqaH9y
fLt9dZSvp456ybH5pMPoO5E62q8cLp7LzmzL1VE/OfY3+e/KUOto/wp0DF7e
ZGPAY4mnAv94p+7fZsZjSR4KCG2j9Cfe47HEV4Fy45KpQzt5LMlHgZqvFUbh
B3gs8VYg8LJAszuYx5K82rCjqMCmMZbHEv82OMxaEb/wNx5L8mvDuULpRUEB
jyXz0AbnIIesR+U8luTZBgvn1Z9bKHksOV4bvrbVf+ujYR5L/k+U8H/71iY7
Qz5L7l8lHJT7jRRL+SzJW4k0we0OVys+S+ZHidCduwTHnfgsyV+JNekDuZ96
8VkyT0ps8XKeP/8wnyUeKihFx3ecP8VniYcKHxw7EPYsls8SDxW0efNKq27y
WeKhgkdGsVVKDp8lHipsMj5cZl/CZ4mHCpeWVV5KkfJZ4qFC87mmH2s0fJZ4
qCGNkl6SjPCphxrDQdcyf53LUA81MtWyh/aLGeqhRoXHlhu3LRjqoca+NKG1
2o6hHmoI4+PdB90Y6tEOVdeTYok3Qz3aMf1w4vPTVwz1aEekq7pFEMxQj3b0
mm0WHI5iqEc7fjeeSktKYKhHO2K2pn+Wms5QDw2ysqwHzuQy1EMDn8d75tiW
MNRDg5Dzie6lEoZ6aDD2V8jR9W0M9dBA7nvZ8GgfQz00sHTLKI6aYqhHB9xj
5dZhRrPY/wEwUpp/
         "]]}, {
        Hue[0.7388837074972656, 0.6, 0.6], 
        LineBox[CompressedData["
1:eJwt1QlUU1ceBvAsrQwo2BmCR6ZIKqNVW6YgstQifs+xLhQLWqRSpaW1iiiM
glVEqVYULAwWlI62WsCillZQAUWFYUkAKYIsISwhYUtCIFG0spTFQMiQd+89
JyfnJC/33e/7/d/Jwp0HPtrN43A4F2ZepvcYwe0NqmNx0HXI/+F2o0pUaB8/
sKUwGSPF2eelC7pF5Pv/4gt5eG2DzxPR5UvswtutuYddlg3T6zNQ6TNWl+Q8
IXq2xfRJJkoPpMbXqKbp768jYJ+/2H05Xzxbdi3Cy+JXJByXvfMs0ExM9rsB
1dyuko8TZ4uXBaVUjC69iRNpYa87b7MSF7H734b4M2l5iNpSfH3m17JreUi8
+OnSsucW4gH2fvmYN+wbdvKgmXgFu+4iIDz60pZ1r4jJ/QuwNOlge2ECVzyz
+cwd7qEzRGfr8sW0yII9zwN0O8hvFGzViz4igfBBcWNQwuMxEYlbBNGVgTzX
myMi1THThv+D4Oz1NKfeQRE5bwn+E5I/PlDxTMQeL6IUWa3H0ivcdbSfMoT5
dWalztWIOOwSI47zeKpqtVJE8ojhGmLntTxSLtrI3qAcv+nM5T39UtpnOeyc
oz6JSa8RnSMBsPZo3lPf/SUiVzZvJa442Q16LkoTsXFklch9pbjJ3C0bJP9D
1B6qsg+0EkNoOo59Fb4LezcrfU4NKtntquDhcuaKVa0Ee0JM63fExb/vkiNr
AfGqxib/tjtld9uRu8F0wGqU7zq1Z9vOTpC+HuGCojpnjrYHY6btRh+h+foR
QcJVFYhvDX5x22+RgV6sZguvRarC6du5dRqo2T5r0fL91ll8736cYUEfYwEs
gk890IL0W4d9Rd/7nZj/BPV17ILv7o7YpvCniGT7rsfF+X5vrL03ABtTXEED
tMeLLROHn4HMTwOk7f6N3ov/wKem7YIa0em+wc3e9wWIhwSfLHk1pMZ9kOaR
YGHS9hRBxSCIjwTfdeSHOnoP0XwSqJPyNm2sGwLxakJK8njSTz7DNG8TVu7u
qg+oHgbxa0KgYkXINYzQ/FLYTyRl3ioYAfGUwnbRCvOf3vyT9iFF5h+jV1Iu
/Akyz80IC02ef4s7CpYvvhk7Np+eZR02CuLdjB5LB4ueplHaVwsifN6ccHQf
o/4t0IUmG+b9OEb7a4HQb7b43vgYnYdWfD0cFvNGwDjtsxXqq4F2/84bp/PR
inrpr4F55hO03zYkTp+tMnw+QeelDUU/KAb23J+gfbfhhTBxO8fiJZ0fGZ5X
5z6Q7XgJ9nhBMlS12UgMOS/Bbndbhvu53/wSq39JPdpRHNEWE7lBTz3a4VCx
rk+Rqqce7Vh2JLS+tlNPPdpxh3/59IeLJ6mHHFknTj7cHz5JPeS4pFRWrLwz
ST3keOfLeqeisUnqoYCt76p/ja+coh4KXLYRlBlipqiHAr+FF+pbS6ZAnrcO
ODY6PEmYmqIeHbA3P2cr9DRQjw4c3fFY/HO0gXp0QmotLLW5Z6AenYgqGLoc
P2igHp0QLJl3afytaerRhVeVLTcP7pqmHl3Q+9+NN6RNU48uCLKnz2W0TFOP
bngttTfsmG2kHt04G5Vf4rnGSD268fz4icS1UUbq0YPDH7too7ON1KMH0ZET
i1VdRurRg7pDh+8wf+EwxEOJNH+nD5wWchiSR4lK3aySspUchvgosW7v+a1D
WzgMyaeElm+9qWYvhyFeSjSYhVZvjOUwJK8SjatV7ZE/chjip4SPnyB2fS6H
IflVWPz059xHVRyGeKoQfGxgrb6Dw5A+VPAw1lt2DXEY4quC9S00HDTjMqQf
FU73j3iU2nEZ4q1ChGDoRelyLkP6UkOnECZHrecyxF+NI8LmdN12LkP6U6P5
Q+8MmwNchsyDGquYJXzjKS5D+lRj/VvPXbMuchlyPDUWdO8+Pyeby5D/k16o
y14LX1HKZcjz24vJm2es7CRchvTdi0OuisJqNZch89OLemYk02OUy5D+e/Hu
hf7xcDMeQ+apF6HveytDbXnUQ4PNwSejHd/mUQ8Nyqws2wpX8aiHBqkbW2fN
9eVRDw3e8937V+dgHvXQ4Kxw/ahdBI96aPClhU1O20ke9dDg/te6RZ+d51GP
PgR7RfkWZPKoRx+KHP0sFfk86tGHv98SrJGU86hHHzolOZU/NPGoRx+E+/bv
Xa7iUY8+yOdt52YM8qhHP1bt9AroNvKoRz8Mf+tdNmLFpx79EJR6omsBn3r0
ozwnfnO6I5969EPv8ZXA1ZNPPWauz/DzuurNpx5axO1yOKrbxqceWiTuaoo0
C+FTDy2UcWvqjV/xqYcWF92i/imN5VMPLfyLc52/SeFTDy0ebkuINEvnUw8d
rINe+zYsm8/8H+99j6M=
         "]]}, {
        Hue[0.9749516849970554, 0.6, 0.6], 
        LineBox[CompressedData["
1:eJw11QtQU1ceBvDk3vjiYamKwkhZXYWiwNTVVZFivyvVStSKsiiugkU6io+K
CKKUilIBLThq62NBrIgFFx8FcauClpoEAREQA4R3QAJJeGsJBBAILNxzemYy
mcnj3PN9v/9N5vod8tjNCASCK2OP8efvZqSvVYVFIe3zu8HXZxRJsqyjOzZn
nYdx/ZVV+5epJOT9y9i3La862K9TknCVX8gOHHCoWd1LP58Im6edU6aPDko6
N4+/chNzkBias1YoJd9PgUXDlSBV7ASpcVVy4EqjVNwtzFJ8YGEkJfvdgaZf
dM82x1S6wPtCjt7uVyhv2/zHwmaq9Am/fzpckwTJIrGxNGXs21XJGVjRUzZn
/aVJ0g7+eg/AfO8zv9hBJF3Cr9+Q774lt2bNX9d/iEpBRWLQDYNkbPOxKzyC
kisZnr33vcSIP08mhjMyPHIkeokHCYRb+bt2bYzRSUjcJ2j/0z0i3eedRBU2
vuFTtO9QFp9Fu4ScNxu5OZdkskSNhD9e4B9Y7/suNcJfRft5hqBXJoWuM+ok
An5J8Vbn3Lq4t1xC8kjh/9Iho/NhocSNv4AMb2t0fVtqsmmfMqScPrZBcCNO
8iMJgNfS+DTl4vv4J5/3OVaELzmV3yoDH6fqORZb986bfrgIJH8uAg9etGSc
y/C38eNY5+F2QFTXxJOVeM5vl4ftcBOx52rhv2d85cPmAkwf7m0A8XqBqHYo
/26swv214wd8gU3mwd2/FTeB9FWAo7EnvsoIU6NvfDt9AdiYSa3nZmpBfF/C
weWq47WbLfiML7wQjqZxWtFHbWji+ywEF/KxS21MO07zoEU4f8biuFlbB0i/
xYjblOZy+tMuvCrmFz75fbLxxFNvcZjv+xW65dOy3P54B/PxuDNKEGaivzN0
9E+Q+SnBjsiwoK1G3fAZ3877NRa9TNYNxXeDeMhxo+TKC8d5OppHjlg/owi7
OzoQHzl2XZ9oNd++h+aT40CqZ7jnnR4Qr1LMWf2msG1eL81bimxVZoHZtV4Q
v1K0eopte6bqaf4yrHw/8jzzpB7EswzTfY51n+rS0z7KkGL+j1tHt/WBzHM5
En1PpP9P2geeL7ocBamHmjxt+6l3ObobNqz+Nqaf9qXAE7e5C53b+6m/Amcr
inwy3AZofwo4RPU796QM0HmogPiMR6HF6ADtswKbLDfVLvV6T+ejAvWXM813
pr2n/VYizvtTixThIJ2XShy0W/+9pecg7bsS9mvdJ7xOGaTzU4V7NiHhip5B
8MfzroJWuajPadUQ+O3Sq1B19lK20bkh6lGNvryL+72qhqhHNTTu23X2c4ap
RzXaHj67fdl/mHpUI1Kl3ng9bZh61KC9ZtHszbph6lGD44VnZU+XGqhHDWKm
mn2nPmagHrVI22pnWp1loB61iC5xlCcOGKhHLaYMX3i0avkIvd/q4GP645cv
j4xQjzqE+sYXr3wwQj3qUPiZk1lq5wj1UGKeSVGyycej1EOJqIjS3BDfUeqh
xPwuxr8tfpR61KNzgpVTgHyUetTDalbW5mhWwBGPeuR2Ju33sxZwxKMBSTN7
dpY6CTji0YCwuh1GFR4Cjng0wE150DHwGwFHPN5g1823AbeiBRzxeAObGDOf
Y4kCjni8gf2RhIDWxwKOeDRi56ERdqhEwJE8jZgd6bv3gVbAEZ9GxGeeLzMd
EXAkXyMk4o7d08yFHPFqxC8D4iUyeyFH8jZirqtshZWrkCN+jVi3JdDfZpuQ
I/lVCA1yTmg4KOSIpwrXvg5NEkcKOdKHChV3k1bsjRdyxFcFx0HtTJc0Ie1H
hYbj5XX5MiFHvFXoDCyzNqoU0r6aMP1M9r5J7UKO+Deh4eg2Z6lBSPsb+11z
rGSWfchwZB6acFL/+cL98xnaZxMW9hpMdi5nOHK8JoSILQzT1jEc+T9pxgHb
XNdYb4Yj928zmqwzrPICGNp3M64PfS3NjWA4Mj/NEG+I3x57kaH9N0PRG/PB
rBSGI/PUDHmXeOjAI4Z6qOH1zZTFsfkM9VBj+y9+0qAqhnqocXhN4j3bVoZ6
qBE8qa/7vwMM9VAjfIEitncySz3UiHY38zezZKmHGhezFhwesmOphwZrDCfO
PXZiqYcGqUciE1zdWOqhwXIfXWCSF0s9NIjVjjbL97DUQ4Mpy36QKUJY6qHB
sgiXsl+jWOqhRceXJTX/vsRSDy2+EFnGKW+y1EML91xx7tIMlnpoceDxhFl7
nrHUQ4twxXkuoJilHloUrG7p2ljLUo8WbNna82JyK0s9WmD+SULwz3qWerSg
zFnzkxEroh4tOLHPWvovMxH1aIHfuq640I9E1KMF+DD4/rcLRdSjFT//tPuq
13IR93+eUoTO
         "]]}, {
        Hue[0.21101966249684523`, 0.6, 0.6], 
        LineBox[CompressedData["
1:eJwt1QlUU1ceBvAk7+loi4yiBbEsxVaUWoVBWkEdvwczVKvUAerAqFFGi7tz
6jIjiAqODqBggYKtiCuigFP2RWUOkABaLaCsIUAECQmJDTGIyBqWgXfvPScn
J9t99/t+/3dit+s7390igUDw4+Rj6vnkvKx1ypD/4NzmsRsbPGslD23Cu30e
xuBt8L7But0qCfn8EhwMtcWp0T2SpCv8wlrj9O9PHRug37+B7bkNxSFvxiR6
n6l3knEr31aqdGOk5Pd3cGdD44zFxt9J35enHP7je2n41PL4N+HhJlKy3z18
oe7v7N1pKnUQx5b3L8nA4OfZp4yWJtIifv8sLPc12RTjMkN6Z/LX8pQc/PWj
3ywSzrHSbv56udAtiL3gtFMoXcGvfGhl8v1xYWP0/AXQpgWYbZk5LJncfPIK
hZgjVgRGOPdL3uPP8wCfnD21g2nplfiSQHgtC1m67MlrCYlbhC/lfaHK0FcS
ZcjUhv9D5ni3f3qxSkLOW4y586219rJ2CX+8wyXQT0zf/sbQRPsphWnEUvVj
vxqJgF9StK51NZ94VSYheaTIfxaoiSq/K1nPX6AMejNDQKskHaTPMhzd6HIp
ak4Z4kgA+PbfONqzvgoufN4KnH4YPUt/rB58HHkFhneciSkcbwLJ/wielTus
xRsVsJ06js1jOF6QBUUFvEQFv91jOJc5nbG8pcTePVPrF1Q5ZyY3BatAvJ6g
wW2DQbO6C9nrpg74BNI2lXFUpwHp6ylqsjMyrka+wsDUdv1Pcb/43/VWc3Ug
vr9iRvTCB/djurGWL7wSfVsLJGeMenTyfVaiudDVL2irARE8aBWilT+vCsvo
Aem3Gq4n/7LU5cQbPKvmF/5VsWdesHkvjvB9P4M9x7zemdWLD6biznuOivIS
1t39Lcj8PIet9ciyHTVvsX1qO3ENkgX/PTj6tz4Qj1oc8rS+sKW9j+apRWCh
5c2sgHcgPrUoyNSdd2p7R/PVIjcvfeNs/34QrzrMdrt+5OSzfpq3DrsCtm27
xg1Qvzrc1Wsjk3IGaP56rFxoIUuyHqSe9cit/rBIEjlI+6hHzm82xx16BkHm
uQFfdieuH/hmCDxfeAPSLE1+8Lg/RL0bkDp8b3iJ+TDtqxEWXtsSy48NU/9G
fHUzftbimmHaXyMU8/9869CSEToPMuQX+Pinh43QPmWI3Zs729A4QudDhhy7
qJ+8lxhpv014sut0nvKEkc5LE0pKvZD3q5H23QSLldPc6i1G6fzI4RApq/IO
HAV/PLEcH/vn7FyTPQp+uyw5bqfKs24PjVKPZsyNPVgSx41Rj2aczZ07ZBY5
Rj2aMfRZ84rPq8eoRzPin68pEs0epx4tsPHI9orwHaceLcj38/+iMmGcerSg
R+f3VXPDOPVoRWhJuK7IbIJ6tMLZscA82HuCerQi7V3ovg+/n6D3mwIJFcXW
GU8nqIcC0+avM70iFHAkrgKWP71/aquNgCMeL6AL+ufI9VUCjni8QITrD9P3
+gk44jH5ebj9yMMjAo54tMG4+vSsyxcFHPFow7Xt87awaQKOeEy+dnSVM2UC
jni0w3DgzO7EVgFHPNoR57Pyl0d9Ao54tCN948/J0SZCjni8RFvsocieT4Qc
8XiJB6uCe96uEXLE4yW2WvmuTtws5IhHB6wOmD5QHhTSPB2Q7vdKqjsr5IhP
BxTmH888cEVI83XANlvwQWa2kCNeHfhaEFpy7bGQ5u3Adx72vasUQo74dSDc
zSXmwhshza/EeS/Pb6OmiTjiqUSmM+OEBSLahxLi6kd37y0XccRXidQ8+31V
HiLajxIbxq/OSvUTccRbicWlg7arD4hoX53QXeyxunhaxBH/TrzIvHw8KU5E
++tE+5yWhL0pIo7MQydGbihr3xWKaJ+dUJnGhv3pqYgjx+vEpvxG7eZWEUf+
T1Qo32+1/lO9iCP3rwqFTIrs0ZiI9q3CpW9rixf9nuHI/KhQHxVtt+kjhvav
QkNdlC3+wNB5UiEw9FblsDtDPdTI0zGOYb4M9VADBy/71O5iqIcapbZLnQxH
GeqhhkpeXNZylqEeaiicCwcS4hnqocYL64VF1rcZ6qFGX4NBH5TLUI8ueIdZ
Hk6RMtSjC/9I0ixIrmGoRxduLjOTHmlnqEcXFrITn5m/ZqhHF7p6VQ6xRoZ6
dMHTY/BE20yWemjA7UlUCOez1EODhMGgGWOLWOqhwcxFpYU1K1jqoYHgquOl
EHeWemjw9xFv7/FNLPXQYMRwPn6bmKUeWqT2cxPx+1nqoYVYya68e5ylHlro
lyU3xZ9jqYcW7HIuSBzHUg8tku0iskTXWeqhxRb3DNOIeyz1eAW7yiR7bSHL
/R+wa4po
         "]]}, {
        Hue[0.44708763999663503`, 0.6, 0.6], 
        LineBox[CompressedData["
1:eJwt1QlUU1ceBvC8hYowKExBp4xacRykOnVhKO0Mxe91itqpbQXEKoK0UJZq
K0VRq0hBqbhQQVBsQQTqSmEAi8qiHU1kkaVsYQ1IJCEhqCCbQthTyL33HE5O
Qt599/t+/wdWPt+4+rEikej89M/M62Hz7A3KkGN4K+6b0UKDenHBoshul4IY
xF3w+Co+uVNMfh8Pn4Q9bv6+A+ILifoFc+/s1PK8Efr9FNSPfu2R971I0uMy
88klMEdTg6PWGUjI9Vdx71tH53xvI4lx85UgR6M0VBvnBngYz5GQ/dKRctCr
J9LeRPKG55nCIZtMmFtUi/7sPltyR79/NqIHb1nf/MRAcnX66uYrv+L2O3tL
P2hjJN36++Vgribx+mu6SfE/9esWep3PuZ61HaXnvw11cfAJZsGQeHrz6Tvk
4r7ltSbfswNiI/158mGYeCqmuq9H7EoCoSE3aI3z7i4xiXsH98znJqSHdoiV
ITMb3oVLTPITM6M2MTnv/3HxAm+yW1Mv1h8v6B7qz57De4oy2s99aAx8o7sc
8sQi/ZLA0TX8T9HmUSB5JLi7ePivG8fv4gP9DR7AxezucVlcGUifD2DrM2f7
khApYkkAHHo1MqDHowl2+rxF6L32m8RzuBX6OM1FGD/kddTHuR0kfzFuZth+
P5WvxOszx1lUAsconbNtlgpF+u1KsClAGW0R1YkA/5n1EH+xi+zPcO4C8SrF
5qqT1++wT3Fjw8wBSzG++wfjpkvPQPoqQzzb2vLlqh4Mz2w3VAZvM7+/5WY+
B/EtR0Vrxya5ZR/W6guvQNZVaVqwYz869H1WwHnoXXOFph/H9aC/Q3lozXev
Rw2A9FuJidjS8nPLBlFVqV+w1wZu/lE8iD36vquQlmrRetD1BSxm4ppXw2Zl
6Nbjihcg81ONv2tledyul9gxs51nDRbOZvev7nsJ4lGLT+dd/MeGoCGapxbu
698yC3s+RH1qUXmgwGNWwDDNV4ucoPcyzOTD1EuKlFOGW8o2aWleKeIiZXc2
i7XUT4rAM/8Nb1kxQvPXoeR0VW3o+RHqWYd9tsHxXhMjtI86FKcvTUr+fBRk
nuvxbIVx5aeFo9DzRdajpiF94zWrMepdj/ddVqZeDhujfTXA08ev0r9ljPo3
oEB784Ch7TjtrwHiEO/RiyfH6Tw04rP9ceHvyMdpn43wLZ1t2btqgs5HI7Ty
xfU1RyZov03Q3uiX9NZM0HlpgmEwM89j4STtuwnxA3Grl+6cpPPTDGP+51+2
3ZqE/niezSiW1Xi+MjEJ/XbZzfjO/eOwf78/RT1kKDaSJDGnpqiHDP7LA/4X
UDVFPWQoPbXH/KCpjnrIcCP5cr6jq456tOCT/W7awrM66tGCp3nq+2Z1OurR
gqVZlcWvGYoE4tGKox8fu51gLRKIRytihRMGUU4igXi0wj0ns33AWySQ5+0R
RH0frm0IEwnE4xF0zKVBuySRQOI+gsX2+dfn54sE4tEGWfH2tvA6kUA82vBG
vNtQ0HORQDzacDORXdU7ixGIhxzzfdakjVkxAvGQY0htuSPRgRGIhxyPsrtt
q9wYgXg8RprX6r6E3YxAPB6jxubNtbpIRiAej9HWu/gWm8IIxKMdnu77y6/l
MgLxaIfWSd75rJIRiEc7Cgp8tjaoGIF4KKCO8NvmO8bQPAoYHfthbrIpKxAf
BUySrsQesWZpPgWsXw2Vm77LCsRLAasvsjSbXFiaV4H1U+6n4c8KxE8BxRNV
ijKEpfmVWJub0P72GVYgnkrsjHBjnK6wtA8lDkctSJ+VzwrEV4mi4pzAYxUs
7UcJp3kL5L/JWYF4K6GIWBl8o5+lfXUgupy/+jnHUf8ORFSHNNdacLS/DihX
pexibDg6Dx14ud3y1xf/4mifHQjfm9r/y0ZOIMfrwGcuTl8t2cEJ5P+JChl9
qi3egZxAnl8VmK8PyP3DOdq3CrJhP2u7WI7OjwpTsvaPKn7maP/T1/9u5bc8
h6PzpEJUQ9HhLQ846qHGF41T5z+SctRDDel4X46pkqMeapg4tDy83M9Rj+n3
Wq8STsRTDzXmvVL0k91cnnqosXnFwiX2i3jqoUb0irj/zH6Tpx6dOH0hQprt
wFOPTmwNe3hp2Yc89ehEkaruyL5tPPXoBBvWY/+jP089OlGw0/VE9D6eenQi
fPmXqz0ieOqhQdKIvFt3hqceGhwObg4MTeaphwYOlaa7pBk89dBM//1io3T5
PPXQ4KcY7ttZJTz10GBp5q7Gp1KeenQhqSRrXdpjnnp0ISbliK/QzVOPLuiW
DVbkannq0YWVhSfnGPIG1KMLRUE7HrxtakA9umBlYr933QID6vEE6yNSMtfY
GAh/AC1Jf0Y=
         "]]}, {
        Hue[0.6831556174964248, 0.6, 0.6], 
        LineBox[CompressedData["
1:eJwt1QlQU3ceB/AcLy0eoDiKOwsjHi1aQRe1HrTA99kVxZNrlSo4K1oLLlJw
plaOWisFa2VnAUd3FfBYqOUsAhURa024VQ4hEG4wJ0HEIIYAIQIl7///z2Qy
k7z83//7/fzeZNnRcN/jAh6Pd3XmZX6PWZi/QxEdh39mLPTV1crED5bEv/J5
8B/w6wyljr1aMfn+CjZ5nr1aYKkXp1znFu4E33GKnG+i19+ExSHPicblAsmg
j/mT/+PopmT3bcfel5Df/wyXCGsYo+ZK5rRlRLjNzkT4edlA7DIrCdkvG9WP
w03bJ2ZLPgpMLDesykPFREKV8vp7klJu/3y4n7VqDBILJD/P/LotowDS7tsS
ocO0+BV3v0LcWi/1EfYZxRu49RvW5Sl2a6IN9Pz3cG4qWzdeOCye2XzmDsV4
6GQ8+bZ+UDybO08Jjn/TM5403Sf2JYEw/4+v5TFShZjELUVHmmyFya9TrIg2
b/gQU79t03rIm8TkvI+we63bwF6vSjF3vIg/INvVuNY7Mov28xgBBbOu/DqR
Cx63JBiwDokPWV0BkkeCFaf7LwXFNsCTu0EZXLwOnI9ObAHpswxdtosX+F7q
QBIJgDMOa9eFftKLj7m8FXgWfrM31U8BLk5bBfaXevCTQ1Ug+SsRYMr+rCdY
A3vzcZZUYY5et0a3S4sKbrsq8AK1qzQ2LxH8pXlVo3yzp2tG/QCIVw32pVve
lUYM4u4O8wFrsKMOr3R8HUhfT3Cjyum93bFDGDVvZ3iCXEHxtYSoNyC+T/GL
l8udotXDcOcKf4Yf+fEHbWTDUHJ9PkNrZctTh6i3uMCB1mJ/0OamnYv1IP3W
IS6lZ2v3XT3q67gFnnf9wPq/j+AU13c9ZJc0UalNI1hkjruwAV9XdeJwgAFk
fhpQOOt5Z6ncgMPm7QKf4/mVg7Wvg0apRyPqsHrM+cUozdMIC+/XtiWfj1Gf
RhTp7nxc0DBG8zVijXNAs+fWcerVhJ+8siNyCsZp3iasPJFQZLIzUr8mKG3P
5R65YKT5pUiyNi4wDRqppxQ9xskzA94TtA8pRn6/+tWeogmQeW7GloTiB67W
JnB88c1I8lsVKgszUe9meA8NWP3tiYn21YKsbUfFR5a+o/4tcPCp9Pj+m3e0
vxbY6fnr05+9o/Mgg+7m6eEOu0napwzTissql7BJOh8y5P2r9mTz75O031b8
d3H7+yUWU3ReWpGwJnH/iN8U7bsVu1acdEy5MUXnpw0uAS9v39dMgTteYBti
k57Y+jtNg9suvw2alGMBF09NU492PD5p98OB4mnq0Q6HSt4H9WPT1KMd+W87
0mPseCzxaEfxCf+ScFceSzw6cKH/rawmgMcSjw781e1N7cVoHks8OuD1aZZz
yTUeSzw6UVR/LcT/Po8lHp0wZLhnhTXzWOLRCTfdo9HJIR5LnrcuqFf7O8+d
y2eJRxeq8iQWaSv5LInbhWpHD8vCz/gs8ejGli/qf9l3mM8Sj25kxpfbRp7h
s8SjG9F6abJzMp8lHj3Ykp4yLyaHzxKPHrz6aN13hyr4LPHogTzyVk5TF58l
Hr3I7XffodLzWeLRi82+wtfJcwQs8ejFcGqhnXy5gCUeLxC4hGEbXQQs8XiB
VPvHOV94C1ji8QLT/76beutLAUs85MgX5Lj98K2A5pHD3y4ky/qygCU+cjwc
DVbsyRTQfHIsfVDavemRgCVecoxpys82NQpoXjka3Mf+t0QjoH5y9Jb/OGRv
FND8CoRetPikba6QeipwVGdpv32pkPahQMe9si1fbRBSXwWqoyIW+mwX0n4U
WD5v/oY3nwup98z1i8Wz9oYKaV9KOPm4C06cFVJ/Jfy0x2I8EoW0PyXG1/z0
VHVbSOdBiVYr/SaPIiHtU4namI1MaIWQJcdTws3pcsiBFiFL/k9U2PnS97KF
RsiS51eFrEz7zFiDkPatwpEc78oqEUPnR4V4jeu0dBFD+1ehqiXueO6HDJ0n
FYJHD056bWSohxpBf6moKtvGUA813NN77vP/wVAPNeYxduXzjzHUQ42dEeel
Q6cY6qGGJdNVd+t7hnqosffcaOKyRIZ6qOGV1zpy+gZDPTTYfUXTcCOXoR4a
9Kd9MHi9lKEeGjhmH1oUWsNQDw0SDrBWC2QM9dDg17Ccq4lKhnpoMJpWdFw9
xFCPPtQk926wnmSoRx884zwKbWaLqEcf9nneu2SwEVGPPqw3PA/JXyGiHn1w
2Lj5zVZnEfXoA29PelmBq4h6aBGu5kebPEXUQ4vqwrSi5ftF1EOLNr0jf2WQ
iHpocf/l6JhFmIh6aOGL1x8+jRRRDy1SzktsQuJE1KMfmox3vn2JIvZPcxCI
Cg==
         "]]}, {
        Hue[0.9192235949962146, 0.6, 0.6], 
        LineBox[CompressedData["
1:eJwt1QlUU1ceBvAk773RYtGCIIxTt2JnwFoEBc4wKN+DClisjJRaYYq0LI5o
RbBVVLSKBjroCAVEBaugIK0ZHSpVRFyasDiKkV2WQMAshFDADZFFBEbevfec
HM4h5P/u9/3+OSwIi/50o0QkEh1/85r8udeiwEcbl4AzrJsFl9kivz43sdf/
egpk7nUbrG175OT9DKxc/oEsrmxAfipLODBuTr7vcmiM/n02EvWuwV82Moo+
/8nfnIPsH95MSPxbCvL581jqqhtFi6liWnNezAqTnzFtRpmNpfptBZknw+AP
34jNvp2qsAv+oeyl7SUERb/9h4WzWUWJML8AtxfYok8qUpx/8+nmvMto291k
ttp+VN4rPK8QgQOXlIs+G5QvE84VeLgXuTq59tP7X0XPlLXT3/nqsfzN8DdP
KALTkR/t7miUmwj3KUZt/qZPWou18k9JICj54g0deSo5iVuCYWnQ53XKWrk2
bnLgDdgeVWq+ji+Vk/vegknQF9JfbU7IhevF3EauMjPm3KkikHG/Ia3eYnlK
8F2IhKOA+mKWpDWhDiSPAhMu1ktqhpqwSnhAKZLsg/4bZq4G6bMUCc76rVOj
NUglAbDmQlZRbKEOTkLecqyzjvN80dAJIU5zORzynkr3qbpA8ldg7T5Fz6WK
bsybvM7cO8gICw1UnuxBuTDuDtLXla9v+awPm/45ef6H9qXxzZljj0G87sJr
l/Zp9rGn+MVn8oJ3ITtSlWJ79BlIX/fg73Zt/m7v5xicHPfyHvbnfOzvN/Ic
xLcSxV3vm3+Y3w93ofD7UC9a0HPY9wV0Qp/3YTQf2VXz+wt8L4AqocnbditE
OgDS7wOEmEc6p1q9RNUD4WChvrXu6k8vsV3ouwpr9lRVzHIchOVkXItqrBZn
LX91bRBkf6pxdkImyf7rEDZMjguuweAejynLrw1Rj1pYF85Xv+UwTPPUImhK
ynzXn4apTy3mmtzWDFmP0Hy12D3TvycmaYR61YGZiLJ6MDBC89Yhckl6mn3I
K+pXh03h3qY3K17R/PVY15w0kWY7Sj3r4SK9XlV3eJT2UQ/PStnwie5RkH1u
wNnrsR+9XvkaAl9iA/zDDjfNznlNvRtwb7rflyZDr2lfDxFn7Fus/WSM+j9E
6XchvlfPjtH+HuKm3cITJ/vH6D40osyzs/mM5zjtsxEhse89bEkdp/vRCPN6
r5Cg9nHabxOifKw3L7GdoPvShK2RXZZbtk/QvpuQWxRaZlUyQfenGVImwtJ7
YgLC9YKb8WPqek78nogXxhU049B3mvGLH4l44tGC00+6VbIIEU88WvD77KSl
okQRTzxaYJd1POzqeRFPPFqwrPtMorJcxBMPFfYuS97nqxPxxEOFd8/Peu4s
EvPEQ4WoZ+2B6XPEPPFohfffI4fD/ybmiUcrvohVGQo+F/PEoxVcW/y0Xd+I
efJ9a0PQVLdFimQxTzzaoJH+py35gpgncdvguHl1hr5MzBMPNUZPR+RXqMU8
8VBjjYvK3WlQzBMPNaoPqWOcZ0h44tGOHY1HPlT+RcITj3akztvsOwwJTzza
8a5d1UH5eglPPDrQaumwwyZawhOPDhwr3Sr78/cSnnh0oHxDb5rytIQnHo+Q
cebmvyyuSHji8Qiy3OwaplJCPR7hgzviUz92SKiHBmvdepmOFxKaR4PcVJVV
1VSG+mjAKk9Ub5nD0HwaHDMRvVPiyFAvDZzCyq6UeDE0rwaXM00PbQtiqJ8G
LjtXOKm2MjS/Fjvt43aOHmCopxb7k9bqm9IZ2ocWGhvP6VH5DPXV4kmsX5y8
mKH9aGGn25FTU8lQby22rHLoyW5jaF861B/tu2n/mKH+Omzzj/06fpyh/enw
2+qNXsdnsHQfdPDdf/Dotvks7VOHnHM2caaOLE+up0OTOM39Ww+WJ/9P9Dhg
FiA+58/y5Purx40nR7QnQ1natx7imR6DgdtZuj968OGFfoZ4lvavR0Xdsf4V
qSzdJz0sS0N14Tks9ejEgYBMq8AClnp04kLtUMKfbrPUoxPPfBSzflGy1KMT
Zhm9v85sZalHJ9x0Ea6+3Sz16IRp+4qEgEGWenSiMEu7yYHlqIcBVeFeV7Rm
HPUwwENq5RA5j6MeBlhY9uVWLOaohwEXZ0Qqh1w56mGAOmlLhMSHox4GeAY4
LTQEcNSjC3OmpNw6+xVHPbqgONzX6hzFUY8u5L+fYZu/h6MeXVi18obv00SO
enRBp8rXWaRz1KMLoenVybOyOephxB+rXxkGZBz1MKJvb/DBy0Uc9TCiu/1S
/8elHPUw4s5Kn8rSBxz1MOJxlWeadQtHPYxYvOTfDX56jnp04+dTw5Ybn3D8
/wHfXHP+
         "]]}, {
        Hue[0.15529157249600445`, 0.6, 0.6], 
        LineBox[CompressedData["
1:eJwt1Q00lXkeB/D78jy3GU560TRMIZqZrWVqZ7U2lO8zkzNakYma2kY2ZXtR
M9WWsYV2TGXeMZNMqlGDVKiEhqS9N6RL1JWr6919v4SWblwVt+X5///nOI6X
+3v+3+/nd8913bIn9J8igUBwYuJr8nvcrCsBmkNHcUKdePaD6HZpmfOxvjVl
yVjn/69oTVy/lPw9DUG7lxanHxmRnsrgD/wsytIqiUBG/j8T9WGqYdcMVta/
ZvI3v0EavTllSqytjLw+B0UDqT9lvmUns1Vl711ucwEOZ5X5i5tsZGTeJfSY
xt1+FEtkC8NTKocXFCD/k9ljq3VC2Q1+/hV8U72hbP68cWnOxKtV2YX4w+Yv
1I3FFmkf/7xrqMi6ti1vkVnqyZ9iJEXkWeMLntD7l+C1W2k/rmR6pBPDJ55w
HW3xtkX17lqpDX+fUnx5NqKh09wqDSWB8PPQp3sPn1NISdwb2MbYTi+NkEk1
hyYHliOj2uHcrj//R0ruW4HMnbnGvwSXg7/e3luYpvSpubOoDmTcf/Hh6ZqO
ItcmCPgjw9HugHDv2y0geWR4ZPq6faeoCyv5B9yGZ2iLsj1WA9LnbdyLGV9p
leuQSgIg4PCV37aOGrCEz1uF+rX7x1e93gM+jmri54oLwm+svSD5q7G5Li33
+7Y+uExex/kOij7d4JdwdgBV/Lg7SPc9kfZByP+wfdvkqYHd835DZcwgiNdd
9Hf8vVznM4SrAZMXvItnS4IyL1uGQPqSw+nJfr8bBU8xMjluWA5Z8dhgykYz
iG8ttr42kndZ+Ax+fOF1OF7YdPGrrGfQ8n3WQe9YqDqwfBhJPOg9NFQvs9E8
HAbptx4/i91Fc7eOoKGePyi5675u/5MR7OP7boCkNsxzUYwFb0zGnXUfVv/z
9skWC8j+3MfxVXmBD2JGsWlyXPgD7POOSF44OEo9FPDPdIxWbHtO8yjQGVOZ
Y259Tn0UsBt957T0by9oPgWWebyRuun3F9SrEck5mWazy0uatxGHy7/Pyk16
Sf0acXndXJdfHr+k+R8if2ZLlX7VGPV8iFTuvaGCvDHax0OcPhnvZTtlHGSf
m5A68lasY+Q4eL5jTdjByGwHy8apdxM0S2rV5+2stC8lUhzzf/p4i5X6K9Fx
qzuRKbHS/pS43JNuVopf0X1oRsfNqLnKNa9on81YrJ+/1D7zFd2PZris8DmV
1fOK9vsIi6tKuuQOAo7syyPsfX/BpdhlAo70/Qh9X0XkRv1DwJH9USGuZSQ2
PVHA8dcLV+FMbv9u+2wBx4+7ooJH/L0kTZWAIx4tmJ0af1iiF3DEowXLg0rl
X4uFHPFogczB6VS0m5AjHi0YaZrSV8wJOeLRivKcGXE7IoQc8WiFo0e48oc4
IUc8WlFy9Mzqd04KOeLRhoLRwRleJUKOeLThs+6jjlUPhBzxaINfnsRL8VjI
kfdbO6przNMiWRFHPNpx5tKthQddRByJ2w43yT3NHG8RRzw6cMe8/kBQqIgj
Hh3445G/jk/dJeKIRweyph48uPWIiCMenTB8YpaHnBZxxKMTGbtKrzYXiTji
0QmhdbfKUiviiEcX5B0ZijK1iHp04V1rs/0ci4h6dGHg0IDIdaqYenRj7o2h
3no3MfXohk+/j8B1qZh6dOP6i407XYLF1EONjytFXnWRYppHjcystqj5X4ip
jxpNbiE6j+/ENJ8avv8OTe75VUy91BjOtvfccE1M86rh3JifklAtpn5qeKVW
hm1UiWl+DTwTF7oO9oqppwb7zHt+4MbEtA8NTKOfOwXbMdRXg52R90PenMfQ
fjT4xebI8XPvM9Rbg+Tej4Iff8jQvrS44GGrGg5jqL8Wzg1RX1ZHMbQ/LSq0
5uT1MQzdBy362Rq/wmMM7VOLZ1NKKh+cYDhyPS3c/G/6l55nOPJ5okOsPNS4
/TrDkfevDsdSK2Taaob2rYPv62GGBUqG7o8O785o2uSrY2j/Omw8n+Ux5ylD
90kH9x2zgmsFLPXQI9LjYvFH01jqocfJgpWr05xY6qHHnrQkptidpR56VFkV
pdneLPXQY/p3+Su2B7DUQ48QN22CdS1LPfTI/LXcK3oLSz0MSAh42zt/D0s9
DCg8YAisjGephwGxS+96FH7LUg8DAkOlp2LSWephgHO0Q5B9Nks9DOi8etL8
7VWWehhxbSgXbTdZ6mFEtu/nbYycpR5G2M4URNsoWephxGfrY1L7ulnqYcSW
gan9F/tY6mFEnEvImyssLPUwwc4471K5SEI9TIi2e7xkup2EepjwdG1+oL+j
hHqY8F6CY+z6tyXUw4Q/7f99ReBiCfUwYWZir5eTj4R69ECRNVup8Jdw/wdE
5nmb
         "]]}}}, {Ticks -> {Automatic, {{-4.605170185988092, 
          FormBox[
           TagBox[
            InterpretationBox["\"0.01\"", 0.01, AutoDelete -> True], 
            NumberForm[#, {
              DirectedInfinity[1], 2}, NumberPadding -> {"", "0"}]& ], 
           TraditionalForm]}, {-2.995732273553991, 
          FormBox[
           TagBox[
            InterpretationBox["\"0.05\"", 0.05, AutoDelete -> True], 
            NumberForm[#, {
              DirectedInfinity[1], 2}, NumberPadding -> {"", "0"}]& ], 
           TraditionalForm]}, {-2.302585092994046, 
          FormBox[
           TagBox[
            InterpretationBox["\"0.10\"", 0.1, AutoDelete -> True], 
            NumberForm[#, {
              DirectedInfinity[1], 2}, NumberPadding -> {"", "0"}]& ], 
           TraditionalForm]}, {-0.6931471805599453, 
          FormBox[
           TagBox[
            InterpretationBox["\"0.50\"", 0.5, AutoDelete -> True], 
            NumberForm[#, {
              DirectedInfinity[1], 2}, NumberPadding -> {"", "0"}]& ], 
           TraditionalForm]}, {0., 
          FormBox[
           TagBox[
            InterpretationBox["\"1.00\"", 1., AutoDelete -> True], 
            NumberForm[#, {
              DirectedInfinity[1], 2}, NumberPadding -> {"", "0"}]& ], 
           TraditionalForm]}, {1.6094379124341003`, 
          FormBox[
           TagBox[
            InterpretationBox["\"5.00\"", 5., AutoDelete -> True], 
            NumberForm[#, {
              DirectedInfinity[1], 2}, NumberPadding -> {"", "0"}]& ], 
           TraditionalForm]}, {2.302585092994046, 
          FormBox[
           TagBox[
            InterpretationBox["\"10.00\"", 10., AutoDelete -> True], 
            NumberForm[#, {
              DirectedInfinity[1], 2}, NumberPadding -> {"", "0"}]& ], 
           TraditionalForm]}, {3.912023005428146, 
          FormBox[
           TagBox[
            InterpretationBox["\"50.00\"", 50., AutoDelete -> True], 
            NumberForm[#, {
              DirectedInfinity[1], 2}, NumberPadding -> {"", "0"}]& ], 
           TraditionalForm]}, {-3.912023005428146, 
          FormBox["\"\"", TraditionalForm], {0.00375, 0.}, {
           Thickness[0.001]}}, {-3.506557897319982, 
          FormBox["\"\"", TraditionalForm], {0.00375, 0.}, {
           Thickness[0.001]}}, {-3.2188758248682006`, 
          FormBox["\"\"", TraditionalForm], {0.00375, 0.}, {
           Thickness[0.001]}}, {-2.8134107167600364`, 
          FormBox["\"\"", TraditionalForm], {0.00375, 0.}, {
           Thickness[0.001]}}, {-2.6592600369327783`, 
          FormBox["\"\"", TraditionalForm], {0.00375, 0.}, {
           Thickness[0.001]}}, {-2.5257286443082556`, 
          FormBox["\"\"", TraditionalForm], {0.00375, 0.}, {
           Thickness[0.001]}}, {-2.4079456086518722`, 
          FormBox["\"\"", TraditionalForm], {0.00375, 0.}, {
           Thickness[0.001]}}, {-1.6094379124341003`, 
          FormBox["\"\"", TraditionalForm], {0.00375, 0.}, {
           Thickness[0.001]}}, {-1.203972804325936, 
          FormBox["\"\"", TraditionalForm], {0.00375, 0.}, {
           Thickness[0.001]}}, {-0.916290731874155, 
          FormBox["\"\"", TraditionalForm], {0.00375, 0.}, {
           Thickness[0.001]}}, {-0.5108256237659907, 
          FormBox["\"\"", TraditionalForm], {0.00375, 0.}, {
           Thickness[0.001]}}, {-0.35667494393873245`, 
          FormBox["\"\"", TraditionalForm], {0.00375, 0.}, {
           Thickness[0.001]}}, {-0.2231435513142097, 
          FormBox["\"\"", TraditionalForm], {0.00375, 0.}, {
           Thickness[0.001]}}, {-0.10536051565782628`, 
          FormBox["\"\"", TraditionalForm], {0.00375, 0.}, {
           Thickness[0.001]}}, {0.6931471805599453, 
          FormBox["\"\"", TraditionalForm], {0.00375, 0.}, {
           Thickness[0.001]}}, {1.0986122886681098`, 
          FormBox["\"\"", TraditionalForm], {0.00375, 0.}, {
           Thickness[0.001]}}, {1.3862943611198906`, 
          FormBox["\"\"", TraditionalForm], {0.00375, 0.}, {
           Thickness[0.001]}}, {1.791759469228055, 
          FormBox["\"\"", TraditionalForm], {0.00375, 0.}, {
           Thickness[0.001]}}, {1.9459101490553132`, 
          FormBox["\"\"", TraditionalForm], {0.00375, 0.}, {
           Thickness[0.001]}}, {2.0794415416798357`, 
          FormBox["\"\"", TraditionalForm], {0.00375, 0.}, {
           Thickness[0.001]}}, {2.1972245773362196`, 
          FormBox["\"\"", TraditionalForm], {0.00375, 0.}, {
           Thickness[0.001]}}, {2.995732273553991, 
          FormBox["\"\"", TraditionalForm], {0.00375, 0.}, {
           Thickness[0.001]}}, {3.4011973816621555`, 
          FormBox["\"\"", TraditionalForm], {0.00375, 0.}, {
           Thickness[0.001]}}, {3.6888794541139363`, 
          FormBox["\"\"", TraditionalForm], {0.00375, 0.}, {
           Thickness[0.001]}}}}, GridLines -> {None, None}, 
      FrameTicks -> {{{{-4.605170185988092, 
           FormBox[
            TagBox[
             InterpretationBox["\"0.01\"", 0.01, AutoDelete -> True], 
             NumberForm[#, {
               DirectedInfinity[1], 2}, NumberPadding -> {"", "0"}]& ], 
            TraditionalForm]}, {-2.995732273553991, 
           FormBox[
            TagBox[
             InterpretationBox["\"0.05\"", 0.05, AutoDelete -> True], 
             NumberForm[#, {
               DirectedInfinity[1], 2}, NumberPadding -> {"", "0"}]& ], 
            TraditionalForm]}, {-2.302585092994046, 
           FormBox[
            TagBox[
             InterpretationBox["\"0.10\"", 0.1, AutoDelete -> True], 
             NumberForm[#, {
               DirectedInfinity[1], 2}, NumberPadding -> {"", "0"}]& ], 
            TraditionalForm]}, {-0.6931471805599453, 
           FormBox[
            TagBox[
             InterpretationBox["\"0.50\"", 0.5, AutoDelete -> True], 
             NumberForm[#, {
               DirectedInfinity[1], 2}, NumberPadding -> {"", "0"}]& ], 
            TraditionalForm]}, {0., 
           FormBox[
            TagBox[
             InterpretationBox["\"1.00\"", 1., AutoDelete -> True], 
             NumberForm[#, {
               DirectedInfinity[1], 2}, NumberPadding -> {"", "0"}]& ], 
            TraditionalForm]}, {1.6094379124341003`, 
           FormBox[
            TagBox[
             InterpretationBox["\"5.00\"", 5., AutoDelete -> True], 
             NumberForm[#, {
               DirectedInfinity[1], 2}, NumberPadding -> {"", "0"}]& ], 
            TraditionalForm]}, {2.302585092994046, 
           FormBox[
            TagBox[
             InterpretationBox["\"10.00\"", 10., AutoDelete -> True], 
             NumberForm[#, {
               DirectedInfinity[1], 2}, NumberPadding -> {"", "0"}]& ], 
            TraditionalForm]}, {3.912023005428146, 
           FormBox[
            TagBox[
             InterpretationBox["\"50.00\"", 50., AutoDelete -> True], 
             NumberForm[#, {
               DirectedInfinity[1], 2}, NumberPadding -> {"", "0"}]& ], 
            TraditionalForm]}, {-3.912023005428146, 
           FormBox["\"\"", TraditionalForm], {0.00375, 0.}, {
            Thickness[0.001]}}, {-3.506557897319982, 
           FormBox["\"\"", TraditionalForm], {0.00375, 0.}, {
            Thickness[0.001]}}, {-3.2188758248682006`, 
           FormBox["\"\"", TraditionalForm], {0.00375, 0.}, {
            Thickness[0.001]}}, {-2.8134107167600364`, 
           FormBox["\"\"", TraditionalForm], {0.00375, 0.}, {
            Thickness[0.001]}}, {-2.6592600369327783`, 
           FormBox["\"\"", TraditionalForm], {0.00375, 0.}, {
            Thickness[0.001]}}, {-2.5257286443082556`, 
           FormBox["\"\"", TraditionalForm], {0.00375, 0.}, {
            Thickness[0.001]}}, {-2.4079456086518722`, 
           FormBox["\"\"", TraditionalForm], {0.00375, 0.}, {
            Thickness[0.001]}}, {-1.6094379124341003`, 
           FormBox["\"\"", TraditionalForm], {0.00375, 0.}, {
            Thickness[0.001]}}, {-1.203972804325936, 
           FormBox["\"\"", TraditionalForm], {0.00375, 0.}, {
            Thickness[0.001]}}, {-0.916290731874155, 
           FormBox["\"\"", TraditionalForm], {0.00375, 0.}, {
            Thickness[0.001]}}, {-0.5108256237659907, 
           FormBox["\"\"", TraditionalForm], {0.00375, 0.}, {
            Thickness[0.001]}}, {-0.35667494393873245`, 
           FormBox["\"\"", TraditionalForm], {0.00375, 0.}, {
            Thickness[0.001]}}, {-0.2231435513142097, 
           FormBox["\"\"", TraditionalForm], {0.00375, 0.}, {
            Thickness[0.001]}}, {-0.10536051565782628`, 
           FormBox["\"\"", TraditionalForm], {0.00375, 0.}, {
            Thickness[0.001]}}, {0.6931471805599453, 
           FormBox["\"\"", TraditionalForm], {0.00375, 0.}, {
            Thickness[0.001]}}, {1.0986122886681098`, 
           FormBox["\"\"", TraditionalForm], {0.00375, 0.}, {
            Thickness[0.001]}}, {1.3862943611198906`, 
           FormBox["\"\"", TraditionalForm], {0.00375, 0.}, {
            Thickness[0.001]}}, {1.791759469228055, 
           FormBox["\"\"", TraditionalForm], {0.00375, 0.}, {
            Thickness[0.001]}}, {1.9459101490553132`, 
           FormBox["\"\"", TraditionalForm], {0.00375, 0.}, {
            Thickness[0.001]}}, {2.0794415416798357`, 
           FormBox["\"\"", TraditionalForm], {0.00375, 0.}, {
            Thickness[0.001]}}, {2.1972245773362196`, 
           FormBox["\"\"", TraditionalForm], {0.00375, 0.}, {
            Thickness[0.001]}}, {2.995732273553991, 
           FormBox["\"\"", TraditionalForm], {0.00375, 0.}, {
            Thickness[0.001]}}, {3.4011973816621555`, 
           FormBox["\"\"", TraditionalForm], {0.00375, 0.}, {
            Thickness[0.001]}}, {3.6888794541139363`, 
           FormBox["\"\"", TraditionalForm], {0.00375, 0.}, {
            Thickness[0.001]}}}, {{-4.605170185988092, 
           FormBox["\"\"", TraditionalForm]}, {-2.995732273553991, 
           FormBox["\"\"", TraditionalForm]}, {-2.302585092994046, 
           FormBox["\"\"", TraditionalForm]}, {-0.6931471805599453, 
           FormBox["\"\"", TraditionalForm]}, {0., 
           FormBox["\"\"", TraditionalForm]}, {1.6094379124341003`, 
           FormBox["\"\"", TraditionalForm]}, {2.302585092994046, 
           FormBox["\"\"", TraditionalForm]}, {3.912023005428146, 
           FormBox["\"\"", TraditionalForm]}, {-3.912023005428146, 
           FormBox["\"\"", TraditionalForm], {0.00375, 0.}, {
            Thickness[0.001]}}, {-3.506557897319982, 
           FormBox["\"\"", TraditionalForm], {0.00375, 0.}, {
            Thickness[0.001]}}, {-3.2188758248682006`, 
           FormBox["\"\"", TraditionalForm], {0.00375, 0.}, {
            Thickness[0.001]}}, {-2.8134107167600364`, 
           FormBox["\"\"", TraditionalForm], {0.00375, 0.}, {
            Thickness[0.001]}}, {-2.6592600369327783`, 
           FormBox["\"\"", TraditionalForm], {0.00375, 0.}, {
            Thickness[0.001]}}, {-2.5257286443082556`, 
           FormBox["\"\"", TraditionalForm], {0.00375, 0.}, {
            Thickness[0.001]}}, {-2.4079456086518722`, 
           FormBox["\"\"", TraditionalForm], {0.00375, 0.}, {
            Thickness[0.001]}}, {-1.6094379124341003`, 
           FormBox["\"\"", TraditionalForm], {0.00375, 0.}, {
            Thickness[0.001]}}, {-1.203972804325936, 
           FormBox["\"\"", TraditionalForm], {0.00375, 0.}, {
            Thickness[0.001]}}, {-0.916290731874155, 
           FormBox["\"\"", TraditionalForm], {0.00375, 0.}, {
            Thickness[0.001]}}, {-0.5108256237659907, 
           FormBox["\"\"", TraditionalForm], {0.00375, 0.}, {
            Thickness[0.001]}}, {-0.35667494393873245`, 
           FormBox["\"\"", TraditionalForm], {0.00375, 0.}, {
            Thickness[0.001]}}, {-0.2231435513142097, 
           FormBox["\"\"", TraditionalForm], {0.00375, 0.}, {
            Thickness[0.001]}}, {-0.10536051565782628`, 
           FormBox["\"\"", TraditionalForm], {0.00375, 0.}, {
            Thickness[0.001]}}, {0.6931471805599453, 
           FormBox["\"\"", TraditionalForm], {0.00375, 0.}, {
            Thickness[0.001]}}, {1.0986122886681098`, 
           FormBox["\"\"", TraditionalForm], {0.00375, 0.}, {
            Thickness[0.001]}}, {1.3862943611198906`, 
           FormBox["\"\"", TraditionalForm], {0.00375, 0.}, {
            Thickness[0.001]}}, {1.791759469228055, 
           FormBox["\"\"", TraditionalForm], {0.00375, 0.}, {
            Thickness[0.001]}}, {1.9459101490553132`, 
           FormBox["\"\"", TraditionalForm], {0.00375, 0.}, {
            Thickness[0.001]}}, {2.0794415416798357`, 
           FormBox["\"\"", TraditionalForm], {0.00375, 0.}, {
            Thickness[0.001]}}, {2.1972245773362196`, 
           FormBox["\"\"", TraditionalForm], {0.00375, 0.}, {
            Thickness[0.001]}}, {2.995732273553991, 
           FormBox["\"\"", TraditionalForm], {0.00375, 0.}, {
            Thickness[0.001]}}, {3.4011973816621555`, 
           FormBox["\"\"", TraditionalForm], {0.00375, 0.}, {
            Thickness[0.001]}}, {3.6888794541139363`, 
           FormBox["\"\"", TraditionalForm], {0.00375, 0.}, {
            Thickness[0.001]}}}}, {Automatic, Automatic}}, 
      AxesOrigin -> {0.01, -4.235317865098047}, 
      PlotRange -> {{0.01, 0.75}, {-4.235317865098047, 2.7836014336975055`}}, 
      AspectRatio -> NCache[GoldenRatio^(-1), 0.6180339887498948], Axes -> 
      True, AxesOrigin -> {0.02, 0}, 
      BaseStyle -> {FontFamily -> "Gill Sans Light", FontSize -> 12}, 
      CoordinatesToolOptions -> {"DisplayFunction" -> ({
          Part[#, 1], 
          Exp[
           Part[#, 2]]}& ), "CopiedValueFunction" -> ({
          Part[#, 1], 
          Exp[
           Part[#, 2]]}& )}, Frame -> True, FrameLabel -> {
        FormBox["\"Interaction coefficient, \[Beta]\"", TraditionalForm], 
        FormBox["\"Squared deviation\"", TraditionalForm]}, Method -> {}, 
      PlotRange -> {{0.01, 0.75}, All}, PlotRangeClipping -> True, 
      PlotRangePadding -> {{None, None}, 
        Scaled[0.02]}}], {9, 0.32}, {0.1, 0.1}, {9, 6}],
  Frame->True,
  FrameLabel->{
    FormBox[
    "\"Number of transcription factors, \
\\!\\(\\*\\nStyleBox[\\\"n\\\",\\nFontSlant->\\\"Italic\\\"]\\)\"", 
     TraditionalForm], 
    FormBox["\"Interaction coefficient, \[Beta]\"", TraditionalForm]},
  FrameTicks->{{{1, 
      FormBox["1", TraditionalForm]}, {2, 
      FormBox["2", TraditionalForm]}, {3, 
      FormBox["3", TraditionalForm]}, {4, 
      FormBox["4", TraditionalForm]}, {5, 
      FormBox["5", TraditionalForm]}, {6, 
      FormBox["6", TraditionalForm]}, {7, 
      FormBox["7", TraditionalForm]}, {8, 
      FormBox["8", TraditionalForm]}, {9, 
      FormBox["9", TraditionalForm]}, {10, 
      FormBox["10", TraditionalForm]}, {11, 
      FormBox["11", TraditionalForm]}, {12, 
      FormBox["12", TraditionalForm]}, {13, 
      FormBox["13", TraditionalForm]}, {14, 
      FormBox["14", TraditionalForm]}, {15, 
      FormBox["15", TraditionalForm]}, {16, 
      FormBox["16", TraditionalForm]}, {17, 
      FormBox["17", TraditionalForm]}, {18, 
      FormBox["18", TraditionalForm]}, {19, 
      FormBox["19", TraditionalForm]}, {20, 
      FormBox["20", TraditionalForm]}}, Automatic, None, None},
  PlotRange->{{2., 15.}, {0, 0.405}},
  PlotRangeClipping->True,
  PlotRangePadding->{
    Scaled[0.02], 
    Scaled[0.02]}]], "Output",
 CellChangeTimes->{{3.521267586041368*^9, 3.521267707969689*^9}, {
   3.521267754497818*^9, 3.521267815858472*^9}, 3.521267881702072*^9, {
   3.5212679241959047`*^9, 3.521267991154119*^9}, 3.521268042966567*^9, 
   3.52126809507557*^9, 3.5212681661819*^9, 3.521268197488536*^9}]
}, Open  ]],

Cell[CellGroupData[{

Cell[BoxData[
 RowBox[{"Limit", "[", 
  RowBox[{
   RowBox[{"satfunc", "[", "n", "]"}], ",", 
   RowBox[{"n", "\[Rule]", "Infinity"}], ",", 
   RowBox[{"Assumptions", "\[Rule]", 
    RowBox[{"{", 
     RowBox[{
      RowBox[{"0", "<", "\[Beta]", "<", "1"}], ",", 
      RowBox[{"\[Alpha]", ">", "0"}]}], "}"}]}]}], "]"}]], "Input",
 CellChangeTimes->{{3.5212836565448427`*^9, 3.521283757546728*^9}}],

Cell[BoxData["0"], "Output",
 CellChangeTimes->{{3.521283705599868*^9, 3.5212837589977818`*^9}}]
}, Open  ]],

Cell[BoxData[
 RowBox[{"(*", 
  RowBox[{"energy", " ", "calaculation", " ", "per", " ", "complex"}], 
  "*)"}]], "Input",
 CellChangeTimes->{{3.627583607971582*^9, 3.62758362262142*^9}}],

Cell[BoxData[{
 RowBox[{
  RowBox[{"R", "=", 
   RowBox[{"8.314", " ", "J", " ", 
    SuperscriptBox["Kc", 
     RowBox[{"-", "1"}]], 
    SuperscriptBox["mol", 
     RowBox[{"-", "1"}]]}]}], ";"}], "\[IndentingNewLine]", 
 RowBox[{
  RowBox[{"T", "=", 
   RowBox[{"298.15", " ", "Kc"}]}], ";"}]}], "Input",
 CellChangeTimes->{{3.6274854985084934`*^9, 3.6274855693615456`*^9}, {
  3.627485612456011*^9, 3.627485615861205*^9}}],

Cell[BoxData[
 RowBox[{"Table", "[", 
  RowBox[{
   RowBox[{
    RowBox[{"(", 
     RowBox[{"i", "-", "1"}], ")"}], "*", "8.314", " ", "*", "298.15", "*", 
    RowBox[{
     RowBox[{
      RowBox[{"Log", "[", 
       RowBox[{"determine\[Beta]", "[", "i", "]"}], "]"}], "/", "1000"}], "/",
      "4.18"}]}], ",", " ", 
   RowBox[{"{", 
    RowBox[{"i", ",", "2", ",", "15"}], "}"}]}], "]"}]], "Input",
 CellChangeTimes->{{3.6274879233501863`*^9, 3.627487946761525*^9}, {
   3.627487983159607*^9, 3.627487986041772*^9}, {3.627488079267104*^9, 
   3.627488153372343*^9}, 3.62749168464932*^9, {3.6274928938254814`*^9, 
   3.6274928962666206`*^9}}],

Cell[BoxData[
 RowBox[{"%", "*", "4.18"}]], "Input",
 CellChangeTimes->{{3.627489098323391*^9, 3.6274891027366433`*^9}}]
},
WindowSize->{1343, 730},
WindowMargins->{{0, Automatic}, {Automatic, -11}},
FrontEndVersion->"8.0 for Microsoft Windows (64-bit) (November 7, 2010)",
StyleDefinitions->"Default.nb"
]
(* End of Notebook Content *)

(* Internal cache information *)
(*CellTagsOutline
CellTagsIndex->{}
*)
(*CellTagsIndex
CellTagsIndex->{}
*)
(*NotebookFileOutline
Notebook[{
Cell[557, 20, 323, 4, 33, "Text"],
Cell[CellGroupData[{
Cell[905, 28, 2877, 77, 96, "Input"],
Cell[3785, 107, 10713, 192, 315, "Output"]
}, Open  ]],
Cell[14513, 302, 213, 3, 33, "Text"],
Cell[CellGroupData[{
Cell[14751, 309, 1858, 50, 148, "Input"],
Cell[16612, 361, 391, 7, 45, "Output"],
Cell[17006, 370, 384, 7, 47, "Output"],
Cell[17393, 379, 3067, 58, 243, "Output"]
}, Open  ]],
Cell[CellGroupData[{
Cell[20497, 442, 4646, 118, 156, "Input"],
Cell[25146, 562, 13682, 248, 458, "Output"]
}, Open  ]],
Cell[38843, 813, 92, 1, 31, "Input"],
Cell[38938, 816, 391, 6, 33, "Text"],
Cell[39332, 824, 703, 21, 74, "Input"],
Cell[CellGroupData[{
Cell[40060, 849, 364, 8, 72, "Input"],
Cell[40427, 859, 205, 4, 45, "Output"],
Cell[40635, 865, 317, 7, 52, "Output"],
Cell[40955, 874, 451, 11, 52, "Output"]
}, Open  ]],
Cell[CellGroupData[{
Cell[41443, 890, 1647, 44, 55, "Input"],
Cell[43093, 936, 60117, 1068, 240, "Output"]
}, Open  ]],
Cell[103225, 2007, 1769, 47, 98, "Input"],
Cell[104997, 2056, 167, 2, 33, "Text"],
Cell[CellGroupData[{
Cell[105189, 2062, 137, 2, 31, "Input"],
Cell[105329, 2066, 101, 1, 30, "Output"]
}, Open  ]],
Cell[CellGroupData[{
Cell[105467, 2072, 899, 23, 52, "Input"],
Cell[106369, 2097, 1081, 24, 255, "Output"]
}, Open  ]],
Cell[CellGroupData[{
Cell[107487, 2126, 3327, 82, 120, "Input"],
Cell[110817, 2210, 64716, 1162, 254, "Output"]
}, Open  ]],
Cell[CellGroupData[{
Cell[175570, 3377, 399, 10, 31, "Input"],
Cell[175972, 3389, 96, 1, 30, "Output"]
}, Open  ]],
Cell[176083, 3393, 186, 4, 31, "Input"],
Cell[176272, 3399, 426, 12, 52, "Input"],
Cell[176701, 3413, 643, 16, 31, "Input"],
Cell[177347, 3431, 120, 2, 31, "Input"]
}
]
*)

(* End of internal cache information *)
