# Supplementary material for: Multiplex Eukaryotic Transcription (In)activation: Timing, Bursting and Cycling of a Ratchet Clock Mechanism
Source: PLoS Comput Biol. 2015 Apr 24;11(4):e1004236. doi: 10.1371/journal.pcbi.1004236 (PMC4409292; doi:10.1371/journal.pcbi.1004236)
Supplement: S1 Dataset — (ZIP) [file pcbi.1004236.s019.zip › Modeling files/waiting time protein complex formation.nb]

(* Content-type: application/mathematica *)

(*** Wolfram Notebook File ***)
(* http://www.wolfram.com/nb *)

(* CreatedBy='Mathematica 7.0' *)

(*CacheID: 234*)
(* Internal cache information:
NotebookFileLineBreakTest
NotebookFileLineBreakTest
NotebookDataPosition[       145,          7]
NotebookDataLength[    158004,       3689]
NotebookOptionsPosition[    154143,       3567]
NotebookOutlinePosition[    154489,       3582]
CellTagsIndexPosition[    154446,       3579]
WindowFrame->Normal*)

(* Beginning of Notebook Content *)
Notebook[{
Cell["\<\
Mean waiting time of a complex formation from n-proteins - unbranched \
mechanisms\
\>", "Text",
 CellChangeTimes->{{3.602602124736129*^9, 3.6026021774001412`*^9}, {
  3.602602282508153*^9, 3.6026022884844947`*^9}},
 FontSize->18],

Cell[TextData[StyleBox["Logic of the means",
 FontSize->16]], "Text",
 CellChangeTimes->{{3.49776170549579*^9, 3.497761708268759*^9}}],

Cell[CellGroupData[{

Cell[BoxData[{
 FractionBox[
  RowBox[{
   SuperscriptBox["kb", "2"], "+", 
   RowBox[{"2", " ", "kb", " ", "kf"}], "+", 
   RowBox[{"3", " ", 
    SuperscriptBox["kf", "2"]}]}], 
  SuperscriptBox["kf", "3"]], "\[IndentingNewLine]", 
 FractionBox[
  RowBox[{
   SuperscriptBox["kb", "3"], "+", 
   RowBox[{"2", " ", 
    SuperscriptBox["kb", "2"], " ", "kf"}], "+", 
   RowBox[{"3", " ", "kb", " ", 
    SuperscriptBox["kf", "2"]}], "+", 
   RowBox[{"4", " ", 
    SuperscriptBox["kf", "3"]}]}], 
  SuperscriptBox["kf", "4"]], "\[IndentingNewLine]", 
 FractionBox[
  RowBox[{
   SuperscriptBox["kb", "4"], "+", 
   RowBox[{"2", " ", 
    SuperscriptBox["kb", "3"], " ", "kf"}], "+", 
   RowBox[{"3", " ", 
    SuperscriptBox["kb", "2"], " ", 
    SuperscriptBox["kf", "2"]}], "+", 
   RowBox[{"4", " ", "kb", " ", 
    SuperscriptBox["kf", "3"]}], "+", 
   RowBox[{"5", " ", 
    SuperscriptBox["kf", "4"]}]}], 
  SuperscriptBox["kf", "5"]], "\[IndentingNewLine]", 
 FractionBox[
  RowBox[{
   SuperscriptBox["kb", "5"], "+", 
   RowBox[{"2", " ", 
    SuperscriptBox["kb", "4"], " ", "kf"}], "+", 
   RowBox[{"3", " ", 
    SuperscriptBox["kb", "3"], " ", 
    SuperscriptBox["kf", "2"]}], "+", 
   RowBox[{"4", " ", 
    SuperscriptBox["kb", "2"], " ", 
    SuperscriptBox["kf", "3"]}], "+", 
   RowBox[{"5", " ", "kb", " ", 
    SuperscriptBox["kf", "4"]}], "+", 
   RowBox[{"6", " ", 
    SuperscriptBox["kf", "5"]}]}], 
  SuperscriptBox["kf", "6"]], "\[IndentingNewLine]"}], "Input",
 CellChangeTimes->{{3.49640112874082*^9, 3.496401144510839*^9}, {
  3.497761651186185*^9, 3.497761653085432*^9}}],

Cell[BoxData[
 FractionBox[
  RowBox[{
   SuperscriptBox["kb", "2"], "+", 
   RowBox[{"2", " ", "kb", " ", "kf"}], "+", 
   RowBox[{"3", " ", 
    SuperscriptBox["kf", "2"]}]}], 
  SuperscriptBox["kf", "3"]]], "Output",
 CellChangeTimes->{3.496463641803185*^9, 3.497761013309725*^9, 
  3.6327568330409555`*^9}],

Cell[BoxData[
 FractionBox[
  RowBox[{
   SuperscriptBox["kb", "3"], "+", 
   RowBox[{"2", " ", 
    SuperscriptBox["kb", "2"], " ", "kf"}], "+", 
   RowBox[{"3", " ", "kb", " ", 
    SuperscriptBox["kf", "2"]}], "+", 
   RowBox[{"4", " ", 
    SuperscriptBox["kf", "3"]}]}], 
  SuperscriptBox["kf", "4"]]], "Output",
 CellChangeTimes->{3.496463641803185*^9, 3.497761013309725*^9, 
  3.6327568331659627`*^9}],

Cell[BoxData[
 FractionBox[
  RowBox[{
   SuperscriptBox["kb", "4"], "+", 
   RowBox[{"2", " ", 
    SuperscriptBox["kb", "3"], " ", "kf"}], "+", 
   RowBox[{"3", " ", 
    SuperscriptBox["kb", "2"], " ", 
    SuperscriptBox["kf", "2"]}], "+", 
   RowBox[{"4", " ", "kb", " ", 
    SuperscriptBox["kf", "3"]}], "+", 
   RowBox[{"5", " ", 
    SuperscriptBox["kf", "4"]}]}], 
  SuperscriptBox["kf", "5"]]], "Output",
 CellChangeTimes->{3.496463641803185*^9, 3.497761013309725*^9, 
  3.6327568331809635`*^9}],

Cell[BoxData[
 FractionBox[
  RowBox[{
   SuperscriptBox["kb", "5"], "+", 
   RowBox[{"2", " ", 
    SuperscriptBox["kb", "4"], " ", "kf"}], "+", 
   RowBox[{"3", " ", 
    SuperscriptBox["kb", "3"], " ", 
    SuperscriptBox["kf", "2"]}], "+", 
   RowBox[{"4", " ", 
    SuperscriptBox["kb", "2"], " ", 
    SuperscriptBox["kf", "3"]}], "+", 
   RowBox[{"5", " ", "kb", " ", 
    SuperscriptBox["kf", "4"]}], "+", 
   RowBox[{"6", " ", 
    SuperscriptBox["kf", "5"]}]}], 
  SuperscriptBox["kf", "6"]]], "Output",
 CellChangeTimes->{3.496463641803185*^9, 3.497761013309725*^9, 
  3.6327568332089653`*^9}]
}, Open  ]],

Cell[TextData[StyleBox["Analytical expression of assembly time, derived by \
induction",
 FontSize->16]], "Text",
 CellChangeTimes->{{3.4964713850662813`*^9, 3.496471398587883*^9}}],

Cell[BoxData[
 RowBox[{
  RowBox[{"\[Tau]", "[", "n_", "]"}], ":=", 
  RowBox[{
   RowBox[{
    SuperscriptBox[
     RowBox[{"(", 
      FractionBox["kb", "kf"], ")"}], 
     RowBox[{"n", "-", "1"}]], 
    FractionBox["1", "kf"]}], "+", 
   RowBox[{"Sum", "[", 
    RowBox[{
     RowBox[{
      SuperscriptBox[
       RowBox[{"(", 
        FractionBox["kb", "kf"], ")"}], 
       RowBox[{"n", "-", "m"}]], 
      FractionBox["m", "kf"]}], ",", 
     RowBox[{"{", 
      RowBox[{"m", ",", "2", ",", "n"}], "}"}]}], "]"}]}]}]], "Input",
 CellChangeTimes->{{3.4964014388128033`*^9, 3.4964014415616827`*^9}, {
  3.496402153764844*^9, 3.496402213707643*^9}, {3.4964022632420597`*^9, 
  3.496402340361294*^9}, {3.4964023908263617`*^9, 3.496402391211441*^9}, {
  3.496402478366961*^9, 3.496402482864347*^9}, {3.4964025222206297`*^9, 
  3.4964025395971937`*^9}, {3.496402681605262*^9, 3.496402683956265*^9}, {
  3.496402725146536*^9, 3.496402733101171*^9}, {3.4964027857892723`*^9, 
  3.496402791678256*^9}, {3.497764823659874*^9, 3.497764832713808*^9}}],

Cell["Testing analytical expression", "Text",
 CellChangeTimes->{{3.6368775848919487`*^9, 3.6368775934124365`*^9}, 
   3.636877638962042*^9},
 FontSize->16],

Cell[CellGroupData[{

Cell[BoxData[{
 RowBox[{
  RowBox[{"\[Tau]", "[", "1", "]"}], "//", 
  "Simplify"}], "\[IndentingNewLine]", 
 RowBox[{
  RowBox[{"\[Tau]", "[", "2", "]"}], "//", 
  "Simplify"}], "\[IndentingNewLine]", 
 RowBox[{
  RowBox[{"\[Tau]", "[", "3", "]"}], "//", 
  "Simplify"}], "\[IndentingNewLine]", 
 RowBox[{
  RowBox[{"\[Tau]", "[", "4", "]"}], "//", 
  "Simplify"}], "\[IndentingNewLine]", 
 RowBox[{
  RowBox[{"\[Tau]", "[", "5", "]"}], "//", 
  "Simplify"}], "\[IndentingNewLine]", 
 RowBox[{
  RowBox[{"\[Tau]", "[", "6", "]"}], "//", "Simplify"}]}], "Input",
 CellChangeTimes->{{3.496402216526469*^9, 3.4964022419425163`*^9}, 
   3.496402307527273*^9, {3.496402345845731*^9, 3.496402381467417*^9}, {
   3.496402512808031*^9, 3.496402542593787*^9}, {3.4964027357904053`*^9, 
   3.4964027513505*^9}, {3.4964035249091883`*^9, 3.496403527909543*^9}}],

Cell[BoxData[
 FractionBox["1", "kf"]], "Output",
 CellChangeTimes->{{3.4964022181896544`*^9, 3.496402242437375*^9}, {
   3.4964023019243298`*^9, 3.496402382329406*^9}, {3.4964024224758244`*^9, 
   3.496402427172521*^9}, {3.496402486584889*^9, 3.496402543339052*^9}, {
   3.496402740415984*^9, 3.4964027517118893`*^9}, 3.496402792852376*^9, 
   3.496403528392502*^9, 3.496463641911646*^9, 3.497761013515897*^9, {
   3.4977648255716467`*^9, 3.497764834670253*^9}}],

Cell[BoxData[
 FractionBox[
  RowBox[{"kb", "+", 
   RowBox[{"2", " ", "kf"}]}], 
  SuperscriptBox["kf", "2"]]], "Output",
 CellChangeTimes->{{3.4964022181896544`*^9, 3.496402242437375*^9}, {
   3.4964023019243298`*^9, 3.496402382329406*^9}, {3.4964024224758244`*^9, 
   3.496402427172521*^9}, {3.496402486584889*^9, 3.496402543339052*^9}, {
   3.496402740415984*^9, 3.4964027517118893`*^9}, 3.496402792852376*^9, 
   3.496403528392502*^9, 3.496463641911646*^9, 3.497761013515897*^9, {
   3.4977648255716467`*^9, 3.497764834672967*^9}}],

Cell[BoxData[
 FractionBox[
  RowBox[{
   SuperscriptBox["kb", "2"], "+", 
   RowBox[{"2", " ", "kb", " ", "kf"}], "+", 
   RowBox[{"3", " ", 
    SuperscriptBox["kf", "2"]}]}], 
  SuperscriptBox["kf", "3"]]], "Output",
 CellChangeTimes->{{3.4964022181896544`*^9, 3.496402242437375*^9}, {
   3.4964023019243298`*^9, 3.496402382329406*^9}, {3.4964024224758244`*^9, 
   3.496402427172521*^9}, {3.496402486584889*^9, 3.496402543339052*^9}, {
   3.496402740415984*^9, 3.4964027517118893`*^9}, 3.496402792852376*^9, 
   3.496403528392502*^9, 3.496463641911646*^9, 3.497761013515897*^9, {
   3.4977648255716467`*^9, 3.497764834675044*^9}}],

Cell[BoxData[
 FractionBox[
  RowBox[{
   SuperscriptBox["kb", "3"], "+", 
   RowBox[{"2", " ", 
    SuperscriptBox["kb", "2"], " ", "kf"}], "+", 
   RowBox[{"3", " ", "kb", " ", 
    SuperscriptBox["kf", "2"]}], "+", 
   RowBox[{"4", " ", 
    SuperscriptBox["kf", "3"]}]}], 
  SuperscriptBox["kf", "4"]]], "Output",
 CellChangeTimes->{{3.4964022181896544`*^9, 3.496402242437375*^9}, {
   3.4964023019243298`*^9, 3.496402382329406*^9}, {3.4964024224758244`*^9, 
   3.496402427172521*^9}, {3.496402486584889*^9, 3.496402543339052*^9}, {
   3.496402740415984*^9, 3.4964027517118893`*^9}, 3.496402792852376*^9, 
   3.496403528392502*^9, 3.496463641911646*^9, 3.497761013515897*^9, {
   3.4977648255716467`*^9, 3.4977648346772203`*^9}}],

Cell[BoxData[
 FractionBox[
  RowBox[{
   SuperscriptBox["kb", "4"], "+", 
   RowBox[{"2", " ", 
    SuperscriptBox["kb", "3"], " ", "kf"}], "+", 
   RowBox[{"3", " ", 
    SuperscriptBox["kb", "2"], " ", 
    SuperscriptBox["kf", "2"]}], "+", 
   RowBox[{"4", " ", "kb", " ", 
    SuperscriptBox["kf", "3"]}], "+", 
   RowBox[{"5", " ", 
    SuperscriptBox["kf", "4"]}]}], 
  SuperscriptBox["kf", "5"]]], "Output",
 CellChangeTimes->{{3.4964022181896544`*^9, 3.496402242437375*^9}, {
   3.4964023019243298`*^9, 3.496402382329406*^9}, {3.4964024224758244`*^9, 
   3.496402427172521*^9}, {3.496402486584889*^9, 3.496402543339052*^9}, {
   3.496402740415984*^9, 3.4964027517118893`*^9}, 3.496402792852376*^9, 
   3.496403528392502*^9, 3.496463641911646*^9, 3.497761013515897*^9, {
   3.4977648255716467`*^9, 3.497764834679409*^9}}],

Cell[BoxData[
 FractionBox[
  RowBox[{
   SuperscriptBox["kb", "5"], "+", 
   RowBox[{"2", " ", 
    SuperscriptBox["kb", "4"], " ", "kf"}], "+", 
   RowBox[{"3", " ", 
    SuperscriptBox["kb", "3"], " ", 
    SuperscriptBox["kf", "2"]}], "+", 
   RowBox[{"4", " ", 
    SuperscriptBox["kb", "2"], " ", 
    SuperscriptBox["kf", "3"]}], "+", 
   RowBox[{"5", " ", "kb", " ", 
    SuperscriptBox["kf", "4"]}], "+", 
   RowBox[{"6", " ", 
    SuperscriptBox["kf", "5"]}]}], 
  SuperscriptBox["kf", "6"]]], "Output",
 CellChangeTimes->{{3.4964022181896544`*^9, 3.496402242437375*^9}, {
   3.4964023019243298`*^9, 3.496402382329406*^9}, {3.4964024224758244`*^9, 
   3.496402427172521*^9}, {3.496402486584889*^9, 3.496402543339052*^9}, {
   3.496402740415984*^9, 3.4964027517118893`*^9}, 3.496402792852376*^9, 
   3.496403528392502*^9, 3.496463641911646*^9, 3.497761013515897*^9, {
   3.4977648255716467`*^9, 3.497764834681839*^9}}]
}, Open  ]],

Cell[CellGroupData[{

Cell[BoxData[
 RowBox[{
  RowBox[{
   RowBox[{"\[Tau]", "[", "10", "]"}], "/.", 
   RowBox[{"kb", "\[Rule]", "0"}]}], "//", "Simplify"}]], "Input",
 CellChangeTimes->{{3.496403774980591*^9, 3.496403780916749*^9}}],

Cell[BoxData[
 FractionBox["10", "kf"]], "Output",
 CellChangeTimes->{{3.496403778548134*^9, 3.496403781854656*^9}, 
   3.496463641985677*^9, 3.4977610137852297`*^9}]
}, Open  ]],

Cell["Calculation of the complex formation timing", "Text",
 CellChangeTimes->{{3.636877665035533*^9, 3.6368776693227777`*^9}, {
  3.636877878265729*^9, 3.636877887167238*^9}, {3.636878058958064*^9, 
  3.6368780667155075`*^9}},
 FontSize->16],

Cell[CellGroupData[{

Cell[BoxData[
 RowBox[{
  RowBox[{
   RowBox[{
    RowBox[{"\[Tau]", "[", "10", "]"}], "/.", 
    RowBox[{"kb", "\[Rule]", "0"}]}], "/.", 
   RowBox[{"kf", "\[Rule]", " ", "2"}]}], "//", "N"}]], "Input",
 CellChangeTimes->{{3.6301004364897895`*^9, 3.6301004457623196`*^9}, {
   3.630100502601571*^9, 3.630100531978251*^9}, {3.6301007229751754`*^9, 
   3.630100724127241*^9}, {3.6301012552146177`*^9, 3.6301012605619235`*^9}, 
   3.6301322756381693`*^9, {3.6311157852392826`*^9, 3.631115801254198*^9}, {
   3.631116033537484*^9, 3.6311160338575025`*^9}, {3.631116066001341*^9, 
   3.6311160787520704`*^9}, {3.631116122295561*^9, 3.631116123351621*^9}, {
   3.6311166239712553`*^9, 3.6311166260753756`*^9}, {3.636877920912168*^9, 
   3.636877964395655*^9}}],

Cell[BoxData["5.`"], "Output",
 CellChangeTimes->{
  3.6301004370628223`*^9, {3.630100522848729*^9, 3.6301005325832853`*^9}, 
   3.6301007247782784`*^9, {3.630101255567638*^9, 3.6301012612259617`*^9}, 
   3.6301322770572505`*^9, {3.63013234383307*^9, 3.6301323463342133`*^9}, {
   3.631115801896235*^9, 3.6311158085346146`*^9}, 3.631116034562543*^9, {
   3.631116068026457*^9, 3.6311160790160856`*^9}, 3.6311161243596787`*^9, {
   3.631116613165637*^9, 3.6311166263233895`*^9}, 3.631282776246437*^9, 
   3.63687795871233*^9}]
}, Open  ]],

Cell[CellGroupData[{

Cell[BoxData[
 RowBox[{
  RowBox[{
   RowBox[{
    RowBox[{"\[Tau]", "[", "10", "]"}], "/.", 
    RowBox[{"kb", "\[Rule]", " ", "2"}]}], "/.", 
   RowBox[{"kf", "\[Rule]", "2"}]}], "//", "N"}]], "Input",
 CellChangeTimes->{{3.6311163111313615`*^9, 3.631116338849947*^9}, {
  3.6311164801030264`*^9, 3.6311164951108847`*^9}, {3.631116717993633*^9, 
  3.6311167365366936`*^9}, {3.631295438335911*^9, 3.6312954744909787`*^9}, {
  3.636877916636924*^9, 3.6368779655177193`*^9}}],

Cell[BoxData["27.5`"], "Output",
 CellChangeTimes->{{3.631116329932437*^9, 3.631116339441981*^9}, {
   3.631116490382614*^9, 3.631116495504907*^9}, {3.631116718591667*^9, 
   3.6311167379057713`*^9}, {3.631295438958946*^9, 3.6312954747739944`*^9}, {
   3.6368779457305875`*^9, 3.6368779551731277`*^9}, 3.63687907486217*^9}]
}, Open  ]],

Cell[CellGroupData[{

Cell[BoxData[
 RowBox[{"Tirr", "=", 
  RowBox[{
   RowBox[{"Table", "[", 
    RowBox[{
     RowBox[{"{", 
      RowBox[{"i", ",", 
       RowBox[{"(", 
        RowBox[{
         RowBox[{
          RowBox[{"\[Tau]", "[", "i", "]"}], "/.", 
          RowBox[{"kb", "\[Rule]", "0"}]}], "/.", 
         RowBox[{"kf", "\[Rule]", " ", "2"}]}], ")"}]}], "}"}], ",", " ", 
     RowBox[{"{", 
      RowBox[{"i", ",", "1", ",", "12"}], "}"}]}], "]"}], "//", 
   "N"}]}]], "Input",
 CellChangeTimes->{{3.636877992824281*^9, 3.636877998435602*^9}}],

Cell[BoxData[
 RowBox[{"{", 
  RowBox[{
   RowBox[{"{", 
    RowBox[{"1.`", ",", "0.5`"}], "}"}], ",", 
   RowBox[{"{", 
    RowBox[{"2.`", ",", "1.`"}], "}"}], ",", 
   RowBox[{"{", 
    RowBox[{"3.`", ",", "1.5`"}], "}"}], ",", 
   RowBox[{"{", 
    RowBox[{"4.`", ",", "2.`"}], "}"}], ",", 
   RowBox[{"{", 
    RowBox[{"5.`", ",", "2.5`"}], "}"}], ",", 
   RowBox[{"{", 
    RowBox[{"6.`", ",", "3.`"}], "}"}], ",", 
   RowBox[{"{", 
    RowBox[{"7.`", ",", "3.5`"}], "}"}], ",", 
   RowBox[{"{", 
    RowBox[{"8.`", ",", "4.`"}], "}"}], ",", 
   RowBox[{"{", 
    RowBox[{"9.`", ",", "4.5`"}], "}"}], ",", 
   RowBox[{"{", 
    RowBox[{"10.`", ",", "5.`"}], "}"}], ",", 
   RowBox[{"{", 
    RowBox[{"11.`", ",", "5.5`"}], "}"}], ",", 
   RowBox[{"{", 
    RowBox[{"12.`", ",", "6.`"}], "}"}]}], "}"}]], "Output",
 CellChangeTimes->{3.6368780012707644`*^9}]
}, Open  ]],

Cell[CellGroupData[{

Cell[BoxData[
 RowBox[{"Trev", "=", 
  RowBox[{
   RowBox[{"Table", "[", 
    RowBox[{
     RowBox[{"{", 
      RowBox[{"i", ",", 
       RowBox[{"(", 
        RowBox[{
         RowBox[{
          RowBox[{"\[Tau]", "[", "i", "]"}], "/.", 
          RowBox[{"kb", "\[Rule]", "2"}]}], "/.", 
         RowBox[{"kf", "\[Rule]", " ", "2"}]}], ")"}]}], "}"}], ",", " ", 
     RowBox[{"{", 
      RowBox[{"i", ",", "1", ",", "12"}], "}"}]}], "]"}], "//", 
   "N"}]}]], "Input",
 CellChangeTimes->{{3.6311159648545556`*^9, 3.631116000338585*^9}, {
   3.6311167763519707`*^9, 3.6311167825363245`*^9}, {3.63111685641355*^9, 
   3.6311168604937835`*^9}, {3.631116956819293*^9, 3.6311169691229963`*^9}, {
   3.6311172521881866`*^9, 3.631117270755249*^9}, 3.631117322379202*^9, {
   3.63130319085833*^9, 3.631303191994395*^9}, {3.631306573472804*^9, 
   3.6313065884996634`*^9}, {3.631309490126627*^9, 3.6313095145790257`*^9}, {
   3.6313095850340557`*^9, 3.63130960207403*^9}, {3.6337237019605093`*^9, 
   3.633723702442537*^9}, {3.633723779184926*^9, 3.6337237961638975`*^9}, {
   3.6368779711140394`*^9, 3.6368779787304754`*^9}}],

Cell[BoxData[
 RowBox[{"{", 
  RowBox[{
   RowBox[{"{", 
    RowBox[{"1.`", ",", "0.5`"}], "}"}], ",", 
   RowBox[{"{", 
    RowBox[{"2.`", ",", "1.5`"}], "}"}], ",", 
   RowBox[{"{", 
    RowBox[{"3.`", ",", "3.`"}], "}"}], ",", 
   RowBox[{"{", 
    RowBox[{"4.`", ",", "5.`"}], "}"}], ",", 
   RowBox[{"{", 
    RowBox[{"5.`", ",", "7.5`"}], "}"}], ",", 
   RowBox[{"{", 
    RowBox[{"6.`", ",", "10.5`"}], "}"}], ",", 
   RowBox[{"{", 
    RowBox[{"7.`", ",", "14.`"}], "}"}], ",", 
   RowBox[{"{", 
    RowBox[{"8.`", ",", "18.`"}], "}"}], ",", 
   RowBox[{"{", 
    RowBox[{"9.`", ",", "22.5`"}], "}"}], ",", 
   RowBox[{"{", 
    RowBox[{"10.`", ",", "27.5`"}], "}"}], ",", 
   RowBox[{"{", 
    RowBox[{"11.`", ",", "33.`"}], "}"}], ",", 
   RowBox[{"{", 
    RowBox[{"12.`", ",", "39.`"}], "}"}]}], "}"}]], "Output",
 CellChangeTimes->{
  3.631116001013624*^9, 3.6311167837993965`*^9, 3.631116860853804*^9, {
   3.6311169666058526`*^9, 3.631116969389012*^9}, {3.6311172561094112`*^9, 
   3.6311172715012913`*^9}, 3.6311173234182615`*^9, 3.631282868547716*^9, 
   3.6313031931934633`*^9, 3.631306593840969*^9, 3.631308633964658*^9, {
   3.63130949070266*^9, 3.631309514858042*^9}, {3.6313095856410904`*^9, 
   3.631309602956081*^9}, 3.6327568430995307`*^9, {3.6337237031295757`*^9, 
   3.6337237122790995`*^9}, {3.6337237795819488`*^9, 
   3.6337237965559196`*^9}, {3.636877976484347*^9, 3.6368779790694942`*^9}}]
}, Open  ]],

Cell[CellGroupData[{

Cell[BoxData[
 RowBox[{"Table", "[", 
  RowBox[{
   RowBox[{"{", 
    RowBox[{
     RowBox[{"Trev", "[", 
      RowBox[{"[", 
       RowBox[{"i", ",", "1"}], "]"}], "]"}], ",", 
     RowBox[{
      RowBox[{"Trev", "[", 
       RowBox[{"[", 
        RowBox[{"i", ",", "2"}], "]"}], "]"}], "/", " ", 
      RowBox[{"Tirr", "[", 
       RowBox[{"[", 
        RowBox[{"i", ",", "2"}], "]"}], "]"}]}]}], "}"}], ",", " ", 
   RowBox[{"{", 
    RowBox[{"i", ",", "1", ",", "12"}], "}"}]}], "]"}]], "Input",
 CellChangeTimes->{{3.631117312196619*^9, 3.6311173165068655`*^9}, {
  3.6368780104692907`*^9, 3.636878012521408*^9}}],

Cell[BoxData[
 RowBox[{"{", 
  RowBox[{
   RowBox[{"{", 
    RowBox[{"1.`", ",", "1.`"}], "}"}], ",", 
   RowBox[{"{", 
    RowBox[{"2.`", ",", "1.5`"}], "}"}], ",", 
   RowBox[{"{", 
    RowBox[{"3.`", ",", "2.`"}], "}"}], ",", 
   RowBox[{"{", 
    RowBox[{"4.`", ",", "2.5`"}], "}"}], ",", 
   RowBox[{"{", 
    RowBox[{"5.`", ",", "3.`"}], "}"}], ",", 
   RowBox[{"{", 
    RowBox[{"6.`", ",", "3.5`"}], "}"}], ",", 
   RowBox[{"{", 
    RowBox[{"7.`", ",", "4.`"}], "}"}], ",", 
   RowBox[{"{", 
    RowBox[{"8.`", ",", "4.5`"}], "}"}], ",", 
   RowBox[{"{", 
    RowBox[{"9.`", ",", "5.`"}], "}"}], ",", 
   RowBox[{"{", 
    RowBox[{"10.`", ",", "5.5`"}], "}"}], ",", 
   RowBox[{"{", 
    RowBox[{"11.`", ",", "6.`"}], "}"}], ",", 
   RowBox[{"{", 
    RowBox[{"12.`", ",", "6.5`"}], "}"}]}], "}"}]], "Output",
 CellChangeTimes->{
  3.6311173274254904`*^9, 3.63129458967337*^9, 3.631303383580353*^9, 
   3.631306617614329*^9, {3.631309493305809*^9, 3.631309517047167*^9}, {
   3.6313095877762127`*^9, 3.631309606226268*^9}, 3.633723726010885*^9, 
   3.6337237821270943`*^9, 3.633723822817422*^9, 3.6368780129184303`*^9}]
}, Open  ]],

Cell[CellGroupData[{

Cell[BoxData[
 RowBox[{
  RowBox[{
   RowBox[{"\[Tau]", "[", "24", "]"}], "/.", 
   RowBox[{"kb", "\[Rule]", "0"}]}], "/.", 
  RowBox[{"kf", "\[Rule]", "2"}]}]], "Input",
 CellChangeTimes->{3.6368780456823044`*^9}],

Cell[BoxData["12"], "Output",
 CellChangeTimes->{3.63687804612433*^9}]
}, Open  ]],

Cell[CellGroupData[{

Cell[BoxData[
 RowBox[{
  RowBox[{
   RowBox[{"\[Tau]", "[", "24", "]"}], "/.", 
   RowBox[{"kb", "\[Rule]", "2"}]}], "/.", 
  RowBox[{"kf", "\[Rule]", "2"}]}]], "Input",
 CellChangeTimes->{{3.6311168094468637`*^9, 3.631116812510039*^9}, {
   3.631117124190866*^9, 3.63111713107826*^9}, {3.631308731109214*^9, 
   3.631308733682361*^9}, {3.636878022468977*^9, 3.6368780308254547`*^9}, 
   3.636879065446632*^9}],

Cell[BoxData["150"], "Output",
 CellChangeTimes->{3.6368780469143753`*^9}]
}, Open  ]],

Cell[CellGroupData[{

Cell[BoxData[{
 RowBox[{
  RowBox[{"(", 
   RowBox[{
    RowBox[{
     RowBox[{"\[Tau]", "[", "10", "]"}], "/.", 
     RowBox[{"kb", "\[Rule]", "4"}]}], "/.", 
    RowBox[{"kf", "\[Rule]", "2"}]}], ")"}], "//", 
  "N"}], "\[IndentingNewLine]", 
 RowBox[{"%", "/", "5"}], "\[IndentingNewLine]", 
 RowBox[{
  RowBox[{"%%", "/", "60"}], "//", "N"}]}], "Input",
 CellChangeTimes->{{3.636879081604556*^9, 3.6368791185046663`*^9}}],

Cell[BoxData["1018.`"], "Output",
 CellChangeTimes->{3.636879078952404*^9, 3.6368791187356796`*^9}],

Cell[BoxData["203.60000000000002`"], "Output",
 CellChangeTimes->{3.636879078952404*^9, 3.6368791187376795`*^9}],

Cell[BoxData["16.966666666666665`"], "Output",
 CellChangeTimes->{3.636879078952404*^9, 3.6368791187396803`*^9}]
}, Open  ]],

Cell[CellGroupData[{

Cell[BoxData[
 RowBox[{"Fig1B", "=", 
  RowBox[{"ListLogPlot", "[", 
   RowBox[{
    RowBox[{"{", "\[IndentingNewLine]", 
     RowBox[{
      RowBox[{"Table", "[", 
       RowBox[{
        RowBox[{"{", 
         RowBox[{"n", ",", 
          RowBox[{
           FractionBox[
            RowBox[{
             SuperscriptBox[
              RowBox[{"(", "Kd", ")"}], 
              RowBox[{"n", "-", "1"}]], "+", 
             RowBox[{"Sum", "[", 
              RowBox[{
               RowBox[{
                SuperscriptBox[
                 RowBox[{"(", "Kd", ")"}], 
                 RowBox[{"n", "-", "m"}]], "m"}], ",", 
               RowBox[{"{", 
                RowBox[{"m", ",", "2", ",", "n"}], "}"}]}], "]"}]}], "n"], "/.", 
           RowBox[{"{", 
            RowBox[{"Kd", "\[Rule]", "0.01"}], "}"}]}]}], "}"}], ",", 
        RowBox[{"{", 
         RowBox[{"n", ",", "1", ",", "10"}], "}"}]}], "]"}], ",", 
      RowBox[{"Table", "[", 
       RowBox[{
        RowBox[{"{", 
         RowBox[{"n", ",", 
          RowBox[{
           FractionBox[
            RowBox[{
             SuperscriptBox[
              RowBox[{"(", "Kd", ")"}], 
              RowBox[{"n", "-", "1"}]], "+", 
             RowBox[{"Sum", "[", 
              RowBox[{
               RowBox[{
                SuperscriptBox[
                 RowBox[{"(", "Kd", ")"}], 
                 RowBox[{"n", "-", "m"}]], "m"}], ",", 
               RowBox[{"{", 
                RowBox[{"m", ",", "2", ",", "n"}], "}"}]}], "]"}]}], "n"], "/.", 
           RowBox[{"{", 
            RowBox[{"Kd", "\[Rule]", "0.50"}], "}"}]}]}], "}"}], ",", 
        RowBox[{"{", 
         RowBox[{"n", ",", "1", ",", "10"}], "}"}]}], "]"}], ",", 
      "\[IndentingNewLine]", 
      RowBox[{"Table", "[", 
       RowBox[{
        RowBox[{"{", 
         RowBox[{"n", ",", 
          RowBox[{
           FractionBox[
            RowBox[{
             SuperscriptBox[
              RowBox[{"(", "Kd", ")"}], 
              RowBox[{"n", "-", "1"}]], "+", 
             RowBox[{"Sum", "[", 
              RowBox[{
               RowBox[{
                SuperscriptBox[
                 RowBox[{"(", "Kd", ")"}], 
                 RowBox[{"n", "-", "m"}]], "m"}], ",", 
               RowBox[{"{", 
                RowBox[{"m", ",", "2", ",", "n"}], "}"}]}], "]"}]}], "n"], "/.", 
           RowBox[{"{", 
            RowBox[{"Kd", "\[Rule]", "1"}], "}"}]}]}], "}"}], ",", 
        RowBox[{"{", 
         RowBox[{"n", ",", "1", ",", "10"}], "}"}]}], "]"}], ",", 
      "\[IndentingNewLine]", 
      RowBox[{"Table", "[", 
       RowBox[{
        RowBox[{"{", 
         RowBox[{"n", ",", 
          RowBox[{
           FractionBox[
            RowBox[{
             SuperscriptBox[
              RowBox[{"(", "Kd", ")"}], 
              RowBox[{"n", "-", "1"}]], "+", 
             RowBox[{"Sum", "[", 
              RowBox[{
               RowBox[{
                SuperscriptBox[
                 RowBox[{"(", "Kd", ")"}], 
                 RowBox[{"n", "-", "m"}]], "m"}], ",", 
               RowBox[{"{", 
                RowBox[{"m", ",", "2", ",", "n"}], "}"}]}], "]"}]}], "n"], "/.", 
           RowBox[{"{", 
            RowBox[{"Kd", "\[Rule]", "2"}], "}"}]}]}], "}"}], ",", 
        RowBox[{"{", 
         RowBox[{"n", ",", "1", ",", "10"}], "}"}]}], "]"}], ",", 
      "\[IndentingNewLine]", 
      RowBox[{"Table", "[", 
       RowBox[{
        RowBox[{"{", 
         RowBox[{"n", ",", 
          RowBox[{
           FractionBox[
            RowBox[{
             SuperscriptBox[
              RowBox[{"(", "Kd", ")"}], 
              RowBox[{"n", "-", "1"}]], "+", 
             RowBox[{"Sum", "[", 
              RowBox[{
               RowBox[{
                SuperscriptBox[
                 RowBox[{"(", "Kd", ")"}], 
                 RowBox[{"n", "-", "m"}]], "m"}], ",", 
               RowBox[{"{", 
                RowBox[{"m", ",", "2", ",", "n"}], "}"}]}], "]"}]}], "n"], "/.", 
           RowBox[{"{", 
            RowBox[{"Kd", "\[Rule]", "10"}], "}"}]}]}], "}"}], ",", 
        RowBox[{"{", 
         RowBox[{"n", ",", "1", ",", "10"}], "}"}]}], "]"}]}], "}"}], ",", 
    RowBox[{"Joined", "\[Rule]", "True"}], ",", 
    RowBox[{"Frame", "\[Rule]", "True"}], ",", 
    RowBox[{"FrameLabel", "\[Rule]", 
     RowBox[{"{", 
      RowBox[{"\"\<Number of proteins in a complex, \!\(\*
StyleBox[\"n\",
FontSlant->\"Italic\"]\)\>\"", ",", 
       "\"\<\!\(\*FractionBox[\(\(<\)\(\*SubscriptBox[\(\[Tau]\), \
\(ASSEMBLY\)] \*SubscriptBox[\(\(>\)\(\\\ \)\), \(REVERSIBLE\)]\)\), \
\(\(<\)\*SubscriptBox[\(\[Tau]\), \(ASSEMBLY\)]\*SubscriptBox[\(>\), \
\(IRREVERSIBLE\)]\)]\)\>\""}], "}"}]}], ",", 
    RowBox[{"BaseStyle", "\[Rule]", 
     RowBox[{"{", 
      RowBox[{
       RowBox[{"FontFamily", "\[Rule]", "\"\<Arial\>\""}], ",", 
       RowBox[{"FontSize", "\[Rule]", "20"}]}], "}"}]}], ",", 
    RowBox[{"PlotStyle", "\[Rule]", 
     RowBox[{"{", 
      RowBox[{
       RowBox[{"{", 
        RowBox[{"Blue", ",", 
         RowBox[{"Thickness", "[", "0.005", "]"}]}], "}"}], ",", " ", 
       RowBox[{"{", 
        RowBox[{"Red", ",", 
         RowBox[{"Thickness", "[", "0.005", "]"}]}], "}"}], ",", 
       RowBox[{"{", 
        RowBox[{"Orange", ",", 
         RowBox[{"Thickness", "[", "0.005", "]"}]}], "}"}], ",", 
       RowBox[{"{", 
        RowBox[{"Green", ",", 
         RowBox[{"Thickness", "[", "0.005", "]"}]}], "}"}], ",", 
       RowBox[{"{", 
        RowBox[{"Purple", ",", 
         RowBox[{"Thickness", "[", "0.005", "]"}]}], "}"}]}], "}"}]}], ",", 
    RowBox[{"PlotRange", "\[Rule]", 
     RowBox[{"{", 
      RowBox[{
       RowBox[{"{", 
        RowBox[{"1", ",", "10"}], "}"}], ",", 
       RowBox[{"{", 
        RowBox[{"1", ",", "220"}], "}"}]}], "}"}]}], ",", 
    RowBox[{"FrameStyle", "\[Rule]", 
     RowBox[{"Thickness", "[", "0.003", "]"}]}], ",", 
    RowBox[{"FrameTicks", "\[Rule]", 
     RowBox[{"{", 
      RowBox[{
       RowBox[{"{", 
        RowBox[{"Automatic", ",", "None"}], "}"}], ",", 
       RowBox[{"{", 
        RowBox[{
         RowBox[{"{", 
          RowBox[{
          "1", ",", "2", ",", "3", ",", "4", ",", "5", ",", "6", ",", "7", 
           ",", "8", ",", "9", ",", "10"}], "}"}], ",", "None"}], "}"}]}], 
      "}"}]}], ",", 
    RowBox[{"Epilog", "\[Rule]", 
     RowBox[{"Thread", "[", 
      RowBox[{"Text", "[", 
       RowBox[{
        RowBox[{"{", 
         RowBox[{
         "\"\<0.01\>\"", ",", "\"\<0.5\>\"", ",", "\"\<1\>\"", ",", 
          "\"\<2\>\"", ",", "\"\<10\>\""}], "}"}], ",", 
        RowBox[{"{", 
         RowBox[{
          RowBox[{"{", 
           RowBox[{"9", ",", "0.25"}], "}"}], ",", 
          RowBox[{"{", 
           RowBox[{"9", ",", "0.85"}], "}"}], ",", 
          RowBox[{"{", 
           RowBox[{"9", ",", "1.85"}], "}"}], ",", 
          RowBox[{"{", 
           RowBox[{"9", ",", "5.1"}], "}"}], ",", 
          RowBox[{"{", 
           RowBox[{"3.25", ",", "5.1"}], "}"}]}], "}"}]}], "]"}], "]"}]}]}], 
   "]"}]}]], "Input",
 CellChangeTimes->{{3.4964032014500113`*^9, 3.496403311475355*^9}, {
   3.496403354141962*^9, 3.4964037245591087`*^9}, {3.496403805763811*^9, 
   3.4964038809175797`*^9}, {3.496403915452524*^9, 3.4964040537278147`*^9}, {
   3.496404357308742*^9, 3.496404491356992*^9}, {3.4964045278979063`*^9, 
   3.496404552807013*^9}, {3.496404586326579*^9, 3.496404963301056*^9}, {
   3.572297103733265*^9, 3.5722971392902985`*^9}, {3.572352519833992*^9, 
   3.572352521496087*^9}, {3.5723525587412176`*^9, 3.572352558903227*^9}, {
   3.595751897627178*^9, 3.5957519033845077`*^9}, {3.5957519552844763`*^9, 
   3.5957519653970547`*^9}, 3.595752108376232*^9, {3.5957522752137747`*^9, 
   3.5957522755627947`*^9}, 3.595752324027567*^9, {3.5957524314507113`*^9, 
   3.595752514760476*^9}, {3.5957537902444296`*^9, 3.595753791075477*^9}, {
   3.6026021936270695`*^9, 3.6026022007234755`*^9}}],

Cell[BoxData[
 GraphicsBox[{{}, {}, 
   {RGBColor[0, 0, 1], Thickness[0.005], 
    LineBox[{{1., 0.}, {2., 0.004987541511038968}, {3., 
     0.006677654753240497}, {4., 0.007521889525459201}, {5., 
     0.008028090472936206}, {6., 0.00836541548858352}, {7., 
     0.008606292281267762}, {8., 0.008786911806729594}, {9., 
     0.00892737110887761}, {10., 0.009039724347577934}}]}, 
   {RGBColor[1, 0, 0], Thickness[0.005], 
    LineBox[{{1., 0.}, {2., 0.22314355131420976`}, {3., 
     0.34830669426821564`}, {4., 0.4260843953109001}, {5., 
     0.4777857696877905}, {6., 0.5139457511022343}, {7., 
     0.5402977370906588}, {8., 0.5601736680056798}, {9., 
     0.5756082557310891}, {10., 0.5878951659601108}}]}, 
   {RGBColor[1, 0.5, 0], Thickness[0.005], 
    LineBox[{{1., 0.}, {2., 0.4054651081081644}, {3., 0.6931471805599453}, {
     4., 0.9162907318741551}, {5., 1.0986122886681098`}, {6., 
     1.252762968495368}, {7., 1.3862943611198906`}, {8., 
     1.5040773967762742`}, {9., 1.6094379124341003`}, {10., 
     1.7047480922384253`}}]}, 
   {RGBColor[0, 1, 0], Thickness[0.005], 
    LineBox[{{1., 0.}, {2., 0.6931471805599453}, {3., 1.2992829841302609`}, {
     4., 1.8718021769015913`}, {5., 2.4336133554004498`}, {6., 
     2.995732273553991}, {7., 3.563478187572664}, {8., 4.139158578011894}, {
     9., 4.723446926912464}, {10., 5.316157284676367}}]}, 
   {RGBColor[0.5, 0, 0.5], Thickness[0.005], 
    LineBox[{{1., 0.}, {2., 1.791759469228055}, {3., 3.713572066704308}, {
     3.8324731390572104`, 5.393627546352362}}]}},
  AspectRatio->NCache[GoldenRatio^(-1), 0.6180339887498948],
  Axes->True,
  AxesOrigin->{1, 0.},
  BaseStyle->{FontFamily -> "Arial", FontSize -> 20},
  CoordinatesToolOptions:>{"DisplayFunction" -> ({
      Part[#, 1], 
      Exp[
       Part[#, 2]]}& ), "CopiedValueFunction" -> ({
      Part[#, 1], 
      Exp[
       Part[#, 2]]}& )},
  Epilog->{
    InsetBox[
     FormBox["\"0.01\"", TraditionalForm], {9, 0.25}], 
    InsetBox[
     FormBox["\"0.5\"", TraditionalForm], {9, 0.85}], 
    InsetBox[
     FormBox["\"1\"", TraditionalForm], {9, 1.85}], 
    InsetBox[
     FormBox["\"2\"", TraditionalForm], {9, 5.1}], 
    InsetBox[
     FormBox["\"10\"", TraditionalForm], {3.25, 5.1}]},
  Frame->True,
  FrameLabel->{
    FormBox[
    "\"Number of proteins in a complex, \
\\!\\(\\*\\nStyleBox[\\\"n\\\",\\nFontSlant->\\\"Italic\\\"]\\)\"", 
     TraditionalForm], 
    FormBox[
    "\"\\!\\(\\*FractionBox[\\(\\(<\\)\\*SubscriptBox[\\(\[Tau]\\), \
\\(ASSEMBLY\\)]\\*SubscriptBox[\\(\\(>\\)\\(\\\\ \\)\\), \
\\(REVERSIBLE\\)]\\), \\(\\(<\\)\\*SubscriptBox[\\(\[Tau]\\), \\(ASSEMBLY\\)]\
\\*SubscriptBox[\\(>\\), \\(IRREVERSIBLE\\)]\\)]\\)\"", TraditionalForm]},
  FrameStyle->Thickness[0.003],
  FrameTicks->{{{{0., 
       FormBox["1", TraditionalForm]}, {0.6931471805599453, 
       FormBox["2", TraditionalForm]}, {1.6094379124341003`, 
       FormBox["5", TraditionalForm]}, {2.302585092994046, 
       FormBox["10", TraditionalForm]}, {2.995732273553991, 
       FormBox["20", TraditionalForm]}, {3.912023005428146, 
       FormBox["50", TraditionalForm]}, {4.605170185988092, 
       FormBox["100", TraditionalForm]}, {5.298317366548036, 
       FormBox["200", TraditionalForm]}, {6.214608098422191, 
       FormBox["500", TraditionalForm]}, {1.0986122886681098`, 
       FormBox["\"\"", TraditionalForm], {0.00375, 0.}, {
        Thickness[0.001]}}, {1.3862943611198906`, 
       FormBox["\"\"", TraditionalForm], {0.00375, 0.}, {
        Thickness[0.001]}}, {1.791759469228055, 
       FormBox["\"\"", TraditionalForm], {0.00375, 0.}, {
        Thickness[0.001]}}, {1.9459101490553132`, 
       FormBox["\"\"", TraditionalForm], {0.00375, 0.}, {
        Thickness[0.001]}}, {2.0794415416798357`, 
       FormBox["\"\"", TraditionalForm], {0.00375, 0.}, {
        Thickness[0.001]}}, {2.1972245773362196`, 
       FormBox["\"\"", TraditionalForm], {0.00375, 0.}, {
        Thickness[0.001]}}, {3.4011973816621555`, 
       FormBox["\"\"", TraditionalForm], {0.00375, 0.}, {
        Thickness[0.001]}}, {3.6888794541139363`, 
       FormBox["\"\"", TraditionalForm], {0.00375, 0.}, {
        Thickness[0.001]}}, {4.0943445622221, 
       FormBox["\"\"", TraditionalForm], {0.00375, 0.}, {
        Thickness[0.001]}}, {4.248495242049359, 
       FormBox["\"\"", TraditionalForm], {0.00375, 0.}, {
        Thickness[0.001]}}, {4.382026634673881, 
       FormBox["\"\"", TraditionalForm], {0.00375, 0.}, {
        Thickness[0.001]}}, {4.499809670330265, 
       FormBox["\"\"", TraditionalForm], {0.00375, 0.}, {
        Thickness[0.001]}}, {5.703782474656201, 
       FormBox["\"\"", TraditionalForm], {0.00375, 0.}, {
        Thickness[0.001]}}, {5.991464547107982, 
       FormBox["\"\"", TraditionalForm], {0.00375, 0.}, {
        Thickness[0.001]}}}, None}, {{{1, 
       FormBox["1", TraditionalForm]}, {2, 
       FormBox["2", TraditionalForm]}, {3, 
       FormBox["3", TraditionalForm]}, {4, 
       FormBox["4", TraditionalForm]}, {5, 
       FormBox["5", TraditionalForm]}, {6, 
       FormBox["6", TraditionalForm]}, {7, 
       FormBox["7", TraditionalForm]}, {8, 
       FormBox["8", TraditionalForm]}, {9, 
       FormBox["9", TraditionalForm]}, {10, 
       FormBox["10", TraditionalForm]}}, None}},
  GridLines->{None, None},
  ImageSize->{766., Automatic},
  Method->{},
  PlotRange->{{1, 10}, {0., 5.393627546352362}},
  PlotRangeClipping->True,
  PlotRangePadding->{{None, None}, {None, None}},
  Ticks->{Automatic, {{0., 
      FormBox["1", TraditionalForm]}, {0.6931471805599453, 
      FormBox["2", TraditionalForm]}, {1.6094379124341003`, 
      FormBox["5", TraditionalForm]}, {2.302585092994046, 
      FormBox["10", TraditionalForm]}, {2.995732273553991, 
      FormBox["20", TraditionalForm]}, {3.912023005428146, 
      FormBox["50", TraditionalForm]}, {4.605170185988092, 
      FormBox["100", TraditionalForm]}, {5.298317366548036, 
      FormBox["200", TraditionalForm]}, {6.214608098422191, 
      FormBox["500", TraditionalForm]}, {1.0986122886681098`, 
      FormBox["\"\"", TraditionalForm], {0.00375, 0.}, {
       Thickness[0.001]}}, {1.3862943611198906`, 
      FormBox["\"\"", TraditionalForm], {0.00375, 0.}, {
       Thickness[0.001]}}, {1.791759469228055, 
      FormBox["\"\"", TraditionalForm], {0.00375, 0.}, {
       Thickness[0.001]}}, {1.9459101490553132`, 
      FormBox["\"\"", TraditionalForm], {0.00375, 0.}, {
       Thickness[0.001]}}, {2.0794415416798357`, 
      FormBox["\"\"", TraditionalForm], {0.00375, 0.}, {
       Thickness[0.001]}}, {2.1972245773362196`, 
      FormBox["\"\"", TraditionalForm], {0.00375, 0.}, {
       Thickness[0.001]}}, {3.4011973816621555`, 
      FormBox["\"\"", TraditionalForm], {0.00375, 0.}, {
       Thickness[0.001]}}, {3.6888794541139363`, 
      FormBox["\"\"", TraditionalForm], {0.00375, 0.}, {
       Thickness[0.001]}}, {4.0943445622221, 
      FormBox["\"\"", TraditionalForm], {0.00375, 0.}, {
       Thickness[0.001]}}, {4.248495242049359, 
      FormBox["\"\"", TraditionalForm], {0.00375, 0.}, {
       Thickness[0.001]}}, {4.382026634673881, 
      FormBox["\"\"", TraditionalForm], {0.00375, 0.}, {
       Thickness[0.001]}}, {4.499809670330265, 
      FormBox["\"\"", TraditionalForm], {0.00375, 0.}, {
       Thickness[0.001]}}, {5.703782474656201, 
      FormBox["\"\"", TraditionalForm], {0.00375, 0.}, {
       Thickness[0.001]}}, {5.991464547107982, 
      FormBox["\"\"", TraditionalForm], {0.00375, 0.}, {
       Thickness[0.001]}}}}]], "Output",
 CellChangeTimes->{{3.496404392049268*^9, 3.496404491899379*^9}, {
   3.4964045309353313`*^9, 3.4964045535012627`*^9}, {3.49640464612431*^9, 
   3.496404963777944*^9}, 3.496463643683014*^9, 3.497761014644607*^9, 
   3.5722961442243843`*^9, {3.572297108182519*^9, 3.5722971407333813`*^9}, 
   3.572352522039118*^9, 3.5723525593982553`*^9, 3.595751966471116*^9, 
   3.5957521093012853`*^9, 3.595752276339839*^9, 3.5957523243845873`*^9, {
   3.5957525017577324`*^9, 3.59575251552652*^9}, 3.595752547813367*^9, 
   3.595753793032589*^9, 3.595754122301422*^9}]
}, Open  ]],

Cell["\<\
Mean waiting time of a complex formation from 3 protiens, reversible - \
irreversible, with/without branches\
\>", "Text",
 CellChangeTimes->{{3.60260229627394*^9, 3.6026023050864444`*^9}, {
  3.6026023474268665`*^9, 3.6026023478498907`*^9}, {3.6026023975757346`*^9, 
  3.602602427587451*^9}},
 FontSize->18],

Cell[BoxData[
 RowBox[{
  RowBox[{"parm", "=", 
   RowBox[{"{", 
    RowBox[{
     RowBox[{"k1f", "\[Rule]", "kf"}], ",", 
     RowBox[{"k2f", "\[Rule]", "kf"}], ",", 
     RowBox[{"k3f", "\[Rule]", "kf"}], ",", 
     RowBox[{"k4f", "\[Rule]", "kf"}], ",", 
     RowBox[{"k5f", "\[Rule]", "kf"}], ",", 
     RowBox[{"k6f", "\[Rule]", "kf"}], ",", 
     RowBox[{"k7f", "\[Rule]", "kf"}], ",", 
     RowBox[{"k8f", "\[Rule]", "kf"}], ",", 
     RowBox[{"k9f", "\[Rule]", "kf"}], ",", 
     RowBox[{"k10f", "\[Rule]", "kf"}], ",", 
     RowBox[{"k11f", "\[Rule]", "kf"}], ",", 
     RowBox[{"k12f", "\[Rule]", "kf"}], ",", 
     RowBox[{"k1b", "\[Rule]", "kb"}], ",", 
     RowBox[{"k2b", "\[Rule]", "kb"}], ",", 
     RowBox[{"k3b", "\[Rule]", "kb"}], ",", 
     RowBox[{"k4b", "\[Rule]", "kb"}], ",", 
     RowBox[{"k5b", "\[Rule]", "kb"}], ",", 
     RowBox[{"k6b", "\[Rule]", "kb"}], ",", 
     RowBox[{"k7b", "\[Rule]", "kb"}], ",", 
     RowBox[{"k8b", "\[Rule]", "kb"}], ",", 
     RowBox[{"k9b", "\[Rule]", "kb"}], ",", 
     RowBox[{"k10f", "\[Rule]", "kf"}], ",", 
     RowBox[{"k11f", "\[Rule]", "kf"}], ",", 
     RowBox[{"k12f", "\[Rule]", "kf"}]}], "}"}]}], ";"}]], "Input",
 CellChangeTimes->{{3.44085643860215*^9, 3.440856439107874*^9}, {
   3.440856487054748*^9, 3.4408565653822107`*^9}, {3.440856614341576*^9, 
   3.440856671236732*^9}, 3.440857208061247*^9, {3.440857912950536*^9, 
   3.440857913238441*^9}, {3.440858489858447*^9, 3.440858489960164*^9}, 
   3.4408585887127934`*^9, 3.496122895296851*^9, {3.4961230275349083`*^9, 
   3.496123042539791*^9}}],

Cell[CellGroupData[{

Cell[BoxData[{
 RowBox[{
  RowBox[{"sys", "=", 
   RowBox[{
    RowBox[{"{", "\[IndentingNewLine]", 
     RowBox[{
      RowBox[{
       RowBox[{
        RowBox[{"p0", "'"}], "[", "t", "]"}], "\[Equal]", 
       RowBox[{
        RowBox[{"k1b", "*", 
         RowBox[{"p01", "[", "t", "]"}]}], "+", 
        RowBox[{"k2b", "*", 
         RowBox[{"p02", "[", "t", "]"}]}], "+", 
        RowBox[{"k3b", "*", 
         RowBox[{"p03", "[", "t", "]"}]}], "-", 
        RowBox[{
         RowBox[{"(", 
          RowBox[{"k1f", "+", "k2f", "+", "k3f"}], ")"}], "*", 
         RowBox[{"p0", "[", "t", "]"}]}]}]}], ",", "\[IndentingNewLine]", 
      RowBox[{
       RowBox[{
        RowBox[{"p01", "'"}], "[", "t", "]"}], "\[Equal]", 
       RowBox[{
        RowBox[{"k1f", "*", 
         RowBox[{"p0", "[", "t", "]"}]}], "+", 
        RowBox[{"k4b", "*", 
         RowBox[{"p012", "[", "t", "]"}]}], "+", 
        RowBox[{"k5b", "*", 
         RowBox[{"p013", "[", "t", "]"}]}], "-", 
        RowBox[{
         RowBox[{"(", 
          RowBox[{"k1b", "+", "k4f", "+", "k5f"}], ")"}], "*", 
         RowBox[{"p01", "[", "t", "]"}]}]}]}], ",", "\[IndentingNewLine]", 
      RowBox[{
       RowBox[{
        RowBox[{"p02", "'"}], "[", "t", "]"}], "\[Equal]", 
       RowBox[{
        RowBox[{"k2f", "*", 
         RowBox[{"p0", "[", "t", "]"}]}], "+", 
        RowBox[{"k6b", "*", 
         RowBox[{"p012", "[", "t", "]"}]}], "+", 
        RowBox[{"k7b", "*", 
         RowBox[{"p023", "[", "t", "]"}]}], "-", 
        RowBox[{
         RowBox[{"(", 
          RowBox[{"k2b", "+", "k6f", "+", "k7f"}], ")"}], "*", 
         RowBox[{"p02", "[", "t", "]"}]}]}]}], ",", "\[IndentingNewLine]", 
      RowBox[{
       RowBox[{
        RowBox[{"p03", "'"}], "[", "t", "]"}], "\[Equal]", 
       RowBox[{
        RowBox[{"k3f", "*", 
         RowBox[{"p0", "[", "t", "]"}]}], "+", 
        RowBox[{"k8b", "*", 
         RowBox[{"p023", "[", "t", "]"}]}], "+", 
        RowBox[{"k9b", "*", 
         RowBox[{"p013", "[", "t", "]"}]}], "-", 
        RowBox[{
         RowBox[{"(", 
          RowBox[{"k3b", "+", "k8f", "+", "k9f"}], ")"}], "*", 
         RowBox[{"p03", "[", "t", "]"}]}]}]}], ",", "\[IndentingNewLine]", 
      RowBox[{
       RowBox[{
        RowBox[{"p012", "'"}], "[", "t", "]"}], "\[Equal]", 
       RowBox[{
        RowBox[{"k4f", "*", 
         RowBox[{"p01", "[", "t", "]"}]}], "+", 
        RowBox[{"k6f", "*", 
         RowBox[{"p02", "[", "t", "]"}]}], "-", 
        RowBox[{
         RowBox[{"(", 
          RowBox[{"k4b", "+", "k6b", "+", "k10f"}], ")"}], "*", 
         RowBox[{"p012", "[", "t", "]"}]}]}]}], ",", "\[IndentingNewLine]", 
      RowBox[{
       RowBox[{
        RowBox[{"p023", "'"}], "[", "t", "]"}], "\[Equal]", 
       RowBox[{
        RowBox[{"k7f", "*", 
         RowBox[{"p02", "[", "t", "]"}]}], "+", 
        RowBox[{"k8f", "*", 
         RowBox[{"p03", "[", "t", "]"}]}], "-", 
        RowBox[{
         RowBox[{"(", 
          RowBox[{"k7b", "+", "k8b", "+", "k11f"}], ")"}], "*", 
         RowBox[{"p023", "[", "t", "]"}]}]}]}], ",", "\[IndentingNewLine]", 
      RowBox[{
       RowBox[{
        RowBox[{"p013", "'"}], "[", "t", "]"}], "\[Equal]", 
       RowBox[{
        RowBox[{"k5f", "*", 
         RowBox[{"p01", "[", "t", "]"}]}], "+", 
        RowBox[{"k9f", "*", 
         RowBox[{"p03", "[", "t", "]"}]}], "-", 
        RowBox[{
         RowBox[{"(", 
          RowBox[{"k9b", "+", "k5b", "+", "k12f"}], ")"}], "*", 
         RowBox[{"p013", "[", "t", "]"}]}]}]}]}], "\[IndentingNewLine]", 
     "}"}], "/.", "parm"}]}], ";"}], "\[IndentingNewLine]", 
 RowBox[{
  RowBox[{"LaplaceTransform", "[", 
   RowBox[{"sys", ",", "t", ",", "s"}], "]"}], ";"}], "\[IndentingNewLine]", 
 RowBox[{
  RowBox[{
   RowBox[{"sollaplace", "=", 
    RowBox[{"Solve", "[", 
     RowBox[{"%", ",", 
      RowBox[{"{", 
       RowBox[{
        RowBox[{"LaplaceTransform", "[", 
         RowBox[{
          RowBox[{"p0", "[", "t", "]"}], ",", "t", ",", "s"}], "]"}], ",", 
        RowBox[{"LaplaceTransform", "[", 
         RowBox[{
          RowBox[{"p01", "[", "t", "]"}], ",", "t", ",", "s"}], "]"}], ",", 
        RowBox[{"LaplaceTransform", "[", 
         RowBox[{
          RowBox[{"p02", "[", "t", "]"}], ",", "t", ",", "s"}], "]"}], ",", 
        RowBox[{"LaplaceTransform", "[", 
         RowBox[{
          RowBox[{"p03", "[", "t", "]"}], ",", "t", ",", "s"}], "]"}], ",", 
        RowBox[{"LaplaceTransform", "[", 
         RowBox[{
          RowBox[{"p012", "[", "t", "]"}], ",", "t", ",", "s"}], "]"}], ",", 
        RowBox[{"LaplaceTransform", "[", 
         RowBox[{
          RowBox[{"p013", "[", "t", "]"}], ",", "t", ",", "s"}], "]"}], ",", 
        RowBox[{"LaplaceTransform", "[", 
         RowBox[{
          RowBox[{"p023", "[", "t", "]"}], ",", "t", ",", "s"}], "]"}]}], 
       "}"}]}], "]"}]}], ";"}], "\[IndentingNewLine]", 
  RowBox[{"(*", 
   RowBox[{
    RowBox[{"sol", "=", 
     RowBox[{
      RowBox[{"InverseLaplaceTransform", "[", 
       RowBox[{
        RowBox[{"%", "/.", "parm"}], ",", "s", ",", "t"}], "]"}], "/.", 
      RowBox[{"{", 
       RowBox[{
        RowBox[{
         RowBox[{"p0", "[", "0", "]"}], "\[Rule]", "1"}], ",", 
        RowBox[{
         RowBox[{"p01", "[", "0", "]"}], "\[Rule]", "0"}], ",", 
        RowBox[{
         RowBox[{"p02", "[", "0", "]"}], "\[Rule]", "0"}], ",", 
        RowBox[{
         RowBox[{"p03", "[", "0", "]"}], "\[Rule]", "0"}], ",", 
        RowBox[{
         RowBox[{"p012", "[", "0", "]"}], "\[Rule]", "0"}], ",", 
        RowBox[{
         RowBox[{"p023", "[", "0", "]"}], "\[Rule]", "0"}], ",", 
        RowBox[{
         RowBox[{"p013", "[", "0", "]"}], "\[Rule]", "0"}]}], "}"}]}]}], ";", 
    "\[IndentingNewLine]", 
    RowBox[{"tpdf", "=", 
     RowBox[{
      RowBox[{"(", 
       RowBox[{
        RowBox[{"k10f", "*", 
         RowBox[{
          RowBox[{"(", 
           RowBox[{
            RowBox[{"p012", "[", "t", "]"}], "/.", "sol"}], ")"}], "[", 
          RowBox[{"[", "1", "]"}], "]"}]}], "+", 
        RowBox[{"k12f", "*", 
         RowBox[{
          RowBox[{"(", 
           RowBox[{
            RowBox[{"p013", "[", "t", "]"}], "/.", "sol"}], ")"}], "[", 
          RowBox[{"[", "1", "]"}], "]"}]}], "+", 
        RowBox[{"k11f", "*", 
         RowBox[{
          RowBox[{"(", 
           RowBox[{
            RowBox[{"p023", "[", "t", "]"}], "/.", "sol"}], ")"}], "[", 
          RowBox[{"[", "1", "]"}], "]"}]}]}], ")"}], "/.", "parm"}]}], ";"}], 
   "*)"}]}], "\[IndentingNewLine]", 
 RowBox[{
  RowBox[{"p1laplace", "=", 
   RowBox[{
    RowBox[{
     RowBox[{
      RowBox[{"k10f", "*", 
       RowBox[{
        RowBox[{"(", 
         RowBox[{
          RowBox[{"LaplaceTransform", "[", 
           RowBox[{
            RowBox[{"p012", "[", "t", "]"}], ",", "t", ",", "s"}], "]"}], "/.",
           "sollaplace"}], ")"}], "[", 
        RowBox[{"[", "1", "]"}], "]"}]}], "+", 
      RowBox[{"k12f", "*", 
       RowBox[{
        RowBox[{"(", 
         RowBox[{
          RowBox[{"LaplaceTransform", "[", 
           RowBox[{
            RowBox[{"p013", "[", "t", "]"}], ",", "t", ",", "s"}], "]"}], "/.",
           "sollaplace"}], ")"}], "[", 
        RowBox[{"[", "1", "]"}], "]"}]}], "+", 
      RowBox[{"k11f", "*", 
       RowBox[{
        RowBox[{"(", 
         RowBox[{
          RowBox[{"LaplaceTransform", "[", 
           RowBox[{
            RowBox[{"p023", "[", "t", "]"}], ",", "t", ",", "s"}], "]"}], "/.",
           "sollaplace"}], ")"}], "[", 
        RowBox[{"[", "1", "]"}], "]"}]}]}], "/.", 
     RowBox[{"{", 
      RowBox[{
       RowBox[{
        RowBox[{"p0", "[", "0", "]"}], "\[Rule]", "1"}], ",", 
       RowBox[{
        RowBox[{"p01", "[", "0", "]"}], "\[Rule]", "0"}], ",", 
       RowBox[{
        RowBox[{"p02", "[", "0", "]"}], "\[Rule]", "0"}], ",", 
       RowBox[{
        RowBox[{"p03", "[", "0", "]"}], "\[Rule]", "0"}], ",", 
       RowBox[{
        RowBox[{"p012", "[", "0", "]"}], "\[Rule]", "0"}], ",", 
       RowBox[{
        RowBox[{"p023", "[", "0", "]"}], "\[Rule]", "0"}], ",", 
       RowBox[{
        RowBox[{"p013", "[", "0", "]"}], "\[Rule]", "0"}]}], "}"}]}], "/.", 
    "parm"}]}], ";"}], "\[IndentingNewLine]", 
 RowBox[{
  RowBox[{"secmom", "=", 
   RowBox[{
    RowBox[{
     RowBox[{
      SuperscriptBox[
       RowBox[{"(", 
        RowBox[{"-", "1"}], ")"}], "2"], "*", 
      RowBox[{"D", "[", 
       RowBox[{"p1laplace", ",", 
        RowBox[{"{", 
         RowBox[{"s", ",", "2"}], "}"}]}], "]"}]}], "/.", 
     RowBox[{"s", "\[Rule]", "0"}]}], "//", "Simplify"}]}], " ", 
  RowBox[{"(*", " ", 
   RowBox[{"second", " ", "moment"}], " ", "*)"}]}], "\[IndentingNewLine]", 
 RowBox[{
  RowBox[{"mean", "=", 
   RowBox[{
    RowBox[{
     RowBox[{
      RowBox[{"-", "1"}], "*", 
      RowBox[{"D", "[", 
       RowBox[{"p1laplace", ",", "s"}], "]"}]}], "/.", 
     RowBox[{"s", "\[Rule]", "0"}]}], "//", "Simplify"}]}], " ", 
  "\[IndentingNewLine]", 
  RowBox[{"(*", " ", 
   RowBox[{
   "first", " ", "moment", " ", "mean", " ", "of", " ", "the", " ", "waiting",
     " ", "time"}], "  ", "*)"}]}], "\[IndentingNewLine]", 
 RowBox[{
  RowBox[{
   FractionBox[
    RowBox[{"%%", "-", 
     SuperscriptBox["%", "2"]}], 
    SuperscriptBox["%", "2"]], "//", "Simplify"}], " ", 
  RowBox[{"(*", " ", "noise", " ", "*)"}], "\[IndentingNewLine]", 
  RowBox[{"(*", 
   RowBox[{"plA", "=", 
    RowBox[{
     RowBox[{
      RowBox[{
       RowBox[{"LogLogPlot", "[", 
        RowBox[{
         RowBox[{"tpdf", "/.", "parm"}], ",", 
         RowBox[{"{", 
          RowBox[{"t", ",", "0.001", ",", "10"}], "}"}], ",", 
         RowBox[{"PlotRange", "\[Rule]", "All"}], ",", 
         RowBox[{"PlotStyle", "\[Rule]", 
          RowBox[{"Thickness", "[", "0.01", "]"}]}]}], "]"}], 
       "\[IndentingNewLine]", 
       RowBox[{"Integrate", "[", 
        RowBox[{
         RowBox[{"t", "*", "tpdf"}], ",", 
         RowBox[{"{", 
          RowBox[{"t", ",", "0", ",", "Infinity"}], "}"}]}], "]"}]}], "//", 
      RowBox[{"N", "\[IndentingNewLine]", 
       RowBox[{"(", 
        RowBox[{
         RowBox[{"Integrate", "[", 
          RowBox[{
           RowBox[{
            RowBox[{"t", "^", "2"}], "*", "tpdf"}], ",", 
           RowBox[{"{", 
            RowBox[{"t", ",", "0", ",", "Infinity"}], "}"}]}], "]"}], "-", 
         RowBox[{"%", "^", "2"}]}], ")"}]}]}], "//", "N"}]}], 
   "*)"}]}], "\[IndentingNewLine]", 
 RowBox[{"Collect", "[", 
  RowBox[{
   RowBox[{
    FractionBox["mean", 
     RowBox[{"3", "/", "kf"}]], "//", "Expand"}], ",", 
   RowBox[{"kb", "/", "kf"}]}], "]"}]}], "Input",
 CellChangeTimes->{{3.4408552734888573`*^9, 3.440855378202593*^9}, {
   3.440855881439376*^9, 3.4408561528673277`*^9}, {3.440856184204423*^9, 
   3.440856389188684*^9}, {3.4408564702923727`*^9, 3.440856481484561*^9}, {
   3.440856572897459*^9, 3.440856585531733*^9}, {3.440856688840706*^9, 
   3.4408568506910057`*^9}, {3.440856913286318*^9, 3.440856918194013*^9}, {
   3.440857027208255*^9, 3.440857031577512*^9}, {3.440857155481103*^9, 
   3.440857165426073*^9}, {3.440857276948123*^9, 3.440857285463871*^9}, {
   3.440857350377036*^9, 3.4408573566368017`*^9}, {3.44085739270654*^9, 
   3.440857508211029*^9}, {3.440857594341073*^9, 3.440857676037776*^9}, {
   3.440857787576126*^9, 3.4408577947856493`*^9}, {3.440857903564417*^9, 
   3.4408579332205667`*^9}, 3.440858221300539*^9, {3.44085843509387*^9, 
   3.4408585192364817`*^9}, {3.440858725877407*^9, 3.440858783367715*^9}, {
   3.496122915287424*^9, 3.496122918710492*^9}, {3.496122972080412*^9, 
   3.496122995619795*^9}, {3.496123067916793*^9, 3.4961230688210917`*^9}, {
   3.496373435160327*^9, 3.496373454032074*^9}, 3.4963873026964827`*^9, {
   3.4964693395089207`*^9, 3.496469339604731*^9}, {3.4964694043367662`*^9, 
   3.4964694044568167`*^9}, {3.497761190534395*^9, 3.497761198959655*^9}}],

Cell[BoxData[
 FractionBox[
  RowBox[{
   RowBox[{"4", " ", 
    SuperscriptBox["kb", "4"]}], "+", 
   RowBox[{"28", " ", 
    SuperscriptBox["kb", "3"], " ", "kf"}], "+", 
   RowBox[{"93", " ", 
    SuperscriptBox["kb", "2"], " ", 
    SuperscriptBox["kf", "2"]}], "+", 
   RowBox[{"136", " ", "kb", " ", 
    SuperscriptBox["kf", "3"]}], "+", 
   RowBox[{"85", " ", 
    SuperscriptBox["kf", "4"]}]}], 
  RowBox[{"18", " ", 
   SuperscriptBox["kf", "6"]}]]], "Output",
 CellChangeTimes->{{3.44085740517489*^9, 3.4408575092767887`*^9}, {
   3.440857599531213*^9, 3.440857677417777*^9}, {3.44085789061609*^9, 
   3.4408579341978407`*^9}, 3.440858222314987*^9, 3.440858257793498*^9, 
   3.44085834112514*^9, {3.4408584414551687`*^9, 3.440858523507271*^9}, {
   3.44085859063846*^9, 3.440858618672966*^9}, {3.44085872797882*^9, 
   3.440858788323861*^9}, 3.4961228989648943`*^9, 3.4961229561982803`*^9, {
   3.496123001118245*^9, 3.496123011477806*^9}, {3.4961230452035*^9, 
   3.496123070730563*^9}, 3.496373365087022*^9, {3.4963734493874817`*^9, 
   3.4963734560136833`*^9}, 3.496388605907867*^9, 3.496398005927588*^9, 
   3.496463623853443*^9, {3.496469340110821*^9, 3.4964693454446507`*^9}, 
   3.496469406741023*^9, 3.49776099832644*^9, {3.4977612005512533`*^9, 
   3.4977612201667013`*^9}}],

Cell[BoxData[
 FractionBox[
  RowBox[{
   RowBox[{"2", " ", 
    SuperscriptBox["kb", "2"]}], "+", 
   RowBox[{"7", " ", "kb", " ", "kf"}], "+", 
   RowBox[{"11", " ", 
    SuperscriptBox["kf", "2"]}]}], 
  RowBox[{"6", " ", 
   SuperscriptBox["kf", "3"]}]]], "Output",
 CellChangeTimes->{{3.44085740517489*^9, 3.4408575092767887`*^9}, {
   3.440857599531213*^9, 3.440857677417777*^9}, {3.44085789061609*^9, 
   3.4408579341978407`*^9}, 3.440858222314987*^9, 3.440858257793498*^9, 
   3.44085834112514*^9, {3.4408584414551687`*^9, 3.440858523507271*^9}, {
   3.44085859063846*^9, 3.440858618672966*^9}, {3.44085872797882*^9, 
   3.440858788323861*^9}, 3.4961228989648943`*^9, 3.4961229561982803`*^9, {
   3.496123001118245*^9, 3.496123011477806*^9}, {3.4961230452035*^9, 
   3.496123070730563*^9}, 3.496373365087022*^9, {3.4963734493874817`*^9, 
   3.4963734560136833`*^9}, 3.496388605907867*^9, 3.496398005927588*^9, 
   3.496463623853443*^9, {3.496469340110821*^9, 3.4964693454446507`*^9}, 
   3.496469406741023*^9, 3.49776099832644*^9, {3.4977612005512533`*^9, 
   3.4977612207995663`*^9}}],

Cell[BoxData[
 FractionBox[
  RowBox[{
   SuperscriptBox[
    RowBox[{"(", 
     RowBox[{"kb", "+", "kf"}], ")"}], "2"], " ", 
   RowBox[{"(", 
    RowBox[{
     RowBox[{"4", " ", 
      SuperscriptBox["kb", "2"]}], "+", 
     RowBox[{"20", " ", "kb", " ", "kf"}], "+", 
     RowBox[{"49", " ", 
      SuperscriptBox["kf", "2"]}]}], ")"}]}], 
  SuperscriptBox[
   RowBox[{"(", 
    RowBox[{
     RowBox[{"2", " ", 
      SuperscriptBox["kb", "2"]}], "+", 
     RowBox[{"7", " ", "kb", " ", "kf"}], "+", 
     RowBox[{"11", " ", 
      SuperscriptBox["kf", "2"]}]}], ")"}], "2"]]], "Output",
 CellChangeTimes->{{3.44085740517489*^9, 3.4408575092767887`*^9}, {
   3.440857599531213*^9, 3.440857677417777*^9}, {3.44085789061609*^9, 
   3.4408579341978407`*^9}, 3.440858222314987*^9, 3.440858257793498*^9, 
   3.44085834112514*^9, {3.4408584414551687`*^9, 3.440858523507271*^9}, {
   3.44085859063846*^9, 3.440858618672966*^9}, {3.44085872797882*^9, 
   3.440858788323861*^9}, 3.4961228989648943`*^9, 3.4961229561982803`*^9, {
   3.496123001118245*^9, 3.496123011477806*^9}, {3.4961230452035*^9, 
   3.496123070730563*^9}, 3.496373365087022*^9, {3.4963734493874817`*^9, 
   3.4963734560136833`*^9}, 3.496388605907867*^9, 3.496398005927588*^9, 
   3.496463623853443*^9, {3.496469340110821*^9, 3.4964693454446507`*^9}, 
   3.496469406741023*^9, 3.49776099832644*^9, {3.4977612005512533`*^9, 
   3.497761220834532*^9}}],

Cell[BoxData[
 RowBox[{
  FractionBox["11", "18"], "+", 
  FractionBox[
   SuperscriptBox["kb", "2"], 
   RowBox[{"9", " ", 
    SuperscriptBox["kf", "2"]}]], "+", 
  FractionBox[
   RowBox[{"7", " ", "kb"}], 
   RowBox[{"18", " ", "kf"}]]}]], "Output",
 CellChangeTimes->{{3.44085740517489*^9, 3.4408575092767887`*^9}, {
   3.440857599531213*^9, 3.440857677417777*^9}, {3.44085789061609*^9, 
   3.4408579341978407`*^9}, 3.440858222314987*^9, 3.440858257793498*^9, 
   3.44085834112514*^9, {3.4408584414551687`*^9, 3.440858523507271*^9}, {
   3.44085859063846*^9, 3.440858618672966*^9}, {3.44085872797882*^9, 
   3.440858788323861*^9}, 3.4961228989648943`*^9, 3.4961229561982803`*^9, {
   3.496123001118245*^9, 3.496123011477806*^9}, {3.4961230452035*^9, 
   3.496123070730563*^9}, 3.496373365087022*^9, {3.4963734493874817`*^9, 
   3.4963734560136833`*^9}, 3.496388605907867*^9, 3.496398005927588*^9, 
   3.496463623853443*^9, {3.496469340110821*^9, 3.4964693454446507`*^9}, 
   3.496469406741023*^9, 3.49776099832644*^9, {3.4977612005512533`*^9, 
   3.497761220872209*^9}}]
}, Open  ]],

Cell[TextData[StyleBox["Sequential, no branches",
 FontSize->16]], "Text",
 CellChangeTimes->{{3.49612355819899*^9, 3.4961235600825653`*^9}, {
  3.496123963351911*^9, 3.4961239660351257`*^9}}],

Cell[BoxData[
 RowBox[{
  RowBox[{"parm", "=", 
   RowBox[{"{", 
    RowBox[{
     RowBox[{"k1f", "\[Rule]", "kf"}], ",", 
     RowBox[{"k2f", "\[Rule]", "kf"}], ",", 
     RowBox[{"k3f", "\[Rule]", "kf"}], ",", 
     RowBox[{"k4f", "\[Rule]", "kf"}], ",", 
     RowBox[{"k5f", "\[Rule]", "kf"}], ",", 
     RowBox[{"k6f", "\[Rule]", "kf"}], ",", 
     RowBox[{"k7f", "\[Rule]", "kf"}], ",", 
     RowBox[{"k8f", "\[Rule]", "kf"}], ",", 
     RowBox[{"k9f", "\[Rule]", "kf"}], ",", 
     RowBox[{"k10f", "\[Rule]", "kf"}], ",", 
     RowBox[{"k11f", "\[Rule]", "kf"}], ",", 
     RowBox[{"k12f", "\[Rule]", "kf"}], ",", 
     RowBox[{"k1b", "\[Rule]", "kb"}], ",", 
     RowBox[{"k2b", "\[Rule]", "kb"}], ",", 
     RowBox[{"k3b", "\[Rule]", "kb"}], ",", 
     RowBox[{"k4b", "\[Rule]", "kb"}], ",", 
     RowBox[{"k5b", "\[Rule]", "kb"}], ",", 
     RowBox[{"k6b", "\[Rule]", "kb"}], ",", 
     RowBox[{"k7b", "\[Rule]", "kb"}], ",", 
     RowBox[{"k8b", "\[Rule]", "kb"}], ",", 
     RowBox[{"k9b", "\[Rule]", "kb"}], ",", 
     RowBox[{"k10f", "\[Rule]", "kf"}], ",", 
     RowBox[{"k11f", "\[Rule]", "kf"}], ",", 
     RowBox[{"k12f", "\[Rule]", "kf"}]}], "}"}]}], ";"}]], "Input",
 CellChangeTimes->{{3.44085643860215*^9, 3.440856439107874*^9}, {
   3.440856487054748*^9, 3.4408565653822107`*^9}, {3.440856614341576*^9, 
   3.440856671236732*^9}, 3.440857208061247*^9, {3.440857912950536*^9, 
   3.440857913238441*^9}, {3.440858489858447*^9, 3.440858489960164*^9}, 
   3.4408585887127934`*^9, 3.496122895296851*^9, {3.4961230275349083`*^9, 
   3.496123042539791*^9}}],

Cell[CellGroupData[{

Cell[BoxData[{
 RowBox[{
  RowBox[{"sys", "=", 
   RowBox[{"{", "\[IndentingNewLine]", 
    RowBox[{
     RowBox[{
      RowBox[{
       RowBox[{"p0", "'"}], "[", "t", "]"}], "\[Equal]", 
      RowBox[{
       RowBox[{"kb", "*", 
        RowBox[{"p01", "[", "t", "]"}]}], "-", 
       RowBox[{"kf", "*", 
        RowBox[{"p0", "[", "t", "]"}]}]}]}], ",", "\[IndentingNewLine]", 
     RowBox[{
      RowBox[{
       RowBox[{"p01", "'"}], "[", "t", "]"}], "\[Equal]", 
      RowBox[{
       RowBox[{"kf", "*", 
        RowBox[{"p0", "[", "t", "]"}]}], "+", 
       RowBox[{"kb", "*", 
        RowBox[{"p012", "[", "t", "]"}]}], "-", 
       RowBox[{
        RowBox[{"(", 
         RowBox[{"kf", "+", "kb"}], ")"}], "*", 
        RowBox[{"p01", "[", "t", "]"}]}]}]}], ",", "\[IndentingNewLine]", 
     RowBox[{
      RowBox[{
       RowBox[{"p012", "'"}], "[", "t", "]"}], "\[Equal]", 
      RowBox[{
       RowBox[{"kf", "*", 
        RowBox[{"p01", "[", "t", "]"}]}], "-", 
       RowBox[{
        RowBox[{"(", 
         RowBox[{"kb", "+", "kf"}], ")"}], "*", 
        RowBox[{"p012", "[", "t", "]"}]}]}]}]}], "\[IndentingNewLine]", 
    "}"}]}], ";"}], "\[IndentingNewLine]", 
 RowBox[{
  RowBox[{"LaplaceTransform", "[", 
   RowBox[{"sys", ",", "t", ",", "s"}], "]"}], ";"}], "\[IndentingNewLine]", 
 RowBox[{
  RowBox[{"sollaplace", "=", 
   RowBox[{"Solve", "[", 
    RowBox[{"%", ",", 
     RowBox[{"{", 
      RowBox[{
       RowBox[{"LaplaceTransform", "[", 
        RowBox[{
         RowBox[{"p0", "[", "t", "]"}], ",", "t", ",", "s"}], "]"}], ",", 
       RowBox[{"LaplaceTransform", "[", 
        RowBox[{
         RowBox[{"p01", "[", "t", "]"}], ",", "t", ",", "s"}], "]"}], ",", 
       RowBox[{"LaplaceTransform", "[", 
        RowBox[{
         RowBox[{"p012", "[", "t", "]"}], ",", "t", ",", "s"}], "]"}]}], 
      "}"}]}], "]"}]}], ";"}], "\[IndentingNewLine]", 
 RowBox[{
  RowBox[{"sol", "=", 
   RowBox[{
    RowBox[{"InverseLaplaceTransform", "[", 
     RowBox[{
      RowBox[{"%", "/.", "parm"}], ",", "s", ",", "t"}], "]"}], "/.", 
    RowBox[{"{", 
     RowBox[{
      RowBox[{
       RowBox[{"p0", "[", "0", "]"}], "\[Rule]", "1"}], ",", 
      RowBox[{
       RowBox[{"p01", "[", "0", "]"}], "\[Rule]", "0"}], ",", 
      RowBox[{
       RowBox[{"p02", "[", "0", "]"}], "\[Rule]", "0"}], ",", 
      RowBox[{
       RowBox[{"p03", "[", "0", "]"}], "\[Rule]", "0"}], ",", 
      RowBox[{
       RowBox[{"p012", "[", "0", "]"}], "\[Rule]", "0"}], ",", 
      RowBox[{
       RowBox[{"p023", "[", "0", "]"}], "\[Rule]", "0"}], ",", 
      RowBox[{
       RowBox[{"p013", "[", "0", "]"}], "\[Rule]", "0"}]}], "}"}]}]}], 
  ";"}], "\[IndentingNewLine]", 
 RowBox[{
  RowBox[{"tpdf", "=", 
   RowBox[{
    RowBox[{"(", 
     RowBox[{"kf", "*", 
      RowBox[{
       RowBox[{"(", 
        RowBox[{
         RowBox[{"p012", "[", "t", "]"}], "/.", "sol"}], ")"}], "[", 
       RowBox[{"[", "1", "]"}], "]"}]}], ")"}], "/.", "parm"}]}], 
  ";"}], "\[IndentingNewLine]", 
 RowBox[{
  RowBox[{"p1laplace", "=", 
   RowBox[{
    RowBox[{"kf", "*", 
     RowBox[{
      RowBox[{"(", 
       RowBox[{
        RowBox[{"LaplaceTransform", "[", 
         RowBox[{
          RowBox[{"p012", "[", "t", "]"}], ",", "t", ",", "s"}], "]"}], "/.", 
        "sollaplace"}], ")"}], "[", 
      RowBox[{"[", "1", "]"}], "]"}]}], "/.", 
    RowBox[{"{", 
     RowBox[{
      RowBox[{
       RowBox[{"p0", "[", "0", "]"}], "\[Rule]", "1"}], ",", 
      RowBox[{
       RowBox[{"p01", "[", "0", "]"}], "\[Rule]", "0"}], ",", 
      RowBox[{
       RowBox[{"p012", "[", "0", "]"}], "\[Rule]", "0"}]}], "}"}]}]}], 
  ";"}], "\[IndentingNewLine]", 
 RowBox[{
  RowBox[{"secmom", "=", 
   RowBox[{
    RowBox[{
     RowBox[{
      SuperscriptBox[
       RowBox[{"(", 
        RowBox[{"-", "1"}], ")"}], "2"], "*", 
      RowBox[{"D", "[", 
       RowBox[{"p1laplace", ",", 
        RowBox[{"{", 
         RowBox[{"s", ",", "2"}], "}"}]}], "]"}]}], "/.", 
     RowBox[{"s", "\[Rule]", "0"}]}], "//", "Simplify"}]}], " ", 
  RowBox[{"(*", " ", 
   RowBox[{"second", " ", "moment"}], " ", "*)"}], 
  ";"}], "\[IndentingNewLine]", 
 RowBox[{
  RowBox[{"mean", "=", 
   RowBox[{
    RowBox[{
     RowBox[{
      RowBox[{"-", "1"}], "*", 
      RowBox[{"D", "[", 
       RowBox[{"p1laplace", ",", "s"}], "]"}]}], "/.", 
     RowBox[{"s", "\[Rule]", "0"}]}], "//", "Simplify"}]}], " ", 
  RowBox[{"(*", " ", 
   RowBox[{
   "first", " ", "moment", " ", "mean", " ", "of", " ", "the", " ", "waiting",
     " ", "time"}], "  ", "*)"}]}], "\[IndentingNewLine]", 
 RowBox[{
  RowBox[{
   FractionBox[
    RowBox[{"%%", "-", 
     SuperscriptBox["%", "2"]}], 
    SuperscriptBox["%", "2"]], "//", "Simplify"}], " ", 
  RowBox[{"(*", " ", "noise", " ", "*)"}]}], "\[IndentingNewLine]", 
 RowBox[{
  RowBox[{
   RowBox[{
    RowBox[{
     RowBox[{"Sqrt", "[", 
      RowBox[{"secmom", "-", 
       RowBox[{"mean", "^", "2"}]}], "]"}], "/.", 
     RowBox[{"kb", "\[Rule]", "1"}]}], "/.", 
    RowBox[{"kf", "\[Rule]", "10"}]}], "//", "N"}], " ", 
  RowBox[{"(*", "std", "*)"}]}], "\[IndentingNewLine]", 
 RowBox[{
  RowBox[{
   RowBox[{
    RowBox[{"mean", "/.", 
     RowBox[{"kb", "\[Rule]", "1"}]}], "/.", 
    RowBox[{"kf", "\[Rule]", "10"}]}], "//", "N"}], " ", 
  RowBox[{"(*", "mean", "*)"}], 
  "\[IndentingNewLine]"}], "\[IndentingNewLine]", 
 RowBox[{
  RowBox[{
   RowBox[{"Pl0", "=", 
    RowBox[{"Plot", "[", 
     RowBox[{
      RowBox[{
       RowBox[{
        RowBox[{"tpdf", "/.", "parm"}], "/.", 
        RowBox[{"kb", "\[Rule]", "1"}]}], "/.", 
       RowBox[{"kf", "\[Rule]", "10"}]}], ",", 
      RowBox[{"{", 
       RowBox[{"t", ",", "0.001", ",", "1.5"}], "}"}], ",", 
      RowBox[{"PlotRange", "\[Rule]", "All"}], ",", 
      RowBox[{"PlotStyle", "\[Rule]", 
       RowBox[{"{", 
        RowBox[{"Blue", ",", 
         RowBox[{"Thickness", "[", "0.01", "]"}]}], "}"}]}], ",", 
      RowBox[{"Frame", "\[Rule]", "True"}], ",", 
      RowBox[{"FrameLabel", "\[Rule]", 
       RowBox[{"{", 
        RowBox[{
        "\"\<\!\(\*SubscriptBox[\(k\), \(B\)]\)t [-]\>\"", ",", 
         "\"\<assembly time pd\>\""}], "}"}]}], ",", 
      RowBox[{"BaseStyle", "\[Rule]", 
       RowBox[{"{", 
        RowBox[{
         RowBox[{"FontFamily", "\[Rule]", "\"\<Gill Sans Light\>\""}], ",", 
         RowBox[{"FontSize", "\[Rule]", "10"}]}], "}"}]}], ",", 
      RowBox[{"FrameStyle", "\[Rule]", 
       RowBox[{"Thickness", "[", "0.0025", "]"}]}]}], "]"}]}], ";"}], 
  "\[IndentingNewLine]"}], "\[IndentingNewLine]", 
 RowBox[{
  RowBox[{"Pl", "=", 
   RowBox[{"Show", "[", 
    RowBox[{"Pl0", ",", 
     RowBox[{"Graphics", "[", 
      RowBox[{"{", 
       RowBox[{"Red", ",", 
        RowBox[{"PointSize", "[", "0.05", "]"}], ",", 
        RowBox[{"Point", "[", 
         RowBox[{"{", 
          RowBox[{
           RowBox[{
            RowBox[{
             RowBox[{"mean", "/.", 
              RowBox[{"kb", "\[Rule]", "1"}]}], "/.", 
             RowBox[{"kf", "\[Rule]", "10"}]}], "//", "N"}], ",", 
           RowBox[{
            RowBox[{
             RowBox[{
              RowBox[{"tpdf", "/.", "parm"}], "/.", 
              RowBox[{"kb", "\[Rule]", "1"}]}], "/.", 
             RowBox[{"kf", "\[Rule]", "10"}]}], "/.", 
            RowBox[{"t", "\[Rule]", 
             RowBox[{"(", 
              RowBox[{
               RowBox[{
                RowBox[{"mean", "/.", 
                 RowBox[{"kb", "\[Rule]", "1"}]}], "/.", 
                RowBox[{"kf", "\[Rule]", "10"}]}], "//", "N"}], ")"}]}]}]}], 
          "}"}], "]"}]}], "}"}], "]"}]}], "]"}]}], 
  "\[IndentingNewLine]"}], "\[IndentingNewLine]", 
 RowBox[{"Collect", "[", 
  RowBox[{
   RowBox[{
    FractionBox["mean", 
     RowBox[{"3", "/", "kf"}]], "//", "Expand"}], ",", 
   RowBox[{"kb", "/", "kf"}]}], "]"}], "\[IndentingNewLine]", 
 RowBox[{
  RowBox[{
   RowBox[{"mean", "/.", 
    RowBox[{"kb", "\[Rule]", 
     RowBox[{"1", "/", "10"}]}]}], "/.", 
   RowBox[{"kf", "\[Rule]", "0.1"}]}], "//", "N"}]}], "Input",
 CellChangeTimes->{{3.4408552734888573`*^9, 3.440855378202593*^9}, {
   3.440855881439376*^9, 3.4408561528673277`*^9}, {3.440856184204423*^9, 
   3.440856389188684*^9}, {3.4408564702923727`*^9, 3.440856481484561*^9}, {
   3.440856572897459*^9, 3.440856585531733*^9}, {3.440856688840706*^9, 
   3.4408568506910057`*^9}, {3.440856913286318*^9, 3.440856918194013*^9}, {
   3.440857027208255*^9, 3.440857031577512*^9}, {3.440857155481103*^9, 
   3.440857165426073*^9}, {3.440857276948123*^9, 3.440857285463871*^9}, {
   3.440857350377036*^9, 3.4408573566368017`*^9}, {3.44085739270654*^9, 
   3.440857508211029*^9}, {3.440857594341073*^9, 3.440857676037776*^9}, {
   3.440857787576126*^9, 3.4408577947856493`*^9}, {3.440857903564417*^9, 
   3.4408579332205667`*^9}, 3.440858221300539*^9, {3.44085843509387*^9, 
   3.4408585192364817`*^9}, {3.440858725877407*^9, 3.440858783367715*^9}, {
   3.496122915287424*^9, 3.496122918710492*^9}, {3.496122972080412*^9, 
   3.496122995619795*^9}, {3.496123067916793*^9, 3.4961230688210917`*^9}, {
   3.4961236229335527`*^9, 3.496123755962674*^9}, {3.4961238270732107`*^9, 
   3.4961238574633303`*^9}, {3.49612391601762*^9, 3.49612394450758*^9}, {
   3.496373462238841*^9, 3.4963734636167927`*^9}, {3.49638636465464*^9, 
   3.4963863698623466`*^9}, {3.4963864046871862`*^9, 3.49638643799617*^9}, {
   3.496386469044924*^9, 3.4963867236761723`*^9}, {3.496386753909981*^9, 
   3.496386775122546*^9}, {3.496386818976305*^9, 3.496386848532055*^9}, {
   3.496386890774782*^9, 3.4963869350370207`*^9}, {3.496386973486596*^9, 
   3.496387034932548*^9}, {3.496387103395549*^9, 3.496387152665144*^9}, {
   3.496387190482779*^9, 3.4963871910645638`*^9}, {3.496387261746451*^9, 
   3.49638726340035*^9}, {3.496387350288245*^9, 3.496387388778916*^9}, {
   3.49638743729744*^9, 3.4963874732465963`*^9}, {3.496387543429778*^9, 
   3.496387632746838*^9}, {3.496387802419539*^9, 3.496387813427331*^9}, {
   3.496387948772091*^9, 3.4963879580464697`*^9}, {3.496388033062443*^9, 
   3.496388071484254*^9}, {3.4963882813634987`*^9, 3.496388281724867*^9}, {
   3.496388336527584*^9, 3.496388339476746*^9}, {3.496388495772286*^9, 
   3.4963885091224613`*^9}, {3.496388942103903*^9, 3.49638894310848*^9}, {
   3.4963890062353477`*^9, 3.496389013288226*^9}, {3.496389051857826*^9, 
   3.496389068013085*^9}, {3.496389269140009*^9, 3.496389273259845*^9}, {
   3.496394079606773*^9, 3.496394084441699*^9}, {3.496394180216955*^9, 
   3.496394180517912*^9}, {3.496394342694992*^9, 3.496394408301539*^9}, {
   3.496395335263647*^9, 3.49639535533924*^9}, {3.496469364802684*^9, 
   3.496469364942593*^9}, {3.496469398871964*^9, 3.49646939901744*^9}, {
   3.497761178459022*^9, 3.4977611798600492`*^9}}],

Cell[BoxData[
 FractionBox[
  RowBox[{
   SuperscriptBox["kb", "2"], "+", 
   RowBox[{"2", " ", "kb", " ", "kf"}], "+", 
   RowBox[{"3", " ", 
    SuperscriptBox["kf", "2"]}]}], 
  SuperscriptBox["kf", "3"]]], "Output",
 CellChangeTimes->{{3.44085740517489*^9, 3.4408575092767887`*^9}, {
   3.440857599531213*^9, 3.440857677417777*^9}, {3.44085789061609*^9, 
   3.4408579341978407`*^9}, 3.440858222314987*^9, 3.440858257793498*^9, 
   3.44085834112514*^9, {3.4408584414551687`*^9, 3.440858523507271*^9}, {
   3.44085859063846*^9, 3.440858618672966*^9}, {3.44085872797882*^9, 
   3.440858788323861*^9}, 3.4961228989648943`*^9, 3.4961229561982803`*^9, {
   3.496123001118245*^9, 3.496123011477806*^9}, {3.4961230452035*^9, 
   3.496123070730563*^9}, 3.496123757191181*^9, {3.4961238292401447`*^9, 
   3.496123858576124*^9}, {3.4961239366331787`*^9, 3.4961239688336763`*^9}, {
   3.496373458846488*^9, 3.496373464628726*^9}, 3.496386383152293*^9, {
   3.496386422880176*^9, 3.4963864433295317`*^9}, 3.496386486866815*^9, {
   3.496386518597814*^9, 3.49638657917918*^9}, 3.496386633836832*^9, 
   3.496386664311907*^9, 3.49638672901849*^9, 3.496386780344598*^9, {
   3.4963868242222347`*^9, 3.496386853520111*^9}, 3.496386920264368*^9, 
   3.496386963175397*^9, 3.4963870164558268`*^9, 3.496387051415565*^9, {
   3.496387109051201*^9, 3.496387125937229*^9}, 3.49638715763282*^9, 
   3.496387195571148*^9, 3.4963872691650352`*^9, {3.496387376022709*^9, 
   3.4963873936642942`*^9}, {3.4963875919204063`*^9, 3.496387615682201*^9}, 
   3.496387818395794*^9, 3.496387963118701*^9, {3.496388053659337*^9, 
   3.49638807701429*^9}, 3.4963883449990273`*^9, {3.496388501104869*^9, 
   3.496388514991632*^9}, 3.496388611013013*^9, 3.4963889479321938`*^9, 
   3.4963890181665077`*^9, {3.496389058516151*^9, 3.496389073010558*^9}, 
   3.496389277766333*^9, 3.496394092719513*^9, 3.496394185078327*^9, {
   3.496394347806884*^9, 3.496394413259696*^9}, {3.49639534088842*^9, 
   3.4963953602079268`*^9}, 3.4963980127010202`*^9, 3.496463629150503*^9, 
   3.49646937006504*^9, 3.496469417026387*^9, 3.4973543552020683`*^9, 
   3.497761002765677*^9, 3.4977611846257057`*^9, 3.632756975380097*^9}],

Cell[BoxData[
 FractionBox[
  RowBox[{
   SuperscriptBox["kb", "4"], "+", 
   RowBox[{"4", " ", 
    SuperscriptBox["kb", "3"], " ", "kf"}], "+", 
   RowBox[{"10", " ", 
    SuperscriptBox["kb", "2"], " ", 
    SuperscriptBox["kf", "2"]}], "+", 
   RowBox[{"8", " ", "kb", " ", 
    SuperscriptBox["kf", "3"]}], "+", 
   RowBox[{"3", " ", 
    SuperscriptBox["kf", "4"]}]}], 
  SuperscriptBox[
   RowBox[{"(", 
    RowBox[{
     SuperscriptBox["kb", "2"], "+", 
     RowBox[{"2", " ", "kb", " ", "kf"}], "+", 
     RowBox[{"3", " ", 
      SuperscriptBox["kf", "2"]}]}], ")"}], "2"]]], "Output",
 CellChangeTimes->{{3.44085740517489*^9, 3.4408575092767887`*^9}, {
   3.440857599531213*^9, 3.440857677417777*^9}, {3.44085789061609*^9, 
   3.4408579341978407`*^9}, 3.440858222314987*^9, 3.440858257793498*^9, 
   3.44085834112514*^9, {3.4408584414551687`*^9, 3.440858523507271*^9}, {
   3.44085859063846*^9, 3.440858618672966*^9}, {3.44085872797882*^9, 
   3.440858788323861*^9}, 3.4961228989648943`*^9, 3.4961229561982803`*^9, {
   3.496123001118245*^9, 3.496123011477806*^9}, {3.4961230452035*^9, 
   3.496123070730563*^9}, 3.496123757191181*^9, {3.4961238292401447`*^9, 
   3.496123858576124*^9}, {3.4961239366331787`*^9, 3.4961239688336763`*^9}, {
   3.496373458846488*^9, 3.496373464628726*^9}, 3.496386383152293*^9, {
   3.496386422880176*^9, 3.4963864433295317`*^9}, 3.496386486866815*^9, {
   3.496386518597814*^9, 3.49638657917918*^9}, 3.496386633836832*^9, 
   3.496386664311907*^9, 3.49638672901849*^9, 3.496386780344598*^9, {
   3.4963868242222347`*^9, 3.496386853520111*^9}, 3.496386920264368*^9, 
   3.496386963175397*^9, 3.4963870164558268`*^9, 3.496387051415565*^9, {
   3.496387109051201*^9, 3.496387125937229*^9}, 3.49638715763282*^9, 
   3.496387195571148*^9, 3.4963872691650352`*^9, {3.496387376022709*^9, 
   3.4963873936642942`*^9}, {3.4963875919204063`*^9, 3.496387615682201*^9}, 
   3.496387818395794*^9, 3.496387963118701*^9, {3.496388053659337*^9, 
   3.49638807701429*^9}, 3.4963883449990273`*^9, {3.496388501104869*^9, 
   3.496388514991632*^9}, 3.496388611013013*^9, 3.4963889479321938`*^9, 
   3.4963890181665077`*^9, {3.496389058516151*^9, 3.496389073010558*^9}, 
   3.496389277766333*^9, 3.496394092719513*^9, 3.496394185078327*^9, {
   3.496394347806884*^9, 3.496394413259696*^9}, {3.49639534088842*^9, 
   3.4963953602079268`*^9}, 3.4963980127010202`*^9, 3.496463629150503*^9, 
   3.49646937006504*^9, 3.496469417026387*^9, 3.4973543552020683`*^9, 
   3.497761002765677*^9, 3.4977611846257057`*^9, 3.632756975729117*^9}],

Cell[BoxData["0.19758795509848268`"], "Output",
 CellChangeTimes->{{3.44085740517489*^9, 3.4408575092767887`*^9}, {
   3.440857599531213*^9, 3.440857677417777*^9}, {3.44085789061609*^9, 
   3.4408579341978407`*^9}, 3.440858222314987*^9, 3.440858257793498*^9, 
   3.44085834112514*^9, {3.4408584414551687`*^9, 3.440858523507271*^9}, {
   3.44085859063846*^9, 3.440858618672966*^9}, {3.44085872797882*^9, 
   3.440858788323861*^9}, 3.4961228989648943`*^9, 3.4961229561982803`*^9, {
   3.496123001118245*^9, 3.496123011477806*^9}, {3.4961230452035*^9, 
   3.496123070730563*^9}, 3.496123757191181*^9, {3.4961238292401447`*^9, 
   3.496123858576124*^9}, {3.4961239366331787`*^9, 3.4961239688336763`*^9}, {
   3.496373458846488*^9, 3.496373464628726*^9}, 3.496386383152293*^9, {
   3.496386422880176*^9, 3.4963864433295317`*^9}, 3.496386486866815*^9, {
   3.496386518597814*^9, 3.49638657917918*^9}, 3.496386633836832*^9, 
   3.496386664311907*^9, 3.49638672901849*^9, 3.496386780344598*^9, {
   3.4963868242222347`*^9, 3.496386853520111*^9}, 3.496386920264368*^9, 
   3.496386963175397*^9, 3.4963870164558268`*^9, 3.496387051415565*^9, {
   3.496387109051201*^9, 3.496387125937229*^9}, 3.49638715763282*^9, 
   3.496387195571148*^9, 3.4963872691650352`*^9, {3.496387376022709*^9, 
   3.4963873936642942`*^9}, {3.4963875919204063`*^9, 3.496387615682201*^9}, 
   3.496387818395794*^9, 3.496387963118701*^9, {3.496388053659337*^9, 
   3.49638807701429*^9}, 3.4963883449990273`*^9, {3.496388501104869*^9, 
   3.496388514991632*^9}, 3.496388611013013*^9, 3.4963889479321938`*^9, 
   3.4963890181665077`*^9, {3.496389058516151*^9, 3.496389073010558*^9}, 
   3.496389277766333*^9, 3.496394092719513*^9, 3.496394185078327*^9, {
   3.496394347806884*^9, 3.496394413259696*^9}, {3.49639534088842*^9, 
   3.4963953602079268`*^9}, 3.4963980127010202`*^9, 3.496463629150503*^9, 
   3.49646937006504*^9, 3.496469417026387*^9, 3.4973543552020683`*^9, 
   3.497761002765677*^9, 3.4977611846257057`*^9, 3.632756975764119*^9}],

Cell[BoxData["0.321`"], "Output",
 CellChangeTimes->{{3.44085740517489*^9, 3.4408575092767887`*^9}, {
   3.440857599531213*^9, 3.440857677417777*^9}, {3.44085789061609*^9, 
   3.4408579341978407`*^9}, 3.440858222314987*^9, 3.440858257793498*^9, 
   3.44085834112514*^9, {3.4408584414551687`*^9, 3.440858523507271*^9}, {
   3.44085859063846*^9, 3.440858618672966*^9}, {3.44085872797882*^9, 
   3.440858788323861*^9}, 3.4961228989648943`*^9, 3.4961229561982803`*^9, {
   3.496123001118245*^9, 3.496123011477806*^9}, {3.4961230452035*^9, 
   3.496123070730563*^9}, 3.496123757191181*^9, {3.4961238292401447`*^9, 
   3.496123858576124*^9}, {3.4961239366331787`*^9, 3.4961239688336763`*^9}, {
   3.496373458846488*^9, 3.496373464628726*^9}, 3.496386383152293*^9, {
   3.496386422880176*^9, 3.4963864433295317`*^9}, 3.496386486866815*^9, {
   3.496386518597814*^9, 3.49638657917918*^9}, 3.496386633836832*^9, 
   3.496386664311907*^9, 3.49638672901849*^9, 3.496386780344598*^9, {
   3.4963868242222347`*^9, 3.496386853520111*^9}, 3.496386920264368*^9, 
   3.496386963175397*^9, 3.4963870164558268`*^9, 3.496387051415565*^9, {
   3.496387109051201*^9, 3.496387125937229*^9}, 3.49638715763282*^9, 
   3.496387195571148*^9, 3.4963872691650352`*^9, {3.496387376022709*^9, 
   3.4963873936642942`*^9}, {3.4963875919204063`*^9, 3.496387615682201*^9}, 
   3.496387818395794*^9, 3.496387963118701*^9, {3.496388053659337*^9, 
   3.49638807701429*^9}, 3.4963883449990273`*^9, {3.496388501104869*^9, 
   3.496388514991632*^9}, 3.496388611013013*^9, 3.4963889479321938`*^9, 
   3.4963890181665077`*^9, {3.496389058516151*^9, 3.496389073010558*^9}, 
   3.496389277766333*^9, 3.496394092719513*^9, 3.496394185078327*^9, {
   3.496394347806884*^9, 3.496394413259696*^9}, {3.49639534088842*^9, 
   3.4963953602079268`*^9}, 3.4963980127010202`*^9, 3.496463629150503*^9, 
   3.49646937006504*^9, 3.496469417026387*^9, 3.4973543552020683`*^9, 
   3.497761002765677*^9, 3.4977611846257057`*^9, 3.632756975766119*^9}],

Cell[BoxData[
 GraphicsBox[{{{}, {}, 
    {RGBColor[0, 0, 1], Thickness[0.01], LineBox[CompressedData["
1:eJwVl3c8Vf8fx3GvyGwaJUW+iKJEml4nKmW1S0rJ3kpWUlE2yQpJXFmRPcpI
ZLtkpygrsuOaF4Xf/f11Hs/zeX/OeX9e7/fr/ThHRN/mghELExOTHzMT0/+v
vPXz76z1z6HCeeY37wECkhQm1fzRq9C0pe/plD0Pwo7jF/O9W9BmWum/E6yL
3WK+nxIeGqBJdPubba+McZCH15963ATxEaTj2aQ7OLEQcm2S1QK9tBKP6af2
OPdLQGIT1RorNn0vVeoeQGZQy1lI9S44Jlizz1m4Qf76+j6ZXffANpnW4nXe
A4ebWlWPc9rjNdPKTH2YD4iTYekX/zigPJr2PvlQAE4Vam82bnQC1+hw9eWo
IGjIbnVxynLGZv/e7n1nQnEhvuuXb4gL3F/uiM0RDYe2IOXMa/tHGMyxspSQ
jES2WzBnn5Ab2DIKB3l1KFD4OKM0yv0EN6c0/4sTeoP8+Uu2MytPcL2pTL15
Jg6fLPg7WPvcYf91x+aU7iRQL0clSiV4o3Z0s1eEViY0A5c79jPyvLHJXufj
wyw0UW9yH/PyxY3p4rSBvGy0Q8TurJk/Gq9kGScSeZja1LqjkC8QHH0/WD4V
FUIu+2mh0vNA/JVSqW6R+Qi7s/KXytmC8EfdI6c4uRh0nxde9QtBOD3UIa1y
vRTLK1cnujtD4Bf6Up41tBxrR34WkWLC8e5OQvDbRCrUPJ9d9uaPwPGofw0/
wurgv1NpkiswAg8mZLbRfOrBezNGlM/tJcr9x4IeOzVgc+ttH0mDV2i4V36y
4XAzRIoHr2hKxGAobeR23t2vkPRd4p9LjsH3Yr/Dp9a2I0Lay1KLjwKmDfEB
5DftoCxE7pmPoODXRpWwkfZvyAguyzgZHYtGp73bnTU70VC1PnfgbRymjt2i
7TbpAZds5kfRT0kwahRnSeT5De/V8S/Rwxkwd/komshHw8YTQQqNGzIhprtP
UpCgQZ99N/nsvkzEreMOcDOjgSnodqyWdSYsckLLZT/ScPRN/Q/N4UxYnZDR
ndSbQm7Fm3MaP7PA96zN1CZpGvFrzx4+U5EDw9jBJ75ic5j5MsJe+ysHpYIl
Ne7qc1AOdv92mjkXno+vshnYzqF3S6HdaaVcDKaBWlsyB6Hd/2Wo5ufiqKWN
usK1eYRq/d15KjUPZR7W3Ps86XgaksStEvoBl/mc1RyrFtHeXJ6zK/sDXvmc
UAgbXoTkut5r65o+QLeG0y+QYwkN/gKJXZz5aEl5EM+ntYQtnj5KTk/zwX57
lMOgdQlZThY2abYFWFgoP9rW/hc9urLN/OeLIGbHZcVVugy5KHXHFesifNtm
L6LatQz3TpNtv/2L8Oykebr20jKkrlLMsmuKYGZQt7K6fwUO59azaBIf4drZ
qqebsAJulRm5J7LF+Fdzf/GE6yqOSH4IHecugQ6TpaSSHxPhKpdKviFTghbn
1FOIYCIqjsba1WmVQNg/6r5EAhOhcd7vUsrzEtjz1u5I+8REyBbLcuSylyJl
6CTlGY2JOD5Iot71LUXsZZXZhLPMhKHFiltyZCkMrY+4CV5nJjxpC4f6Ukpx
WyPymp0xM0Fd+pN8rq4Ut6wHWHtdmIkLvN99ZLk+w+zsOE/gW8b+g6ln/jz7
jLdKWb+v/WXsL05k/i/6M0bU9hWdZGUh3irHFtxI/4wdfdb6grwsxB+NsF31
DZ+x9VLvOSdRFsLhtuvad7xlOHB75Pfm0yyEt++lWtOgMrhKpVh1BrAQKbxn
3SixZVgtD/x+OpyFqA89c+h7Vhm6FHM6YmJYiPUxSsmqLWUo/dLWzpbJQkTm
SPqIbywHj8Cbs58bWYh3P/+dHmD4UNBV9vYQB4m4pCZKWxNfDpX3Neds1pOI
fx9Uw3fllOPXYeOMfn4SoRUS/Nu6uRyffjhOBomRCNoZySeL3BXgDOBeZD1G
Ig58uFjE41UBnn02d7XNSUSP2H39fWEVGFHRbk6zIRHewdFrLyVUwOPlric0
OxLRYTVy9WV5BYo1B9crPSYRLmKPZ3cyVUKs+e6zv8EkoiwoZc+h+5Vgd6Cf
4f5AIixWG9uue1ciY/Zds1IRidhkNffgUXglJntNY26WkAij0wS1PK8Ssm2q
GmbVJIJ99aux1nQlKlivJ6e2k4gsy7/cd5mrcKHrvfCFThKh07kjL2RdFa4L
D10b7CIR7/IsSB0yjHWuB/o/BhjntWSmGFhUIbTN4+niFImgd4irejpX4Yfx
uQm+ORJBUdWYeOtThZ8yGrE7F0jElGj40YmkKjxtTRDhXCERoR27O5wGqpBy
UlBn01oycUz1guurmSpocFi1pXGSicFcR4lPLNX4dPP4VkUeMqEYWGZPEqkG
sy/becGNZKLzlPaGAN1qxAkY7hUWIhMuW8yF56yqcXD3uKyhMJnYNvFA6saj
aihXbKwO30Em9F7EKEvFVMOkqGB9jRiZYDHL0grKqMaajpXJCnEyEXe0XGeh
pBrDx+8UZUgy3t8/aFvVWw3KS3+bs7vJhPeHhUd7pqrBvyrwlCxDJnb5cfiF
MtcgkxbSkSRLJizlZOL0RWtgH7k3oUCOTPCsITJq5WrAWqhyUlKeTGR0nC/a
q1IDcpDEIw8FMjHtat+6YlADNiWtdVwHyUToJa8eI7saDMh7hyocIhMKki/H
6t1rIO3ryqZ1mEy0/02h739RAwvJ7EeXj5AJp8aPpFcJNdDdG86rcZRMbIlr
4GV5XwN6+tvGfcfIRJFD71azqho0XbrZtkaJTNxQm5Zoaq/BfRmZ/XUMXtlG
llccqkGErj/zY5AJytRmIppeA7/W0UuiBJk4Ximhwcpei+1cBcp5DP4VcUjb
UqAWR6gGvYrHyYS7pbphq2QtRL5eUklhsDihe+fwoVrM5E27cimTieqNNi6x
Z2rh4khJv8lg0yFXb3adWlQbFfdRGMxRFBxqY16LbY3xsq0MTg2Ip7Q712K8
Mi1tjsGa+u9Tj/nVwqFf6i67CpmYUKjJj39VCzVO8+ecDA5c21nBmVqLHXtz
t60y4uW6xppsP9aiXkBzXz+DWzOXf3bU16JT/F7PBwbbufOOEF210Nl269hD
BvNpi8wl/akF84iK3n4G50vvZ+ZdYcSbaul2Ms5zbfUEtwMPFS2KCWdsGbzU
ckWwS5gKe0fTw38ZekQlmv53QpaK3MisE/YMVnJ23vcOVEjIhTzsZejZo+l/
bMM5KlgLBJaOMlh0LuNy7x0qdIYFNlAZ9amo+Xxb1Y0Kko7HtyVG/YyiWq3S
g6hwHneS38bgtyp0D5dsKiyH3dgVGfVX418b3F9GRX3z6WQZRn+MjW6JVmul
wsd1UV6A0T8ywUrvBWapaJAS0vvM6K8mo3Nlj8l1OJ+2KOnG6L+7h/QbBjfV
YV16uOz+/WQit9djMFehDo4NHqet95KJI7Jf+M471qFUXHhYWYpMdJfEBFh4
MdYFi6jRDD88OWe7xjO8Dt2xy2wTDL/U3OWfL/xQBw73Ez3GO8nEldzbX8UW
6hAfqiNQsZWh1wl5TbDXo855ZOijIJl4/XVN5TWBekw/yEtJ5icTA/PvcgMO
1uN3ntflWww/2x6aD1lwqkfPLmgd42DUh1rDuZHxXaMtsLvqGxuZKNB59XTP
y3rk1hyqNmYlE0wuxD39gnqIk5rS9ZnIRMAn3wv1i/Uo4F3mb2PMnxSV7esp
zl9gaKKkntbNmFdtU96Fvl8goys+FvGDMY8MK5i+Rn5BLDePovN3EnHQ04y2
tugLbt79ISjcQiKqanIa7/39Av4c78XxChLRp3k6QNWlAX52esbv35IIAe27
nJMPG5G6OeeijRmJUG62tp31b8Tax308D4xIhKWaZcfiq0a0W8nHP75NIkqP
miSRCxuxyKwZdO8aiTAV0VXZMt+ItkXWHrYzJOKGfXyxqGITtnOetv0jTiJS
lQLnNDOa0FnR9ZDUzUJoNJsYxcc0o5vLKXjiCAvRXXpDvTapGVXLaiJCB1gI
m8zz+yYymhHcm513Yi8LEfz8yLJiaTPMMs/u9BJjIb5p8r6o623GhwN1zi1c
LIQ+9X3FtEgLjh8y3Rfwk5lwKmcVOx7fgtByzxuTTsxEQl7cr663rSjwpN/6
msRENKYcPWn//CvOyX9v7xNcgSLxZ7uz5Tdodrbt8htZQn6oVASnbQe65j7u
1HlOB8dSxdzSpR+QKrXSosXMwk54nOag1wUhw88KYu+nsK1fylBPvwcbsisS
9mpMQP2GQXcrpRdiG6Uu8/OMIjTRsaM4vg8v76xylZEHcer+4eor4b9wyPlO
m2jJL7i/KycdiO6HipJ6fwHjOX1p2v/UKQOQl32ddlm1E0kHo4bWBf1Gv+sp
ZVbFdiyKJooIhQ2iDru2VdxvQc6Lm1rtPkMoetFBYeVpxLPvoorVTsOQyR/W
iBengo/EvKnNZRhGRwVS+DdSQdnTQ+t1HYaPvhjHy9Va5D55lbLkPQxxAXpa
5XfG3Ni9SVjm5TDEjCOeVjLmlrgbK+uLgmEMFpvbXJ2tQemu4Rb9pWE4jSw/
82isxoxzmvXKgxGGX+k/xFIrEX3rClvV4xHYmFOER6MqoXZiNebZ0xFopSbl
FjyrBIX7fLOQ3wgocUWljjaV0KDM7j8SOYJZwT1x1vsrkVh5ZNExfwQKRscn
jhdXQGcd9enU7AhupHIcufC9HJ8TBiMGrEZB3lJR+1mqDKNxVLXlu6MQF/oS
8U2oDJvepP/b7DCKnakOxXSeMhhHO+ipPhqFx7Gy0Sszn8EVvkYyJWAUq00t
nIEfP0PbW/yDTcYo1srySg+d+4wJc+OvS7RR7DP58pPuWgqhvYPr19uNYbqu
me/CUjE8dQuj+ZzGsKN7+4+k/mLQfAOkhVzGoM6rf47nSzEqfh84KeE+hqGn
LNu5KcWweOXldCx0DO+5eNiaTxWjcM2uHrPcMcirSfwxCf+Ia10WqWWzY7DR
Xul/cqIIYb5Tp+zsx9G4mUZw1udD1Dbwufz9cSxe35JyvzAfaddkv8+6jENW
L1Fp9m0+KiStzOzdxxFxMrSW2zMf01XDfg4h4wi+luHRTORDi9Tb5JQ1ji8h
UtGh+R/A5tKg8/DPODI76V4tme/hZPXO2tPoDxZcm+55luXiibVHU7jZH1gl
xhq5Z+fC3+aWXLLVH9zz2Wgb8CYXMXc3ztfZ/4FD2fMPVU9yUWX/4OF6zz94
5ya/WqWSi02P1P2jEv/AvXVlcKU6B5kBY8nZQ38Qbu3ovK4jG0MZ0r+7zSbQ
aatjRduahQ0WTSzvrCYg5q98NpQ3C0ri9jsc707gqnrKAkHKQmjUp+u89yfg
NF/nkzuaCWWf8y3wnkDl9OI/UmEmovQdSyiJE8hrbaEp6WTiwubyl/r9E3hA
a9BYOJ6BT846WoM3JiHycMUvyz8VUkaTp2L0JkFdjK40d0pF2Fl3aBtOYu2m
f7JyhqmwFkvfS7WYBD1G+c7YkVRsa2DemO48CSPqx6A14+/gIpL8zT5iEpr2
b1i+ab3DoRq6HmvbJPhePZSNEU5Bpy/1UPB/NFQEMLW3DSSh0T9bOVyCBon6
1723WpIY9yPVo3bREDdmsLJQkoT0YHPdxD00mDW4nLn8KglPIjncChVoEDVl
Xsq9kASpFLWaXydpuMz7tpitIhHOtdQr+41p2L31p0BuZgK2stfda0uk4fW3
+Ii1mXHYYRLR+f4tDUmveS2bYuMgXmV0/GUKDZ0/hkxjQ+Ig587EezOdhiN6
lmW3HeOgxnQgZSiPka9bnMx1xMFpgdK7VEGD6/OrVKnmN2gfdtAU6WfED1xa
5PoXi8BaUQnr7VOYVXOxs7Ci4HLesy33RaagYM/O7a1HwZbYBW73nVMgK69L
Tr9IQbxTw+xLiSkI0Zm+CB6mIF/CuaxSdgo6ZomTxmwU9Hg0624jppDw5YNA
qmoMZJRdQ+sZ/8lqGSZab6tfo66wi1n6zRQ8UreP+y5HgkKSubgxfgp814tt
i0Yi4aDxKP5vwhTWTVgZLn2NhGi3sGp98hSo37JvxaVH4j6znr9V1hSYE7jC
KHqRkDj9iy+zdAo9ax23ovolnn4dlFbomcLXlB+VVdEROEKbvAyhaYgsvm4d
tgtD5rn8TcLC09j2taO1wDAM4lmurf+2T+P2JqpJ2KUwbLBdf75w5zQ6bwtK
2cqHYXRGTkNBehrqwyPyObMvEEm3V5Y+PI2AJu1rlxxfYGnlrwy/9jRYt5DS
f7iHopCbnX0yZBq0KXHXKyXBmFyyujj/YhopjnsoKZnBEBtujV4On0aPt7Mk
x5tgBJTFKHBFTSNxZ6fWmHsw9B0VDXbFT+PZnuIVefVgcPYZfzLInUZJEE2v
uyMIN3Ir7b63TQO/h2W0VgOxqvO07/PmGegEO/h8bA7AiYQG30T+GRim3PeW
KwqA76SgvJ/gDCbp3mP58QHgc8/0vLRtBrObX6fPOwZAJq1LekhsBuMnxXrl
twfg5qqiA5f8DDL8NtRk3XmGj3HjHFcvzMB5QnH9ze3+cBq/LD8eMIPLbi1P
tiX74GG5kvli4AzC3hjOlIX6MPpdgrImZAanPL3snFx94H96kVMkfAbrouCw
UdsHlPio/ssxM8gxbRdkZ/dBzY3+4JKMGYzsmt3YZ+4NgS93poKbZhAnfPDS
8hEv5Kf5pR/aMAtPpuRq7bUe0I0aP39s0yy21svxziy4g8VPc47gm0UyS866
yGF3aJryHj29ZRZPRI238NS445doSO0V0VmUZPQrPvNyB1dE5MA9uVl0najf
08PuDr0nyVvSL8yilyl3c+Cmp2C7Wu0pGjKL9aUBxB4tN3x6w+1NejELs6bd
O18cd4PdxEWfgbBZdCuYSKxRcEOvR69fYuQsMiKNnElCbsjPXQyUejOL6dJH
IeajrjDdsPuVXNYs/i6xjgx4u6LmS2CGcuMs/B2uPy+KeAzfEzrf9TnnkPLr
xTT/dxesCikZW3LPoTannXzhswvs5kRm7XnnQGJvYYlOccHNxBFen41zgPaY
j8VDF+xnv6+asXUOJdJpSj92uuBnXfj7v9Jz+CZbq8Bs9wCyF7+GhmrMgUXI
SHitiDPabp87X/VsDqz9JzQOvnOETrjgsbTnc3CK9egre+mI3vpfkqFBcyir
XKel4+2IcUV7Jv0XjPz+2XllGDmCzBOZsRw1B/eDi/bTOxwhX9jPrZA6B0Wf
vbtbXjogZIMjNY46B1EThXcFofa4UP5axY1tHnHXfA1U0u7BaV1P1M2184gN
qh5dE3MP0bo75o9wzsOuUSK/LfAexuhv3s7zzKO+oIHtud09uO9+y23JNw+u
iTNpD4/eQ96L7G9X/pvHi+yk90cbbCFgWm2xW2UeZnXHlnkX76KHayrk26N5
fK7lNHlmfgcVg433u1znsYZi45Osewcppem3+p/MQ0RerLLx3B3Y2VlKT3rO
44j6iulhxTvg+DlUtub5PISslb28yHcg/657SiFmHv922mfOHreBz5n6s6El
87iSt/B2S5kV9nsmcZ5nokMtKcw6acEcUsUWZ+VZ6JDhj2/tGzDHjlnZEH4y
HSbF5EypZnNw6edv6WajI7kpNH4o2RwDx2p3WfDSMX3M5ir3DXO8mBtV9RCm
44j016aVMjPQDWXcC47SkZNYsCL3yhRFKnn/RO7TEX9Z/0CJrTESX8TaHXtA
B5+0afYtPWMEDz0b135Ix19Br328WsYw9zP++dyNji5ZGfZXu4yxpZX/47IP
HVRZoXLDPiM46zs/6IikI/WT+WTeRSMccsNS4Ec6InaqCC4rG0KsVdo29RMd
itFjzCZyhlj3n8BodSkd0v+NO3WLGGK4htaxUkHH74C633NMhohY96bA8gsd
FrWtXpUlBliIId8/3U0HKS7oTjcMMDBFoxn00qE7tU9MaK8BmlS6TB//Yujx
8GmB8Q4DvB3K034/SIeKJ3FLlNkA2rImB8UmGZy9655cuT5OuF3MxBQdQdi+
rj1HH3tbIXl9hg6rV+lHPOP1we4oIBBMp8PIL30zl6c+ZmvIgWmLdMxXFWf0
Oeijd8sUW+1fOoI3xGeUm+ij3rLr8cAyHduNTnJma+vjw6da+uoqQ+/RZ/mp
Z/TxP1624zI=
      "]]}}, 
   {RGBColor[1, 0, 0], PointSize[0.05], 
    PointBox[{0.321, 1.9896409760004594`}]}},
  AspectRatio->NCache[GoldenRatio^(-1), 0.6180339887498948],
  Axes->True,
  AxesOrigin->{0, 0},
  BaseStyle->{FontFamily -> "Gill Sans Light", FontSize -> 10},
  Frame->True,
  FrameLabel->{
    FormBox[
    "\"\\!\\(\\*SubscriptBox[\\(k\\), \\(B\\)]\\)t [-]\"", TraditionalForm], 
    FormBox["\"assembly time pd\"", TraditionalForm]},
  FrameStyle->Thickness[0.0025],
  ImageSize->{429., Automatic},
  PlotRange->{All, All},
  PlotRangeClipping->True,
  PlotRangePadding->{Automatic, Automatic}]], "Output",
 CellChangeTimes->{{3.44085740517489*^9, 3.4408575092767887`*^9}, {
   3.440857599531213*^9, 3.440857677417777*^9}, {3.44085789061609*^9, 
   3.4408579341978407`*^9}, 3.440858222314987*^9, 3.440858257793498*^9, 
   3.44085834112514*^9, {3.4408584414551687`*^9, 3.440858523507271*^9}, {
   3.44085859063846*^9, 3.440858618672966*^9}, {3.44085872797882*^9, 
   3.440858788323861*^9}, 3.4961228989648943`*^9, 3.4961229561982803`*^9, {
   3.496123001118245*^9, 3.496123011477806*^9}, {3.4961230452035*^9, 
   3.496123070730563*^9}, 3.496123757191181*^9, {3.4961238292401447`*^9, 
   3.496123858576124*^9}, {3.4961239366331787`*^9, 3.4961239688336763`*^9}, {
   3.496373458846488*^9, 3.496373464628726*^9}, 3.496386383152293*^9, {
   3.496386422880176*^9, 3.4963864433295317`*^9}, 3.496386486866815*^9, {
   3.496386518597814*^9, 3.49638657917918*^9}, 3.496386633836832*^9, 
   3.496386664311907*^9, 3.49638672901849*^9, 3.496386780344598*^9, {
   3.4963868242222347`*^9, 3.496386853520111*^9}, 3.496386920264368*^9, 
   3.496386963175397*^9, 3.4963870164558268`*^9, 3.496387051415565*^9, {
   3.496387109051201*^9, 3.496387125937229*^9}, 3.49638715763282*^9, 
   3.496387195571148*^9, 3.4963872691650352`*^9, {3.496387376022709*^9, 
   3.4963873936642942`*^9}, {3.4963875919204063`*^9, 3.496387615682201*^9}, 
   3.496387818395794*^9, 3.496387963118701*^9, {3.496388053659337*^9, 
   3.49638807701429*^9}, 3.4963883449990273`*^9, {3.496388501104869*^9, 
   3.496388514991632*^9}, 3.496388611013013*^9, 3.4963889479321938`*^9, 
   3.4963890181665077`*^9, {3.496389058516151*^9, 3.496389073010558*^9}, 
   3.496389277766333*^9, 3.496394092719513*^9, 3.496394185078327*^9, {
   3.496394347806884*^9, 3.496394413259696*^9}, {3.49639534088842*^9, 
   3.4963953602079268`*^9}, 3.4963980127010202`*^9, 3.496463629150503*^9, 
   3.49646937006504*^9, 3.496469417026387*^9, 3.4973543552020683`*^9, 
   3.497761002765677*^9, 3.4977611846257057`*^9, 3.6327569825175047`*^9}],

Cell[BoxData[
 RowBox[{"1", "+", 
  FractionBox[
   SuperscriptBox["kb", "2"], 
   RowBox[{"3", " ", 
    SuperscriptBox["kf", "2"]}]], "+", 
  FractionBox[
   RowBox[{"2", " ", "kb"}], 
   RowBox[{"3", " ", "kf"}]]}]], "Output",
 CellChangeTimes->{{3.44085740517489*^9, 3.4408575092767887`*^9}, {
   3.440857599531213*^9, 3.440857677417777*^9}, {3.44085789061609*^9, 
   3.4408579341978407`*^9}, 3.440858222314987*^9, 3.440858257793498*^9, 
   3.44085834112514*^9, {3.4408584414551687`*^9, 3.440858523507271*^9}, {
   3.44085859063846*^9, 3.440858618672966*^9}, {3.44085872797882*^9, 
   3.440858788323861*^9}, 3.4961228989648943`*^9, 3.4961229561982803`*^9, {
   3.496123001118245*^9, 3.496123011477806*^9}, {3.4961230452035*^9, 
   3.496123070730563*^9}, 3.496123757191181*^9, {3.4961238292401447`*^9, 
   3.496123858576124*^9}, {3.4961239366331787`*^9, 3.4961239688336763`*^9}, {
   3.496373458846488*^9, 3.496373464628726*^9}, 3.496386383152293*^9, {
   3.496386422880176*^9, 3.4963864433295317`*^9}, 3.496386486866815*^9, {
   3.496386518597814*^9, 3.49638657917918*^9}, 3.496386633836832*^9, 
   3.496386664311907*^9, 3.49638672901849*^9, 3.496386780344598*^9, {
   3.4963868242222347`*^9, 3.496386853520111*^9}, 3.496386920264368*^9, 
   3.496386963175397*^9, 3.4963870164558268`*^9, 3.496387051415565*^9, {
   3.496387109051201*^9, 3.496387125937229*^9}, 3.49638715763282*^9, 
   3.496387195571148*^9, 3.4963872691650352`*^9, {3.496387376022709*^9, 
   3.4963873936642942`*^9}, {3.4963875919204063`*^9, 3.496387615682201*^9}, 
   3.496387818395794*^9, 3.496387963118701*^9, {3.496388053659337*^9, 
   3.49638807701429*^9}, 3.4963883449990273`*^9, {3.496388501104869*^9, 
   3.496388514991632*^9}, 3.496388611013013*^9, 3.4963889479321938`*^9, 
   3.4963890181665077`*^9, {3.496389058516151*^9, 3.496389073010558*^9}, 
   3.496389277766333*^9, 3.496394092719513*^9, 3.496394185078327*^9, {
   3.496394347806884*^9, 3.496394413259696*^9}, {3.49639534088842*^9, 
   3.4963953602079268`*^9}, 3.4963980127010202`*^9, 3.496463629150503*^9, 
   3.49646937006504*^9, 3.496469417026387*^9, 3.4973543552020683`*^9, 
   3.497761002765677*^9, 3.4977611846257057`*^9, 3.6327569825315056`*^9}],

Cell[BoxData["60.`"], "Output",
 CellChangeTimes->{{3.44085740517489*^9, 3.4408575092767887`*^9}, {
   3.440857599531213*^9, 3.440857677417777*^9}, {3.44085789061609*^9, 
   3.4408579341978407`*^9}, 3.440858222314987*^9, 3.440858257793498*^9, 
   3.44085834112514*^9, {3.4408584414551687`*^9, 3.440858523507271*^9}, {
   3.44085859063846*^9, 3.440858618672966*^9}, {3.44085872797882*^9, 
   3.440858788323861*^9}, 3.4961228989648943`*^9, 3.4961229561982803`*^9, {
   3.496123001118245*^9, 3.496123011477806*^9}, {3.4961230452035*^9, 
   3.496123070730563*^9}, 3.496123757191181*^9, {3.4961238292401447`*^9, 
   3.496123858576124*^9}, {3.4961239366331787`*^9, 3.4961239688336763`*^9}, {
   3.496373458846488*^9, 3.496373464628726*^9}, 3.496386383152293*^9, {
   3.496386422880176*^9, 3.4963864433295317`*^9}, 3.496386486866815*^9, {
   3.496386518597814*^9, 3.49638657917918*^9}, 3.496386633836832*^9, 
   3.496386664311907*^9, 3.49638672901849*^9, 3.496386780344598*^9, {
   3.4963868242222347`*^9, 3.496386853520111*^9}, 3.496386920264368*^9, 
   3.496386963175397*^9, 3.4963870164558268`*^9, 3.496387051415565*^9, {
   3.496387109051201*^9, 3.496387125937229*^9}, 3.49638715763282*^9, 
   3.496387195571148*^9, 3.4963872691650352`*^9, {3.496387376022709*^9, 
   3.4963873936642942`*^9}, {3.4963875919204063`*^9, 3.496387615682201*^9}, 
   3.496387818395794*^9, 3.496387963118701*^9, {3.496388053659337*^9, 
   3.49638807701429*^9}, 3.4963883449990273`*^9, {3.496388501104869*^9, 
   3.496388514991632*^9}, 3.496388611013013*^9, 3.4963889479321938`*^9, 
   3.4963890181665077`*^9, {3.496389058516151*^9, 3.496389073010558*^9}, 
   3.496389277766333*^9, 3.496394092719513*^9, 3.496394185078327*^9, {
   3.496394347806884*^9, 3.496394413259696*^9}, {3.49639534088842*^9, 
   3.4963953602079268`*^9}, 3.4963980127010202`*^9, 3.496463629150503*^9, 
   3.49646937006504*^9, 3.496469417026387*^9, 3.4973543552020683`*^9, 
   3.497761002765677*^9, 3.4977611846257057`*^9, 3.632756982532506*^9}]
}, Open  ]],

Cell[CellGroupData[{

Cell[BoxData[{
 RowBox[{
  RowBox[{
   RowBox[{"Pl0", "=", 
    RowBox[{"Plot", "[", 
     RowBox[{
      RowBox[{
       RowBox[{
        RowBox[{"tpdf", "/.", "parm"}], "/.", 
        RowBox[{"kb", "\[Rule]", "1"}]}], "/.", 
       RowBox[{"kf", "\[Rule]", "10"}]}], ",", 
      RowBox[{"{", 
       RowBox[{"t", ",", "0.001", ",", "1.5"}], "}"}], ",", 
      RowBox[{"PlotRange", "\[Rule]", "All"}], ",", 
      RowBox[{"PlotStyle", "\[Rule]", 
       RowBox[{"{", 
        RowBox[{"Blue", ",", 
         RowBox[{"Thickness", "[", "0.01", "]"}]}], "}"}]}], ",", 
      RowBox[{"Frame", "\[Rule]", "True"}], ",", 
      RowBox[{"FrameLabel", "\[Rule]", 
       RowBox[{"{", 
        RowBox[{
        "\"\<\!\(\*SubscriptBox[\(k\), \(B\)]\)t [-]\>\"", ",", 
         "\"\<assembly time pd\>\""}], "}"}]}], ",", 
      RowBox[{"BaseStyle", "\[Rule]", 
       RowBox[{"{", 
        RowBox[{
         RowBox[{"FontFamily", "\[Rule]", "\"\<Gill Sans Light\>\""}], ",", 
         RowBox[{"FontSize", "\[Rule]", "12"}], ",", 
         RowBox[{"FontWeight", "\[Rule]", "Bold"}]}], "}"}]}], ",", 
      RowBox[{"FrameStyle", "\[Rule]", 
       RowBox[{"Thickness", "[", "0.0025", "]"}]}]}], "]"}]}], ";"}], 
  "\[IndentingNewLine]"}], "\[IndentingNewLine]", 
 RowBox[{"Pl", "=", 
  RowBox[{"Show", "[", 
   RowBox[{"Pl0", ",", 
    RowBox[{"Graphics", "[", 
     RowBox[{"{", 
      RowBox[{"Red", ",", 
       RowBox[{"PointSize", "[", "0.05", "]"}], ",", 
       RowBox[{"Point", "[", 
        RowBox[{"{", 
         RowBox[{
          RowBox[{
           RowBox[{
            RowBox[{"mean", "/.", 
             RowBox[{"kb", "\[Rule]", "1"}]}], "/.", 
            RowBox[{"kf", "\[Rule]", "10"}]}], "//", "N"}], ",", 
          RowBox[{
           RowBox[{
            RowBox[{
             RowBox[{"tpdf", "/.", "parm"}], "/.", 
             RowBox[{"kb", "\[Rule]", "1"}]}], "/.", 
            RowBox[{"kf", "\[Rule]", "10"}]}], "/.", 
           RowBox[{"t", "\[Rule]", 
            RowBox[{"(", 
             RowBox[{
              RowBox[{
               RowBox[{"mean", "/.", 
                RowBox[{"kb", "\[Rule]", "1"}]}], "/.", 
               RowBox[{"kf", "\[Rule]", "10"}]}], "//", "N"}], ")"}]}]}]}], 
         "}"}], "]"}]}], "}"}], "]"}]}], 
   "]"}]}], "\[IndentingNewLine]"}], "Input",
 CellChangeTimes->{{3.632829349787103*^9, 3.632829357563548*^9}}],

Cell[BoxData[
 GraphicsBox[{{{}, {}, 
    {RGBColor[0, 0, 1], Thickness[0.01], LineBox[CompressedData["
1:eJwVl3c8Vf8fx3GvyGwaJUW+iKJEml4nKmW1S0rJ3kpWUlE2yQpJXFmRPcpI
ZLtkpygrsuOaF4Xf/f11Hs/zeX/OeX9e7/fr/ThHRN/mghELExOTHzMT0/+v
vPXz76z1z6HCeeY37wECkhQm1fzRq9C0pe/plD0Pwo7jF/O9W9BmWum/E6yL
3WK+nxIeGqBJdPubba+McZCH15963ATxEaTj2aQ7OLEQcm2S1QK9tBKP6af2
OPdLQGIT1RorNn0vVeoeQGZQy1lI9S44Jlizz1m4Qf76+j6ZXffANpnW4nXe
A4ebWlWPc9rjNdPKTH2YD4iTYekX/zigPJr2PvlQAE4Vam82bnQC1+hw9eWo
IGjIbnVxynLGZv/e7n1nQnEhvuuXb4gL3F/uiM0RDYe2IOXMa/tHGMyxspSQ
jES2WzBnn5Ab2DIKB3l1KFD4OKM0yv0EN6c0/4sTeoP8+Uu2MytPcL2pTL15
Jg6fLPg7WPvcYf91x+aU7iRQL0clSiV4o3Z0s1eEViY0A5c79jPyvLHJXufj
wyw0UW9yH/PyxY3p4rSBvGy0Q8TurJk/Gq9kGScSeZja1LqjkC8QHH0/WD4V
FUIu+2mh0vNA/JVSqW6R+Qi7s/KXytmC8EfdI6c4uRh0nxde9QtBOD3UIa1y
vRTLK1cnujtD4Bf6Up41tBxrR34WkWLC8e5OQvDbRCrUPJ9d9uaPwPGofw0/
wurgv1NpkiswAg8mZLbRfOrBezNGlM/tJcr9x4IeOzVgc+ttH0mDV2i4V36y
4XAzRIoHr2hKxGAobeR23t2vkPRd4p9LjsH3Yr/Dp9a2I0Lay1KLjwKmDfEB
5DftoCxE7pmPoODXRpWwkfZvyAguyzgZHYtGp73bnTU70VC1PnfgbRymjt2i
7TbpAZds5kfRT0kwahRnSeT5De/V8S/Rwxkwd/komshHw8YTQQqNGzIhprtP
UpCgQZ99N/nsvkzEreMOcDOjgSnodqyWdSYsckLLZT/ScPRN/Q/N4UxYnZDR
ndSbQm7Fm3MaP7PA96zN1CZpGvFrzx4+U5EDw9jBJ75ic5j5MsJe+ysHpYIl
Ne7qc1AOdv92mjkXno+vshnYzqF3S6HdaaVcDKaBWlsyB6Hd/2Wo5ufiqKWN
usK1eYRq/d15KjUPZR7W3Ps86XgaksStEvoBl/mc1RyrFtHeXJ6zK/sDXvmc
UAgbXoTkut5r65o+QLeG0y+QYwkN/gKJXZz5aEl5EM+ntYQtnj5KTk/zwX57
lMOgdQlZThY2abYFWFgoP9rW/hc9urLN/OeLIGbHZcVVugy5KHXHFesifNtm
L6LatQz3TpNtv/2L8Oykebr20jKkrlLMsmuKYGZQt7K6fwUO59azaBIf4drZ
qqebsAJulRm5J7LF+Fdzf/GE6yqOSH4IHecugQ6TpaSSHxPhKpdKviFTghbn
1FOIYCIqjsba1WmVQNg/6r5EAhOhcd7vUsrzEtjz1u5I+8REyBbLcuSylyJl
6CTlGY2JOD5Iot71LUXsZZXZhLPMhKHFiltyZCkMrY+4CV5nJjxpC4f6Ukpx
WyPymp0xM0Fd+pN8rq4Ut6wHWHtdmIkLvN99ZLk+w+zsOE/gW8b+g6ln/jz7
jLdKWb+v/WXsL05k/i/6M0bU9hWdZGUh3irHFtxI/4wdfdb6grwsxB+NsF31
DZ+x9VLvOSdRFsLhtuvad7xlOHB75Pfm0yyEt++lWtOgMrhKpVh1BrAQKbxn
3SixZVgtD/x+OpyFqA89c+h7Vhm6FHM6YmJYiPUxSsmqLWUo/dLWzpbJQkTm
SPqIbywHj8Cbs58bWYh3P/+dHmD4UNBV9vYQB4m4pCZKWxNfDpX3Neds1pOI
fx9Uw3fllOPXYeOMfn4SoRUS/Nu6uRyffjhOBomRCNoZySeL3BXgDOBeZD1G
Ig58uFjE41UBnn02d7XNSUSP2H39fWEVGFHRbk6zIRHewdFrLyVUwOPlric0
OxLRYTVy9WV5BYo1B9crPSYRLmKPZ3cyVUKs+e6zv8EkoiwoZc+h+5Vgd6Cf
4f5AIixWG9uue1ciY/Zds1IRidhkNffgUXglJntNY26WkAij0wS1PK8Ssm2q
GmbVJIJ99aux1nQlKlivJ6e2k4gsy7/cd5mrcKHrvfCFThKh07kjL2RdFa4L
D10b7CIR7/IsSB0yjHWuB/o/BhjntWSmGFhUIbTN4+niFImgd4irejpX4Yfx
uQm+ORJBUdWYeOtThZ8yGrE7F0jElGj40YmkKjxtTRDhXCERoR27O5wGqpBy
UlBn01oycUz1guurmSpocFi1pXGSicFcR4lPLNX4dPP4VkUeMqEYWGZPEqkG
sy/becGNZKLzlPaGAN1qxAkY7hUWIhMuW8yF56yqcXD3uKyhMJnYNvFA6saj
aihXbKwO30Em9F7EKEvFVMOkqGB9jRiZYDHL0grKqMaajpXJCnEyEXe0XGeh
pBrDx+8UZUgy3t8/aFvVWw3KS3+bs7vJhPeHhUd7pqrBvyrwlCxDJnb5cfiF
MtcgkxbSkSRLJizlZOL0RWtgH7k3oUCOTPCsITJq5WrAWqhyUlKeTGR0nC/a
q1IDcpDEIw8FMjHtat+6YlADNiWtdVwHyUToJa8eI7saDMh7hyocIhMKki/H
6t1rIO3ryqZ1mEy0/02h739RAwvJ7EeXj5AJp8aPpFcJNdDdG86rcZRMbIlr
4GV5XwN6+tvGfcfIRJFD71azqho0XbrZtkaJTNxQm5Zoaq/BfRmZ/XUMXtlG
llccqkGErj/zY5AJytRmIppeA7/W0UuiBJk4Ximhwcpei+1cBcp5DP4VcUjb
UqAWR6gGvYrHyYS7pbphq2QtRL5eUklhsDihe+fwoVrM5E27cimTieqNNi6x
Z2rh4khJv8lg0yFXb3adWlQbFfdRGMxRFBxqY16LbY3xsq0MTg2Ip7Q712K8
Mi1tjsGa+u9Tj/nVwqFf6i67CpmYUKjJj39VCzVO8+ecDA5c21nBmVqLHXtz
t60y4uW6xppsP9aiXkBzXz+DWzOXf3bU16JT/F7PBwbbufOOEF210Nl269hD
BvNpi8wl/akF84iK3n4G50vvZ+ZdYcSbaul2Ms5zbfUEtwMPFS2KCWdsGbzU
ckWwS5gKe0fTw38ZekQlmv53QpaK3MisE/YMVnJ23vcOVEjIhTzsZejZo+l/
bMM5KlgLBJaOMlh0LuNy7x0qdIYFNlAZ9amo+Xxb1Y0Kko7HtyVG/YyiWq3S
g6hwHneS38bgtyp0D5dsKiyH3dgVGfVX418b3F9GRX3z6WQZRn+MjW6JVmul
wsd1UV6A0T8ywUrvBWapaJAS0vvM6K8mo3Nlj8l1OJ+2KOnG6L+7h/QbBjfV
YV16uOz+/WQit9djMFehDo4NHqet95KJI7Jf+M471qFUXHhYWYpMdJfEBFh4
MdYFi6jRDD88OWe7xjO8Dt2xy2wTDL/U3OWfL/xQBw73Ez3GO8nEldzbX8UW
6hAfqiNQsZWh1wl5TbDXo855ZOijIJl4/XVN5TWBekw/yEtJ5icTA/PvcgMO
1uN3ntflWww/2x6aD1lwqkfPLmgd42DUh1rDuZHxXaMtsLvqGxuZKNB59XTP
y3rk1hyqNmYlE0wuxD39gnqIk5rS9ZnIRMAn3wv1i/Uo4F3mb2PMnxSV7esp
zl9gaKKkntbNmFdtU96Fvl8goys+FvGDMY8MK5i+Rn5BLDePovN3EnHQ04y2
tugLbt79ISjcQiKqanIa7/39Av4c78XxChLRp3k6QNWlAX52esbv35IIAe27
nJMPG5G6OeeijRmJUG62tp31b8Tax308D4xIhKWaZcfiq0a0W8nHP75NIkqP
miSRCxuxyKwZdO8aiTAV0VXZMt+ItkXWHrYzJOKGfXyxqGITtnOetv0jTiJS
lQLnNDOa0FnR9ZDUzUJoNJsYxcc0o5vLKXjiCAvRXXpDvTapGVXLaiJCB1gI
m8zz+yYymhHcm513Yi8LEfz8yLJiaTPMMs/u9BJjIb5p8r6o623GhwN1zi1c
LIQ+9X3FtEgLjh8y3Rfwk5lwKmcVOx7fgtByzxuTTsxEQl7cr663rSjwpN/6
msRENKYcPWn//CvOyX9v7xNcgSLxZ7uz5Tdodrbt8htZQn6oVASnbQe65j7u
1HlOB8dSxdzSpR+QKrXSosXMwk54nOag1wUhw88KYu+nsK1fylBPvwcbsisS
9mpMQP2GQXcrpRdiG6Uu8/OMIjTRsaM4vg8v76xylZEHcer+4eor4b9wyPlO
m2jJL7i/KycdiO6HipJ6fwHjOX1p2v/UKQOQl32ddlm1E0kHo4bWBf1Gv+sp
ZVbFdiyKJooIhQ2iDru2VdxvQc6Lm1rtPkMoetFBYeVpxLPvoorVTsOQyR/W
iBengo/EvKnNZRhGRwVS+DdSQdnTQ+t1HYaPvhjHy9Va5D55lbLkPQxxAXpa
5XfG3Ni9SVjm5TDEjCOeVjLmlrgbK+uLgmEMFpvbXJ2tQemu4Rb9pWE4jSw/
82isxoxzmvXKgxGGX+k/xFIrEX3rClvV4xHYmFOER6MqoXZiNebZ0xFopSbl
FjyrBIX7fLOQ3wgocUWljjaV0KDM7j8SOYJZwT1x1vsrkVh5ZNExfwQKRscn
jhdXQGcd9enU7AhupHIcufC9HJ8TBiMGrEZB3lJR+1mqDKNxVLXlu6MQF/oS
8U2oDJvepP/b7DCKnakOxXSeMhhHO+ipPhqFx7Gy0Sszn8EVvkYyJWAUq00t
nIEfP0PbW/yDTcYo1srySg+d+4wJc+OvS7RR7DP58pPuWgqhvYPr19uNYbqu
me/CUjE8dQuj+ZzGsKN7+4+k/mLQfAOkhVzGoM6rf47nSzEqfh84KeE+hqGn
LNu5KcWweOXldCx0DO+5eNiaTxWjcM2uHrPcMcirSfwxCf+Ia10WqWWzY7DR
Xul/cqIIYb5Tp+zsx9G4mUZw1udD1Dbwufz9cSxe35JyvzAfaddkv8+6jENW
L1Fp9m0+KiStzOzdxxFxMrSW2zMf01XDfg4h4wi+luHRTORDi9Tb5JQ1ji8h
UtGh+R/A5tKg8/DPODI76V4tme/hZPXO2tPoDxZcm+55luXiibVHU7jZH1gl
xhq5Z+fC3+aWXLLVH9zz2Wgb8CYXMXc3ztfZ/4FD2fMPVU9yUWX/4OF6zz94
5ya/WqWSi02P1P2jEv/AvXVlcKU6B5kBY8nZQ38Qbu3ovK4jG0MZ0r+7zSbQ
aatjRduahQ0WTSzvrCYg5q98NpQ3C0ri9jsc707gqnrKAkHKQmjUp+u89yfg
NF/nkzuaCWWf8y3wnkDl9OI/UmEmovQdSyiJE8hrbaEp6WTiwubyl/r9E3hA
a9BYOJ6BT846WoM3JiHycMUvyz8VUkaTp2L0JkFdjK40d0pF2Fl3aBtOYu2m
f7JyhqmwFkvfS7WYBD1G+c7YkVRsa2DemO48CSPqx6A14+/gIpL8zT5iEpr2
b1i+ab3DoRq6HmvbJPhePZSNEU5Bpy/1UPB/NFQEMLW3DSSh0T9bOVyCBon6
1723WpIY9yPVo3bREDdmsLJQkoT0YHPdxD00mDW4nLn8KglPIjncChVoEDVl
Xsq9kASpFLWaXydpuMz7tpitIhHOtdQr+41p2L31p0BuZgK2stfda0uk4fW3
+Ii1mXHYYRLR+f4tDUmveS2bYuMgXmV0/GUKDZ0/hkxjQ+Ig587EezOdhiN6
lmW3HeOgxnQgZSiPka9bnMx1xMFpgdK7VEGD6/OrVKnmN2gfdtAU6WfED1xa
5PoXi8BaUQnr7VOYVXOxs7Ci4HLesy33RaagYM/O7a1HwZbYBW73nVMgK69L
Tr9IQbxTw+xLiSkI0Zm+CB6mIF/CuaxSdgo6ZomTxmwU9Hg0624jppDw5YNA
qmoMZJRdQ+sZ/8lqGSZab6tfo66wi1n6zRQ8UreP+y5HgkKSubgxfgp814tt
i0Yi4aDxKP5vwhTWTVgZLn2NhGi3sGp98hSo37JvxaVH4j6znr9V1hSYE7jC
KHqRkDj9iy+zdAo9ax23ovolnn4dlFbomcLXlB+VVdEROEKbvAyhaYgsvm4d
tgtD5rn8TcLC09j2taO1wDAM4lmurf+2T+P2JqpJ2KUwbLBdf75w5zQ6bwtK
2cqHYXRGTkNBehrqwyPyObMvEEm3V5Y+PI2AJu1rlxxfYGnlrwy/9jRYt5DS
f7iHopCbnX0yZBq0KXHXKyXBmFyyujj/YhopjnsoKZnBEBtujV4On0aPt7Mk
x5tgBJTFKHBFTSNxZ6fWmHsw9B0VDXbFT+PZnuIVefVgcPYZfzLInUZJEE2v
uyMIN3Ir7b63TQO/h2W0VgOxqvO07/PmGegEO/h8bA7AiYQG30T+GRim3PeW
KwqA76SgvJ/gDCbp3mP58QHgc8/0vLRtBrObX6fPOwZAJq1LekhsBuMnxXrl
twfg5qqiA5f8DDL8NtRk3XmGj3HjHFcvzMB5QnH9ze3+cBq/LD8eMIPLbi1P
tiX74GG5kvli4AzC3hjOlIX6MPpdgrImZAanPL3snFx94H96kVMkfAbrouCw
UdsHlPio/ssxM8gxbRdkZ/dBzY3+4JKMGYzsmt3YZ+4NgS93poKbZhAnfPDS
8hEv5Kf5pR/aMAtPpuRq7bUe0I0aP39s0yy21svxziy4g8VPc47gm0UyS866
yGF3aJryHj29ZRZPRI238NS445doSO0V0VmUZPQrPvNyB1dE5MA9uVl0najf
08PuDr0nyVvSL8yilyl3c+Cmp2C7Wu0pGjKL9aUBxB4tN3x6w+1NejELs6bd
O18cd4PdxEWfgbBZdCuYSKxRcEOvR69fYuQsMiKNnElCbsjPXQyUejOL6dJH
IeajrjDdsPuVXNYs/i6xjgx4u6LmS2CGcuMs/B2uPy+KeAzfEzrf9TnnkPLr
xTT/dxesCikZW3LPoTannXzhswvs5kRm7XnnQGJvYYlOccHNxBFen41zgPaY
j8VDF+xnv6+asXUOJdJpSj92uuBnXfj7v9Jz+CZbq8Bs9wCyF7+GhmrMgUXI
SHitiDPabp87X/VsDqz9JzQOvnOETrjgsbTnc3CK9egre+mI3vpfkqFBcyir
XKel4+2IcUV7Jv0XjPz+2XllGDmCzBOZsRw1B/eDi/bTOxwhX9jPrZA6B0Wf
vbtbXjogZIMjNY46B1EThXcFofa4UP5axY1tHnHXfA1U0u7BaV1P1M2184gN
qh5dE3MP0bo75o9wzsOuUSK/LfAexuhv3s7zzKO+oIHtud09uO9+y23JNw+u
iTNpD4/eQ96L7G9X/pvHi+yk90cbbCFgWm2xW2UeZnXHlnkX76KHayrk26N5
fK7lNHlmfgcVg433u1znsYZi45Osewcppem3+p/MQ0RerLLx3B3Y2VlKT3rO
44j6iulhxTvg+DlUtub5PISslb28yHcg/657SiFmHv922mfOHreBz5n6s6El
87iSt/B2S5kV9nsmcZ5nokMtKcw6acEcUsUWZ+VZ6JDhj2/tGzDHjlnZEH4y
HSbF5EypZnNw6edv6WajI7kpNH4o2RwDx2p3WfDSMX3M5ir3DXO8mBtV9RCm
44j016aVMjPQDWXcC47SkZNYsCL3yhRFKnn/RO7TEX9Z/0CJrTESX8TaHXtA
B5+0afYtPWMEDz0b135Ix19Br328WsYw9zP++dyNji5ZGfZXu4yxpZX/47IP
HVRZoXLDPiM46zs/6IikI/WT+WTeRSMccsNS4Ec6InaqCC4rG0KsVdo29RMd
itFjzCZyhlj3n8BodSkd0v+NO3WLGGK4htaxUkHH74C633NMhohY96bA8gsd
FrWtXpUlBliIId8/3U0HKS7oTjcMMDBFoxn00qE7tU9MaK8BmlS6TB//Yujx
8GmB8Q4DvB3K034/SIeKJ3FLlNkA2rImB8UmGZy9655cuT5OuF3MxBQdQdi+
rj1HH3tbIXl9hg6rV+lHPOP1we4oIBBMp8PIL30zl6c+ZmvIgWmLdMxXFWf0
Oeijd8sUW+1fOoI3xGeUm+ij3rLr8cAyHduNTnJma+vjw6da+uoqQ+/RZ/mp
Z/TxP1624zI=
      "]]}}, 
   {RGBColor[1, 0, 0], PointSize[0.05], 
    PointBox[{0.321, 1.9896409760004594`}]}},
  AspectRatio->NCache[GoldenRatio^(-1), 0.6180339887498948],
  Axes->True,
  AxesOrigin->{0, 0},
  BaseStyle->{
   FontFamily -> "Gill Sans Light", FontSize -> 12, FontWeight -> Bold},
  Frame->True,
  FrameLabel->{
    FormBox[
    "\"\\!\\(\\*SubscriptBox[\\(k\\), \\(B\\)]\\)t [-]\"", TraditionalForm], 
    FormBox["\"assembly time pd\"", TraditionalForm]},
  FrameStyle->Thickness[0.0025],
  PlotRange->{All, All},
  PlotRangeClipping->True,
  PlotRangePadding->{Automatic, Automatic}]], "Output",
 CellChangeTimes->{3.632829364008917*^9}]
}, Open  ]],

Cell[CellGroupData[{

Cell[BoxData[
 RowBox[{
  RowBox[{
   RowBox[{"sol", "/.", 
    RowBox[{"kf", "\[Rule]", "1"}]}], "/.", 
   RowBox[{"kb", "\[Rule]", "0.05"}]}], "/.", 
  RowBox[{"t", "\[Rule]", "1"}]}]], "Input",
 CellChangeTimes->{{3.4973543585544977`*^9, 3.497354386694009*^9}}],

Cell[BoxData[
 RowBox[{"{", 
  RowBox[{"{", 
   RowBox[{
    RowBox[{
     RowBox[{"p0", "[", "1", "]"}], "\[Rule]", "0.3770000438038981`"}], ",", 
    RowBox[{
     RowBox[{"p01", "[", "1", "]"}], "\[Rule]", "0.36480668978774833`"}], ",", 
    RowBox[{
     RowBox[{"p012", "[", "1", "]"}], "\[Rule]", "0.1794069713541208`"}]}], 
   "}"}], "}"}]], "Output",
 CellChangeTimes->{{3.497354363284651*^9, 3.4973543878829107`*^9}, 
   3.497761009383164*^9}]
}, Open  ]],

Cell[TextData[StyleBox["Sequential, single branch start",
 FontSize->16]], "Text",
 CellChangeTimes->{{3.49612355819899*^9, 3.4961235600825653`*^9}, {
  3.496123963351911*^9, 3.4961239660351257`*^9}, {3.496124013070673*^9, 
  3.496124016048736*^9}, {3.496124532834041*^9, 3.496124533426744*^9}}],

Cell[CellGroupData[{

Cell[BoxData[{
 RowBox[{
  RowBox[{"sys", "=", 
   RowBox[{"{", "\[IndentingNewLine]", 
    RowBox[{
     RowBox[{
      RowBox[{
       RowBox[{"p0", "'"}], "[", "t", "]"}], "\[Equal]", 
      RowBox[{
       RowBox[{"kb", "*", 
        RowBox[{"(", 
         RowBox[{
          RowBox[{"p01", "[", "t", "]"}], "+", 
          RowBox[{"p02", "[", "t", "]"}]}], ")"}]}], "-", 
       RowBox[{"2", " ", "kf", "*", 
        RowBox[{"p0", "[", "t", "]"}]}]}]}], ",", "\[IndentingNewLine]", 
     RowBox[{
      RowBox[{
       RowBox[{"p01", "'"}], "[", "t", "]"}], "\[Equal]", 
      RowBox[{
       RowBox[{"kf", "*", 
        RowBox[{"p0", "[", "t", "]"}]}], "+", 
       RowBox[{"kb", "*", 
        RowBox[{"p012", "[", "t", "]"}]}], "-", 
       RowBox[{
        RowBox[{"(", 
         RowBox[{"kf", "+", "kb"}], ")"}], "*", 
        RowBox[{"p01", "[", "t", "]"}]}]}]}], ",", "\[IndentingNewLine]", 
     RowBox[{
      RowBox[{
       RowBox[{"p02", "'"}], "[", "t", "]"}], "==", 
      RowBox[{
       RowBox[{"kf", "*", 
        RowBox[{"p0", "[", "t", "]"}]}], "+", 
       RowBox[{"kb", "*", 
        RowBox[{"p012", "[", "t", "]"}]}], "-", 
       RowBox[{
        RowBox[{"(", 
         RowBox[{"kf", "+", "kb"}], ")"}], "*", 
        RowBox[{"p02", "[", "t", "]"}]}]}]}], ",", "\[IndentingNewLine]", 
     RowBox[{
      RowBox[{
       RowBox[{"p012", "'"}], "[", "t", "]"}], "\[Equal]", 
      RowBox[{
       RowBox[{"kf", "*", 
        RowBox[{"(", 
         RowBox[{
          RowBox[{"p01", "[", "t", "]"}], "+", 
          RowBox[{"p02", "[", "t", "]"}]}], ")"}]}], "-", 
       RowBox[{
        RowBox[{"(", 
         RowBox[{
          RowBox[{"2", " ", "kb"}], "+", "kf"}], ")"}], "*", 
        RowBox[{"p012", "[", "t", "]"}]}]}]}]}], "\[IndentingNewLine]", 
    "}"}]}], ";"}], "\[IndentingNewLine]", 
 RowBox[{
  RowBox[{"LaplaceTransform", "[", 
   RowBox[{"sys", ",", "t", ",", "s"}], "]"}], ";"}], "\[IndentingNewLine]", 
 RowBox[{
  RowBox[{
   RowBox[{"sollaplace", "=", 
    RowBox[{"Solve", "[", 
     RowBox[{"%", ",", 
      RowBox[{"{", 
       RowBox[{
        RowBox[{"LaplaceTransform", "[", 
         RowBox[{
          RowBox[{"p0", "[", "t", "]"}], ",", "t", ",", "s"}], "]"}], ",", 
        RowBox[{"LaplaceTransform", "[", 
         RowBox[{
          RowBox[{"p01", "[", "t", "]"}], ",", "t", ",", "s"}], "]"}], ",", 
        RowBox[{"LaplaceTransform", "[", 
         RowBox[{
          RowBox[{"p02", "[", "t", "]"}], ",", "t", ",", "s"}], "]"}], ",", 
        RowBox[{"LaplaceTransform", "[", 
         RowBox[{
          RowBox[{"p012", "[", "t", "]"}], ",", "t", ",", "s"}], "]"}]}], 
       "}"}]}], "]"}]}], ";"}], "\[IndentingNewLine]", 
  RowBox[{"(*", 
   RowBox[{
    RowBox[{"sol", "=", 
     RowBox[{
      RowBox[{"InverseLaplaceTransform", "[", 
       RowBox[{
        RowBox[{"%", "/.", "parm"}], ",", "s", ",", "t"}], "]"}], "/.", 
      RowBox[{"{", 
       RowBox[{
        RowBox[{
         RowBox[{"p0", "[", "0", "]"}], "\[Rule]", "1"}], ",", 
        RowBox[{
         RowBox[{"p01", "[", "0", "]"}], "\[Rule]", "0"}], ",", 
        RowBox[{
         RowBox[{"p02", "[", "0", "]"}], "\[Rule]", "0"}], ",", 
        RowBox[{
         RowBox[{"p03", "[", "0", "]"}], "\[Rule]", "0"}], ",", 
        RowBox[{
         RowBox[{"p012", "[", "0", "]"}], "\[Rule]", "0"}], ",", 
        RowBox[{
         RowBox[{"p023", "[", "0", "]"}], "\[Rule]", "0"}], ",", 
        RowBox[{
         RowBox[{"p013", "[", "0", "]"}], "\[Rule]", "0"}]}], "}"}]}]}], ";", 
    "\[IndentingNewLine]", 
    RowBox[{"tpdf", "=", 
     RowBox[{
      RowBox[{"(", 
       RowBox[{
        RowBox[{"k10f", "*", 
         RowBox[{
          RowBox[{"(", 
           RowBox[{
            RowBox[{"p012", "[", "t", "]"}], "/.", "sol"}], ")"}], "[", 
          RowBox[{"[", "1", "]"}], "]"}]}], "+", 
        RowBox[{"k12f", "*", 
         RowBox[{
          RowBox[{"(", 
           RowBox[{
            RowBox[{"p013", "[", "t", "]"}], "/.", "sol"}], ")"}], "[", 
          RowBox[{"[", "1", "]"}], "]"}]}], "+", 
        RowBox[{"k11f", "*", 
         RowBox[{
          RowBox[{"(", 
           RowBox[{
            RowBox[{"p023", "[", "t", "]"}], "/.", "sol"}], ")"}], "[", 
          RowBox[{"[", "1", "]"}], "]"}]}]}], ")"}], "/.", "parm"}]}], ";"}], 
   "*)"}]}], "\[IndentingNewLine]", 
 RowBox[{
  RowBox[{"p1laplace", "=", 
   RowBox[{
    RowBox[{"(", 
     RowBox[{"kf", "*", 
      RowBox[{
       RowBox[{"(", 
        RowBox[{
         RowBox[{"LaplaceTransform", "[", 
          RowBox[{
           RowBox[{"p012", "[", "t", "]"}], ",", "t", ",", "s"}], "]"}], "/.",
          "sollaplace"}], ")"}], "[", 
       RowBox[{"[", "1", "]"}], "]"}]}], ")"}], "/.", 
    RowBox[{"{", 
     RowBox[{
      RowBox[{
       RowBox[{"p0", "[", "0", "]"}], "\[Rule]", "1"}], ",", 
      RowBox[{
       RowBox[{"p01", "[", "0", "]"}], "\[Rule]", "0"}], ",", 
      RowBox[{
       RowBox[{"p02", "[", "0", "]"}], "\[Rule]", "0"}], ",", 
      RowBox[{
       RowBox[{"p012", "[", "0", "]"}], "\[Rule]", "0"}]}], "}"}]}]}], 
  ";"}], "\[IndentingNewLine]", 
 RowBox[{
  RowBox[{"secmom", "=", 
   RowBox[{
    RowBox[{
     RowBox[{
      SuperscriptBox[
       RowBox[{"(", 
        RowBox[{"-", "1"}], ")"}], "2"], "*", 
      RowBox[{"D", "[", 
       RowBox[{"p1laplace", ",", 
        RowBox[{"{", 
         RowBox[{"s", ",", "2"}], "}"}]}], "]"}]}], "/.", 
     RowBox[{"s", "\[Rule]", "0"}]}], "//", "Simplify"}]}], " ", 
  RowBox[{"(*", " ", 
   RowBox[{"second", " ", "moment"}], " ", "*)"}], 
  ";"}], "\[IndentingNewLine]", 
 RowBox[{
  RowBox[{"mean", "=", 
   RowBox[{
    RowBox[{
     RowBox[{
      RowBox[{"-", "1"}], "*", 
      RowBox[{"D", "[", 
       RowBox[{"p1laplace", ",", "s"}], "]"}]}], "/.", 
     RowBox[{"s", "\[Rule]", "0"}]}], "//", "Simplify"}]}], " ", 
  RowBox[{"(*", " ", 
   RowBox[{
   "first", " ", "moment", " ", "mean", " ", "of", " ", "the", " ", "waiting",
     " ", "time"}], "  ", "*)"}]}], "\[IndentingNewLine]", 
 RowBox[{
  RowBox[{
   FractionBox[
    RowBox[{"%%", "-", 
     SuperscriptBox["%", "2"]}], 
    SuperscriptBox["%", "2"]], "//", "Simplify"}], " ", 
  RowBox[{"(*", " ", "noise", " ", "*)"}], "\[IndentingNewLine]", 
  RowBox[{"(*", 
   RowBox[{"plA", "=", 
    RowBox[{
     RowBox[{
      RowBox[{
       RowBox[{"LogLogPlot", "[", 
        RowBox[{
         RowBox[{"tpdf", "/.", "parm"}], ",", 
         RowBox[{"{", 
          RowBox[{"t", ",", "0.001", ",", "10"}], "}"}], ",", 
         RowBox[{"PlotRange", "\[Rule]", "All"}], ",", 
         RowBox[{"PlotStyle", "\[Rule]", 
          RowBox[{"Thickness", "[", "0.01", "]"}]}]}], "]"}], 
       "\[IndentingNewLine]", 
       RowBox[{"Integrate", "[", 
        RowBox[{
         RowBox[{"t", "*", "tpdf"}], ",", 
         RowBox[{"{", 
          RowBox[{"t", ",", "0", ",", "Infinity"}], "}"}]}], "]"}]}], "//", 
      RowBox[{"N", "\[IndentingNewLine]", 
       RowBox[{"(", 
        RowBox[{
         RowBox[{"Integrate", "[", 
          RowBox[{
           RowBox[{
            RowBox[{"t", "^", "2"}], "*", "tpdf"}], ",", 
           RowBox[{"{", 
            RowBox[{"t", ",", "0", ",", "Infinity"}], "}"}]}], "]"}], "-", 
         RowBox[{"%", "^", "2"}]}], ")"}]}]}], "//", "N"}]}], 
   "*)"}]}], "\[IndentingNewLine]", 
 RowBox[{"Collect", "[", 
  RowBox[{
   RowBox[{
    FractionBox["mean", 
     RowBox[{"3", "/", "kf"}]], "//", "Expand"}], ",", 
   RowBox[{"kb", "/", "kf"}]}], "]"}]}], "Input",
 CellChangeTimes->{{3.4408552734888573`*^9, 3.440855378202593*^9}, {
   3.440855881439376*^9, 3.4408561528673277`*^9}, {3.440856184204423*^9, 
   3.440856389188684*^9}, {3.4408564702923727`*^9, 3.440856481484561*^9}, {
   3.440856572897459*^9, 3.440856585531733*^9}, {3.440856688840706*^9, 
   3.4408568506910057`*^9}, {3.440856913286318*^9, 3.440856918194013*^9}, {
   3.440857027208255*^9, 3.440857031577512*^9}, {3.440857155481103*^9, 
   3.440857165426073*^9}, {3.440857276948123*^9, 3.440857285463871*^9}, {
   3.440857350377036*^9, 3.4408573566368017`*^9}, {3.44085739270654*^9, 
   3.440857508211029*^9}, {3.440857594341073*^9, 3.440857676037776*^9}, {
   3.440857787576126*^9, 3.4408577947856493`*^9}, {3.440857903564417*^9, 
   3.4408579332205667`*^9}, 3.440858221300539*^9, {3.44085843509387*^9, 
   3.4408585192364817`*^9}, {3.440858725877407*^9, 3.440858783367715*^9}, {
   3.496122915287424*^9, 3.496122918710492*^9}, {3.496122972080412*^9, 
   3.496122995619795*^9}, {3.496123067916793*^9, 3.4961230688210917`*^9}, {
   3.4961236229335527`*^9, 3.496123755962674*^9}, {3.4961238270732107`*^9, 
   3.4961238574633303`*^9}, {3.49612391601762*^9, 3.49612394450758*^9}, {
   3.496124026491926*^9, 3.49612406392636*^9}, {3.496124231934799*^9, 
   3.496124322385972*^9}, {3.49612468712263*^9, 3.496124763312799*^9}, {
   3.4963734711477013`*^9, 3.496373472112567*^9}, {3.496387272870528*^9, 
   3.496387275063587*^9}, {3.4964694358442307`*^9, 3.496469437307922*^9}, {
   3.497761141969475*^9, 3.497761163399088*^9}}],

Cell[BoxData[
 FractionBox[
  RowBox[{
   RowBox[{"2", " ", 
    SuperscriptBox["kb", "2"]}], "+", 
   RowBox[{"5", " ", "kb", " ", "kf"}], "+", 
   RowBox[{"5", " ", 
    SuperscriptBox["kf", "2"]}]}], 
  RowBox[{"2", " ", 
   SuperscriptBox["kf", "3"]}]]], "Output",
 CellChangeTimes->{{3.44085740517489*^9, 3.4408575092767887`*^9}, {
   3.440857599531213*^9, 3.440857677417777*^9}, {3.44085789061609*^9, 
   3.4408579341978407`*^9}, 3.440858222314987*^9, 3.440858257793498*^9, 
   3.44085834112514*^9, {3.4408584414551687`*^9, 3.440858523507271*^9}, {
   3.44085859063846*^9, 3.440858618672966*^9}, {3.44085872797882*^9, 
   3.440858788323861*^9}, 3.4961228989648943`*^9, 3.4961229561982803`*^9, {
   3.496123001118245*^9, 3.496123011477806*^9}, {3.4961230452035*^9, 
   3.496123070730563*^9}, 3.496123757191181*^9, {3.4961238292401447`*^9, 
   3.496123858576124*^9}, {3.4961239366331787`*^9, 3.4961239688336763`*^9}, {
   3.4961242631032352`*^9, 3.496124323877513*^9}, 3.496124708197803*^9, {
   3.49612473908753*^9, 3.496124764063367*^9}, {3.496373468763541*^9, 
   3.4963734737459593`*^9}, 3.496388619430523*^9, 3.4963980214064407`*^9, 
   3.496463637273144*^9, 3.4964694390625687`*^9, 3.49776100973398*^9, {
   3.49776115213647*^9, 3.497761164705558*^9}}],

Cell[BoxData[
 FractionBox[
  RowBox[{
   RowBox[{"4", " ", 
    SuperscriptBox["kb", "4"]}], "+", 
   RowBox[{"20", " ", 
    SuperscriptBox["kb", "3"], " ", "kf"}], "+", 
   RowBox[{"45", " ", 
    SuperscriptBox["kb", "2"], " ", 
    SuperscriptBox["kf", "2"]}], "+", 
   RowBox[{"38", " ", "kb", " ", 
    SuperscriptBox["kf", "3"]}], "+", 
   RowBox[{"9", " ", 
    SuperscriptBox["kf", "4"]}]}], 
  SuperscriptBox[
   RowBox[{"(", 
    RowBox[{
     RowBox[{"2", " ", 
      SuperscriptBox["kb", "2"]}], "+", 
     RowBox[{"5", " ", "kb", " ", "kf"}], "+", 
     RowBox[{"5", " ", 
      SuperscriptBox["kf", "2"]}]}], ")"}], "2"]]], "Output",
 CellChangeTimes->{{3.44085740517489*^9, 3.4408575092767887`*^9}, {
   3.440857599531213*^9, 3.440857677417777*^9}, {3.44085789061609*^9, 
   3.4408579341978407`*^9}, 3.440858222314987*^9, 3.440858257793498*^9, 
   3.44085834112514*^9, {3.4408584414551687`*^9, 3.440858523507271*^9}, {
   3.44085859063846*^9, 3.440858618672966*^9}, {3.44085872797882*^9, 
   3.440858788323861*^9}, 3.4961228989648943`*^9, 3.4961229561982803`*^9, {
   3.496123001118245*^9, 3.496123011477806*^9}, {3.4961230452035*^9, 
   3.496123070730563*^9}, 3.496123757191181*^9, {3.4961238292401447`*^9, 
   3.496123858576124*^9}, {3.4961239366331787`*^9, 3.4961239688336763`*^9}, {
   3.4961242631032352`*^9, 3.496124323877513*^9}, 3.496124708197803*^9, {
   3.49612473908753*^9, 3.496124764063367*^9}, {3.496373468763541*^9, 
   3.4963734737459593`*^9}, 3.496388619430523*^9, 3.4963980214064407`*^9, 
   3.496463637273144*^9, 3.4964694390625687`*^9, 3.49776100973398*^9, {
   3.49776115213647*^9, 3.49776116470865*^9}}],

Cell[BoxData[
 RowBox[{
  FractionBox["5", "6"], "+", 
  FractionBox[
   SuperscriptBox["kb", "2"], 
   RowBox[{"3", " ", 
    SuperscriptBox["kf", "2"]}]], "+", 
  FractionBox[
   RowBox[{"5", " ", "kb"}], 
   RowBox[{"6", " ", "kf"}]]}]], "Output",
 CellChangeTimes->{{3.44085740517489*^9, 3.4408575092767887`*^9}, {
   3.440857599531213*^9, 3.440857677417777*^9}, {3.44085789061609*^9, 
   3.4408579341978407`*^9}, 3.440858222314987*^9, 3.440858257793498*^9, 
   3.44085834112514*^9, {3.4408584414551687`*^9, 3.440858523507271*^9}, {
   3.44085859063846*^9, 3.440858618672966*^9}, {3.44085872797882*^9, 
   3.440858788323861*^9}, 3.4961228989648943`*^9, 3.4961229561982803`*^9, {
   3.496123001118245*^9, 3.496123011477806*^9}, {3.4961230452035*^9, 
   3.496123070730563*^9}, 3.496123757191181*^9, {3.4961238292401447`*^9, 
   3.496123858576124*^9}, {3.4961239366331787`*^9, 3.4961239688336763`*^9}, {
   3.4961242631032352`*^9, 3.496124323877513*^9}, 3.496124708197803*^9, {
   3.49612473908753*^9, 3.496124764063367*^9}, {3.496373468763541*^9, 
   3.4963734737459593`*^9}, 3.496388619430523*^9, 3.4963980214064407`*^9, 
   3.496463637273144*^9, 3.4964694390625687`*^9, 3.49776100973398*^9, {
   3.49776115213647*^9, 3.497761164710783*^9}}]
}, Open  ]],

Cell[TextData[StyleBox["Sequential, single branch end",
 FontSize->16]], "Text",
 CellChangeTimes->{{3.49612355819899*^9, 3.4961235600825653`*^9}, {
  3.496123963351911*^9, 3.4961239660351257`*^9}, {3.496124013070673*^9, 
  3.496124016048736*^9}, {3.496124532834041*^9, 3.496124540004874*^9}}],

Cell[CellGroupData[{

Cell[BoxData[{
 RowBox[{
  RowBox[{"sys", "=", 
   RowBox[{"{", "\[IndentingNewLine]", 
    RowBox[{
     RowBox[{
      RowBox[{
       RowBox[{"p0", "'"}], "[", "t", "]"}], "\[Equal]", 
      RowBox[{
       RowBox[{"kb", "*", 
        RowBox[{"p01", "[", "t", "]"}]}], "-", " ", 
       RowBox[{"kf", "*", 
        RowBox[{"p0", "[", "t", "]"}]}]}]}], ",", "\[IndentingNewLine]", 
     RowBox[{
      RowBox[{
       RowBox[{"p01", "'"}], "[", "t", "]"}], "\[Equal]", 
      RowBox[{
       RowBox[{"kf", "*", 
        RowBox[{"p0", "[", "t", "]"}]}], "+", 
       RowBox[{"kb", "*", 
        RowBox[{"(", 
         RowBox[{
          RowBox[{"p012", "[", "t", "]"}], "+", 
          RowBox[{"p013", "[", "t", "]"}]}], ")"}]}], "-", 
       RowBox[{
        RowBox[{"(", 
         RowBox[{
          RowBox[{"2", "kf"}], "+", "kb"}], ")"}], "*", 
        RowBox[{"p01", "[", "t", "]"}]}]}]}], ",", "\[IndentingNewLine]", 
     RowBox[{
      RowBox[{
       RowBox[{"p012", "'"}], "[", "t", "]"}], "\[Equal]", 
      RowBox[{
       RowBox[{"kf", "*", 
        RowBox[{"p01", "[", "t", "]"}]}], "-", 
       RowBox[{
        RowBox[{"(", " ", 
         RowBox[{"kb", "+", "kf"}], ")"}], "*", 
        RowBox[{"p012", "[", "t", "]"}]}]}]}], ",", "\[IndentingNewLine]", 
     RowBox[{
      RowBox[{
       RowBox[{"p013", "'"}], "[", "t", "]"}], "\[Equal]", 
      RowBox[{
       RowBox[{"kf", "*", 
        RowBox[{"p01", "[", "t", "]"}]}], "-", 
       RowBox[{
        RowBox[{"(", " ", 
         RowBox[{"kb", "+", "kf"}], ")"}], "*", 
        RowBox[{"p013", "[", "t", "]"}]}]}]}]}], "\[IndentingNewLine]", 
    "}"}]}], ";"}], "\[IndentingNewLine]", 
 RowBox[{
  RowBox[{"LaplaceTransform", "[", 
   RowBox[{"sys", ",", "t", ",", "s"}], "]"}], ";"}], "\[IndentingNewLine]", 
 RowBox[{
  RowBox[{
   RowBox[{"sollaplace", "=", 
    RowBox[{"Solve", "[", 
     RowBox[{"%", ",", 
      RowBox[{"{", 
       RowBox[{
        RowBox[{"LaplaceTransform", "[", 
         RowBox[{
          RowBox[{"p0", "[", "t", "]"}], ",", "t", ",", "s"}], "]"}], ",", 
        RowBox[{"LaplaceTransform", "[", 
         RowBox[{
          RowBox[{"p01", "[", "t", "]"}], ",", "t", ",", "s"}], "]"}], ",", 
        RowBox[{"LaplaceTransform", "[", 
         RowBox[{
          RowBox[{"p012", "[", "t", "]"}], ",", "t", ",", "s"}], "]"}], ",", 
        RowBox[{"LaplaceTransform", "[", 
         RowBox[{
          RowBox[{"p013", "[", "t", "]"}], ",", "t", ",", "s"}], "]"}]}], 
       "}"}]}], "]"}]}], ";"}], "\[IndentingNewLine]", 
  RowBox[{"(*", 
   RowBox[{
    RowBox[{"sol", "=", 
     RowBox[{
      RowBox[{"InverseLaplaceTransform", "[", 
       RowBox[{
        RowBox[{"%", "/.", "parm"}], ",", "s", ",", "t"}], "]"}], "/.", 
      RowBox[{"{", 
       RowBox[{
        RowBox[{
         RowBox[{"p0", "[", "0", "]"}], "\[Rule]", "1"}], ",", 
        RowBox[{
         RowBox[{"p01", "[", "0", "]"}], "\[Rule]", "0"}], ",", 
        RowBox[{
         RowBox[{"p02", "[", "0", "]"}], "\[Rule]", "0"}], ",", 
        RowBox[{
         RowBox[{"p03", "[", "0", "]"}], "\[Rule]", "0"}], ",", 
        RowBox[{
         RowBox[{"p012", "[", "0", "]"}], "\[Rule]", "0"}], ",", 
        RowBox[{
         RowBox[{"p023", "[", "0", "]"}], "\[Rule]", "0"}], ",", 
        RowBox[{
         RowBox[{"p013", "[", "0", "]"}], "\[Rule]", "0"}]}], "}"}]}]}], ";", 
    "\[IndentingNewLine]", 
    RowBox[{"tpdf", "=", 
     RowBox[{
      RowBox[{"(", 
       RowBox[{
        RowBox[{"k10f", "*", 
         RowBox[{
          RowBox[{"(", 
           RowBox[{
            RowBox[{"p012", "[", "t", "]"}], "/.", "sol"}], ")"}], "[", 
          RowBox[{"[", "1", "]"}], "]"}]}], "+", 
        RowBox[{"k12f", "*", 
         RowBox[{
          RowBox[{"(", 
           RowBox[{
            RowBox[{"p013", "[", "t", "]"}], "/.", "sol"}], ")"}], "[", 
          RowBox[{"[", "1", "]"}], "]"}]}], "+", 
        RowBox[{"k11f", "*", 
         RowBox[{
          RowBox[{"(", 
           RowBox[{
            RowBox[{"p023", "[", "t", "]"}], "/.", "sol"}], ")"}], "[", 
          RowBox[{"[", "1", "]"}], "]"}]}]}], ")"}], "/.", "parm"}]}], ";"}], 
   "*)"}]}], "\[IndentingNewLine]", 
 RowBox[{
  RowBox[{"p1laplace", "=", 
   RowBox[{
    RowBox[{"(", 
     RowBox[{
      RowBox[{"kf", "*", 
       RowBox[{
        RowBox[{"(", 
         RowBox[{
          RowBox[{"LaplaceTransform", "[", 
           RowBox[{
            RowBox[{"p012", "[", "t", "]"}], ",", "t", ",", "s"}], "]"}], "/.",
           "sollaplace"}], ")"}], "[", 
        RowBox[{"[", "1", "]"}], "]"}]}], "+", 
      RowBox[{"kf", "*", 
       RowBox[{
        RowBox[{"(", 
         RowBox[{
          RowBox[{"LaplaceTransform", "[", 
           RowBox[{
            RowBox[{"p013", "[", "t", "]"}], ",", "t", ",", "s"}], "]"}], "/.",
           "sollaplace"}], ")"}], "[", 
        RowBox[{"[", "1", "]"}], "]"}]}]}], ")"}], "/.", 
    RowBox[{"{", 
     RowBox[{
      RowBox[{
       RowBox[{"p0", "[", "0", "]"}], "\[Rule]", "1"}], ",", 
      RowBox[{
       RowBox[{"p01", "[", "0", "]"}], "\[Rule]", "0"}], ",", 
      RowBox[{
       RowBox[{"p012", "[", "0", "]"}], "\[Rule]", "0"}], ",", 
      RowBox[{
       RowBox[{"p013", "[", "0", "]"}], "\[Rule]", "0"}]}], "}"}]}]}], 
  ";"}], "\[IndentingNewLine]", 
 RowBox[{
  RowBox[{"secmom", "=", 
   RowBox[{
    RowBox[{
     RowBox[{
      SuperscriptBox[
       RowBox[{"(", 
        RowBox[{"-", "1"}], ")"}], "2"], "*", 
      RowBox[{"D", "[", 
       RowBox[{"p1laplace", ",", 
        RowBox[{"{", 
         RowBox[{"s", ",", "2"}], "}"}]}], "]"}]}], "/.", 
     RowBox[{"s", "\[Rule]", "0"}]}], "//", "Simplify"}]}], " ", 
  RowBox[{"(*", " ", 
   RowBox[{"second", " ", "moment"}], " ", "*)"}], 
  ";"}], "\[IndentingNewLine]", 
 RowBox[{
  RowBox[{"mean", "=", 
   RowBox[{
    RowBox[{
     RowBox[{
      RowBox[{"-", "1"}], "*", 
      RowBox[{"D", "[", 
       RowBox[{"p1laplace", ",", "s"}], "]"}]}], "/.", 
     RowBox[{"s", "\[Rule]", "0"}]}], "//", "Simplify"}]}], " ", 
  RowBox[{"(*", " ", 
   RowBox[{
   "first", " ", "moment", " ", "mean", " ", "of", " ", "the", " ", "waiting",
     " ", "time"}], "  ", "*)"}]}], "\[IndentingNewLine]", 
 RowBox[{
  RowBox[{
   FractionBox[
    RowBox[{"%%", "-", 
     SuperscriptBox["%", "2"]}], 
    SuperscriptBox["%", "2"]], "//", "Simplify"}], " ", 
  RowBox[{"(*", " ", "noise", " ", "*)"}], "\[IndentingNewLine]", 
  RowBox[{"(*", 
   RowBox[{"plA", "=", 
    RowBox[{
     RowBox[{
      RowBox[{
       RowBox[{"LogLogPlot", "[", 
        RowBox[{
         RowBox[{"tpdf", "/.", "parm"}], ",", 
         RowBox[{"{", 
          RowBox[{"t", ",", "0.001", ",", "10"}], "}"}], ",", 
         RowBox[{"PlotRange", "\[Rule]", "All"}], ",", 
         RowBox[{"PlotStyle", "\[Rule]", 
          RowBox[{"Thickness", "[", "0.01", "]"}]}]}], "]"}], 
       "\[IndentingNewLine]", 
       RowBox[{"Integrate", "[", 
        RowBox[{
         RowBox[{"t", "*", "tpdf"}], ",", 
         RowBox[{"{", 
          RowBox[{"t", ",", "0", ",", "Infinity"}], "}"}]}], "]"}]}], "//", 
      RowBox[{"N", "\[IndentingNewLine]", 
       RowBox[{"(", 
        RowBox[{
         RowBox[{"Integrate", "[", 
          RowBox[{
           RowBox[{
            RowBox[{"t", "^", "2"}], "*", "tpdf"}], ",", 
           RowBox[{"{", 
            RowBox[{"t", ",", "0", ",", "Infinity"}], "}"}]}], "]"}], "-", 
         RowBox[{"%", "^", "2"}]}], ")"}]}]}], "//", "N"}]}], 
   "*)"}]}], "\[IndentingNewLine]", 
 RowBox[{"Collect", "[", 
  RowBox[{
   RowBox[{
    FractionBox["mean", 
     RowBox[{"3", "/", "kf"}]], "//", "Expand"}], ",", 
   RowBox[{"kb", "/", "kf"}]}], "]"}]}], "Input",
 CellChangeTimes->{{3.4408552734888573`*^9, 3.440855378202593*^9}, {
   3.440855881439376*^9, 3.4408561528673277`*^9}, {3.440856184204423*^9, 
   3.440856389188684*^9}, {3.4408564702923727`*^9, 3.440856481484561*^9}, {
   3.440856572897459*^9, 3.440856585531733*^9}, {3.440856688840706*^9, 
   3.4408568506910057`*^9}, {3.440856913286318*^9, 3.440856918194013*^9}, {
   3.440857027208255*^9, 3.440857031577512*^9}, {3.440857155481103*^9, 
   3.440857165426073*^9}, {3.440857276948123*^9, 3.440857285463871*^9}, {
   3.440857350377036*^9, 3.4408573566368017`*^9}, {3.44085739270654*^9, 
   3.440857508211029*^9}, {3.440857594341073*^9, 3.440857676037776*^9}, {
   3.440857787576126*^9, 3.4408577947856493`*^9}, {3.440857903564417*^9, 
   3.4408579332205667`*^9}, 3.440858221300539*^9, {3.44085843509387*^9, 
   3.4408585192364817`*^9}, {3.440858725877407*^9, 3.440858783367715*^9}, {
   3.496122915287424*^9, 3.496122918710492*^9}, {3.496122972080412*^9, 
   3.496122995619795*^9}, {3.496123067916793*^9, 3.4961230688210917`*^9}, {
   3.4961236229335527`*^9, 3.496123755962674*^9}, {3.4961238270732107`*^9, 
   3.4961238574633303`*^9}, {3.49612391601762*^9, 3.49612394450758*^9}, {
   3.496124026491926*^9, 3.49612406392636*^9}, {3.496124231934799*^9, 
   3.496124322385972*^9}, {3.496124548224051*^9, 3.496124663891438*^9}, {
   3.496124772960211*^9, 3.4961247953439903`*^9}, {3.4963734801813307`*^9, 
   3.496373486708169*^9}, 3.4963872879018707`*^9, {3.496469443915165*^9, 
   3.4964694452037287`*^9}, {3.497761071858629*^9, 3.497761099186005*^9}}],

Cell[BoxData[
 FractionBox[
  RowBox[{
   SuperscriptBox["kb", "2"], "+", 
   RowBox[{"2", " ", "kb", " ", "kf"}], "+", 
   RowBox[{"5", " ", 
    SuperscriptBox["kf", "2"]}]}], 
  RowBox[{"2", " ", 
   SuperscriptBox["kf", "3"]}]]], "Output",
 CellChangeTimes->{{3.44085740517489*^9, 3.4408575092767887`*^9}, {
   3.440857599531213*^9, 3.440857677417777*^9}, {3.44085789061609*^9, 
   3.4408579341978407`*^9}, 3.440858222314987*^9, 3.440858257793498*^9, 
   3.44085834112514*^9, {3.4408584414551687`*^9, 3.440858523507271*^9}, {
   3.44085859063846*^9, 3.440858618672966*^9}, {3.44085872797882*^9, 
   3.440858788323861*^9}, 3.4961228989648943`*^9, 3.4961229561982803`*^9, {
   3.496123001118245*^9, 3.496123011477806*^9}, {3.4961230452035*^9, 
   3.496123070730563*^9}, 3.496123757191181*^9, {3.4961238292401447`*^9, 
   3.496123858576124*^9}, {3.4961239366331787`*^9, 3.4961239688336763`*^9}, {
   3.4961242631032352`*^9, 3.496124323877513*^9}, {3.496124782996673*^9, 
   3.496124796272706*^9}, {3.496373482428309*^9, 3.496373487652948*^9}, 
   3.496388619777701*^9, 3.496398021758115*^9, 3.496463637622258*^9, 
   3.496469445995076*^9, 3.4977610100599413`*^9, {3.49776108618405*^9, 
   3.4977611000597343`*^9}}],

Cell[BoxData[
 FractionBox[
  RowBox[{
   SuperscriptBox["kb", "4"], "+", 
   RowBox[{"4", " ", 
    SuperscriptBox["kb", "3"], " ", "kf"}], "+", 
   RowBox[{"14", " ", 
    SuperscriptBox["kb", "2"], " ", 
    SuperscriptBox["kf", "2"]}], "+", 
   RowBox[{"12", " ", "kb", " ", 
    SuperscriptBox["kf", "3"]}], "+", 
   RowBox[{"9", " ", 
    SuperscriptBox["kf", "4"]}]}], 
  SuperscriptBox[
   RowBox[{"(", 
    RowBox[{
     SuperscriptBox["kb", "2"], "+", 
     RowBox[{"2", " ", "kb", " ", "kf"}], "+", 
     RowBox[{"5", " ", 
      SuperscriptBox["kf", "2"]}]}], ")"}], "2"]]], "Output",
 CellChangeTimes->{{3.44085740517489*^9, 3.4408575092767887`*^9}, {
   3.440857599531213*^9, 3.440857677417777*^9}, {3.44085789061609*^9, 
   3.4408579341978407`*^9}, 3.440858222314987*^9, 3.440858257793498*^9, 
   3.44085834112514*^9, {3.4408584414551687`*^9, 3.440858523507271*^9}, {
   3.44085859063846*^9, 3.440858618672966*^9}, {3.44085872797882*^9, 
   3.440858788323861*^9}, 3.4961228989648943`*^9, 3.4961229561982803`*^9, {
   3.496123001118245*^9, 3.496123011477806*^9}, {3.4961230452035*^9, 
   3.496123070730563*^9}, 3.496123757191181*^9, {3.4961238292401447`*^9, 
   3.496123858576124*^9}, {3.4961239366331787`*^9, 3.4961239688336763`*^9}, {
   3.4961242631032352`*^9, 3.496124323877513*^9}, {3.496124782996673*^9, 
   3.496124796272706*^9}, {3.496373482428309*^9, 3.496373487652948*^9}, 
   3.496388619777701*^9, 3.496398021758115*^9, 3.496463637622258*^9, 
   3.496469445995076*^9, 3.4977610100599413`*^9, {3.49776108618405*^9, 
   3.497761100062954*^9}}],

Cell[BoxData[
 RowBox[{
  FractionBox["5", "6"], "+", 
  FractionBox[
   SuperscriptBox["kb", "2"], 
   RowBox[{"6", " ", 
    SuperscriptBox["kf", "2"]}]], "+", 
  FractionBox["kb", 
   RowBox[{"3", " ", "kf"}]]}]], "Output",
 CellChangeTimes->{{3.44085740517489*^9, 3.4408575092767887`*^9}, {
   3.440857599531213*^9, 3.440857677417777*^9}, {3.44085789061609*^9, 
   3.4408579341978407`*^9}, 3.440858222314987*^9, 3.440858257793498*^9, 
   3.44085834112514*^9, {3.4408584414551687`*^9, 3.440858523507271*^9}, {
   3.44085859063846*^9, 3.440858618672966*^9}, {3.44085872797882*^9, 
   3.440858788323861*^9}, 3.4961228989648943`*^9, 3.4961229561982803`*^9, {
   3.496123001118245*^9, 3.496123011477806*^9}, {3.4961230452035*^9, 
   3.496123070730563*^9}, 3.496123757191181*^9, {3.4961238292401447`*^9, 
   3.496123858576124*^9}, {3.4961239366331787`*^9, 3.4961239688336763`*^9}, {
   3.4961242631032352`*^9, 3.496124323877513*^9}, {3.496124782996673*^9, 
   3.496124796272706*^9}, {3.496373482428309*^9, 3.496373487652948*^9}, 
   3.496388619777701*^9, 3.496398021758115*^9, 3.496463637622258*^9, 
   3.496469445995076*^9, 3.4977610100599413`*^9, {3.49776108618405*^9, 
   3.497761100064954*^9}}]
}, Open  ]],

Cell[TextData[{
 "reversible assembly time divided by irreversible assembly time\n",
 Cell[BoxData[{
  RowBox[{
   RowBox[{
    FractionBox["11", "18"], "+", 
    FractionBox[
     SuperscriptBox["kb", "2"], 
     RowBox[{"9", " ", 
      SuperscriptBox["kf", "2"]}]], "+", 
    FractionBox[
     RowBox[{"7", " ", "kb"}], 
     RowBox[{"18", " ", "kf"}]]}], 
   RowBox[{"(*", " ", 
    RowBox[{"rev", " ", "all", " ", "branches"}], 
    "*)"}]}], "\[IndentingNewLine]", 
  RowBox[{" ", 
   RowBox[{"1", "+", 
    FractionBox[
     SuperscriptBox["kb", "2"], 
     RowBox[{"3", " ", 
      SuperscriptBox["kf", "2"]}]], "+", 
    FractionBox[
     RowBox[{"2", " ", "kb"}], 
     RowBox[{"3", " ", "kf"}]]}], 
   RowBox[{"(*", " ", 
    RowBox[{"rev", " ", "no", " ", "branches"}], 
    "*)"}]}], "\[IndentingNewLine]", 
  RowBox[{" ", 
   RowBox[{
    FractionBox["5", "6"], "+", 
    FractionBox[
     SuperscriptBox["kb", "2"], 
     RowBox[{"3", " ", 
      SuperscriptBox["kf", "2"]}]], "+", 
    FractionBox[
     RowBox[{"5", " ", "kb"}], 
     RowBox[{"6", " ", "kf"}]]}], 
   RowBox[{"(*", " ", 
    RowBox[{
    "rev", " ", "single", " ", "branch", " ", "at", " ", "the", " ", 
     "start"}], " ", "*)"}]}], "\n", 
  RowBox[{
   FractionBox["5", "6"], "+", 
   FractionBox[
    SuperscriptBox["kb", "2"], 
    RowBox[{"6", " ", 
     SuperscriptBox["kf", "2"]}]], "+", 
   FractionBox["kb", 
    RowBox[{"3", " ", "kf"}]], 
   RowBox[{"(*", " ", 
    RowBox[{
    "rev", " ", "single", " ", "branch", " ", "at", " ", "the", " ", "end"}], 
    " ", "*)"}]}]}]]
}], "Text",
 CellChangeTimes->{{3.496373640774393*^9, 3.496373656892544*^9}, {
  3.496469469610721*^9, 3.496469559657591*^9}}],

Cell[BoxData[
 RowBox[{"FigS2", "=", 
  RowBox[{"Plot", "[", 
   RowBox[{
    RowBox[{"{", 
     RowBox[{"1", ",", 
      RowBox[{
       RowBox[{
        RowBox[{"1", "/", "3"}], 
        SuperscriptBox["Kd", "2"]}], "+", 
       RowBox[{
        RowBox[{"2", "/", "3"}], "Kd"}], "+", "1"}], ",", 
      RowBox[{
       RowBox[{
        RowBox[{"1", "/", "6"}], " ", 
        SuperscriptBox["Kd", "2"]}], "+", 
       RowBox[{
        RowBox[{"1", "/", "3"}], " ", "Kd"}], "+", 
       RowBox[{"5", "/", "6"}]}], ",", 
      RowBox[{
       RowBox[{
        RowBox[{"1", "/", "3"}], " ", 
        SuperscriptBox["Kd", "2"]}], "+", 
       RowBox[{
        RowBox[{"5", "/", "6"}], "Kd"}], "+", 
       RowBox[{"5", "/", "6"}]}], ",", 
      RowBox[{
       RowBox[{
        RowBox[{"1", "/", "9"}], " ", 
        SuperscriptBox["Kd", "2"]}], "+", 
       RowBox[{
        RowBox[{"7", "/", "18"}], " ", "Kd"}], "+", 
       RowBox[{"11", "/", "18"}]}]}], " ", "}"}], ",", 
    RowBox[{"{", 
     RowBox[{"Kd", ",", "0.01", ",", "5"}], "}"}], ",", 
    RowBox[{"Frame", "\[Rule]", "True"}], ",", 
    RowBox[{"FrameLabel", "\[Rule]", 
     RowBox[{"{", 
      RowBox[{
      "\"\<Effective \!\(\*SubscriptBox[\(K\), \(D\)]\) [-]\>\"", ",", 
       "\"\<\!\(\*FractionBox[SubscriptBox[\(\[LeftAngleBracket]\*\
SubscriptBox[\(\[Tau]\), \(ASSEMBLY\)]\[RightAngleBracket]\), \
\(REVERSIBLE\)], SubscriptBox[\(\[LeftAngleBracket]\*SubscriptBox[\(\[Tau]\), \
\(ASSEMBLY\)]\[RightAngleBracket]\), \(IRREVERSIBLE\)]]\) [-]\>\""}], "}"}]}],
     ",", 
    RowBox[{"PlotStyle", "\[Rule]", 
     RowBox[{"{", 
      RowBox[{
       RowBox[{"{", 
        RowBox[{"Red", ",", 
         RowBox[{"Thickness", "[", "0.005", "]"}]}], "}"}], ",", 
       RowBox[{"{", 
        RowBox[{"Blue", ",", 
         RowBox[{"Thickness", "[", "0.005", "]"}]}], "}"}], ",", 
       RowBox[{"{", 
        RowBox[{"Magenta", ",", 
         RowBox[{"Thickness", "[", "0.005", "]"}]}], "}"}], ",", 
       RowBox[{"{", 
        RowBox[{"Orange", ",", 
         RowBox[{"Thickness", "[", "0.005", "]"}]}], "}"}], ",", 
       RowBox[{"{", 
        RowBox[{"Black", ",", 
         RowBox[{"Thickness", "[", "0.005", "]"}]}], "}"}]}], "}"}]}], ",", 
    RowBox[{"BaseStyle", "\[Rule]", 
     RowBox[{"{", 
      RowBox[{
       RowBox[{"FontFamily", "\[Rule]", "\"\<Gill Sans Light\>\""}], ",", 
       RowBox[{"FontSize", "\[Rule]", "18"}], ",", 
       RowBox[{"FontWeight", "\[Rule]", "Bold"}]}], "}"}]}], ",", 
    RowBox[{"PlotRange", "\[Rule]", 
     RowBox[{"{", 
      RowBox[{"0", ",", "16"}], "}"}]}], ",", 
    RowBox[{"FrameStyle", "\[Rule]", 
     RowBox[{"Thickness", "[", "0.0025", "]"}]}], ",", 
    RowBox[{"Epilog", "\[Rule]", 
     RowBox[{"Inset", "[", 
      RowBox[{"Pl", ",", 
       RowBox[{"{", 
        RowBox[{"2.25", ",", "11"}], "}"}], ",", 
       RowBox[{"{", 
        RowBox[{"1", ",", "1"}], "}"}], ",", 
       RowBox[{"{", 
        RowBox[{"10.5", ",", "10.5"}], "}"}]}], "]"}]}]}], "]"}]}]], "Input",
 CellChangeTimes->CompressedData["
1:eJxTTMoPSmViYGAQB2IQ/W2VU1IIzyvH409mlYHoyENfq0H0jsIfXSC6KkVn
Aoj+MtMMTOucLp4Oop2L9yyEyK9kCQXSBQuPgWneD/VJINpxjlcyiF4b/XzL
WZB8+559IPpBtt0xEG0it+0CiI7aOe8qiDa7seY6iGZ7Wv/rCpC+prMLTG80
+sl5FUg/YubjB9GaB5zFQLRGHY8GiD5w+6sOiL7CtMgARMuJT7EG0T9t4vxA
9GJWL4trQNr3jGkGiN5mXdQDop8n94LpKWVmi0B0l2vEEhA9621Fxx8gHZba
0A2iD1XmTwLRC4wWrwXRPUaxT0C0klvsUxB96ut11uzrQHNqmdhAdFDftxoh
wdeOAsH/wfSqHzmzQLS5QR2YBgAyzbRr
  "]],

Cell[BoxData[
 GraphicsBox[{{}, {}, 
   {RGBColor[1, 0, 0], Thickness[0.005], LineBox[CompressedData["
1:eJxTTMoPSmViYGAwAWIQvbHi8Kd3VS32DGDwwX75psiQE4br4PyJzoxlWYt2
w/kl8nu9N2echvO/FzbkneO5AudvlSxbm+p6C86f+jQ/vabpAZzPPMHtxoIV
j+F8X/twK2eh53B++MWJ179lv4LzRUzfhbD2vIXzr/sdenii/AOc/zdbrnMP
zyc4v6WK/9yOmZ/h/IruudwlHl/hfLdWm50xt77B+U2NFfEsfT/gfLl8z8Vb
LH/B+VNctcMnnfiNME9uFbN+5V843/SBpcJPnv9wvkHQZinHRAYHGP+bjsgX
TgtGOF+zprY1k4EJzp/kYzp5xU0EP3Pi14i6Jcxw/nu/htyIbBY4f01v5D9B
Z1Y4/7qDtXsSDxucb1GazTPpGYLvpZSmcGwPO5x/0jnzzYQWDji/9tkuE+tY
Tjh/3l8R0xp1Lji/oNey5eBbBL9y3hr/Z0e44fx3yhqXF/bywPmztT5dsknn
hfO3LD3SlWfEB+fXzUycuOQngl/P5yuy6yI/IryqF6hv9hWA8z02OjL/3IXg
f1LyYHNUE4TzL58LSg3pQvD9d7c0Xf+G4DM92vVbNUYIzud1DZtTth/B3/xC
4reZtjCcP+HY/a2H+hH897Kt4Q+PI/h+pVo///9H8AEV/viB
     "]]}, 
   {RGBColor[0, 0, 1], Thickness[0.005], LineBox[CompressedData["
1:eJwV0fk/1HkAx3HnuCbXd+wiGnffQbX1SKXk85aUm6Rk1yakHI+INDQkZmdq
E7kq2UIiWevIVaGiyzp6TCSr1G6HUD2kcU2OZHd/eD2ef8DLMDDSK1hGSkrK
7b/+tzru/vgoT0BUNkhORC0WE2TfFHrmnSC8/I6BMraYdFVUaNc0p5CsnIdv
B43FJHbMpWA9P4O0OK/o2GMpJufM1jycbz1HVOq7bcM2ikmYo1BxU2kh2Zfr
1dzpLyZXa3y921ZWEk7hZv32K2KSaS/NDbvcRAbLP7hWrBkjMezbLrUhnaSJ
P7/d+8Q4+RKVFCFiPiVOdclKcX9PkHodbkWwQz9hzBY/mNwyRc4ORu5P4L8m
j52PpdqNSIhsxpZnl0oHyP6AzLVPM6aJG/FZb685TFiP2hHHnSU+3Zl9kvCP
pPKGw7LYqK+EZTXqLZ/6ifgq3undHfyN9Lnfe9MWKyZVJOnGQU8pzIcvOXmL
OU4+HPC3UQiVhoCnJrqZO0G+vPQfZp6UQdypPJUYxylic8TGSL1LFluENg1+
/RIiaok+8FhVHvzkOH+509MkLOiphkUsA0sinYrqrGeJZZAKSzKsgDMOFj5Z
bXMkNOB6l6ebEuKWlMmuODJPvMOUA1NeKcPqtbXBDHOBpJ32u1a/l4kfvGp1
7QKkUHjHtzhARxUSS9ak0jppnHnpgk29auAkHBWGSslglgi3RbeoI8vVKrv0
uQzCo6+KS6o0EJo5tSuxWBYljS2CkbOa+OyedGBXuBzG2JJ0y0QK5Wm+3zTs
5eHkO9oRksxCHzZsDWQyMJFZWE/ztLDucDgza4iBd0Hv2lanfwdno30GrbcU
EMivvdpU8j3a7UNHMgSKkO+T+nFFjTaODjWu3vCzEuRk39CZL3SQP8+ySliq
jNP7pg6qT+viYJq14O4nZUToyHSFa+nhSH65x9ADFazj3Rhy9dLHqDHdU5jG
RP88PJuTluCC+fgTm/2L4NpwisfoYqPuyoOUiFWq6F7+106FXw2QmBuQWTyj
isYU61gL2hDHVN1Yjd1q8Kxi1x1/bghJ/KWltW7qaLq/jBfPN4JjtZ3sTKM6
Lv62tshjozHGjRwZdmYayC/K0RFMG6NH5BXsnaKBJFs/r+NlJvBoEvD7JBqQ
i4C9daQpZN42zpn6aeL87xcXe5mbYZHDzovcZk1UqnBPzb0zQ+177bk1FhQe
Gei9NKxdiozWV/X30inANrh0mEvDZWyk7JdMCunJLFdfHg2G3mzB5mwKIyV7
VnYepZEQxUppPUdBlPO4pUpAI0TPaXdHHgUbTcWJ+CwaiK5hPPmDwvXQgWKD
Shqf9YU+b/6kYFJkb3thkEaZY5br5XYKq+h0La0PNPYeKrAL6qTgkh67PH2E
Rn9bg8Wg6L/vsmxTwQSN1kOjC+97KWgL20yjpDnIb/cpFQ9QSP0ojPHR58B3
cm9e9SAFXkZBcK8BByx2dFb0MAWu9s7z2004SIlJTZj8SCFHlHvP04IDLvuu
5/QYhaSeeHN3aw5WOoscGiYo/HMygRbZcDAS82I9b4qCk5FuiDs4COyYMvk6
TcF5xqLcYysH+lMyurdnKbxae+lalzMHz9jqaolfKfB3VUu2uXOQ7awvR75R
WP2Tf2LPNg7cD5vPLCxQmCBlW3fs4OBfLlYhng==
     "]]}, 
   {RGBColor[1, 0, 1], Thickness[0.005], LineBox[CompressedData["
1:eJwV0fdT03ccgPFAQmRESPhGJF8ZKogoWIsVj6WfNyIaZYicNdLioiICp8hI
GAYFBAdKJImxejIiQzgEKwItxoGDRtZFMdII1AIKasMMJBBGoPaH515/wLMi
LCY4XJ9AIAR863+rk16Oj6RkoroB8QYrqRKBsD4rKP8Cst/J5v3YokRvqqos
HzRkI6+tp3JyZUqUqPIr9MjIRVGazgQThRJdd9j0p056HdUd4v5L/6pEUcws
w63ltxF1my6SYzyIyh6E7G1yuYfkfqOv4oMGEd9HjxNV9AhdZV2bYvUNogTb
J341x1tR+Lry+XmXYTQVm3ZSRnmHJg461668OILqGJyqcN8udL9kd0yhahSJ
BmIiuBm96PHMtWWc1jFEzN3+Xlz+CRmSbWIb8lUoALE8fMy/oEOeEjY/dxyx
2vmKyWglcnbRDlJ5E4juOrLX4MowygjZ+Ix0UY0UgS/6mhLHEEnUQZGWapAu
2ubSY8o42vKylh/6dBJlppjJ6m9OIP8NdV5h/0yhpMv5JglMDeLL+Inhq6bR
9iyvh6Fdk8jOoumF/dEZlJGedIjE06Kn9Wsi0tpmkU3MzuJa9xmUXn840m+z
Dl3zdWIJmmbR099NHO4UzaMkmwri+mQdetfzW3cMTgDXXvfl05QFpFK9zzD4
QIDvg2tw7yMEmL2k4P78hx5MOtPVRm56oL7xpsVPpA9ruKlZkQR9KFGun7OK
JoLA31VY3qkPFtbBt/b8RIJIvmb/mRIiBIVHr/8VDGA0MO3E/mgS5LWIPRSO
ZKjMCZmn+RiAmniTjTkvAgV47gijkKHAy/+w3N4Q3NjRFMFnMvBMr8b3uBvB
rpXHlksfLwLKuoPBx/YYQ7NP5FBupiHcT79L6go1gdTPko2eB4zgXtVlued5
ChTo6K7c1cbgRhMve1S0GE7luGc+HzYGy8bKFItnppBcULn7c6MJfLQP40/N
mcGInaP8dg4Ftr5j62pFVLi1dvytV8RimHW5Jdi/mQa1pY3ZJzeYgkOmU2Xo
BxqcuXmEXzJtCma9vLa0VHM4axpAl7SbQSmJbfT3dxhMnhavrgmgApVx7vUb
BQbMam/itIQKqtEr2hIBHcZXMsneDjSY0A6d7AxYAnJZcPjebBp0CKvLuheW
wO5HmRmKSRqEvBTd4DVagP5HyeyqUHMYnledKju7FBb77svjNJgD8Uhrb5CH
JdR8tZzd5ITBCk6sS6IhA3KlPXUvrmIgEkp0Xm0M8FMNVZzjY9D/V+Tte68Z
QLaaKdwmxMB7ru78cjkDuLH0bOl1DOyG7S0Muhhw3GrnwZZ8DPgRB5jtXxgA
cQ/Ib+9iYNLgNsMm4jBqncXqe4VBsvaGcMwDhwqmwL+oGYMLqf1RUVtwOBpf
6P1LKwbi/rZz/d44dDU9dBqQYaAXkpDSycRBGj+y8LUDgxNd1qel+3AoaGaV
j33CoA91N1fG4RCiPppfPYDB6wG1ZC0HB7ptnCDuCwatJ+4OlyfjkJ1whatW
YjBkN7r0ThoOHNvnQVoVBh2O7WeLeTi47JL5PpzA4Iee9lQ7AQ5DCd0eKRoM
ChJjnhSLcAhr0djPaTEoDEzXK83DwVqjjz+ZwWBjjsbAQYzDe1uq2Zk5DBRV
ZP+yYhyEu6xJaB6DS/dr5Y5lOASy104vLHz7KlrIq6jA4T915jlJ
     "]]}, 
   {RGBColor[1, 0.5, 0], Thickness[0.005], LineBox[CompressedData["
1:eJwV0Xk41HkABvBx5szxm6zEDArNr2OzhRz7fF+JHWeSJ8faWsqW5GaoRa14
Kos1lNYdZVmTtsiTq+1x7KyjVKpHK22lSK4czTDOtX+8z/t8/nn/eQ0CwjwC
pRkMhutq/u/bca3TE6eTSaNrhqzZpxGC7LoU98LzRBAwUf6nZIQ8rqrSrr6f
SiZK8/nOsqMkdsq52Copk5wse2URtn6U5Bib/7UkzCFO1SuPXtmNkhPcFIU9
FSUkfbRxu3fuKCmv9vFsN71Jtvczf2t2GCN8OyneidJG0l/LjT8mGCfR7HvO
Nce7iCrLRv1F6CSZjTgb2q3yjNQc0XUTKEyT2vW8qkD7PqJt/Vpw7s4MuTwY
diw+6Q3J50aNdJWIiEymw4urFe9I054rjmkXZ4kr8bKy0/xAZJsW+pbuSojX
E36vOHiEdO78EMSbXyBMswlPubRxEm5hMq1oukx63VretsdOEgjL2Cd9GVgK
Zl1sUpkmw2KDwuZLUkg+rdZdlztDtpq8de1/Lo24nwuVo7kisiPvYlwbZOGQ
YlPv1ycmH7sseqRK5JD0U9xh2Yw5siuUFSbYtgasMMdrdyznSejWRZ5OiwIu
2W/xympfIKmLEq9qrhLiWJUyX55aIv+OVc3OLSvD7I2lvkRlhQwpq0R1lqli
h0eNjq0/Ax4uholjiWoQb2V+VtwthZoCk2KXP9TBiU9ICWJIo+LwfMTjyxrI
cjHLrvhHGgYZOeXsK5oI4ou8E6/LYH3/GX+XDAqf3M6GeAfLIsVYK5d1nokb
6T7LGnZyaH4UI/IsWIdeWH8ToCIPuaShzJdlWtgdE6ySNSSPA97jjloPv4CT
4Q/6wqY1yPbVeM4Ta6PDLmgsM1kBggLF1kxNHSQMNeyy/k4R75DfwnDbgKIl
plm8iRK+Nb7b6fujLsLTLZObx5WQbuU3af27Hk4V3dg31KaMkPO3WpTmWJjY
uPlpSboKQs5eaczfoI98errH5pgqQooawt0f6ONOWVtq6FdrUVc7M9UVbYDE
XH/+dclaxDhwl2z0DHFmrSuz4YkaMFjKzu01hPjHqyY1rupoiHusKbqwEdzb
tjKSBnWoMhOOvHfZhGlDrrytsQZ27m9PVtQwwtNuj0DPVA1oGm28FdBlhH2N
yUm9Yg2Ie/Qz9HONIT3QsGDkp4k2vm1+pZ8JVO0PFvDur3rIpDWPvRk1w9oL
5lsomO46JGwUb0am8HVtyy8UHmYMpA20cOA8NVZ5jk+BMeqRd0rIgbzufPHe
bAq2nO8/qndyEB/BTBXmrP7kvN8FTzg4rut4qLNw1ZwMo9LXHCCyWr5HQIHP
jTSKXOTgk16K19u/Kbiqv/e1M6dRyc1yKe1Y3bs5mT9gSeNoVLHtkS4KZHse
K+lrGn3t9VsGuykEPWsdbt5LQxg1sTL8fNX1EZl7D9Ao6vCqmHxHQW7IYtvB
cBo+n48W3h6k0Htd84IkigaTHZkV+YFCnX3qpsJYGqnRafGfRyhc2+ZuOJhI
g8dudp+bosDOMTeNS6dh6tRtXz9DISBw7lc9Po2x6JdWp0UUarS89rReohHQ
Kdq0OEchgT3qo1ZAQ08krXNvnsIsT7+9tpjGC7a6WuIihTO3pmP9rtHIdtKT
JcsU1j3wD5Ipp+EWQ0tWVig0dIQUVFbS+A/Wryz7
     "]]}, 
   {GrayLevel[0], Thickness[0.005], LineBox[CompressedData["
1:eJwVkGs0lAkYgBmXXCYz4/u+tptLVNpMoiJU876IFbkcsahsuSVsrJIk0bpV
s1pmlKM2l9ratUIYaYiVXMs2K+VInT3FhFYMBtO4TNb+eM7z9znPuqBor1Ca
kpKS2xL/uzK+WSpJSIPsgaR/TMvFgDnCdM/8i5Crt6qSEIihq6xsZVUjF3TC
jG4uPBTDmUnXQtuUbPDckCJ80SSG3I1WrYq2XND3iNO63COGCOd0DfviW/DR
14JgK8Twe5W/d4dFOZhzpA8d3D4Az0E5LuL2I8gKKHSvnfgAsQYNroLjnXAw
pppjHDQEn2MuRInoryCnrkXvxvNheLAqrizU8Q3UBK6x9HD4F64NRoclpryH
Q8cMFcajI6CS7fS6qFgM3by77H7uKLiBr62D7jBskj0f4xyVgO8LXq8scgQ6
epIb8gwngLSUeKtljsGCvGXzsOYk9Lo/6e84MwFH/girFzCloIjUv1xPl0KQ
UX8FMqYgLYEhEl6fAvbe6tQo1jTE/5SvHes8A1vuX+babp8Bp/TdtYffyCBD
Y8qsxkUGKT/GH1H9WQ5yfY51Vupn0I/e92u1zRxEOFWMCx7L4aqjqS+/Yx48
OXo1EZOzEK9forL1rALqGxq333OcB8v3Noaz9EUwi9N5Ep65AOZegtV2gUpo
T7+655RcATI2Oa1prYxdxL08WdgifJ14Pj1ciYa75OfURoOVkL/fMqe4j4Z5
9Rk3r5soYzhvxi/pjgqKb+8s+jSgjOPuF074RapiaUW7z2ABDUuv+H9hOajh
oUBeRGm0Cvbirm+C6OronWBGMHaqovXpSDp/SB0PhlivMCDV0MXomGFb/TLM
uNbkx5aq4VOH8NHsNA28dKBosrVVHc8P1e3YFaCJd2vyLhpXLMMCBWmZaKKF
Fl4PdqZmaeAPV2zSmsa0kMqUlHdGaeLZglKPoRZtbL8z9244VAslxpte3rpC
x3b+NdYXT238ZbO0e3fYcnzLDPdr96Zj9d0WbtQ2HRzj/9W86Lock64H8u7M
6mDre2pCaK+DyTpuZN0LBgbPRbOtDjBQdq7IRODGxFEN00K6KROdK+1UZuuY
+Khz3ZGuWiZKjZzV7TayUMXW2j/ZmYUvRV6h3lwWArEnpO9vFno8SkvplbFQ
OT1gBytUF2kDdfMbDusiWyB6XS7VxeWO396Ma9TF+q3rOWXJBAo+rpy3MiXw
K39BKmsNidlt7x48ySJQc/i+j285ia6ToyWpPAIDJn77NFZBovraucK9OQTW
DR4qSxOQmBhDcttyCcy+uiioEpJ4fO2+757lE1hCMxMxm0nEk1Xq3fcILDI0
serpJXFcL923v53AjGDuqyRlCkuc+ftvPyVQVcIZWK1KYcipQrvgTgK5IZVr
HqpT+Kaj1nRQtNRJdbEmtClsOyVZ/NhDYPylaa2QFRQWPPUtnhAT2Hi/z9zb
lEL/6ZD8ykECu+e+n5NuoZA0OMk/OUygxOLPcZ45hdzYzMTpEQLtQ24EdFlS
GGfQ5CmfJPBgn42TB1Jo4SJyrJ0iUJhWf2LcnsLR2Le2CTME6q9VPM5ypDDo
2cz6BTmBGgzhSJcLhXoztNUNc0u9EduaYtwofG3AZCQtLP2simjW9aQwx0VP
Fb4QWDp4dFLgRaH76c2zi4sEuqpRrj4+FP4HrDQr9A==
     "]]}},
  AspectRatio->NCache[GoldenRatio^(-1), 0.6180339887498948],
  Axes->True,
  AxesOrigin->{0, 0},
  BaseStyle->{
   FontFamily -> "Gill Sans Light", FontSize -> 18, FontWeight -> Bold},
  Epilog->InsetBox[
    GraphicsBox[{{{{}, {}, {
         Hue[0.67, 0.6, 0.6], 
         RGBColor[0, 0, 1], 
         Thickness[0.01], 
         LineBox[CompressedData["
1:eJwVl3c8Vf8fx3GvyGwaJUW+iKJEml4nKmW1S0rJ3kpWUlE2yQpJXFmRPcpI
ZLtkpygrsuOaF4Xf/f11Hs/zeX/OeX9e7/fr/ThHRN/mghELExOTHzMT0/+v
vPXz76z1z6HCeeY37wECkhQm1fzRq9C0pe/plD0Pwo7jF/O9W9BmWum/E6yL
3WK+nxIeGqBJdPubba+McZCH15963ATxEaTj2aQ7OLEQcm2S1QK9tBKP6af2
OPdLQGIT1RorNn0vVeoeQGZQy1lI9S44Jlizz1m4Qf76+j6ZXffANpnW4nXe
A4ebWlWPc9rjNdPKTH2YD4iTYekX/zigPJr2PvlQAE4Vam82bnQC1+hw9eWo
IGjIbnVxynLGZv/e7n1nQnEhvuuXb4gL3F/uiM0RDYe2IOXMa/tHGMyxspSQ
jES2WzBnn5Ab2DIKB3l1KFD4OKM0yv0EN6c0/4sTeoP8+Uu2MytPcL2pTL15
Jg6fLPg7WPvcYf91x+aU7iRQL0clSiV4o3Z0s1eEViY0A5c79jPyvLHJXufj
wyw0UW9yH/PyxY3p4rSBvGy0Q8TurJk/Gq9kGScSeZja1LqjkC8QHH0/WD4V
FUIu+2mh0vNA/JVSqW6R+Qi7s/KXytmC8EfdI6c4uRh0nxde9QtBOD3UIa1y
vRTLK1cnujtD4Bf6Up41tBxrR34WkWLC8e5OQvDbRCrUPJ9d9uaPwPGofw0/
wurgv1NpkiswAg8mZLbRfOrBezNGlM/tJcr9x4IeOzVgc+ttH0mDV2i4V36y
4XAzRIoHr2hKxGAobeR23t2vkPRd4p9LjsH3Yr/Dp9a2I0Lay1KLjwKmDfEB
5DftoCxE7pmPoODXRpWwkfZvyAguyzgZHYtGp73bnTU70VC1PnfgbRymjt2i
7TbpAZds5kfRT0kwahRnSeT5De/V8S/Rwxkwd/komshHw8YTQQqNGzIhprtP
UpCgQZ99N/nsvkzEreMOcDOjgSnodqyWdSYsckLLZT/ScPRN/Q/N4UxYnZDR
ndSbQm7Fm3MaP7PA96zN1CZpGvFrzx4+U5EDw9jBJ75ic5j5MsJe+ysHpYIl
Ne7qc1AOdv92mjkXno+vshnYzqF3S6HdaaVcDKaBWlsyB6Hd/2Wo5ufiqKWN
usK1eYRq/d15KjUPZR7W3Ps86XgaksStEvoBl/mc1RyrFtHeXJ6zK/sDXvmc
UAgbXoTkut5r65o+QLeG0y+QYwkN/gKJXZz5aEl5EM+ntYQtnj5KTk/zwX57
lMOgdQlZThY2abYFWFgoP9rW/hc9urLN/OeLIGbHZcVVugy5KHXHFesifNtm
L6LatQz3TpNtv/2L8Oykebr20jKkrlLMsmuKYGZQt7K6fwUO59azaBIf4drZ
qqebsAJulRm5J7LF+Fdzf/GE6yqOSH4IHecugQ6TpaSSHxPhKpdKviFTghbn
1FOIYCIqjsba1WmVQNg/6r5EAhOhcd7vUsrzEtjz1u5I+8REyBbLcuSylyJl
6CTlGY2JOD5Iot71LUXsZZXZhLPMhKHFiltyZCkMrY+4CV5nJjxpC4f6Ukpx
WyPymp0xM0Fd+pN8rq4Ut6wHWHtdmIkLvN99ZLk+w+zsOE/gW8b+g6ln/jz7
jLdKWb+v/WXsL05k/i/6M0bU9hWdZGUh3irHFtxI/4wdfdb6grwsxB+NsF31
DZ+x9VLvOSdRFsLhtuvad7xlOHB75Pfm0yyEt++lWtOgMrhKpVh1BrAQKbxn
3SixZVgtD/x+OpyFqA89c+h7Vhm6FHM6YmJYiPUxSsmqLWUo/dLWzpbJQkTm
SPqIbywHj8Cbs58bWYh3P/+dHmD4UNBV9vYQB4m4pCZKWxNfDpX3Neds1pOI
fx9Uw3fllOPXYeOMfn4SoRUS/Nu6uRyffjhOBomRCNoZySeL3BXgDOBeZD1G
Ig58uFjE41UBnn02d7XNSUSP2H39fWEVGFHRbk6zIRHewdFrLyVUwOPlric0
OxLRYTVy9WV5BYo1B9crPSYRLmKPZ3cyVUKs+e6zv8EkoiwoZc+h+5Vgd6Cf
4f5AIixWG9uue1ciY/Zds1IRidhkNffgUXglJntNY26WkAij0wS1PK8Ssm2q
GmbVJIJ99aux1nQlKlivJ6e2k4gsy7/cd5mrcKHrvfCFThKh07kjL2RdFa4L
D10b7CIR7/IsSB0yjHWuB/o/BhjntWSmGFhUIbTN4+niFImgd4irejpX4Yfx
uQm+ORJBUdWYeOtThZ8yGrE7F0jElGj40YmkKjxtTRDhXCERoR27O5wGqpBy
UlBn01oycUz1guurmSpocFi1pXGSicFcR4lPLNX4dPP4VkUeMqEYWGZPEqkG
sy/becGNZKLzlPaGAN1qxAkY7hUWIhMuW8yF56yqcXD3uKyhMJnYNvFA6saj
aihXbKwO30Em9F7EKEvFVMOkqGB9jRiZYDHL0grKqMaajpXJCnEyEXe0XGeh
pBrDx+8UZUgy3t8/aFvVWw3KS3+bs7vJhPeHhUd7pqrBvyrwlCxDJnb5cfiF
MtcgkxbSkSRLJizlZOL0RWtgH7k3oUCOTPCsITJq5WrAWqhyUlKeTGR0nC/a
q1IDcpDEIw8FMjHtat+6YlADNiWtdVwHyUToJa8eI7saDMh7hyocIhMKki/H
6t1rIO3ryqZ1mEy0/02h739RAwvJ7EeXj5AJp8aPpFcJNdDdG86rcZRMbIlr
4GV5XwN6+tvGfcfIRJFD71azqho0XbrZtkaJTNxQm5Zoaq/BfRmZ/XUMXtlG
llccqkGErj/zY5AJytRmIppeA7/W0UuiBJk4Ximhwcpei+1cBcp5DP4VcUjb
UqAWR6gGvYrHyYS7pbphq2QtRL5eUklhsDihe+fwoVrM5E27cimTieqNNi6x
Z2rh4khJv8lg0yFXb3adWlQbFfdRGMxRFBxqY16LbY3xsq0MTg2Ip7Q712K8
Mi1tjsGa+u9Tj/nVwqFf6i67CpmYUKjJj39VCzVO8+ecDA5c21nBmVqLHXtz
t60y4uW6xppsP9aiXkBzXz+DWzOXf3bU16JT/F7PBwbbufOOEF210Nl269hD
BvNpi8wl/akF84iK3n4G50vvZ+ZdYcSbaul2Ms5zbfUEtwMPFS2KCWdsGbzU
ckWwS5gKe0fTw38ZekQlmv53QpaK3MisE/YMVnJ23vcOVEjIhTzsZejZo+l/
bMM5KlgLBJaOMlh0LuNy7x0qdIYFNlAZ9amo+Xxb1Y0Kko7HtyVG/YyiWq3S
g6hwHneS38bgtyp0D5dsKiyH3dgVGfVX418b3F9GRX3z6WQZRn+MjW6JVmul
wsd1UV6A0T8ywUrvBWapaJAS0vvM6K8mo3Nlj8l1OJ+2KOnG6L+7h/QbBjfV
YV16uOz+/WQit9djMFehDo4NHqet95KJI7Jf+M471qFUXHhYWYpMdJfEBFh4
MdYFi6jRDD88OWe7xjO8Dt2xy2wTDL/U3OWfL/xQBw73Ez3GO8nEldzbX8UW
6hAfqiNQsZWh1wl5TbDXo855ZOijIJl4/XVN5TWBekw/yEtJ5icTA/PvcgMO
1uN3ntflWww/2x6aD1lwqkfPLmgd42DUh1rDuZHxXaMtsLvqGxuZKNB59XTP
y3rk1hyqNmYlE0wuxD39gnqIk5rS9ZnIRMAn3wv1i/Uo4F3mb2PMnxSV7esp
zl9gaKKkntbNmFdtU96Fvl8goys+FvGDMY8MK5i+Rn5BLDePovN3EnHQ04y2
tugLbt79ISjcQiKqanIa7/39Av4c78XxChLRp3k6QNWlAX52esbv35IIAe27
nJMPG5G6OeeijRmJUG62tp31b8Tax308D4xIhKWaZcfiq0a0W8nHP75NIkqP
miSRCxuxyKwZdO8aiTAV0VXZMt+ItkXWHrYzJOKGfXyxqGITtnOetv0jTiJS
lQLnNDOa0FnR9ZDUzUJoNJsYxcc0o5vLKXjiCAvRXXpDvTapGVXLaiJCB1gI
m8zz+yYymhHcm513Yi8LEfz8yLJiaTPMMs/u9BJjIb5p8r6o623GhwN1zi1c
LIQ+9X3FtEgLjh8y3Rfwk5lwKmcVOx7fgtByzxuTTsxEQl7cr663rSjwpN/6
msRENKYcPWn//CvOyX9v7xNcgSLxZ7uz5Tdodrbt8htZQn6oVASnbQe65j7u
1HlOB8dSxdzSpR+QKrXSosXMwk54nOag1wUhw88KYu+nsK1fylBPvwcbsisS
9mpMQP2GQXcrpRdiG6Uu8/OMIjTRsaM4vg8v76xylZEHcer+4eor4b9wyPlO
m2jJL7i/KycdiO6HipJ6fwHjOX1p2v/UKQOQl32ddlm1E0kHo4bWBf1Gv+sp
ZVbFdiyKJooIhQ2iDru2VdxvQc6Lm1rtPkMoetFBYeVpxLPvoorVTsOQyR/W
iBengo/EvKnNZRhGRwVS+DdSQdnTQ+t1HYaPvhjHy9Va5D55lbLkPQxxAXpa
5XfG3Ni9SVjm5TDEjCOeVjLmlrgbK+uLgmEMFpvbXJ2tQemu4Rb9pWE4jSw/
82isxoxzmvXKgxGGX+k/xFIrEX3rClvV4xHYmFOER6MqoXZiNebZ0xFopSbl
FjyrBIX7fLOQ3wgocUWljjaV0KDM7j8SOYJZwT1x1vsrkVh5ZNExfwQKRscn
jhdXQGcd9enU7AhupHIcufC9HJ8TBiMGrEZB3lJR+1mqDKNxVLXlu6MQF/oS
8U2oDJvepP/b7DCKnakOxXSeMhhHO+ipPhqFx7Gy0Sszn8EVvkYyJWAUq00t
nIEfP0PbW/yDTcYo1srySg+d+4wJc+OvS7RR7DP58pPuWgqhvYPr19uNYbqu
me/CUjE8dQuj+ZzGsKN7+4+k/mLQfAOkhVzGoM6rf47nSzEqfh84KeE+hqGn
LNu5KcWweOXldCx0DO+5eNiaTxWjcM2uHrPcMcirSfwxCf+Ia10WqWWzY7DR
Xul/cqIIYb5Tp+zsx9G4mUZw1udD1Dbwufz9cSxe35JyvzAfaddkv8+6jENW
L1Fp9m0+KiStzOzdxxFxMrSW2zMf01XDfg4h4wi+luHRTORDi9Tb5JQ1ji8h
UtGh+R/A5tKg8/DPODI76V4tme/hZPXO2tPoDxZcm+55luXiibVHU7jZH1gl
xhq5Z+fC3+aWXLLVH9zz2Wgb8CYXMXc3ztfZ/4FD2fMPVU9yUWX/4OF6zz94
5ya/WqWSi02P1P2jEv/AvXVlcKU6B5kBY8nZQ38Qbu3ovK4jG0MZ0r+7zSbQ
aatjRduahQ0WTSzvrCYg5q98NpQ3C0ri9jsc707gqnrKAkHKQmjUp+u89yfg
NF/nkzuaCWWf8y3wnkDl9OI/UmEmovQdSyiJE8hrbaEp6WTiwubyl/r9E3hA
a9BYOJ6BT846WoM3JiHycMUvyz8VUkaTp2L0JkFdjK40d0pF2Fl3aBtOYu2m
f7JyhqmwFkvfS7WYBD1G+c7YkVRsa2DemO48CSPqx6A14+/gIpL8zT5iEpr2
b1i+ab3DoRq6HmvbJPhePZSNEU5Bpy/1UPB/NFQEMLW3DSSh0T9bOVyCBon6
1723WpIY9yPVo3bREDdmsLJQkoT0YHPdxD00mDW4nLn8KglPIjncChVoEDVl
Xsq9kASpFLWaXydpuMz7tpitIhHOtdQr+41p2L31p0BuZgK2stfda0uk4fW3
+Ii1mXHYYRLR+f4tDUmveS2bYuMgXmV0/GUKDZ0/hkxjQ+Ig587EezOdhiN6
lmW3HeOgxnQgZSiPka9bnMx1xMFpgdK7VEGD6/OrVKnmN2gfdtAU6WfED1xa
5PoXi8BaUQnr7VOYVXOxs7Ci4HLesy33RaagYM/O7a1HwZbYBW73nVMgK69L
Tr9IQbxTw+xLiSkI0Zm+CB6mIF/CuaxSdgo6ZomTxmwU9Hg0624jppDw5YNA
qmoMZJRdQ+sZ/8lqGSZab6tfo66wi1n6zRQ8UreP+y5HgkKSubgxfgp814tt
i0Yi4aDxKP5vwhTWTVgZLn2NhGi3sGp98hSo37JvxaVH4j6znr9V1hSYE7jC
KHqRkDj9iy+zdAo9ax23ovolnn4dlFbomcLXlB+VVdEROEKbvAyhaYgsvm4d
tgtD5rn8TcLC09j2taO1wDAM4lmurf+2T+P2JqpJ2KUwbLBdf75w5zQ6bwtK
2cqHYXRGTkNBehrqwyPyObMvEEm3V5Y+PI2AJu1rlxxfYGnlrwy/9jRYt5DS
f7iHopCbnX0yZBq0KXHXKyXBmFyyujj/YhopjnsoKZnBEBtujV4On0aPt7Mk
x5tgBJTFKHBFTSNxZ6fWmHsw9B0VDXbFT+PZnuIVefVgcPYZfzLInUZJEE2v
uyMIN3Ir7b63TQO/h2W0VgOxqvO07/PmGegEO/h8bA7AiYQG30T+GRim3PeW
KwqA76SgvJ/gDCbp3mP58QHgc8/0vLRtBrObX6fPOwZAJq1LekhsBuMnxXrl
twfg5qqiA5f8DDL8NtRk3XmGj3HjHFcvzMB5QnH9ze3+cBq/LD8eMIPLbi1P
tiX74GG5kvli4AzC3hjOlIX6MPpdgrImZAanPL3snFx94H96kVMkfAbrouCw
UdsHlPio/ssxM8gxbRdkZ/dBzY3+4JKMGYzsmt3YZ+4NgS93poKbZhAnfPDS
8hEv5Kf5pR/aMAtPpuRq7bUe0I0aP39s0yy21svxziy4g8VPc47gm0UyS866
yGF3aJryHj29ZRZPRI238NS445doSO0V0VmUZPQrPvNyB1dE5MA9uVl0najf
08PuDr0nyVvSL8yilyl3c+Cmp2C7Wu0pGjKL9aUBxB4tN3x6w+1NejELs6bd
O18cd4PdxEWfgbBZdCuYSKxRcEOvR69fYuQsMiKNnElCbsjPXQyUejOL6dJH
IeajrjDdsPuVXNYs/i6xjgx4u6LmS2CGcuMs/B2uPy+KeAzfEzrf9TnnkPLr
xTT/dxesCikZW3LPoTannXzhswvs5kRm7XnnQGJvYYlOccHNxBFen41zgPaY
j8VDF+xnv6+asXUOJdJpSj92uuBnXfj7v9Jz+CZbq8Bs9wCyF7+GhmrMgUXI
SHitiDPabp87X/VsDqz9JzQOvnOETrjgsbTnc3CK9egre+mI3vpfkqFBcyir
XKel4+2IcUV7Jv0XjPz+2XllGDmCzBOZsRw1B/eDi/bTOxwhX9jPrZA6B0Wf
vbtbXjogZIMjNY46B1EThXcFofa4UP5axY1tHnHXfA1U0u7BaV1P1M2184gN
qh5dE3MP0bo75o9wzsOuUSK/LfAexuhv3s7zzKO+oIHtud09uO9+y23JNw+u
iTNpD4/eQ96L7G9X/pvHi+yk90cbbCFgWm2xW2UeZnXHlnkX76KHayrk26N5
fK7lNHlmfgcVg433u1znsYZi45Osewcppem3+p/MQ0RerLLx3B3Y2VlKT3rO
44j6iulhxTvg+DlUtub5PISslb28yHcg/657SiFmHv922mfOHreBz5n6s6El
87iSt/B2S5kV9nsmcZ5nokMtKcw6acEcUsUWZ+VZ6JDhj2/tGzDHjlnZEH4y
HSbF5EypZnNw6edv6WajI7kpNH4o2RwDx2p3WfDSMX3M5ir3DXO8mBtV9RCm
44j016aVMjPQDWXcC47SkZNYsCL3yhRFKnn/RO7TEX9Z/0CJrTESX8TaHXtA
B5+0afYtPWMEDz0b135Ix19Br328WsYw9zP++dyNji5ZGfZXu4yxpZX/47IP
HVRZoXLDPiM46zs/6IikI/WT+WTeRSMccsNS4Ec6InaqCC4rG0KsVdo29RMd
itFjzCZyhlj3n8BodSkd0v+NO3WLGGK4htaxUkHH74C633NMhohY96bA8gsd
FrWtXpUlBliIId8/3U0HKS7oTjcMMDBFoxn00qE7tU9MaK8BmlS6TB//Yujx
8GmB8Q4DvB3K034/SIeKJ3FLlNkA2rImB8UmGZy9655cuT5OuF3MxBQdQdi+
rj1HH3tbIXl9hg6rV+lHPOP1we4oIBBMp8PIL30zl6c+ZmvIgWmLdMxXFWf0
Oeijd8sUW+1fOoI3xGeUm+ij3rLr8cAyHduNTnJma+vjw6da+uoqQ+/RZ/mp
Z/TxP1624zI=
          "]]}}}, {
       RGBColor[1, 0, 0], 
       PointSize[0.05], 
       PointBox[{0.321, 1.9896409760004594`}]}}, {
     AspectRatio -> NCache[GoldenRatio^(-1), 0.6180339887498948], Axes -> 
      True, AxesOrigin -> {0, 0}, 
      BaseStyle -> {
       FontFamily -> "Gill Sans Light", FontSize -> 12, FontWeight -> Bold}, 
      Frame -> True, FrameLabel -> {
        FormBox[
        "\"\\!\\(\\*SubscriptBox[\\(k\\), \\(B\\)]\\)t [-]\"", 
         TraditionalForm], 
        FormBox["\"assembly time pd\"", TraditionalForm]}, FrameStyle -> 
      Thickness[0.0025], PlotRange -> {All, All}, PlotRangeClipping -> True, 
      PlotRangePadding -> {Automatic, Automatic}}], {2.25, 11}, {1, 1}, {10.5,
     10.5}],
  Frame->True,
  FrameLabel->{
    FormBox[
    "\"Effective \\!\\(\\*SubscriptBox[\\(K\\), \\(D\\)]\\) [-]\"", 
     TraditionalForm], 
    FormBox[
    "\"\\!\\(\\*FractionBox[SubscriptBox[\\(\[LeftAngleBracket]\\*\
SubscriptBox[\\(\[Tau]\\), \\(ASSEMBLY\\)]\[RightAngleBracket]\\), \
\\(REVERSIBLE\\)], SubscriptBox[\\(\[LeftAngleBracket]\\*SubscriptBox[\\(\
\[Tau]\\), \\(ASSEMBLY\\)]\[RightAngleBracket]\\), \\(IRREVERSIBLE\\)]]\\) \
[-]\"", TraditionalForm]},
  FrameStyle->Thickness[0.0025],
  ImageSize->{566., Automatic},
  PlotRange->{{0.01, 5}, {0, 16}},
  PlotRangeClipping->True,
  PlotRangePadding->{
    Scaled[0.02], Automatic}]], "Input",
 CellChangeTimes->{{3.6332610634291983`*^9, 3.633261073153754*^9}, 
   3.6337202882782574`*^9}]
},
WindowSize->{1349, 633},
WindowMargins->{{Automatic, -21}, {Automatic, 49}},
FrontEndVersion->"8.0 for Microsoft Windows (64-bit) (November 7, 2010)",
StyleDefinitions->"Default.nb"
]
(* End of Notebook Content *)

(* Internal cache information *)
(*CellTagsOutline
CellTagsIndex->{}
*)
(*CellTagsIndex
CellTagsIndex->{}
*)
(*NotebookFileOutline
Notebook[{
Cell[545, 20, 240, 6, 34, "Text"],
Cell[788, 28, 134, 2, 33, "Text"],
Cell[CellGroupData[{
Cell[947, 34, 1602, 48, 196, "Input"],
Cell[2552, 84, 310, 9, 50, "Output"],
Cell[2865, 95, 408, 12, 50, "Output"],
Cell[3276, 109, 506, 15, 50, "Output"],
Cell[3785, 126, 604, 18, 50, "Output"]
}, Open  ]],
Cell[4404, 147, 181, 3, 33, "Text"],
Cell[4588, 152, 1046, 26, 47, "Input"],
Cell[5637, 180, 156, 3, 33, "Text"],
Cell[CellGroupData[{
Cell[5818, 187, 850, 21, 132, "Input"],
Cell[6671, 210, 463, 7, 47, "Output"],
Cell[7137, 219, 536, 10, 47, "Output"],
Cell[7676, 231, 633, 13, 50, "Output"],
Cell[8312, 246, 733, 16, 50, "Output"],
Cell[9048, 264, 829, 19, 50, "Output"],
Cell[9880, 285, 927, 22, 50, "Output"]
}, Open  ]],
Cell[CellGroupData[{
Cell[10844, 312, 213, 5, 31, "Input"],
Cell[11060, 319, 166, 3, 47, "Output"]
}, Open  ]],
Cell[11241, 325, 242, 4, 33, "Text"],
Cell[CellGroupData[{
Cell[11508, 333, 755, 14, 31, "Input"],
Cell[12266, 349, 525, 8, 30, "Output"]
}, Open  ]],
Cell[CellGroupData[{
Cell[12828, 362, 474, 10, 31, "Input"],
Cell[13305, 374, 323, 4, 30, "Output"]
}, Open  ]],
Cell[CellGroupData[{
Cell[13665, 383, 536, 16, 31, "Input"],
Cell[14204, 401, 862, 27, 30, "Output"]
}, Open  ]],
Cell[CellGroupData[{
Cell[15103, 433, 1119, 24, 31, "Input"],
Cell[16225, 459, 1421, 35, 30, "Output"]
}, Open  ]],
Cell[CellGroupData[{
Cell[17683, 499, 618, 18, 31, "Input"],
Cell[18304, 519, 1128, 31, 30, "Output"]
}, Open  ]],
Cell[CellGroupData[{
Cell[19469, 555, 214, 6, 31, "Input"],
Cell[19686, 563, 70, 1, 30, "Output"]
}, Open  ]],
Cell[CellGroupData[{
Cell[19793, 569, 411, 9, 31, "Input"],
Cell[20207, 580, 74, 1, 30, "Output"]
}, Open  ]],
Cell[CellGroupData[{
Cell[20318, 586, 425, 12, 72, "Input"],
Cell[20746, 600, 99, 1, 30, "Output"],
Cell[20848, 603, 112, 1, 30, "Output"],
Cell[20963, 606, 112, 1, 30, "Output"]
}, Open  ]],
Cell[CellGroupData[{
Cell[21112, 612, 7874, 206, 285, "Input"],
Cell[28989, 820, 8064, 161, 487, "Output"]
}, Open  ]],
Cell[37068, 984, 318, 7, 34, "Text"],
Cell[37389, 993, 1572, 34, 52, "Input"],
Cell[CellGroupData[{
Cell[38986, 1031, 11845, 315, 548, "Input"],
Cell[50834, 1348, 1294, 27, 51, "Output"],
Cell[52131, 1377, 1093, 21, 51, "Output"],
Cell[53227, 1400, 1412, 32, 57, "Output"],
Cell[54642, 1434, 1075, 21, 51, "Output"]
}, Open  ]],
Cell[55732, 1458, 192, 3, 33, "Text"],
Cell[55927, 1463, 1572, 34, 52, "Input"],
Cell[CellGroupData[{
Cell[57524, 1501, 10691, 274, 509, "Input"],
Cell[68218, 1777, 2176, 34, 50, "Output"],
Cell[70397, 1813, 2552, 46, 56, "Output"],
Cell[72952, 1861, 2004, 27, 30, "Output"],
Cell[74959, 1890, 1990, 27, 30, "Output"],
Cell[76952, 1919, 10863, 181, 293, "Output"],
Cell[87818, 2102, 2188, 35, 51, "Output"],
Cell[90009, 2139, 1988, 27, 30, "Output"]
}, Open  ]],
Cell[CellGroupData[{
Cell[92034, 2171, 2367, 63, 112, "Input"],
Cell[94404, 2236, 8938, 155, 252, "Output"]
}, Open  ]],
Cell[CellGroupData[{
Cell[103379, 2396, 264, 7, 31, "Input"],
Cell[103646, 2405, 452, 12, 30, "Output"]
}, Open  ]],
Cell[104113, 2420, 295, 4, 33, "Text"],
Cell[CellGroupData[{
Cell[104433, 2428, 8994, 241, 408, "Input"],
Cell[113430, 2671, 1262, 23, 51, "Output"],
Cell[114695, 2696, 1642, 35, 56, "Output"],
Cell[116340, 2733, 1244, 23, 51, "Output"]
}, Open  ]],
Cell[117599, 2759, 293, 4, 33, "Text"],
Cell[CellGroupData[{
Cell[117917, 2767, 9197, 246, 408, "Input"],
Cell[127117, 3015, 1215, 22, 51, "Output"],
Cell[128335, 3039, 1566, 33, 56, "Output"],
Cell[129904, 3074, 1196, 22, 51, "Output"]
}, Open  ]],
Cell[131115, 3099, 1697, 56, 154, "Text"],
Cell[132815, 3157, 3443, 91, 144, "Input"],
Cell[136261, 3250, 17878, 315, 365, "Input"]
}
]
*)

(* End of internal cache information *)
